# Supplementary material for: URDME: a modular framework for stochastic simulation of reaction-transport processes in complex geometries
Source: BMC Syst Biol. 2012 Jun 22;6:76. doi: 10.1186/1752-0509-6-76 (PMC3439286; doi:10.1186/1752-0509-6-76)
Supplement: Additional file 1 — urdme.tar.gz. The current release of URDME. Also available for download via http://www.urdme.org. [file 1752-0509-6-76-S1.gz]

Archive with 77 entries (62 files):
- urdme-1.1.2a
- urdme-1.1.2a/AUTHORS
- urdme-1.1.2a/COPYING
- urdme-1.1.2a/examples
- urdme-1.1.2a/install.sh
- urdme-1.1.2a/README
- urdme-1.1.2a/set_matlab_path.pl
- urdme-1.1.2a/urdme
- urdme-1.1.2a/urdme/bin
- urdme-1.1.2a/urdme/build
- urdme-1.1.2a/urdme/comsol
- urdme-1.1.2a/urdme/doc
- urdme-1.1.2a/urdme/include
- urdme-1.1.2a/urdme/msrc
- urdme-1.1.2a/urdme/src
- urdme-1.1.2a/urdme/src/dfsp
- urdme-1.1.2a/urdme/src/nsm
- urdme-1.1.2a/urdme/src/report.c
- urdme-1.1.2a/urdme/src/nsm/._binheap.c
- urdme-1.1.2a/urdme/src/nsm/binheap.c
- urdme-1.1.2a/urdme/src/nsm/._binheap.h
- urdme-1.1.2a/urdme/src/nsm/binheap.h
- urdme-1.1.2a/urdme/src/nsm/nsm.c
- urdme-1.1.2a/urdme/src/nsm/nsm.h
- urdme-1.1.2a/urdme/src/nsm/._nsmcore.c
- urdme-1.1.2a/urdme/src/nsm/nsmcore.c
- urdme-1.1.2a/urdme/src/dfsp/dfsp.c
- urdme-1.1.2a/urdme/src/dfsp/._dfsp.h
- urdme-1.1.2a/urdme/src/dfsp/dfsp.h
- urdme-1.1.2a/urdme/src/dfsp/dfsp_diffusion.c
- urdme-1.1.2a/urdme/src/dfsp/dfsp_reactions.c
- urdme-1.1.2a/urdme/src/dfsp/dfspcore.c
- urdme-1.1.2a/urdme/msrc/._rdme2mat.m
- urdme-1.1.2a/urdme/msrc/rdme2mat.m
- urdme-1.1.2a/urdme/msrc/urdme.m
- urdme-1.1.2a/urdme/msrc/urdme_addhost.m
- urdme-1.1.2a/urdme/msrc/urdme_addsol.m
- urdme-1.1.2a/urdme/msrc/urdme_compile.m
- urdme-1.1.2a/urdme/msrc/urdme_fetch.m
- urdme-1.1.2a/urdme/msrc/urdme_find_resources.m
- urdme-1.1.2a/urdme/msrc/._urdme_get_info.m
- urdme-1.1.2a/urdme/msrc/urdme_get_info.m
- urdme-1.1.2a/urdme/msrc/urdme_init_dfsp.m
- urdme-1.1.2a/urdme/msrc/._urdme_startup.m
- urdme-1.1.2a/urdme/msrc/urdme_startup.m
- urdme-1.1.2a/urdme/msrc/._urdme_status.m
- urdme-1.1.2a/urdme/msrc/urdme_status.m
- urdme-1.1.2a/urdme/msrc/._urdme_validate.m
- urdme-1.1.2a/urdme/msrc/urdme_validate.m
- urdme-1.1.2a/urdme/include/matmodel.h
- urdme-1.1.2a/urdme/include/propensities.h
- urdme-1.1.2a/urdme/include/read_matfile.h
- urdme-1.1.2a/urdme/include/._report.h
- urdme-1.1.2a/urdme/include/report.h
- urdme-1.1.2a/urdme/doc/manual.pdf
- urdme-1.1.2a/urdme/comsol/fem2rdme.m
- urdme-1.1.2a/urdme/comsol/._rdme2fem.m
- urdme-1.1.2a/urdme/comsol/rdme2fem.m
- urdme-1.1.2a/urdme/build/Makefile
- urdme-1.1.2a/urdme/build/Makefile.dfsp
- urdme-1.1.2a/urdme/build/Makefile.nsm
- urdme-1.1.2a/urdme/bin/urdme_init
- urdme-1.1.2a/examples/bistab
- urdme-1.1.2a/examples/mincde
- urdme-1.1.2a/examples/polarization
- urdme-1.1.2a/examples/polarization/polarization.c
- urdme-1.1.2a/examples/polarization/polarization.m
- urdme-1.1.2a/examples/polarization/polarization.mph
- urdme-1.1.2a/examples/mincde/coli.mph
- urdme-1.1.2a/examples/mincde/fange.c
- urdme-1.1.2a/examples/mincde/._fange.m
- urdme-1.1.2a/examples/mincde/fange.m
- urdme-1.1.2a/examples/mincde/._temporal_average.m
- urdme-1.1.2a/examples/mincde/temporal_average.m
- urdme-1.1.2a/examples/bistab/bistab.c
- urdme-1.1.2a/examples/bistab/bistab.m
- urdme-1.1.2a/examples/bistab/yeast.mph
