# Supplementary material for: URDME: a modular framework for stochastic simulation of reaction-transport processes in complex geometries
Source: BMC Syst Biol. 2012 Jun 22;6:76. doi: 10.1186/1752-0509-6-76 (PMC3439286; doi:10.1186/1752-0509-6-76)
Supplement: Additional file 1 — urdme.tar.gz. The current release of URDME. Also available for download via http://www.urdme.org. [file 1752-0509-6-76-S1.gz › urdme-1.1.2a/README]

========================================================
URDME 1.1
Copyright 2008,2009,2010
See the file AUTHORS for complete list of authors
========================================================


========================================================
        Quick Start
========================================================
-- from terminal -- 
 sudo ./install.sh

-- from Comsol -- 
 start Comsol 
 open examples/mincde/coli.mph
 open MATLAB from comsol
      File > Client/Server/MATLAB > Connect to MATLAB
 export mesh to MATALB
      File > Export > Export FEM Structure as 'fem'

-- from Matlab --
 cd examples/mincde
 fem=urdme(fem,'fange');
 postplot(fem,'Tetdata','MinD_m')
========================================================
