# Supplementary material for: URDME: a modular framework for stochastic simulation of reaction-transport processes in complex geometries
Source: BMC Syst Biol. 2012 Jun 22;6:76. doi: 10.1186/1752-0509-6-76 (PMC3439286; doi:10.1186/1752-0509-6-76)
Supplement: Additional file 1 — urdme.tar.gz. The current release of URDME. Also available for download via http://www.urdme.org. [file 1752-0509-6-76-S1.gz › urdme-1.1.2a/set_matlab_path.pl]

#!/usr/bin/perl

use Symbol;


my $URDME_ROOT = $ARGV[0];
if(!defined $URDME_ROOT){
    print "Error: must be call with URDME_ROOT as the first argument";
    exit(0);
}

my $in = gensym;
my $MATLAB_CMD = 'matlab -nojvm -nosplash';
open($in, '|'.$MATLAB_CMD);
syswrite($in,"addpath $URDME_ROOT/msrc\n");
syswrite($in,"savepath\n");
sleep(2);
print "exiting";
syswrite($in,"quit\n");
sleep(2);
close($in);
