# Supplementary material for: URDME: a modular framework for stochastic simulation of reaction-transport processes in complex geometries
Source: BMC Syst Biol. 2012 Jun 22;6:76. doi: 10.1186/1752-0509-6-76 (PMC3439286; doi:10.1186/1752-0509-6-76)
Supplement: Additional file 1 — urdme.tar.gz. The current release of URDME. Also available for download via http://www.urdme.org. [file 1752-0509-6-76-S1.gz › urdme-1.1.2a/urdme/src/nsm/binheap.c]

/* binheap.c */

/* J. Cullhed 2008-08-04. */

/* Binary heap needed by the NRM and NSM. */

#include <stdlib.h>
#include <stdio.h>
#include <math.h>
#include "binheap.h"


/* This is an indexed heap. If node is the index of an element in
   "data", the place in the heap is given by INDEX[node]. The place in
   the "data" held by node n in the heap is given by INDEX2[INDEX[n]].
*/

void initialize_heap(double *data,int *INDEX,int *INDEX2,int N)
/*** ? ***/
{
  int i;
  for (i=(N-1)>>1; i>=0; i--)
    percolate_down(i,data,INDEX,INDEX2,N);
}

void percolate_down(int n1,double *data,int *INDEX,int *INDEX2,int N)
/*** ? ***/
{
  int child;
  int node=n1;
  double key=data[node];
  int j=INDEX[node];
  int rxn;

  while ((child = (node<<1)+1)<N) {
    if(child!=N-1 && data[child+1]<data[child]) child++;

    if(data[child]<key) {
      data[node]=data[child];
      rxn=INDEX[child];
      INDEX2[rxn]=node;
      INDEX[node]=rxn;
    }
    else
      break;

    node=child;
  }

  data[node]=key;
  INDEX[node]=j;
  INDEX2[j]=node;
}

void percolate_up(int node,double *data,int *INDEX,int *INDEX2,int N)
/*** ? ***/
{
  int parent;
  int rxn;
  int j=INDEX[node];
  double key=data[node];

  do {
    parent=(node-1)>>1;
		
    if(key<data[parent]) {
      rxn=INDEX[parent];
      data[node]=data[parent];
      INDEX2[rxn]=node;
      INDEX[node]=rxn;
    }
    else
      break;

    node=parent;
  } while (parent>0);

  data[node]=key;
  INDEX[node]=j;
  INDEX2[j]=node;
}

void update(int node,double *data,int *INDEX,int *INDEX2,int N)
/*** ? ***/
{
  int parent=(node-1)>>1;
   
  if(node>0 && data[node]<data[parent])
    percolate_up(node,data,INDEX,INDEX2,N);
  else
    percolate_down(node,data,INDEX,INDEX2,N);
}

/* For debug. */
int test_heap_prty(double *data,int *INDEX,int N)
{
  int i;
  for(i=0; i<(N-1)/2; i++)
    if(data[i]>data[2*i+1] || data[i]>data[2*i+2])
      return -1; 
  return 0;
}

void print_heap(double *data,int N)
{	
  int i;
  printf("\n");
  for(i=0; i<(N-1)/2; i++)
    printf("%.10f %.10f %.10f\n",data[i],data[2*i+1],data[2*i+2]);
}

void test_min_prty(double *data,int N)
{
  int i;
  double min=data[0];
  for(i=1;i<N;i++)
    if(data[i]<min){
      printf("Min propery violated\n");	
      break;
    }
}
