# Supplementary material for: URDME: a modular framework for stochastic simulation of reaction-transport processes in complex geometries
Source: BMC Syst Biol. 2012 Jun 22;6:76. doi: 10.1186/1752-0509-6-76 (PMC3439286; doi:10.1186/1752-0509-6-76)
Supplement: Additional file 1 — urdme.tar.gz. The current release of URDME. Also available for download via http://www.urdme.org. [file 1752-0509-6-76-S1.gz › urdme-1.1.2a/urdme/src/nsm/binheap.h]

/* binheap.h */

/* J. Cullhed 2008-06-18. */

#ifndef BINHEAP__H
#define BINHEAP__H

void initialize_heap(double *data,int *INDEX,int *INDEX2,int N);
void percolate_down(int node,double *data,int *INDEX,int *INDEX2,int size);
void percolate_up(int node,double *data,int *INDEX,int *INDEX2,int N);
void update(int node,double *data,int *INDEX,int *INDEX2,int N);
int test_heap_prty(double *data,int *INDEX,int N);
void print_heap(double *data,int N);
void test_min_prty(double *data,int N);

#endif /* BINHEAP__H */
