# Supplementary material for: URDME: a modular framework for stochastic simulation of reaction-transport processes in complex geometries
Source: BMC Syst Biol. 2012 Jun 22;6:76. doi: 10.1186/1752-0509-6-76 (PMC3439286; doi:10.1186/1752-0509-6-76)
Supplement: Additional file 1 — urdme.tar.gz. The current release of URDME. Also available for download via http://www.urdme.org. [file 1752-0509-6-76-S1.gz › urdme-1.1.2a/urdme/src/nsm/nsm.h]

/* nsm.h */

/* J. Cullhed    2008-06-18. 
   A. Hellander  2010-01-16 */

#ifndef RDME__H
#define RDME__H

void *nsm(void *data);

void nsm_core(const size_t *irD, const size_t *jcD, const double *prD,
		 const int *u0, const size_t *irN, const size_t *jcN, const int *prN,
		 const size_t *irG, const size_t *jcG, const double *tspan, const size_t tlen, int *U,
		 const double *vol, const double *data, const int *sd, const size_t Ncells,
		 const size_t Mspecies, const size_t Mreactions, const size_t dsize,
		 int report_level);

#endif /* RDME__H */
