# Supplementary material for: URDME: a modular framework for stochastic simulation of reaction-transport processes in complex geometries
Source: BMC Syst Biol. 2012 Jun 22;6:76. doi: 10.1186/1752-0509-6-76 (PMC3439286; doi:10.1186/1752-0509-6-76)
Supplement: Additional file 1 — urdme.tar.gz. The current release of URDME. Also available for download via http://www.urdme.org. [file 1752-0509-6-76-S1.gz › urdme-1.1.2a/urdme/src/nsm/nsmcore.c]

/* nsmcore.c */

/* J. Cullhed    2008-08-01. */
/* A. Hellander  2009-11-24  */

#include <stdlib.h>
#include <stdio.h>
#include <string.h>
#include <math.h>
#include "propensities.h"
#include "nsm.h"
#include "binheap.h"
#include "report.h"


void nsm_core(const size_t *irD, const size_t *jcD, const double *prD,
    const int *u0, const size_t *irN, const size_t *jcN, const int *prN,
    const size_t *irG, const size_t *jcG, const double *tspan, const size_t tlen, int *U,
    const double *vol, const double *data, const int *sd, const size_t Ncells,
    const size_t Mspecies, const size_t Mreactions, const size_t dsize,
	int report_level)
/*

Input:

Ncells.
  Number of subvolumes.

Mspecies.
  Number of species.

Mreactions.
  Total number of reactions.

dsize.
  Size of data vector sent to propensities.

Defines:
  Ndofs=Ncells*Mspecies.

Diffusion matrix D. Double sparse (Ndofs X Ndofs).
  Macroscopic diffusion matrix. D(i,j) is the diffusion rate from dof #j to 
  dof #i. This matrix uses the CSR-format and not CSC because fast access to
  rows is needed.

Initial state vector u0. Integer (Mspecies X Ncells).
  Gives the initial copy number of the species in each subvolume.

Stochiometric matrix N. Integer sparse (Mspecies X Nreactions).
  N(:,j) describes how reaction j changes the number of species.

Dependency graph G. Integer sparse (Mreactions X Mspecies+Mreactions).
  G(i,Mspecies+j) is non-zero if executing reaction j means that reaction i
  needs to be re-evaluated. The first Mspecies columns of G similarily cover
  diffusion events.

tspan. Double vector.
  Output times. tspan[0] is the start time and tspan[length(tspan)-1] is the 
  stop time.

Propensity prop. Vector of function pointers (length Mreactions).
  The type of this vector is PropensityFun which defines the input to a property
  function.
  typedef double (*PropensityFun)(const int *xx, double vol, const double
    *data, int sd);

Details:
  G, N and S are sparse matrices in compressed column format (CCS). D is sparse
  but in compressed row format (CRS) or equivalent a transposed matrix in
  CCS format.
  jcD, irD, prD (double *)
  jcN, irN, prN (int *)
  jcG, irG (int *)
 

Other inputs not covered above:
Ordering of the dofs: Dof #i is located in cell #(i/Mspecies),
and the dofs located in cell #j is u0(:,j). Thus, u0 is understood as a matrix
of size Mspecies X Ncells.

(cell -> vol) vol. Double vector (length Ncells).
  vol[i] gives the volume of cell #i.

(cell -> data) data. Double matrix (dsize X Ncells).
  Generalized data matrix, data(:,j) gives a data vector for cell #j.

(cell -> sd) sd. Integer vector (length Ncells).
  Subdomain number. sd[i] is the subdomain of cell #i. The vector sd can also
  be used to separate boundaries, line segments and points.

Output:
Report matrix U. (Ndofs X length(tspan)).
  U(:,j) contains the state of the system at tspan(j).

*/

{
  double told, tt=tspan[0];
  double rdelta, rrdelta;
  double rand, cum, old;
  double *srrate, *rrate;
  double *sdrate, *Ddiag;
  double *rtimes;
  double old_rrate=0.0, old_drate=0.0;
  double totrate;
  int *node, *heap, *xx;
  long int total_reactions=0;
  long int total_diffusion=0;	
  int dof,col;
	
  int subvol, event, re, spec, errcode=0;
  size_t i, j, it=0;
  size_t to_node, to_vol=0;
  const size_t Ndofs=Ncells*Mspecies;
	
  PropensityFun *rfun;
  rfun = ALLOC_propensities();	

  ReportFun report;	
  if (report_level) 
	 report=&reportFun1;
  else 
	 report=NULL;
	
  int k = 0;	
		
	
  /* Set xx to the initial state. */
  xx=(int *)malloc(Ndofs*sizeof(int));
  memcpy(xx, u0, Ndofs*sizeof(int));

  /* Create reaction rate matrix (Mreactions X Ncells) and total rate
     vector. In rrate we store all propensities for chemical rections,
     and in srrate the sum of propensities in every subvolume. */
	
  rrate =(double *)calloc(Mreactions*Ncells,sizeof(double));
  srrate=(double *)calloc(Ncells,sizeof(double));

  	
  /* Calculate the propensity for every reaction and every subvolume. Store
  the sum of the reaction intensities in each subvolume in srrate. */
  for (i=0; i<Ncells; i++) {
	srrate[i]=0.0;
	for (j=0; j<Mreactions; j++) {
		rrate[i*Mreactions+j]=
		(*rfun[j])(&xx[i*Mspecies],tt, vol[i], &data[i*dsize], sd[i]);
		srrate[i]+=rrate[i*Mreactions+j];
	}
  }
	
  /* Total diffusion rate vector (length Mcells). It will hold
     the total diffusion rates in each subvolume. */
  sdrate=(double *)calloc(Ncells,sizeof(double));

  /* The diagonal value of the D-matrix is used frequently. 
     For efficiency, we store the negative of D's diagonal 
     in Ddiag. */
  Ddiag=(double *)malloc(Ndofs*sizeof(double));
  for (i=0; i<Ndofs; i++) {
    Ddiag[i]=0.0;
    for (j=jcD[i]; j<jcD[i+1]; j++)
      if (irD[j]==i) Ddiag[i]=-prD[j];
  }

  /* Calculate the total diffusion rate for each subvolume. */
  for(i=0; i<Ncells; i++) {
    sdrate[i]=0.0;
    for(j=0; j<Mspecies; j++)
      sdrate[i]+=Ddiag[i*Mspecies+j]*xx[i*Mspecies+j];
  }

  /* Create binary (min)heap. */
  rtimes=(double *)malloc(Ncells*sizeof(double));
  node=(int *)malloc(Ncells*sizeof(int));
  heap=(int *)malloc(Ncells*sizeof(int));

  /* Calculate times to next event (reaction or diffusion) 
     in each subvolume and initialize heap. */
  for (i=0; i<Ncells; i++) {
   	
	rtimes[i]=-log(1.0-drand48())/(srrate[i]+sdrate[i])+tspan[0];
    node[i]=i;
    heap[i]=i;
	  
  }
  initialize_heap(rtimes, node, heap, Ncells);
  
	//FILE *file;
	//file = fopen("reactimes.txt","w");	
	
  /* Main loop. */
  for (;;) {
	  
    /* Get the subvolume in which the next event occurred.
	   This subvolume is on top of the heap. */
    told=tt;
    tt=rtimes[0];
    subvol=node[0];

    /* Store solution if the global time counter tt has passed the next time is tspan. */
    if (tt>=tspan[it]||isinf(tt)) {
	  for (; it<tlen && (tt>=tspan[it]||isinf(tt)); it++){
		  if (report)
			report(tspan[it], tspan[0], tspan[tlen-1], total_diffusion, total_reactions, 0,report_level);

          memcpy(&U[Ndofs*it], &xx[0], Ndofs*sizeof(int));
	  }
		
	  /* If the simulation has reached the final time, exit. */	
      if (it>=tlen) break;
      
    }

     	  

	/* First check if it is a reaction or a diffusion event. */
	totrate = srrate[subvol]+sdrate[subvol];  
	rand = drand48(); 
	  
    if (rand*totrate <= srrate[subvol]) {
	  /* Reaction event. */
      event=0;

      /* a) Determine the reaction re that occur (direct SSA). */
	  rand*=totrate;
	
	  for (re=0, cum=rrate[subvol*Mreactions]; re < Mreactions && rand>cum;
		   re++, cum+=rrate[subvol*Mreactions+re]);

      /* b) Update the state of the subvolume 'subvol' and sdrate[subvol]. */
      for (i=jcN[re]; i<jcN[re+1]; i++) {
          xx[subvol*Mspecies+irN[i]]+=prN[i];
		  if (xx[subvol*Mspecies+irN[i]]<0){
			errcode=1;
		  }
          sdrate[subvol]+=Ddiag[subvol*Mspecies+irN[i]]*prN[i]; 
      }

      /* c) Recalculate srrate[subvol] using dependency graph. */
      for (i=jcG[Mspecies+re], rdelta=0.0; i<jcG[Mspecies+re+1]; i++) {
        
		old=rrate[subvol*Mreactions+irG[i]];
        j=irG[i];
		rdelta+=(rrate[subvol*Mreactions+j]=(*rfun[j])(&xx[subvol*Mspecies],
				 tt, vol[subvol], &data[subvol*dsize], sd[subvol]))-old;
      }
      srrate[subvol]+=rdelta;
		
	  total_reactions++;
	 // fprintf(file,"%f\n",tt);	
    }
	else {
		
      /* Diffusion event. */
      event=1;
	
      /* a) Determine which species... */
	  rand*=totrate;	
      rand-=srrate[subvol];
		
	  for (spec=0, dof=subvol*Mspecies, cum=Ddiag[dof]*xx[dof]; spec < Mspecies && rand>cum;
           spec++, cum+=Ddiag[dof+spec]*xx[dof+spec]);
	  	  
      /* b) and then the direction of diffusion. */
		
	  col=dof+spec;
      rand=drand48()*Ddiag[col];

      /* Search for diffusion direction. */
      for (i=jcD[col], cum=0.0; i<jcD[col+1]; i++)
        if (irD[i]!=col && (cum+=prD[i])>rand)
           break;
		
      /* paranoia fix: */
      if (i>=jcD[col+1]) i--;

      to_node=irD[i];
      to_vol=to_node/Mspecies;

      /* c) Execute the diffusion event (check for negative elements). */
      xx[subvol*Mspecies+spec]--;
	  if (xx[subvol*Mspecies+spec]<0){
		  errcode=1;	
	  }
      xx[to_node]++;

      /* Save reaction and diffusion rates. */
      old_rrate=srrate[to_vol];
      old_drate=sdrate[to_vol];

      /* Recalculate the reaction rates using dependency graph G. */
      for (i=jcG[spec], rdelta=0.0, rrdelta=0.0; i<jcG[spec+1]; i++) {
		  
        old=rrate[subvol*Mreactions+irG[i]];
        j=irG[i];

          rdelta+=(rrate[subvol*Mreactions+j]=(*rfun[j])(&xx[subvol*Mspecies],
				   tt, vol[subvol], &data[subvol*dsize], sd[subvol]))-old;

          old=rrate[to_vol*Mreactions+j];
		  
          rrdelta+=(rrate[to_vol*Mreactions+j]=(*rfun[j])(&xx[to_vol*Mspecies],
				    tt, vol[to_vol], &data[to_vol*dsize], sd[to_vol]))-old;
        
      }
		
      srrate[subvol]+=rdelta;
      srrate[to_vol]+=rrdelta;

      /* Adjust diffusion rates. */
      sdrate[subvol]-=Ddiag[subvol*Mspecies+spec];
      sdrate[to_vol]+=Ddiag[to_vol*Mspecies+spec];
		
	  total_diffusion++;	
    
	}

    /* Compute time to new event for this subvolume. */
	
	totrate = srrate[subvol]+sdrate[subvol];  
    if(totrate>0.0)
      rtimes[0]=-log(1.0-drand48())/totrate+tt;
    else
      rtimes[0]=INFINITY;
    
    /* Update the heap. */
    update(0, rtimes, node, heap, Ncells);

    /* If it was a diffusion event, also update the other affected
       node. */
	
    if(event) {
	  totrate = srrate[to_vol]+sdrate[to_vol]; 	
      if(totrate > 0.0) {
		 if (!isinf(rtimes[heap[to_vol]]))
          rtimes[heap[to_vol]]=(old_rrate+old_drate)/totrate*(rtimes[heap[to_vol]]-tt)+tt;
        else{
		   rtimes[heap[to_vol]]=-log(1.0-drand48())/totrate+tt;
		}
      } 
	  else
        rtimes[heap[to_vol]]=INFINITY;

      update(heap[to_vol], rtimes, node, heap, Ncells);

	} 
	
    /* Check for error codes. */
    if (errcode) {
      /* Report the error that occurred. */
      if (report) report(tt, tspan[0], tspan[tlen-1], total_diffusion, total_reactions, errcode,
        report_level);

      /* Cannot continue. Clear this solution and exit. */
      memcpy(&U[Ndofs*it], &xx[0], Ndofs*sizeof(int));
      memset(&U[Ndofs*(it+1)], 0, Ndofs*(tlen-it-1)*sizeof(int));
      break;
    }
	  	  
  }

 // fclose(file);	 
  FREE_propensities(rfun);
  free(heap);
  free(node);
  free(rtimes);
  free(Ddiag);
  free(sdrate);
  free(srrate);
  free(rrate);
  free(xx);
	
}
