# Supplementary material for: URDME: a modular framework for stochastic simulation of reaction-transport processes in complex geometries
Source: BMC Syst Biol. 2012 Jun 22;6:76. doi: 10.1186/1752-0509-6-76 (PMC3439286; doi:10.1186/1752-0509-6-76)
Supplement: Additional file 1 — urdme.tar.gz. The current release of URDME. Also available for download via http://www.urdme.org. [file 1752-0509-6-76-S1.gz › urdme-1.1.2a/urdme/src/dfsp/dfsp.h]

#ifndef DFSP__H
#define DFSP__H
#include "propensities.h"
#include "report.h"


void dfsp_core(const size_t *irD, const size_t *jcD, const double *prD,
            const int *u0, const size_t *irN, const size_t *jcN, const int *prN,
            const size_t *irG, const size_t *jcG, const double *tspan, const size_t tlen, int *U,
            const double *vol, const double *data, const int *sd, const size_t Ncells,
            const size_t Mspecies, const size_t Mreactions, const size_t dsize,
            int report_level, const double tau_d);

int dfsp_diffusion(int *xx, const size_t *irD, const size_t *jcD, const double *prD,
            const size_t Ncells,int Mspecies);

int dfsp_reactions(int *xx,
            const size_t *irN, const size_t *jcN, const int *prN,
            const size_t *irG, const size_t *jcG,
            PropensityFun *rfun,
            double tau_d, double tt,
            const double *vol, const double *data, const int *sd,
            const size_t Ncells,int Mspecies,int Mreactions,const size_t dsize);

#endif
