# Supplementary material for: URDME: a modular framework for stochastic simulation of reaction-transport processes in complex geometries
Source: BMC Syst Biol. 2012 Jun 22;6:76. doi: 10.1186/1752-0509-6-76 (PMC3439286; doi:10.1186/1752-0509-6-76)
Supplement: Additional file 1 — urdme.tar.gz. The current release of URDME. Also available for download via http://www.urdme.org. [file 1752-0509-6-76-S1.gz › urdme-1.1.2a/urdme/msrc/rdme2mat.m]

% RDME2MAT. Write field in fem.urdme to file. 
%
% A. Hellander, 2010-04-27.
%

function rdme2mat(fem,filename)

urdme_validate(fem); 
urdme = fem.urdme;
save(filename, '-STRUCT', 'urdme','-v6');
