# Supplementary material for: URDME: a modular framework for stochastic simulation of reaction-transport processes in complex geometries
Source: BMC Syst Biol. 2012 Jun 22;6:76. doi: 10.1186/1752-0509-6-76 (PMC3439286; doi:10.1186/1752-0509-6-76)
Supplement: Additional file 1 — urdme.tar.gz. The current release of URDME. Also available for download via http://www.urdme.org. [file 1752-0509-6-76-S1.gz › urdme-1.1.2a/urdme/msrc/urdme.m]

% URDME. Interface to core, plug-in solvers. If needed, the fem-struct 
% is modified using fem2rdme and an input file. 
%
% FEM = URDME(FEM)
%
% simualtes a model in FEM that has model specific fields
% added to it already, i.e. fem = fem2rdme(fem) and
% fem = modelfile(fem) has been called previously. 
%
%
% FEM = URDME(FEM,'modelfile')
%
% uses the function 'modelfile'  
% to get the model specific fields (e.g. N,G,u0) or to 
% modify fields in the fem-struct. It is assumed that the 
% file specifying the propensities is also named 'modelfile'.
% For example,   
%                                       
% FEM = urdme(FEM,'fange')
%                                     
% uses the model file "fange.m"  (it executes fem = fange(fem)) 
% and propensity file "fange.c"
%
% FEM = URDME(FEM,@modelfile,{'Propensities','propfile'})
%
% uses the function handle 'modelfile'  
% to get the model specific fields (e.g. N,G,u0) or to 
% modify fields in the fem-struct, and the propensity file 
% 'propfile.c' for the reactions. For example,   
%                                       
% FEM = urdme(FEM,@fange,{'Propensities','fange'});       
%                                     
% uses the model file "fange.m" (it executes fem = fange(fem))
% with default options (see below).
%
%
% FEM = URDME(FEM,@modelfile, options) 
% 
% as above but with additional option-value pairs specified in the 
% cell array options.   
% E.g., to use the plug-in DFSP solver (after installing it):
%
% FEM = urdme(fem,@modelfile, {'Propensities','propfile','Solver','dfsp'}) 
% 
% will try to launch the solver named 'dfsp' in interactive mode. 
%
% Solvers can be run in background mode by specifying the mode to be 'bg'.
%
% [FEM, outfile] = urdme(fem,@modelfile,{'Propensities',propfile','Mode','bg'})
%
% will launch the NSM solver in background mode, returning control to 
% the Matlab-prompt. After termination, the resulting trajectory is 
% stored in 'outfile' and can be added to the FEM-struct by:
% 
% FEM = urdme_addsol(FEM,outfile);
% 
%
% Valid option/value pairs:  
%                                         
% OPTIONS          VALUE                      DEFAULT     
%
% Solver         | nsm, (extendible)          {nsm}
% Mode           | interactive, bg            {interactive}
% Report         | 0, 1, 2                    {1}
% Seed           | long int                   -
% Propensities   | string (name of .c file)   - 
%
%
% See also FEM2RDME, RDME2FEM, RDME2MAT. 


function [fem,outputfile] = urdme(fem,varargin)

% Make sure everything is initialized.
urdme_startup;

% Check for urdme struct and mandatory geometry related data structures. 
% If no urdme struct can be found, try to initialize it by 
% calling fem2rdme.   
if ~isfield(fem,'urdme')
    if nargin < 2
        error(['No urdme field in fem struct and no model ' ...
               'function handle specified.']);
    else
      fem = fem2rdme(fem);
    end
end

% Always run model .m file if it is specified. 
model_name='';
if nargin > 1 
    if ~isempty(varargin{1});
         modelfile = varargin{1};
         if(ischar(modelfile))
            % if given as a string, use eval to call
            s=strcat(modelfile,'(fem)');
            fem = eval(s);
            model_name=modelfile;
         else
            fem = modelfile(fem);
         end
    end
end

% If no model file is given, assume that it is named the
% same as the current working directory. 
if(isempty(model_name))
    [t,r]=strtok(pwd,'/');
    while ~isempty(r)
        [t,r]=strtok(r,'/');
    end
    model_name = t;
end

% Check that fem.urdme contains all data structures required by
% the core NSM solver and that they make sense.  
urdme_validate(fem);

% Valid options to urdme. 
%urdme_options  = {'Report', 'Seed', 'Solver','Outfile','Propensities', ...
%                  'Batch','NumberOfTrajectories'};

% default options.
args = cell(1);
verbose    = 0;    % (0, 1 or 2)
solvname   = 'nsm';
solveargs  = '';
execmode   = '';
md         = '';
outputfile = '';
batch_job = {};
remote_job = {};
NumberOfTrajectories=1;
Do_not_run_solver=0;
delete_outputfile=1;
delete_inputfile=1;

% Parse Option/value pairs.
if nargin > 2
    if ~isempty(varargin{2})
        args = varargin{2};
        j=1;
        %[ind,j]=ismember(urdme_options,opts);
        while(j<length(args))
            if strcmpi(args{j},'Report')
                % Report
                report=args{j+1};
                if ismember(report,[0 1 2])
                    fem.urdme.report = report;
                else
                    error('Unsupported report level.');
                end
            elseif strcmpi(args{j},'Seed')
                % Seed
                seed=args{j+1};
                fem.urdme.seed=seed;
            elseif strcmpi(args{j},'Solver')
                % Solver
                solvname = args{j+1};
            elseif strcmpi(args{j},'Outfile')
                % Name of output file.
                outputfile=args{j+1};
                delete_outputfile=0;
            elseif(strcmpi(args{j},'Propensities') || strcmpi(args{j},'Model') )
                % Propensities. Name of model.c file.
                model_name = args{j+1};
            elseif  strcmpi(args{j},'Remote')
                % run on remote computer
                if(iscell(args{j+1}))
                    remote_job = args{j+1}{1};
                else
                    remote_job = args{j+1};
                end
            elseif  strcmpi(args{j},'Batch')
                % Batch job
                if(iscell(args{j+1}))
                    batch_job = args{j+1};
                else
                    batch_job = { args{j+1} };
                end
            elseif  strcmpi(args{j},'NumberOfTrajectories')
                % NumberOfTrajectories
                NumberOfTrajectories = args{j+1};
            elseif  strcmpi(args{j},'Verbose')
                verbose = args{j+1};
            elseif  strcmpi(args{j},'LoadOnly')
                Do_not_run_solver=1;
            elseif  strcmpi(args{j},'Mode') && strcmpi(args{j+1},'bg')
                execmode='bg';
            else
                %error('Unknown options "%s"',args{j});
                % Need to pass these to the solvers..aka do nothing
            end
            j=j+2;
        end
    end
end

% check that model propensity files exists
if(verbose>=2),fprintf('checking for "%s"\n',strcat(model_name,'.c'));,end
fid=fopen(strcat(model_name,'.c'),'r');
if(fid==-1)
    error(strcat(model_name,'.c not found.', ...
        'Specify the file containing the reaction propensities using', ...
        'the ''Propensities'' option.'))
end
fclose(fid);

%%%%%%%%%%%%%%%%%%%%%%%%%%%%%%%%%%%%%%
% initialize solvers
s = strcat('urdme_init_',char(solvname));
if(exist(s))
    fprintf('\texecuting %s\n',s);
    fem = eval(strcat(s,'(fem,args)'));
elseif(~strcmp(getenv('URDME_SOLVER_PATH'),''))
    rest = getenv('URDME_SOLVER_PATH');
    while(~isempty(rest))
        [tok,rest]=strtok(rest,':');
        if(isdir([tok,'/src/',solvname]))
            fid=fopen([tok,'/msrc/urdme_init_',solvname,'.m']);
            if(fid~=-1)
                orig_path = path();
                path(orig_path,[tok,'/msrc/']);
                if(exist(s))
                    fprintf('\texecuting %s in %s\n',s,[tok,'/msrc/']);
                    fem = eval(strcat(s,'(fem,args)'));
                else
                    error(sprintf('file %s is found, but exits(%s)==0\n',s,s));
                end
                path(orig_path);
            end
            break;
        end
    end
end

% Launch solver
%%%%%%%%%%%%%%%%%%%%%%%%%%%%%%%%%%%%%%%%%%%%%%%%%%%%%%%%%%%%%%%%%%%%%%%% 
if ~isempty(remote_job);
    run_remote(remote_job);
elseif ~isempty(batch_job);
    run_batch(batch_job);
else
    run_interactive();
end%if
%%%%%%%%%%%%%%%%%%%%%%%%%%%%%%%%%%%%%%%%%%%%%%%%%%%%%%%%%%%%%%%%%%%%%%%% 
%%%%%%%%%%%%%%%%%%%%%%%%%%%%%%%%%%%%%%%%%%%%%%%%%%%%%%%%%%%%%%%%%%%%%%%% 
%%%%%%%%%%%%%%%%%%%%%%%%%%%%%%%%%%%%%%%%%%%%%%%%%%%%%%%%%%%%%%%%%%%%%%%% 
%%%%%%%%%%%%%%%%%%%%%%%%%%%%%%%%%%%%%%%%%%%%%%%%%%%%%%%%%%%%%%%%%%%%%%%% 
function remotedir = initialize_urdme_server(userathost,jobtag,method)
   
   
   % Create a temporary directory on remote server to hold input/source.
   if(isempty(jobtag))
       cmd = ['ssh ' userathost ' "urdme_server auto-initialize  ' method ' "'];
   else
       cmd = ['ssh ' userathost ' "urdme_server initialize ' jobtag ' ' method ' "'];
   end
   if(verbose>=2),fprintf('cmd=%s\n',cmd);end
   [status,result]=system(cmd);
    if(verbose>=2),fprintf('result=%s\n',result);end
    [token,rest]=strtok(result,sprintf('\n'));
    if(strcmp(token,'OK'))
        remotedir = strtrim(rest);
        if(verbose>=2),fprintf('remotedir=%s\n',remotedir);end
    else
        error('Could not intialize remote job on server: %s\n',result);
   end
end
%%%%%%%%%%%%%%%%%%%%%%%%%%%%%%%%%%%%%%%%%%%%%%%%%%%%%%%%%%%%%%%%%%%%%%%% 
function NUM_PARAM_SETS = store_job_info(userathost,remotedir)
   % Determine if parameter sweep here. 
   if isfield(fem.urdme,'parameters')
     [NUM_PARAMS,NUM_PARAM_SETS] = size(fem.urdme.parameters); 
   else
     NUM_PARAM_SETS=1;
   end

   % Serialize the state of the fem-structure. This file is a snapshot
   % of the geometry and mesh, and can be used to reconstruct the full 
   % fem-struct for subsequent postprocessing. 
   urdmefield = fem.urdme;
   fem = rmfield(fem,'urdme');
   geomfile = [model_name '_geomdef.mat'];
   if(verbose>=2),fprintf('saving gemofile=%s\n',geomfile);end
   save(geomfile,'fem');
   fem.urdme = urdmefield;
   clear urdmefield;
   
   % store meta-data on the server
   job_info.jobtag = jobtag;
   job_info.geomfile = geomfile;
   job_info.inputfile = inputfile;
   job_info.model_name = model_name;
   job_info.userathost = userathost;
   job_info.method = method;
   job_info.solvname = solvname;
   job_info.NUM_PARAM_SETS = NUM_PARAM_SETS;
   job_info.NumberOfTrajectories = NumberOfTrajectories;
   job_info.remotedir = remotedir ;
   if(verbose>=2),fprintf('saving urdme_job_info.mat\n');end
   save('urdme_job_info.mat','-STRUCT','job_info');
   
   % Serialize model to a input .mat file
   inputfile = [model_name '.mat'];
   if(verbose>=2),fprintf('inputfile=%s\n',inputfile);end
   if(verbose>=2),fprintf('calling rdme2mat(fem,%s)\n',inputfile);end
   rdme2mat(fem,inputfile);
   % Transfer files to directory on the server. 
   if(verbose),disp('Transferring urdme model files to host... ');end
   cmd = ['scp -q ' geomfile ' ' inputfile ' ' model_name '.c urdme_job_info.mat ' userathost ':' remotedir];
   if(verbose>=2),fprintf('cmd=%s\n',cmd);end
   tf = system(cmd);
   if tf==0
       if(verbose),disp('done.');end
   else
       error(['Failed to transfer files to ' userathost '.']);
   end
end
%%%%%%%%%%%%%%%%%%%%%%%%%%%%%%%%%%%%%%%%%%%%%%%%%%%%%%%%%%%%%%%%%%%%%%%% 
function store_model_file(userathost,remotedir)
   % Serialize model to a input .mat file
   inputfile = [model_name '.mat'];
   if(verbose>=2),fprintf('inputfile=%s\n',inputfile);end
   if(verbose>=2),fprintf('calling rdme2mat(fem,%s)\n',inputfile);end
   rdme2mat(fem,inputfile);
   % create a remote package
   root = getenv('URDME_ROOT');
   cmd = [root '/bin/urdme_mkremotepkg ' pwd ' ' model_name ' ' inputfile ' ' solvname ];
   if(verbose>=2),fprintf('%s\n',cmd);end
   tf = system(cmd);
   if tf==0
       if(verbose),disp('done.');end
   else
       error('Failed to execute urdme_mkremotepkg');
   end
   % Transfer files to directory on the server. 
   if(verbose),disp('Transferring urdme model files to host... ');end
   cmd = ['scp -q .urdmepkg/' model_name '.tar.gz ' userathost ':' remotedir];
   if(verbose>=2),fprintf('cmd=%s\n',cmd);end
   tf = system(cmd);
   if tf==0
       if(verbose),disp('done.');end
   else
       error(['Failed to transfer files to ' userathost '.']);
   end
end
%%%%%%%%%%%%%%%%%%%%%%%%%%%%%%%%%%%%%%%%%%%%%%%%%%%%%%%%%%%%%%%%%%%%%%%% 
function run_remote(rj)
    if(verbose),fprintf('Running on remote server. \n');end
    userathost = rj;
    if(verbose>=2),fprintf('userathost=%s\n',userathost);end

    remotedir = initialize_urdme_server(userathost,[],'interactive');
    store_model_file(userathost,remotedir)

    cmd=['ssh '  userathost ' "urdme_server interactive ' remotedir ...
             ' ' model_name ...
             ' ' strcat(model_name,'.mat') ...
             ' ' solvname ...
             ' ' num2str(NumberOfTrajectories) ...
             ' "' ];
    if(verbose>=2),fprintf('cmd=%s\n',cmd);end 
    st=system(cmd)
    if st~=0
        error('error running on remote server');
    end
%    [tf,result] = system(cmd);
%    if(verbose>=2),fprintf('result=%s\n',result);end 
%    if tf==0
%        [tok,rest]=strtok(result,sprintf('\n'));
%        if(strcmp(token,'OK'))
%            if(verbose),disp(rest);end
%            if(verbose),disp('done.');end
%        else
%            error('Error starting remote run: %s\n',result);
%        end
%    else
%        error('Remote run could not be started.');
%    end
    %Get remote solution file, addsol() it to fem and return fem
    [foo,tempfile] =system('mktemp -t urdmemodel.XXXXXXXXXX');
    tempfile=strcat(strtrim(tempfile), '.mat');
    cmd=['scp -q ' userathost ':' remotedir '/output.mat ' tempfile];
    if(verbose>=2),fprintf('cmd=%s\n',cmd);end
    st=system(cmd);
    if st~=0
        error('Failed to transfer output file from server.');
    end
    fem=urdme_addsol(fem,tempfile);
end
%%%%%%%%%%%%%%%%%%%%%%%%%%%%%%%%%%%%%%%%%%%%%%%%%%%%%%%%%%%%%%%%%%%%%%%% 
function run_batch(bj)
   % Submit batch job. 
    if(verbose),fprintf('Submitting job to server. \n');end
   
   % These should not be needed if I want to run on the localhost.
   if(length(bj)==1)
       userathost = 'localhost';
       jobtag  = bj{1};
       method = 'DEFAULT';
   elseif(length(bj)==2)
       userathost = bj{1};
       jobtag  = bj{2};
       method = 'DEFAULT';
   elseif(length(bj)==3)
       userathost = bj{1};
       jobtag     = bj{2};
       method     = bj{3};
   end
   if(verbose>=2),fprintf('userathost=%s\njobtag=%s\nmethod=%s\n',userathost,jobtag,method);end
 
   remotedir = initialize_urdme_server(userathost,jobtag,method);

   NUM_PARAM_SETS = store_job_info(userathost,remotedir);
   
   % Launch job on remote server:
   if(verbose),disp('Starting batch job ... ');end
   
   cmd=['ssh '  userathost ' "urdme_server submit ' jobtag ...
            ' ' model_name ...
            ' ' strcat(model_name,'.mat') ...
            ' ' solvname ...
            ' ' num2str(NUM_PARAM_SETS) ...
            ' ' num2str(NumberOfTrajectories) ...
            ' "' ];
   if(verbose>=2),fprintf('cmd=%s\n',cmd);end 
   [tf,result] = system(cmd);
   if(verbose>=2),fprintf('result=%s\n',result);end 
   if tf==0
       [tok,rest]=strtok(result,sprintf('\n'));
       if(strcmp(token,'OK'))
           if(verbose),disp(rest);end
           if(verbose),disp('done.');end
       else
           error('Error starting Batch job: %s\n',result);
       end
   else
       error('Batch job could not be started.');
   end
 
end
%%%%%%%%%%%%%%%%%%%%%%%%%%%%%%%%%%%%%%%%%%%%%%%%%%%%%%%%%%%%%%%%%%%%%%%% 
function run_interactive()
    % Interactive job. 
    if(verbose),fprintf('Starting simulation. \n');end

    % Get safe temporary files for input and output.
    [foo,inputfile] =system('mktemp -t urdmemodel.XXXXXXXXXX');
    inputfile=strcat(strtrim(inputfile), '.mat');
    if(verbose>=2),fprintf('inputfile=%s\n',inputfile);end

    % If ouput file not supplied by the user, get a temporary file. 
    if isempty(outputfile)
        [foo,outputfile]=system('mktemp -t urdmeresults.XXXXXXXXXX');
        outputfile=strcat(strtrim(outputfile), '.mat');
    end
    if(verbose>=2),fprintf('outputfile=%s\n',outputfile);end

    % Compile the solvers
    if(verbose),fprintf('Compiling solver.\n');end
    if(size(varargin,2)>1 && ~isempty(varargin{2}))
        if(verbose>1)
        fem = urdme_compile(fem,model_name,solvname,varargin{2},'Verbose');
        else
        fem = urdme_compile(fem,model_name,solvname,varargin{2});
        end
    else
        if(verbose>1)
        fem = urdme_compile(fem,model_name,solvname,'Verbose');
        else
        fem = urdme_compile(fem,model_name,solvname);
        end
    end
    
    % Serialize model to a temporary input-file.
    if(verbose>=2),fprintf('calling rdme2mat(fem,%s)\n',inputfile);end
    rdme2mat(fem,inputfile);

    cmd = ['./.urdme/' model_name '.' solvname ' ' inputfile ' ' ...
          outputfile ' ' solveargs ' ' md];
    if(Do_not_run_solver)
        fprintf('LoadOnly flag set, not running solver\n\tcmd=%s\n',cmd);
        return;
    elseif strcmp(execmode,'bg')
        if(verbose>=2),fprintf('cmd=%s\n',cmd);end
        if(verbose>=2),cmd_time = tic;end
        system([cmd ' &']); 
        return;
    else
        if(verbose>=2),fprintf('cmd=%s\n',cmd);end
        if(verbose>=2),cmd_time = tic;end
        system(cmd); 
        if(verbose>=2),fprintf('\t%g sec\n',toc(cmd_time));end
    end

%end
% If executed in interactive mode, 
% load the result file and add solution to
% the fem.urdme struct using rdme2fem.
%if isempty(bj) 
    if(verbose>=2),fprintf('checking for the existence of "%s"\n',outputfile);end     
    fid=fopen(outputfile);
    if(fid==-1)
        if(verbose>=2),fprintf('rm %s\n',inputfile);end
        system(['rm ' inputfile]);
        error('Cannot load output file, solver did not run correctly');
    else
        fclose(fid);
        if(verbose>=2),fprintf('urdme_addsol(fem,%s)\n',outputfile);end
        fem = urdme_addsol(fem,outputfile);
    end
    
    % Clean temporary input/output files.
    if(delete_inputfile)
        if(verbose>=2),fprintf('rm %s\n',inputfile);end
        system(['rm ' inputfile]);
    end
    if(delete_outputfile)
        if(verbose>=2),fprintf('rm %s\n',outputfile);end
        system(['rm ' outputfile]);
    end
        
end
%%%%%%%%%%%%%%%%%%%%%%%%%%%%%%%%%%%%%%%%%%%%%%%%%%%%%%%%%%%%%%%%%%%%%%%% 
%%%%%%%%%%%%%%%%%%%%%%%%%%%%%%%%%%%%%%%%%%%%%%%%%%%%%%%%%%%%%%%%%%%%%%%% 
%%%%%%%%%%%%%%%%%%%%%%%%%%%%%%%%%%%%%%%%%%%%%%%%%%%%%%%%%%%%%%%%%%%%%%%% 
end %urdme
