# Supplementary material for: URDME: a modular framework for stochastic simulation of reaction-transport processes in complex geometries
Source: BMC Syst Biol. 2012 Jun 22;6:76. doi: 10.1186/1752-0509-6-76 (PMC3439286; doi:10.1186/1752-0509-6-76)
Supplement: Additional file 1 — urdme.tar.gz. The current release of URDME. Also available for download via http://www.urdme.org. [file 1752-0509-6-76-S1.gz › urdme-1.1.2a/urdme/msrc/urdme_addhost.m]

% Add a host to the local list of known hosts. 

function hostlist = urdme_addhost(hostname)


% Open hostfile
[st,home] = system('echo $HOME');
if st ~0
    error('Failed to determine path to home directory.');
end
hostfile=strcat(home,'/.urdmeconf/hosts');
fid = fopen(hostfile,'at');
if fid < 0
    error('Could not open host-file.');
end

% Print hostname to host configure file. 
% TODO: Check if host is already named in the file before adding. 
fprintf(fid,'%s\n',hostname);
fclose(fid);

fid = fopen(hostfile,'r');
hostlist = fscanf(fid,'%c');
fclose(fid);
