# Supplementary material for: URDME: a modular framework for stochastic simulation of reaction-transport processes in complex geometries
Source: BMC Syst Biol. 2012 Jun 22;6:76. doi: 10.1186/1752-0509-6-76 (PMC3439286; doi:10.1186/1752-0509-6-76)
Supplement: Additional file 1 — urdme.tar.gz. The current release of URDME. Also available for download via http://www.urdme.org. [file 1752-0509-6-76-S1.gz › urdme-1.1.2a/urdme/msrc/urdme_addsol.m]

% Adds a trajectory stored in 'filename' to the FEM struct. 
%
% A. Hellander, 2010-06-12. 
%

function fem = urdme_addsol(fem, filename)

data=load(filename);

% Check for endended mesh.
if ~isfield(fem,'xmesh')||~fem.xmesh.initialized
   % If the urdme field is present, meshextend will choke. 
   if isfield(fem,'urdme')&&isfield(fem,'mesh');   
       urdmefield = fem.urdme;
       fem = rmfield(fem,'urdme');
       fem.xmesh = meshextend(fem);
       fem.urdme=urdmefield;
   else
       if isfield(fem,'mesh')
          fem.xmesh=meshextend(fem);
       else % If not using Comsol. 
           fem.urdme.U = data.U;
           return;
       end
   end     
end

% Make sure that the urdme field is present
if ~isfield(fem,'urdme')
   %error('No urdme field in fem-struct.'); 
   fem = fem2rdme(fem);
end

% Add trajectory to model. 
if( isfield(data,'U') )
    fem.urdme.U = data.U;
else
    error(sprintf('No trajectory found in %s\n',filename));
end

if( isfield(data,'tspan') )
    fem.urdme.tspan = data.tspan;
elseif ~isfield(fem.urdme,'tspan')
    fem.urdme.tspan = 0:size(data.U,2)-1;
end


% If only one subdomain (well-stirre simulation), 
% rdme2fem does not work (and is not needed).
if numel(fem.urdme.sd) > 1
    fem = rdme2fem(fem,fem.urdme.U);
end
