# Supplementary material for: URDME: a modular framework for stochastic simulation of reaction-transport processes in complex geometries
Source: BMC Syst Biol. 2012 Jun 22;6:76. doi: 10.1186/1752-0509-6-76 (PMC3439286; doi:10.1186/1752-0509-6-76)
Supplement: Additional file 1 — urdme.tar.gz. The current release of URDME. Also available for download via http://www.urdme.org. [file 1752-0509-6-76-S1.gz › urdme-1.1.2a/urdme/msrc/urdme_compile.m]

function fem = urdme_compile(fem,varargin)
%%%%%%%%%%%%%%%%%%%%%%%%%%%%%%%%%%%%%%
if(size(varargin,2)>0)
    model_name = varargin{1};
else
    [t,r]=strtok(pwd,'/');
    while ~isempty(r)
        [t,r]=strtok(r,'/');
    end
    model_name = t;
    fid=fopen(strcat(model_name,'.c'));
    if(fid==-1), error(strcat(model_name),'.c not found'), end
    fclose(fid);
end
if(size(varargin,2)<2)
    solvers = {'nsm'};  %by default, compile with NSM
else
    if(iscell(varargin{2}))
        solvers = varargin{2};
    elseif(ischar(varargin{2}))
        solvers = { varargin{2} };
    else
        error('third argument needs to be a cell-array list of solvers to compile.  e.g. urdme_compile(fem,''MyModel'',{''nsm''})');
    end
end
solver_options = cell(1);
verbose=0;
if(size(varargin,2)>2)
    if(iscell(varargin{3}) && size(varargin{3},2)>0 )
        solver_options = varargin{3};
    elseif(strcmpi(varargin{3},'Verbose'))
        verbose=1;
    end
end
if(size(varargin,2)>3)
    if(strcmpi(varargin{4},'Verbose'))
        verbose=1;
    end
end
%%%%%%%%%%%%%%%%%%%%%%%%%%%%%%%%%%%%%%
% URDME initialization
if isempty(getenv('URDME_ROOT'))
    fprintf('URDME_ROOT environmental variable not set, attempting to set it\n');
    [s,r] = system('urdme_init -r');
    uroot = strtok(r);
    if(isdir(uroot)),setenv('URDME_ROOT',uroot),end
    if(isempty(getenv('URDME_ROOT'))) %Only works from the examples dir
        [s,r] = system('../../bin/urdme_init -r');
        uroot = strtok(r);
        if(isdir(uroot)),setenv('URDME_ROOT',uroot),end
    end
    if(isempty(getenv('URDME_ROOT')))
        error('URDME_ROOT environmental variable not set (are both urdme_init and matlab in your PATH?)');
    end
end
basedir = getenv('URDME_ROOT');
path(path,strcat(basedir,'/msrc'));
path(path,strcat(basedir,'/comsol'));
curdir = pwd;
temp = getenv('PATH');
newpath = [curdir './urdme' ':' curdir  ':' basedir '/bin' ];
if( size(strfind(temp,newpath),1)>0)% have we already done this?
    temp = [temp ':' newpath ];
    setenv('PATH',temp);
end
%%%%%%%%%%%%%%%%%%%%%%%%%%%%%%%%%%%%%
% Urdme Solver Path
urdme_solver_path = cell(1);
str= getenv('URDME_SOLVER_PATH');
if(isempty(str))
    urdme_solver_path{1} = basedir;
else
    if(verbose),fprintf('URDME_SOLVER_PATH=%s\n',str);end
    i=1;
    while true
        [tok,str]=strtok(str,':');
        if(isdir(tok))
            if(verbose),fprintf('\t%s found\n',tok);end
            urdme_solver_path{i}=tok;
            i=i+1;
        end
        if(isempty(str)),break;end
    end
    if(i==1)
        fprintf('WARNING: URDME_SOLVER_PATH environmental variable not set properly\n');
        urdme_solver_path{1} = basedir;
    end
end

%%%%%%%%%%%%%%%%%%%%%%%%%%%%%%%%%%%%%
% Compile Solvers
for i=1:size(solvers,2)
    sol = lower(solvers{i});
    solroot = '';
    for j=1:length(urdme_solver_path)
       f = strcat(urdme_solver_path{j},'/build/Makefile.',char(sol));
       fid=fopen(f); if(fid~=-1), fclose(fid);
            solroot=urdme_solver_path{j};
            if(verbose),fprintf('using: %s\n',f);end
            break
        end
        if(verbose),fprintf('not found: %s\n',f);end
    end
    if(isempty(solroot))
        error(sprintf('%s solver not found',sol));
    end
    %cmd = sprintf('make -f %s/build/Makefile MODEL=%s SOLVER=%s SOLVER_ROOT=%s',basedir,model_name,sol,basedir);
    cmd = sprintf('make -f %s/build/Makefile.%s URDME_MODEL=%s SOLVER=%s SOLVER_ROOT=%s',solroot,sol,model_name,sol,solroot);
    if(verbose),fprintf('%s\n',cmd);end
    [r,s] = system(cmd);
    if(r~=0),error(s),end;
end
%%%%%%%%%%%%%%%%%%%%%%%%%%%%%%%%%%%%%
