# Supplementary material for: URDME: a modular framework for stochastic simulation of reaction-transport processes in complex geometries
Source: BMC Syst Biol. 2012 Jun 22;6:76. doi: 10.1186/1752-0509-6-76 (PMC3439286; doi:10.1186/1752-0509-6-76)
Supplement: Additional file 1 — urdme.tar.gz. The current release of URDME. Also available for download via http://www.urdme.org. [file 1752-0509-6-76-S1.gz › urdme-1.1.2a/urdme/msrc/urdme_fetch.m]

function out = urdme_fetch(jobtag,userathost,fetch,varargin)
% solution_file = urdme_fetch(jobtag,'user@host.com','output',trajectory_num,param_set_num);
% geometry_file = urdme_fetch(jobtag,'user@host.com','geomfile');
% input_file = urdme_fetch(jobtag,'user@host.com','input');
%
% Fetch something belonging to an urdme-job with name "jobtag".
% returns a filename, designed to be used with urdme_addsol()
%
% geom, input, output.  
%
% e.g.:         solution_file = urdme_fetch(jobtag,'output',trajectory_num,param_set_num);

%%%%%%%%%%%%%%%%%%%%%%%%%%%%%%%%%%%%%%%%%%%%%%%%%%%%%%%%%%%%%
% Try to find the server from where to retrieve the job_info. 
%[st,home] = system('echo $HOME');
%fid = fopen([home '/.urdmeconf/jobtags'],'r');
%if fid < 0 
%    error('Failed to open local jobtag-file.');
%end

% Get info about the job
%userathost = varargin{1};
job_info = urdme_get_info(jobtag,userathost); 

npar = job_info.NUM_PARAM_SETS;
nt   = job_info.NumberOfTrajectories;
%%%%%%%%%%%%%%%%%%%%%%%%%%%%%%%%%%%%%%%%%%%%%%%%%%%%%%%%%%%%%
%fetch = varagin{2};

%%%%%%%%%%%%%%%%%%%%%%%%%%%%%%%%%%%%%%%%%%%%%%%%%%%%%%%%%%%%%
if( strcmp(fetch,'geomfile') || strcmp(fetch,'geom'))
    % Get a temporary local file path for the transfer. 
    [foo,tempfile] =system('mktemp -t urdmemodel.XXXXXXXXXX');
    tempfile=strcat(strtrim(tempfile), '.mat');
    cmd=['scp -q ' userathost ':' job_info.remotedir '/' job_info.geomfile ' ' tempfile];
    st   = system(cmd);
    if st~=0
        error('Failed to transfer info file from server.');
    end
    out  = tempfile;
%%%%%%%%%%%%%%%%%%%%%%%%%%%%%%%%%%%%%%%%%%%%%%%%%%%%%%%%%%%%%
elseif( strcmp(fetch,'out') || strcmp(fetch,'output') )
    % Ask server for address to output file
    fetch_run_num=1;
    fetch_param_num=1;
%    if(nargin>=4)
%        fetch_run_num = varargin{1};
%    end
%    if(nargin>=5)
%        fetch_param_num = varargin{2};
%    end
    cmd = ['ssh ' userathost ' "urdme_server get ' jobtag ' ' num2str(fetch_run_num) ' ' num2str(fetch_param_num) '"'];
    fprintf('cmd=%s\n',cmd);
    [st,infopath]=system(cmd);
    fprintf('response=%s\n',infopath);

    [st,infopath] = strtok(infopath,sprintf('\n'));
    fprintf('infopath=%s\n',infopath);

    if ~strcmp(st,'OK')
       error(['Could not retrive output file from server: ' infopath]);
    end
    infopath=strtrim(infopath);
    % Get a temporary local file path for the transfer. 
    [foo,tempfile] =system('mktemp -t urdmemodel.XXXXXXXXXX');
    tempfile=strcat(strtrim(tempfile), '.mat');
    cmd=['scp -q ' userathost ':' infopath ' ' tempfile];
    fprintf('cmd=%s\n',cmd);
    st=system(cmd);
    if st~=0
        error('Failed to transfer info file from server.');
    end
    out = tempfile;
end
%%%%%%%%%%%%%%%%%%%%%%%%%%%%%%%%%%%%%%%%%%%%%%%%%%%%%%%%%%%%%
   


% Try to find the jobtag.
% while 1
%   fline = fgetl(fid);
%  
%   if ~ischar(fline)
%       break;
%   end
%   
%   if strcmp(fline,)
%       
%   end
% end

  
