# Supplementary material for: URDME: a modular framework for stochastic simulation of reaction-transport processes in complex geometries
Source: BMC Syst Biol. 2012 Jun 22;6:76. doi: 10.1186/1752-0509-6-76 (PMC3439286; doi:10.1186/1752-0509-6-76)
Supplement: Additional file 1 — urdme.tar.gz. The current release of URDME. Also available for download via http://www.urdme.org. [file 1752-0509-6-76-S1.gz › urdme-1.1.2a/urdme/msrc/urdme_find_resources.m]

% Get the status of a urdme-job. 

function resources = urdme_find_resources(userathost)

   cmd =  ['ssh ' userathost ' "urdme_server find_resources "'];
   [tf,result]=system(cmd);
   if tf==0
       [token,rest]=strtok(result,sprintf('\n'));
       if(strcmp(token,'OK'))
            resources={};
            rcnt=1;
            while 1
                [token,rest]=strtok(rest,sprintf('\n'));
                if(isempty(token)),break,end
                resources{rcnt}=token;
                rcnt=rcnt+1;
            end
       else
           error('Error finding resources: %s\n',rest);
       end
    else
      error(['Failed to find resources on host ' userathost]);
    end
