# Supplementary material for: URDME: a modular framework for stochastic simulation of reaction-transport processes in complex geometries
Source: BMC Syst Biol. 2012 Jun 22;6:76. doi: 10.1186/1752-0509-6-76 (PMC3439286; doi:10.1186/1752-0509-6-76)
Supplement: Additional file 1 — urdme.tar.gz. The current release of URDME. Also available for download via http://www.urdme.org. [file 1752-0509-6-76-S1.gz › urdme-1.1.2a/urdme/msrc/urdme_get_info.m]

% Get info about an urdme job. 

function info = urdme_get_info(jobtag,varargin)

% Server to ask for jobtag.
userathost = varargin{1};

% Ask server for address to info-file.
[st,infopath]=system(['ssh ' userathost ' "urdme_server info ' jobtag '"']);

[st,infopath] = strtok(infopath,sprintf('\n'));

if ~strcmp(st,'OK')
    error(['Could not retrive job-info file from server: ' infopath]);
end

% Get a temporary local file path for the transfer. 
[foo,tempfile] =system('mktemp -t urdmemodel.XXXXXXXXXX');
tempfile=strcat(strtrim(tempfile), '.mat');

% Transfer job-info file from server to client. 
infopath = strtrim(infopath);
cmd=['scp -q ' userathost ':' infopath ' ' tempfile];
st = system(cmd);

if st==0
    info = load(tempfile);  
    system(['rm ' tempfile]);
else
    error('Failed to transfer info file from server.');
end
