# Supplementary material for: URDME: a modular framework for stochastic simulation of reaction-transport processes in complex geometries
Source: BMC Syst Biol. 2012 Jun 22;6:76. doi: 10.1186/1752-0509-6-76 (PMC3439286; doi:10.1186/1752-0509-6-76)
Supplement: Additional file 1 — urdme.tar.gz. The current release of URDME. Also available for download via http://www.urdme.org. [file 1752-0509-6-76-S1.gz › urdme-1.1.2a/urdme/msrc/urdme_startup.m]

%STARTUP. Startup for URDME.
%
% B. Drawert   2010-06-07


setenv('PATH',strcat( getenv('PATH'), ':/usr/local/bin' ));

%%% URDME initialization
if(isempty(getenv('URDME_ROOT')))
    fprintf(['URDME_ROOT environmental variable not set,' ... 
             'attempting to set it...\n']);
    [s,r] = system('urdme_init -r');
    uroot = strtok(r);
    if(isdir(uroot)),setenv('URDME_ROOT',uroot),end
    if(isempty(getenv('URDME_ROOT'))) %Only works from the examples dir
        [s,r] = system('../bin/urdme_init -r');
        uroot = strtok(r);
        if(isdir(uroot)),setenv('URDME_ROOT',uroot),end
    end
    
    if(isempty(getenv('URDME_ROOT'))) %Only works from the examples dir
        [s,r] = system('../urdme/bin/urdme_init -r');
        uroot = strtok(r);
        if(isdir(uroot)),setenv('URDME_ROOT',uroot),end
    end
    clear r s uroot;
    if(isempty(getenv('URDME_ROOT')))
        fprintf('URDME_ROOT environmental variable not set, exiting\n');
        return;
    else
        fprintf('URDME_ROOT set sucessfully.\n');
    end
end

path(path,strcat(getenv('URDME_ROOT'),'/msrc'));
path(path,strcat(getenv('URDME_ROOT'),'/comsol'));
