# Supplementary material for: URDME: a modular framework for stochastic simulation of reaction-transport processes in complex geometries
Source: BMC Syst Biol. 2012 Jun 22;6:76. doi: 10.1186/1752-0509-6-76 (PMC3439286; doi:10.1186/1752-0509-6-76)
Supplement: Additional file 1 — urdme.tar.gz. The current release of URDME. Also available for download via http://www.urdme.org. [file 1752-0509-6-76-S1.gz › urdme-1.1.2a/urdme/msrc/urdme_status.m]

% Get the status of a urdme-job. 

function job_status = urdme_status(jobtag,varargin)

% If no user and host-name is supplied, look in the joblist for the host. 
%if nargin < 2
%    
%else
   userathost = varargin{1};
   [st,job_status]=system(['ssh ' userathost ' "urdme_server status ' jobtag ' "']);
   
   if st ~=0
      error(['Failed to get status of job "' jobtag '" from host ' userathost]);
   end
%end
