# Supplementary material for: URDME: a modular framework for stochastic simulation of reaction-transport processes in complex geometries
Source: BMC Syst Biol. 2012 Jun 22;6:76. doi: 10.1186/1752-0509-6-76 (PMC3439286; doi:10.1186/1752-0509-6-76)
Supplement: Additional file 1 — urdme.tar.gz. The current release of URDME. Also available for download via http://www.urdme.org. [file 1752-0509-6-76-S1.gz › urdme-1.1.2a/urdme/msrc/urdme_validate.m]

% URDME_VALIDATE
%
% Validates the fields in fem.urdme (sanity-checks). Since the core 
% simulators perform a very limited error-checking of the input, it is
% important to check data with this function before calling a simulation
% routine. 
%
% See also: urdme, rdme2mat.


function urdme_validate(fem)


if ~isfield(fem,'urdme')
  error('No field named urdme. Have you called fem2rdme?')
end
   

% Check tspan.
if ~isfield(fem.urdme,'tspan');
    error('No field tspan in fem.urdme, check model file');
end

tspan = reshape(fem.urdme.tspan,1,[]);
if issparse(tspan)||~isa(tspan,'double') 
  error('Input time-span must be a double vector.');
elseif any(diff(tspan(:))<=0)||size(tspan,2)<2
  error('Input time-span must be an increasing vector.');
end

% Check u0.
if ~isfield(fem.urdme,'u0');
    error('No field u0 in fem.urdme, check model file');
end

[Mspecies,Ncells]=size(fem.urdme.u0);
Ndofs=Mspecies*Ncells;
if issparse(fem.urdme.u0)||~isa(fem.urdme.u0,'double')
  error('Initial state must be a double vector.');
elseif any(fem.urdme.u0(:)<0)
  error('Initial state has negative elements.');
end


% Check D.
if ~isfield(fem.urdme,'D');
    error('No field D in fem.urdme, check model file');
end

Ddiag=diag(fem.urdme.D);
if ~issparse(fem.urdme.D)||~isa(fem.urdme.D, 'double')
    error('Diffusion matrix must be sparse.');
elseif any(Ddiag>0)
    error('Diffusion matrix has positive diagonal elements.');
elseif any(size(fem.urdme.D)~=Ndofs)
    error('Wrong size of diffusion matrix.');
elseif any(abs(sum(fem.urdme.D,1))>1000*eps*abs(Ddiag)')
    error('Sum of rows criterion in diffusion matrix is violated.');
end

% Check N.
if ~isfield(fem.urdme,'N');
    error('No field N in fem.urdme, check model file');
end

[MM,Mreactions]=size(fem.urdme.N);
if ~issparse(fem.urdme.N)||~isa(fem.urdme.N, 'double')
  error('Stochiometric matrix must be sparse.');
elseif MM~=Mspecies
  error('Wrong size of stochiometric matrix.');
end

% Check G.
if ~isfield(fem.urdme,'G');
    error('No field G in fem.urdme, check model file');
end
if ~issparse(fem.urdme.G)||~isa(fem.urdme.G,'double')
  error('Dependency graph must be sparse.');
elseif any(size(fem.urdme.G)~=[Mreactions,Mreactions+Mspecies])
  error('Wrong size of dependency graph.');
end

% Check vol.
if ~isfield(fem.urdme,'vol');
    error('No field vol in fem.urdme, check model file');
end
vol=reshape(fem.urdme.vol,1,[]);
if issparse(vol)||~isa(vol,'double')
  error('Volume must be a double vector.');
elseif any(vol<=0)
  error('Volume vector must be positive.');
elseif size(vol,2)~=Ncells
  error('Wrong size of volume vector.');
end

% Check sd.
if ~isfield(fem.urdme,'sd');
    error('No field sd in fem.urdme, check model file');
end
sd=reshape(fem.urdme.sd,1,[]);
if issparse(sd)||~isa(sd,'double')
  error('Subdomain must be a double vector.');
elseif size(sd,2)~=Ncells
  error('Wrong size of subdomain vector.');
elseif any(sd~=ceil(sd))
  error('Subdomain vector must be integer.');
end

% Check data.
if ~isfield(fem.urdme,'data');
    error('No field data in fem.urdme, check model file');
end
[dsize,NN]=size(fem.urdme.data);
if issparse(fem.urdme.data)||~isa(fem.urdme.data,'double')
   error('Data matrix must be a double matrix.');
elseif NN~=Ncells
   error('Wrong size of data matrix.');
end

% check OPTS.
% if( size(OPTS,2) < 4)
%   error(['Option vector must be at least 4 elements. Are you defining ' ...
%          'all default parameters?']);
% elseif issparse(OPTS)||~isa(OPTS,'double')
%   error('Options must be a double vector.');
% end

% % Check K.
% if issparse(K)||~isa(K,'double')
%   error('Inline propensity coefficient must be a double matrix.');
% elseif size(K,1)~=3
%   error('Wrong size of inline propensity coefficient matrix.');
% end
% 
% % Check I.
% if issparse(I)||~isa(I,'double')
%   error('Inline propensity index must be a double matrix.');
% elseif any(size(I)~=size(K)) || size(I,2)>Mreactions
%   error('Wrong size of inline propensity index matrix.');
% elseif any(I(:)<1 | Mspecies<I(:))
%   error('Species index out of bounds.');
% end
% 
% % Check S.
% if ~issparse(S)||~isa(S,'double')
%   error('Inline subdomain matrix must be sparse.');
% elseif size(S,2)~=size(I,2)
%   error('Wrong size of inline subdomain matrix.');
% end
