# Supplementary material for: URDME: a modular framework for stochastic simulation of reaction-transport processes in complex geometries
Source: BMC Syst Biol. 2012 Jun 22;6:76. doi: 10.1186/1752-0509-6-76 (PMC3439286; doi:10.1186/1752-0509-6-76)
Supplement: Additional file 1 — urdme.tar.gz. The current release of URDME. Also available for download via http://www.urdme.org. [file 1752-0509-6-76-S1.gz › urdme-1.1.2a/urdme/include/matmodel.h]

#ifndef MATMODEL__H
#define MATMODEL__H

/* 
   A. Hellander, 2010-04-20
   B. Drawert    2010-05-18
*/

/*
 
   URDME model and solver struct. Holds all essential data 
   (those that are needed by the nsm solver). 
   The fields of this struct is typically initialized by a call 
   to "read_model" (see below).                          
 
 */

#ifdef URDME_LIBMAT
    #include "read_matfile.h"
#else
    #include "mat.h" 
#endif


typedef struct{
	
	/* The "raw data" needed by the core nsm solver. 
	   These are essential fields, and they are initialized 
	   after a successful call to "read_model".  */
	
	/* Constants */
	int Mspecies;
	int Mreactions;
	int Ncells;

	/* Diffusion matrix (sparse) */
	size_t * irD;
	size_t * jcD;
	double * prD;
	
	/* Volume vector */
	double *vol;
	
	/* Stoichiometry matrix (sparse) */
	size_t* irN;
	size_t* jcN;
	int *prN;
	
	/* Dependency graph (sparse) */
	size_t* irG;
	size_t* jcG;
	
	/* Initial condition */
	int *u0;
	
	/* Time span */
	int tlen;
	double *tspan;
	
	/* Subdomain vector */
	int *sd;
	
	/* Data vector */
	int dsize;
	double *data;
	
	/* Output.
	 
	   It is up to the solver to attach the results after
	   a simulation to the urdme_struct. OBS! Solvers are neither
	   required or guaranteed to do so, they may return a pointer 
	   to the result instead (or do both), if that's preferable for some reason. */
	
	/* Maximal number of solutions (set when U is allocated), defaults to one. */ 
	int nsolmax;
	/* "instance variable", current number of solutions stored. */ 
	int nsol;
	int **U;
	
	/* 
	 
	   You may need additional data to be passed to your particular solver. 
	   Typically, this will be data that are not directly related to the geometry 
	   and model (in constrast to the required fields above), but could be e.g. derived 
	   from those basic data types, or arguments that control the solver's behaviour. 
	   Examples could be the optional report level or seed that can be supplied to the NSM-solver, 
	   or the lookup-table and timestep used by the contributed plug-in DFSP solver.  
	 
	   OBS: there is no reason why this type of data cannot be stored in the input 
	   model file, but "read_model" will not look for it. 
	   Rather, your particular solver will need to know to look for it and extract it "manually". 
	   
	   For example of use, see the core nsm solver (nsm.c) or the plug-in DFSP solver (dfsp.c). 
	 
	*/
	 
	int num_extra_args;
	void **extra_args;
	
	/* Name of input model file that I was generated from. */
	char *infile;
	
	
} urdme_model;


/* 
 
   Read model input file (.mat format) and initialize urdme model struct. 
   If any of the required fields (for the nsm solver) is missing, 
   it returns a NULL-pointer.
   
*/
urdme_model *read_model(char *file)
{
	
	int i,Ndofs;
	
	mxArray *D,*N,*G,*vol,*u0,*tspan,*data,*sd;
	
	urdme_model *model;
	model = (urdme_model *)malloc(sizeof(urdme_model));
	
	/* Open mat-file (read-only) */
	MATFile *input_file;
    //fprintf(stderr,"matOpen(%s)\n",file);
	input_file = matOpen(file,"r"); 
	
	if (input_file == NULL){
		printf("Failed to open mat-file.\n");
		return NULL;	
	}
	
	/* Get D-matrix. */
	D = matGetVariable(input_file, "D");
	
	if (D == NULL){
		printf("The diffusion matrix D is missing in the model file.\n");
		return NULL;
	}
	
	model->irD  = (size_t *)mxGetIr(D);
	model->jcD  = (size_t *)mxGetJc(D);
	model->prD  = (double *)mxGetPr(D);
	Ndofs  = mxGetM(D); 
	
	/* Volume vector */
	vol = matGetVariable(input_file,"vol");
	if (vol == NULL){
		printf("The volume vector is missing in the model file.\n");
		return NULL;
	}
	
	model->vol = (double *)mxGetPr(vol);
	
	/* Stoichiometry matrix */
	N = matGetVariable(input_file, "N");
    if (N == NULL){
		printf("The stoichiometry matrix is missing in the model file.\n");
		return NULL;
	}
	
	model->irN  = (size_t *)mxGetIr(N);
	model->jcN  = (size_t *)mxGetJc(N);
	
	/* Typecast to int */
	double *tempN;
	tempN = mxGetPr(N);
	int nnzN = (int) mxGetNzmax(N);
	int *prN;
	prN = (int*)malloc(nnzN*sizeof(int));
	for (i=0;i<nnzN;i++)
		prN[i] = (int) tempN[i];
	
	model->prN = prN;
	model->Mspecies   = (int) mxGetM(N);
	model->Mreactions = (int) mxGetN(N);
	model->Ncells=Ndofs/model->Mspecies;
	
	/* Dependency graph */
	G = matGetVariable(input_file, "G");
    if (G == NULL){
		printf("The dependency graph (G) is missing in the model file.\n");
		return NULL;
	}
	
	model->irG  = (size_t *)mxGetIr(G);
	model->jcG  = (size_t *)mxGetJc(G);
	
	/* initial condition */
	u0 = matGetVariable(input_file, "u0");
	if (u0 == NULL){
		printf("Initial condition (u0) is missing in the model file.\n");
		return NULL;
	}
	/* Typecast */
	
	int *u0int;
	u0int = (int*)malloc(Ndofs*sizeof(int));
	double *u0temp;
	u0temp = mxGetPr(u0);
	for (i=0;i<Ndofs;i++)
		u0int[i] = (int) u0temp[i];
	model->u0 = u0int;
	
	/* time span */
	tspan = matGetVariable(input_file, "tspan");
	if (tspan == NULL){
		printf("Time span (tspan) is missing in the model file.\n");
		return NULL;
	}
	model->tspan = mxGetPr(tspan);
	model->tlen = mxGetNumberOfElements(tspan);
	
	/* Subdomain vector */
	sd = matGetVariable(input_file, "sd");
	if (sd == NULL){
		printf("Subdomain vector (sd) is missing in the model file.\n");
		return NULL;
	}
	
	/* typecast */
	int *sdint = (int*)malloc(model->Ncells*sizeof(int));
	double *sdtemp;
	sdtemp = mxGetPr(sd);
	for (i=0;i<model->Ncells;i++)
		sdint[i]=(int) sdtemp[i];
	
	model->sd = sdint;
	
	/* data matrix */
	data = matGetVariable(input_file, "data");
	if (data == NULL){
		printf("Data matrix (data) is missing in the model file.\n");
		return NULL;
	}
	
	model->dsize = mxGetM(data);
	model->data  = mxGetPr(data);

	
	matClose(input_file);	
	
	return model;
	
	
}

/* Utility function. Initialize the "model related" part of urdme_model. */
void init_sol(urdme_model *model, int nsolmax)
{
	int i;
	model->nsolmax = nsolmax;
	model->U = (int**)malloc(model->nsolmax*sizeof(int *));
	for (i=0;i<nsolmax;i++)
		model->U[i]=NULL;
	model->nsol = 0;
	
}

/* Free model. Always call this destructor before exiting. */
int destroy_model(urdme_model *model)
{
    
	free(model);
	return 0;
}

/* 
   Print simulated trajectory attached to urdme_model to a .mat file.
   
   The output trajectory will be stored in a variable called "U", that can
   subsequently be loaded into the Matlab workspace for postprocessing. 
 
 */

int dump_results(urdme_model* model, char *filename, char *type){
	
	int Ndofs, tlen, nsol,  i;
    //int ns;
	int *U;
	MATFile *output;
	
	Ndofs = model->Ncells*model->Mspecies;
	tlen  = model->tlen;
	nsol  = model->nsol;

    mxArray *Uout; 
	Uout = mxCreateDoubleMatrix(Ndofs, model->tlen,mxREAL);
	double *data;
	data = mxGetPr(Uout);

    mxArray *Tspanout; 
	Tspanout = mxCreateDoubleMatrix(1, model->tlen,mxREAL);
	double *tdata;
	tdata = mxGetPr(Tspanout);

#ifdef URDME_LIBMAT 
	output = matOpen(filename,"w");  // using built in URDME mat read/write
#else
	output = matOpen(filename,"w7.3"); // Possibly large files 
	//output = matOpen(filename,"w"); // Possibly large files 
#endif
    if (output == NULL){
		printf("Error: Could not write to output file: %s\n",filename);
		return(-1);
	}
	
    //for (ns=0; ns<nsol; ns++){
		
		/* Typecast to double. */
		//U = model->U[ns];
		U = model->U[0];
		for (i=0;i<Ndofs*model->tlen;i++){
			data[i]=(double) U[i];
		}
		for(i=0;i<model->tlen;i++)
		  tdata[i]=model->tspan[i];
		//fprintf(stderr,"matPutVariable(output,\"U\",Uout);\n");
		matPutVariable(output,"U",Uout);
		matPutVariable(output,"tspan",Tspanout);
		//fprintf(stderr,"\t done: matPutVariable(output,\"U\",Uout);\n");
	//}
	
	//fprintf(stderr,"matClose(output);\n");
	matClose(output);
	//fprintf(stderr,"mxDestroyArray(Uout);\n");
	mxDestroyArray(Uout);
	
	return 1;
}

/*
    Print all data from model to stdout, for debugging
*/

void debug_print_model(urdme_model* model){
    int i,j;
	/* Constants */
	printf("Mspecies=%i\n",model->Mspecies);
	printf("Mreactions=%i\n",model->Mreactions);
	printf("Ncells=%i\n",model->Ncells);

	/* Diffusion matrix (sparse) 
	size_t * irD;
	size_t * jcD;
	double * prD;
    */

    int Ndofs = model->Ncells * model->Mspecies;
    
    for (i=0; i<Ndofs; i++) {
        for (j=model->jcD[i]; j<model->jcD[i+1]; j++){
            //printf("D: %i\t%lu\t%f\n",j,model->irD[j],model->prD[j]);
            printf("D: %i\t%i\t%f\n",j,(int)model->irD[j],model->prD[j]);
//            if(j==21815){
//                printf("model->jcD[i]=%lu model->jcD[i+1]=%lu j=%i\n",model->jcD[i], model->jcD[i+1], j);
//            }
//            if(j>21815){
//                printf("too far\n");
//                return;
//            }
        }
    }
    printf("end D\n");
    //return;
	
	// Volume vector /
	//double *vol;
    printf("vol:");
    for(i=0;i<model->Ncells;i++){
        printf("%f ",model->vol[i]);
    }
    printf("\n");
	
	// Stoichiometry matrix (sparse) 
	//size_t* irN;
	//size_t* jcN;
	//int *prN;
    
    for(i=0;i<model->Mspecies;i++){
        for (j=model->jcN[i]; j<model->jcN[i+1]; j++){
            printf("N: %i\t%lu - %lu\t%lu\t%i\n",j,(long unsigned)model->jcN[i],(long unsigned)model->jcN[i+1],(long unsigned)model->irN[j],model->prN[j]);
        }
    }
    printf("end N\n");
    //return;
	
	/* Dependency graph (sparse) 
	size_t* irG;
	size_t* jcG;*/
    for(i=0;i<model->Mreactions;i++){
        for (j=model->jcG[i]; j<model->jcG[i+1]; j++){
            printf("G %i\t%lu\n",j,(long unsigned)model->irG[j]);
        }
    }
    printf("end G\n");
	
	/* Initial condition 
	int *u0;*/
    printf("u0:");
    for(i=0;i<Ndofs;i++){
        printf("%i ",model->u0[i]);
    }
    printf("\nend u0\n");
	
	/* Time span 
	int tlen;
	double *tspan;*/
    printf("tspan(%i):",model->tlen);
    for(i=0;i<model->tlen;i++){
        printf("%f ",model->tspan[i]);
    }
    printf("\nend tspan\n");
	
	/* Subdomain vector 
	int *sd;*/
    printf("sd:");
    for(i=0;i<model->Ncells;i++){
        printf("%i ",model->sd[i]);
    }
    printf("\nend sd\n");
	
	/* Data vector 
	int dsize;
	double *data;*/
    printf("data:");
    for(i=0;i<model->Ncells*model->dsize;i++){
        printf("%f ",model->data[i]);
    }
    printf("\nend data\n");
    //------------
}


#endif
