# Supplementary material for: URDME: a modular framework for stochastic simulation of reaction-transport processes in complex geometries
Source: BMC Syst Biol. 2012 Jun 22;6:76. doi: 10.1186/1752-0509-6-76 (PMC3439286; doi:10.1186/1752-0509-6-76)
Supplement: Additional file 1 — urdme.tar.gz. The current release of URDME. Also available for download via http://www.urdme.org. [file 1752-0509-6-76-S1.gz › urdme-1.1.2a/urdme/include/propensities.h]

/* propensities.h */

/* J. Cullhed   2008-06-18. */
/* A. Hellander 2010-01-10. */  

#ifndef PROPENSITIES__H
#define PROPENSITIES__H

double *parameters;

/* Definition of the propensity function. */
typedef double (*PropensityFun)(const int *, double, double, const double *, int);

/* Declaration of allocation and deallocation of propensity list. */
PropensityFun *ALLOC_propensities(void);
void FREE_propensities(PropensityFun* ptr);


#endif /* PROPENSITIES__H */
