# Supplementary material for: URDME: a modular framework for stochastic simulation of reaction-transport processes in complex geometries
Source: BMC Syst Biol. 2012 Jun 22;6:76. doi: 10.1186/1752-0509-6-76 (PMC3439286; doi:10.1186/1752-0509-6-76)
Supplement: Additional file 1 — urdme.tar.gz. The current release of URDME. Also available for download via http://www.urdme.org. [file 1752-0509-6-76-S1.gz › urdme-1.1.2a/urdme/include/report.h]

/* report.h -- Typedef for report functions to be used with nsm_core. */
/* A. Hellander 2008-12-08 */

#ifndef REPORT__H
#define REPORT__H

/* Report function datatype */ 
typedef void (*ReportFun)(double, const double, const double, long int, long int, int, int);

/* Provided report function */
void reportFun1(double, const double, const double, long int,long int, int, int);

#endif /* REPORT__H */
