# Supplementary material for: URDME: a modular framework for stochastic simulation of reaction-transport processes in complex geometries
Source: BMC Syst Biol. 2012 Jun 22;6:76. doi: 10.1186/1752-0509-6-76 (PMC3439286; doi:10.1186/1752-0509-6-76)
Supplement: Additional file 1 — urdme.tar.gz. The current release of URDME. Also available for download via http://www.urdme.org. [file 1752-0509-6-76-S1.gz › urdme-1.1.2a/urdme/comsol/fem2rdme.m]

function fem = fem2rdme(fem,varargin)
%FEM2RDME Create input to RDME given FEM-structure.
%   FEM = FEM2RDME(FEM) adds the arguments requsted by rdme to the 
%                       structure FEM. 
%   FEM2RDME(FEM,FILE)  as above, but also writes to file FILE  
%   the arguments requested by RDME.
%
%   Arguments related to the chemical network (reaction propensities, 
%   stoichiometric information and so on) are not treated 
%   here but must be constructed elsewhere.
%
%   Generalized subdomains (non-empty argument SDUSED). 
%   The generalized subdomain vector is given a default value of one. Other 
%   values can be defined by a special expression (rdme_sd) which should be 
%   defined on every subdomain, boundary and point. The global expression 
%   rdme_sdlevel should be defined as the lowest dimension that rdme_sd is 
%   defined for.
%
%   See also URDME, RDME2FEM, RDME.

% S. Engblom   2008-08-01
% A. Hellander 2009-11-18

% extend mesh
if ~isfield(fem,'xmesh')
  fem.xmesh = meshextend(fem);
end

% fundamentals
[nodes,dofs] = xmeshinfo(fem.xmesh,'out',{'nodes' 'dofs'});
[Mspecies,Ncells] = size(nodes.dofs);
Ndofs = Ncells*Mspecies;
if Ndofs ~= flngdof(fem)
  warning(['Number of degrees of freedoms mismatch. ' ...
          'Check the boundary conditions.']);
end
% permutation of species
[foo,sp] = ismember(fem.equ.dim,nodes.names);

% permutation fem -> rdme
f2r = reshape(1:Ndofs,Mspecies,Ncells);
f2r = reshape(f2r(sp,:),[ ],1);

% create tspan (if any)
tspan = zeros(1,0);
if isfield(fem,'sol') && isfield(fem.sol,'tlist')
  tspan = fem.sol.tlist;
end

% u0
u0 = asseminit(fem);
u0 = reshape(u0.u(f2r),Mspecies,Ncells);

% assemble matrices
[D,M] = assemble(fem,'out',{'K','D'});

% the (lumped) mass matrix gives the element volume
vol = full(sum(M,2));

% explicitly invert the lumped mass matrix and filter the diffusion matrix
[i,j,s] = find(D);
diagsum1 = sum(diag(D)./vol);
s = -s./vol(i);
ixkeep = find(s > 0);
i = i(ixkeep); j = j(ixkeep); s = s(ixkeep);

% permute and rebuild
if2r(f2r) = 1:Ndofs;
[i,j,p] = find(sparse(if2r(i),if2r(j),1:numel(s)));
D = sparse(i,j,s(p),Ndofs,Ndofs);
d = full(sum(D,2));
D = D+sparse(1:Ndofs,1:Ndofs,-d);
diagsum2 = sum(d);

%%%% THIS DOESN'T DO ANYTHING %%%%%
%abs(diagsum2-diagsum1)/abs(diagsum1)
%%%%%%%%%%%%%%%%%%%%%%%%%%%%%%%%%%%%

% check if the difference is too big
if abs(diagsum2-diagsum1) > abs(diagsum1)*0.10
  warning('Many off diagonal negative elements in D.');
end

% switch to absolute numbers
u0real = 6.022e23*vol'*u0(:);
u0 = round(6.022e23*reshape(vol,Mspecies,Ncells).*u0);

% check if the difference is too big
if abs(u0real-sum(u0(:))) > u0real*1e-2
  warning('The initial concentration is not accurately represented.');
end

% need only volume of unique cells
vol = vol(f2r);
vol = vol(1:Mspecies:end);

% Generalized subdomains. To support more than one subdomain in 
% the models, the global expression "rdme_sdlevel" has to 
% be defined.

sd = ones(1,Ncells);
if isfield(fem,'globalexpr')
    i = ismember(fem.globalexpr(1:2:end),'rdme_sdlevel');
    [sdused,j]=max(i);
    if sdused
    temp=fem.globalexpr(2*j);
    rdme_sdlevel = str2num(temp{1});
    sd = zeros(1,Ncells);
    els = xmeshinfo(fem,'out','elements');
    sdim = max(xmeshinfo(fem,'out','edim'));
    for edim = sdim:-1:rdme_sdlevel
        enodes = els{edim+1}.nodes;
        if edim == 0
            spoint = [0];
        else
            spoint = [zeros(edim,1) eye(edim)];
        end
        try
            rdme_sd = posteval(fem,'rdme_sd','spoint',spoint,'edim',edim);
        catch
            error(['To use more than une subdomain, you need to specify' ...
            'the expression rdme_sd, see manual.'])
        end
        sd(enodes(:,rdme_sd.elind(1:edim+1:end))) = rdme_sd.d;
    end
    sd = sd(dofs.nodes(1:Mspecies:end));
    end
end

% Add field to the model stucture
fem.urdme.tspan  = tspan;
fem.urdme.u0     = u0;
fem.urdme.D      = D';
fem.urdme.vol    = vol;
fem.urdme.sd     = sd; 
fem.urdme.Ncells = Ncells;
fem.urdme.sopts  = [];

% write to file (we keep this for a while to support the old inteface)
if nargin > 1
   file = varargin{1}; 
   save(file,'tspan','u0','D','vol','sd','Ncells');
end
