# Supplementary material for: URDME: a modular framework for stochastic simulation of reaction-transport processes in complex geometries
Source: BMC Syst Biol. 2012 Jun 22;6:76. doi: 10.1186/1752-0509-6-76 (PMC3439286; doi:10.1186/1752-0509-6-76)
Supplement: Additional file 1 — urdme.tar.gz. The current release of URDME. Also available for download via http://www.urdme.org. [file 1752-0509-6-76-S1.gz › urdme-1.1.2a/urdme/comsol/rdme2fem.m]

function fem = rdme2fem(fem,U,tspan)
%RDME2FEM Create FEM-structure given output from RDME.
%   FEM = RDME2FEM(FEM,U) Inserts solution matrix U into FEM.
%
%
%   The argument TSPAN is optional and defaults to FEM.sol.tlist.
%
%   See also FEM2RDME, RDME.

% J. Cullhed    2008-08-06
% A. Hellander  2010-05-04


% check for urdme field.
if ~isfield(fem,'urdme')
    error('No field "urdme" in fem-struct.');
end

% extend mesh
if ~isfield(fem,'xmesh')
  fem.xmesh = meshextend(fem);
end

% fundamentals
nodes = xmeshinfo(fem.xmesh,'out','nodes');
[Mspecies,Ncells] = size(nodes.dofs);
Ndofs = Mspecies*Ncells;

% permutation of species
[foo,sp] = ismember(fem.equ.dim,nodes.names);
isp(sp) = 1:numel(sp);

% scale and permute back
U = reshape(U,Mspecies,Ncells,[]);

% suboptimal, but should work ok:
vol = fem.urdme.vol;
if nargin < 3
    tspan = fem.urdme.tspan;
end
    V = repmat(vol(:)'*6.022e23,[Mspecies 1]);
for i = 1:numel(tspan)
  U(:,:,i) = U(:,:,i)./V;
end

% final shape
U = reshape(U(isp,:,:),Ndofs,[]);


% final call
fem.sol = femsol(U, 'tlist', tspan);
