# Supplementary material for: URDME: a modular framework for stochastic simulation of reaction-transport processes in complex geometries
Source: BMC Syst Biol. 2012 Jun 22;6:76. doi: 10.1186/1752-0509-6-76 (PMC3439286; doi:10.1186/1752-0509-6-76)
Supplement: Additional file 1 — urdme.tar.gz. The current release of URDME. Also available for download via http://www.urdme.org. [file 1752-0509-6-76-S1.gz › urdme-1.1.2a/urdme/build/Makefile.nsm]

###########################################################################
# this file should be executed by the MATLAB interface
###########################################################################
ifeq ($(URDME_ROOT),)
    $(error URDME_ROOT is not set)
endif
URDME=$(URDME_ROOT)
LIB = $(URDME)/lib
BIN = $(URDME)/bin
INCLUDE = $(URDME)/include
SRC = $(URDME)/src
###########################################################################
MATLAB = $(shell $(URDME_ROOT)/bin/urdme_init -m)
MATLAB_ARCH = $(shell $(URDME_ROOT)/bin/urdme_init -a)
###########################################################################
MATLAB_EXT = $(MATLAB)/extern
MATLAB_INC=$(MATLAB_EXT)/include

###########################################################################
ARCHS=$(shell $(URDME_ROOT)/bin/urdme_init -s)
ifneq ($(ARCHS),)
SET_ARCH=-arch $(ARCHS)
endif
###########################################################################
ifeq ($(URDME_LIBMAT),)
LMAT = -lmx -lmat -lmex -lmwservices 
MATLAB_LIB =-L$(MATLAB)/bin/$(MATLAB_ARCH)
else
DMAT = -DURDME_LIBMAT
endif
CC	=gcc
LINKER = gcc 
CFLAGS = -c $(SET_ARCH) -O3 -std=gnu99 -DMALLOC\(n\)=malloc\(n\) -DFREE\(p\)=free\(p\) -Wall -Wlong-long -Wformat -Wpointer-arith -I$(MATLAB_LIB) -I$(MATLAB_INC) -I$(INCLUDE) $(DMAT)
#LFLAGS = -L$(MATLAB_LIB) -lmx -lmat -lmex  -lmwservices -lut -Wl,-rpath-link,$(MATLAB_LIB)
ifeq ($(MATLAB_LIB),)
LFLAGS = -lm  
else
LFLAGS = $(LMAT) $(MATLAB_LIB) -lm  
endif
###########################################################################
ifeq ($(URDME_MODEL),)
     $(error URDME_MODEL not set)
endif
###########################################################################
# destination directory
OUT=.urdme/
###########################################################################
###########################################################################
###########################################################################
###########################################################################

all:  nsm
nsm: $(OUT)$(URDME_MODEL).nsm

###########################################################################
OBJS=nsm.o nsmcore.o report.o binheap.o $(URDME_MODEL).o
DEPS= $(addprefix $(OUT),$(OBJS))

testmakefile: 
	-echo $(URDME_MODEL).nsm
	-echo $(URDME)

$(OUT)$(URDME_MODEL).nsm: $(OUT) $(DEPS)
	$(LINKER) -o $(OUT)$(URDME_MODEL).nsm $(DEPS) $(LFLAGS)

$(OUT):
	-mkdir -p $(OUT)

$(OUT)$(URDME_MODEL).o: $(URDME_MODEL).c
	$(CC) $(CFLAGS) $(URDME_MODEL).c -o $(OUT)$(URDME_MODEL).o 

$(OUT)nsm.o: $(SRC)/nsm/nsm.c 
	$(CC) $(CFLAGS) $(SRC)/nsm/nsm.c -o $(OUT)nsm.o

$(OUT)nsmcore.o: $(SRC)/nsm/nsmcore.c 
	$(CC) $(CFLAGS) $(SRC)/nsm/nsmcore.c -o $(OUT)nsmcore.o

$(OUT)report.o: $(SRC)/report.c
	$(CC) $(CFLAGS) $(SRC)/report.c -o $(OUT)report.o

$(OUT)binheap.o: $(SRC)/nsm/binheap.c
	$(CC) $(CFLAGS) $(SRC)/nsm/binheap.c -o $(OUT)binheap.o

#$(OUT)rsmt.o: $(SRC)/rsmt/rsmt.c
#	$(CC) $(CFLAGS) $(SRC)/rsmt/rsmt.c -o $(OUT)rsmt.o
#

clean:
	rm -f $(DEPS)
	rm -f $(OUT)$(URDME_MODEL).nsm 
