# Supplementary material for: URDME: a modular framework for stochastic simulation of reaction-transport processes in complex geometries
Source: BMC Syst Biol. 2012 Jun 22;6:76. doi: 10.1186/1752-0509-6-76 (PMC3439286; doi:10.1186/1752-0509-6-76)
Supplement: Additional file 1 — urdme.tar.gz. The current release of URDME. Also available for download via http://www.urdme.org. [file 1752-0509-6-76-S1.gz › urdme-1.1.2a/urdme/bin/urdme_init]

#!/bin/bash
#############################################################
URDME_VERSION="1.1.2a"
#############################################################
MOUT=`matlab -n`
####
MATLAB=`echo "$MOUT" | awk '/ MATLAB / {print $5}'`
ARCH=`echo "$MOUT" | awk '/ ARCH / {print $5}'`
##############
if [ "$0"="-bash" -o "$0"="bash" ];then
    #echo "this file is being sourced"
    EXE_FILE="${BASH_SOURCE[0]}";
else
    EXE_FILE=$0
fi
#echo "EXE_FILE = $EXE_FILE"
##############
if [ -L "$EXE_FILE" ]; then
MY_PATH=$(dirname $(readlink $EXE_FILE))
else
MY_PATH=$(dirname $EXE_FILE)
fi
#MY_FILE=$(readlink -f $0)
#MY_PATH=$(dirname $MY_FILE)
##
URDME_ROOT=${MY_PATH//bin/}
#############################################################
if [ "$ARCH" = "maci" ];then
SYSTEM_ARCH=i386
fi
if [ "$ARCH" = "maci64" ];then
SYSTEM_ARCH=x86_64
fi
#############################################################
MATLAB_LIB=$MATLAB/bin/$ARCH
MATLABPATH=$MATLABPATH":"$URDME_ROOT"/msrc:"$URDME_ROOT"/comsol"
#############################################################

export URDME_ROOT
#echo "URDME_ROOT=$URDME_ROOT"
export LD_LIBRARY_PATH=$LD_LIBRARY_PATH":"$MATLAB_LIB
export PATH=$PATH":"$URDME_ROOT"/bin"
#export MATLABPATH

#############################################################
if [ "$1" = "-r" ]; then 
echo $URDME_ROOT
fi

if [ "$1" = "-a" ]; then
echo $ARCH
fi

if [ "$1" = "-m" ]; then
echo $MATLAB
fi

if [ "$1" = "-s" ]; then
echo $SYSTEM_ARCH
fi

if [ "$1" = "-p" ]; then
echo $MATLABPATH
fi

if [ "$1" = "-v" ]; then
echo $URDME_VERSION
fi
