# Supplementary material for: URDME: a modular framework for stochastic simulation of reaction-transport processes in complex geometries
Source: BMC Syst Biol. 2012 Jun 22;6:76. doi: 10.1186/1752-0509-6-76 (PMC3439286; doi:10.1186/1752-0509-6-76)
Supplement: Additional file 1 — urdme.tar.gz. The current release of URDME. Also available for download via http://www.urdme.org. [file 1752-0509-6-76-S1.gz › urdme-1.1.2a/examples/mincde/fange.m]

% Model file for the MinD/MinE example.
%
% A. Hellander 2010-06-07
%
%

function fem = fange(fem)


Mspecies   = 5;
Mreactions = 5;
[dim,Ncells] = size(fem.mesh.p); 
Ndofs = Mspecies*Ncells;


% Stoichiometry matrix. Every column corresponds to a reaction.
fem.urdme.N=sparse([-1  -1  0  0  1 ;...
                     1   1 -1  0  0 ;...
                     0   0 -1  1  0 ;...
                     0   0  1 -1  0 ;...
                     0   0  0  1 -1]);
                
% Dependency graph. The first Mspecies columns tells which propensities
% needs to be updated that species diffuses. The following Mreactions
% columns does the same thing but for reaction events.
fem.urdme.G=sparse([1 0 0 0 0 1 1 0 0 1;...
                    1 1 0 0 0 1 1 1 0 1;...
                    0 1 1 0 0 1 1 1 1 0;...
                    0 0 0 1 0 0 0 1 1 0;...
                    0 0 0 0 1 0 0 0 1 1;]);
                
                                
% Set "random" initial distribution. This can be achieved in several
% ways, below is an example of one way of doing it. 

% Specify the total number of molecules of the species. 
nMinD = 4002;
nMinE = 1040;

u0 = zeros(Mspecies,Ncells);

% Random distribution on the voxels specified in the vector ''all''. 
all = 1:Ncells;

ind = floor(Ncells*rand(1,nMinD))+1;
for i=1:nMinD
   u0(5,all(ind(i))) = u0(5,all(ind(i)))+1; 
end

ind = floor(Ncells*rand(1,nMinE))+1;
for i=1:nMinE
   u0(3,all(ind(i))) = u0(3,all(ind(i)))+1; 
end

fem.urdme.u0 = u0;

% The time span. The state of the trajectory will be stored at all
% time points in tspan. 
fem.urdme.tspan = 0:900;

% We need to modify the diffusion matrix such that the membrane
% bound species only diffuse on the membrane. We achieve this by
% zeroing out the elements corresponding to diffusion in the 
% cytosol. 


% Use the subdomain vector sd to find those dofs (degress of freedom)
% that are on the membrane (pm) and in the cytosol (cyt)  


pm  = find(fem.urdme.sd == 2);
cyt = find(fem.urdme.sd == 1);

% For MinD_m (2) and MinDE (4), flag all dofs in the cytosol for 
% removal. 
ixremove = [];
for s = [2 4]
  ixremove = [ixremove; Mspecies*(cyt-1)+s];
end


D = fem.urdme.D';

% Decompose the sparse matrix. 
[i,j,s] = find(D);

% And set all elements in the diffusion matrix corresponding to 
% to the cytosol to zero.

ixremove = [find(ismember(i,ixremove)); find(ismember(j,ixremove))];
i(ixremove) = [];
j(ixremove) = [];
s(ixremove) = [];

% Reassemble the sparse matrix and adjust the diagonal entries. 
ixkeep = find(s > 0);
D = sparse(i(ixkeep),j(ixkeep),s(ixkeep),Ndofs,Ndofs);
d = full(sum(D,2));
D = D+sparse(1:Ndofs,1:Ndofs,-d);

fem.urdme.D = D';

% One of the propensity functions needs to be scaled by 1/h, where
% h is the local lengthscale of the mesh (for a Cartesian mesh, 
% this corresponds to the side lenghts of the cubes). We can obtain that
% information by prompting Comsol for that data. Using the data vector 
% (input to the propensity functions) we pass h to each propesity function.

% "postinterp" is a built-in Comsol function that evaluates any (valid)
% expression at a set of specified points. The predefined 
% expression 'h' can be used to obtain the local length of each subvolume. 

dofs = xmeshinfo(fem,'Out','dofs');
fem.urdme.data = postinterp(fem,'h',dofs.coords(:,1:Mspecies:end));

% Assigning this value to the data vector passes them on to the
% reaction propensities. 
fem.urdme.data = fem.urdme.data(dofs.nodes(1:Mspecies:end));

fem.urdme.report = 2;
