# Supplementary material for: URDME: a modular framework for stochastic simulation of reaction-transport processes in complex geometries
Source: BMC Syst Biol. 2012 Jun 22;6:76. doi: 10.1186/1752-0509-6-76 (PMC3439286; doi:10.1186/1752-0509-6-76)
Supplement: Additional file 1 — urdme.tar.gz. The current release of URDME. Also available for download via http://www.urdme.org. [file 1752-0509-6-76-S1.gz › urdme-1.1.2a/examples/bistab/bistab.m]

function fem = bistab(fem)
% BISTAB.
% Model file for the bistable example.
%
% A. Hellander 2008-12-15
%              2010-01-25   


A = 1;
B = 2;
EA = 3;
EB = 4;

Mspecies = 8;


[dim,Ncells] = size(fem.mesh.p); 
Ndofs = Mspecies*Ncells;

%Stoichiometry
N=zeros(8,12);
N(1,1)=1;
N(2,2)=1;
N([2 3 5],3)=[-1 -1 1];
N(:,4)=-N(:,3);
N([1 4 6],5)=[-1 -1 1];
N(:,6)=-N(:,5);
N([2 5 7],7)=[-1 -1 1];
N(:,8)=-N(:,7);
N([1 6 8],9)=[-1 -1 1];
N(:,10)=-N(:,9);
N(1,11)=-1;
N(2,12)=-1;

fem.urdme.N = sparse(N);

%Dependency graph
G = [0     0     1     0     0     0     0     0     0     0     1     1     0     0     0     0     0     0     0     0;
     0     0     0     1     0     0     0     0     0     0     0     0     1     1     0     0     0     0     0     0;
     0     1     1     0     0     0     0     0     0     1     1     1     0     0     1     1     0     0     0     1;
     0     0     0     0     1     0     0     0     0     0     1     1     0     0     1     1     0     0     0     0;
     1     0     0     1     0     0     0     0     1     0     0     0     1     1     0     0     1     1     1     0;
     0     0     0     0     0     1     0     0     0     0     0     0     1     1     0     0     1     1     0     0;
     0     1     0     0     1     0     0     0     0     1     1     1     0     0     1     1     0     0     0     1;
     0     0     0     0     0     0     1     0     0     0     0     0     0     0     1     1     0     0     0     0;
     1     0     0     0     0     1     0     0     1     0     0     0     1     1     0     0     1     1     1     0;
     0     0     0     0     0     0     0     1     0     0     0     0     0     0     0     0     1     1     0     0;
     1     0     0     0     0     0     0     0     1     0     0     0     1     1     0     0     1     1     1     0;
     0     1     0     0     0     0     0     0     0     1     1     1     0     0     1     1     0     0     0     1];
G=sparse(G);
fem.urdme.G = G;

fem.urdme.tspan = 0:1:100;
fem.urdme.options = [2 NaN 1];


% Initial condition
u0 = zeros(Mspecies,Ncells);

EA0 = 100;
EB0 = 100;

ind1 = floor(Ncells*rand(1,EA0))+1;
ind2 = floor(Ncells*rand(1,EB0))+1; 

for i=1:EA0
   u0(EA,ind1(i))=u0(EA,ind1(i))+1; 
end

for i=1:EB0
   u0(EB,ind2(i))=u0(EB,ind2(i))+1; 
end

fem.urdme.u0 = u0;
fem.urdme.data = zeros(0,Ncells);
