# Supplementary material for: URDME: a modular framework for stochastic simulation of reaction-transport processes in complex geometries
Source: BMC Syst Biol. 2012 Jun 22;6:76. doi: 10.1186/1752-0509-6-76 (PMC3439286; doi:10.1186/1752-0509-6-76)
Supplement: Additional file 2 — minsweep.tar.gz. Model files required to run the first example in the main paper. [file 1752-0509-6-76-S2.gz]

Archive with 8 entries (8 files):
- minsweep/coli.m
- minsweep/coli.mph
- minsweep/coli_model.m
- minsweep/huang.c
- minsweep/huang.m
- minsweep/minsweep.m
- minsweep/minsweep_allplots.m
- minsweep/minsweep_plot.m
