# Supplementary material for: URDME: a modular framework for stochastic simulation of reaction-transport processes in complex geometries
Source: BMC Syst Biol. 2012 Jun 22;6:76. doi: 10.1186/1752-0509-6-76 (PMC3439286; doi:10.1186/1752-0509-6-76)
Supplement: Additional file 2 — minsweep.tar.gz. Model files required to run the first example in the main paper. [file 1752-0509-6-76-S2.gz › minsweep/coli.m]

% COMSOL Multiphysics Model M-file
% Generated by COMSOL 3.5a (COMSOL 3.5.0.608, $Date: 2009/05/11 07:38:49 $)

flclear fem

% COMSOL version
clear vrsn
vrsn.name = 'COMSOL 3.5';
vrsn.ext = 'a';
vrsn.major = 0;
vrsn.build = 608;
vrsn.rcs = '$Name: v35ap $';
vrsn.date = '$Date: 2009/05/11 07:38:49 $';
fem.version = vrsn;

% Geometry
g1=cylinder3('0.5e-6','3.5e-6','pos',{'-1.75e-6','0','0'},'axis',{'1','0','0'},'rot','0');
g2=sphere3('0.5e-6','pos',{'-1.75e-6','0','0'},'axis',{'0','0','1'},'rot','0');
g3=sphere3('0.5e-6','pos',{'1.75e-6','0','0'},'axis',{'0','0','1'},'rot','0');
g4=sphere3('0.5e-6','pos',{'-1.75e-6','0','0'},'axis',{'0','0','1'},'rot','0');
g5=geomcomp({g1,g3,g4},'ns',{'g1','g3','g4'},'sf','g1+g3+g4','face','none','edge','all');
g6=geomdel(g5);

% Analyzed geometry
clear s
s.objs={g6};
s.name={'CO2'};
s.tags={'g6'};

fem.draw=struct('s',s);
fem.geom=geomcsg(fem);

% Constants
fem.const = {'Dcyt','2.5e-12', ...
  'Dmem','1e-14'};

% Initialize mesh
fem.mesh=meshinit(fem, ...
                  'hauto',5);

% (Default values are not included)

% Application mode 1
clear appl
appl.mode.class = 'Diffusion';
appl.dim = {'MinD_c_atp','MinD_m','Min_e','MinDE','MinD_c_adp'};
appl.module = 'CHEM';
appl.gporder = 2;
appl.cporder = 1;
appl.assignsuffix = '_chdi';
clear prop
prop.elemdefault='Lag1';
appl.prop = prop;
clear bnd
bnd.type = {{'N0';'N0';'N0';'N0';'N0'}};
bnd.ind = [1,1,1,1,1,1,1,1,1,1,1,1];
appl.bnd = bnd;
clear equ
equ.D = {{'Dcyt';0;'Dcyt';0;'Dcyt'}};
equ.ind = [1];
appl.equ = equ;
fem.appl{1} = appl;
fem.frame = {'ref'};
fem.border = 1;
fem.outform = 'general';

% Equation form
fem.form = 'general';
clear units;
units.basesystem = 'SI';
fem.units = units;

% Boundary settings
clear bnd
bnd.dweak = {{0;'MinD_mt*MinD_m_test';0;'MinDEt*MinDE_test'}};
bnd.shape = [1;2;3;4;5];
bnd.weak = {{0;'-Dmem*(MinD_mTx*MinD_mTx_test+MinD_mTy*MinD_mTy_test+MinD_mTz*MinD_mTz_test)'; ...
  0;'-Dmem*(MinDETx*MinDETx_test+MinDETy*MinDETy_test+MinDETz*MinDETz_test)'}};
bnd.ind = [1,1,1,1,1,1,1,1,1,1,1,1];
bnd.dim = {'MinD_c_atp','MinD_m','Min_e','MinDE','MinD_c_adp'};
bnd.var = {'ndflux_MinD_c_atp_chdi','nx_chdi*dflux_MinD_c_atp_x_chdi+ny_chdi*dflux_MinD_c_atp_y_chdi+nz_chdi*dflux_MinD_c_atp_z_chdi', ...
  'ndflux_MinD_m_chdi','nx_chdi*dflux_MinD_m_x_chdi+ny_chdi*dflux_MinD_m_y_chdi+nz_chdi*dflux_MinD_m_z_chdi', ...
  'ndflux_Min_e_chdi','nx_chdi*dflux_Min_e_x_chdi+ny_chdi*dflux_Min_e_y_chdi+nz_chdi*dflux_Min_e_z_chdi', ...
  'ndflux_MinDE_chdi','nx_chdi*dflux_MinDE_x_chdi+ny_chdi*dflux_MinDE_y_chdi+nz_chdi*dflux_MinDE_z_chdi', ...
  'ndflux_MinD_c_adp_chdi','nx_chdi*dflux_MinD_c_adp_x_chdi+ny_chdi*dflux_MinD_c_adp_y_chdi+nz_chdi*dflux_MinD_c_adp_z_chdi','d_chdi',1, ...
  'nx_chdi','nx', ...
  'ny_chdi','ny', ...
  'nz_chdi','nz', ...
  'N_MinD_c_atp_chdi',0, ...
  'kc_MinD_c_atp_chdi',0, ...
  'cb_MinD_c_atp_chdi',0, ...
  'c0_MinD_c_atp_chdi',0, ...
  'Dbnd_MinD_c_atp_chdi',0, ...
  'N_MinD_m_chdi',0, ...
  'kc_MinD_m_chdi',0, ...
  'cb_MinD_m_chdi',0, ...
  'c0_MinD_m_chdi',0, ...
  'Dbnd_MinD_m_chdi',0, ...
  'N_Min_e_chdi',0, ...
  'kc_Min_e_chdi',0, ...
  'cb_Min_e_chdi',0, ...
  'c0_Min_e_chdi',0, ...
  'Dbnd_Min_e_chdi',0, ...
  'N_MinDE_chdi',0, ...
  'kc_MinDE_chdi',0, ...
  'cb_MinDE_chdi',0, ...
  'c0_MinDE_chdi',0, ...
  'Dbnd_MinDE_chdi',0, ...
  'N_MinD_c_adp_chdi',0, ...
  'kc_MinD_c_adp_chdi',0, ...
  'cb_MinD_c_adp_chdi',0, ...
  'c0_MinD_c_adp_chdi',0, ...
  'Dbnd_MinD_c_adp_chdi',0};
fem.bnd = bnd;

% ODE Settings
clear ode
clear units;
units.basesystem = 'SI';
ode.units = units;
fem.ode=ode;

% Multiphysics
fem=multiphysics(fem, ...
  'bdl',[]);

% Extend mesh
fem.xmesh=meshextend(fem);

% Get zero solution
init = asseminit(fem,'init','0','blocksize','auto');

% Update model
fem.sol = init;

% Save current fem structure for restart purposes
fem0=fem;

% Plot solution
postplot(fem, ...
         'slicedata',{'MinD_c_atp','cont','internal','unit','mol/m^3'}, ...
         'slicexspacing',5, ...
         'sliceyspacing',0, ...
         'slicezspacing',0, ...
         'slicemap','Rainbow', ...
         'title','Time=0    Slice: Concentration, MinD_c_atp [mol/m^3]', ...
         'grid','on', ...
         'campos',[-1.2434055038258337E-5,-1.620437601316229E-5,1.1792476792011461E-5], ...
         'camtarget',[0,0,0], ...
         'camup',[0,0,1], ...
         'camva',11.383223212430625);

% (Default values are not included)

% Application mode 1
clear appl
appl.mode.class = 'Diffusion';
appl.dim = {'MinD_c_atp','MinD_m','Min_e','MinDE','MinD_c_adp'};
appl.module = 'CHEM';
appl.gporder = 2;
appl.cporder = 1;
appl.assignsuffix = '_chdi';
clear prop
prop.elemdefault='Lag1';
appl.prop = prop;
clear bnd
bnd.type = {{'N0';'N0';'N0';'N0';'N0'}};
bnd.ind = [1,1,1,1,1,1,1,1,1,1,1,1];
appl.bnd = bnd;
clear equ
equ.D = {{'Dcyt';0;'Dcyt';0;'Dcyt'}};
equ.ind = [1];
appl.equ = equ;
fem.appl{1} = appl;
fem.frame = {'ref'};
fem.border = 1;
fem.outform = 'general';

% Equation form
fem.form = 'general';
clear units;
units.basesystem = 'SI';
fem.units = units;

% Subdomain settings
clear equ
equ.ind = [1];
equ.dim = {'MinD_c_atp','MinD_m','Min_e','MinDE','MinD_c_adp'};

% Subdomain expressions
equ.expr = {'rdme_sd',1};
fem.equ = equ;

% Boundary settings
clear bnd
bnd.dweak = {{0;'MinD_mt*MinD_m_test';0;'MinDEt*MinDE_test'}};
bnd.shape = [1;2;3;4;5];
bnd.weak = {{0;'-Dmem*(MinD_mTx*MinD_mTx_test+MinD_mTy*MinD_mTy_test+MinD_mTz*MinD_mTz_test)'; ...
  0;'-Dmem*(MinDETx*MinDETx_test+MinDETy*MinDETy_test+MinDETz*MinDETz_test)'}};
bnd.ind = [1,1,1,1,1,1,1,1,1,1,1,1];
bnd.var = {'ndflux_MinD_c_atp_chdi','nx_chdi*dflux_MinD_c_atp_x_chdi+ny_chdi*dflux_MinD_c_atp_y_chdi+nz_chdi*dflux_MinD_c_atp_z_chdi', ...
  'ndflux_MinD_m_chdi','nx_chdi*dflux_MinD_m_x_chdi+ny_chdi*dflux_MinD_m_y_chdi+nz_chdi*dflux_MinD_m_z_chdi', ...
  'ndflux_Min_e_chdi','nx_chdi*dflux_Min_e_x_chdi+ny_chdi*dflux_Min_e_y_chdi+nz_chdi*dflux_Min_e_z_chdi', ...
  'ndflux_MinDE_chdi','nx_chdi*dflux_MinDE_x_chdi+ny_chdi*dflux_MinDE_y_chdi+nz_chdi*dflux_MinDE_z_chdi', ...
  'ndflux_MinD_c_adp_chdi','nx_chdi*dflux_MinD_c_adp_x_chdi+ny_chdi*dflux_MinD_c_adp_y_chdi+nz_chdi*dflux_MinD_c_adp_z_chdi','d_chdi',1, ...
  'nx_chdi','nx', ...
  'ny_chdi','ny', ...
  'nz_chdi','nz', ...
  'N_MinD_c_atp_chdi',0, ...
  'kc_MinD_c_atp_chdi',0, ...
  'cb_MinD_c_atp_chdi',0, ...
  'c0_MinD_c_atp_chdi',0, ...
  'Dbnd_MinD_c_atp_chdi',0, ...
  'N_MinD_m_chdi',0, ...
  'kc_MinD_m_chdi',0, ...
  'cb_MinD_m_chdi',0, ...
  'c0_MinD_m_chdi',0, ...
  'Dbnd_MinD_m_chdi',0, ...
  'N_Min_e_chdi',0, ...
  'kc_Min_e_chdi',0, ...
  'cb_Min_e_chdi',0, ...
  'c0_Min_e_chdi',0, ...
  'Dbnd_Min_e_chdi',0, ...
  'N_MinDE_chdi',0, ...
  'kc_MinDE_chdi',0, ...
  'cb_MinDE_chdi',0, ...
  'c0_MinDE_chdi',0, ...
  'Dbnd_MinDE_chdi',0, ...
  'N_MinD_c_adp_chdi',0, ...
  'kc_MinD_c_adp_chdi',0, ...
  'cb_MinD_c_adp_chdi',0, ...
  'c0_MinD_c_adp_chdi',0, ...
  'Dbnd_MinD_c_adp_chdi',0};

% Boundary expressions
bnd.expr = {'rdme_sd',2};
fem.bnd = bnd;

% Global expressions
fem.globalexpr = {'rdme_sdlevel','2'};

% ODE Settings
clear ode
clear units;
units.basesystem = 'SI';
ode.units = units;
fem.ode=ode;

% Multiphysics
fem=multiphysics(fem, ...
  'bdl',[]);

% Extend mesh
fem.xmesh=meshextend(fem);

% Update model
fem.sol = fem0.sol;

% Save current fem structure for restart purposes
fem0=fem;

% Plot solution
postplot(fem, ...
         'slicedata',{'MinD_c_atp','cont','internal','unit','mol/m^3'}, ...
         'slicexspacing',5, ...
         'sliceyspacing',0, ...
         'slicezspacing',0, ...
         'slicemap','Rainbow', ...
         'title','Time=0    Slice: Concentration, MinD_c_atp [mol/m^3]', ...
         'grid','on', ...
         'campos',[-1.2434055038258337E-5,-1.620437601316229E-5,1.1792476792011461E-5], ...
         'camtarget',[0,0,0], ...
         'camup',[0,0,1], ...
         'camva',11.383223212430625);
