# Supplementary material for: URDME: a modular framework for stochastic simulation of reaction-transport processes in complex geometries
Source: BMC Syst Biol. 2012 Jun 22;6:76. doi: 10.1186/1752-0509-6-76 (PMC3439286; doi:10.1186/1752-0509-6-76)
Supplement: Additional file 2 — minsweep.tar.gz. Model files required to run the first example in the main paper. [file 1752-0509-6-76-S2.gz › minsweep/huang.m]

function fem = huang(fem,varargin)
%HUANG Matlab model file for the MinD/MinE-sweep example.
%   The model is taken from Huang et al. (2003).
%
%   MinD_c_atp -> MinD_m
%   MinD_c_atp + MinD_m -> 2MinD_m (cooperative binding)
%   MinD_m + MinD_e -> MinDE
%   MinDE -> MinD_c_adp + MinD_e
%   MinD_c_adp -> MinD_c_atp
%   MinDE + MinD_c_atp -> MinD_m + MinDE
%
%   Ordering of species:
%     [MinD_c_atp MinD_m MinD_e MinDE MinD_c_adp].

% S. Engblom 2011-06-01 (Revision)
% A. Hellander 2010-06-07

% dimensions
Mspecies = 5;
Mreactions = 6;
[dim,Ncells] = size(fem.mesh.p); 
Ndofs = Mspecies*Ncells;

% stoichiometric matrix
fem.urdme.N = sparse([-1 -1  0  0  1 -1; ...
                       1  1 -1  0  0  1; ...
                       0  0 -1  1  0  0; ...
                       0  0  1 -1  0  0; ...
                       0  0  0  1 -1  0]);

% dependency graph Mreactions-by-(Mreactions+Mspecies)
fem.urdme.G = sparse([1 0 0 0 0 1 1 0 0 1 1; ...
                      1 1 0 0 0 1 1 1 0 1 1; ...
                      0 1 1 0 0 1 1 1 1 0 1; ...
                      0 0 0 1 0 0 0 1 1 0 0; ...
                      0 0 0 0 1 0 0 0 1 1 0; ...
                      1 1 1 1 1 1 1 1 1 1 1]);

% build a random initial distribution
nMinD_e = 1575;
nMinD_c_adp = 4500;
u0 = zeros(Mspecies,Ncells);
u0(3,:) = full(sparse(1,ceil(Ncells*rand(1,nMinD_e)),1,1,Ncells));
u0(5,:) = full(sparse(1,ceil(Ncells*rand(1,nMinD_c_adp)),1,1,Ncells));
fem.urdme.u0 = u0;

% default sampling interval
fem.urdme.tspan = 0:1:2000;

% assigne the value of 'h' (local element size) to the data vector
dofs = xmeshinfo(fem,'Out','dofs');
fem.urdme.data = postinterp(fem,'h',fem.mesh.p);
fem.urdme.data = fem.urdme.data(dofs.nodes(1:Mspecies:end));
