# Supplementary material for: URDME: a modular framework for stochastic simulation of reaction-transport processes in complex geometries
Source: BMC Syst Biol. 2012 Jun 22;6:76. doi: 10.1186/1752-0509-6-76 (PMC3439286; doi:10.1186/1752-0509-6-76)
Supplement: Additional file 2 — minsweep.tar.gz. Model files required to run the first example in the main paper. [file 1752-0509-6-76-S2.gz › minsweep/minsweep.m]

%MINSWEEP Test of MinD/MinE-model using parameter sweep.
%
%   Example:
%     minsweep          % wait until done!
%
%     minsweep_plot(1); % inspect the first
%     minsweep_allplots
%
%   See also COLI_MODEL, HUANG, MINSWEEP_ALLPLOTS.

% S. Engblom 2011-07-14 (Revision)
% S. Engblom and A. Hellander 2011-06-01

% parameter space to sweep over
Nval = 30;
xsep = linspace(0,4.5e-6,Nval+1);
xsep(end) = []; % (avoid creating two distinct bacteria)
save results/info.mat xsep % convenient

for i = 1:Nval
    fid=fopen(sprintf('results/out%d.mat',i));
    if(fid~=-1)
        fprintf('skipping results/out%d.mat\n',i)
        fclose(fid);
        continue;
    end
    fprintf('running results/out%d.mat',i);
    pause(1);
  % generate two merged E. colis with separation xsep(i) 
  % along the positive x-axis
  fem = coli_model(xsep(i));

  % run an instance of URDME in background mode
  fem = urdme(fem,@huang,{'Propensities','huang', ...
                      'Mode','bg', ...
                      'Outfile',sprintf('results/out%d.mat',i)});

  % save input separately for later use
  save(sprintf('results/in%d.mat',i),'fem');
  %return; %debugging
end
