# Supplementary material for: URDME: a modular framework for stochastic simulation of reaction-transport processes in complex geometries
Source: BMC Syst Biol. 2012 Jun 22;6:76. doi: 10.1186/1752-0509-6-76 (PMC3439286; doi:10.1186/1752-0509-6-76)
Supplement: Additional file 2 — minsweep.tar.gz. Model files required to run the first example in the main paper. [file 1752-0509-6-76-S2.gz › minsweep/minsweep_allplots.m]

%MINSWEEP_ALLPLOTS Superscript for all minsweep-related plots.

% S. Engblom 2011-11-21

load results/info % get xsep
x = cell(1,0);
y = cell(1,0);
p = cell(1,0);
for i = 1:numel(xsep)
  [xx,pp] = minsweep_plot(i);
  x = [x xx];
  y = [y repmat(xsep(i),1,numel(xx))];
  p = [p pp];
end

% illustrative of the case with no separation:
minsweep_plot(1);

% visualization of the point where reliable oscillations are no longer
% sustained:
figure(3),
for i = 1:numel(x)
  plot3(x{i},y{i},p{i},'k.--'); hold on
end
xlabel('x [\mu m]');
ylabel('sweep: separation [\mu m]');
zlabel('MinD_m [Relative concentration, temporal average]');
axis square
grid on


for i = 1:numel(x)
    xc(:,i) = x{i};
    yc(:,i) = y{i};
    zc(:,i) = p{i};
    close all;
    minsweep_plot(i);
    figure(1);
    saveas(gcf,sprintf('plots/minsweep_%i_1.pdf',i));
    figure(2);
    view(0,0);
    saveas(gcf,sprintf('plots/minsweep_%i_2.pdf',i));
end
%%
figure(4)
contourf(xc-min(min(xc)),yc,zc);colorbar;
hx=xlabel('Bacterium length (\mu m)');
hy=ylabel('Growth (\mu m)');
%ht=title('MinD_m [Relative concentration, temporal average]');
ht=title('Average concetration of MinD_m');
set(hx,'FontSize',16)
set(hy,'FontSize',16)
set(ht,'FontSize',16)
