# Supplementary material for: URDME: a modular framework for stochastic simulation of reaction-transport processes in complex geometries
Source: BMC Syst Biol. 2012 Jun 22;6:76. doi: 10.1186/1752-0509-6-76 (PMC3439286; doi:10.1186/1752-0509-6-76)
Supplement: Additional file 2 — minsweep.tar.gz. Model files required to run the first example in the main paper. [file 1752-0509-6-76-S2.gz › minsweep/minsweep_plot.m]

function [slices,conc] = minsweep_plot(index)
%MINSWEEP_PLOT Postprocessing script for the minsweep model.
%   MINSWEEP_PLOT(index) Computes and plots the temporal average of MinD_m
%   along with the total number of MinD_m in one half of the
%   bacterium. Results (precomputed) are taken from files #index in
%   results/.
%
%   [SLICES,CONC] = MINSWEEP_PLOT(index), with two output arguments no
%   figures are created. Instead the temporal average CONC in slices SLICES
%   is computed. Hence plot(SLICES,CONC) displays the temporal average of
%   the relative concentration of MinD_m over the bacterium.

% S. Engblom 2011-11-21

% load fem+U
load(sprintf('results/in%d',index));
load(sprintf('results/out%d',index));

% insert solution U
tspan = fem.urdme.tspan;
urdme = fem.urdme;
fem = rmfield(fem,'urdme');
fem.xmesh = meshextend(fem);
fem.urdme = urdme;
fem.urdme.U = U;
fem = rdme2fem(fem,U,tspan);

% compute temporal average
Umean = (fem.urdme.U(:,500:end-1)*diff(tspan(500:end))')/ ...
        (tspan(end)-tspan(500));
% (disregard the first 500 steps)

% find x-coordinate and surface/volume of all surface voxels
sdn2 = []; %find(fem.urdme.sd ~= 2); % remove non-boundary elements
% (does note make a difference since MinD_m only lives on the surface)
Mspecies = size(fem.urdme.N,1);
dofs = xmeshinfo(fem,'out','dofs');
x = dofs.coords(1,1:Mspecies:end);
xx = x;
xx(sdn2) = [];

% surface/volume
M = assemble(fem,'out',{'D'});% surface concentration
vol = sum(M);
vol = vol(1:Mspecies:end);
% uncomment to get volume concentration instead:
%vol = fem.urdme.vol;
vol(sdn2) = [];

% insert first and mean solution into fem2 for visualization
fem2 = fem;
% 'fool' Comsol to produce surface concentration:
fem2.urdme.vol = vol;
fem2 = rdme2fem(fem2,Umean,tspan(end));

% slices in the x-direction
minx = min(x);
maxx = max(x);
slices = linspace(minx,maxx,30);

% count MinD_m (temporal average) and total volume in each slice
ixMinD_m = 2; % index of MinD_m according to URDME's ordering
MinD_m = Umean(ixMinD_m:Mspecies:end);
MinD_m(sdn2) = [];
[~,ix] = histc(xx,slices);
aver = full(sparse(ix,1,MinD_m,size(slices,2),1));
vol = full(sparse(ix,1,vol,size(slices,2),1));
conc = (aver./vol)'; % concentration per slice
conc(isnan(conc)) = 0; % (avoid 0/0)
conc = conc./max(conc); % normalization

% count MinD_m close to the poles
mx = 0.5*(maxx+minx);
lx = maxx-minx;
MinD_m = fem.urdme.U(ixMinD_m:Mspecies:end,:);
tMinD_m1 = sum(MinD_m(x <= mx-0.25*lx,:));
tMinD_m2 = sum(MinD_m(x > mx+0.25*lx,:));

% final plots
if nargout == 0
  figure(1),
  subplot(2,1,1);
  plot(slices,conc,'b.-','LineWidth',2);
  set(gca,'YLim',[0 1],'YTick',0.0:0.2:1.0, ...
          'XLim',[minx maxx],'XTick',[minx 0 maxx]);
  ht=title('Average concentration of MinD_m');
  %title('Relative surface concentration (temporal average)');
  hx=xlabel('         location (\mu m)');
  set(hx,'FontSize',12)
  set(ht,'FontSize',16)
  
  subplot(2,1,2);
  plot(tspan,tMinD_m1,'b',tspan,tMinD_m2,'r','Linewidth',2);
  set(gca,'YLim',[0 1000],'YTick',0:250:1000, ...
          'XLim',[1000 1500],'XTick',1000:100:1500);
  %ht=title('Copy number near the poles');
  ht=title('MinD_m polar oscillations        ');
  hx=xlabel('time (s)');
  hy=ylabel('# molecules');
  set(hx,'FontSize',14)
  set(hy,'FontSize',12)
  set(ht,'FontSize',16)
  legend('Left','Right');


  figure(2); postplot(fem2,'Tetdata','MinD_m');
  title('Surface concentration: temporal average');
end
