# Supplementary material for: URDME: a modular framework for stochastic simulation of reaction-transport processes in complex geometries
Source: BMC Syst Biol. 2012 Jun 22;6:76. doi: 10.1186/1752-0509-6-76 (PMC3439286; doi:10.1186/1752-0509-6-76)
Supplement: Additional file 3 — benchmark.tar.gz. Model files required to run the second example in the main paper. [file 1752-0509-6-76-S3.gz]

Archive with 12 entries (11 files):
- benchmark
- benchmark/coli.mph
- benchmark/fange.c
- benchmark/._fange.m
- benchmark/fange.m
- benchmark/periodtest.m
- benchmark/power_spectrum.m
- benchmark/speedtest.m
- benchmark/._temporal_average.m
- benchmark/temporal_average.m
- benchmark/temporal_average2.m
- benchmark/temporal_average3.m
