# Supplementary material for: URDME: a modular framework for stochastic simulation of reaction-transport processes in complex geometries
Source: BMC Syst Biol. 2012 Jun 22;6:76. doi: 10.1186/1752-0509-6-76 (PMC3439286; doi:10.1186/1752-0509-6-76)
Supplement: Additional file 3 — benchmark.tar.gz. Model files required to run the second example in the main paper. [file 1752-0509-6-76-S3.gz › benchmark/periodtest.m]

if(~exist('period_error_arr'))
%%%%%%%%%%%%%%%%%%%%%%%%%%%%%%%%%%%%%%%%%%%%%%%%%%%%%%%%%%%%%%%%%%%%%%%%
per_cache_filename = sprintf('periodtest_data-VOX%g.mat',length(fem.mesh.p));
fid=fopen(per_cache_filename);
if(fid~=-1)
    fclose(fid);
    load(per_cache_filename);
end
%%%%%%%%%%%%%%%%%%%%%%%%%%%%%%%%%%%%%%%%%%%%%%%%%%%%%%%%%%%%%%%%%%%%%%%%
fprintf('===============================================================\n');
% run model using NSM (time with tic/toc)
nsm_sol_file = sprintf('sol_file_nsm_VOX%i.mat',length(fem.mesh.p));
fid = fopen(nsm_sol_file);
%if(exist('fem_nsm') && exist('NSM_period'))
if(fid~=-1)
    fclose(fid);
    fprintf('periodtest: skipping NSM solver \n');
    fem_nsm = urdme_addsol(fem,nsm_sol_file);
else
    fprintf('periodtest: running NSM solver \n'); test_timer=tic;
    fem=urdme(fem,@fange,{'Solver','nsm','Propensities','fange'});
    nsm_time = toc(test_timer);
    fprintf('\t%g sec\n',nsm_time);
    fem_nsm = fem;
    fprintf('writing %s\n',nsm_sol_file);
    urdme_savesol(fem,nsm_sol_file);
end
fprintf('===============================================================\n');
[fem2,dip,conc,tMinD_m1,per,amp] = temporal_average2(fem_nsm);
NSM_period = 1/per;
fprintf('===============================================================\n');
%%%%%%%%%%%%%%%%%%%%%%%%%%%%%%%%%%%%%%%%%%%%%%%%%%%%%%%%%%%%%%%%%%%%%%%%
% run model using DFSP (time with tic/toc)
tau_range = [ 0.001 0.005 0.01 0.05 0.1 0.5 ];
for tau_ndx = 1:length(tau_range)
    dfsp_tauD = tau_range(tau_ndx);
    dfsp_cache_filename = sprintf('DFSP_cache_TAU%e_VOX%i.mat',dfsp_tauD,length(fem.mesh.p));
    dfsp_sol_file = sprintf('sol_file_dfsp_TAU%e_VOX%i.mat',dfsp_tauD,length(fem.mesh.p));
    fid = fopen(dfsp_sol_file);
    if(fid==-1)
        fprintf('periodtest: running DFSP solver for tau=%f\n',dfsp_tauD);
        dfsp_timer=tic;
        fem=urdme(fem,@fange,{'Propensities','fange','Solver','dfsp','tau',dfsp_tauD,'max_jump',10,'DFSP_cache',dfsp_cache_filename});
        sse_time_arr(tau_ndx)=toc(dfsp_timer);
        dfsp_fem(tau_ndx)=fem;
        urdme_savesol(fem,dfsp_sol_file);
        fprintf('writing %s\n',dfsp_sol_file);
    else
        fclose(fid);
        fprintf('periodtest: skipping DFSP solver for tau=%f\n',dfsp_tauD);
        dfsp_fem(tau_ndx)=urdme_addsol(fem,dfsp_sol_file);
    end
    fprintf('===============================================================\n');
    [fem2,dip,conc,tMinD_m1,per,amp] = temporal_average2(dfsp_fem(tau_ndx));
    DFSP_period = 1/per;
    fprintf('NSM period = %g\n',NSM_period);
    fprintf('DFSP period = %g  (%g%% error) tau_D=%g\n',DFSP_period, ceil(abs(DFSP_period-NSM_period)/NSM_period*100),dfsp_tauD);
    DFSP_period_arr(tau_ndx)=DFSP_period;
    period_error_arr(tau_ndx)=abs(DFSP_period-NSM_period)/NSM_period;
    fprintf('===============================================================\n');
    save(per_cache_filename,'tau_range','NSM_period','DFSP_period_arr','period_error_arr','sse_time_arr');
end
end
close all;
% Plotting
figure;
semilogx(tau_range,period_error_arr,'d-r','LineWidth',2,'MarkerFaceColor','r','MarkerSize',6);
title('DFSP error');xlabel('\tau_D');ylabel('error');axis([min(tau_range) max(tau_range) -.05 1.05])
legend('Relative error in oscillation period','location','NorthWest');
%h=get(gcf,'CurrentAxes')
drawnow;pause(.1);
%saveas(gcf,sprintf('periodtest_rel_err.pdf'))
%tframe = getframe(gcf);

% Plot Min Cycles
figure;
%hold on;
pc=2;
%subplot(length(tau_range)+1,1,pc);pc=pc+1;
%temporal_average3(fem_nsm);
%text(0,0,'NSM');
for tau_ndx = 1:2:length(tau_range)
    %subplot(length(tau_range)+1,1,pc);pc=pc+1;
    subplot(5,1,pc);pc=pc+1;
    temporal_average3(dfsp_fem(tau_ndx));
    %title(sprintf('\\tau_D=1e%i',log10(tau_range(tau_ndx))));
    if(pc==5)
    text(385,1500,sprintf('\\tau =1e%i',log10(tau_range(tau_ndx))));
    else
    text(385,3000,sprintf('\\tau =1e%i',log10(tau_range(tau_ndx))));
    end
    title('');
    xlabel('');ylabel('');
    set(gca,'XTickLabel',{});
    set(gca,'YTickLabel',{});
end

drawnow;pause(.1);
%saveas(gcf,sprintf('periodtest_oscillations.pdf'))
%wframe = getframe(gcf);

return;
%combine_img = uint8(zeros(size(tframe.cdata)));
%[szx szy szz]=size(tframe.cdata);
%for i=1:szx
%for j = 1:szy
%tpx = squeeze(tframe.cdata(i,j,:));
%wpx = squeeze(wframe.cdata(i,j,:));
%if(sum(tpx(:)==wpx(:))==3) % pixel are same
%combine_img(i,j,:) = tpx(:);
%elseif(sum(tpx(:)==[0;0;0])==3) % t is black
%combine_img(i,j,:) = tpx(:);
%elseif(sum(wpx(:)==[0;0;0])==3) % w is black
%combine_img(i,j,:) = wpx(:);
%elseif( ...
%       (tpx(3) > 200 && tpx(1) < 30 && tpx(2) < 30 ) && ...
%       (wpx(1) > 200 && wpx(2) < 30 && wpx(3) < 30 ) ...
%       ) % t is blue and w is red
%combine_img(i,j,:) = [230;0;230];
%elseif( (tpx(3) > 200 && tpx(1) < 30 && tpx(2) < 30 ) ) % t is blue
%combine_img(i,j,:) = [0;0;255];
%elseif( (wpx(1) > 200 && wpx(2) < 30 && wpx(3) < 30 ) ) %  w is red
%combine_img(i,j,:) = [255;0;0];
%else % use t
%combine_img(i,j,:) = tpx(:);
%end
%end
%end
%
%figure;image(combine_img);
