# Supplementary material for: URDME: a modular framework for stochastic simulation of reaction-transport processes in complex geometries
Source: BMC Syst Biol. 2012 Jun 22;6:76. doi: 10.1186/1752-0509-6-76 (PMC3439286; doi:10.1186/1752-0509-6-76)
Supplement: Additional file 3 — benchmark.tar.gz. Model files required to run the second example in the main paper. [file 1752-0509-6-76-S3.gz › benchmark/power_spectrum.m]

% Plots time series and power spectrum. 

function [mx,fr,amp,totpow] = power_spectrum(tspan,X)

    N = numel(tspan);
    T = tspan(end);
    
    % Subtract mean from signal
    mx = mean(X);
    Y = fft(X-mx);
    
    po = abs(Y(1:floor((N-1)/2)))/(N/2);
    freq = [0:numel(po)-1]/T;
    
    [amp,j]=max(po);
    totpow = sum(po);
    fr = (freq(j));
    
    if nargout == 0
    plot(freq,po,'Linewidth',2);
    title('Power spectrum');
    xlabel('Frequency [Hz]');
    ylabel('Power');
    end
