# Supplementary material for: URDME: a modular framework for stochastic simulation of reaction-transport processes in complex geometries
Source: BMC Syst Biol. 2012 Jun 22;6:76. doi: 10.1186/1752-0509-6-76 (PMC3439286; doi:10.1186/1752-0509-6-76)
Supplement: Additional file 3 — benchmark.tar.gz. Model files required to run the second example in the main paper. [file 1752-0509-6-76-S3.gz › benchmark/speedtest.m]

%%%%%%%%%%%%%%%%%%%%%%%%%%%%%%%%%%%%%%%%%%%%%%%%%%%%%%%%%%%%%%%%%%%%%%%%%%%%

%%% URDME initialization
urdme_startup;
%%%%%%%%%%%%%%%%%%%%%%%%%%%%%%%%%%%%%%%%%%%%%%%%%%%%%%%%%%%%%%%%%%%%%%%%
%Check that 'fem' has been exported
if(exist('fem','var')==0 || isa(fem,'struct')==0)
    fprintf('Before you continue you need to export the model structure from Comsol 3.5a\n');
    fprintf('File > Export > FEM structure as ''fem''\n');
    fprintf('\t(press return to continue)\n');
    pause;
    if(exist('fem','var')==0), return, end
end
%%%%%%%%%%%%%%%%%%%%%%%%%%%%%%%%%%%%%%%%%%%%%%%%%%%%%%%%%%%%%%%%%%%%%%%%
fprintf('Running speedtest on Fange et al. E.Coli model\n\n');
%%%%%%%%%%%%%%%%%%%%%%%%%%%%%%%%%%%%%%%%%%%%%%%%%%%%%%%%%%%%%%%%%%%%%%%%
Error_Tolerance = 1e-03;

%%%%%%%%%%%%%%%%%%%%%%%%%%%%%%%%%%%%%%%%%%%%%%%%%%%%%%%%%%%%%%%%%%%%%%%%
tau_range=[];
nsm_time_arr=[];
dfsp_time_arr=[];
max_jump_arr=[];
sse_time_arr=[];
mean_err_arr=[];

%%%%%%%%%%%%%%%%%%%%%%%%%%%%%%%%%%%%%%%%%%%%%%%%%%%%%%%%%%%%%%%%%%%%%%%%
cache_filename = sprintf('speedtest_data-VOX%g.mat',length(fem.mesh.p));
fid = fopen(cache_filename);
if(fid ~= -1)
    fclose(fid);
    load(cache_filename);
else
    tau_range = [ 0.001 0.005 0.01 0.05 0.1 0.5 ];
end
%%%%%%%%%%%%%%%%%%%%%%%%%%%%%%%%%%%%%%%%%%%%%%%%%%%%%%%%%%%%%%%%%%%%%%%%
for tau_ndx = 1:length(tau_range)
    dfsp_tauD = tau_range(tau_ndx);
    dfsp_cache_filename = sprintf('DFSP_cache_TAU%e_VOX%i.mat',dfsp_tauD,length(fem.mesh.p));
    %%%%%%%%%%%%%%%%%%%%%%%%%%%%%%%%%%%%%
    if( length(mean_err_arr)>=tau_ndx ...
      &&length(nsm_time_arr)>=tau_ndx ...
      &&length(dfsp_time_arr)>=tau_ndx )
      fprintf('already calculated TAU=%g  Voxels=%i\n',dfsp_tauD,length(fem.mesh.p));
      continue;
    end
    %%%%%%%%%%%%%%%%%%%%%%%%%%%%%%%%%%%%%
    fprintf('===============================================================\n');
    fid = fopen(dfsp_cache_filename);
    do_time_sse=0;
    if(fid==-1)
        do_time_sse=1;
        sse_timer = tic;
        fprintf('Speedtest: creating DFSP lookup table: %s\n',dfsp_cache_filename);
    else
        fprintf('Speedtest: Using Cached DFSP lookup table: %s\n',dfsp_cache_filename);
    end
    % run model using DFSP (generate lookup table)
    fem=urdme(fem,@fange,{'Propensities','fange','Solver','dfsp','tau',dfsp_tauD,'max_jump',10,'DFSP_cache',dfsp_cache_filename,'LoadOnly',1});
    if(do_time_sse)
        sse_time=toc(sse_timer);
        fprintf('\t%g sec\n',sse_time);
        sse_time_arr(tau_ndx)=sse_time;
    end
    fprintf('DFSP: tau_D = %g\n',fem.urdme.sopts(1));
    fprintf('DFSP: MAX = %g\n',fem.urdme.sopts(2));
    fprintf('DFSP: error = %g (+/-) %g\n',mean(fem.urdme.err),var(fem.urdme.err));
    max_jump_arr(tau_ndx)=fem.urdme.sopts(2);
    mean_err_arr(tau_ndx)=mean(fem.urdme.err);
    %%%%%%%%%%%
    save(cache_filename,'tau_range','nsm_time_arr','dfsp_time_arr','max_jump_arr','sse_time_arr','mean_err_arr');

    %%%%%%%%%%%%%%%%%%%%%%%%%%%%%%%%%%%%%
    fprintf('===============================================================\n');
    if(length(nsm_time_arr)>0)
        fprintf('Speedtest: skipping NSM solver \n');
    else
        % run model using NSM (time with tic/toc)
        fprintf('Speedtest: running NSM solver \n'); test_timer=tic;
        fem=urdme(fem,@fange,{'Solver','nsm','Propensities','fange'});
        nsm_time = toc(test_timer);
        fprintf('\t%g sec\n',nsm_time);
    end
    nsm_time_arr(tau_ndx)=nsm_time;
    % run model using DFSP (time with tic/toc)
    fprintf('Speedtest: running dfsp solver\n'); test_timer=tic;
    fem=urdme(fem,@fange,{'Propensities','fange','Solver','dfsp','tau',dfsp_tauD,'DFSP_cache',dfsp_cache_filename});
    dfsp_time = toc(test_timer);
    fprintf('\t%g sec\n',dfsp_time);
    dfsp_time_arr(tau_ndx)=dfsp_time;
    %
    fprintf('DFSP is %.2f times faster than NSM (# voxel=%g, tau=%g)\n',nsm_time/dfsp_time,length(fem.urdme.u0),dfsp_tauD);
    fprintf('DFSP break-even number of runs is: %g\n',sse_time_arr(tau_ndx)/(nsm_time - dfsp_time));
    fprintf('===============================================================\n');
    %%%%%%%%%%%
    save(cache_filename,'tau_range','nsm_time_arr','dfsp_time_arr','max_jump_arr','sse_time_arr','mean_err_arr');
end
%%%%%%%%%%%%%%%%%%%%%%%%%%%%%%%%%%%%%%
%%% NSM: #Reaction  events = 540662, #Diffusion events = 162699751 
rxn_interval = 200/540662;
rxn_per_step = tau_range/rxn_interval;
%%%%%%%%%%%%%%%%%%%%%%%%%%%%%%%%%%%%%
close all;
per_cache_filename = sprintf('periodtest_data-VOX%g.mat',length(fem.mesh.p));
pcf = load(per_cache_filename);
NSM_period=pcf.NSM_period;
DFSP_period_arr=pcf.DFSP_period_arr;
period_error_arr=pcf.period_error_arr;
clear pcf;
nsm_time_2 = mean(nsm_time_arr)*ones(size(nsm_time_arr));
scrsz = get(0,'ScreenSize');
%%%%%%%%%%%%%%%%%%%%%%%%%%%%%%%%%%%%%
%figure('Position',[1 scrsz(4) scrsz(3) scrsz(4)])
%figure('Position',[0 305 1440 801])
%figure;
%subplot(2,2,1);loglog(tau_range,nsm_time_2,tau_range,dfsp_time_arr);title('Computation Time');legend('NSM','DFSP','Location','best');xlabel('\tau_D');ylabel('time (s)');
%subplot(2,2,2);semilogx(tau_range,nsm_time_2./dfsp_time_arr);title('DFSP speedup');xlabel('\tau_D');ylabel('speedup');
%subplot(2,2,3);[AX,~,~]=plotyy(tau_range,sse_time_arr,tau_range,ceil(  sse_time_arr./(nsm_time_2 - dfsp_time_arr) ),'semilogx');title('DFSP overhead');xlabel('\tau_D');
%set(get(AX(1),'Ylabel'),'String','SSE computation time (s)')
%set(get(AX(2),'Ylabel'),'String','Break-Even # of runs')
%subplot(2,2,4);
%%[AX,~,~]=plotyy(tau_range,mean_err_arr,tau_range,rxn_per_step,'loglog');title('DFSP Error');xlabel('\tau_D');
%%set(get(AX(1),'Ylabel'),'String','Mean diffusion step error')
%%set(get(AX(2),'Ylabel'),'String','# reaction event per \tau_D')
%[AX,~,~]=plotyy(tau_range,period_error_arr,tau_range,mean_err_arr,'semilogx','loglog');title('DFSP Error');xlabel('\tau_D');
%set(get(AX(1),'Ylabel'),'String','Relative error in oscillation period')
%set(get(AX(2),'Ylabel'),'String','Mean diffusion step error')
%xlim(AX(1),[min(tau_range) max(tau_range)]);
%ylim(AX(1),[-.05 1.05]);
%xlim(AX(2),[min(tau_range) max(tau_range)]);

%%%%%%
figure;
%semilogx(tau_range,period_error_arr,'.-');
%[AX,~,~]=plotyy(tau_range,period_error_arr,tau_range,mean_err_arr,'semilogx','loglog');title('DFSP Error');xlabel('\tau_D');
%set(get(AX(1),'Ylabel'),'String','Relative error in oscillation period')
%set(get(AX(2),'Ylabel'),'String','Mean diffusion step error')
%xlim(AX(1),[min(tau_range) max(tau_range)]);
%ylim(AX(1),[-.05 1.05]);
%xlim(AX(2),[min(tau_range) max(tau_range)]);
%%title('');xlabel('\tau_D');ylabel('error');
%%axis([min(tau_range) max(tau_range) -.05 1.05])
%
%figure;
%%semilogx(tau_range,sse_time_arr,'.-')
%[AX,~,~]=plotyy(tau_range,sse_time_arr,tau_range,ceil(  sse_time_arr./(nsm_time_2 - dfsp_time_arr) ),'semilogx');title('DFSP overhead');xlabel('\tau_D');
%set(get(AX(1),'Ylabel'),'String','SSE computation time (s)')
%set(get(AX(2),'Ylabel'),'String','Break-Even # of runs')
%xlim(AX(1),[min(tau_range) max(tau_range)]);
%ylim(AX(1),[4000 9000]);
%xlim(AX(2),[min(tau_range) max(tau_range)]);

%%%%%
%fh=figure('Position',[0 305 1440 801]);
%fh=figure('Position',[0 305 1001 801]);
fh=figure;
%[AX,H1,H2]=plotyy(fh,tau_range,nsm_time_2,'semilogx',tau_range,dfsp_time_arr,'semilogx',tau_range,nsm_time_2./dfsp_time_arr,'semilogx');
[AX,H1,H2]=plotyy(tau_range,nsm_time_2,tau_range,nsm_time_2./dfsp_time_arr,'semilogx');
set(H1,'LineWidth',2)
set(H2,'LineWidth',2)
hold on
semilogx(tau_range,dfsp_time_arr,'d-r','LineWidth',2,'MarkerSize',6,'MarkerFaceColor','r');
ylim([min(dfsp_time_arr) max(dfsp_time_arr)]);
hold off
%title('Computation Time');
xlabel('\tau_D');
title('DFSP performance');
%xlabel('\tau_D');ylabel('speedup');
xlim(AX(1),[min(tau_range) max(tau_range)]);
xlim(AX(2),[min(tau_range) max(tau_range)]);
set(get(AX(1),'Ylabel'),'String','simulation time (s)')
%ytic = floor(linspace(min(dfsp_time_arr)+1,max(dfsp_time_arr)-1,3));
ytic = [10 2000 4000];
ytic(3:4) = ytic(2:3);
ytic(2) = nsm_time_2(1);
set(AX(1),'YLim',[10 4000]);
set(AX(1),'YTick',ytic);
set(AX(1),'YTickLabel',ytic);
set(AX(1),'YColor',[0 0 0]);
set(get(AX(2),'Ylabel'),'String','DFSP speedup')
set(AX(2),'YColor',[0 0 0]);
set(H2,'LineStyle','--')
legend('NSM simulation time','DFSP simulation time','DFSP speedup','Location','North');
drawnow;pause(.1);
%saveas(gcf,sprintf('speedtest_performance.eps'));
