# Supplementary material for: URDME: a modular framework for stochastic simulation of reaction-transport processes in complex geometries
Source: BMC Syst Biol. 2012 Jun 22;6:76. doi: 10.1186/1752-0509-6-76 (PMC3439286; doi:10.1186/1752-0509-6-76)
Supplement: Additional file 3 — benchmark.tar.gz. Model files required to run the second example in the main paper. [file 1752-0509-6-76-S3.gz › benchmark/temporal_average2.m]

%  Postprocessing script for the Min model. 
%  
%  Computes and plots the temporal average of MinD_m
%  along with the total number of MinD_m in one half of the
%  bacterium. 
%
%  A. Hellander, 2010-06-9. 
%
%


function [fem2,dip,conc,tMinD_m1,per,amp] = temporal_average2(fem)

pm = fem.urdme.sd == 2;
Mspecies =5;

% Temporal average of the populations
U = fem.urdme.U;
tspan    = fem.urdme.tspan;

U2 = sum(U,2)/(tspan(end)-tspan(1));

fem2 = fem;
fem2.urdme.tspan = [];
U2 = [fem.urdme.U(:,1) U2];

fem2 = rdme2fem(fem2,U2,[tspan(1) tspan(end)]);
dofs=xmeshinfo(fem,'out','dofs');
 
[~,Ncells] = size(fem.urdme.u0);

% 1D version
minz = min(fem.mesh.p(3,:));
maxz = max(fem.mesh.p(3,:));

vpm     = zeros(1,Ncells);
%volMinDm=fem.urdme.vol(2:Mspecies:end);
%vpm(pm) = volMinDm(pm);
vpm(pm) = fem.urdme.vol(pm);
z  = dofs.coords(3,1:Mspecies:end);
zz = zeros(1,Ncells);
zz(pm) = z(pm); 

slices =linspace(minz,maxz,20);
MinDm = U2(2:Mspecies:end,end);

for i=1:numel(slices)
    
   ind = find(zz < slices(i));   
   % Mass 
   aver(i)=sum(MinDm(ind));
   
   % Volume
   vol(i)=sum(vpm(ind));   
   
end

MinD_c_atp  = fem.urdme.U(1:Mspecies:end,:);
MinD_c_adp  = fem.urdme.U(5:Mspecies:end,:);
MinE        = fem.urdme.U(3:Mspecies:end,:);
MinD_m      = fem.urdme.U(2:Mspecies:end,:);
MinDE       = fem.urdme.U(4:Mspecies:end,:);

ind1 = z <= (max(z)+min(z))/2;
ind2 = z >  (max(z)+min(z))/2;


tMinD_m1 = sum(MinD_m(ind1,:));
tMinD_m2 = sum(MinD_m(ind2,:));


tMinDE_1   = sum(MinDE(ind1,:)); 
tMinDE_2   = sum(MinDE(ind2,:)); 


conc = diff(aver)./diff(vol);
conc(end+1)=conc(end);
dip = min(conc./max(conc));
tspan = fem.urdme.tspan;

ndx20=floor(.2*length(fem.urdme.tspan));
%fprintf('power_spectrum(tspan(%i:end),tMinD_m1(%i:end))\n',ndx20,ndx20);
[mx,per,amp]=power_spectrum(tspan(ndx20:end),tMinD_m1(ndx20:end));


if nargout == 0

figure('Position',[0 600 800 600]);


meanspec = [mean(sum(MinD_c_atp)) mean(sum(MinD_m)) mean(sum(MinE)) mean(sum(MinDE)) mean(sum(MinD_c_adp))];
h=subplot(3,1,1); plot(tspan,tMinD_m1,tspan,tMinD_m2,'--','Linewidth',2);
%set(h,'width',0.7)
title('Copy number in one cell half');
xlabel('t [s]');
ylabel('# molecules');

subplot(3,1,2)
power_spectrum(tspan(ndx20:end),tMinD_m1(ndx20:end))


xline = 2.25e-6*ones(1,40);
vline = linspace(0,1,40); 
subplot(3,1,3); plot(slices+0.5e-6,conc./max(conc),'LineWidth',2);
set(gca,'YTick',[0.0 0.1 0.2 0.3 0.4 0.5 0.6 0.7 0.8 0.9 1.0],'YLim',[0 1],'XLim',[0 max(z)+0.5e-6],'XTick',[0 (max(z)+min(z)+1e-6)/2 max(z)+0.5e-6]);
title('Spatiotemporal average of membrane bound MinD');


mx 
per 
amp

end
%figure(2); postplot(fem2,'Tetdata','MinD_m');
%title('Spatiotemporal average');

    
%figure(2);


    
