# Supplementary material for: URDME: a modular framework for stochastic simulation of reaction-transport processes in complex geometries
Source: BMC Syst Biol. 2012 Jun 22;6:76. doi: 10.1186/1752-0509-6-76 (PMC3439286; doi:10.1186/1752-0509-6-76)
Supplement: Additional file 4 — neuron.tar.gz. Model files required to run the third example in the main paper. [file 1752-0509-6-76-S4.gz]

Archive with 14 entries (12 files):
- neuron
- neuron/fvm
- neuron/neuron.c
- neuron/neuron.m
- neuron/neuron.mph
- neuron/fvm/assemblefvm.m
- neuron/fvm/._assemblefvm2d.m
- neuron/fvm/assemblefvm2d.m
- neuron/fvm/._assemblefvm3d.m
- neuron/fvm/assemblefvm3d.m
- neuron/fvm/fvm2rdme.m
- neuron/fvm/fvmrhs.m
- neuron/fvm/quadarea.m
- neuron/fvm/solvefvm.m
