# Supplementary material for: URDME: a modular framework for stochastic simulation of reaction-transport processes in complex geometries
Source: BMC Syst Biol. 2012 Jun 22;6:76. doi: 10.1186/1752-0509-6-76 (PMC3439286; doi:10.1186/1752-0509-6-76)
Supplement: Additional file 4 — neuron.tar.gz. Model files required to run the third example in the main paper. [file 1752-0509-6-76-S4.gz › neuron/fvm/assemblefvm.m]

%  Assemble fvm discretization
%  
%
%  A first implementation. 
% 


function K = assemblefvm(fem,velo)

     
    [dim,ndofs] = size(fem.mesh.p);
       
    if dim == 2 
        K = assemblefvm2d(fem,velo);
    elseif dim == 3
        K = assemblefvm3d(fem,velo);
    else 
        error('assembly failed, the dimension must be 2 or 3.');
    end
        
            
        
