# Supplementary material for: URDME: a modular framework for stochastic simulation of reaction-transport processes in complex geometries
Source: BMC Syst Biol. 2012 Jun 22;6:76. doi: 10.1186/1752-0509-6-76 (PMC3439286; doi:10.1186/1752-0509-6-76)
Supplement: Additional file 4 — neuron.tar.gz. Model files required to run the third example in the main paper. [file 1752-0509-6-76-S4.gz › neuron/fvm/fvm2rdme.m]

% Assemble first order finite volume discretization for a convection term. 

A = function fvm2rdme(fem,file)

% extend mesh
if ~isfield(fem,'xmesh')
  fem.xmesh = meshextend(fem);
end

% fundamentals
[nodes,dofs] = xmeshinfo(fem.xmesh,'out',{'nodes' 'dofs'});
[Mspecies,Ncells] = size(nodes.dofs);
Ndofs = Ncells*Mspecies;

if Ndofs ~= flngdof(fem)
  warning(['Number of degrees of freedoms mismatch. ' ...
           'Check the boundary conditions.']);
end
