# Supplementary material for: URDME: a modular framework for stochastic simulation of reaction-transport processes in complex geometries
Source: BMC Syst Biol. 2012 Jun 22;6:76. doi: 10.1186/1752-0509-6-76 (PMC3439286; doi:10.1186/1752-0509-6-76)
Supplement: Additional file 5 — urdme_sbml_converter.tar.gz. SBML conversion tool to create URDME model files from a SBML model file describing chemical reactions. [file 1752-0509-6-76-S5.gz]

Archive with 5 entries (5 files):
- urdme/sbml/README
- urdme/sbml/COPYING
- urdme/sbml/sbml2rdme
- urdme/sbml/src/sbml2rdme.py
- urdme/sbml/src/urdme_model.py
