# Supplementary material for: URDME: a modular framework for stochastic simulation of reaction-transport processes in complex geometries
Source: BMC Syst Biol. 2012 Jun 22;6:76. doi: 10.1186/1752-0509-6-76 (PMC3439286; doi:10.1186/1752-0509-6-76)
Supplement: Additional file 5 — urdme_sbml_converter.tar.gz. SBML conversion tool to create URDME model files from a SBML model file describing chemical reactions. [file 1752-0509-6-76-S5.gz › urdme/sbml/sbml2rdme]

#! /bin/bash
#
# execute sbml2rdme
#
# By V.Gerdin


##URDMEROOT=`urdme_init -r`
##SOURCEPATH=$URDMEROOT"sbml/src/"
##TESTPATH=$URDMEROOT"sbml/test/"
#############################################
# This works better than calling urdme_init
# to find the call location on disk, works
# anywhere now, and follows symlinks too.
# (code adapted from urdme_init)
##  Brian Drawert
##############
if [ "$0"="-bash" -o "$0"="bash" ];then
    #echo "this file is being sourced"
    EXE_FILE="${BASH_SOURCE[0]}";
else
    EXE_FILE=$0
fi
#echo "EXE_FILE = $EXE_FILE"
##############
if [ -L "$EXE_FILE" ]; then
MY_PATH=$(dirname $(readlink $EXE_FILE))
else
MY_PATH=$(dirname $EXE_FILE)
fi
#echo "MY_PATH=$MY_PATH"
SOURCEPATH=$MY_PATH"/src/"
TESTPATH=$MY_PATH"/test/"

#############################################

MAIN=$SOURCEPATH"sbml2rdme.py"

if [ $# -lt 1 ] || [ $# -gt 2 ]
then
  echo 'Usage: sbml2rdme <model.xml> [output directory]'
  exit 1
else
  if [ $1 == 'test' ]
  then
    $TESTPATH"runtests"
    exit
  fi
  INPUTFLAG='-f'$1
  if [ $# -eq 2 ]
  then
    OUTPUTFLAG='-o'$2
  fi
  
  #ALTER PYTHONPATH in order to find the source scripts
  export PYTHONPATH=$SOURCEPATH:"/usr/local/lib/python2.7/site-packages/":$PYTHONPATH

  echo "python $MAIN $INPUTFLAG $OUTPUTFLAG"
  python $MAIN $INPUTFLAG $OUTPUTFLAG

  exit
fi
