# Supplementary material for: URDME: a modular framework for stochastic simulation of reaction-transport processes in complex geometries
Source: BMC Syst Biol. 2012 Jun 22;6:76. doi: 10.1186/1752-0509-6-76 (PMC3439286; doi:10.1186/1752-0509-6-76)
Supplement: Additional file 7 — urdme_software_comparision.tar.gz. Model files and scripts used to conduct the performance benchmark in the discussion section and the simulations described in Additional file 6. [file 1752-0509-6-76-S7.gz]

Archive with 35 entries (35 files):
- urdme_software_comparison/steps/run_mincde_steps.py
- urdme_software_comparison/steps/meshes/coli_p1203_e4963.txt
- urdme_software_comparison/steps/meshes/coli_p1203_e4963.xml
- urdme_software_comparison/steps/meshes/coli_p1555_e7040.txt
- urdme_software_comparison/steps/meshes/coli_p1555_e7040.xml
- urdme_software_comparison/steps/meshes/coli_p2212_e10324.txt
- urdme_software_comparison/steps/meshes/coli_p2212_e10324.xml
- urdme_software_comparison/steps/meshes/coli_p3103_e15028.txt
- urdme_software_comparison/steps/meshes/coli_p3103_e15028.xml
- urdme_software_comparison/steps/meshes/coli_p402_e1301.txt
- urdme_software_comparison/steps/meshes/coli_p402_e1301.xml
- urdme_software_comparison/steps/meshes/coli_p600_e2149.txt
- urdme_software_comparison/steps/meshes/coli_p600_e2149.xml
- urdme_software_comparison/mesord/run_speedtest.sh
- urdme_software_comparison/mesord/mind10.xml
- urdme_software_comparison/steps/run_steps.sh
- urdme_software_comparison/steps/._femmesh2gmsh.m
- urdme_software_comparison/steps/femmesh2gmsh.m
- urdme_software_comparison/steps/convert_coli_msh2steps.py
- urdme_software_comparison/mesord/mind10d0.xml
- urdme_software_comparison/mesord/mesord2urdme.m
- urdme_software_comparison/temporal_average4.m
- urdme_software_comparison/._fange.m
- urdme_software_comparison/fange.m
- urdme_software_comparison/fange.c
- urdme_software_comparison/coli.mph
- urdme_software_comparison/urdme_hitting_test/hitting2D.c
- urdme_software_comparison/urdme_hitting_test/hitting2D.m
- urdme_software_comparison/urdme_hitting_test/mht.m
- urdme_software_comparison/urdme_hitting_test/run2D.m
- urdme_software_comparison/urdme_hitting_test/surface.mph
- urdme_software_comparison/urdme_hitting_test/surfacemeshes.mat
- urdme_software_comparison/urdme_hitting_test/mesord/mrdhittingtime.m
- urdme_software_comparison/urdme_hitting_test/mesord/surfacehittingwm100nm.xml
- urdme_software_comparison/urdme_hitting_test/mesord/surfacehittingwm50nm.xml
