# Supplementary material for: URDME: a modular framework for stochastic simulation of reaction-transport processes in complex geometries
Source: BMC Syst Biol. 2012 Jun 22;6:76. doi: 10.1186/1752-0509-6-76 (PMC3439286; doi:10.1186/1752-0509-6-76)
Supplement: Additional file 7 — urdme_software_comparision.tar.gz. Model files and scripts used to conduct the performance benchmark in the discussion section and the simulations described in Additional file 6. [file 1752-0509-6-76-S7.gz › urdme_software_comparison/steps/run_mincde_steps.py]

import steps.model as smodel 
import steps.geom as sgeom
import steps.rng as srng
import steps.solver as ssolv
import steps.utilities.meshio as meshio

import math
import time
from pylab import *
########################################################################
Nspecies=5
End_time=100
#End_time=200
Time_inc=1

Dmem=1e-14
Dcyt=2.5e-12

NA   = 6.022e23

kd   = 1.25e-8
#kdd  = 9.0e6/(1000.0*NA)
#kde  = 5.58e7/(1000.0*NA)
kdd  = 9.0e6
kde  = 5.58e7
ke   = 0.7
k_adp= 0.5
##########################################################################
# construct the model
mdl = smodel.Model()
# species
MinD_c_atp = smodel.Spec('MinD_c_atp',mdl);
MinD_m = smodel.Spec('MinD_m',mdl);
MinD_e = smodel.Spec('MinD_e',mdl);
MinDE = smodel.Spec('MinDE',mdl);
MinD_c_adp = smodel.Spec('MinD_c_adp',mdl);

# Volume diffusion
volsys = smodel.Volsys('Cytovolsys',mdl)
D_MinD_c_atp = smodel.Diff('D_MinD_c_atp', volsys, MinD_c_atp, dcst=Dcyt )
D_MinD_e = smodel.Diff('D_MinD_e', volsys, MinD_e, dcst=Dcyt )
D_MinD_c_adp = smodel.Diff('D_MinD_c_adp', volsys, MinD_c_adp, dcst=Dcyt )

# Surface Diffusion: Not Implemented!  How am I supposed to do that then?
surfsys = smodel.Surfsys('Membsurfsys',mdl) 
#D_MinD_m = smodel.Diff('D_MinD_m', surfsys, MinD_m, dcst=Dmem )
#D_MinDE = smodel.Diff('D_MinDE', surfsys, MinDE, dcst=Dmem )

###### Reactions ##########################################################
#  MinD_c_atp -> MinD_m
R1 = smodel.SReac('R1', surfsys, 
                  ilhs = [MinD_c_atp], olhs = [ ], slhs = [ ],
                  irhs = [ ], orhs = [ ], srhs = [MinD_m],
                  kcst = kd )
# MinD_c_atp + MinD_m -> 2 MinD_m
R2 = smodel.SReac('R2', surfsys, 
                  ilhs = [MinD_c_atp], olhs = [ ], slhs = [MinD_m],
                  irhs = [ ], orhs = [ ], srhs = [MinD_m , MinD_m],
                  kcst = kdd)
# MinD_m + MinD_e -> MinDE
R3 = smodel.SReac('R3', surfsys, 
                  ilhs = [MinD_e], olhs = [ ], slhs = [MinD_m],
                  irhs = [ ], orhs = [ ], srhs = [MinDE],
                  kcst = kde)
# MinDE -> MinD_c_adp + MinD_e
R4 = smodel.SReac('R4', surfsys, 
                  ilhs = [ ], olhs = [ ], slhs = [MinDE],
                  irhs = [MinD_c_adp, MinD_e], orhs = [ ], srhs = [ ],
                  kcst = ke)
# MinD_c_adp -> MinD_c_atp (in the cytoplasm)
R5 = smodel.Reac('R5', volsys, 
                 lhs = [MinD_c_adp],
                 rhs = [MinD_c_atp],
                 kcst = k_adp)
########################################################################
#import the mesh
mesh = meshio.loadMesh("meshes/coli_p402_e1301")[0]   #ETA: 16min
#mesh = meshio.loadMesh("meshes/coli_p600_e2149")[0]   #ETA: 23min
#mesh = meshio.loadMesh("meshes/coli_p1203_e4963")[0]  #ETA: 50min
#mesh = meshio.loadMesh("meshes/coli_p1555_e7040")[0]  #ETA: 70min
#mesh = meshio.loadMesh("meshes/coli_p2212_e10324")[0]  #ETA: 100min
#mesh = meshio.loadMesh("meshes/coli_p3103_e15028")[0]  #ETA: 140min


Nvox = mesh.countTets()
cytosol = sgeom.TmComp('Cyto',mesh, range(Nvox) )
cytosol.addVolsys('Cytovolsys')
membrane = sgeom.TmPatch('Memb',mesh,mesh.getSurfTris(),cytosol)
membrane.addSurfsys('Membsurfsys')


# surfaceTriangle lookup table, for output
SurfTris = mesh.getSurfTris();
Ntri = len(SurfTris)


########################################################################
# setup the simulation
rng = srng.create('mt19937', 1024)
rng.initialize(int(time.time()%4294967295))

sim = ssolv.Tetexact(mdl, mesh, rng)
sim.reset()

tpnts = arange(0.0, End_time+Time_inc, Time_inc) #make sure to sample t(End_time)
ntpnts = tpnts.shape[0]

## result = zeros([ntpnts, Ntri])
result = zeros([ntpnts, (Ntri+Nvox)*Nspecies])

# initial conditions
sim.setCompCount('Cyto','MinD_c_adp',4002)
sim.setCompCount('Cyto','MinD_e',1040)

# modify the reaction rate for R1 in each of the surface triangles so kcst = kd/h
#  where 'h' is the "length" of the voxel.  We will approximate h = sqrt(2*AreaOfTriangle).
for i in range(0,Ntri):
    sim.setTriSReacK(i,'R1',kd/sqrt(2*mesh.getTriArea(i)))
########################################################################
# run the simulation
print "%% Starting simulation"
sys.stderr.write("Starting simulation\n")
starttime = time.time();
for t in range(0, ntpnts):
    sim.run(tpnts[t])
    sys.stderr.write("t=")
    sys.stderr.write(str(tpnts[t]))
    sys.stderr.write("\n")
    #Pulls the MinD_m counts out of the membrane triangles
    ## for tndx in range(0,Ntri):
    ##    result[t,tndx]=sim.getTriCount(SurfTris[tndx],'MinD_m')
    for tndx in range(0,Ntri):
        result[t,tndx*Nspecies+1]=sim.getTriCount(SurfTris[tndx],'MinD_m')
        result[t,tndx*Nspecies+3]=sim.getTriCount(SurfTris[tndx],'MinDE')
    for tndx in range(0,Nvox):
        result[t,Ntri+tndx*Nspecies]=sim.getTetCount(tndx,'MinD_c_atp')
        #result[t,tndx*Nspecies+1]=sim.getTetCount(tndx,'MinD_m')
        result[t,Ntri+tndx*Nspecies+2]=sim.getTetCount(tndx,'MinD_e')
        #result[t,Ntri+tndx*Nspecies+3]=sim.getTetCount(tndx,'MinDE')
        result[t,Ntri+tndx*Nspecies+4]=sim.getTetCount(tndx,'MinD_c_adp')
    
print "%% Finished running simulation: ",str(time.time() - starttime)," sec"
sys.stderr.write("Finished running simulation: "+str(time.time() - starttime)+" sec\n")


########################################################################

# output, convert to matlab readable
# first the centers of each tri
print "fem.mesh.p = zeros(3,",Ntri+Nvox,");"
for tidx in range(1,Ntri+1):
    cent = mesh.getTriBarycenter(SurfTris[tidx-1]);
    print "fem.mesh.p(:,",tidx,")=[",cent[0],";",cent[1],";",cent[2],"];"
    #print "fem.urdme.vol(",tidx,")=",mesh.getTriArea(SurfTris[tidx-1]),";"
    print "fem.urdme.vol(",tidx,")=",mesh.getTetVol(mesh.getTriTetNeighb(SurfTris[tidx-1])[0]),";"
for tidx in range(1,Nvox+1):
    cent = mesh.getTetBarycenter(tidx-1)
    print "fem.mesh.p(:,",tidx+Ntri,")=[",cent[0],";",cent[1],";",cent[2],"];"
    print "fem.urdme.vol(",tidx,")=",mesh.getTetVol(tidx-1),";"

# SD vector
print "fem.urdme.sd = ones(",Ntri+Nvox,",1);"
print "fem.urdme.sd(1:",Ntri,")=2;"

# simulation results
for t in range(0, ntpnts):
    print "fem.urdme.tspan(",t+1,")=",tpnts[t],";"
    #for dof in range(0,Ntri):
    line = ",".join(map(str,result[t,:]))
    print "fem.urdme.U(:,",t+1,")=[",line,"];"


## plotting
print "% plot(fem.mesh.p(3,:),fem.urdme.U(:,",ntpnts,"),'x');xlabel('z-coordinate');ylabel('# molc (MinD_m)');title('MinCDE t=",tpnts[ntpnts-1],"')"
print "for i=1:length(fem.urdme.tspan)"
print "  plot(fem.mesh.p(3,:),fem.urdme.U(2:5:end,i),'x');"
print "  xlabel('z-coordinate');ylabel('# molc (MinD_m)');title(sprintf('t=%i',i'));"
print "  pause(1);"
print "end"
