# Supplementary material for: URDME: a modular framework for stochastic simulation of reaction-transport processes in complex geometries
Source: BMC Syst Biol. 2012 Jun 22;6:76. doi: 10.1186/1752-0509-6-76 (PMC3439286; doi:10.1186/1752-0509-6-76)
Supplement: Additional file 7 — urdme_software_comparision.tar.gz. Model files and scripts used to conduct the performance benchmark in the discussion section and the simulations described in Additional file 6. [file 1752-0509-6-76-S7.gz › urdme_software_comparison/steps/meshes/coli_p1203_e4963.txt]

1203

10617
4.19802709932e-15 -0.249975347032 0.783486065689 0.568912920179 28 -1 
7.3801760809e-15 -0.127173045922 0.746324085854 0.653320270055 22 -1 
1.21416049814e-14 -0.0616211156555 0.525413892586 0.848612443689 1 -1 
4.95540439288e-15 -0.143513282402 0.697046483464 0.702517001691 27 -1 
4.76161899806e-15 -0.410925005077 0.586393841431 0.698056518439 66 -1 
9.86154964757e-15 -0.432276809735 -0.242416765279 0.868545261732 84 -1 
1.05875624926e-14 0.0719530955625 0.173709013675 -0.982164920269 75 -1 
1.05875796453e-14 -0.071952692506 0.173709018739 -0.982164948901 81 -1 
1.05875735809e-14 -0.173709118237 0.071952590476 -0.982164938778 7 -1 
1.05875735809e-14 -0.071952590476 -0.173709118237 -0.982164938778 16 -1 
1.05875735809e-14 0.173709118237 0.071952590476 0.982164938778 11 -1 
1.21423057939e-14 -0.525423724349 -0.0616103518145 0.848607137868 94 -1 
1.23790430858e-14 0.437672317295 0.181288818829 -0.880668670296 97 -1 
1.05875261062e-14 -0.173709610664 -0.071952483381 0.982164859531 78 -1 
1.21423061229e-14 0.525423710113 -0.061610789897 -0.848607114877 99 -1 
9.86139279834e-15 0.242414453099 -0.432273207793 -0.868547699757 4 -1 
1.23787484997e-14 -0.181288850908 0.437668038164 0.880670790311 2 -1 
1.23790377459e-14 -0.437672506091 0.18128889703 0.880668560371 101 -1 
9.86150488218e-15 -0.432277775343 0.242409248138 0.868546879196 5 -1 
1.05875261062e-14 0.173709610664 -0.071952483381 -0.982164859531 107 -1 
1.05875564282e-14 0.0719529935325 -0.173709113173 -0.982164910146 3 -1 
4.19799403108e-15 -0.249974362239 -0.783481380645 -0.568919804899 29 -1 
7.38012599768e-15 -0.127176751331 -0.746321156166 -0.653322895496 26 -1 
1.21415772433e-14 0.525413773672 0.0616247744263 0.848612251628 10 -1 
1.2378702389e-14 -0.437670390299 -0.181288804389 -0.880669630939 14 -1 
1.21415772433e-14 -0.0616247744263 -0.525413773672 -0.848612251628 0 -1 
4.95533081316e-15 -0.143516466693 -0.697042589373 -0.702520214932 25 -1 
1.2378702389e-14 0.181288804389 0.437670390299 0.880669630939 15 -1 
4.95533081316e-15 -0.697042589373 -0.143516466693 -0.702520214932 123 -1 
7.38012599768e-15 0.746321156166 0.127176751331 0.653322895496 122 -1 
8.44990020552e-15 0.440588422242 0.699091003683 0.563163928848 42 -1 
9.8612264468e-15 0.432275916895 0.242412030846 0.868547027497 12 -1 
4.76151983188e-15 0.410922266773 0.586392424852 0.698059320363 127 -1 
1.17326964546e-14 0.589202389052 0.428173465568 0.685206558724 136 -1 
1.17326964546e-14 -0.428173465568 -0.589202389052 -0.685206558724 131 -1 
4.76151983188e-15 0.586392424852 0.410922266773 0.698059320363 129 -1 
9.8612264468e-15 -0.242412030846 -0.432275916895 -0.868547027497 19 -1 
1.21416197609e-14 -0.525413692766 0.0616272636545 -0.848612120953 9 -1 
1.23787957262e-14 0.437671988464 -0.18128946637 0.880668700419 6 -1 
9.86143840975e-15 -0.43227688598 0.242417268538 -0.868545083322 8 -1 
4.76165922071e-15 -0.586396511379 -0.410938263145 0.69804647075 88 -1 
4.95552976807e-15 0.697055917574 0.143511513922 -0.702508002194 54 -1 
1.23791204836e-14 0.181291157863 -0.437675200768 0.880666755767 80 -1 
9.86156400275e-15 -0.242413581906 0.432280121136 -0.868544502129 21 -1 
1.23791096877e-14 -0.181292037797 -0.437674860637 0.880666743665 79 -1 
9.86157207596e-15 0.242413300454 0.432279850247 -0.868544715506 85 -1 
1.21423857839e-14 -0.0616139620387 -0.52542606257 0.848605428014 74 -1 
1.21423955789e-14 -0.0616134725838 0.525426078476 -0.848605453703 83 -1 
4.76164752036e-15 0.410937128553 -0.586398753574 0.698045255111 146 -1 
2.97961213289e-15 -0.162763602567 0.691171200009 -0.70412383993 189 -1 
5.91402206095e-15 0.138022376073 -0.68629356692 0.714108509757 182 -1 
4.76165402749e-15 0.410936395085 0.586398124114 -0.698046215683 87 -1 
5.91402144226e-15 0.138022876028 0.6862931532 -0.714108810731 181 -1 
2.97961632284e-15 -0.162763038124 -0.691170563644 0.704124595063 183 -1 
1.17330000636e-14 -0.589203912139 -0.42817619447 0.685203543781 86 -1 
1.17330142942e-14 0.428174370097 0.589205456907 -0.685203355467 89 -1 
1.17330073175e-14 0.428174451101 -0.589205980854 0.685202854307 148 -1 
1.17328942308e-14 0.589204530927 -0.428176163469 0.685203031059 145 -1 
4.95540250586e-15 0.69704526012 -0.143517388781 0.702517376626 120 -1 
4.76162395069e-15 0.586394383768 -0.410924001541 0.698056653605 149 -1 
8.45000520126e-15 0.44059304538 -0.69909388982 -0.563156729143 49 -1 
1.17329391715e-14 0.42818086898 -0.589204537277 -0.685200085152 70 -1 
1.17330382173e-14 -0.589207169425 0.428177760416 0.68519976429 65 -1 
4.76164669224e-15 0.586399027452 -0.410934723588 -0.698046440828 67 -1 
4.95552680103e-15 -0.697056334925 0.143512329376 0.702507421497 53 -1 
7.37985169138e-15 -0.746322801464 0.127177997777 0.653320773355 59 -1 
8.44951636008e-15 0.699092182886 -0.440593972549 -0.563158122716 215 -1 
4.1977914579e-15 -0.783485660998 0.249973200747 0.568914420558 57 -1 
8.44952248219e-15 0.699092927837 0.440592914741 -0.563158025538 168 -1 
1.37139852141e-14 -0.736021731314 -0.515437435949 0.438857904856 169 -1 
4.19779259835e-15 0.783486087996 0.249972871412 -0.568913977219 62 -1 
7.37985000559e-15 0.746322946588 0.127176931386 -0.653320815158 61 -1 
7.51265301954e-15 -0.905717527616 0.212775569994 0.366609215627 58 -1 
7.86141237679e-15 0.819943923217 -0.0501780138407 -0.570240413954 60 -1 
7.86141094471e-15 0.819943966568 0.0501769628346 -0.570240444102 56 -1 
7.58309978893e-15 -0.913385956165 0.177434049802 0.366392212051 55 -1 
1.31462543081e-14 0.890123566985 0.348496794137 -0.293649484886 222 -1 
7.58309771328e-15 -0.913386271507 -0.177433445067 0.366391718784 225 -1 
7.51265915533e-15 -0.905717798074 -0.212775250141 0.366608733093 227 -1 
1.37139930421e-14 0.736020586886 -0.515437866039 -0.438859319068 216 -1 
1.31462585925e-14 0.890123365363 -0.348496592092 -0.293650335832 213 -1 
1.37140511843e-14 0.51543582636 -0.736021009147 -0.438861006469 50 -1 
1.7536573413e-14 0.658942813557 -0.658937190863 -0.36276183228 52 -1 
1.37140972423e-14 0.515436884607 0.736019161362 0.438862862514 43 -1 
1.22253649827e-14 -0.692332152582 0.692326244979 0.203372960382 242 -1 
7.51275712583e-15 0.212771989787 -0.905718109241 -0.366609856598 31 -1 
1.31465308574e-14 0.348498608208 -0.890123595882 -0.293647244378 47 -1 
7.58317167795e-15 0.177438866584 -0.913384671747 -0.366393081326 32 -1 
7.86180311309e-15 -0.0501835370811 -0.819940614278 -0.570244685783 35 -1 
7.86179235914e-15 -0.0501846178552 0.819940569694 0.570244654776 33 -1 
1.31463849419e-14 0.348492890138 0.890123822561 0.293653343302 36 -1 
7.58321575997e-15 -0.177439872647 -0.913383926172 -0.366394452751 38 -1 
7.51279207968e-15 0.212772921458 0.905717358387 0.366611170874 37 -1 
1.18360686132e-14 0.553914922989 -0.831548170778 -0.0413025152421 245 -1 
1.05143979096e-14 -0.370161552779 0.90875689393 0.192720867003 48 -1 
7.3801563697e-15 0.746321488452 -0.127177302002 0.653322408716 117 -1 
8.44993561321e-15 -0.699092981947 0.440589041724 -0.563160988444 203 -1 
4.19799459745e-15 -0.783483047231 0.249975733339 -0.568916907328 201 -1 
8.44990020552e-15 -0.699091003683 -0.440588422242 -0.563163928848 41 -1 
4.19799403108e-15 -0.783481380645 -0.249974362239 -0.568919804899 124 -1 
1.37142274887e-14 0.736018965892 0.515436413824 0.438863743264 39 -1 
1.75369280822e-14 -0.658934956006 -0.658941984361 -0.362767397929 44 -1 
1.3714139034e-14 -0.736022686507 0.515436679758 -0.438857191017 205 -1 
7.51278633034e-15 -0.905717321121 -0.21277293821 -0.366611253218 121 -1 
1.31467196546e-14 -0.890122451851 -0.348498920021 -0.293650342168 300 -1 
7.86180454529e-15 0.819940570922 0.0501845880837 0.570244655631 115 -1 
7.58323411068e-15 -0.913383929008 -0.177439885887 -0.366394439269 119 -1 
7.86179235914e-15 -0.819940569694 0.0501846178552 -0.570244654776 116 -1 
1.3146604182e-14 0.89012298561 -0.348501784733 0.293645324374 291 -1 
7.51276071496e-15 0.905718219254 -0.212771742053 0.366609728589 297 -1 
7.58318187218e-15 -0.913384925591 0.177437974755 -0.366392880415 290 -1 
3.90908690192e-15 0.251859386092 -0.782835775689 0.56897715063 187 -1 
8.44952408443e-15 -0.440591854837 0.699093070056 -0.563158678217 164 -1 
1.37140129893e-14 0.515438632312 -0.736022057656 0.438855952408 165 -1 
1.75366533271e-14 -0.658937729169 0.65894428899 -0.362758174387 167 -1 
7.32582296328e-15 0.0606381289893 -0.819469429905 0.569906019239 175 -1 
7.32582296328e-15 0.0606381289893 0.819469429905 -0.569906019239 179 -1 
8.22025448098e-15 -0.156486372943 0.873218582711 -0.461520662476 174 -1 
1.11100172548e-14 0.190883841835 -0.906196389004 0.377321432576 375 -1 
1.31462614388e-14 -0.348496144903 0.890124673878 -0.293646900104 371 -1 
8.44952408443e-15 -0.440591854837 -0.699093070056 0.563158678217 195 -1 
3.90908690192e-15 0.251859386092 0.782835775689 -0.56897715063 192 -1 
8.22025448098e-15 0.156486372943 0.873218582711 -0.461520662476 193 -1 
1.37141252167e-14 0.515438206505 0.736021880851 -0.438856749046 196 -1 
1.75366119533e-14 -0.658942549075 -0.658939037316 0.362758958704 197 -1 
1.11100227315e-14 -0.190883747739 -0.906196308298 0.377321674009 198 -1 
1.31465658769e-14 -0.348501242637 -0.890123533276 0.293644307606 409 -1 
1.22254644347e-14 0.692325379983 0.692332764488 0.203373821935 199 -1 
1.18362160882e-14 -0.831547260567 -0.553916182516 -0.0413039488438 307 -1 
1.05144670199e-14 0.908756251719 0.370163137821 0.192720850872 302 -1 
1.0629145257e-14 0.829160031094 0.55232598422 0.0861954174641 420 -1 
1.0514131123e-14 0.370159518958 -0.908758630382 0.192716585254 373 -1 
1.05142213543e-14 -0.908758097588 -0.370160839048 0.192716562088 224 -1 
1.18355047866e-14 -0.831551171365 -0.553909782686 0.0413110402469 220 -1 
1.22253199336e-14 0.692331597208 0.692326643452 -0.203373494522 208 -1 
1.18355047866e-14 -0.831551171365 0.553909782686 0.0413110402469 243 -1 
1.05142213543e-14 -0.908758097588 0.370160839048 0.192716562088 218 -1 
9.40480756785e-15 0.981061844906 0.193693755918 -0.000620795735519 236 -1 
9.23301887697e-15 0.979606773767 -0.0168150202408 -0.200219439328 233 -1 
9.23301887697e-15 0.979606773767 0.0168150202408 -0.200219439328 235 -1 
9.40480756785e-15 -0.981061844906 0.193693755918 0.000620795735519 234 -1 
9.24375019641e-15 0.97623099529 -0.192739987905 -0.0991178132213 238 -1 
9.24375019641e-15 -0.97623099529 -0.192739987905 0.0991178132213 239 -1 
1.06286813191e-14 0.829164873188 -0.552320230594 -0.0861857061675 249 -1 
1.10683130273e-14 0.913914372932 -0.388501991258 0.117587081506 454 -1 
1.18356486191e-14 0.553906127394 0.831553567763 0.0413118139969 273 -1 
1.05142272144e-14 -0.370158779969 -0.908758876913 -0.192716842138 274 -1 
1.18703437787e-14 -0.553357091391 0.830710742816 0.0609556492645 278 -1 
7.40589570425e-15 0.728731234529 -0.68396253106 0.0338532705674 277 -1 
9.40462316648e-15 0.193691945169 -0.981062201501 -0.000622223440366 282 -1 
9.23288675277e-15 0.016814099843 0.979606980556 0.20021850487 280 -1 
9.23286889814e-15 -0.0168151948125 0.979606962515 0.200218501183 281 -1 
9.40460316881e-15 0.193691840746 0.981062222465 0.000621675286564 283 -1 
1.90791532215e-14 0.481966086418 -0.875197699102 0.0416854774546 284 -1 
1.04722886679e-14 -0.193071538249 0.977919800416 0.0799765282574 287 -1 
1.06622396819e-14 0.241594831906 -0.970106145864 -0.0229347542823 286 -1 
1.05143739714e-14 -0.908755913845 0.370163659062 -0.192721442922 315 -1 
1.18354508402e-14 0.55390618017 -0.831553646993 0.0413095115138 318 -1 
1.18360186377e-14 -0.83154731606 0.553916219482 -0.0413023358753 319 -1 
1.22252676195e-14 0.692325514778 -0.692332406979 0.203374580105 317 -1 
6.56213650983e-15 -0.548454588366 0.823369425173 -0.145809307627 320 -1 
6.56246712502e-15 0.823361174031 -0.548463208261 0.145823476441 533 -1 
9.23291878759e-15 0.979606981517 0.0168140415043 0.200218505067 321 -1 
9.40465455994e-15 0.98106202433 -0.193692847455 0.000620695149598 322 -1 
9.23291878759e-15 0.979606981517 -0.0168140415043 0.200218505067 324 -1 
9.40465455994e-15 -0.98106202433 -0.193692847455 -0.000620695149598 325 -1 
6.45670886277e-15 0.884922675675 -0.465731875885 -0.00238282619009 531 -1 
9.24350136101e-15 -0.97623106657 0.192739062739 -0.0991189101947 326 -1 
6.46909669332e-15 0.959042422894 -0.283252123336 0.00242192374581 543 -1 
9.18950093113e-15 0.668067320882 0.738332091857 -0.0924758179447 329 -1 
7.74507974982e-15 -0.550321785789 -0.826172562026 -0.12076766886 327 -1 
1.51645694677e-14 -0.193610675067 -0.980651112836 -0.0289534349306 515 -1 
7.61354972902e-15 0.442320614596 0.89670432316 -0.0165478315798 328 -1 
1.22697615326e-14 -0.686688551516 -0.724858448262 -0.0551276990299 332 -1 
9.23284005502e-15 0.0168146694868 -0.979607260757 0.200217086088 380 -1 
9.40460316256e-15 -0.193691840874 0.981062223117 -0.000620605180422 378 -1 
9.23282203553e-15 0.0168147023036 0.979607260217 -0.200217085978 379 -1 
9.40462315433e-15 0.19369194542 0.981062202769 -0.000620143065521 412 -1 
1.18359701134e-14 -0.553914930944 -0.83154818272 0.0413021681381 413 -1 
1.0514348355e-14 0.370163064909 0.908756353408 -0.192720511408 411 -1 
1.04722886679e-14 -0.193071538249 -0.977919800416 0.0799765282574 415 -1 
1.06622396819e-14 0.241594831906 0.970106145864 -0.0229347542823 627 -1 
9.24344991316e-15 0.192738080531 -0.976231362724 0.0991179032614 416 -1 
6.46902412024e-15 0.28325003427 -0.959043038053 0.00242265332896 432 -1 
6.45639601676e-15 -0.465725273154 0.884926149893 0.00238310304387 417 -1 
9.24350136101e-15 0.97623106657 0.192739062739 0.0991189101947 418 -1 
1.10683869511e-14 -0.913912399681 -0.388504695686 0.117593482554 422 -1 
7.34299080943e-15 -0.826062111866 -0.562589820029 0.0333778629983 419 -1 
1.22995808152e-14 0.91091538503 0.400964558273 0.0972655351357 423 -1 
9.77824956626e-15 -0.430877275431 0.899105265029 0.0771653802766 517 -1 
1.06286813191e-14 0.829164873188 0.552320230594 -0.0861857061675 442 -1 
1.10683130273e-14 -0.913914372932 -0.388501991258 -0.117587081506 443 -1 
1.18703437787e-14 0.553357091391 0.830710742816 -0.0609556492645 445 -1 
7.40589570425e-15 -0.728731234529 -0.68396253106 -0.0338532705674 446 -1 
1.90791532215e-14 0.481966086418 0.875197699102 0.0416854774546 619 -1 
1.01047037768e-14 -0.652758209312 0.756915324864 -0.0313992223005 494 -1 
1.25353194604e-14 -0.725521800719 0.687980060005 0.0173653020613 492 -1 
9.71982007665e-15 -0.839015435753 0.543840227398 -0.0170559559187 491 -1 
1.22992368578e-14 -0.910917728127 0.400960501896 0.0972603130946 458 -1 
1.27459467306e-14 -0.943790044141 0.330486505466 0.00624678197614 459 -1 
8.96719390659e-15 0.995532906382 0.094415212286 0.0 468 -1 
8.96719390659e-15 -0.995532906382 0.094415212286 0.0 471 -1 
9.20955118293e-15 -0.99509312835 0.0988437856654 -0.00442401926937 467 -1 
9.20955118293e-15 -0.99509312835 -0.0988437856654 -0.00442401926937 473 -1 
1.22992368578e-14 0.910917728127 0.400960501896 -0.0972603130946 474 -1 
1.27459467306e-14 -0.943790044141 -0.330486505466 0.00624678197614 475 -1 
7.93611886241e-15 0.403901363245 -0.909934556689 0.0942485613236 526 -1 
6.53021624983e-15 0.0687578776601 -0.997633376677 0.0 529 -1 
6.6593007056e-15 -0.130846158421 0.990023655125 -0.0522727952168 527 -1 
7.39653858726e-15 0.14809670236 -0.98804216921 -0.0428956712648 528 -1 
1.58593471243e-14 0.166984421506 0.985959534147 0.0 530 -1 
8.49516578175e-15 0.529312883194 -0.840143244565 -0.118267494677 553 -1 
8.58183433174e-15 0.63179352924 -0.775136721108 -8.46421606512e-07 556 -1 
8.49545204942e-15 -0.840137763144 0.529320013884 0.118274518983 554 -1 
8.58212357577e-15 -0.775126576385 0.631805975424 -8.46288209905e-07 555 -1 
8.96700033018e-15 0.995532954951 -0.0944147001591 0.0 558 -1 
8.96700033018e-15 -0.995532954951 -0.0944147001591 -0.0 557 -1 
1.32521730883e-14 0.834536353601 -0.550930920673 -0.00491885811487 562 -1 
6.46910280625e-15 -0.959059917901 0.283194187458 -0.00226408156079 561 -1 
1.24253266927e-14 -0.984718240079 0.160849889789 0.0667630182844 560 -1 
6.6593007056e-15 -0.130846158421 -0.990023655125 -0.0522727952168 625 -1 
6.53021624983e-15 -0.0687578776601 -0.997633376677 -0.0 597 -1 
8.9669512126e-15 -0.0944141581601 0.995533006353 0.0 599 -1 
8.90484933867e-15 -0.0913634707178 0.995817611924 0.0 761 -1 
9.57198161841e-15 -0.438292457179 -0.898775244617 0.0101381282699 566 -1 
1.05103654128e-14 0.653843861057 0.756532447077 0.0121186582162 565 -1 
1.36924225662e-14 -0.14048423305 -0.990082915853 -0.0 756 -1 
1.08886491555e-14 0.430182964766 0.90244251015 -0.0232407551375 569 -1 
1.26284660246e-14 -0.16201399996 -0.986474069002 -0.0249073283238 568 -1 
1.06310942481e-14 0.99446986458 0.104534131499 -0.0101145338502 644 -1 
1.33739997965e-14 -0.941839006806 -0.335815785117 -0.0129245396533 646 -1 
8.04772932894e-15 -0.658495860086 -0.749290829907 0.0703310348789 577 -1 
7.98031791429e-15 0.82247591146 0.567970131156 0.0307132737101 578 -1 
1.14132812402e-14 0.914573389266 0.395989079572 -0.0821472124027 645 -1 
1.149458129e-14 -0.898158658111 -0.43230610975 -0.0801402042186 805 -1 
9.74316005697e-15 0.945599601241 -0.324819399825 -0.0182688705265 712 -1 
1.01478957228e-14 0.839859802696 -0.542468388254 0.019067237899 705 -1 
6.83116449422e-15 0.67968983662 -0.732027728688 -0.0464449182008 579 -1 
1.56197587668e-14 -0.352921712972 0.933421849299 0.0645748849353 653 -1 
9.10421075063e-15 -0.163264307216 0.982372956662 -0.0910392223587 654 -1 
1.10465140753e-14 0.52064091995 -0.853014553915 0.0360444625971 652 -1 
6.84107266035e-15 -0.694701841005 0.719169512628 0.0135854411003 702 -1 
1.3487833392e-14 0.834572276336 -0.54960898783 0.0376706260689 703 -1 
9.77824956626e-15 -0.430877275431 -0.899105265029 0.0771653802766 628 -1 
7.39653858726e-15 0.14809670236 0.98804216921 -0.0428956712648 631 -1 
7.93611886241e-15 -0.403901363245 -0.909934556689 -0.0942485613236 629 -1 
1.24251908688e-14 0.160847909107 -0.984718687624 -0.0667611891777 637 -1 
1.32517910356e-14 -0.550922650225 0.834541807489 0.00491985989856 641 -1 
6.46902791538e-15 -0.283191911731 0.959060589355 -0.00226430479642 638 -1 
1.00167646654e-14 0.99470491132 0.102772269589 0.0 722 -1 
1.00167646654e-14 0.99470491132 -0.102772269589 0.0 718 -1 
8.47358223805e-15 0.995320210135 -0.0964227391434 -0.00635095847183 708 -1 
1.01726075585e-14 -0.95251293828 0.304406976446 -0.00744950328928 706 -1 
8.47358223805e-15 -0.995320210135 -0.0964227391434 0.00635095847183 719 -1 
9.74316005697e-15 0.945599601241 0.324819399825 -0.0182688705265 727 -1 
1.01726075585e-14 -0.95251293828 -0.304406976446 -0.00744950328928 723 -1 
1.01478957228e-14 -0.839859802696 -0.542468388254 -0.019067237899 688 -1 
9.71982007665e-15 -0.839015435753 -0.543840227398 -0.0170559559187 689 -1 
1.01047037768e-14 0.652758209312 0.756915324864 0.0313992223005 687 -1 
1.25353194604e-14 0.725521800719 0.687980060005 -0.0173653020613 690 -1 
6.83116449422e-15 -0.67968983662 -0.732027728688 0.0464449182008 691 -1 
9.24164036859e-15 0.209482990729 -0.973690610296 -0.089685405823 750 -1 
8.42238968036e-15 0.121284675551 0.991902678022 0.0376710075339 765 -1 
1.71727150826e-14 -0.835813742755 0.549013103141 -1.52416608985e-06 777 -1 
1.7172381408e-14 0.549005573143 -0.835818688865 -1.52423239256e-06 778 -1 
1.82618886039e-14 0.982290029804 -0.187366745577 0.0 781 -1 
1.11350133125e-14 -0.993452637926 -0.114244720658 -0.0 780 -1 
1.07392088284e-14 -0.983031925248 -0.167992535077 0.07366642452 802 -1 
1.97707964094e-14 0.835814049641 -0.549012635941 0.0 782 -1 
1.82658233059e-14 -0.982290029804 0.187366745577 0.0 783 -1 
8.90484933867e-15 -0.0913634707178 -0.995817611924 -0.0 785 -1 
1.82616519665e-14 -0.187364370029 0.982290482924 0.0 784 -1 
8.90873229372e-15 0.0913634707178 -0.995817611924 0.0 788 -1 
9.24159225718e-15 0.209482633568 0.973690644131 -0.0896858727221 992 -1 
8.90873229372e-15 0.0913634707178 0.995817611924 0.0 787 -1 
1.08454265482e-14 -0.409750497434 -0.911877751758 -0.0241556556758 796 -1 
1.53631399086e-14 0.676663587756 0.735547090564 -0.0331189759526 795 -1 
1.10347672331e-14 -0.36399159986 -0.930179021361 0.0477190051373 794 -1 
9.24109194142e-15 -0.325293575305 -0.943100564619 -0.0688869717745 982 -1 
1.18154729201e-14 -0.653291079843 -0.752148198254 -0.0865092645931 800 -1 
1.37611530506e-14 0.978896408854 0.199014813848 0.0464211654497 810 -1 
9.7364265493e-15 0.907477059439 0.418377095957 -0.0380262037422 811 -1 
1.19204174929e-14 0.880395864434 0.47405596807 0.0131932188745 812 -1 
9.73236243654e-15 -0.771512347091 -0.636131172053 0.0102873820198 813 -1 
8.5175299812e-15 0.957397347969 -0.288297728693 -0.0165752143984 818 -1 
1.5427659604e-14 -0.831709533288 0.554483680277 -0.0284095150249 819 -1 
1.29839189092e-14 -0.493414343505 0.869217557125 0.0316721329855 824 -1 
8.03971204621e-15 0.639754704595 -0.768390659373 0.0170209440834 823 -1 
9.83491619756e-15 0.459998161502 -0.887919867677 0.0 826 -1 
9.10822125484e-15 -0.163275286584 0.982374845969 -0.0909991362459 978 -1 
9.44236461582e-15 -0.27632709638 0.961063648156 0.0 827 -1 
9.24164036859e-15 0.209482990729 -0.973690610296 -0.089685405823 976 -1 
9.92062591962e-15 0.844831734122 -0.52438831033 -0.106189646433 828 -1 
1.00436300335e-14 0.776179358083 -0.630512176002 0.0 835 -1 
1.00436300335e-14 -0.630512176002 0.776179358083 0.0 834 -1 
9.10421075063e-15 0.163264307216 0.982372956662 0.0910392223587 863 -1 
1.56197587668e-14 0.352921712972 0.933421849299 -0.0645748849353 862 -1 
1.10465140753e-14 -0.52064091995 -0.853014553915 -0.0360444625971 864 -1 
6.84107266035e-15 0.694701841005 0.719169512628 -0.0135854411003 943 -1 
1.3487833392e-14 0.834572276336 0.54960898783 0.0376706260689 947 -1 
1.29839189092e-14 0.493414343505 0.869217557125 -0.0316721329855 866 -1 
8.03971204621e-15 -0.639754704595 -0.768390659373 -0.0170209440834 865 -1 
9.24164036859e-15 -0.209482990729 -0.973690610296 0.089685405823 873 -1 
1.71725885404e-14 -0.8358144414 0.549012039528 -1.19999148386e-06 998 -1 
1.71725062206e-14 -0.549007043245 0.835817723228 2.01775818571e-06 879 -1 
1.82655866175e-14 0.187364370029 -0.982290482924 0.0 878 -1 
1.97705189759e-14 -0.549006040373 0.835818381967 0.0 883 -1 
9.3262813395e-15 0.567986984782 -0.815249391555 0.112956693862 884 -1 
8.9086866119e-15 0.995817611924 0.0913634707178 0.0 896 -1 
8.9086866119e-15 -0.995817611924 0.0913634707178 0.0 897 -1 
9.24159225718e-15 -0.973690644131 0.209482633568 -0.0896858727221 900 -1 
9.1081758844e-15 -0.982374744962 0.163275641673 0.0909995895387 902 -1 
1.5427659604e-14 0.831709533288 0.554483680277 0.0284095150249 948 -1 
9.24159225718e-15 -0.973690644131 -0.209482633568 -0.0896858727221 906 -1 
8.5175299812e-15 0.957397347969 0.288297728693 -0.0165752143984 905 -1 
9.1081758844e-15 0.982374744962 0.163275641673 -0.0909995895387 1150 -1 
9.92062591962e-15 -0.844831734122 -0.52438831033 0.106189646433 975 -1 
9.1081758844e-15 -0.163275641673 -0.982374744962 -0.0909995895387 984 -1 
9.5168146723e-15 0.45353518845 0.891182440253 -0.00998453913278 994 -1 
1.21345190007e-14 0.618088929691 0.785994331252 0.0133785736646 1021 -1 
9.83491619756e-15 0.459998161502 0.887919867677 0.0 995 -1 
9.44236461582e-15 -0.27632709638 -0.961063648156 -0.0 996 -1 
1.00435785322e-14 -0.630512176002 -0.776179358083 -0.0 1023 -1 
1.00435785322e-14 0.776179358083 0.630512176002 0.0 1017 -1 
9.32630487854e-15 0.815246425998 -0.567991219002 0.11295680605 1005 -1 
1.82698516912e-14 0.982290029804 -0.187366745577 0.0 1007 -1 
1.35464955536e-14 -0.990302740609 -0.138926174434 -0.0 1006 -1 
5.64433138452e-15 0.989512332843 0.134046887232 0.0538216979961 1037 -1 
1.70676746856e-14 -0.982290097836 0.187366388911 -5.64123419044e-07 1008 -1 
9.18779556191e-15 0.887918984867 -0.459999865557 -2.87708295488e-07 1009 -1 
8.86416334256e-15 -0.887919357602 0.459999146081 -9.37328169552e-07 1233 -1 
8.90873229372e-15 -0.0913634707178 -0.995817611924 -0.0 1011 -1 
1.82696149506e-14 -0.187364370029 0.982290482924 0.0 1012 -1 
8.90873229372e-15 0.995817611924 0.0913634707178 0.0 1155 -1 
8.90873229372e-15 0.995817611924 -0.0913634707178 0.0 1055 -1 
8.90873229372e-15 0.0913634707178 -0.995817611924 0.0 1015 -1 
8.90873229372e-15 0.0913634707178 0.995817611924 0.0 1014 -1 
9.24168553683e-15 0.209482418503 0.97369077378 -0.0896849674904 1212 -1 
1.48969174716e-14 -0.824268778232 -0.561765132347 0.0707171641923 1042 -1 
9.92062591962e-15 -0.844831734122 -0.52438831033 -0.106189646433 1043 -1 
1.21533299801e-14 -0.910035181233 -0.413410101646 -0.0304640242873 1040 -1 
5.8809821604e-15 0.964817883146 0.262206597324 -0.019343026671 1041 -1 
9.24164036859e-15 0.973690610296 -0.209482990729 0.089685405823 1060 -1 
9.83486576649e-15 -0.887919867677 0.459998161502 0.0 1062 -1 
9.44231619766e-15 0.961063648156 -0.27632709638 0.0 1058 -1 
9.83491619756e-15 -0.459998161502 0.887919867677 0.0 1077 -1 
1.00436300335e-14 0.630512176002 -0.776179358083 0.0 1078 -1 
9.44236461582e-15 -0.27632709638 0.961063648156 0.0 1081 -1 
9.10822125484e-15 -0.163275286584 0.982374845969 -0.0909991362459 1084 -1 
9.24164036859e-15 -0.209482990729 0.973690610296 0.089685405823 1083 -1 
9.83491619756e-15 0.459998161502 -0.887919867677 0.0 1082 -1 
1.00435785322e-14 -0.776179358083 0.630512176002 0.0 1087 -1 
9.83486576649e-15 0.887919867677 -0.459998161502 0.0 1085 -1 
1.00435785322e-14 0.776179358083 -0.630512176002 0.0 1089 -1 
1.00435785322e-14 -0.630512176002 0.776179358083 0.0 1088 -1 
8.72181442721e-15 0.630510513568 -0.776180708521 -4.01840698571e-07 1134 -1 
8.72178112798e-15 -0.776178346856 0.630513420849 -1.23244780396e-06 1130 -1 
9.0522448714e-15 -0.776179259512 0.630512297346 2.20189580349e-07 1232 -1 
9.05231848126e-15 -0.630511613618 0.776179814922 -1.02049602188e-06 1129 -1 
9.83491619756e-15 -0.459998161502 -0.887919867677 -0.0 1107 -1 
9.10822125484e-15 0.163275286584 0.982374845969 0.0909991362459 1121 -1 
9.44236461582e-15 0.27632709638 0.961063648156 0.0 1110 -1 
9.24164036859e-15 -0.209482990729 -0.973690610296 0.089685405823 1122 -1 
1.00436300335e-14 0.630512176002 0.776179358083 0.0 1114 -1 
1.00436300335e-14 -0.776179358083 -0.630512176002 -0.0 1115 -1 
9.83491619756e-15 0.459998161502 0.887919867677 0.0 1117 -1 
1.00436300335e-14 -0.630512176002 -0.776179358083 -0.0 1118 -1 
1.70675231958e-14 0.18736466168 -0.982290427294 -4.61285443008e-07 1142 -1 
8.86416730046e-15 -0.459997131478 0.887920401293 1.70467788999e-07 1137 -1 
9.18776869748e-15 -0.4599967141 0.88792061752 -5.40186650781e-07 1141 -1 
9.10822125484e-15 -0.982374845969 0.163275286584 0.0909991362459 1165 -1 
9.44231619766e-15 -0.961063648156 -0.27632709638 -0.0 1171 -1 
9.83486576649e-15 0.887919867677 0.459998161502 0.0 1169 -1 
9.24164036859e-15 -0.973690610296 -0.209482990729 -0.089685405823 1170 -1 
9.10822125484e-15 0.982374845969 0.163275286584 -0.0909991362459 1173 -1 
9.83486576649e-15 -0.887919867677 -0.459998161502 -0.0 1194 -1 
1.00435785322e-14 0.776179358083 0.630512176002 0.0 1198 -1 
1.00435785322e-14 -0.776179358083 -0.630512176002 -0.0 1373 -1 
1.00435785322e-14 0.630512176002 0.776179358083 0.0 1369 -1 
1.00436300335e-14 0.630512176002 0.776179358083 0.0 1227 -1 
9.83491619756e-15 -0.459998161502 -0.887919867677 -0.0 1225 -1 
8.60550754568e-15 0.459998161502 0.887919867677 0.0 1229 -1 
1.59859380745e-14 -0.187365251207 -0.982290314846 -0.0 1228 -1 
1.00436300335e-14 0.776179358083 0.630512176002 0.0 1231 -1 
8.72936333882e-15 -0.55706317323 -0.821654874113 0.120680938335 1454 -1 
1.00436300335e-14 -0.630512176002 -0.776179358083 -0.0 1230 -1 
8.90873229372e-15 0.0913634707178 -0.995817611924 0.0 1257 -1 
1.82697371965e-14 0.187365251207 0.982290314846 0.0 1258 -1 
1.82698001464e-14 0.982290132579 -0.187366206768 0.0 1241 -1 
8.90873229372e-15 -0.995817611924 -0.0913634707178 -0.0 1244 -1 
9.24168553683e-15 -0.97369077378 -0.209482418503 0.0896849674904 1243 -1 
1.59859380745e-14 0.982290314846 0.187365251207 0.0 1273 -1 
8.60550754568e-15 0.887919867677 0.459998161502 0.0 1266 -1 
8.72936333882e-15 -0.821654874113 -0.55706317323 0.120680938335 1267 -1 
1.70675216544e-14 -0.982290266069 0.187365506924 -1.00045984112e-06 1246 -1 
9.18770973546e-15 0.88791985006 -0.459998195507 -5.28200185675e-08 1247 -1 
9.24159225718e-15 0.973690644131 -0.209482633568 0.0896858727221 1278 -1 
1.00436300335e-14 0.776179358083 -0.630512176002 0.0 1249 -1 
9.92057592425e-15 -0.844831477981 0.524388614625 0.106190181583 1248 -1 
1.00436300335e-14 0.630512176002 -0.776179358083 0.0 1355 -1 
8.90873229372e-15 -0.0913634707178 -0.995817611924 -0.0 1251 -1 
1.82696760736e-14 -0.187364810619 0.982290398885 0.0 1250 -1 
1.70674906363e-14 0.187365133302 -0.982290337335 -4.61286323e-07 1381 -1 
9.92057592425e-15 -0.524388614625 0.844831477981 0.106190181583 1357 -1 
9.18775710617e-15 0.459997813728 -0.887920047845 5.40193862746e-07 1252 -1 
9.24159225718e-15 -0.209482633568 0.973690644131 -0.0896858727221 1386 -1 
9.10822125484e-15 0.163275286584 0.982374845969 0.0909991362459 1364 -1 
9.44236461582e-15 0.27632709638 0.961063648156 0.0 1360 -1 
9.83491619756e-15 -0.459998161502 -0.887919867677 -0.0 1253 -1 
8.9086866119e-15 0.995817611924 0.0913634707178 0.0 1254 -1 
8.9086866119e-15 -0.995817611924 0.0913634707178 0.0 1255 -1 
1.00435785322e-14 -0.630512176002 -0.776179358083 -0.0 1377 -1 
9.83486576649e-15 0.459998161502 0.887919867677 0.0 1376 -1 
9.44236461582e-15 0.961063648156 -0.27632709638 0.0 1321 -1 
9.83491619756e-15 -0.887919867677 0.459998161502 0.0 1319 -1 
9.24159225718e-15 0.973690644131 -0.209482633568 0.0896858727221 1406 -1 
9.1081758844e-15 -0.982374744962 0.163275641673 0.0909995895387 1407 -1 
9.1081758844e-15 -0.163275641673 0.982374744962 -0.0909995895387 1336 -1 
9.44231619766e-15 0.27632709638 -0.961063648156 0.0 1337 -1 
9.83486576649e-15 -0.459998161502 0.887919867677 0.0 1340 -1 
9.83486576649e-15 -0.459998161502 0.887919867677 0.0 1341 -1 
1.00435785322e-14 0.630512176002 -0.776179358083 0.0 1338 -1 
1.00436300335e-14 -0.776179358083 0.630512176002 0.0 1343 -1 
9.83491619756e-15 0.887919867677 -0.459998161502 0.0 1344 -1 
1.00436300335e-14 -0.630512176002 0.776179358083 0.0 1346 -1 
1.00436300335e-14 0.776179358083 -0.630512176002 0.0 1345 -1 
9.83491619756e-15 0.459998161502 -0.887919867677 0.0 1581 -1 
1.00436300335e-14 0.630512176002 -0.776179358083 0.0 1587 -1 
9.44231619766e-15 0.961063648156 -0.27632709638 0.0 1569 -1 
9.83486576649e-15 -0.887919867677 0.459998161502 0.0 1561 -1 
9.24164036859e-15 -0.209482990729 -0.973690610296 0.089685405823 1379 -1 
1.48969674133e-14 0.561764806288 -0.824269020791 0.070716927115 1480 -1 
9.24159225718e-15 -0.973690644131 -0.209482633568 -0.0896858727221 1414 -1 
9.83491619756e-15 0.887919867677 0.459998161502 0.0 1412 -1 
9.44236461582e-15 -0.961063648156 -0.27632709638 -0.0 1417 -1 
9.83491619756e-15 -0.887919867677 -0.459998161502 -0.0 1418 -1 
1.00436300335e-14 0.776179358083 0.630512176002 0.0 1419 -1 
9.1081758844e-15 0.982374744962 0.163275641673 -0.0909995895387 1420 -1 
1.00436300335e-14 0.630512176002 0.776179358083 0.0 1431 -1 
1.00436300335e-14 -0.776179358083 -0.630512176002 -0.0 1432 -1 
9.83491619756e-15 0.459998161502 -0.887919867677 0.0 1578 -1 
9.24159225718e-15 0.209482633568 -0.973690644131 -0.0896858727221 1461 -1 
9.44236461582e-15 0.27632709638 -0.961063648156 0.0 1585 -1 
1.59860317573e-14 -0.187365251207 -0.982290314846 -0.0 1464 -1 
1.48312877697e-14 0.835816028352 0.54900962355 0.0 1470 -1 
1.73031521644e-14 -0.54900962355 -0.835816028352 -0.0 1467 -1 
1.48312877697e-14 0.54900962355 0.835816028352 0.0 1469 -1 
8.90873229372e-15 0.0913634707178 -0.995817611924 0.0 1472 -1 
9.24159225718e-15 0.209482633568 -0.973690644131 -0.0896858727221 1686 -1 
9.10826915212e-15 -0.163275896887 0.982374788861 -0.0909986577124 1691 -1 
1.82697371965e-14 0.187365251207 0.982290314846 0.0 1471 -1 
1.48969674133e-14 0.824269020791 -0.561764806288 0.070716927115 1484 -1 
1.73031521644e-14 -0.835816028352 -0.54900962355 -0.0 1491 -1 
8.90873229372e-15 0.995817611924 -0.0913634707178 0.0 1494 -1 
1.59860317573e-14 -0.982290314846 -0.187365251207 -0.0 1495 -1 
1.82697371965e-14 -0.982290314846 -0.187365251207 -0.0 1492 -1 
1.21532796395e-14 0.910035266228 -0.413409905248 -0.0304641504736 1498 -1 
5.88095824532e-15 -0.964817844873 0.262206732352 -0.01934310533 1497 -1 
5.64435517308e-15 -0.989512290272 0.13404729256 0.0538214711605 1499 -1 
9.73640215856e-15 -0.907476946449 0.418377332377 -0.038026299002 1716 -1 
1.00436300335e-14 0.630512176002 -0.776179358083 0.0 1504 -1 
1.00436300335e-14 -0.776179358083 0.630512176002 0.0 1505 -1 
1.00436300335e-14 0.776179358083 -0.630512176002 0.0 1715 -1 
9.83491619756e-15 -0.887919867677 0.459998161502 0.0 1723 -1 
8.90873229372e-15 -0.0913634707178 -0.995817611924 -0.0 1506 -1 
8.90873229372e-15 -0.0913634707178 0.995817611924 0.0 1507 -1 
5.88095824532e-15 0.262206732352 -0.964817844873 0.01934310533 1511 -1 
5.64435517308e-15 0.13404729256 -0.989512290272 -0.0538214711605 1508 -1 
1.21532796395e-14 -0.413409905248 0.910035266228 0.0304641504736 1509 -1 
9.73640215856e-15 0.418377332377 -0.907476946449 0.038026299002 1624 -1 
1.00436300335e-14 -0.630512176002 0.776179358083 0.0 1631 -1 
9.83491619756e-15 0.459998161502 -0.887919867677 0.0 1630 -1 
9.83486576649e-15 -0.459998161502 -0.887919867677 -0.0 1512 -1 
9.44231619766e-15 0.27632709638 0.961063648156 0.0 1514 -1 
9.1081758844e-15 0.163275641673 0.982374744962 0.0909995895387 1618 -1 
9.83486576649e-15 0.887919867677 0.459998161502 0.0 1644 -1 
9.44231619766e-15 -0.961063648156 -0.27632709638 -0.0 1643 -1 
8.90873229372e-15 0.995817611924 0.0913634707178 0.0 1515 -1 
9.24164036859e-15 0.973690610296 0.209482990729 0.089685405823 1645 -1 
8.90873229372e-15 -0.995817611924 0.0913634707178 0.0 1516 -1 
9.24164036859e-15 -0.973690610296 0.209482990729 -0.089685405823 1564 -1 
9.10822125484e-15 -0.982374845969 -0.163275286584 0.0909991362459 1649 -1 
9.10822125484e-15 0.982374845969 -0.163275286584 -0.0909991362459 1567 -1 
1.00436300335e-14 -0.630512176002 -0.776179358083 -0.0 1559 -1 
9.83491619756e-15 0.459998161502 0.887919867677 0.0 1558 -1 
8.9086866119e-15 -0.0913634707178 0.995817611924 0.0 1688 -1 
1.00435785322e-14 -0.776179358083 0.630512176002 0.0 1592 -1 
9.83486576649e-15 0.887919867677 -0.459998161502 0.0 1591 -1 
9.83491619756e-15 -0.459998161502 0.887919867677 0.0 1594 -1 
1.00435785322e-14 0.776179358083 -0.630512176002 0.0 1596 -1 
1.00436300335e-14 -0.630512176002 0.776179358083 0.0 1595 -1 
1.00435785322e-14 -0.630512176002 0.776179358083 0.0 1597 -1 
9.44236461582e-15 0.961063648156 -0.27632709638 0.0 1599 -1 
9.83491619756e-15 -0.887919867677 0.459998161502 0.0 1598 -1 
9.83491619756e-15 0.459998161502 -0.887919867677 0.0 1601 -1 
9.10822125484e-15 -0.163275286584 0.982374845969 -0.0909991362459 1602 -1 
9.44236461582e-15 -0.27632709638 0.961063648156 0.0 1600 -1 
9.24164036859e-15 0.209482990729 -0.973690610296 -0.089685405823 1604 -1 
1.00436300335e-14 -0.776179358083 0.630512176002 0.0 1836 -1 
9.83491619756e-15 0.887919867677 -0.459998161502 0.0 1838 -1 
9.83486576649e-15 -0.887919867677 -0.459998161502 -0.0 1647 -1 
1.00435785322e-14 0.776179358083 0.630512176002 0.0 1641 -1 
1.00435785322e-14 -0.776179358083 -0.630512176002 -0.0 1658 -1 
1.00435785322e-14 0.630512176002 0.776179358083 0.0 1662 -1 
1.82696435137e-14 -0.187365251207 -0.982290314846 -0.0 1687 -1 
1.82697371965e-14 -0.187365251207 -0.982290314846 -0.0 1706 -1 
1.48312877697e-14 0.54900962355 0.835816028352 0.0 1707 -1 
1.48312877697e-14 0.835816028352 0.54900962355 0.0 1605 -1 
1.97750165591e-14 -0.54900962355 -0.835816028352 -0.0 1705 -1 
9.24159225718e-15 -0.209482633568 -0.973690644131 0.0896858727221 1634 -1 
1.48311863682e-14 0.54900962355 0.835816028352 0.0 1899 -1 
1.48311863682e-14 -0.835816028352 -0.54900962355 -0.0 1747 -1 
1.97750165591e-14 -0.835816028352 -0.54900962355 -0.0 1746 -1 
1.35464955536e-14 0.990302740609 -0.138926174434 0.0 1750 -1 
1.37611773671e-14 0.978896367487 -0.199015036452 -0.0464210834216 1753 -1 
1.82697371965e-14 0.982290314846 0.187365251207 0.0 1749 -1 
1.82697371965e-14 -0.982290314846 -0.187365251207 -0.0 1752 -1 
9.10822125484e-15 -0.982374845969 0.163275286584 -0.0909991362459 1755 -1 
9.83491619756e-15 0.887919867677 -0.459998161502 0.0 1758 -1 
9.44236461582e-15 -0.961063648156 0.27632709638 0.0 1760 -1 
1.00436300335e-14 0.630512176002 -0.776179358083 0.0 1761 -1 
1.00436300335e-14 -0.776179358083 0.630512176002 0.0 1764 -1 
9.97271517395e-15 -0.816926592748 0.566985175308 0.105634999138 1763 -1 
8.90873229372e-15 -0.0913634707178 -0.995817611924 -0.0 1767 -1 
1.35464955536e-14 -0.138926174434 0.990302740609 0.0 1768 -1 
1.37611773671e-14 -0.199015036452 0.978896367487 0.0464210834216 1766 -1 
9.10822125484e-15 0.163275286584 -0.982374845969 0.0909991362459 1770 -1 
9.44236461582e-15 0.27632709638 -0.961063648156 0.0 1771 -1 
9.83491619756e-15 -0.459998161502 0.887919867677 0.0 1772 -1 
9.97271517395e-15 -0.566985175308 0.816926592748 0.105634999138 1773 -1 
9.10826915212e-15 0.163275896887 0.982374788861 0.0909986577124 1912 -1 
9.44236461582e-15 0.27632709638 0.961063648156 0.0 1774 -1 
9.83491619756e-15 -0.459998161502 -0.887919867677 -0.0 1775 -1 
9.24159225718e-15 -0.209482633568 -0.973690644131 0.0896858727221 1907 -1 
1.14185271961e-14 0.187365251207 0.982290314846 0.0 1825 -1 
5.80336270556e-15 -0.203664267894 -0.968567559049 -0.142820690172 1824 -1 
1.24329495579e-14 0.563946201162 0.821453092363 0.0847319257508 1896 -1 
6.14679110406e-15 -0.459998161502 -0.887919867677 -0.0 1897 -1 
9.83491619756e-15 0.887919867677 0.459998161502 0.0 1781 -1 
9.44236461582e-15 -0.961063648156 -0.27632709638 -0.0 1782 -1 
8.9086866119e-15 0.995817611924 0.0913634707178 0.0 1784 -1 
9.24159225718e-15 0.973690644131 0.209482633568 0.0896858727221 1787 -1 
8.9086866119e-15 -0.995817611924 0.0913634707178 0.0 1786 -1 
9.24159225718e-15 -0.973690644131 0.209482633568 -0.0896858727221 1785 -1 
9.1081758844e-15 -0.982374744962 -0.163275641673 0.0909995895387 2038 -1 
1.00436300335e-14 0.630512176002 -0.776179358083 0.0 1839 -1 
1.00436300335e-14 0.776179358083 -0.630512176002 0.0 1834 -1 
9.83486576649e-15 -0.459998161502 0.887919867677 0.0 1788 -1 
1.00435785322e-14 0.630512176002 -0.776179358083 0.0 1789 -1 
9.44231619766e-15 -0.27632709638 0.961063648156 0.0 1852 -1 
9.83486576649e-15 0.459998161502 -0.887919867677 0.0 1856 -1 
6.14684153513e-15 0.459998161502 0.887919867677 0.0 2027 -1 
5.9014960417e-15 0.27632709638 0.961063648156 0.0 1823 -1 
1.00436300335e-14 -0.630512176002 -0.776179358083 -0.0 1829 -1 
9.83491619756e-15 0.459998161502 0.887919867677 0.0 1828 -1 
9.1081758844e-15 0.163275641673 -0.982374744962 0.0909995895387 1855 -1 
8.90873229372e-15 0.0913634707178 -0.995817611924 0.0 1831 -1 
8.90873229372e-15 0.0913634707178 0.995817611924 0.0 1830 -1 
9.24159225718e-15 0.209482633568 0.973690644131 -0.0896858727221 1832 -1 
9.1081758844e-15 0.163275641673 0.982374744962 0.0909995895387 2058 -1 
9.24168553683e-15 -0.209482418503 0.97369077378 0.0896849674904 1854 -1 
9.83486576649e-15 -0.887919867677 0.459998161502 0.0 1848 -1 
9.44231619766e-15 -0.961063648156 0.27632709638 0.0 1849 -1 
9.1081758844e-15 0.982374744962 -0.163275641673 -0.0909995895387 1851 -1 
1.00436300335e-14 -0.776179358083 0.630512176002 0.0 1865 -1 
9.83491619756e-15 0.887919867677 -0.459998161502 0.0 1860 -1 
9.83491619756e-15 -0.887919867677 -0.459998161502 -0.0 1889 -1 
1.00436300335e-14 0.776179358083 0.630512176002 0.0 1890 -1 
9.83486576649e-15 0.887919867677 0.459998161502 0.0 2037 -1 
9.44231619766e-15 -0.961063648156 -0.27632709638 -0.0 2033 -1 
1.00436300335e-14 0.630512176002 0.776179358083 0.0 1892 -1 
1.00436300335e-14 -0.776179358083 -0.630512176002 -0.0 1891 -1 
9.83491619756e-15 -0.887919867677 -0.459998161502 -0.0 2144 -1 
1.00436300335e-14 0.776179358083 0.630512176002 0.0 2143 -1 
7.53273540048e-15 -0.630512176002 -0.776179358083 -0.0 1902 -1 
1.24329495579e-14 0.821453092363 0.563946201162 0.0847319257508 1966 -1 
7.53273540048e-15 -0.776179358083 -0.630512176002 -0.0 1903 -1 
6.14679110406e-15 0.887919867677 0.459998161502 0.0 1970 -1 
1.4823828729e-14 0.537636378207 -0.841534445141 0.0526013542531 1953 -1 
8.9086866119e-15 0.995817611924 -0.0913634707178 0.0 1999 -1 
9.24159225718e-15 0.973690644131 -0.209482633568 -0.0896858727221 1995 -1 
1.82696435137e-14 0.982290314846 0.187365251207 0.0 1997 -1 
1.14185271961e-14 -0.982290314846 -0.187365251207 -0.0 1996 -1 
5.80336270556e-15 0.968567559049 0.203664267894 0.142820690172 2001 -1 
1.4823828729e-14 0.841534445141 -0.537636378207 0.0526013542531 2002 -1 
9.52903783961e-15 0.946354877027 -0.320967440846 -0.0373141882336 2004 -1 
9.10826915212e-15 -0.982374788861 0.163275896887 -0.0909986577124 2005 -1 
1.49665275619e-14 0.590194249574 -0.807261263638 0.0 2006 -1 
1.49665275619e-14 -0.807261263638 0.590194249574 0.0 2007 -1 
8.9086866119e-15 -0.0913634707178 -0.995817611924 -0.0 2009 -1 
8.9086866119e-15 -0.0913634707178 0.995817611924 0.0 2010 -1 
9.24159225718e-15 -0.209482633568 0.973690644131 0.0896858727221 2012 -1 
9.52903783961e-15 -0.320967440846 0.946354877027 0.0373141882336 2016 -1 
9.10826915212e-15 0.163275896887 -0.982374788861 0.0909986577124 2015 -1 
9.83491619756e-15 -0.459998161502 -0.887919867677 -0.0 2018 -1 
9.44236461582e-15 0.27632709638 0.961063648156 0.0 2019 -1 
9.10822125484e-15 0.163275286584 0.982374845969 0.0909991362459 2020 -1 
9.24164036859e-15 -0.209482990729 -0.973690610296 0.089685405823 2022 -1 
6.25239240668e-15 -0.593088350491 0.802562332371 -0.0643421414882 2023 -1 
8.7881312157e-15 0.630512176002 0.776179358083 0.0 2030 -1 
8.60550754568e-15 -0.459998161502 -0.887919867677 -0.0 2031 -1 
1.00436300335e-14 -0.630512176002 -0.776179358083 -0.0 2032 -1 
8.90873229372e-15 0.995817611924 0.0913634707178 0.0 2042 -1 
9.24164036859e-15 0.973690610296 0.209482990729 0.089685405823 2044 -1 
8.90873229372e-15 -0.995817611924 0.0913634707178 0.0 2043 -1 
9.24164036859e-15 0.973690610296 -0.209482990729 0.089685405823 2119 -1 
1.36621477282e-14 -0.983316180543 -0.171489985972 0.0606669085577 2045 -1 
1.36621477282e-14 0.983316180543 -0.171489985972 -0.0606669085577 2111 -1 
1.00436300335e-14 -0.630512176002 0.776179358083 0.0 2050 -1 
9.92062591962e-15 -0.52438831033 0.844831734122 -0.106189646433 2051 -1 
1.00436300335e-14 0.776179358083 -0.630512176002 0.0 2049 -1 
1.19220498399e-14 0.944784974311 -0.326330899301 0.0298244275446 2114 -1 
6.25234106597e-15 -0.802562529076 0.593088026993 -0.0643426698297 2047 -1 
6.16331932629e-15 -0.880666972698 0.473276312418 0.0208618144904 2112 -1 
1.48969174716e-14 0.561765132347 -0.824268778232 -0.0707171641923 2057 -1 
8.90873229372e-15 0.0913634707178 -0.995817611924 0.0 2104 -1 
8.90873229372e-15 -0.0913634707178 -0.995817611924 0.0 2064 -1 
5.8809821604e-15 -0.262206597324 0.964817883146 0.019343026671 2066 -1 
5.64433138452e-15 -0.134046887232 0.989512332843 -0.0538216979961 2105 -1 
1.21533299801e-14 0.413410101646 -0.910035181233 0.0304640242873 2065 -1 
9.83491619756e-15 0.459998161502 0.887919867677 0.0 2068 -1 
9.24168553683e-15 -0.209482418503 -0.97369077378 0.0896849674904 2069 -1 
9.44236461582e-15 -0.27632709638 -0.961063648156 -0.0 2067 -1 
1.00435785322e-14 -0.630512176002 -0.776179358083 -0.0 2088 -1 
9.83486576649e-15 0.459998161502 0.887919867677 0.0 2089 -1 
6.16331932629e-15 0.880666972698 0.473276312418 -0.0208618144904 2154 -1 
1.19220498399e-14 -0.944784974311 -0.326330899301 -0.0298244275446 2153 -1 
6.25234106597e-15 -0.802562529076 -0.593088026993 -0.0643426698297 2158 -1 
1.00436300335e-14 -0.776179358083 -0.630512176002 -0.0 2157 -1 
1.00436300335e-14 0.630512176002 0.776179358083 0.0 2156 -1 
5.9014960417e-15 0.961063648156 0.27632709638 0.0 2170 -1 
6.14684153513e-15 -0.887919867677 -0.459998161502 -0.0 2172 -1 
1.00436300335e-14 -0.776179358083 -0.630512176002 -0.0 2176 -1 
8.7881312157e-15 0.776179358083 0.630512176002 0.0 2174 -1 
8.60550754568e-15 0.887919867677 0.459998161502 0.0 2175 -1 
6.16334431621e-15 -0.473276076987 0.880667101223 0.020861729904 2195 -1 
1.19220249128e-14 0.326330711277 -0.944785037286 0.0298244899028 2196 -1 
6.25239240668e-15 0.802562332371 -0.593088350491 0.0643421414882 2219 -1 
8.90873229372e-15 0.995817611924 -0.0913634707178 0.0 2238 -1 
8.90873229372e-15 -0.995817611924 -0.0913634707178 -0.0 2237 -1 
9.24159225718e-15 -0.973690644131 -0.209482633568 0.0896858727221 2239 -1 
9.1081758844e-15 0.982374744962 0.163275641673 0.0909995895387 2240 -1 
1.36621022806e-14 -0.98331612188 0.171490250949 0.0606671103687 2242 -1 
6.16334431621e-15 0.880667101223 -0.473276076987 -0.020861729904 2243 -1 
1.19220249128e-14 -0.944785037286 0.326330711277 -0.0298244899028 2241 -1 
9.24168553683e-15 0.97369077378 -0.209482418503 0.0896849674904 2439 -1 
1.00436300335e-14 0.630512176002 -0.776179358083 0.0 2244 -1 
1.00436300335e-14 -0.776179358083 0.630512176002 0.0 2245 -1 
8.90873229372e-15 -0.0913634707178 -0.995817611924 -0.0 2247 -1 
1.36621022806e-14 -0.171490250949 0.98331612188 0.0606671103687 2246 -1 
8.90873229372e-15 -0.0913634707178 0.995817611924 0.0 2248 -1 
9.24168553683e-15 0.209482418503 -0.97369077378 0.0896849674904 2257 -1 
9.83486576649e-15 -0.459998161502 -0.887919867677 -0.0 2253 -1 
9.92062591962e-15 -0.52438831033 -0.844831734122 -0.106189646433 2354 -1 
9.44231619766e-15 0.27632709638 0.961063648156 0.0 2252 -1 
9.1081758844e-15 0.163275641673 0.982374744962 0.0909995895387 2254 -1 
9.24168553683e-15 -0.209482418503 -0.97369077378 0.0896849674904 2255 -1 
9.83491619756e-15 0.459998161502 -0.887919867677 0.0 2262 -1 
1.00436300335e-14 -0.630512176002 0.776179358083 0.0 2261 -1 
9.83491619756e-15 -0.459998161502 0.887919867677 0.0 2263 -1 
9.44236461582e-15 0.27632709638 -0.961063648156 0.0 2264 -1 
9.52901293237e-15 0.946354957952 0.320967190905 -0.0373142857666 2292 -1 
9.83491619756e-15 -0.887919867677 -0.459998161502 -0.0 2405 -1 
9.44236461582e-15 0.961063648156 0.27632709638 0.0 2416 -1 
1.00436300335e-14 0.776179358083 0.630512176002 0.0 2271 -1 
9.83491619756e-15 0.887919867677 0.459998161502 0.0 2403 -1 
1.00436300335e-14 0.630512176002 0.776179358083 0.0 2274 -1 
9.83491619756e-15 -0.459998161502 -0.887919867677 -0.0 2273 -1 
1.00435785322e-14 -0.630512176002 -0.776179358083 -0.0 2276 -1 
1.00435785322e-14 0.776179358083 0.630512176002 0.0 2275 -1 
1.00435785322e-14 -0.630512176002 0.776179358083 0.0 2306 -1 
1.49664508171e-14 0.807261263638 -0.590194249574 0.0 2305 -1 
1.4823828729e-14 -0.841534445141 0.537636378207 -0.0526013542531 2297 -1 
9.52901293237e-15 -0.946354957952 0.320967190905 0.0373142857666 2281 -1 
9.97271517395e-15 0.816926592748 -0.566985175308 -0.105634999138 2302 -1 
8.9086866119e-15 0.995817611924 0.0913634707178 0.0 2284 -1 
9.1081758844e-15 0.982374744962 0.163275641673 0.0909995895387 2286 -1 
8.9086866119e-15 -0.995817611924 0.0913634707178 0.0 2285 -1 
9.1081758844e-15 -0.982374744962 0.163275641673 -0.0909995895387 2289 -1 
9.24159225718e-15 0.973690644131 -0.209482633568 -0.0896858727221 2283 -1 
9.24159225718e-15 -0.973690644131 -0.209482633568 0.0896858727221 2288 -1 
8.9086866119e-15 0.995817611924 0.0913634707178 0.0 2556 -1 
8.9086866119e-15 -0.995817611924 0.0913634707178 0.0 2563 -1 
9.73635181727e-15 -0.418377112937 0.90747703938 0.0380264956149 2323 -1 
1.00436300335e-14 0.630512176002 -0.776179358083 0.0 2318 -1 
9.83491619756e-15 -0.459998161502 0.887919867677 0.0 2319 -1 
9.1081758844e-15 0.163275641673 0.982374744962 0.0909995895387 2329 -1 
1.35464955536e-14 0.138926174434 -0.990302740609 0.0 2340 -1 
1.37610837922e-14 0.199015114202 -0.978896336711 0.0464213990836 2338 -1 
8.90873229372e-15 0.0913634707178 0.995817611924 0.0 2339 -1 
9.10822125484e-15 -0.163275286584 0.982374845969 0.0909991362459 2341 -1 
9.44236461582e-15 -0.27632709638 -0.961063648156 -0.0 2342 -1 
9.83491619756e-15 0.459998161502 0.887919867677 0.0 2343 -1 
9.24168553683e-15 -0.209482418503 -0.97369077378 0.0896849674904 2599 -1 
9.1081758844e-15 0.163275641673 0.982374744962 0.0909995895387 2601 -1 
1.4823828729e-14 -0.841534445141 -0.537636378207 -0.0526013542531 2396 -1 
1.49664508171e-14 0.807261263638 0.590194249574 0.0 2392 -1 
9.97271517395e-15 -0.816926592748 -0.566985175308 0.105634999138 2395 -1 
1.48969174716e-14 0.561765132347 0.824268778232 -0.0707171641923 2357 -1 
1.00435785322e-14 -0.630512176002 -0.776179358083 -0.0 2399 -1 
1.00436300335e-14 0.776179358083 -0.630512176002 0.0 2435 -1 
9.83491619756e-15 -0.887919867677 0.459998161502 0.0 2438 -1 
8.90873229372e-15 0.995817611924 -0.0913634707178 0.0 2459 -1 
8.90873229372e-15 -0.995817611924 -0.0913634707178 -0.0 2457 -1 
9.24168553683e-15 -0.97369077378 -0.209482418503 0.0896849674904 2460 -1 
9.1081758844e-15 -0.982374744962 -0.163275641673 -0.0909995895387 2458 -1 
9.83491619756e-15 0.887919867677 -0.459998161502 0.0 2464 -1 
9.44236461582e-15 -0.961063648156 0.27632709638 0.0 2462 -1 
9.1081758844e-15 -0.982374744962 0.163275641673 0.0909995895387 2463 -1 
9.24168553683e-15 0.97369077378 -0.209482418503 0.0896849674904 2708 -1 
8.90873229372e-15 0.995817611924 -0.0913634707178 0.0 2687 -1 
8.90873229372e-15 0.995817611924 0.0913634707178 0.0 2475 -1 
1.00435785322e-14 0.630512176002 -0.776179358083 0.0 2477 -1 
1.00435785322e-14 -0.776179358083 0.630512176002 0.0 2476 -1 
8.90873229372e-15 -0.0913634707178 -0.995817611924 -0.0 2478 -1 
9.1081758844e-15 -0.163275641673 0.982374744962 0.0909995895387 2481 -1 
8.90873229372e-15 -0.0913634707178 0.995817611924 0.0 2479 -1 
1.21533299801e-14 -0.413410101646 -0.910035181233 -0.0304640242873 2483 -1 
5.8809821604e-15 0.262206597324 0.964817883146 -0.019343026671 2482 -1 
5.64433138452e-15 0.134046887232 0.989512332843 0.0538216979961 2484 -1 
9.24168553683e-15 0.209482418503 -0.97369077378 0.0896849674904 2491 -1 
8.60555797675e-15 0.459998161502 -0.887919867677 0.0 2497 -1 
8.78818271701e-15 -0.630512176002 0.776179358083 0.0 2496 -1 
5.9014960417e-15 0.27632709638 -0.961063648156 0.0 2499 -1 
6.14684153513e-15 -0.459998161502 0.887919867677 0.0 2500 -1 
9.83491619756e-15 0.887919867677 0.459998161502 0.0 2502 -1 
9.10822125484e-15 -0.982374845969 -0.163275286584 -0.0909991362459 2561 -1 
9.44236461582e-15 -0.961063648156 -0.27632709638 -0.0 2501 -1 
9.24164036859e-15 0.973690610296 0.209482990729 -0.089685405823 2559 -1 
9.24168553683e-15 0.97369077378 0.209482418503 -0.0896849674904 2504 -1 
9.83491619756e-15 -0.887919867677 -0.459998161502 -0.0 2506 -1 
9.44236461582e-15 0.961063648156 0.27632709638 0.0 2503 -1 
9.1081758844e-15 -0.982374744962 -0.163275641673 -0.0909995895387 2509 -1 
1.00436300335e-14 -0.776179358083 -0.630512176002 -0.0 2511 -1 
9.83491619756e-15 0.887919867677 0.459998161502 0.0 2513 -1 
1.00436300335e-14 0.630512176002 0.776179358083 0.0 2521 -1 
9.83491619756e-15 -0.459998161502 -0.887919867677 -0.0 2520 -1 
1.00436300335e-14 0.776179358083 0.630512176002 0.0 2523 -1 
1.00436300335e-14 -0.630512176002 -0.776179358083 -0.0 2522 -1 
1.00436300335e-14 0.630512176002 0.776179358083 0.0 2766 -1 
1.00436300335e-14 -0.630512176002 0.776179358083 0.0 2541 -1 
1.00436300335e-14 0.776179358083 -0.630512176002 0.0 2539 -1 
9.83491619756e-15 -0.887919867677 0.459998161502 0.0 2542 -1 
9.44236461582e-15 0.961063648156 -0.27632709638 0.0 2543 -1 
9.10822125484e-15 0.982374845969 -0.163275286584 0.0909991362459 2553 -1 
9.83491619756e-15 0.887919867677 -0.459998161502 0.0 2545 -1 
1.00436300335e-14 -0.776179358083 0.630512176002 0.0 2544 -1 
9.83486576649e-15 -0.887919867677 0.459998161502 0.0 2805 -1 
9.24164036859e-15 -0.973690610296 0.209482990729 0.089685405823 2560 -1 
9.44231619766e-15 -0.961063648156 0.27632709638 0.0 2806 -1 
8.90873229372e-15 -0.995817611924 -0.0913634707178 -0.0 2715 -1 
9.73635181727e-15 0.418377112937 0.90747703938 -0.0380264956149 2549 -1 
8.90873229372e-15 0.995817611924 0.0913634707178 0.0 2576 -1 
8.90873229372e-15 -0.995817611924 0.0913634707178 0.0 2577 -1 
9.1081758844e-15 0.982374744962 -0.163275641673 0.0909995895387 2800 -1 
9.83491619756e-15 0.459998161502 -0.887919867677 0.0 2586 -1 
9.44236461582e-15 -0.27632709638 0.961063648156 0.0 2587 -1 
1.00435785322e-14 0.630512176002 -0.776179358083 0.0 2589 -1 
9.83486576649e-15 -0.459998161502 0.887919867677 0.0 2588 -1 
8.90873229372e-15 0.0913634707178 -0.995817611924 0.0 2617 -1 
9.24164036859e-15 0.209482990729 -0.973690610296 0.089685405823 2619 -1 
8.90873229372e-15 0.0913634707178 0.995817611924 0.0 2616 -1 
9.83486576649e-15 0.459998161502 0.887919867677 0.0 2620 -1 
9.44231619766e-15 -0.27632709638 -0.961063648156 -0.0 2621 -1 
9.83491619756e-15 0.459998161502 0.887919867677 0.0 2765 -1 
9.24164036859e-15 -0.209482990729 -0.973690610296 0.089685405823 2622 -1 
9.10822125484e-15 -0.163275286584 0.982374845969 0.0909991362459 2623 -1 
9.10822125484e-15 0.163275286584 0.982374845969 0.0909991362459 2889 -1 
9.83491619756e-15 -0.459998161502 -0.887919867677 0.0 2793 -1 
9.44236461582e-15 -0.27632709638 -0.961063648156 -0.0 2880 -1 
1.00436300335e-14 -0.630512176002 0.776179358083 0.0 2624 -1 
1.00436300335e-14 0.776179358083 -0.630512176002 0.0 2747 -1 
9.83491619756e-15 -0.887919867677 -0.459998161502 -0.0 2632 -1 
1.00436300335e-14 0.776179358083 0.630512176002 0.0 2640 -1 
1.00436300335e-14 -0.776179358083 -0.630512176002 -0.0 2638 -1 
1.00436300335e-14 -0.630512176002 -0.776179358083 -0.0 2641 -1 
9.83491619756e-15 0.459998161502 0.887919867677 0.0 2643 -1 
1.00436300335e-14 0.630512176002 0.776179358083 0.0 2642 -1 
5.9014960417e-15 -0.961063648156 0.27632709638 0.0 2699 -1 
5.8032699995e-15 -0.968567174503 0.203664496732 0.142822971704 2688 -1 
8.60555797675e-15 -0.887919867677 0.459998161502 0.0 2679 -1 
6.14684153513e-15 -0.887919867677 0.459998161502 0.0 2678 -1 
8.78818271701e-15 0.776179358083 -0.630512176002 0.0 2677 -1 
1.82697371965e-14 -0.982290314846 0.187365251207 0.0 2725 -1 
6.14679110406e-15 0.887919867677 -0.459998161502 0.0 2957 -1 
1.14185271961e-14 0.982290314846 -0.187365251207 0.0 2724 -1 
7.53273540048e-15 0.630512176002 -0.776179358083 0.0 2727 -1 
1.24328485421e-14 -0.821452949731 0.563946305485 0.0847326141897 2947 -1 
7.53273540048e-15 -0.776179358083 0.630512176002 0.0 2726 -1 
1.35464955536e-14 -0.138926174434 -0.990302740609 -0.0 2728 -1 
1.37610837922e-14 -0.199015114202 -0.978896336711 -0.0464213990836 2731 -1 
5.8032699995e-15 -0.203664496732 0.968567174503 0.142822971704 2733 -1 
8.90873229372e-15 -0.0913634707178 0.995817611924 0.0 2732 -1 
9.10822125484e-15 0.163275286584 0.982374845969 -0.0909991362459 2740 -1 
6.14679110406e-15 0.459998161502 -0.887919867677 0.0 2746 -1 
1.24328485421e-14 -0.563946305485 0.821452949731 0.0847326141897 2745 -1 
1.14185271961e-14 0.187365251207 -0.982290314846 0.0 2744 -1 
9.83491619756e-15 0.887919867677 -0.459998161502 0.0 2749 -1 
1.00436300335e-14 -0.776179358083 0.630512176002 0.0 2750 -1 
9.83491619756e-15 -0.887919867677 0.459998161502 0.0 2751 -1 
9.44236461582e-15 -0.961063648156 0.27632709638 0.0 2752 -1 
9.24159225718e-15 0.973690644131 -0.209482633568 -0.0896858727221 2803 -1 
9.83486576649e-15 0.887919867677 0.459998161502 0.0 2754 -1 
9.44231619766e-15 -0.961063648156 -0.27632709638 -0.0 2755 -1 
9.1081758844e-15 -0.982374744962 -0.163275641673 -0.0909995895387 2753 -1 
9.24159225718e-15 0.973690644131 0.209482633568 -0.0896858727221 2857 -1 
9.83491619756e-15 -0.459998161502 -0.887919867677 -0.0 2792 -1 
8.9086866119e-15 0.0913634707178 -0.995817611924 0.0 2882 -1 
8.9086866119e-15 0.0913634707178 0.995817611924 0.0 2881 -1 
9.24159225718e-15 0.209482633568 0.973690644131 -0.0896858727221 2884 -1 
9.10826915212e-15 -0.163275896887 -0.982374788861 -0.0909986577124 2891 -1 
9.24164036859e-15 0.973690610296 0.209482990729 -0.089685405823 2758 -1 
9.83486576649e-15 -0.887919867677 -0.459998161502 -0.0 2756 -1 
9.44231619766e-15 0.961063648156 0.27632709638 0.0 2757 -1 
1.00436300335e-14 -0.630512176002 -0.776179358083 -0.0 2769 -1 
1.00436300335e-14 -0.630512176002 -0.776179358083 -0.0 2789 -1 
1.00436300335e-14 -0.776179358083 -0.630512176002 -0.0 2771 -1 
1.00436300335e-14 -0.776179358083 -0.630512176002 -0.0 2761 -1 
9.83491619756e-15 0.887919867677 0.459998161502 0.0 2760 -1 
9.83491619756e-15 -0.887919867677 -0.459998161502 -0.0 3050 -1 
9.10822125484e-15 -0.982374845969 -0.163275286584 -0.0909991362459 2764 -1 
9.44236461582e-15 -0.961063648156 -0.27632709638 -0.0 3051 -1 
9.44236461582e-15 -0.27632709638 -0.961063648156 -0.0 2899 -1 
9.83491619756e-15 0.459998161502 0.887919867677 0.0 2900 -1 
1.00436300335e-14 0.776179358083 0.630512176002 0.0 3047 -1 
9.83491619756e-15 0.887919867677 0.459998161502 0.0 3038 -1 
1.00436300335e-14 0.776179358083 0.630512176002 0.0 2830 -1 
1.00436300335e-14 0.630512176002 0.776179358083 0.0 2829 -1 
1.82697371965e-14 0.982290314846 -0.187365251207 0.0 2831 -1 
1.82696435137e-14 0.982290314846 -0.187365251207 0.0 2832 -1 
8.9086866119e-15 -0.995817611924 -0.0913634707178 -0.0 2833 -1 
9.24159225718e-15 0.973690644131 0.209482633568 -0.0896858727221 3041 -1 
9.10826915212e-15 0.982374788861 0.163275896887 0.0909986577124 3040 -1 
1.14186208789e-14 -0.982290314846 0.187365251207 0.0 2983 -1 
8.9086866119e-15 0.995817611924 0.0913634707178 0.0 2854 -1 
9.10822125484e-15 0.982374845969 -0.163275286584 0.0909991362459 3013 -1 
8.9086866119e-15 -0.995817611924 0.0913634707178 0.0 2859 -1 
9.83491619756e-15 -0.459998161502 -0.887919867677 -0.0 2834 -1 
9.44236461582e-15 0.27632709638 0.961063648156 0.0 2835 -1 
9.83491619756e-15 -0.887919867677 -0.459998161502 -0.0 2917 -1 
9.24159225718e-15 -0.209482633568 0.973690644131 -0.0896858727221 2890 -1 
9.10826915212e-15 -0.163275896887 0.982374788861 0.0909986577124 3028 -1 
9.83491619756e-15 0.459998161502 -0.887919867677 0.0 2873 -1 
9.44236461582e-15 -0.27632709638 0.961063648156 0.0 2875 -1 
1.00436300335e-14 0.630512176002 -0.776179358083 0.0 2877 -1 
9.83491619756e-15 -0.459998161502 0.887919867677 0.0 2876 -1 
1.00435785322e-14 -0.630512176002 0.776179358083 0.0 2906 -1 
1.00435785322e-14 0.776179358083 -0.630512176002 0.0 2907 -1 
9.83491619756e-15 0.459998161502 -0.887919867677 0.0 3171 -1 
9.44236461582e-15 0.27632709638 -0.961063648156 0.0 3026 -1 
1.00436197333e-14 0.630512176002 -0.776179358083 0.0 3174 -1 
9.83490611135e-15 -0.459998161502 0.887919867677 0.0 3173 -1 
9.8348758527e-15 0.887919867677 -0.459998161502 0.0 3002 -1 
1.00435888325e-14 -0.776179358083 0.630512176002 0.0 3004 -1 
1.00436300335e-14 -0.776179358083 -0.630512176002 -0.0 2929 -1 
1.00436300335e-14 0.776179358083 0.630512176002 0.0 2927 -1 
9.83486576649e-15 0.459998161502 0.887919867677 0.0 2934 -1 
1.00435785322e-14 0.630512176002 0.776179358083 0.0 2932 -1 
1.00436300335e-14 -0.630512176002 -0.776179358083 -0.0 2931 -1 
1.48312877697e-14 0.54900962355 -0.835816028352 0.0 2981 -1 
1.48312877697e-14 0.835816028352 -0.54900962355 0.0 2979 -1 
1.97750165591e-14 -0.835816028352 0.54900962355 0.0 2982 -1 
1.48311863682e-14 0.835816028352 -0.54900962355 0.0 2988 -1 
9.24164036859e-15 -0.209482990729 -0.973690610296 -0.089685405823 2994 -1 
8.90873229372e-15 -0.0913634707178 -0.995817611924 -0.0 2989 -1 
1.82697371965e-14 -0.187365251207 0.982290314846 0.0 2991 -1 
1.48311863682e-14 -0.54900962355 0.835816028352 0.0 3246 -1 
1.97750165591e-14 -0.54900962355 0.835816028352 0.0 2995 -1 
1.82697371965e-14 0.187365251207 -0.982290314846 0.0 2996 -1 
9.10822125484e-15 0.163275286584 0.982374845969 -0.0909991362459 2998 -1 
9.83488089581e-15 -0.887919867677 0.459998161502 0.0 2999 -1 
9.24164036859e-15 0.973690610296 -0.209482990729 -0.089685405823 3010 -1 
9.44233072311e-15 -0.961063648156 0.27632709638 0.0 3003 -1 
9.83491619756e-15 0.887919867677 0.459998161502 0.0 3019 -1 
9.10822125484e-15 -0.982374845969 -0.163275286584 -0.0909991362459 3020 -1 
9.44236461582e-15 -0.961063648156 -0.27632709638 -0.0 3018 -1 
9.24164036859e-15 0.973690610296 0.209482990729 -0.089685405823 3022 -1 
1.00435991328e-14 0.630512176002 0.776179358083 0.0 3024 -1 
9.83488593892e-15 -0.459998161502 -0.887919867677 -0.0 3023 -1 
8.90874599827e-15 0.0913634707178 -0.995817611924 0.0 3035 -1 
9.24160669061e-15 0.209482740717 -0.97369063398 0.0896857326518 3034 -1 
8.90874599827e-15 0.0913634707178 0.995817611924 0.0 3033 -1 
9.24160669061e-15 0.209482740717 0.97369063398 -0.0896857326518 3032 -1 
9.1081988223e-15 -0.163275560668 0.982374779655 0.0909993603672 3036 -1 
9.10821747585e-15 -0.163275611711 -0.982374788434 -0.0909991740014 3101 -1 
1.00436197333e-14 0.776179358083 -0.630512176002 0.0 3197 -1 
1.00436197333e-14 -0.630512176002 0.776179358083 0.0 3199 -1 
1.00436145831e-14 -0.630512176002 -0.776179358083 -0.0 3108 -1 
9.83491115445e-15 0.459998161502 0.887919867677 0.0 3100 -1 
9.442359774e-15 -0.27632709638 -0.961063648156 -0.0 3099 -1 
9.83491619756e-15 -0.887919867677 -0.459998161502 -0.0 3043 -1 
9.44236461582e-15 0.961063648156 0.27632709638 0.0 3044 -1 
1.00436145831e-14 -0.776179358083 -0.630512176002 -0.0 3111 -1 
1.00435991328e-14 -0.776179358083 -0.630512176002 -0.0 3105 -1 
9.83488593892e-15 0.887919867677 0.459998161502 0.0 3107 -1 
5.80331779466e-15 0.968567215878 -0.203665124834 0.142821795437 3113 -1 
1.24329495579e-14 0.563946201162 -0.821453092363 0.0847319257508 3245 -1 
6.14684153513e-15 -0.887919867677 0.459998161502 0.0 3120 -1 
1.24329495579e-14 0.821453092363 -0.563946201162 0.0847319257508 3118 -1 
8.90874599827e-15 0.995817611924 -0.0913634707178 0.0 3123 -1 
8.90874599827e-15 -0.995817611924 -0.0913634707178 -0.0 3121 -1 
9.24160669061e-15 -0.97369063398 -0.209482740717 0.0896857326518 3122 -1 
9.83491115445e-15 -0.887919867677 -0.459998161502 -0.0 3341 -1 
9.442359774e-15 -0.961063648156 -0.27632709638 -0.0 3343 -1 
9.10821747585e-15 0.982374788434 0.163275611711 0.0909991740014 3345 -1 
6.14679110406e-15 0.887919867677 -0.459998161502 0.0 3124 -1 
9.24160669061e-15 -0.97369063398 0.209482740717 0.0896857326518 3355 -1 
5.90144762354e-15 -0.961063648156 0.27632709638 0.0 3125 -1 
7.53273540048e-15 -0.776179358083 0.630512176002 0.0 3126 -1 
7.53273540048e-15 0.630512176002 -0.776179358083 0.0 3258 -1 
8.90872772554e-15 0.995817611924 0.0913634707178 0.0 3128 -1 
8.90872772554e-15 -0.995817611924 0.0913634707178 0.0 3129 -1 
9.1081847058e-15 0.982374780975 -0.163275474115 0.0909995014044 3284 -1 
9.83491619756e-15 -0.459998161502 -0.887919867677 -0.0 3131 -1 
9.44236461582e-15 0.27632709638 0.961063648156 0.0 3130 -1 
9.8348758527e-15 -0.887919867677 -0.459998161502 -0.0 3144 -1 
9.83491619756e-15 0.459998161502 0.887919867677 0.0 3226 -1 
1.00436300335e-14 0.630512176002 0.776179358083 0.0 3223 -1 
1.00435785322e-14 0.630512176002 0.776179358083 0.0 3145 -1 
1.00435785322e-14 0.776179358083 0.630512176002 0.0 3146 -1 
1.00435888325e-14 -0.776179358083 -0.630512176002 -0.0 3143 -1 
9.83488593892e-15 0.459998161502 -0.887919867677 0.0 3196 -1 
9.44233556492e-15 -0.27632709638 0.961063648156 0.0 3193 -1 
1.0043609433e-14 0.630512176002 -0.776179358083 0.0 3194 -1 
9.83489602513e-15 -0.459998161502 0.887919867677 0.0 3198 -1 
9.24161150175e-15 0.973690630597 -0.209482776433 -0.0896856859618 3281 -1 
1.00436145831e-14 -0.776179358083 0.630512176002 0.0 3206 -1 
9.83490106824e-15 0.887919867677 -0.459998161502 0.0 3208 -1 
9.83489602513e-15 -0.887919867677 0.459998161502 0.0 3209 -1 
9.44234524855e-15 0.961063648156 -0.27632709638 0.0 3210 -1 
6.14684153513e-15 -0.459998161502 0.887919867677 0.0 3264 -1 
8.9086866119e-15 -0.0913634707178 -0.995817611924 -0.0 3268 -1 
9.24159225718e-15 -0.209482633568 -0.973690644131 -0.0896858727221 3269 -1 
1.82696435137e-14 -0.187365251207 0.982290314846 0.0 3272 -1 
1.14186208789e-14 -0.187365251207 0.982290314846 0.0 3271 -1 
5.80331779466e-15 0.203665124834 -0.968567215878 0.142821795437 3273 -1 
9.10826915212e-15 0.163275896887 0.982374788861 -0.0909986577124 3274 -1 
9.44233072311e-15 -0.961063648156 -0.27632709638 -0.0 3306 -1 
9.1081847058e-15 -0.982374780975 -0.163275474115 -0.0909995014044 3304 -1 
9.83488089581e-15 0.887919867677 0.459998161502 0.0 3305 -1 
9.24161150175e-15 0.973690630597 0.209482776433 -0.0896856859618 3307 -1 
6.14679110406e-15 0.459998161502 -0.887919867677 0.0 3309 -1 
5.90144762354e-15 0.27632709638 -0.961063648156 0.0 3524 -1 
1.00436197333e-14 0.630512176002 0.776179358083 0.0 3314 -1 
9.83490611135e-15 -0.459998161502 -0.887919867677 -0.0 3312 -1 
1.00436197333e-14 0.776179358083 0.630512176002 0.0 3315 -1 
9.83490611135e-15 0.887919867677 0.459998161502 0.0 3344 -1 
8.90872315736e-15 0.0913634707178 -0.995817611924 0.0 3332 -1 
9.24162593517e-15 0.209482883581 -0.973690620446 0.0896855458922 3331 -1 
9.10822226558e-15 0.163275672741 0.982374782724 0.0909991261478 3334 -1 
8.90872315736e-15 0.0913634707178 0.995817611924 0.0 3329 -1 
9.24162986336e-15 0.209482640481 0.973690676259 -0.089685507771 3330 -1 
9.18774312644e-15 0.459998184172 -0.887919855932 -3.52132176276e-08 3464 -1 
1.70675632501e-14 -0.187365421687 0.982290282328 -6.66971602021e-07 3465 -1 
8.86418846506e-15 -0.459998650391 0.887919614401 -4.5041461117e-07 3461 -1 
1.00436145831e-14 -0.630512176002 0.776179358083 0.0 3336 -1 
1.00436145831e-14 0.776179358083 -0.630512176002 0.0 3335 -1 
9.05227575966e-15 -0.630512388685 0.776179185314 3.85938309005e-07 3460 -1 
9.38276099066e-15 -0.776179755199 0.630511687139 -5.32255911272e-07 3499 -1 
9.18773808334e-15 0.887919855932 -0.459998184172 3.52132372808e-08 3503 -1 
8.72184392873e-15 0.63051315286 -0.776178564552 6.02093438349e-07 3466 -1 
8.72186146581e-15 0.7761801739 -0.630511171704 -6.02108279359e-07 3619 -1 
1.00436248834e-14 0.776179358083 0.630512176002 0.0 3338 -1 
1.00436248834e-14 -0.630512176002 -0.776179358083 -0.0 3337 -1 
1.82697697948e-14 0.187365888249 -0.982290193334 0.0 3469 -1 
8.90872772554e-15 -0.0913634707178 -0.995817611924 0.0 3594 -1 
9.24162986336e-15 -0.209482640481 -0.973690676259 0.089685507771 3592 -1 
9.83491115445e-15 0.459998161502 0.887919867677 0.0 3340 -1 
9.442359774e-15 -0.27632709638 -0.961063648156 -0.0 3339 -1 
9.1082129388e-15 0.16327564722 0.982374778334 0.0909992193305 3595 -1 
9.10821747585e-15 0.982374788434 -0.163275611711 0.0909991740014 3363 -1 
8.60552771811e-15 0.459998161502 -0.887919867677 0.0 3395 -1 
8.78815181622e-15 -0.630512176002 0.776179358083 0.0 3394 -1 
8.78815181622e-15 0.776179358083 -0.630512176002 0.0 3401 -1 
8.60552771811e-15 -0.887919867677 0.459998161502 0.0 3402 -1 
9.83491115445e-15 -0.887919867677 -0.459998161502 -0.0 3411 -1 
9.442359774e-15 -0.961063648156 -0.27632709638 -0.0 3412 -1 
8.90872315736e-15 0.995817611924 -0.0913634707178 0.0 3416 -1 
8.90872315736e-15 -0.995817611924 -0.0913634707178 -0.0 3414 -1 
9.24162986336e-15 0.973690676259 0.209482640481 -0.089685507771 3415 -1 
9.10822226558e-15 -0.982374782724 -0.163275672741 -0.0909991261478 3413 -1 
9.442359774e-15 -0.961063648156 0.27632709638 0.0 3418 -1 
9.83491115445e-15 0.887919867677 -0.459998161502 0.0 3417 -1 
9.24162986336e-15 -0.973690676259 0.209482640481 0.089685507771 3649 -1 
1.00436145831e-14 0.630512176002 -0.776179358083 0.0 3420 -1 
1.00436145831e-14 -0.776179358083 0.630512176002 0.0 3419 -1 
9.83490611135e-15 -0.887919867677 0.459998161502 0.0 3686 -1 
1.00436197333e-14 0.776179358083 -0.630512176002 0.0 3688 -1 
8.90870945281e-15 0.995817611924 0.0913634707178 0.0 3421 -1 
8.90870945281e-15 -0.995817611924 0.0913634707178 0.0 3422 -1 
9.10820789639e-15 -0.982374799856 0.16327548965 -0.0909992697088 3487 -1 
9.24161631289e-15 0.973690627213 -0.209482812149 -0.0896856392719 3488 -1 
9.44234524855e-15 -0.961063648156 -0.27632709638 -0.0 3554 -1 
9.10820789639e-15 -0.982374799856 -0.16327548965 -0.0909992697088 3566 -1 
9.24161631289e-15 -0.973690627213 -0.209482812149 0.0896856392719 3571 -1 
9.83489602513e-15 -0.887919867677 -0.459998161502 -0.0 3561 -1 
9.83490106824e-15 -0.887919867677 -0.459998161502 -0.0 3423 -1 
9.83491619756e-15 -0.459998161502 -0.887919867677 -0.0 3432 -1 
9.44236461582e-15 0.27632709638 0.961063648156 0.0 3431 -1 
1.00436145831e-14 -0.776179358083 -0.630512176002 -0.0 3434 -1 
1.00436197333e-14 0.776179358083 0.630512176002 0.0 3433 -1 
1.00436197333e-14 -0.630512176002 -0.776179358083 -0.0 3436 -1 
9.83490611135e-15 0.459998161502 0.887919867677 0.0 3437 -1 
1.00436197333e-14 -0.630512176002 -0.776179358083 -0.0 3435 -1 
6.46042640126e-15 0.961063582379 -0.276327325152 3.15200789247e-07 3510 -1 
6.72902478947e-15 -0.887920364762 0.459997201992 -1.05828039329e-06 3509 -1 
9.24160669061e-15 -0.209482740717 -0.97369063398 -0.0896857326518 3540 -1 
8.90874599827e-15 -0.0913634707178 -0.995817611924 -0.0 3543 -1 
8.90874599827e-15 -0.0913634707178 0.995817611924 0.0 3539 -1 
9.24160669061e-15 -0.209482740717 0.97369063398 0.0896857326518 3541 -1 
9.10821747585e-15 0.163275611711 -0.982374788434 0.0909991740014 3545 -1 
9.1081988223e-15 0.163275560668 0.982374779655 -0.0909993603672 3546 -1 
9.83488593892e-15 -0.459998161502 -0.887919867677 -0.0 3737 -1 
9.44233556492e-15 0.27632709638 0.961063648156 0.0 3577 -1 
9.83489602513e-15 0.459998161502 0.887919867677 0.0 3731 -1 
1.0043609433e-14 0.630512176002 0.776179358083 0.0 3732 -1 
9.83491115445e-15 -0.459998161502 0.887919867677 0.0 3579 -1 
9.442359774e-15 0.27632709638 -0.961063648156 0.0 3578 -1 
1.00436248834e-14 0.630512176002 0.776179358083 0.0 3598 -1 
9.83491115445e-15 -0.459998161502 -0.887919867677 -0.0 3597 -1 
9.83491115445e-15 0.887919867677 0.459998161502 0.0 3599 -1 
1.00436248834e-14 -0.776179358083 -0.630512176002 -0.0 3600 -1 
9.83490611135e-15 -0.887919867677 -0.459998161502 -0.0 3662 -1 
9.44235493219e-15 0.961063648156 0.27632709638 0.0 3661 -1 
9.32627238699e-15 0.567990330875 -0.815246949135 0.112957496245 3613 -1 
1.70676052167e-14 -0.187366103599 0.982290152257 -6.66969961756e-07 3616 -1 
9.18776911796e-15 0.459998935606 -0.887919466641 -3.5215295077e-08 3614 -1 
1.82698023931e-14 0.187366525288 -0.982290071823 0.0 3637 -1 
8.90872315736e-15 0.0913634707178 0.995817611924 0.0 3636 -1 
1.35994562322e-14 -0.822936618078 0.562827410133 -0.0774637271862 3625 -1 
6.72902531104e-15 0.887920477071 -0.459996985206 4.80753133921e-08 3626 -1 
1.7172587671e-14 -0.549011121415 0.83581504447 -1.18547538612e-06 3629 -1 
1.71725291002e-14 0.835817387116 -0.549007554951 -1.18549981084e-06 3631 -1 
1.97707891252e-14 0.549011710616 -0.835814657449 0.0 3632 -1 
1.82658208561e-14 -0.187366525288 0.982290071823 0.0 3882 -1 
1.00436197333e-14 0.776179358083 0.630512176002 0.0 3633 -1 
1.00436197333e-14 -0.630512176002 -0.776179358083 -0.0 3634 -1 
9.24162986336e-15 -0.209482640481 -0.973690676259 0.089685507771 3644 -1 
9.83490611135e-15 0.459998161502 0.887919867677 0.0 3642 -1 
9.44235493219e-15 -0.27632709638 -0.961063648156 -0.0 3641 -1 
9.10425839501e-15 0.163264821268 0.982372915382 0.0910387459325 3645 -1 
1.00436197333e-14 -0.630512176002 0.776179358083 0.0 3684 -1 
9.83490611135e-15 0.459998161502 -0.887919867677 0.0 3685 -1 
8.90872772554e-15 0.995817611924 0.0913634707178 0.0 3704 -1 
9.24162986336e-15 0.973690676259 0.209482640481 -0.089685507771 3706 -1 
9.1082129388e-15 -0.982374778334 -0.16327564722 -0.0909992193305 3705 -1 
9.18772990778e-15 0.88791985006 -0.459998195507 5.28199025973e-08 3710 -1 
1.82697907781e-14 -0.982290132579 0.187366206768 0.0 3711 -1 
1.70675591275e-14 0.982290266069 -0.187365506924 -1.00045764453e-06 3709 -1 
1.00436248834e-14 0.630512176002 -0.776179358083 0.0 3712 -1 
1.00436248834e-14 -0.776179358083 0.630512176002 0.0 3713 -1 
8.86416838568e-15 -0.887919357602 0.459999146081 9.37327636275e-07 3714 -1 
9.05225002183e-15 0.776179259512 -0.630512297344 2.20189455068e-07 3715 -1 
8.90870488463e-15 0.995817611924 0.0913634707178 0.0 3716 -1 
6.32248781397e-15 -0.972091058329 0.194559598935 -0.131093618377 3718 -1 
1.2500076997e-14 -0.982290331078 0.187365166108 9.10678390333e-07 3794 -1 
8.90870488463e-15 -0.995817611924 0.0913634707178 0.0 3720 -1 
6.46042640126e-15 0.961063582379 0.276327325152 3.15200789255e-07 3723 -1 
6.32248781397e-15 -0.972091058329 -0.194559598935 -0.131093618377 3722 -1 
6.72902478947e-15 -0.887920364762 -0.459997201992 -1.05828039329e-06 3726 -1 
9.18773808334e-15 0.887919855932 0.459998184172 3.52132372622e-08 3725 -1 
1.00436145831e-14 0.630512176002 0.776179358083 0.0 3727 -1 
1.00436145831e-14 0.776179358083 0.630512176002 0.0 3729 -1 
9.38276099066e-15 -0.776179755199 -0.630511687139 -5.32255911272e-07 3728 -1 
8.90872315736e-15 -0.0913634707178 -0.995817611924 -0.0 3812 -1 
9.24162593517e-15 -0.209482883581 -0.973690620446 -0.0896855458922 3815 -1 
8.90872315736e-15 -0.0913634707178 0.995817611924 0.0 3816 -1 
9.24162986336e-15 -0.209482640481 0.973690676259 0.089685507771 3813 -1 
1.70675632501e-14 0.187365421687 0.982290282328 6.66971602021e-07 3839 -1 
9.18774312644e-15 -0.459998184172 -0.887919855932 3.52132176276e-08 3840 -1 
8.86418846506e-15 0.459998650391 0.887919614401 4.5041461117e-07 3843 -1 
9.05227575966e-15 -0.630512388685 -0.776179185314 3.85938309005e-07 3842 -1 
9.18777727869e-15 -0.459997813727 0.887920047846 5.40192676672e-07 3846 -1 
1.70675281094e-14 0.187365133302 -0.982290337335 4.61285310211e-07 3845 -1 
8.86417234354e-15 0.459997131478 -0.887920401293 1.70467692015e-07 3981 -1 
9.05232363109e-15 -0.630511613623 0.776179814918 1.02049544132e-06 3979 -1 
1.82618486874e-14 0.187366525288 -0.982290071823 0.0 3884 -1 
8.90484477049e-15 0.0913634707178 0.995817611924 0.0 3880 -1 
1.19204214051e-14 0.880395897977 0.474055905896 -0.0131932145447 3863 -1 
9.73236902387e-15 -0.77151233123 -0.636131191402 -0.0102873750568 3865 -1 
8.04460175735e-15 0.724324487798 0.688754487154 -0.0311655707669 3857 -1 
8.03970410989e-15 0.6397548016 0.768390576168 0.017021054198 3855 -1 
1.29838923194e-14 -0.493414101754 -0.869217698049 0.031672031637 3856 -1 
1.56197550918e-14 -0.352921646001 -0.933421882327 0.0645747735296 3940 -1 
1.10464956334e-14 0.520640722222 0.85301468492 0.0360442183398 3941 -1 
8.03470224631e-15 -0.652139499913 -0.75746245617 0.0310596224253 4083 -1 
8.04389003978e-15 -0.728606715828 -0.684223895046 -0.0311434599729 4087 -1 
1.70676091073e-14 0.982290097836 -0.187366388911 -5.64125586562e-07 3995 -1 
9.18776026005e-15 0.887918984867 -0.459999865558 2.87709400941e-07 3991 -1 
1.82698329545e-14 0.982290029804 -0.187366745577 0.0 3868 -1 
8.90872315736e-15 0.995817611924 0.0913634707178 0.0 3867 -1 
9.24162986336e-15 -0.973690676259 -0.209482640481 0.089685507771 3869 -1 
1.07391921815e-14 0.983031935215 0.167992426677 0.0736665387109 3872 -1 
1.1494600557e-14 -0.898158822327 -0.432305793478 0.0801400698895 3871 -1 
7.98030385048e-15 -0.822475879501 -0.56797017451 0.0307133278365 4091 -1 
1.14133018577e-14 0.91457325436 0.395989421936 0.0821470640083 3873 -1 
1.24253151056e-14 -0.160849598464 0.984718283186 0.0667630843559 3917 -1 
1.71726923131e-14 -0.549012073996 0.835814418759 -1.1854681624e-06 3923 -1 
7.39917870976e-15 0.656986552956 0.753147549033 0.0337259339352 4089 -1 
8.58182628809e-15 0.775134776933 -0.631795914508 -1.34770847308e-07 4142 -1 
1.97705566806e-14 -0.835817774151 0.549006965724 0.0 3899 -1 
1.71724447386e-14 -0.835818012843 0.549006602334 1.18550563474e-06 3901 -1 
1.82656171722e-14 -0.982290440905 0.187364590325 0.0 3908 -1 
1.82695986709e-14 0.982290440905 -0.187364590325 0.0 3874 -1 
1.826165441e-14 0.982290440905 -0.187364590325 0.0 4169 -1 
7.93606115685e-15 0.403901331854 0.909934565103 0.0942486146193 3942 -1 
9.77813721467e-15 0.430875884733 0.899106560957 -0.0771580455997 3943 -1 
7.39648519303e-15 -0.148096719454 -0.988042150754 0.0428960373504 3881 -1 
6.65934231507e-15 0.130846304629 0.990023599161 0.052273489154 3916 -1 
1.32518269249e-14 0.834540694485 -0.550924324964 -0.00492111883286 3914 -1 
8.49521179319e-15 -0.840141710036 0.529315584365 0.118266306299 4148 -1 
6.46907226799e-15 -0.283193623759 0.959060085008 -0.00226380385275 3927 -1 
1.32521089755e-14 0.550929683165 -0.834537171892 -0.00491863161935 3929 -1 
6.4691115816e-15 -0.283251476737 0.959042615144 -0.00242141779909 4133 -1 
8.49548178082e-15 -0.529319259746 0.840138444407 0.118273054798 3930 -1 
8.58209871074e-15 0.631804400749 -0.7751278599 9.65484700072e-07 4147 -1 
6.56242143841e-15 0.548462008213 -0.823362145958 0.145822502211 4162 -1 
6.45671509594e-15 0.465730936793 -0.88492316916 -0.00238310679213 4131 -1 
1.24253227328e-14 0.984718570457 -0.160848807293 -0.0667607533618 4167 -1 
6.4690802507e-15 -0.95905977534 0.28319466129 -0.00226520252178 4171 -1 
8.72185562819e-15 0.630510513568 -0.776180708521 4.01838800325e-07 4000 -1 
8.72182232909e-15 -0.776178346854 0.630513420851 1.23244198199e-06 3998 -1 
9.32627412368e-15 -0.815246594194 0.56799090351 0.112957178543 3999 -1 
1.82695986709e-14 -0.982290440905 -0.187364590325 -0.0 4006 -1 
6.72902531104e-15 0.887920477071 0.459996985206 4.80753133828e-08 4004 -1 
1.2500076997e-14 0.982290331078 0.187365166108 -9.10678390333e-07 4003 -1 
8.72184392873e-15 0.63051315286 0.776178564552 6.02093438371e-07 4010 -1 
8.72186146581e-15 0.7761801739 0.630511171704 -6.02108279374e-07 4009 -1 
1.35994562322e-14 -0.822936618078 -0.562827410133 -0.0774637271862 4007 -1 
1.826165441e-14 -0.982290440905 -0.187364590325 -0.0 4170 -1 
1.82656171722e-14 0.982290440905 0.187364590325 0.0 4055 -1 
1.24253227328e-14 -0.984718570457 -0.160848807293 0.0667607533618 4168 -1 
6.4690802507e-15 0.95905977534 0.28319466129 0.00226520252178 4177 -1 
1.82697697948e-14 -0.187365888249 -0.982290193334 -0.0 4057 -1 
1.82696667053e-14 -0.187364810619 0.982290398885 0.0 4058 -1 
9.32627238699e-15 -0.567990330875 -0.815246949135 -0.112957496245 4077 -1 
1.70676052167e-14 0.187366103599 0.982290152257 6.66969961756e-07 4075 -1 
9.18776911796e-15 -0.459998935606 -0.887919466641 3.5215295077e-08 4076 -1 
6.46911956541e-15 0.959042305546 0.283252513035 0.00242281480734 4254 -1 
1.70674576182e-14 0.18736466168 -0.982290427294 4.61287215388e-07 4080 -1 
9.18773339587e-15 -0.459996714098 0.887920617521 5.40188726315e-07 4079 -1 
9.3262505849e-15 -0.567986669288 0.815249559749 0.112957066353 4078 -1 
9.24348252371e-15 0.192738178117 -0.976231309835 0.0991182344146 4129 -1 
8.96698239383e-15 0.0944139789638 -0.995533023348 0.0 4082 -1 
6.53022212038e-15 0.0687564700478 0.99763347369 0.0 4081 -1 
9.40466481027e-15 -0.19369194517 0.981062201503 -0.000622220685166 4134 -1 
9.23290490075e-15 -0.0168146048863 -0.979607052322 0.200218111326 4338 -1 
7.58316247241e-15 0.177439286918 -0.913384411672 0.366393526106 4340 -1 
9.23288704608e-15 0.0168156998568 -0.979607034281 0.200218107638 4135 -1 
7.34296045152e-15 0.826062145492 0.562589762469 0.033378000992 4086 -1 
7.40660257195e-15 -0.724074639649 -0.688891801673 0.0338230957415 4084 -1 
9.40464481251e-15 -0.193691840746 -0.981062222467 0.00062167253379 4139 -1 
1.90786530956e-14 -0.481962050928 -0.875199986574 -0.0416841092662 4151 -1 
1.06622224654e-14 -0.241595920243 -0.970105883602 0.0229343829907 4154 -1 
1.04722091258e-14 -0.193071415354 -0.97791972606 0.0799777341297 4138 -1 
1.18697838877e-14 -0.553348796145 -0.830716872219 0.0609474200862 4150 -1 
7.40590468652e-15 0.72872447246 0.683969732485 0.0338533348642 4152 -1 
1.18355995402e-14 0.553906123467 0.831553561868 -0.0413119853054 4375 -1 
1.05142224466e-14 0.370159641178 0.90875850759 -0.192716929527 4352 -1 
1.31464228721e-14 -0.348494437085 -0.890123496423 0.29365249605 4351 -1 
1.7172496081e-14 0.549007043252 -0.835817723224 2.01775937711e-06 4269 -1 
1.71725783997e-14 0.835814441402 -0.549012039524 -1.19999219255e-06 4101 -1 
1.82658607792e-14 -0.982290029804 0.187366745577 0.0 4114 -1 
1.97708369703e-14 0.835814049641 -0.549012635941 0.0 4113 -1 
1.06291844093e-14 -0.829160053955 -0.552325999449 0.0861950999658 4362 -1 
1.82618792356e-14 0.982290029804 -0.187366745577 0.0 4124 -1 
1.11350076002e-14 -0.993452637926 -0.114244720658 -0.0 4122 -1 
1.33740293094e-14 -0.941839025387 -0.335815734101 0.0129245111323 4127 -1 
1.06311133984e-14 0.994469864775 0.104534131401 0.0101145156304 4128 -1 
1.22995260068e-14 -0.910915287377 -0.40096467498 0.0972659685644 4126 -1 
1.10684143732e-14 -0.913912481609 -0.388504591142 -0.117593191215 4125 -1 
6.46911956541e-15 0.959042305546 -0.283252513035 0.00242281480734 4146 -1 
6.56212588309e-15 -0.823367213484 0.548458315011 -0.145807779129 4143 -1 
6.45643705791e-15 0.884924510003 -0.465728382835 -0.00238432774872 4140 -1 
1.18354753393e-14 0.831551167828 -0.55390978033 0.0413111430308 4145 -1 
1.18360195322e-14 -0.553914919064 0.831548164886 -0.0413026865135 4158 -1 
1.22253260375e-14 0.692331912811 -0.692326294438 0.203373608249 4159 -1 
1.05143931426e-14 -0.370162413989 0.908756524606 -0.192720954378 4160 -1 
7.51274811184e-15 -0.212770806021 0.905718209285 -0.366610296466 4341 -1 
1.31465778195e-14 0.348500202978 -0.890123317548 0.293646195414 4339 -1 
4.19799681352e-15 0.249974054717 -0.783483497713 0.568917024513 4343 -1 
8.44994315368e-15 -0.44059135948 0.699091621165 -0.563160864379 4433 -1 
1.37141133869e-14 -0.515437722111 0.736020868419 -0.438859015945 4434 -1 
1.7536619747e-14 -0.658942819436 0.658937712642 -0.362760873816 4164 -1 
1.37140163061e-14 -0.736021043373 0.515437848059 -0.438858574601 4426 -1 
8.96719390659e-15 0.995532906382 0.094415212286 0.0 4174 -1 
9.24370393879e-15 0.976230946819 0.192739978335 0.0991183092295 4256 -1 
8.96719390659e-15 -0.995532906382 0.094415212286 0.0 4175 -1 
9.24370393879e-15 -0.976230946819 0.192739978335 -0.0991183092295 4251 -1 
9.40479400928e-15 0.981061844906 -0.193693755918 0.000620796630499 4252 -1 
1.05142006875e-14 -0.908757985419 0.37016091721 -0.192716940894 4427 -1 
1.31462691969e-14 -0.890123330841 0.348496879862 -0.293650098961 4425 -1 
9.23303233215e-15 -0.979606844134 -0.0168143949869 -0.200219147551 4473 -1 
9.40479400928e-15 -0.981061844906 -0.193693755918 -0.000620796630499 4328 -1 
9.23303233215e-15 -0.979606844134 0.0168143949869 -0.200219147551 4465 -1 
7.58308677238e-15 0.913385577525 0.177435925912 0.366392247415 4469 -1 
6.45643705791e-15 -0.884924510003 -0.465728382835 0.00238432774872 4258 -1 
1.71725291002e-14 0.835817387116 0.549007554951 -1.1854998108e-06 4281 -1 
1.7172587671e-14 0.549011121415 0.83581504447 1.18547538612e-06 4280 -1 
1.97705566806e-14 -0.835817774151 -0.549006965724 -0.0 4282 -1 
1.71724447386e-14 0.835818012843 0.549006602334 -1.1855056347e-06 4316 -1 
1.32518269249e-14 -0.834540694485 -0.550924324964 0.00492111883286 4318 -1 
8.49521179319e-15 -0.840141710036 -0.529315584365 0.118266306299 4317 -1 
1.82698023931e-14 -0.187366525288 -0.982290071823 -0.0 4319 -1 
1.82695962142e-14 -0.187364370029 0.982290482924 0.0 4320 -1 
1.82658208561e-14 0.187366525288 0.982290071823 0.0 4323 -1 
1.97707891252e-14 -0.549011710616 -0.835814657449 -0.0 4321 -1 
1.71726923131e-14 -0.549012073996 -0.835814418759 -1.1854681624e-06 4549 -1 
6.56212588309e-15 0.823367213484 0.548458315011 0.145807779129 4330 -1 
8.58209871074e-15 0.631804400749 0.7751278599 9.65484700072e-07 4551 -1 
8.58182628809e-15 0.775134776933 0.631795914508 -1.34770847346e-07 4536 -1 
1.18354655236e-14 0.831551166649 0.553909779545 0.0413111772922 4332 -1 
1.05141958863e-14 -0.908757935198 -0.370160994687 -0.192717028895 4331 -1 
1.97705595362e-14 -0.549006040373 0.835818381967 0.0 4333 -1 
1.82656240904e-14 0.187364370029 -0.982290482924 0.0 4334 -1 
7.86177800704e-15 0.0501843572798 0.819939297596 -0.570246506821 4346 -1 
7.38014513937e-15 0.127173943308 -0.746321535193 0.653323009124 4347 -1 
7.58320655446e-15 0.177440292979 0.913383666097 -0.366394897529 4350 -1 
7.51278307133e-15 0.212772162045 0.905717358854 -0.366611610467 4354 -1 
7.86176725314e-15 0.0501854380887 -0.81993925301 0.570246475812 4348 -1 
4.95540919823e-15 -0.143513052831 0.69704721732 -0.702516320447 4435 -1 
1.18361670069e-14 0.831547254674 0.553916178591 -0.0413041201197 4363 -1 
1.22254157531e-14 -0.692325261037 -0.692332645541 0.20337463177 4379 -1 
1.05144622528e-14 0.908755882393 0.370163999028 -0.192720938248 4413 -1 
1.3714143948e-14 0.515438931224 0.736018619293 -0.438861367897 4359 -1 
1.75369558825e-14 0.658935114303 0.65894214266 -0.362766822857 4376 -1 
8.44989577818e-15 0.440589888245 0.699089842062 -0.563164223919 4360 -1 
4.19799093795e-15 -0.249973126407 -0.783481470553 0.568920224086 4361 -1 
7.38011196628e-15 0.127173848979 0.746320563387 -0.653324137623 4606 -1 
1.3714274193e-14 -0.73601842381 -0.515438460415 0.438862248704 4640 -1 
1.31467575847e-14 -0.890122125711 -0.348500466908 0.293649494949 4626 -1 
4.95533798845e-15 0.143512557232 0.69704441953 -0.702519197688 4610 -1 
4.76152716006e-15 -0.410925764845 -0.586391252447 0.698058246022 4620 -1 
1.17326934188e-14 -0.428175183257 -0.589200934614 0.685206736024 4639 -1 
8.44989577818e-15 0.699089842062 0.440589888245 -0.563164223919 4633 -1 
1.17326934188e-14 -0.589200934614 -0.428175183257 0.685206736024 4635 -1 
7.51277732204e-15 -0.905717321589 -0.212772178796 0.366611692809 4628 -1 
4.19799093795e-15 -0.783481470553 -0.249973126407 0.568920224086 4631 -1 
1.24253284792e-14 -0.984718222857 0.160849999207 -0.0667630086851 4395 -1 
6.46907915124e-15 -0.959059914538 0.28319419878 0.0022640898397 4404 -1 
1.71723611281e-14 0.549005573144 -0.835818688864 1.52423419262e-06 4396 -1 
1.7172694802e-14 -0.835813742756 0.549013103139 1.52416788986e-06 4397 -1 
1.32521222299e-14 -0.834536347317 0.550930930023 -0.00491887699222 4406 -1 
8.49549688342e-15 0.840137573657 -0.529320454109 0.118273894803 4409 -1 
1.32517401785e-14 -0.550922659578 0.834541801204 -0.00491987877982 4398 -1 
8.96701449233e-15 0.995532954951 -0.0944147001591 0.0 4417 -1 
9.40469620387e-15 -0.981062024332 -0.193692847456 0.000620692401164 4420 -1 
9.24351388904e-15 0.976231079698 0.192739065331 -0.0991187758557 4421 -1 
8.96701449233e-15 -0.995532954951 -0.0944147001591 -0.0 4416 -1 
9.23293693562e-15 0.979607053284 -0.0168145465459 -0.200218111522 4423 -1 
7.58322490513e-15 -0.913383668932 -0.177440306217 0.366394884049 4625 -1 
7.8614134066e-15 0.81994430772 -0.0501725793995 0.570240339255 4466 -1 
1.17329075295e-14 0.428178824061 -0.58920387438 0.685201933039 4441 -1 
4.76162449815e-15 -0.410926513315 0.586393744364 -0.698055712122 4442 -1 
8.44952965512e-15 0.699092868959 -0.440594016561 0.563157236606 4443 -1 
1.17330035392e-14 -0.589205052167 0.428177433098 -0.685201789465 4445 -1 
4.19779862318e-15 -0.783486832061 0.249971740399 -0.568913449471 4448 -1 
7.86141226537e-15 0.819944320735 0.0501722638281 0.570240348306 4464 -1 
7.37988054307e-15 0.746324938234 -0.127178579328 0.653318219193 4701 -1 
7.5830928652e-15 0.913385386266 -0.177436292689 0.366392546585 4447 -1 
7.51264674949e-15 0.905717588558 -0.2127747834 0.366609521599 4446 -1 
4.76162926191e-15 0.586396727506 -0.410933665009 0.698048996084 4700 -1 
4.95550656339e-15 -0.697052929806 0.143514824551 -0.702510290447 4697 -1 
1.31462421874e-14 0.890123355535 0.348497106087 0.293649755627 4476 -1 
7.51264898473e-15 -0.905717573462 -0.212775351103 -0.366609229406 4477 -1 
4.19780285681e-15 0.783487169168 0.24997264688 0.568912586925 4489 -1 
7.37987918275e-15 -0.746324949075 -0.127178448983 -0.653318232183 4488 -1 
4.95551365873e-15 0.697052933073 0.143514830935 0.7025102859 4712 -1 
9.86140660833e-15 0.242417261243 -0.432274076902 0.868546483436 4619 -1 
9.86151869213e-15 0.432278644404 -0.242412056341 0.868545662894 4708 -1 
1.21423002381e-14 0.525422488738 0.0616155409403 0.848607526152 4702 -1 
1.21423000357e-14 -0.525422497495 0.0616152714785 -0.848607540296 4698 -1 
1.23790487488e-14 -0.437673593727 0.181290073756 -0.880667777605 4709 -1 
1.21416142563e-14 0.0616208793022 -0.525414967313 0.848611795438 4614 -1 
1.23787561514e-14 0.181288618319 -0.437669229879 0.880670245941 4616 -1 
1.21415827984e-14 0.0616195851919 0.525415009371 -0.848611863368 4618 -1 
1.32521089755e-14 0.550929683165 0.834537171892 -0.00491863161935 4570 -1 
8.49548178082e-15 -0.529319259746 -0.840138444407 0.118273054798 4569 -1 
1.82618486874e-14 -0.187366525288 -0.982290071823 -0.0 4571 -1 
1.82616425983e-14 -0.187364370029 0.982290482924 0.0 4572 -1 
6.46907226799e-15 -0.283193623759 -0.959060085008 -0.00226380385275 4574 -1 
1.24253151056e-14 0.160849598464 0.984718283186 -0.0667630843559 4575 -1 
8.44954375679e-15 -0.699093465796 -0.44059387354 -0.563156607597 4727 -1 
1.37139852141e-14 -0.736021731314 -0.515437435949 -0.438857904856 4582 -1 
6.4691115816e-15 0.283251476737 0.959042615144 0.00242141779909 4790 -1 
6.56242143841e-15 -0.548462008213 -0.823362145958 -0.145822502211 4584 -1 
6.45671509594e-15 0.465730936793 0.88492316916 -0.00238310679213 4585 -1 
1.18359701134e-14 0.553914930944 0.83154818272 0.0413021681381 4586 -1 
1.22253004605e-14 -0.692331838855 -0.692326306643 -0.203373818466 4588 -1 
1.75365934194e-14 -0.65894295944 -0.658938415885 -0.362759342092 4587 -1 
6.46900426081e-15 -0.283191923055 0.959060585992 0.00226431307608 4598 -1 
1.24251926552e-14 0.160848018523 -0.984718670402 0.0667611795793 4599 -1 
8.49521061487e-15 0.529313323406 -0.840143055081 0.118266870525 4603 -1 
1.23786868436e-14 -0.181288017591 -0.437668490797 0.880670736905 4656 -1 
9.86122421405e-15 0.242415383019 0.432273641916 -0.868547224151 4657 -1 
4.76152716006e-15 0.586391252447 0.410925764845 -0.698058246022 4659 -1 
9.86122421405e-15 -0.432273641916 -0.242415383019 0.868547224151 4660 -1 
4.95533798845e-15 -0.69704441953 -0.143512557232 0.702519197688 4662 -1 
7.86176725314e-15 0.81993925301 -0.0501854380887 -0.570246475812 4663 -1 
7.38011196628e-15 0.746320563387 0.127173848979 -0.653324137623 4661 -1 
6.46912153494e-15 0.959042421309 -0.283252128783 -0.00242191444555 4675 -1 
9.24351388904e-15 -0.976231079698 0.192739065331 0.0991187758557 4672 -1 
6.45673248753e-15 0.884922670015 -0.465731886685 0.00238281747149 4673 -1 
8.5821185083e-15 -0.775126576384 0.631805975425 8.46288709612e-07 4677 -1 
6.56244282597e-15 -0.823361107794 0.548463164139 0.145824016388 4678 -1 
8.58182926414e-15 0.631793529238 -0.775136721109 8.46422106327e-07 4679 -1 
6.46904896167e-15 0.283250039719 -0.959043036467 -0.00242264402586 4682 -1 
6.5621122119e-15 -0.548454544253 0.823369358947 0.145809847524 4826 -1 
6.45641964015e-15 -0.465725283956 0.884926144232 -0.00238309432434 4681 -1 
7.86177914834e-15 -0.819939284579 -0.0501846728355 0.570246497768 4690 -1 
9.40469620387e-15 0.981062024332 -0.193692847456 -0.000620692401164 4692 -1 
9.23293693562e-15 -0.979607053284 -0.0168145465459 0.200218111522 4693 -1 
7.58316864949e-15 -0.913384541431 0.177438633044 0.36639351929 4694 -1 
1.17330386997e-14 0.589205509643 0.428177606937 0.68520128745 4748 -1 
4.76164226297e-15 -0.586397071493 -0.410933241013 -0.698048956718 4747 -1 
1.17330505016e-14 0.428177156703 0.589205890874 0.685201240977 4746 -1 
1.21415827984e-14 0.525415009371 0.0616195851919 -0.848611863368 4838 -1 
1.23786868436e-14 0.437668490797 0.181288017591 -0.880670736905 4840 -1 
1.23790571978e-14 -0.437673784818 -0.181290152907 -0.880667666343 4757 -1 
9.86154653479e-15 0.432278824517 0.242412190217 0.868545535886 4755 -1 
1.05875254892e-14 0.173709048093 0.0719530602683 0.982164916767 4758 -1 
1.05875254892e-14 0.173709048093 -0.0719530602683 0.982164916767 4759 -1 
1.05875570451e-14 -0.0719524166469 0.173709675742 -0.98216485291 4760 -1 
1.05875748149e-14 0.0719528193067 0.173709670683 -0.982164824306 4762 -1 
1.05875748149e-14 0.173709670683 0.0719528193067 -0.982164824306 4761 -1 
9.24348252371e-15 -0.192738178117 -0.976231309835 -0.0991182344146 4799 -1 
8.96698239383e-15 -0.0944139789638 -0.995533023348 -0.0 4797 -1 
9.24346244112e-15 -0.192738083123 0.976231375852 0.0991177689238 4820 -1 
8.96696537467e-15 -0.0944141581601 0.995533006353 0.0 4798 -1 
8.44957372519e-15 -0.440594092052 -0.699094325278 -0.563155369692 4803 -1 
1.37140941506e-14 0.515437675138 0.736021660214 0.438857743175 4800 -1 
9.40460572205e-15 0.193691945419 0.981062202768 0.000620144215012 4807 -1 
1.3146538141e-14 -0.348500835087 -0.890123488466 -0.293644927121 4804 -1 
1.05143403016e-14 -0.370162866562 -0.908756402896 -0.19272065902 4806 -1 
3.90910959426e-15 0.25185701552 0.782838938952 0.568973847724 4808 -1 
4.76164898431e-15 -0.410935384287 -0.58639795238 -0.698046955001 4877 -1 
9.86156361155e-15 -0.242411715198 -0.432279241363 -0.868545460999 4880 -1 
2.97961538854e-15 0.162757331961 0.691171682433 0.70412481585 4887 -1 
9.40458573032e-15 0.193691840874 -0.981062223117 -0.000620606330769 4832 -1 
1.21416247845e-14 -0.525414951467 0.0616213668724 0.848611769845 4850 -1 
7.38014749509e-15 0.746321320779 -0.127174250126 -0.653323194334 4857 -1 
4.9554144866e-15 -0.697047824118 0.143513249749 0.702515678145 4856 -1 
1.18360480865e-14 0.831547319595 -0.553916221837 -0.0413022331127 4861 -1 
1.05144076134e-14 -0.908755946287 0.370163900459 0.192720826289 4864 -1 
1.18354508402e-14 0.55390618017 -0.831553646993 -0.0413095115138 4866 -1 
1.22252822236e-14 -0.692325333538 0.692332659584 0.203374337158 4868 -1 
1.051412307e-14 0.370159320612 -0.90875867987 -0.19271673286 4865 -1 
4.19799818007e-15 -0.783483632757 0.249975003151 0.568916421807 4870 -1 
1.31465890895e-14 0.890122832089 -0.348501892801 -0.293645661484 4869 -1 
7.5127478005e-15 0.905718033748 -0.21277144585 -0.366610358793 4871 -1 
1.23787770715e-14 0.437669709082 -0.181288522221 -0.880670027571 4893 -1 
1.05875748149e-14 -0.173709670683 0.0719528193067 0.982164824306 4894 -1 
1.23791017939e-14 0.181291018425 0.437674152896 0.880667305244 4896 -1 
1.05875631095e-14 -0.0719525186772 -0.173709576244 -0.982164863033 4900 -1 
1.05875808793e-14 0.071952921337 -0.173709571185 -0.982164834429 4897 -1 
1.11100285812e-14 0.190885139142 0.90619609793 0.377321475337 4912 -1 
8.22023941659e-15 -0.156487633584 -0.873217909775 -0.461521508257 4911 -1 
9.23284899585e-15 0.0168140645093 -0.979607310768 -0.200216892204 4914 -1 
9.23283097635e-15 0.0168140973249 0.979607310228 0.200216892093 4913 -1 
7.32582668032e-15 -0.0606331777891 0.819469997364 0.569905730075 4920 -1 
1.21423705023e-14 -0.0616145917503 -0.525424263814 -0.848606496015 4919 -1 
5.9140478609e-15 -0.138025520757 -0.686295940579 -0.714105620735 4918 -1 
1.11100231046e-14 0.190885233238 -0.906196178638 -0.377321233903 4934 -1 
1.31462337034e-14 -0.34849573734 0.890124629067 0.293647519629 4932 -1 
9.86142637765e-15 -0.432274527923 0.24241767655 0.868546143049 4940 -1 
4.76163449385e-15 0.58639445847 -0.410926520566 -0.698055107976 4936 -1 
8.44994581285e-15 0.699092015244 -0.44059144449 -0.563160308672 4946 -1 
1.37141042076e-14 -0.73602141977 0.515437539721 0.438858305477 4944 -1 
1.17329298309e-14 -0.589204674064 0.428179293539 0.685200952017 4942 -1 
1.37139780577e-14 0.515438242773 -0.736021663938 -0.438857070242 4945 -1 
1.75365930927e-14 0.658936999272 -0.65894433294 -0.362759420383 4941 -1 
1.21423808286e-14 -0.0616148098369 0.525424256727 0.848606484569 4948 -1 
1.23791142654e-14 -0.181290843156 0.437674440999 0.880667198143 4950 -1 
9.86155553832e-15 0.242411996649 -0.432279512251 -0.868545247623 4951 -1 
8.22023941659e-15 -0.156487633584 0.873217909775 0.461521508257 4956 -1 
7.32582668032e-15 -0.0606331777891 -0.819469997364 -0.569905730075 4954 -1 
5.91404632029e-15 0.138025453909 -0.686295995895 -0.714105580493 4955 -1 
4.76163789105e-15 -0.410935604391 0.586398141273 0.698046666746 4961 -1 
1.17330429178e-14 0.428177581235 -0.589206123942 -0.685200775275 4958 -1 
3.90910959426e-15 0.25185701552 -0.782838938952 -0.568973847724 4962 -1 
8.44957416919e-15 -0.440594389645 0.699094161562 0.5631553401 4959 -1 
2.9796085637e-15 -0.162757430982 0.691171794069 0.704124683379 4960 -1 
1.33704696383e-14 -0.594500250434 0.747804921818 0.295562601048 0 17 
1.27408512533e-14 0.137283333949 -0.020431805862 -0.99032107295 0 24 
1.27840410036e-14 -0.81711847151 0.303461924365 0.490130864136 0 1 
9.76432227673e-15 0.179132149701 -0.103064452463 0.978411667746 1 23 
1.02908628261e-14 -0.772412662996 -0.340715141166 0.535996147955 1 2 
9.8102156833e-15 0.870873291374 0.211067531826 0.44388084818 2 4 
7.48941795061e-15 0.379040290063 -0.915080101758 -0.137683934705 2 3 
1.11452574064e-14 -0.564377896802 -0.681062705208 -0.466509572438 3 105 
1.17413980928e-14 0.842381323567 -0.0938519595358 -0.530646318555 3 18 
9.18973054034e-15 -0.239223799876 0.0816455834185 -0.967525695928 4 72 
9.05787456105e-15 0.436582378443 0.782052651854 0.44473528819 4 5 
9.83456194342e-15 0.147634797173 -0.294920515172 0.944047592229 5 73 
1.29298975161e-14 -0.136143734171 0.957058543119 0.255937157696 5 103 
7.54826139532e-15 0.921748455752 -0.381800275264 0.0678847120203 6 7 
1.12700603545e-14 0.278901407456 0.766263286263 0.57883899406 6 8 
1.00420329918e-14 0.466338025706 0.796457299346 -0.384947549804 6 9 
1.08747029043e-14 0.0678021002861 -0.92110761033 0.383358377226 7 13 
1.22893416749e-14 -0.655806378571 -0.518582699492 -0.548625534963 7 77 
1.03841804691e-14 0.774433383822 0.38366090836 0.503047951411 8 21 
1.0140706602e-14 0.0626927157868 -0.222987065681 -0.972803367555 8 147 
1.01727954806e-14 0.0884122508718 -0.174288737976 -0.980717446419 9 125 
1.16177198929e-14 -0.22343378953 0.905453829301 -0.360874915588 9 10 
1.2156883411e-14 -0.00426751533029 -0.145851505394 0.989297289336 10 126 
1.23106539529e-14 -0.733269152069 0.649680129927 -0.20057935936 10 20 
1.07992096877e-14 0.707403962826 -0.70680542373 0.00239298227345 11 16 
1.28617149005e-14 -0.0844779900396 -0.874481885718 -0.477645161967 11 13 
8.57054350821e-15 -0.803540344222 -0.332836928226 0.493500247636 11 14 
1.00958225168e-14 -0.707875234802 0.706334707482 -0.00198316929866 12 19 
1.34145575265e-14 -0.157704439641 0.928126135624 -0.3372108926 12 14 
1.3414659746e-14 -0.0572714304641 -0.218335143778 0.974191843655 12 133 
1.30705010126e-14 0.665253033264 0.479824981055 0.572019570722 13 76 
8.98152134029e-15 0.765052006717 0.561262130904 -0.315721788021 13 20 
1.62972623785e-14 -0.219946219754 0.726620701354 0.650880954384 14 20 
8.57802426437e-15 0.332546666527 0.802839589689 -0.494834626729 15 16 
1.34164635194e-14 -0.929413502398 0.15626281572 0.334323905791 15 19 
1.63416042025e-14 -0.725814245886 0.218184230697 -0.65237207324 15 17 
1.28854030144e-14 0.873375899569 0.0848243218501 0.479603349108 16 18 
1.88211947017e-14 -0.0524809785044 -0.0938412234323 0.994202983138 17 128 
1.03943612772e-14 -0.471407156856 -0.788814856429 0.394393730608 17 18 
1.47083759852e-14 -0.425814670929 -0.7066840962 -0.565048187502 18 106 
1.34175244257e-14 0.218548488687 0.057519162936 -0.974129408235 19 130 
1.60213051395e-14 0.0891830833605 0.074715938293 -0.99320889354 20 143 
1.41440945747e-14 -0.961812983148 0.128997660855 -0.241402959681 21 82 
1.09580222779e-14 -0.289426380456 0.141047454139 0.946751279892 21 153 
1.10993777392e-14 -0.148858179807 -0.931194580013 0.332742988595 22 27 
1.00839589043e-14 -0.806851171111 -0.548598468043 0.219159550413 22 35 
8.42612431499e-15 0.658127177472 0.0835932577189 0.748251819602 22 28 
1.01219758879e-14 0.356119317254 -0.884906273415 0.300199798716 23 27 
1.47839951935e-14 0.925447341772 -0.365704477784 0.0990325831978 23 24 
1.44913019411e-14 0.81609519959 0.17555856623 0.550606769872 23 64 
1.01110570653e-14 0.356509790416 0.877584459719 -0.320540614271 24 25 
2.03441278593e-14 0.581309006537 -0.714712298977 -0.38892951625 24 141 
7.48797799457e-15 0.607056959375 -0.680566350723 -0.410257590226 25 132 
1.12527797893e-14 -0.146817934638 0.934462060541 -0.324384265151 25 26 
8.69142403688e-15 0.638041895433 -0.115348469739 -0.761312859606 26 30 
1.02838267395e-14 -0.791162979408 0.584402502713 -0.180374207795 26 33 
7.21175670723e-15 0.630317708179 0.670131818384 0.391947614797 27 69 
6.47986349417e-15 -0.172879080317 -0.444186927167 0.879096580202 28 31 
9.3671740855e-15 0.599571537972 0.733597295016 0.319920270691 28 46 
8.48594611751e-15 0.787200872596 0.592800527348 -0.170006826219 29 30 
6.64266054382e-15 0.889750788794 -0.451902074507 -0.0642498941395 29 45 
5.8451009059e-15 -0.0478279426054 0.811492449909 -0.582402345159 29 37 
1.2885914719e-14 0.350660768252 -0.934519458776 0.0609131084303 30 140 
1.01774280966e-14 0.555468063577 -0.590436227702 0.58552565389 30 34 
1.37558459468e-14 0.879613201377 0.465092812174 0.099846342083 31 32 
1.7061707797e-14 0.549832799778 0.605092686108 0.575800949554 31 51 
8.33003716967e-15 0.634933507933 0.0617211318849 0.770097359029 32 35 
1.1347427317e-14 0.718784366651 -0.0918928134338 -0.68913332897 32 261 
1.30398475713e-14 0.999301610958 -0.0306773482008 -0.0213351973068 33 35 
8.51171638348e-15 0.621390385753 -0.0982570763074 -0.777315595784 33 34 
8.54075494311e-15 0.641062033136 0.708093283694 -0.296046231623 34 38 
1.16535168567e-14 0.501075456464 0.0750730733738 0.862141183672 34 258 
1.25959006246e-14 -0.00937806937914 0.27456976276 0.961521449159 36 274 
1.01648204642e-14 0.905991839002 0.0200738982729 -0.422818904817 36 37 
1.0029688917e-14 0.449634830112 -0.801561191545 0.394116956956 36 40 
1.14683009797e-14 0.966779846017 0.197523462142 0.162238131275 37 38 
1.04722416084e-14 -0.664397712136 -0.3002217484 -0.68442865362 38 259 
1.18604300337e-14 -0.322848449408 0.875093244153 -0.360528352216 39 44 
1.2340382267e-14 0.550318179827 0.664505817986 -0.505551104058 39 41 
1.22268530187e-14 -0.0430467773018 0.756330235068 0.652772204131 39 301 
1.45730379681e-14 -0.754850277413 -0.0841732019008 -0.65047362035 40 43 
1.34427034741e-14 -0.0302613438833 -0.199431871745 -0.979444321847 40 267 
1.17790812509e-14 -0.516506328347 -0.559055923878 0.648596705784 40 45 
9.51485030935e-15 0.186099408008 0.916573271009 0.353921529736 41 118 
1.2376035718e-14 -0.882970780177 -0.258736045534 0.391686430828 41 134 
1.12977993597e-14 0.879731136017 0.264536155113 0.395087016948 42 45 
1.22995958385e-14 0.212364366062 0.840478612564 -0.49849481226 42 135 
1.32013025803e-14 0.668728974654 0.56198806053 -0.486796649824 42 43 
1.31797025441e-14 -0.968140494157 0.109881436664 0.225011229608 43 44 
1.41008789422e-14 -0.18615950516 -0.186161490781 -0.964722000365 44 199 
1.63698965841e-14 -0.617760983577 -0.768219491821 0.167958862692 45 139 
7.75154698559e-15 0.977722419975 0.120683168055 -0.171739460891 46 49 
1.41128657152e-14 0.11083250223 0.921145704881 -0.373104203714 46 68 
1.24246108457e-14 0.283850703177 0.568529139573 -0.772142082626 46 51 
1.07842454609e-14 -0.681145011185 -0.432203447945 0.590966710841 47 50 
1.32558230999e-14 -0.918336576122 0.238886586932 -0.315580626054 47 51 
1.49304154113e-14 -0.0164847722464 -0.259497864218 -0.965602977807 47 48 
1.233608762e-14 -0.520922782834 -0.599765547182 -0.60738846115 48 247 
1.47622827181e-14 -0.682282723059 0.408519621976 0.60630190852 48 256 
1.25890525089e-14 0.627581559507 -0.465114216147 0.624347781372 49 50 
1.404461981e-14 0.287997077085 -0.904130956492 0.3156024352 49 71 
1.42268791604e-14 -0.574797803804 -0.625539197588 -0.527549236586 50 52 
1.77008714637e-14 -0.356985539974 0.363078147724 0.860659969381 51 264 
1.8431935522e-14 0.0657862030415 -0.99227432606 0.10518477709 52 217 
1.60996782749e-14 0.134502878804 -0.134501731104 -0.981742461098 52 244 
1.04750515744e-14 -0.950491579098 -0.135800775385 -0.2795065428 53 59 
9.31375902973e-15 -0.885913870023 0.356077091002 -0.297263721575 53 100 
7.34029884351e-15 -0.70290617114 -0.548718415826 0.452582605396 53 63 
9.3572551455e-15 0.901611591383 0.354421161615 0.247956001103 54 95 
6.69948566978e-15 0.683052016937 -0.601205517891 -0.414719022249 54 91 
1.01255188274e-14 0.943993657535 -0.140489995332 0.298560773955 54 61 
1.34877082018e-14 -0.564162971338 -0.813042413561 0.143812988016 55 58 
1.04574796626e-14 -0.0687283066916 0.722728982056 0.687705778917 55 232 
8.05744633743e-15 -0.173962505616 -0.589970457752 0.78846173377 55 56 
1.16949327495e-14 -0.0757803966945 -0.995730779065 0.0527024392243 56 60 
9.47762519667e-15 0.62573370851 0.768738029561 0.132284420633 56 59 
6.07320758116e-15 -0.43583080984 -0.174917670408 -0.882867664927 57 58 
8.28494864433e-15 0.178851179704 0.59441962069 -0.784013756293 57 59 
9.58148655389e-15 -0.774156827404 -0.515338821176 0.367569185286 57 211 
1.75656231038e-14 -0.669871828991 -0.472813200552 0.572467824518 58 214 
7.61325516188e-15 0.0903514487646 -0.624392136317 -0.775867949984 60 226 
8.99892065953e-15 0.541376262088 -0.809632419004 0.226731314433 60 61 
7.65607634288e-15 0.107251788241 -0.643245562197 -0.758110942167 61 62 
8.69559590386e-15 0.750212236419 -0.567840931892 -0.338730388947 62 171 
5.87224019294e-15 -0.4110020011 0.18090411572 -0.893504927802 62 228 
8.15402451674e-15 -0.0900869522702 -0.958710935422 -0.269736321864 63 67 
1.89254319999e-14 0.344663995595 -0.444169118113 0.826994875834 63 212 
1.92666020804e-14 0.568231237838 -0.632996296346 0.525765108348 63 102 
1.85169572553e-14 -0.671648801508 0.549945447729 -0.496435184042 64 69 
1.33728853402e-14 -0.649984652452 0.685126988373 0.328817519878 64 155 
1.04643520448e-14 0.772294356816 0.340705651502 -0.536172626553 64 72 
1.38311542727e-14 -0.71168006624 -0.702476377279 0.0061986032246 65 70 
1.67607485825e-14 0.372730145479 0.0952990419959 0.923033223262 65 209 
1.54995491389e-14 0.214010722217 -0.847934463965 0.484980984779 65 67 
8.2305604413e-15 0.957366851692 0.0816733685263 -0.277088744186 66 69 
1.55514648399e-14 0.85028824964 -0.218518252022 0.478810678722 66 70 
1.18906342526e-14 -0.613947938905 0.577150084614 -0.538484640583 66 72 
1.18629950421e-14 0.576908772854 -0.61383953718 0.538866672192 67 73 
1.79893723358e-14 -0.506016785938 0.334792465021 -0.794896859797 68 69 
1.55124957698e-14 -0.990472098011 -0.0238543449771 0.135631829919 68 71 
1.37761009663e-14 -0.340996748701 0.479617485329 0.808509916539 68 250 
1.68411673805e-14 -0.0976149113634 -0.368218955655 0.92460052443 70 71 
1.49133365088e-14 -0.648810929044 -0.46045892541 -0.605823370598 71 210 
1.05964373718e-14 0.281201293931 0.913292193877 -0.294657769106 72 73 
1.42665054191e-14 -0.169082083064 0.98546942176 -0.0161637855174 73 104 
1.31921010748e-14 0.14637286098 0.00569147409835 0.989213117933 74 176 
1.19209481317e-14 0.99417982162 0.0567136812619 -0.0915971650247 74 83 
1.15003230814e-14 0.797582811263 -0.502501326322 -0.333697581984 74 79 
9.93299258641e-15 -0.993820283356 -0.0193319999637 0.109304703316 75 81 
1.22517957531e-14 -0.525838781474 0.660033727848 -0.536515660536 75 78 
7.48916060231e-15 -0.356159041439 -0.85983841718 -0.365825960729 75 79 
1.53071895815e-14 -0.888635183593 0.380931288763 -0.255379842042 76 111 
1.64134509957e-14 -0.33286353389 0.720651633266 -0.608163704341 76 77 
1.3563678815e-14 0.0410008619478 0.0202128118473 0.998954639389 76 162 
1.33794345205e-14 -0.481521322387 -0.6331105615 0.606059595257 77 81 
1.15407767347e-14 -0.333295906716 0.843163261032 0.421888082093 77 82 
1.56129110767e-14 -0.117604825736 -0.737575303166 0.664944942927 78 108 
9.5923217282e-15 -0.671314847517 -0.278066194638 -0.687033890651 78 93 
1.45198560123e-14 0.660857672793 -0.327653711345 0.675211212697 79 90 
1.65202391704e-14 0.58083674093 0.356464035207 -0.731821065555 80 82 
7.74448804189e-15 0.344415489658 -0.831491840864 -0.435889078849 80 81 
1.16907172914e-14 0.784593887197 0.59109424345 0.187136387518 80 83 
2.0473475222e-14 -0.007908685262 -0.0985339661337 -0.995102261185 82 144 
1.37211194323e-14 0.140729451101 0.0106184085736 -0.989991146926 83 191 
1.49165007751e-14 -0.102497825328 -0.976890489241 0.187561104264 84 92 
8.74802418192e-15 -0.530693461381 -0.584798225892 -0.613494486561 84 88 
1.02221758048e-14 -0.721620299238 0.691179049064 0.0391875728172 84 85 
8.84990708313e-15 0.585958341911 0.532465508195 0.610846383412 85 87 
1.54888983339e-14 0.965387102158 0.123306085393 -0.229833314149 85 90 
1.15135057356e-14 -0.157510893123 -0.814339762483 -0.558606363898 86 88 
1.46376605673e-14 0.171630644686 -0.190084131246 0.966649339137 86 170 
1.04376950893e-14 0.729270018137 -0.683532249269 -0.0308042993065 86 89 
1.16705503473e-14 0.829410195824 0.181412101575 0.528363867487 87 89 
6.94422865603e-15 0.928934490593 0.0283881467208 -0.36915420262 87 177 
6.61470137385e-15 0.00556280691604 -0.939849605136 0.34154322553 88 91 
1.50083233938e-14 0.196957419246 -0.155815153841 -0.967951141761 89 172 
1.46070140117e-14 -0.479245788337 0.357944720701 0.801373228455 90 184 
1.2122744885e-14 -0.135540715926 0.981284667358 -0.136781270409 90 96 
1.54547866265e-14 -0.486653971501 -0.717478056045 -0.498390560822 91 98 
1.58240894696e-14 -0.188436270131 -0.562396563788 -0.805109854081 91 173 
1.23876215741e-14 0.364919804081 -0.553868686645 -0.748373579533 92 97 
1.08809009417e-14 0.458270968309 -0.329618959441 0.825432650906 92 98 
1.21789163396e-14 0.906139596634 0.338627894866 -0.253460411564 92 96 
1.16403027345e-14 0.492654545915 0.841348427865 -0.222315814366 93 109 
7.42525430359e-15 -0.901658134094 -0.373476986453 0.218008141621 93 97 
1.24687366166e-14 0.439425042345 0.776958364202 0.450822950233 93 96 
8.58532840556e-15 -0.675287494116 0.737553171071 -0.00145606809658 94 97 
8.683738358e-15 0.10994594713 0.977946737188 -0.177572711681 94 99 
8.89523828605e-15 0.0418708526037 0.158737250919 0.986432621558 94 95 
1.07002319434e-14 -0.11489340752 -0.992550540625 0.0405330632099 95 100 
1.26068661009e-14 0.542146821234 -0.691378599885 -0.477569320463 95 98 
1.27621682905e-14 0.306656174243 0.496177070724 -0.812262460838 96 113 
1.3288343626e-14 -0.705091990837 -0.448430914003 0.5493223096 98 351 
9.63285963683e-15 -0.00629830378905 0.146582209882 -0.989178440483 99 100 
1.00078133549e-14 0.738949437295 0.632718701359 -0.231561598872 99 101 
1.47123863461e-14 -0.640270280959 -0.592433506478 0.488954504758 100 102 
7.28239609733e-15 -0.919345892625 0.38080345588 0.0989538160077 101 114 
1.5515248824e-14 0.394334093463 0.44221721797 -0.805570949615 101 103 
1.66636709008e-14 -0.587465878699 -0.363959371431 -0.722784488843 102 104 
1.69103631433e-14 0.625560239641 -0.564415810255 -0.538617841994 102 348 
1.80476619471e-14 -0.112806966379 0.0608969241927 -0.991749037287 103 104 
1.20993390781e-14 -0.819418155049 0.546526200086 -0.172809142686 103 110 
1.35097482786e-14 -0.752467501116 0.510391342271 0.416285163678 104 112 
1.35275033366e-14 -0.710853563657 -0.635442232247 0.301496899674 105 107 
1.33184107798e-14 -0.899854863414 -0.0183431367052 0.43580357287 105 106 
9.36047783967e-15 -0.925027529747 0.0813020810385 -0.371098424718 105 110 
1.28962242011e-14 -0.386215583698 0.888228771972 0.248771323809 106 111 
1.10096815255e-14 0.0672927435802 0.118525083778 -0.990668204384 106 161 
1.26858435539e-14 0.0132888363981 -0.997084752259 -0.0751359011419 107 108 
1.01374278821e-14 -0.783778598319 0.324649950882 -0.529427538204 107 114 
1.23594237452e-14 0.851780736112 0.350270562536 -0.389589669536 108 111 
1.20408574095e-14 0.707822124271 0.453647583271 0.54147180036 108 109 
6.68849798596e-15 0.266906370736 -0.957602289655 0.1084382041 109 114 
8.69305989296e-15 -0.115371859955 -0.238543903988 -0.964254188376 109 113 
1.01763267476e-14 0.298306144628 -0.680292115263 0.669489418877 110 114 
8.45492643439e-15 0.21052133345 -0.126706645537 0.969343176661 110 112 
1.21528450827e-14 0.156813863413 -0.1065320601 -0.981865740523 111 159 
1.0452347052e-14 -0.00368590583421 0.589036533567 0.808097999144 112 358 
9.9325979599e-15 -0.840382124337 -0.0335109792613 0.540957391449 112 163 
1.20309699802e-14 0.441585618797 0.0512266188875 -0.895755532938 113 345 
9.08762377784e-15 -0.264319933097 0.400799263813 -0.877208597253 113 359 
1.06680927514e-14 0.566798562848 0.799274201727 -0.199750193008 115 117 
8.70026548439e-15 0.059415619138 0.635753886698 0.76960170202 115 292 
1.36641655207e-14 0.00859026427497 0.999945256187 0.00597427724274 115 116 
8.64978901861e-15 -0.048832347663 0.639473347286 -0.76726086824 116 119 
1.0610632785e-14 -0.556652400282 0.803594768859 0.210650309096 116 122 
8.86357076639e-15 0.0825139612657 0.658783356979 0.747794045686 117 207 
1.16492676825e-14 0.929093646639 0.150135621034 -0.338000430578 117 120 
1.9179380454e-14 -0.864180279869 -0.0171390607188 0.502890342404 118 138 
9.7149616237e-15 -0.72787419102 0.609783542902 -0.31362906889 118 124 
1.79942240609e-14 -0.429719253235 0.137172749358 0.892482492956 118 299 
1.15965024135e-14 -0.0542983034607 -0.724984743979 -0.686621304097 119 296 
1.43471707322e-14 -0.468323921799 0.877736029643 -0.101252982859 119 121 
1.05194467041e-14 0.876517266341 -0.356540998808 -0.323413045461 120 125 
7.56172632092e-15 0.668752549 0.633241331632 0.389583680508 120 150 
1.75153067195e-14 -0.592924468683 0.562957160193 -0.575777570094 121 303 
6.75912355485e-15 -0.464310204923 0.167794494885 0.869632704704 121 124 
8.78850770295e-15 0.0732649560253 -0.664421204744 0.743758501736 122 124 
1.16045101794e-14 -0.928129544343 0.150699826926 0.340389645967 122 123 
7.48221981503e-15 -0.665520278715 0.639963240713 -0.384096093649 123 137 
1.0521961539e-14 -0.878638105205 -0.356465809219 0.317690426263 123 126 
1.51885186781e-14 -0.30013649363 -0.791936567078 -0.5317467056 125 152 
1.45800740053e-14 0.258054121097 -0.960622949144 -0.103012718448 125 126 
1.90816722021e-14 0.678953328044 -0.630360577111 0.376387992851 126 142 
8.13243000488e-15 0.957581185455 -0.0829691287777 0.275960861233 127 132 
1.17501576745e-14 0.612624658102 0.574942719028 -0.542339283218 127 130 
1.53659762384e-14 0.847930750897 0.214031816711 -0.484978167671 127 131 
1.57712219215e-14 0.877309085934 -0.225325289386 0.423741998981 128 130 
2.29981768036e-14 0.345618367316 -0.584351356119 0.73422165371 128 141 
1.27411571607e-14 0.384571761694 0.637238566352 0.667855949784 128 154 
1.53659785123e-14 -0.214032016826 -0.847930857204 0.48497789349 129 136 
1.17501588949e-14 -0.574942728962 -0.612624664122 0.542339265887 129 133 
8.13243338892e-15 -0.0829687569306 0.957581124311 0.275961185199 129 137 
1.3511238753e-14 0.708312525602 -0.70589811538 -0.00110307683825 130 133 
1.36973242923e-14 0.70710657682 -0.707106985553 -2.75283326813e-07 131 136 
1.67196790716e-14 -0.1004692504 0.362527814873 -0.92654169532 131 135 
1.90418054155e-14 -0.64752857875 -0.559185332254 0.517705035609 132 141 
1.87516811289e-14 -0.484664832105 -0.332054124611 0.809221884806 132 140 
1.57641076692e-14 0.227275025797 -0.875856962155 -0.425700181458 133 143 
1.67196826433e-14 -0.362527615602 0.100469350764 0.926541762406 134 136 
1.61296446719e-14 -0.186371104317 0.827654224879 0.529390494358 134 138 
1.17520469232e-14 -0.669877424105 0.720540550311 -0.179124403785 134 135 
1.72334263741e-14 -0.705851532543 0.243226607414 -0.665292741169 135 139 
1.83621439116e-14 0.326074668297 0.516322362529 -0.791887952079 137 138 
1.87207017358e-14 0.549779664141 0.666636580672 -0.503326921799 137 142 
1.598678006e-14 -0.474198848366 -0.262573175046 -0.840351581158 138 312 
1.86095275266e-14 -0.987171456564 -0.0808766156392 0.137664404941 139 140 
1.37754856305e-14 -0.2835565687 -0.499363171901 -0.818677039434 139 241 
1.4702927802e-14 -0.324012286366 -0.497903593787 -0.804430263962 140 254 
2.08012858742e-14 -0.406344146798 -0.564824739614 -0.718232168511 141 156 
2.05871339048e-14 0.574041652545 -0.374907000684 -0.727956675896 142 143 
1.8969739749e-14 0.602536130827 0.430677037452 0.671913313203 142 151 
1.13390759939e-14 -0.600247762922 -0.431410459349 -0.673489152601 143 158 
1.90079687216e-14 -0.528958546259 -0.453598921024 -0.717252309293 144 186 
1.31037417526e-14 0.309746947723 -0.65619701877 0.688085969144 144 160 
1.42758555439e-14 0.977269152048 -0.13967463301 0.159486680786 144 153 
1.21744554768e-14 0.726496139561 0.686646224576 0.0268388054602 145 148 
1.50395327599e-14 -0.335351194397 -0.114028054527 0.935166925847 145 200 
1.36447809101e-14 -0.228065575494 0.855151939988 0.46551181812 145 149 
7.73696129731e-15 0.942732777614 0.0156767522079 0.333180355743 146 190 
1.38618354117e-14 0.864052058024 -0.246745585495 -0.438783154944 146 148 
1.06153712186e-14 0.625526703105 -0.596668845608 -0.502695367378 146 153 
1.05086103813e-14 0.596000239719 -0.625099606396 -0.5040180516 147 149 
1.1302120384e-14 -0.429592834972 -0.628374749579 0.648533091084 147 152 
1.11946573667e-14 -0.936401665816 -0.249608824144 0.246672566706 147 153 
1.53630344215e-14 0.123095568605 0.316781982367 0.940476824083 148 166 
7.42051239784e-15 0.0483847925925 0.950890968466 -0.305720915109 149 150 
1.76053697721e-14 -0.591392756544 0.635782025529 0.496019982986 150 152 
1.7516694586e-14 -0.326191926952 0.509541171393 0.796220209142 150 202 
1.54940678812e-14 -0.997868383881 -0.0517936237375 0.0397002391741 151 157 
2.09670496777e-14 0.290165768212 0.0524888352089 0.955535843983 151 365 
1.36427081025e-14 -0.741422222479 0.459351716089 -0.48917183989 151 152 
1.25550608506e-14 -0.718682378811 0.6952235693 -0.0126422734197 154 158 
1.45807936939e-14 0.454156440497 0.760482370172 -0.464121204227 154 161 
2.06976175817e-14 -0.352747308287 0.565178769767 -0.745749485217 154 156 
2.34497988573e-14 -0.883622700308 -0.0496719724021 -0.465557320487 155 156 
2.18758663015e-14 0.214051896935 -0.0206158284242 0.976604716882 155 251 
1.43779471849e-14 -0.510923679471 -0.749614071352 0.420756150028 155 163 
2.01130290706e-14 0.24696752139 0.0553656499082 -0.967440793118 156 252 
2.13691265458e-14 0.31870696336 -0.0196430158673 -0.947649736682 157 360 
1.89209207314e-14 -0.601596351477 0.363336276685 0.711384973088 157 158 
1.50358476353e-14 0.724187507941 0.482672935788 -0.492523390714 157 160 
1.28570352379e-14 -0.712910146831 -0.524670982511 0.465273556798 158 162 
1.66305239589e-14 0.89994527857 -0.402129772086 -0.168493744634 159 162 
1.23043853173e-14 -0.727836774948 -0.45779144963 -0.5105689157 159 352 
1.21050798683e-14 0.339133888058 -0.910841043406 0.235280257605 159 161 
1.97638315776e-14 0.490951812012 0.6257016817 0.606187861805 160 185 
1.79702339709e-14 0.291845288356 -0.762789300894 -0.57704316139 160 162 
1.22514930767e-14 0.815111466525 -0.101399106853 0.570360866705 161 163 
1.43267852424e-14 0.627160122948 0.642347172197 0.440522746921 163 349 
1.02540435263e-14 0.615121138546 -0.44019883728 -0.654103178843 164 165 
1.13529808098e-14 -0.279614105834 0.898556522226 0.338248618893 164 166 
7.11530905891e-15 0.963530435993 -0.0308527451419 0.265814234068 164 188 
9.97472413932e-15 0.741288320481 0.199063768959 0.640987707999 165 376 
1.18881413448e-14 0.557941997999 0.63639924724 -0.532631885058 165 167 
1.27886950245e-14 -0.960962346059 0.00613005552558 -0.276611264911 166 180 
1.13934221181e-14 -0.634039471512 -0.461333477256 0.620616928006 166 204 
1.5137159491e-14 -0.0540861623139 0.992080620757 0.113361055768 167 206 
1.55344742944e-14 -0.264183920435 0.264186550424 -0.927584132442 167 289 
1.42887846761e-14 -0.492238494024 -0.640355764602 -0.589614924965 168 169 
1.39100154124e-14 0.836247646888 0.208266219875 0.507262313536 168 170 
1.06167642368e-14 -0.123227150507 -0.939619532305 0.319265099703 168 171 
1.45638468041e-14 0.309211024269 -0.883355393744 -0.352238258589 169 197 
1.43217864863e-14 0.100755635401 -0.752968100547 0.650297886736 169 221 
1.29516276914e-14 -0.729112514085 0.682997797164 0.0436915423602 170 172 
1.59279107546e-14 -0.0202943936358 0.911940475274 -0.409820335201 170 173 
1.82404369233e-14 -0.829875587854 -0.102927863405 -0.548372467962 171 173 
1.81734852865e-14 -0.40198548296 0.173910205744 -0.898978816117 171 223 
1.39417052851e-14 -0.189127482075 -0.815673672184 -0.546724113269 172 195 
1.67907681936e-14 -0.895489349474 -0.0111623567659 0.444942947771 172 178 
1.67971601221e-14 0.704417505099 0.446703020419 -0.551590781339 173 347 
1.44268122156e-14 0.251500386744 0.0589455560676 -0.966060545146 174 369 
8.81054121709e-15 0.472159408429 0.761328698547 0.444346830528 174 187 
1.10130644319e-14 0.823992871849 0.0345076869009 -0.565548376964 174 179 
1.3801478643e-14 1.0 -7.78598678762e-08 5.41482155899e-08 175 179 
7.91054907143e-15 0.653686135438 -0.710854860154 -0.25957620101 175 181 
1.10130649957e-14 0.823992829665 -0.0345078130486 0.565548430729 175 193 
1.06285129746e-14 0.356532637487 0.877602446416 0.320465948973 176 181 
1.74504016756e-14 -0.998180204117 -0.05664321638 -0.0206839587066 176 191 
2.02610010358e-14 -0.767987686901 0.407881110815 -0.493789339911 176 184 
1.86091508257e-14 -0.576433509403 -0.203252287843 -0.791462517574 177 178 
7.56628352588e-15 0.640256853193 -0.665382488846 0.383845418726 177 183 
1.78639842856e-14 -0.690400671472 -0.504588376351 -0.518398961499 177 184 
2.16119614734e-14 -0.111237706664 -0.807285759981 -0.579582500036 178 194 
1.8180265966e-14 -0.369250978658 -0.761930591853 0.532085977976 178 353 
7.9105486966e-15 0.653686166413 0.710854800237 0.259576287093 179 182 
1.86075679365e-14 -0.514462179123 0.332580717688 0.790391505821 180 190 
1.42242038886e-14 0.0543677055925 0.898595109522 0.435397498536 180 188 
1.3911431952e-14 -0.139685627073 0.479582345365 -0.866307508684 180 391 
9.8764376427e-15 0.824604787818 -0.0358829470858 0.564570064754 181 183 
9.87643357868e-15 0.824604627421 0.0358823644079 -0.564570336061 182 189 
1.06285179791e-14 0.356531735108 -0.877602788855 -0.320466015133 182 191 
6.12706153846e-15 0.459408064254 0.427717881514 0.778461074384 183 192 
1.77320173719e-14 -0.21280474141 -0.679535477048 0.702100902625 184 346 
2.41414136436e-14 -0.309341185013 0.0288172757642 0.950514384885 185 384 
2.39445407401e-14 -0.98927187832 0.0530762805198 -0.136103119774 185 357 
2.03052020336e-14 -0.32093442621 0.637347021737 -0.700563964215 185 186 
1.87853695283e-14 -0.639988369636 0.590975534341 0.491083296947 186 190 
2.11645303051e-14 -0.735202101426 -0.494306285055 0.463830967718 186 191 
9.82069216024e-15 0.609963237307 0.727773236328 -0.3135139002 187 188 
6.12706128427e-15 0.459408083314 -0.427717941339 -0.778461030266 187 189 
1.25152448841e-14 0.130951731395 0.432675218728 0.891988676578 188 372 
7.56627363739e-15 0.640256905527 0.665382480519 -0.383845345866 189 190 
9.82069316826e-15 -0.609963174698 0.727773272009 -0.313513939182 192 194 
8.8105417436e-15 -0.472159380213 0.761328746824 0.444346777794 192 193 
1.44268129071e-14 0.251500374688 -0.058945593621 0.966060545993 193 198 
2.13389418352e-14 0.0992829311107 -0.396191782375 -0.912784186524 194 402 
1.13546226475e-14 -0.92587127129 -0.162530926817 0.34109542188 194 195 
1.46522389926e-14 -0.64337518914 -0.498924127564 -0.58064023365 195 196 
1.52807704648e-14 0.756303882458 -0.0438433929292 -0.652749717943 196 398 
1.50423433996e-14 -0.925055929619 0.229585338667 -0.302592298886 196 197 
1.63272023273e-14 0.131309257402 0.131315030644 -0.982605842466 197 208 
1.16291568481e-14 -0.726803125522 -0.0418310376969 0.685570843178 198 377 
1.76401694083e-14 0.564605327143 -0.591366142538 0.575766367567 198 406 
1.45452946263e-14 0.818702443612 0.0635703655757 0.570688283956 199 268 
1.28318122609e-14 0.0638457203506 -0.792131331954 -0.607002205045 199 304 
1.35054818923e-14 -0.566770530292 -0.641823996279 -0.51655892577 200 204 
1.4161817116e-14 0.0599730034353 -0.998021039938 0.0189008650837 200 202 
1.56242473426e-14 -0.867072878303 0.240057670741 0.436528279073 200 203 
1.09838438509e-14 -0.542539590785 0.804899169455 0.240391596027 201 207 
7.66130845074e-15 0.553448873512 0.143432952513 -0.820439719018 201 295 
9.11501856019e-15 0.172246493266 0.975354471024 -0.137894167428 201 203 
1.50756798454e-14 -0.887223382362 -0.0291436074264 0.460418635522 202 207 
1.21690987464e-14 0.699395919691 -0.391890539435 0.597718288679 202 366 
1.49307185967e-14 -0.406547106706 0.597301826973 0.691339263693 203 205 
1.02321207602e-14 0.733609056352 -0.248767886371 0.632402001222 204 383 
1.19566029321e-14 0.591785702016 -0.498251752996 -0.633667794295 204 206 
1.69600561548e-14 0.58263016971 0.635501832877 0.506635476209 205 206 
1.319349147e-14 0.443973712397 0.676755776582 -0.587272476422 205 294 
1.49993765094e-14 -0.241637017298 -0.11455559886 -0.963581115756 206 288 
1.32653258396e-14 -0.503942176896 -0.259403623056 0.823864092367 207 298 
1.48047105487e-14 -0.113271083074 0.777850108587 -0.618157641957 208 219 
1.5481790122e-14 0.793502146117 -0.0586446342508 -0.60573521524 208 397 
1.75893975549e-14 0.545812235843 0.681022624685 -0.488156929553 209 210 
1.9115957415e-14 0.872982070435 -0.246794988775 0.420707188214 209 215 
1.83496332063e-14 -0.0457852976625 0.996956356702 -0.0631009457102 209 212 
1.68495396772e-14 -0.604481342466 0.518994307491 -0.60435686097 210 217 
1.30664565142e-14 0.773722014395 -0.278041440381 -0.569251439938 210 333 
1.06408703289e-14 -0.256541396698 -0.963180065304 -0.0804404971493 211 215 
1.73421729439e-14 0.650853092939 0.328221314996 0.684588211842 211 214 
1.76496648063e-14 0.90511386875 0.0215703029082 0.424621721806 211 212 
1.56619517932e-14 -0.657145733671 0.6070113442 0.446874381376 212 340 
1.87743910569e-14 0.0207218266292 0.124086495474 -0.992055012357 213 218 
1.77804649718e-14 0.137076650786 -0.919378259794 0.368718872893 213 214 
1.5336068513e-14 -0.578731483134 -0.61527491397 -0.535263160202 213 216 
2.0818818212e-14 -0.140103810655 0.659681310122 0.738370835905 214 230 
1.82735446358e-14 0.440586304966 -0.61531525048 0.653659582966 215 216 
1.99904522217e-14 -0.546169403904 -0.680883927499 0.487950878176 216 217 
1.85546629264e-14 0.104852783913 0.21916088778 -0.970038349228 217 246 
1.57291637077e-14 0.483679101541 0.621559377381 -0.616213004668 218 248 
1.59413714568e-14 -0.14654044718 0.711288475972 0.687455163112 218 231 
1.18153792969e-14 0.898041566973 -0.0591393589312 0.435917285977 219 220 
1.97636899499e-14 0.632531282732 0.23270149419 -0.738751778994 219 396 
1.2795959425e-14 -0.278790819606 0.485938675032 0.828335247959 219 221 
1.21610916245e-14 -0.384746543171 -0.256285940608 0.886728602315 220 442 
8.55934365967e-15 0.636475417924 -0.483429477793 -0.600994993638 220 224 
1.62582560633e-14 0.378786068077 0.901627933353 0.208777835097 221 223 
1.16050526309e-14 0.962408181718 -0.201895001774 0.181683516095 221 222 
1.10026324834e-14 -0.408320277583 -0.887579317442 -0.213254557191 222 227 
9.63814684776e-15 -0.410826358668 -0.294795199926 -0.862738368872 222 224 
1.66221856402e-14 -0.819829426381 0.563818230721 -0.0999435558022 223 228 
1.88255341382e-14 0.662944299749 0.448728892316 -0.599288942523 223 342 
7.34539059957e-15 -0.0200761534504 -0.706363063593 0.70756495847 224 236 
8.41219851523e-15 -0.0359134167516 -0.72762678375 0.685032473732 225 233 
1.15186590046e-14 -0.28604891309 -0.938436637546 0.193681947095 225 227 
1.16346857046e-14 -0.852544425873 -0.518629035639 -0.064745079388 225 226 
1.61852156544e-14 0.158672143332 0.758057136048 -0.632591913809 226 229 
1.45339554941e-14 -0.553105603152 0.75608385189 -0.34987340664 226 228 
8.22582334933e-15 -0.972795892797 -0.0674321963704 -0.221632691295 227 228 
1.62147333484e-14 0.929405856779 0.00243131755872 -0.369051272969 229 341 
1.62651068741e-14 0.057945396961 0.996942772934 0.052416013455 229 232 
1.4923773911e-14 0.900872221499 0.267056155736 0.342213749308 229 237 
1.63505214427e-14 -0.0841996705034 0.688677119903 -0.720162648302 230 231 
1.78316584716e-14 0.574088066945 0.801493055704 -0.167426918535 230 232 
1.92092952032e-14 -0.756427889288 0.557129490668 0.34267124031 230 344 
2.01948503765e-14 -0.480933447228 -0.175601648325 0.858991897775 231 453 
1.08983172623e-14 -0.803154433225 -0.332613991588 -0.494278149417 231 234 
1.07952489574e-14 0.794398483288 0.521941952535 0.310656800881 232 235 
1.80415401907e-14 0.736289595184 0.659720291538 -0.150488434624 233 237 
8.6438869697e-15 0.455461728274 0.686807060829 0.566436823726 233 236 
1.04814704183e-14 0.0340475382135 -0.00672209972344 -0.99939760782 234 238 
7.3992148464e-15 -0.0157851579417 0.726580850793 -0.686899625891 234 235 
1.08718214237e-14 -0.053882067029 0.99848657505 0.0110128242671 235 237 
1.15201281659e-14 -0.471974380475 -0.093183208506 0.876673869707 236 239 
8.47874583688e-15 -0.0501467063631 0.346570510525 0.936682544449 237 240 
1.13900683564e-14 0.783208461644 0.303442814095 -0.542684958502 238 457 
7.45223686338e-15 0.0617406306383 -0.712313937757 -0.699140149473 238 471 
8.43520040984e-15 -0.633187771258 0.440697572534 0.636285231553 239 443 
1.25809363313e-14 -0.724920214262 -0.52241701073 0.448966758072 239 240 
7.47617130796e-15 0.0143211916956 -0.710033514026 0.70402223859 240 468 
1.28573056552e-14 -0.750734576904 0.13022326396 0.64764148768 240 466 
1.4562946331e-14 0.605763757501 -0.795099944264 0.0294338025 241 313 
1.71315735899e-14 0.391194807539 0.365533350254 -0.844601676773 241 269 
1.96871701958e-14 0.986917721919 0.0793478116314 -0.140347194315 241 255 
1.78896932845e-14 -0.44654798232 0.446544171969 -0.775366495257 242 244 
1.26249620329e-14 -0.454317590086 -0.645191507898 0.614266591534 242 245 
1.3266149313e-14 -0.396523164903 -0.649843511122 -0.648438733226 242 243 
1.65126157307e-14 -0.0334771869864 0.0222996996542 0.999190673168 243 249 
1.70411521703e-14 0.236409861996 -0.868984468513 0.434714125183 243 248 
1.70473986204e-14 -0.0609051661911 0.988097718145 -0.141256717106 244 246 
1.21127998616e-14 0.752574547122 0.552351469591 -0.358523925373 244 247 
1.38473364153e-14 -0.861080403632 0.0826095802863 -0.501713260464 245 247 
1.52058591329e-14 0.0242174629648 -0.0363557401931 -0.999045431721 245 278 
1.66155187092e-14 0.459594238204 0.454508378534 0.763017214781 246 248 
1.21895415252e-14 0.87125338964 -0.428740227833 -0.2389546988 246 334 
1.55200854821e-14 0.941573796386 -0.119339560893 -0.314955322491 247 263 
1.99556168105e-14 0.200453214625 -0.630588367535 -0.749784515362 248 451 
1.79423363791e-14 -0.233404108867 0.759496144944 0.607196943158 249 455 
1.11319631438e-14 0.465138989605 0.66371700367 -0.585769117817 249 277 
1.88280290794e-14 0.716014725491 -0.62910126568 0.30257975874 250 251 
1.73308673997e-14 0.608715595724 0.474980299564 0.635499046851 250 338 
1.47793410143e-14 -0.119493070661 -0.911359890616 0.393883937018 250 260 
2.51224383452e-14 0.575044370126 0.523784300325 0.628469553057 251 335 
2.33123204819e-14 0.997116187818 0.0757106515702 0.00521586338844 251 252 
2.27971816748e-14 0.648032674335 -0.433884243337 -0.625937789543 252 253 
1.92185356612e-14 0.699274840402 0.664457482387 -0.263649296759 252 254 
1.51774382899e-14 0.634821330694 0.749935725267 -0.186006145232 253 255 
1.64653654246e-14 0.442632466455 0.565825519174 0.695642136082 253 337 
1.72448511351e-14 0.720589713874 -0.693361576707 0.000433825767784 253 367 
1.97680818789e-14 0.748570122367 -0.22648751926 -0.623174273794 254 255 
1.25282604582e-14 -0.488710007878 0.792327321676 -0.365212189727 254 262 
1.43811132661e-14 0.34789656333 0.371511258919 -0.860782995719 255 266 
1.95644495147e-14 0.160507189543 0.654622435818 0.738719776796 256 263 
1.00140568168e-14 -0.450624725447 -0.672384138792 0.587228172619 256 282 
1.43267039609e-14 0.607236924701 0.00302599067786 0.794515047472 256 264 
1.54286407918e-14 -0.233461721302 -0.942691444154 0.238387218209 257 339 
1.58101295131e-14 0.505570368052 -0.861967023695 -0.0375693094188 257 263 
1.70471608582e-14 -0.168463218528 0.0293332268428 0.985271386881 257 276 
1.53282927999e-14 0.569098631035 0.0924229230009 0.817058597322 257 260 
1.36006017371e-14 -0.576684037319 -0.702744755295 0.416635728192 258 259 
1.41375546151e-14 -0.997119420712 0.0353581524129 0.067101876995 258 261 
1.21692552284e-14 -0.0340439133064 0.898370070414 0.437918061458 258 262 
1.05599022874e-14 -0.553168634071 0.756915287807 -0.347970845566 259 281 
1.14734943615e-14 -0.586301179613 0.137638506204 0.798314830374 259 271 
1.37891966405e-14 0.995425822126 0.0954738245654 -0.00349019585949 260 262 
1.54978081234e-14 0.208854251378 -0.875573938354 -0.435603237082 260 264 
9.69691762532e-15 0.602397484748 0.6850796087 -0.409613476479 261 280 
1.41016752366e-14 -0.835494755091 -0.509586954907 -0.205595840434 261 264 
1.27842598795e-14 0.627155993437 0.0242873440857 -0.778514922666 262 265 
1.90949463056e-14 -0.182243927186 0.0540288244865 0.981767812229 263 275 
1.61038732999e-14 0.451223801788 -0.792525706158 0.410243934482 265 266 
1.65083817104e-14 -0.297125123791 -0.0725309988539 -0.952079783956 265 512 
1.53737743868e-14 -0.367920660744 -0.928243015239 0.0547657927656 265 270 
1.47729191102e-14 -0.204381291895 -0.293136724196 -0.933969565056 266 479 
1.75412477871e-14 0.871597009197 -0.176127889386 0.457490568362 266 269 
1.6208980284e-14 0.918397735946 -0.136696063773 -0.371294741086 267 268 
1.41787649246e-14 -0.448231371015 0.794680282333 -0.409355453009 267 272 
1.48103728668e-14 0.603476894626 0.792200488906 0.0907415176793 267 269 
1.30896875291e-14 -0.241707985386 0.81175119615 -0.531636384523 268 273 
1.67748603384e-14 -0.366137447305 0.820628173988 0.438762771596 268 305 
1.74445834815e-14 0.748253114222 -0.490703953783 -0.446460420194 269 308 
1.47537664555e-14 0.89835295028 -0.0426578454219 0.437198221573 270 272 
1.79960408716e-14 0.225179588319 -0.112397480339 0.967812460871 270 506 
1.67600551702e-14 0.211539835741 -0.768329984623 -0.604086030813 270 271 
1.09649475646e-14 -0.701698788301 -0.295654898171 -0.64823374772 271 274 
1.10905368466e-14 0.406886205922 -0.72640467834 0.553877115177 271 283 
1.25916994559e-14 0.859217181231 0.0688319096271 -0.506959568107 272 273 
1.26596595512e-14 -0.309667263638 0.771862013039 0.555279405937 272 274 
1.39728038022e-14 0.0786731306873 0.118108320661 -0.98987926693 273 327 
1.4424694965e-14 0.69585166299 -0.0563271109419 0.715973267439 275 279 
1.65077189239e-14 0.432955009196 0.597534446206 -0.674909286948 275 285 
1.36040521524e-14 -0.468263890333 0.860633982453 -0.200095170499 275 276 
1.4302310968e-14 0.10787936544 0.900069931736 0.422180246454 276 336 
1.34660100062e-14 -0.800907633125 -0.0493778215235 0.596748518175 276 510 
1.09541496549e-14 0.497967032359 0.783662455199 0.371351573305 277 278 
1.3125910789e-14 0.390069100352 -0.477013584937 -0.787593890743 277 490 
1.7240964313e-14 0.718729614438 -0.106101173669 -0.687146478034 278 279 
1.8708069723e-14 0.347778785197 0.586768016547 -0.731268221192 279 284 
1.5272481487e-14 0.271869775157 0.785339444033 0.556173338988 279 489 
1.13997172606e-14 0.992815884285 -0.117228583674 -0.0239599474251 280 281 
7.9764760801e-15 0.706034119396 0.133526015989 0.695475826541 280 282 
8.42703534699e-15 0.668285572062 -0.283374139058 -0.687817920301 281 283 
1.19953139803e-14 -0.0585659612124 0.296640372886 0.953191752672 282 287 
1.24834185563e-14 0.0562758684717 0.285041065134 0.956861859317 283 516 
2.05430463819e-14 0.915543420078 0.320695148513 0.242765046233 284 286 
2.19221096151e-14 -0.141696051422 -0.561478323117 -0.815269477953 284 521 
1.5632169975e-14 0.673542983786 -0.0782224375914 0.734997346423 285 286 
1.48355058758e-14 0.269263372138 0.794086983499 0.544906504881 285 287 
1.60273496695e-14 0.853627078033 -0.195886277477 -0.482648296324 285 514 
1.302953085e-14 0.833111695574 -0.194378640538 -0.517824146598 286 509 
8.17039801981e-15 -0.822368298167 0.247071286059 0.512509669932 287 503 
1.63824070412e-14 -0.390062535041 -0.626069316431 0.675195104974 288 293 
1.77447657974e-14 0.0706208418899 -0.996183920873 -0.0512863771865 288 289 
1.2869976196e-14 -0.87550419284 0.443067286517 -0.19283098283 288 381 
1.64427109142e-14 0.474187204877 -0.474191925479 -0.741814338323 289 317 
1.25093887654e-14 -0.851179170295 -0.461737223961 -0.249585167957 289 370 
1.04098120917e-14 -0.792469911844 0.583618765198 0.177145634241 290 292 
1.09777512539e-14 0.0673219767788 0.995728318103 -0.0631891444053 290 297 
8.42417957956e-15 0.244788558466 0.736100232514 -0.631058641758 290 321 
1.11918161309e-14 -0.295748616708 0.252501256512 0.92129032947 291 315 
1.07699568256e-14 -0.0883567535385 0.915654151227 0.392135894104 291 297 
1.4445725482e-14 0.973330159216 0.169876758537 -0.154176159215 291 294 
1.47977031225e-14 -0.563367035997 -0.805876884059 0.182153864883 292 298 
1.45817230059e-14 0.029479121445 -0.855129463121 0.517575678235 292 296 
1.94677168116e-14 0.520449854914 -0.171419443651 -0.836509009431 293 316 
1.31973339629e-14 -0.431334257752 -0.383116651615 -0.816806212847 293 294 
1.38839851083e-14 0.679507313295 -0.614920651246 0.400177965224 293 437 
1.29196572836e-14 0.194311241522 -0.892507958297 -0.407029096988 294 295 
1.48397801696e-14 0.455894806398 -0.88673699699 -0.0765338073585 295 298 
8.7820194349e-15 0.967327236663 -0.0602596102437 -0.24626570322 295 297 
1.97188724526e-14 0.594395773209 -0.520466583678 0.613031973118 296 306 
1.27992546653e-14 0.832961600234 -0.484484503936 -0.267300837974 296 324 
1.19614550409e-14 0.703673561912 -0.390832786469 0.593374461269 298 314 
1.91584842682e-14 0.806473503054 -0.578873369068 -0.120441319551 299 303 
1.61988044191e-14 -0.505577712009 -0.801399170971 0.31960999028 299 301 
1.85903467281e-14 0.85571829849 0.234513607972 0.461247830678 299 310 
1.39612133857e-14 -0.939443078272 0.255820060135 0.228041223289 300 301 
1.30668272013e-14 0.299641483412 0.91173257497 -0.28099589527 300 303 
1.25447129989e-14 0.424795563942 0.299749859717 -0.854224063379 300 302 
1.312363754e-14 0.335248834144 -0.556684702702 0.760072602442 301 304 
8.88204975082e-15 -0.173537198244 0.676415495426 0.715784128333 302 325 
1.04191274136e-14 -0.55355069618 0.563978508595 -0.612788600254 302 307 
1.58152624901e-14 0.0727267413438 -0.831059302557 -0.551408430047 303 306 
1.40745290409e-14 -0.881366107071 0.103369709272 0.460986429856 304 307 
1.96122394692e-14 -0.815064530623 -0.0715814378264 -0.574931220825 304 305 
1.93852682561e-14 -0.184289079295 0.167235336714 0.968540075271 305 428 
1.7952119437e-14 -0.747311731078 -0.664428146568 0.0077726855617 305 308 
1.48125978936e-14 0.384818778286 -0.0503120832588 -0.921619879428 306 323 
1.79032276013e-14 0.908818684592 0.119260851979 0.399781750112 306 309 
1.39056689203e-14 -0.230486965119 -0.153533618464 -0.960886667048 307 427 
1.76442704111e-14 0.0322698487291 -0.732680994112 0.679806750283 308 311 
2.10688102798e-14 -0.0442475612729 -0.358843135678 -0.932348517078 308 429 
1.27555027157e-14 0.537014102772 0.818705851273 -0.203313999801 309 314 
1.37736723638e-14 -0.680760829808 0.691271185161 0.242299073802 309 310 
1.31443141535e-14 0.00337227822295 0.0923207002227 0.995723614288 309 552 
1.88232812486e-14 0.937238352575 0.064569244315 -0.342658843678 310 312 
1.53516636062e-14 -0.49784672117 0.415398535534 -0.761309857349 310 311 
1.62960989831e-14 -0.394854880491 -0.361112408749 0.844800243608 311 313 
1.34912183732e-14 -0.0473495587775 -0.0493535446304 -0.99765838187 311 421 
1.91227993068e-14 0.72679481981 -0.356481839887 0.587103046941 312 313 
1.71993032138e-14 -0.658425645721 -0.711077371769 0.246667063904 312 364 
1.59585408915e-14 -0.721321622161 -0.667153141681 0.186015598669 313 361 
1.25690963403e-14 0.939003255712 -0.0317074354561 -0.342443461463 314 362 
1.12968211105e-14 0.306672302036 0.545871237229 0.7797286012 314 436 
1.14842573052e-14 -0.732408447833 -0.367512911705 -0.573159772902 315 316 
8.10929948071e-15 -0.267116991401 -0.651931077385 0.709672025124 315 322 
1.6148751766e-14 0.285760687815 -0.866201868431 -0.409920909965 316 319 
1.77117353684e-14 -0.163387439407 0.363054257122 -0.91733099317 316 532 
1.12780831804e-14 -0.453882033909 -0.645640314386 -0.614116995152 317 318 
1.1965824787e-14 -0.37205774301 -0.664269577755 0.648320109156 317 319 
1.28732364205e-14 0.866764608043 -0.138636860728 -0.479060471226 318 374 
1.36139651597e-14 -0.0379450785784 0.0569651858148 -0.997654819372 318 320 
1.48954287308e-14 -0.052066534607 0.0346829307894 -0.998041166629 319 534 
9.86603829321e-15 -0.657320613672 0.160084248212 -0.736412007178 320 417 
8.92577207621e-15 0.265470983251 0.515270528838 -0.814875106481 320 537 
8.24448946509e-15 0.185709734571 -0.729778591825 -0.657978040211 321 322 
1.48664518584e-14 0.572669992805 -0.811387269443 0.117046052161 321 324 
1.25251789068e-14 0.44145763122 -0.0871577774915 0.893039014635 322 326 
1.1528504015e-14 0.598248907762 -0.521893552217 0.608050462146 323 324 
1.56573300304e-14 -0.329407400709 -0.116423261397 -0.936982597791 323 550 
1.00949352836e-14 -0.392364206962 -0.70275603372 0.59345116578 323 325 
1.29244033191e-14 0.288159696308 0.0568918893155 0.95589084228 325 418 
1.12618947936e-14 -0.608813211676 0.591695987679 -0.528433847754 326 542 
1.05563004447e-14 0.729113263192 0.359062101157 0.582639045165 326 545 
8.9316384319e-15 -0.703002656061 0.0766269075734 -0.707047086556 327 328 
1.05193060237e-14 0.296213802905 -0.516466752499 -0.80344226708 327 330 
1.08145143716e-14 -0.349511689604 0.531759718066 0.771409865812 328 331 
1.36036214182e-14 -0.986972094675 -0.0288140928581 0.15829034205 328 504 
1.12409464653e-14 -0.270993504506 -0.480159877939 0.834271545801 329 332 
1.02122062367e-14 -0.754254457244 -0.306486630963 0.580660106059 329 330 
1.01300704901e-14 0.146378712073 0.893621643891 -0.424280131778 329 424 
1.01545845046e-14 -0.860410467348 0.289994102822 -0.419043253145 330 331 
1.23553482522e-14 0.335925162407 -0.931381770299 0.140293560854 330 430 
1.01155270046e-14 -0.675707989491 -0.350474272457 0.648526404461 331 566 
1.46918444406e-14 -0.802653068623 -0.432293268787 -0.410938658672 331 511 
8.59375913173e-15 0.0912831005297 -0.940664026864 -0.326831124776 332 419 
1.05610894316e-14 0.58362788388 -0.43437291939 0.686074821035 332 565 
1.35400260615e-14 -0.0791458675474 -0.984231252162 0.158192205616 333 343 
1.64198424103e-14 0.962628821903 0.213934719291 0.166065309814 333 338 
1.45274572394e-14 0.31834692848 -0.425451332341 0.847140128276 333 334 
1.29137539528e-14 -0.422497253312 -0.472819391799 -0.773264439686 334 449 
1.44353009883e-14 -0.793293715556 -0.489110169775 0.36256905919 334 339 
2.00300994783e-14 0.630809957711 0.775926021585 -0.00419598373348 335 356 
1.69642813408e-14 -0.537362213731 0.488871216569 0.687202142651 335 337 
1.58479653257e-14 -0.689507711584 0.673681778508 -0.265954840101 335 338 
1.43071459631e-14 0.152286591737 -0.106698841415 -0.982559998788 336 339 
1.45361205691e-14 -0.534976792192 0.48643294179 0.690784210124 336 501 
1.43454460595e-14 -0.49776248565 -0.510879064602 -0.700881651373 336 448 
1.16780922825e-14 -0.0427946593083 0.000759269165463 0.999083600428 337 488 
2.10365368507e-14 -0.0631329431982 0.836687431331 0.544029754459 337 368 
1.4964725925e-14 -0.378934439015 0.398098788034 -0.835419682491 338 339 
2.20338950506e-14 -0.6649411849 0.698997980945 -0.263163529499 340 354 
1.30525693016e-14 -0.705780186838 -0.401167273538 0.583899945632 340 343 
1.45397822265e-14 -0.933391165698 0.045282803569 -0.355992134039 340 344 
1.74882360282e-14 0.664691160781 -0.699270086891 0.263072245512 341 342 
1.18530586828e-14 0.132462932935 -0.332840673072 -0.933633042339 341 464 
1.6328845653e-14 -0.114870417481 -0.992942420266 -0.0294980884887 341 344 
2.11302102077e-14 0.91564979975 0.205215568493 0.345647240211 342 350 
1.68552455435e-14 0.282207915315 -0.481611930547 -0.829703947736 342 395 
1.19991807016e-14 -0.329335612606 0.390616012264 -0.859626189243 343 447 
1.82446121026e-14 -0.662791028401 0.700334170418 -0.265028493592 343 355 
1.31632778902e-14 -0.215360010222 -0.468723734633 0.856690216233 344 456 
1.79594100679e-14 -0.888823280121 -0.399816539094 0.223919431453 345 352 
1.73232536009e-14 0.344193221468 -0.883872839904 -0.316701482749 345 346 
1.88176855856e-14 -0.882817646719 0.464849412715 -0.0674390550043 345 359 
2.75801801746e-14 0.91643990646 0.309543016945 -0.253615887727 346 357 
2.23698650643e-14 0.694665518099 0.527462754827 0.48910414048 346 353 
2.10103460132e-14 0.450478806297 -0.149908398063 0.880111536833 347 350 
1.54221068741e-14 0.752912950303 -0.654547941873 -0.0684768651198 347 353 
2.02060701186e-14 0.47933245676 0.715043701046 0.508874150937 347 351 
2.42973204025e-14 0.939779694112 -0.0105432500418 0.341618158787 348 358 
2.03476466162e-14 0.202550739635 0.972747754989 -0.112849470701 348 351 
2.3765488025e-14 -0.342271390965 0.442020124445 -0.829137204878 348 354 
1.76811541692e-14 0.259767790188 0.549531769367 -0.79406267362 349 356 
1.38664526724e-14 -0.375968251762 0.889081766335 -0.261115848692 349 352 
2.03330785844e-14 0.924185121888 0.324137619398 -0.20203134453 349 358 
1.56722493289e-14 0.309242168725 -0.477312328138 -0.822521867484 350 393 
1.58827505735e-14 -0.317113635878 -0.94230738932 -0.107218123339 350 354 
1.58509956792e-14 -0.942117411666 -0.0387357164322 -0.333038026219 351 359 
1.76132842152e-14 -0.693823108658 0.612082523438 0.379426512507 352 357 
2.32818555017e-14 -0.119621525948 0.345405380496 0.930798481764 353 385 
1.95909879371e-14 -0.589742306964 -0.513991896787 0.622909577237 354 355 
1.28737090827e-14 -0.38332303857 0.345913013033 0.856392220607 355 586 
1.91449409617e-14 -0.977344897235 -0.0911712012793 -0.191009852904 355 356 
1.53800104949e-14 -0.69369383733 0.26528279682 0.669637138876 356 363 
2.18739223324e-14 0.631273182007 -0.0444659212598 -0.774284800009 357 388 
1.41932295989e-14 -0.287540334934 0.91619053974 -0.279133392266 358 359 
2.80395848304e-14 0.955298265731 0.0397166816479 -0.292963835123 360 365 
1.59435489608e-14 0.473266708287 -0.638938763839 0.606445281036 360 367 
1.72475240295e-14 -0.720690481304 -0.679537816571 -0.137235512924 360 382 
1.76006428383e-14 -0.366621105068 0.658886443437 -0.656854336952 361 364 
1.06337422994e-14 -0.114454710467 -0.111456811227 -0.987156268522 361 483 
1.69895977922e-14 -0.985716438921 0.12567909516 0.112106498831 361 367 
1.6331648036e-14 0.525376842808 0.250660114909 -0.813110496695 362 366 
1.16126032743e-14 -0.349146618588 0.929463867404 0.119136719442 362 364 
1.21532632799e-14 -0.0684876518478 0.518483671466 0.852340380345 362 438 
1.36879019205e-14 0.15930496495 -0.848097094981 0.505324891161 363 389 
1.86841228654e-14 -0.613615766731 -0.78943188657 -0.0165223268747 363 368 
1.91863385729e-14 0.155131454795 0.376373255333 0.913387871828 363 485 
2.33439541586e-14 -0.382377222934 -0.558318657114 0.736252630895 364 365 
2.0750353104e-14 0.567510839984 -0.627471822931 -0.533114019632 365 366 
1.43603481237e-14 0.370132905324 0.859658824671 0.352119777294 366 387 
1.41810830433e-14 -0.836749519624 0.0257576637591 -0.546979692646 367 368 
1.90779395535e-14 -0.0485878696159 0.130301914595 0.990283105975 368 487 
1.46232881733e-14 0.369412869438 -0.884515994809 -0.284895747285 369 375 
1.75085220416e-14 -0.612861086636 -0.765284677648 0.196826448031 369 372 
1.40179502361e-14 -0.891997305328 0.0275307802576 -0.451201577376 369 377 
1.43517738411e-14 -0.316812045337 -0.577172515669 0.752663281345 370 376 
1.58592638083e-14 -0.193515850228 0.591863066937 0.782463881407 370 374 
1.5094628021e-14 -0.607496602935 0.787956581015 -0.100360868157 370 392 
9.4765395863e-15 0.902938604321 -0.003861135345 -0.429752217517 371 375 
1.01137858695e-14 0.264884649725 -0.328709712924 -0.906524156859 371 373 
1.50963101771e-14 0.085870345395 0.992939396967 0.0818390966062 371 376 
1.56270576551e-14 0.0993940853797 -0.812989440463 0.573732503425 372 386 
1.29400910204e-14 -0.822609048376 0.364809298683 0.43615195646 372 376 
7.2042043186e-15 0.602278759342 0.406186082693 0.687221334267 373 378 
1.15151635873e-14 0.271469886125 0.795173703868 -0.542220325702 373 374 
1.35258650184e-14 0.366928595392 -0.114946278559 0.923120121614 374 434 
7.36246068494e-15 0.716530190836 0.384393844269 0.582087500389 375 379 
1.84842240972e-14 0.504608232562 -0.592391574747 0.62804677676 377 408 
1.16882347532e-14 0.451344918286 -0.862192968196 -0.230024021204 377 380 
6.98463881842e-15 -0.731086731297 0.137569780698 0.668271461878 378 379 
1.10565998903e-14 0.0953419121351 -0.482913208183 0.870462378942 378 416 
1.25784935702e-14 -0.813019056029 0.57044431615 -0.116590294223 379 380 
9.99239599437e-15 -0.511026260962 0.614704772185 -0.600824603075 380 404 
1.99880930213e-14 0.0879649807327 0.720574110546 -0.687775481808 381 390 
1.7702963616e-14 0.277489512548 0.950900745788 0.137066925576 381 392 
1.78731931013e-14 -0.453952662427 0.455045964053 0.766067980583 381 383 
2.78159312067e-14 -0.690017817651 -0.422250383378 0.587860548992 382 384 
1.53241772933e-14 -0.650438697066 0.435021722874 -0.622644041156 382 389 
2.02052411143e-14 -0.828042564334 0.328697251094 0.454206592614 382 387 
1.90346640947e-14 -0.209538853381 0.966132422567 -0.150604153291 383 387 
1.72198865367e-14 0.675466608682 0.447822851682 -0.585832360037 383 391 
2.46607042895e-14 0.994601230197 -0.0539552919637 0.0886409575716 384 388 
1.93128401566e-14 0.662875686706 -0.71307755766 -0.228289773613 384 391 
2.04588684881e-14 -0.402699145122 0.101757371665 -0.909658636979 385 394 
2.15871625591e-14 0.183137407937 0.897408741454 0.401395366908 385 401 
1.84736207942e-14 -0.810734240728 -0.500659272158 -0.303397897345 385 388 
1.61425479673e-14 -0.0478656329263 -0.91753386466 -0.394766371905 386 391 
1.63781257386e-14 0.671196485686 0.155231152194 -0.724843822483 386 392 
1.4526662275e-14 0.916855542177 0.320038891525 0.238644133997 386 405 
1.86533638581e-14 -0.398161996969 0.0319728426335 0.916757744174 387 390 
1.71217148767e-14 -0.248693001177 -0.561095719793 0.789508318129 388 389 
1.71694052399e-14 -0.205530504363 0.271680994202 -0.940184369773 389 591 
2.00168590044e-14 0.0906699528139 -0.220312169336 0.971206212758 390 439 
1.84236253445e-14 0.597072523846 0.51002685285 -0.61917445897 390 440 
1.62893379386e-14 -0.189656667662 -0.147179369588 -0.970756705658 392 431 
1.40703503458e-14 -0.905992530639 -0.215906280778 -0.36409066501 393 395 
1.46048649042e-14 -0.758943350745 0.650322593691 0.0329471470041 393 394 
1.10013430324e-14 0.591735714565 0.459506880948 -0.662346035294 393 580 
1.98660999804e-14 0.190940141283 0.887624902225 0.419122768883 394 400 
1.62593685494e-14 0.408301969051 0.628413832999 -0.662106907202 394 595 
1.34944367772e-14 -0.335438869329 0.198224871295 -0.920971044791 395 460 
1.57449632578e-14 -0.220031634135 -0.878407724767 -0.424247509184 395 399 
1.42734738632e-14 0.310957768472 -0.815413567285 0.488268348876 396 397 
1.77685617718e-14 -0.0993378060234 0.246782215312 -0.963966046342 396 444 
1.6025053994e-14 -0.613276842684 -0.739645519442 0.277157030935 396 399 
1.18962589884e-14 0.290959669369 -0.78012056654 -0.553854107561 397 413 
1.42836091615e-14 0.928473296659 -0.228667126139 0.292657962156 397 398 
1.3551476816e-14 0.489427963577 -0.759702124615 -0.428150616401 398 410 
1.92660492404e-14 0.943960216618 0.330059005238 0.000403117959634 398 402 
1.21934894731e-14 -0.962084889931 0.123362689648 -0.243257705672 399 400 
1.50828138051e-14 -0.355886343538 -0.0313877977192 -0.934001989633 399 461 
2.02837060922e-14 -0.210916391275 0.847673686529 -0.486789068342 400 401 
1.5787630827e-14 -0.231812485994 0.123128214228 0.96493648195 400 613 
2.12778562181e-14 -0.375915553694 0.867425683213 0.325975736204 401 403 
2.12881207756e-14 0.360479353142 0.850686330043 -0.382606068739 401 402 
2.6382558961e-14 0.47876510836 -0.765842832704 -0.429265333581 402 407 
1.80583185146e-14 -0.585446471691 -0.559021725541 0.587151717325 403 407 
1.88863539908e-14 -0.851033819388 0.510889545358 0.121380849811 403 405 
1.55033669015e-14 -0.161121774736 -0.0830061122294 0.983437725043 403 604 
7.56687676415e-15 0.651325175712 0.558830010317 0.513307446909 404 412 
9.99166342075e-15 0.244611012109 0.294038009431 -0.923962716653 404 602 
1.06165301433e-14 -0.246968669768 0.700138595191 0.669934641347 404 408 
1.49669023874e-14 -0.277208355141 -0.00598126519056 0.96079121161 405 606 
1.68304775011e-14 0.0828779360127 0.85484554477 -0.512220989719 405 408 
1.03791058196e-14 0.909710617647 0.312579401386 0.273350891656 406 409 
1.45272016819e-14 0.918560746152 -0.275034552462 -0.283905178857 406 408 
2.26857851029e-14 0.611037617056 -0.778971322955 0.140842850571 406 407 
1.77237138271e-14 -0.665943850413 -0.712509249157 -0.22101890861 407 410 
1.14913964052e-14 0.379422066087 0.676233806469 0.631463961564 409 411 
1.62459684194e-14 0.0307952620665 -0.998933599927 -0.0343993425841 409 410 
1.26843484841e-14 -0.447072657314 -0.527796287749 -0.722189114928 410 414 
8.77638053633e-15 -0.423925094132 0.688750844335 -0.588140960139 411 414 
6.76121173773e-15 -0.481047202405 0.63015766006 0.609503824866 411 412 
8.0461247303e-15 -0.0180912442796 -0.0916333197301 0.995628465642 412 415 
1.17504155645e-14 -0.857075442642 -0.0546396985174 -0.51228526132 413 414 
1.30975639003e-14 -0.00408781904846 -0.00613671578638 -0.999972814858 413 445 
8.33045683258e-15 0.081584876647 -0.000957135256833 -0.996665937912 414 620 
8.40447248522e-15 -0.662436985996 -0.637374856299 0.393612159545 415 603 
8.5940388377e-15 0.3956193585 -0.654122261677 0.644677741169 415 621 
1.0294030561e-14 -0.28277081256 -0.801291002764 0.527231824204 416 435 
9.82631297043e-15 0.584814830603 -0.622268980981 0.520358462231 416 607 
1.27575396304e-14 -0.982839182404 0.183319042464 0.0205248678856 417 433 
9.50020969389e-15 0.320682676921 0.521475967656 -0.790711980357 417 535 
9.77601177812e-15 0.538532940677 -0.505965087559 0.673781568445 418 426 
1.25048470908e-14 0.598438421725 0.596824424398 0.534482985552 418 548 
8.87261182302e-15 -0.411502118303 -0.383435398382 -0.826827250337 419 571 
1.0153857288e-14 -0.160550115134 -0.867932082326 0.470018681543 419 425 
1.89052472005e-14 0.464956763363 0.30972031009 -0.829390461556 420 427 
1.38361754526e-14 -0.593373117766 0.395203404033 0.701229358023 420 422 
1.20432353984e-14 -0.683633106621 0.452759525745 -0.572411204798 420 424 
1.76196813483e-14 0.530364161302 0.495077638099 0.688194731643 421 478 
1.7049947641e-14 0.00713566843207 0.988583632533 0.150504098692 421 429 
1.28959861529e-14 0.665663052707 -0.682229981575 -0.302415198861 421 551 
1.2680184101e-14 0.225136396112 0.718208609129 -0.658399572387 422 426 
1.67892922937e-14 0.0565389786032 -0.039382634094 -0.997623351787 422 423 
1.6087533607e-14 0.125593982124 0.686687363625 0.716021379773 423 649 
1.17835342962e-14 -0.698782754053 0.462866518577 -0.545396414196 423 425 
1.20249949906e-14 -0.294103558319 0.196971154774 0.935256895816 424 425 
1.58739496304e-14 -0.834863107467 -0.0775600008768 0.544966088903 424 430 
1.54683016878e-14 -0.409077855915 -0.37025604158 -0.834005858177 425 574 
1.08903302748e-14 0.4390082176 -0.859241363725 -0.262632944893 426 427 
1.39675292468e-14 0.239020858989 0.967824640225 0.0786415586187 426 549 
1.76102771609e-14 0.952633641481 -0.0776305524585 -0.294045306789 427 428 
1.76647947903e-14 0.0656303654338 -0.463473867737 0.883676767295 428 430 
1.5822764592e-14 0.761200876944 0.635917764238 -0.127207790905 428 429 
1.98186487623e-14 -0.648625601975 -0.0387047505106 -0.760122865562 429 477 
1.23823794056e-14 -0.828713864219 -0.367583544461 -0.422037520954 430 480 
1.60329098631e-14 0.564685076548 -0.817837240673 -0.110783627367 431 434 
1.88997370661e-14 -0.148409612871 -0.845038449271 0.513696998298 431 441 
1.6425492699e-14 -0.910038403138 -0.31999942557 -0.263496627016 431 605 
1.09544346318e-14 0.718445303504 -0.202996000398 -0.665303667279 432 435 
9.96413472994e-15 0.853808529393 0.520029940495 -0.0240802018964 432 433 
7.57884941148e-15 0.325861126982 0.158504569341 0.932035850931 432 638 
1.43229538728e-14 0.600376531894 0.394492585825 -0.695646188575 433 539 
1.62090840493e-14 -0.779211948907 0.115370444395 0.616050646652 433 434 
1.36038600762e-14 -0.627747833595 -0.712115063667 -0.314364109777 434 435 
1.3736013348e-14 0.982752715573 -0.05712769662 0.175879294723 435 601 
1.58369026859e-14 -0.939674947363 0.030493831223 0.340706794116 436 438 
1.43279387837e-14 -0.444026632311 -0.6364967032 0.630644350338 436 541 
1.73474702473e-14 -0.291404572772 0.909021495851 0.297931695272 436 437 
1.86284027223e-14 0.944288350137 0.0897385445503 -0.316648867702 437 440 
2.19495527875e-14 -0.60190048233 0.253307595602 0.757331546538 437 538 
1.79887675498e-14 -0.527189512313 -0.849727467647 0.00586931281505 438 440 
1.16689320152e-14 0.391269966763 -0.811317535811 0.434363521944 438 484 
2.0519173846e-14 -0.266651588127 -0.526550526425 -0.807243131697 439 441 
1.67726365175e-14 0.740330247818 -0.456317491989 0.493645085735 439 590 
1.8566816319e-14 -0.86572907843 -0.407215316905 -0.291013484977 439 440 
1.89746327577e-14 0.780106098911 -0.122582643828 -0.613520961235 441 536 
2.39869638849e-14 0.728262003248 -0.312360638747 0.609971545227 441 596 
9.45126674071e-15 0.00353321130026 0.720500871563 -0.693445030623 442 443 
1.45722414946e-14 -0.923569228823 -0.149428390935 0.353116178549 442 444 
2.01832068492e-14 -0.767467209028 -0.366261679117 0.526162014475 443 462 
2.36289935596e-14 0.363958099998 0.628850210126 -0.687082174613 444 463 
1.07178288996e-14 -0.288623780523 0.774095762017 0.563446594225 444 446 
1.0534029783e-14 -0.333234960927 0.87682724809 -0.346595495964 445 446 
1.42907630347e-14 0.701523453635 0.0380610694811 -0.711629256699 445 622 
1.2245948858e-14 -0.406666798135 -0.490386956294 0.77080655705 446 612 
1.57186007862e-14 0.939613077399 -0.0363648937634 0.340301130298 447 452 
1.33908067024e-14 0.650219787305 -0.648664754387 -0.395535415118 447 584 
1.29786605563e-14 0.162626785329 0.98635842686 0.025486907533 447 449 
1.25194034545e-14 -0.704704053959 0.308071374767 -0.639127705848 448 493 
1.47318711167e-14 0.836359969294 -0.310176204824 -0.45198752607 448 502 
1.33484314854e-14 0.797044791916 0.495652394217 -0.345033771951 448 449 
1.48684929137e-14 -0.940555684271 0.00535063607064 -0.339597372602 449 450 
1.82391492713e-14 -0.120479020233 0.989741351501 -0.0767910334151 450 452 
1.50944749438e-14 0.0152007895773 0.622640903062 -0.782360046162 450 496 
1.93475992026e-14 -0.848246241104 0.451382031581 0.277006454832 450 451 
2.23087853489e-14 -0.182134502773 0.702971937416 -0.687500893167 451 455 
2.20026122988e-14 -0.379416821882 -0.887761461517 0.260619382853 451 453 
1.78205635725e-14 0.866842360007 0.321282048052 -0.38126390925 452 456 
1.61820012632e-14 -0.17770678138 0.726424850003 0.663872907378 452 582 
1.47420771346e-14 0.776205961957 0.322757863207 0.54160102138 453 457 
1.74147147905e-14 0.735418644171 -0.644782361219 -0.208362963277 453 456 
1.05238489602e-14 0.161157105485 -0.717847110412 0.677291601472 454 457 
1.45757262768e-14 -0.763368982329 -0.207558919054 -0.611708338949 454 455 
1.49905681255e-14 -0.180590888168 0.0152850060906 -0.983439525187 454 458 
2.12659152395e-14 -0.529075410793 -0.238909855522 0.814248911961 455 495 
1.34954187043e-14 -0.0143997175079 0.799099868493 0.601025829986 456 465 
1.13423679604e-14 -0.0728328699931 -0.780824737638 -0.620490211156 457 470 
1.31190025468e-14 0.104948943949 0.644490342588 0.7573756779 458 459 
1.2148840254e-14 0.812691429041 0.308893121399 -0.494082665872 458 497 
1.40780307479e-14 -0.0439278759723 0.998081178674 0.0436383144755 459 467 
1.3819727637e-14 -0.726081905483 -0.100116566621 0.680280632988 459 714 
1.44072199109e-14 0.603694219529 0.460067195683 -0.651069477678 460 587 
1.67750113108e-14 0.122352548146 0.98139127374 0.147989938136 460 461 
1.67813223989e-14 -0.665719205545 0.74544145874 -0.0336893300648 460 464 
1.4527270193e-14 0.571903159096 -0.159949439071 -0.804576257142 461 609 
2.20168723076e-14 0.714380513773 0.663701778494 0.221721516242 461 463 
1.56585222628e-14 0.219684404398 0.0327646808357 0.975020634732 462 474 
1.82231199143e-14 0.924818416367 -0.356436183041 0.132906524175 462 463 
1.47190050512e-14 -0.141096878438 -0.978378699517 -0.15121769482 462 466 
2.19797422014e-14 0.442435396253 -0.284303564189 -0.850542417244 463 616 
1.48516041776e-14 0.204216773085 0.778256995437 -0.593811046247 464 465 
1.32855709087e-14 -0.950994463476 -0.225361141536 -0.211711800153 464 466 
2.0533558245e-14 -0.832186259371 -0.0575370485088 0.551502962606 465 588 
1.49567275311e-14 -0.926704595065 -0.0272294058412 -0.374802818751 465 469 
1.32286005142e-14 0.0684331490484 -0.735708155646 0.673832630426 466 472 
1.02734437403e-14 -0.162348576156 0.708921687052 -0.686347566068 467 470 
1.35256820186e-14 -0.599962361333 0.567679866107 0.563723987959 467 716 
1.0598313913e-14 0.0535151633428 -0.998567036955 0.0 468 471 
1.16375300689e-14 0.806635031153 -0.380506447079 -0.452277315646 468 472 
1.83537146284e-14 0.598684424243 0.712297777476 -0.36634524205 469 472 
1.88198020812e-14 0.360761956114 0.0507302889945 -0.931277213723 469 697 
1.60472225459e-14 -0.602088843729 0.72980313586 0.323846270856 469 470 
1.1160106342e-14 -0.790321493809 -0.396784321187 0.466855586755 470 471 
1.10541033796e-14 0.226713859094 0.702822816526 0.674270653866 472 473 
1.40219244938e-14 -0.581729167754 -0.575620431222 0.574675816912 473 726 
1.50189808088e-14 0.099788382705 0.994080462712 -0.0429687366702 473 475 
1.36750212891e-14 -0.0965674823113 0.646691210055 -0.756614300815 474 475 
1.18118830527e-14 -0.769074845652 0.374627343169 0.517859281597 474 682 
1.35649720834e-14 -0.678970468174 0.138164378188 0.721047646101 475 729 
2.12188905356e-14 0.904567074838 0.0927926452682 -0.416110480645 476 481 
1.99004902488e-14 -0.885364233963 0.464854820877 0.00633788019733 476 544 
2.02965000633e-14 -0.175628490839 0.772693972833 0.609998899632 476 478 
2.21556591312e-14 0.231966518503 -0.201446837109 -0.951635805396 476 662 
1.74469257525e-14 0.16281172397 0.581877243536 -0.796813162537 477 480 
1.80186244894e-14 -0.0591422800684 0.995473683318 0.0743931215173 477 478 
1.81719297729e-14 -0.92236266533 0.386201226599 0.00978397562104 477 479 
1.61849660698e-14 0.731779641 0.678233948652 0.0670616724623 478 482 
2.1584201867e-14 -0.461662327846 0.671340729229 -0.579801276582 479 507 
1.53908351096e-14 -0.637769485788 -0.766873095836 -0.0718034670468 479 486 
1.47645264093e-14 0.231800256766 -0.218826108521 -0.947831090012 480 575 
1.48970276079e-14 -0.727883892261 0.592821215417 -0.34459838354 480 505 
2.21897540929e-14 -0.369710167546 0.669928617659 0.643824540736 481 482 
1.78585146849e-14 0.19667763359 0.293669487319 0.935455044705 481 678 
1.77984175013e-14 0.420136320062 0.651181905104 -0.632018669843 481 484 
1.67418206928e-14 0.485560217162 0.445645339919 -0.752084773492 482 483 
1.64689697747e-14 -0.723690943353 0.689130672295 0.0370180362978 482 486 
1.32397985056e-14 0.257296033968 -0.841784337478 -0.474550187105 483 484 
1.54613512503e-14 0.824817406121 -0.16162478889 -0.541805937746 483 487 
1.58317017612e-14 0.545545687879 0.838056038553 0.00647909571748 484 589 
1.90114651281e-14 0.00592798271608 0.934020855818 0.357169287479 485 594 
1.78911299953e-14 0.809691490761 0.231655624248 0.539198814486 485 583 
1.87558778054e-14 0.619677247825 0.782712558838 -0.057975501415 485 487 
2.06070360641e-14 -0.714435558782 0.355032244261 -0.602937756226 486 498 
1.58695444416e-14 -0.441843177447 -0.489598642555 0.751709901326 486 488 
1.87234484223e-14 0.0108550759599 -0.784764983476 0.61969838473 487 488 
1.48838840912e-14 0.451181584982 -0.464591931611 0.761964247492 488 499 
2.00273106041e-14 -0.853513063564 -0.468334174023 0.228426250171 489 490 
2.03136536039e-14 -0.368961459686 -0.656706337344 0.657726560023 489 522 
1.68612675012e-14 -0.323017817913 0.946234510866 -0.0173129938671 489 493 
1.21033691979e-14 -0.543828727144 0.413366058483 -0.730327883369 490 492 
2.15568714104e-14 -0.250101188075 -0.957645168328 0.142706437491 490 495 
1.4535329673e-14 -0.518176030642 -0.835398583034 -0.183310689084 491 492 
1.09825991679e-14 0.0706283210189 0.666815504191 0.741868400487 491 713 
1.16613770378e-14 0.119960290977 -0.866574808387 0.484414729398 491 497 
1.46416112614e-14 -0.686013782033 -0.582030614377 0.436606750735 492 494 
1.80990827936e-14 0.875214490645 0.425977317411 -0.229222425641 493 496 
1.77550051145e-14 0.702032746026 -0.247144093105 -0.6678845864 493 519 
1.14199871326e-14 -0.514681833346 -0.0283698068473 0.856911760033 494 579 
1.13975517015e-14 -0.944291881903 -0.0482101806854 -0.325558935141 494 518 
1.71937430493e-14 0.723798352694 0.190411106838 0.663219085243 495 497 
2.22290953776e-14 0.823455758099 -0.552848290025 -0.127590684099 495 496 
1.51595806052e-14 0.177679387395 -0.699272550483 -0.692421790122 496 692 
1.52404015831e-14 -0.0769430096318 -0.63165278007 -0.771423708929 497 715 
2.01239639627e-14 0.0619813886576 0.930369378097 -0.361346271267 498 508 
1.88839113699e-14 0.917020034368 0.235364980111 -0.321990035102 498 499 
1.32843733379e-14 0.101413477485 -0.524070347488 -0.845615502145 498 735 
1.63402998717e-14 0.717410728399 -0.692738683504 0.0737222025917 499 501 
1.56934547116e-14 0.784374967872 0.563880735503 0.25844617603 499 500 
1.509194527e-14 -0.529464479102 -0.83009629545 0.174950009002 500 581 
1.12160198956e-14 0.0355486278744 -0.99149686934 -0.125180881705 500 502 
1.16776516636e-14 0.335700198087 0.637295729731 0.693656636868 500 585 
1.74555355215e-14 -0.808388376046 -0.45355709989 0.375225519672 501 513 
1.90149704487e-14 0.9496239472 0.192920212393 0.246973987608 501 502 
1.20400424234e-14 0.50951964456 -0.239434422322 0.826474977973 502 523 
1.19547251424e-14 -0.635877349601 -0.639088338724 0.432696304087 503 529 
1.30609292475e-14 -0.963393957786 0.0254378119331 -0.266880122576 503 516 
1.6569718734e-14 -0.812656096349 -0.56286741286 -0.150898457936 503 514 
1.36826366694e-14 -0.68832583876 0.708595937651 0.15523961105 504 515 
1.79782466544e-14 -0.693396111354 -0.0917597945059 0.71469012367 504 506 
1.75234897406e-14 -0.482652946414 0.481511198818 0.731568929583 504 511 
2.10625527667e-14 0.706765237625 0.241572601224 -0.66492524183 505 507 
2.1435815434e-14 0.0141923328546 -0.0401264149893 -0.999093813667 505 563 
1.54143480746e-14 0.242549955863 0.958817851205 0.14777634155 505 511 
2.01709644474e-14 0.378250903219 0.92559633866 -0.0140595900593 506 512 
2.1568256158e-14 -0.41211963581 0.88292721172 -0.224937645993 506 516 
2.53006063266e-14 0.85374488464 0.346204636882 0.388924184581 507 508 
2.16514043052e-14 -0.150134823325 0.838809581638 0.523314456687 507 512 
2.49993948012e-14 0.914463797283 -0.395162850525 -0.0871910834008 508 513 
1.94540013333e-14 0.128924094266 0.00435388576822 -0.991644907009 508 660 
1.21400791465e-14 0.604274435319 0.633375892172 -0.483412231988 509 527 
1.49109162358e-14 -0.411456289505 0.016157382076 -0.911286267224 509 514 
1.77691321158e-14 -0.147225828614 -0.561702986855 -0.814134085976 509 520 
1.63721321523e-14 0.0825028126565 -0.839733423353 -0.536694571993 510 513 
1.6398936755e-14 -0.962584981957 -0.104039358959 -0.250211838846 510 512 
1.45959488226e-14 0.435126696297 -0.870584989398 0.229666136827 510 514 
1.65841371973e-14 0.0243642084658 -0.000566198378506 -0.999702988275 511 564 
1.56281419065e-14 0.473469116099 -0.258999926129 0.841870556776 513 524 
2.03894177088e-14 -0.14672332821 -0.743163542187 0.652824796192 515 516 
1.79542186119e-14 -0.521466952672 0.555690054763 -0.647518942046 515 530 
2.47626291239e-14 -0.499902923425 0.0718067183398 -0.863099566882 517 521 
1.55255332953e-14 -0.606277358205 -0.702093651943 -0.373486638085 517 518 
1.68310755684e-14 -0.0740947390337 -0.230931518363 0.970144630184 517 526 
1.76559760912e-14 0.183772552752 -0.582542192945 0.791752639588 518 522 
1.61786494952e-14 0.117120255548 0.00405159355541 0.993109475501 518 657 
1.77211401853e-14 0.0400064864329 -0.758738374634 -0.650165794164 519 696 
1.57410132132e-14 0.914637451008 -0.3693754513 0.164317099508 519 523 
1.53850524862e-14 0.171704695978 -0.966653076852 0.189998227338 519 522 
1.92093893779e-14 0.470583935369 0.294161364548 -0.831877305484 520 525 
1.33807180462e-14 -0.427098334617 0.881252027426 -0.202439810128 520 524 
1.78300510904e-14 -0.974230951691 -0.215358321112 -0.0670436148792 520 521 
1.98054978071e-14 -0.40887401074 -0.905140710092 0.116371552689 521 522 
1.27966989347e-14 0.955221693778 0.291373411473 0.0515077743979 523 524 
1.11544754918e-14 0.355104313826 0.597084200532 0.719299231042 523 698 
1.49338815322e-14 -0.70571902336 0.268883844728 0.655486184531 524 661 
1.19741240002e-14 0.883922856566 0.108717775636 0.454819556418 525 526 
1.227635061e-14 0.476825458749 0.812817946663 0.334610919534 525 528 
2.03260888479e-14 0.6774621292 -0.148871620112 -0.720334855622 525 762 
2.23878159652e-14 0.273885515288 0.207091352541 0.939201733505 526 656 
8.37635524364e-15 0.717488146567 0.322258501351 0.617543697112 527 529 
1.1033818668e-14 -0.199146628512 0.145279118725 0.969141165164 527 528 
1.15084808301e-14 0.794755398862 0.0927457436355 -0.59980170308 528 752 
1.45715861772e-14 0.964938077193 0.262477631775 0.0 529 530 
1.19467982035e-14 0.171584280611 -0.153595826812 -0.973122374952 530 568 
1.3847071477e-14 -0.239791956167 0.970623900965 0.0197246199735 531 540 
1.06302683664e-14 -0.194478234386 0.652324593306 0.732564564607 531 554 
9.42518040259e-15 0.473267073803 0.371220259449 -0.798882842367 531 533 
1.89413826596e-14 -0.320585555428 0.935803520791 0.146617434588 532 534 
1.87705002668e-14 -0.794080665136 0.606500693892 -0.0399099682577 532 538 
1.89792529473e-14 0.312924991488 0.672914371654 -0.670271734541 532 547 
1.97079402816e-14 0.587405601746 -0.391286802251 -0.708413225047 533 534 
1.07449335077e-14 -0.159391059356 0.708334124843 0.687646171938 533 555 
1.19662981941e-14 0.524788375941 0.793673897471 0.30769937431 534 537 
1.79768368505e-14 0.942893343141 -0.299123918129 0.146550418162 535 539 
1.16574762054e-14 0.660948342204 -0.243447992485 -0.709845309833 535 553 
1.29793440287e-14 0.947028052697 0.186050877691 0.261768864297 535 537 
1.31505069022e-14 -0.863587105007 -0.408861734426 -0.295041343184 536 538 
1.33079280239e-14 0.535386222913 -0.84127790868 -0.0749204423514 536 539 
1.53847782312e-14 -0.239149548361 0.227040396332 -0.944065756159 536 670 
1.15558741554e-14 0.725307500079 -0.21489788191 -0.654024411379 537 556 
2.00218508153e-14 -0.482610890826 -0.559442389181 0.673877541727 538 546 
1.36514764945e-14 -0.089821280903 -0.0123111132058 -0.995881807238 539 635 
2.17326636794e-14 0.593789744506 -0.274951270537 -0.756184857128 540 547 
1.22416669532e-14 0.693585280873 0.720018418155 0.0226480832337 540 543 
1.65295370068e-14 0.0661589277702 -0.0816326937344 -0.994464227406 540 559 
1.52049401484e-14 0.398134546209 -0.809925031229 0.430709097773 541 544 
1.66886725165e-14 -0.539020827429 -0.841889019587 -0.0260658070264 541 552 
1.78222026316e-14 0.191898630847 -0.96762371771 -0.163948944506 541 546 
1.15251513853e-14 0.378774250104 0.639793373281 -0.668726032814 542 558 
1.76036751014e-14 -0.469782152476 0.860919165781 0.195250913457 542 550 
1.62250495476e-14 0.18193648795 0.977836077218 0.103613321745 542 545 
1.18251801442e-14 -0.0858676992853 0.713398246649 0.695478022585 543 545 
8.89896687483e-15 -0.371043392388 -0.248405045164 0.894774683651 543 561 
1.76962240514e-14 0.41416960965 -0.141821459525 0.899082981744 544 663 
2.10383597611e-14 -0.898112247377 -0.026347988997 -0.43897628021 544 551 
1.61891072386e-14 0.720488661706 0.693042752378 -0.0242452413818 545 547 
1.3582295824e-14 0.408384487086 -0.10918464964 0.906256488523 546 680 
2.05078561655e-14 0.908413746656 -0.367034567746 -0.200175150721 546 547 
1.48233103613e-14 -0.666827769127 0.497440538088 0.554881642683 548 557 
2.2285292696e-14 0.352973278756 0.671148024247 -0.651897379987 548 550 
2.19080131132e-14 -0.433716332747 0.678621443262 -0.592758871257 548 549 
1.87568226274e-14 -0.122428321866 -0.230191979818 0.965413361433 549 643 
1.5941211393e-14 -0.949536386441 -0.186218070429 0.25239548544 549 551 
2.16080868033e-14 -0.98544798495 -0.0751693716053 0.15245272884 550 552 
1.91216880046e-14 0.645467586953 -0.586363063092 0.489438405149 551 552 
1.52927477685e-14 -0.241640136258 0.0379237656063 -0.969624583306 553 641 
1.08911056079e-14 -0.63388702508 -0.341490434065 -0.693953545187 553 556 
1.05506382549e-14 -0.466678837702 -0.540176259822 0.700300271859 554 555 
1.45424169268e-14 0.0100557329422 -0.224284012455 0.9744719411 554 562 
1.26295549621e-14 -0.780973308903 -0.624564400772 -8.29950463929e-06 555 556 
1.70186693887e-14 0.324300583079 -0.945954085468 0.0 557 558 
1.22691708739e-14 0.371786635734 -0.64214181941 0.67039434757 557 647 
1.10629588757e-14 0.0865636991235 -0.712155563099 -0.696664323718 558 560 
1.22415632756e-14 -0.693593323544 -0.720013437126 -0.022559962163 559 561 
1.38471035892e-14 0.239794533031 -0.970621917554 -0.0197907830118 559 562 
1.98967955418e-14 -0.53865708321 0.164692930051 -0.826271617265 559 773 
1.59946501553e-14 -0.349386335754 -0.803809430422 0.481476466666 560 561 
1.71342411684e-14 -0.332053396724 0.407179710147 -0.850849707862 560 650 
1.66506024695e-14 0.473568157236 0.172824899518 0.863634618666 562 772 
1.70725396918e-14 -0.737953355257 -0.311232604849 -0.598798055394 563 659 
1.31672998146e-14 -0.249738232854 -0.964407630148 0.0868834734796 563 564 
1.61683094873e-14 0.59465610776 -0.509964003482 -0.621547125048 563 573 
1.3332337277e-14 0.508716577201 -0.543000786974 0.668099984603 564 570 
1.47357400556e-14 0.710844416985 0.369834487024 -0.598266384689 564 567 
8.39044423969e-15 0.342386039325 0.515351072122 0.785611273174 565 576 
1.02382226899e-14 0.99266381632 -0.0937704957664 0.0763258926796 565 566 
1.12194420807e-14 0.670559024439 0.365239635466 0.645717123382 566 567 
1.22573368084e-14 0.283406275091 -0.587009627611 0.758353862211 567 569 
1.10088096298e-14 0.583653164671 -0.530772625124 -0.614515584659 567 572 
1.36684846437e-14 0.688881986954 -0.709316234069 -0.149372313825 568 570 
1.44119421925e-14 -0.653074946663 -0.318996183722 -0.686829344751 568 754 
1.3052947538e-14 0.986912017882 0.0194460092069 -0.160082858816 569 570 
1.23243227915e-14 -0.383322745641 0.19290126223 0.903245689557 569 796 
1.3815373824e-14 0.741819877636 0.196131946322 0.641276483879 570 760 
9.59250752866e-15 0.27847720592 0.0738884397101 -0.957596441232 571 578 
9.03849637573e-15 -0.556189289493 0.623304734223 -0.549676889225 571 576 
1.19632055108e-14 0.108271848705 0.814546438717 -0.569904646368 571 574 
1.31437003683e-14 0.151896121127 0.117819802598 -0.981349103277 572 793 
1.0366213932e-14 -0.982676467518 0.0140294309431 -0.184797552076 572 576 
1.01711074333e-14 -0.566092242116 -0.712442665122 0.414686655597 572 573 
1.60593742476e-14 -0.330941827138 -0.504177624007 -0.797673135126 573 658 
1.36930869382e-14 0.669791820845 -0.540039627653 0.509643127387 573 575 
1.43279254921e-14 0.196767201641 -0.874335078048 -0.443644947738 574 648 
1.08529158666e-14 0.962163901292 0.271301351654 -0.0252230775484 574 575 
1.53045951542e-14 0.140588807068 -0.886667307239 -0.440517733582 575 666 
9.9797758732e-15 -0.229138276105 -0.116664049278 0.966377333152 576 577 
1.58942700988e-14 0.589203925118 -0.0906384682526 0.802884426738 577 789 
9.67925187854e-15 0.656281973246 -0.651542195449 0.380508527028 577 578 
1.19042373596e-14 0.206648598489 -0.850978312298 -0.48283772506 578 651 
1.13881400086e-14 0.944135501074 0.049520179496 -0.325815756884 579 655 
8.26948070153e-15 0.0279599515913 0.63372319573 0.773054430361 579 700 
1.09439282909e-14 0.920428259732 0.241445164685 0.307434629047 580 587 
1.37064069494e-14 0.38861289898 0.921094615184 -0.0237639354033 580 586 
1.28031997063e-14 0.87919443349 -0.384852720891 -0.280901283984 580 592 
1.5363644093e-14 0.177020243532 0.151457250677 -0.972483693744 581 585 
1.78903163375e-14 -0.0764101360764 0.753170324584 -0.653372752164 581 583 
1.35086909779e-14 -0.894041212832 -0.102174799461 0.436177280601 581 584 
1.39206603053e-14 -0.932811103564 0.0141155469382 -0.360089150631 582 584 
1.80001186435e-14 -0.641861805283 -0.759801244368 -0.103515660534 582 588 
1.41266888914e-14 -0.102210328119 -0.149929148577 0.983399358975 582 693 
2.11622384731e-14 -0.319293686321 0.931385968681 0.17484770293 583 593 
2.07945498944e-14 0.955840037187 -0.100563644797 -0.276146295748 583 586 
1.51402839387e-14 0.635059920992 -0.677853196663 0.37042400101 584 586 
1.51901035077e-14 -0.319964497516 0.418747655098 0.849866531685 585 733 
1.18715876872e-14 -0.510530516518 0.104925980714 -0.853433729281 585 695 
1.49342884295e-14 0.361941788876 -0.881272495617 0.303902829757 587 588 
1.29523754143e-14 0.311124210742 -0.708383338773 -0.633557235646 587 608 
1.77391634546e-14 -0.00726152111005 -0.0375499909511 0.999268366602 588 694 
1.80224442848e-14 -0.155076179853 0.921978415779 -0.354834016519 589 590 
1.5900028479e-14 -0.868873911311 -0.0278778793329 0.494247863008 589 594 
1.50384582431e-14 -0.158483765892 -0.252134253569 0.95462621697 589 679 
1.75455239007e-14 0.874428433952 -0.379032572008 -0.302835307143 590 591 
1.81189282104e-14 -0.31568460246 0.861694580965 0.397272804134 590 596 
2.46700148796e-14 -0.136466378221 0.921070277574 -0.364700522874 591 594 
1.93361204947e-14 0.801842020423 0.589978290593 0.0947364286452 591 595 
2.26287604374e-14 -0.553834107093 -0.828929888268 0.0783774339724 592 593 
1.37835768471e-14 -0.444675561026 -0.634626101696 -0.632070689458 592 614 
1.71507282371e-14 0.282970045441 -0.870959195186 0.401693955274 592 595 
1.40127205582e-14 -0.142377870422 -0.25476118751 0.95646499118 593 736 
1.95555188696e-14 -0.884376797558 0.231262257904 -0.405457085288 593 594 
1.75724142243e-14 -0.228348781822 -0.917794416882 -0.324823401529 595 615 
2.10576457388e-14 -0.201038410328 -0.104937737584 0.973946419883 596 668 
1.90759061509e-14 0.837827740379 0.541528172349 0.0692236665077 596 598 
1.47397879675e-14 0.98692687046 0.161168707768 0.0 597 599 
9.85909757024e-15 0.810121414186 -0.257196259249 -0.526833349842 597 603 
8.17889540337e-15 0.747169713319 -0.196046778267 0.63506147752 597 626 
1.69681480033e-14 -0.975423104473 0.0845887713747 0.203456400777 598 610 
1.33123483177e-14 0.0922746834354 0.0844921370756 0.992142359528 598 671 
1.36967980178e-14 -0.131212636768 0.776872566363 -0.615834604083 598 605 
1.19005772005e-14 0.56878288548 0.546993026069 0.614235019041 599 607 
1.11558296658e-14 0.621346975408 0.429636870292 -0.655240487025 599 600 
1.07161306467e-14 -0.705283707077 0.204491840952 0.678791558224 600 637 
1.05879389242e-14 0.0813796965743 0.190981105581 0.978214476634 600 601 
1.16125848489e-14 -0.128129490838 0.427314057114 -0.894977949544 600 632 
1.5780784739e-14 0.752751859232 0.582065377685 -0.307513470475 601 607 
1.24068017917e-14 -0.0611314762768 0.966586854171 0.248943358922 601 605 
1.33935373385e-14 0.810595714509 -0.256742784046 -0.526324738598 602 607 
1.03089761361e-14 -0.623147140818 -0.528194729413 -0.576799764832 602 603 
1.25647926799e-14 0.158272731859 -0.940864688303 -0.299538612959 602 606 
1.00341915624e-14 0.881350689112 -0.243903615075 0.404638096766 603 624 
2.05623937137e-14 0.162146054792 -0.777483327006 0.60764161571 604 611 
1.46234297227e-14 0.803422737749 -0.547527329173 0.23393530789 604 606 
1.08588208038e-14 0.544880060431 0.616394428482 0.568474826427 604 623 
1.61394943469e-14 -0.861804092111 -0.241926001976 0.44583126448 605 606 
1.52115891592e-14 -0.00570970921356 0.0684450827199 -0.997638546705 608 685 
1.11911085348e-14 -0.996957027962 0.0128239399121 -0.0768910330437 608 614 
1.37241219825e-14 -0.51299478281 -0.73395524528 0.445135991284 608 609 
9.9839052743e-15 0.978802903419 -0.133952993193 0.154924084223 609 613 
1.56655697382e-14 -0.542877588961 -0.705952367136 -0.454879301286 609 616 
1.92152021293e-14 0.559018772595 0.550585471945 -0.619962619816 610 611 
1.67528130277e-14 -0.439477865378 0.805921237847 0.396673876415 610 615 
1.52580403982e-14 0.101784080719 -0.0974254785614 -0.990024382043 610 846 
1.4243040788e-14 0.507370751692 0.729791839384 0.458234428536 611 617 
1.82194595859e-14 0.375931425626 -0.867301360036 -0.32628808453 611 613 
1.75057869909e-14 0.19370870292 -0.902890762937 -0.383751493308 612 616 
1.44643102768e-14 0.709244608657 -0.685177855708 -0.16584146387 612 618 
1.3887678176e-14 0.135925527221 -0.00792539355786 0.990687356933 612 684 
1.6125822447e-14 -0.408213474091 -0.776424603041 0.48013185206 613 615 
1.469292354e-14 0.0160269431546 0.0682735257256 -0.997537900422 614 839 
1.29293441274e-14 -0.370656998486 0.765241402897 -0.526325930167 614 615 
1.92843340027e-14 -0.112572934595 -0.0779001087015 -0.990585133878 616 686 
1.3697226915e-14 0.157330368801 0.967843550947 -0.196280452268 617 623 
8.92957092281e-15 -0.510021828526 -0.467009239558 0.722343481036 617 848 
1.01000590232e-14 -0.953042810618 -0.129491750765 -0.273754064102 617 618 
1.25056148004e-14 -0.414778835725 0.284707777863 -0.864233763897 618 681 
1.68566054919e-14 0.345265824285 -0.876745038216 0.334827789385 618 622 
1.48685502446e-14 0.97144865541 -0.0439361416852 0.233146145918 619 627 
1.78963633938e-14 -0.00571361819717 -0.850692699523 -0.52563227217 619 622 
1.33804381578e-14 -0.399895822325 0.158962809611 -0.902670569171 619 628 
1.67071878325e-14 0.954533364702 0.0592129684341 0.292164132021 620 622 
1.21989039839e-14 0.552173131635 -0.767738543772 -0.325088235879 620 621 
1.43245223517e-14 0.690515205423 0.722319204645 0.0379962850933 620 623 
1.5284625232e-14 0.622473122022 0.580818814779 0.524572889843 621 627 
1.39174796411e-14 0.923314249557 0.368858542296 -0.106930689425 621 624 
1.02067220813e-14 -0.178270338107 0.940871291531 0.288064054202 623 624 
1.04923654589e-14 -0.555272444666 0.19273584642 0.809027444342 624 626 
9.80345669372e-15 -0.201583113991 -0.167850277633 0.964982141002 625 633 
9.96353883204e-15 0.642426295958 0.578107035738 0.503071276751 625 626 
8.94408098122e-15 0.839181440257 0.0908578090948 -0.536208325984 625 627 
1.1878879427e-14 -0.514858145414 -0.449636944999 0.729895682815 626 634 
1.05709325205e-14 -0.343814828991 0.879256393078 -0.32969616103 628 683 
9.81057834031e-15 -0.254509722219 -0.165546582012 0.952795429502 628 629 
1.51834431906e-14 0.0463540574932 -0.621617918511 0.781947865743 629 856 
7.21825898609e-15 -0.887486997424 0.0821311402628 -0.453454854646 629 630 
9.97778263535e-15 0.204798462953 -0.577286761757 0.790441385728 630 861 
7.38642919413e-15 0.634679160469 -0.6636706568 0.395883344646 630 631 
9.16967004599e-15 -0.410214636179 0.158209548039 -0.898161283497 630 633 
8.5056540602e-15 0.774357383252 -0.219960822929 -0.593285664229 631 785 
8.80381713861e-15 -0.0912104777743 0.485794549684 0.869301043506 631 633 
9.87101649077e-15 0.113133922271 -0.953407069237 0.279670656237 632 672 
9.39386645372e-15 -0.987387037371 -0.15820911092 -0.00605934428017 632 634 
1.20602652292e-14 0.738309981277 -0.245656363392 -0.628133204561 632 636 
9.25620202058e-15 -0.533128362106 -0.483095544649 -0.694545062799 633 634 
8.81855767111e-15 -0.201314064381 -0.944215376585 0.260633785421 634 854 
1.57534488252e-14 -0.95100192124 0.308617218944 0.0187285335439 635 641 
9.96425047673e-15 -0.853810809706 -0.520028871073 0.0240223745598 635 638 
1.84427979408e-14 -0.417516282556 0.535462062255 -0.734139314903 635 642 
1.80647315895e-14 0.401327146661 -0.546100884458 0.735330092779 636 637 
1.29157710365e-14 -0.236069566141 -0.512086545455 -0.825856240459 636 784 
1.75699269291e-14 -0.267694196768 -0.769296174495 0.580106208314 636 640 
1.45217222471e-14 -0.88207261801 -0.0123119324587 -0.47095255905 637 638 
1.69871142049e-14 0.234619403786 0.398969864933 -0.886440512523 639 641 
1.69174956286e-14 -0.608817434756 0.300637372207 0.734137930889 639 778 
1.78635169763e-14 0.563911396781 0.588987031033 -0.578876682771 639 767 
1.81571651255e-14 -0.902541799921 0.0739101205021 0.424211731902 639 642 
1.48514402294e-14 -0.927609721652 -0.295807617891 -0.228118516336 640 642 
1.48103707558e-14 -0.234240281766 -0.506857682504 -0.829594346705 640 786 
1.7596447791e-14 0.318461288802 -0.945080439647 0.0735212223241 640 673 
1.88683490491e-14 -0.546493419528 0.82734244514 -0.129805319158 642 669 
1.83757473608e-14 0.7100362433 -0.641717574742 -0.289908757141 643 647 
1.80863342322e-14 -0.252101463388 -0.918285383926 0.30528151897 643 649 
1.6951810452e-14 0.903187991437 0.0294190528772 0.428235882957 643 664 
1.15716588992e-14 -0.442279935723 0.891971375677 0.0936777637932 644 646 
1.04414141228e-14 0.679064849591 0.55263471163 -0.483182993857 644 647 
8.42622553884e-15 -0.194156565145 0.672022461593 0.714625104041 644 780 
1.16900058428e-14 0.0586990110959 0.285170021785 0.956677837504 645 806 
1.44454107252e-14 -0.913082050209 0.179850485333 0.365971272796 645 651 
8.53504361934e-15 -0.402781036692 0.443338055534 -0.8007613908 645 646 
1.63706102839e-14 -0.872069719738 0.125009305567 0.473145936723 646 649 
1.29652720058e-14 -0.107636426756 0.746901430312 0.656165111106 647 650 
1.6793844889e-14 0.698900083979 -0.453010552854 0.553461933305 648 649 
1.45576069802e-14 -0.256297726082 -0.262571197774 0.930251493793 648 651 
1.55199594918e-14 -0.815017292525 -0.563276418463 -0.13589146143 648 665 
1.95030043608e-14 0.755891744506 0.274844137159 0.594212395408 650 771 
1.57603284747e-14 0.662943832453 0.168348112592 -0.729495982168 650 781 
1.60885691909e-14 -0.435015048593 -0.230587651533 -0.870397175121 651 809 
1.31280200638e-14 -0.438618580633 -0.0801459683286 -0.895092377626 652 824 
1.26440256122e-14 -0.301599882091 -0.898037441635 0.320259682983 652 655 
1.75869122851e-14 -0.871267062844 -0.16967896174 -0.46054614877 652 653 
1.25893201259e-14 -0.767746268097 -0.157685192516 0.621048345852 653 654 
2.30543479573e-14 -0.484509295491 0.58907953024 -0.646711720657 653 656 
1.34880547042e-14 -0.541193135602 0.581678626501 -0.60725609544 654 757 
1.56866770617e-14 -0.245568489218 -0.0565532180945 0.967728190468 654 750 
1.86195988368e-14 -0.554249093045 -0.626365972657 -0.548154732859 655 701 
2.02439428026e-14 0.852521990202 0.0430655959167 0.520914206631 655 657 
1.98440252794e-14 -0.929902678459 0.0680800148904 0.361450024438 656 753 
2.15762710133e-14 0.621732313031 0.78170069362 -0.0489178548845 656 657 
1.67829500512e-14 -0.116123444013 0.956918647756 0.266124120154 657 747 
1.77476053813e-14 -0.26496453776 0.917477633169 0.296696117878 658 667 
1.48403245081e-14 -0.893627974454 0.331344752416 0.302720495374 658 659 
1.28880390047e-14 0.25174694279 0.253645273522 -0.933963356891 658 792 
2.07910698083e-14 -0.926402937564 -0.350087241176 0.138623666226 659 660 
1.28491220462e-14 -0.513619444929 0.535633555023 -0.670292294842 659 759 
1.59134825769e-14 0.0166745389149 -0.9684336251 -0.248713235529 660 737 
2.26313507317e-14 -0.751973173409 0.363087645388 -0.550185158142 660 661 
1.83057630036e-14 -0.0904796788241 -0.706505328615 0.701900027325 661 758 
1.51862890188e-14 -0.535703217913 -0.574955127587 -0.618424339413 661 743 
2.93626774571e-14 0.883983984776 -0.466358143566 -0.0328997961982 662 663 
2.60197170723e-14 -0.855799555405 -0.304265547777 -0.418365387436 662 674 
1.95286737297e-14 -0.0742957158243 -0.878054495571 0.472758341457 662 666 
1.78983205944e-14 -0.0195315200338 0.861317964985 0.507690735507 663 675 
2.03138028311e-14 0.899748666423 0.208347283876 -0.383462835972 663 664 
1.57334638768e-14 -0.0512262116376 0.895109220025 -0.4428942983 664 665 
1.36617525585e-14 -0.276144009207 0.757556477307 0.591483448517 664 770 
1.66093336066e-14 -0.96414385302 0.14536051458 0.222029168096 665 666 
1.33439121897e-14 0.191756791248 0.219335983356 -0.956619600163 665 803 
1.84633603874e-14 -0.672208908341 0.324507388759 -0.665454835573 666 667 
1.87187037862e-14 -0.668133404378 -0.743651383142 -0.0240909589822 667 734 
1.81283860436e-14 -0.264659082199 -0.20016430806 0.943339716109 667 790 
1.8275471015e-14 0.0895719635651 -0.836652751052 0.540360099841 668 676 
2.04843712471e-14 -0.929531217198 0.218718778694 0.296873394061 668 670 
1.63752661501e-14 -0.804292093309 -0.525192363805 -0.278005772677 668 671 
1.54520941501e-14 0.46608923207 0.675310212788 -0.571591588683 669 769 
1.30229935016e-14 0.866333133703 0.451369494299 0.213851539775 669 673 
1.56546594173e-14 -0.39804331429 0.706103578873 0.585644308306 669 670 
1.77626681597e-14 0.514020031932 0.566720069066 -0.643903540983 670 677 
1.78928468992e-14 0.81216529193 -0.00158285968631 0.583425259257 671 845 
1.21959617337e-14 0.0109101201779 -0.799713509696 -0.600282659825 671 672 
1.40829389224e-14 0.827172792705 -0.52720623647 0.194521863129 672 853 
1.50990274001e-14 0.706359173419 -0.514390197544 -0.486270956153 672 673 
1.33433590558e-14 0.466202076445 -0.22371315378 0.855925258854 673 872 
1.54207964122e-14 -0.858712639345 0.508330521553 0.0649051915167 674 675 
1.7613809612e-14 -0.707643710312 0.265255059681 -0.654889404838 674 738 
2.35876618448e-14 -0.977010508935 -0.201384695783 0.0699619163251 674 678 
1.61835164358e-14 -0.250859180955 0.967749301945 0.0230425674516 675 680 
1.55850246036e-14 -0.61160189089 0.487225398314 0.623341429954 675 768 
1.40698861714e-14 0.677109344311 -0.315135887856 0.664990457098 676 732 
1.47668638652e-14 0.861391757168 -0.50375512451 -0.0650769944934 676 677 
1.89272172203e-14 0.255197221033 -0.966606985214 -0.0233519702049 676 679 
1.53364598494e-14 0.536344790389 -0.393387207435 -0.746713312355 677 774 
1.61721762064e-14 0.842483506868 0.535533633986 -0.0585257851329 677 680 
2.32442655365e-14 0.678327596543 -0.283468919465 0.67787686453 678 739 
1.97976547042e-14 -0.545041182791 -0.837660927002 0.0354158218252 678 679 
1.94960271693e-14 0.678977248158 -0.282271304813 0.677726203538 679 740 
1.9065856835e-14 -0.636623708738 0.289410765923 0.714808829017 680 775 
1.62975286228e-14 -0.613577127943 0.632490873323 0.47273502433 681 684 
1.70392676801e-14 0.131720242136 0.669359441032 0.731168733271 681 683 
1.03992572553e-14 0.678619900381 0.447897601203 -0.582119205699 681 852 
1.48318265727e-14 0.174447475674 -0.686139082611 0.706244460186 682 720 
1.18244831102e-14 -0.179198734524 -0.868029774261 -0.463046568437 682 689 
1.74839442218e-14 -0.788753903335 0.24809887197 -0.562418198231 682 686 
1.18080100276e-14 0.950616367387 0.0272431604435 0.309170393578 683 687 
1.35240928046e-14 0.395296590631 -0.132293323086 -0.908976942558 683 857 
1.72465008879e-14 -0.240732698873 0.959125446272 0.148748600016 684 686 
1.3100775099e-14 0.590475297805 0.467411614018 0.657925000105 684 690 
1.46709526004e-14 0.50902205731 0.729438612348 -0.456963735965 685 686 
1.52859001273e-14 0.770352619419 0.0378051093646 -0.636496359346 685 843 
1.70761921014e-14 -0.257349440239 0.653824493927 -0.711536925781 685 699 
1.08008188566e-14 -0.443260934153 0.130023812684 0.886912370186 687 691 
1.42798874383e-14 -0.659426788355 0.611425077108 0.437396485906 687 690 
1.02768432014e-14 -0.196697578734 0.608523679109 -0.768771093683 688 689 
1.39691686965e-14 0.0872986213421 0.987481822032 0.131371998036 688 721 
1.1094866403e-14 -0.476066152074 0.183479909654 0.860055894464 688 942 
1.40637322667e-14 -0.572933037207 0.798627026288 -0.184235196849 689 690 
1.11261189905e-14 -0.94267939355 0.0608422818621 0.328106351226 691 859 
7.64150393639e-15 0.138416334835 -0.559206235365 0.817391769337 691 945 
1.96959294019e-14 -0.879488517295 -0.165382045535 0.446260828396 692 696 
1.60712106369e-14 0.0583786374623 -0.883361583157 0.465042200332 692 693 
1.80759257883e-14 -0.861201484949 0.0187353272063 -0.507918290511 692 711 
1.53341405117e-14 0.902311749283 0.100025870676 -0.419318890943 693 695 
1.77903310485e-14 0.643836600424 0.765162736569 -0.000646932830601 693 694 
1.59503713187e-14 -0.341350359623 0.787172142306 0.513653531442 694 699 
1.92884883274e-14 0.86942624294 0.020255864232 0.493647351914 694 697 
1.5326076897e-14 -0.30825939304 0.879655833564 -0.362190227752 695 698 
1.97993494946e-14 0.631322484627 -0.540534132931 -0.556106798683 695 731 
2.49512501242e-14 -0.83643218632 0.546958618454 0.034892225301 696 698 
1.99489208645e-14 -0.142299646745 0.173390095257 -0.97451869423 696 746 
2.26741693733e-14 -0.196913571452 -0.676492384341 -0.709635892065 697 725 
2.00847593065e-14 0.27461606937 -0.791791012141 0.545575849481 697 717 
2.00926199328e-14 -0.606422617159 0.339716246696 0.718918967011 698 744 
2.08130864006e-14 0.897645062386 -0.0614129643388 0.436419282096 699 728 
2.2875743919e-14 0.86261154249 -0.116675927347 -0.492227645242 699 844 
1.0766210089e-14 -0.772922614327 0.315772084707 -0.550344094891 700 702 
1.96472667078e-14 -0.954791472771 -0.0864917775701 0.284415920681 700 701 
1.57145793045e-14 0.678911572549 0.657959539547 -0.325834806271 700 707 
1.85633493868e-14 -0.17205649674 0.44427816157 -0.879211849944 701 704 
2.16155938347e-14 -0.538180532994 0.842477287061 -0.0243666717501 701 749 
1.06868206687e-14 -0.942047871344 -0.104242710712 0.318871863544 702 704 
1.41317207393e-14 -0.964952420921 -0.186406559455 -0.184714428108 702 703 
1.25029105995e-14 -0.550961561372 -0.215557865519 -0.806210992547 703 819 
1.1748526037e-14 0.383772126733 -0.625795879078 0.679042320089 703 709 
1.25723708742e-14 -0.291646288041 -0.894546749515 0.33871603978 704 823 
1.59113430781e-14 0.201545933995 -0.118485259003 -0.972286212948 704 833 
1.07786976957e-14 -0.80106048026 -0.583216276248 0.134762317008 705 712 
1.37252396615e-14 0.84003190313 -0.0402309848292 0.54104331581 705 713 
1.04344340361e-14 -0.539325778372 -0.127805609771 0.83234213572 705 709 
7.99999965287e-15 -0.355482188644 -0.550051416024 -0.755695608885 706 712 
9.73478182333e-15 -0.673868972904 -0.288122589001 0.680357245177 706 710 
1.03264846686e-14 0.0276682249764 -0.997612906972 0.0632689273659 706 708 
1.57323091946e-14 -0.938106147333 0.0113220536157 -0.346162775927 707 709 
1.5074704252e-14 0.564313641839 0.126550956417 -0.815803266152 707 713 
1.53559508657e-14 -0.820309180846 0.560692154205 0.112770368592 707 745 
9.34159973455e-15 0.63669537826 -0.517747680476 -0.571451078102 708 894 
9.07788325905e-15 0.305345387151 -0.692043356912 0.654094937069 708 718 
9.66118489683e-15 -0.478436127138 -0.604530188457 -0.636900403119 709 710 
1.11672199733e-14 0.385888904905 -0.621657862764 0.68163865408 710 818 
1.28550829724e-14 0.485956710109 -0.776179936537 -0.401734715973 710 891 
1.51216960848e-14 0.552587401199 0.829137378578 -0.0847252706096 711 717 
1.50130706775e-14 0.489546307637 0.206547757099 -0.847161399449 711 748 
1.76823213721e-14 -0.823452328428 0.55285194485 0.127596982265 711 715 
9.52930885121e-15 0.359165281679 -0.530014115044 0.768170123274 712 714 
1.53222850109e-14 -0.14665537134 0.638499123591 -0.755520397627 713 715 
1.33013196049e-14 -0.00219862396128 -0.99999749877 -0.00041049415488 714 716 
1.67033278869e-14 -0.807389746822 -0.576783374272 0.12426880498 714 715 
8.27325065954e-15 0.337787342757 0.60892658848 0.717710332178 716 718 
1.93748117449e-14 0.561566998533 -0.822807550477 -0.0873512509202 716 717 
1.7215617763e-14 0.173760916319 0.730544388096 0.660387795906 717 730 
1.58535436272e-14 0.62705321056 -0.77897642527 0.0 718 724 
1.01678669327e-14 0.0288885558651 -0.997533339426 -0.0639741203419 719 723 
9.12341867974e-15 -0.339610619893 -0.685453878724 -0.644063356354 719 722 
8.68558722462e-15 -0.580476904796 -0.541834354206 0.60783393752 719 893 
1.7567474936e-14 0.769797761877 -0.605163461938 -0.202949723194 720 729 
1.5782495196e-14 0.249949037681 0.618939288134 0.744607034728 720 721 
1.77038281116e-14 0.840544066232 0.526095724108 -0.129263149414 720 728 
1.10868810275e-14 0.818105180147 -0.559567808207 -0.132618936186 721 727 
1.32160328907e-14 0.480091456702 -0.164797403223 -0.8615996803 721 949 
1.52539701609e-14 -0.604041061856 -0.796953195359 -0.0 722 724 
8.54913650354e-15 0.450116868118 -0.570065982656 0.687327855142 722 726 
9.47978009665e-15 -0.640660558512 0.313602156589 0.700862137763 723 905 
8.28951774571e-15 0.471674494955 -0.49137889434 0.732167981412 723 727 
1.30336658929e-14 0.313175496415 0.0639601831979 -0.947539024743 724 895 
1.95134737918e-14 -0.772451647428 0.0526032499492 -0.632891262762 724 730 
2.06699241876e-14 -0.303634501667 0.697873654274 -0.648674380616 725 730 
2.08944233982e-14 -0.562098934706 -0.825582360611 0.0495838022989 725 726 
1.88198565745e-14 -0.720302173342 0.664927013998 0.197577440854 725 728 
1.41013865723e-14 0.018462005806 -0.996521370345 -0.0812669230845 726 729 
9.93277837158e-15 0.40802758392 0.533117206073 0.74114744508 727 729 
1.80705532857e-14 -0.539776888216 0.106345909991 0.835063745098 728 838 
1.37409986922e-14 -0.422510143543 -0.0598028179141 0.904383105533 730 892 
2.26311298691e-14 -0.200712249727 -0.933017844707 -0.298650789832 731 840 
2.53820411437e-14 -0.0366830023778 -0.663366571145 0.747394908749 731 741 
2.2748173495e-14 0.708234005459 -0.282421522826 0.647026024945 731 733 
1.89180498637e-14 0.837554931867 0.398103829498 0.374185885682 732 850 
1.29239896221e-14 -0.086338499347 0.160753724748 0.983211016776 732 934 
1.82493841505e-14 0.285062589079 0.769497399068 0.571500720152 732 740 
2.07400896277e-14 0.255802222478 -0.957059463327 0.136390639821 733 736 
1.72152161414e-14 -0.910006747371 -0.410340768649 0.0592298347396 733 735 
2.43614006192e-14 -0.2022241179 0.771619868918 -0.60308223654 734 738 
1.98134155501e-14 -0.889213628017 0.341663627121 0.304245114425 734 737 
2.1256193172e-14 0.00871769869496 -0.0890080653639 -0.995992754005 734 923 
1.98701067695e-14 0.753495175494 -0.650936851427 0.0923376194268 735 739 
1.93023583243e-14 -0.105746029624 -0.675375692002 0.729853034434 735 737 
1.71584738151e-14 0.990735125023 -0.134546540643 0.0184699877144 736 740 
2.01957986565e-14 0.480250399221 0.691776971132 0.539262622717 736 841 
1.99547082571e-14 -0.767330756618 0.220234510902 -0.602246021286 737 742 
1.36356260403e-14 0.0462996340052 -0.237124218139 -0.970375416559 738 925 
2.13063261142e-14 0.383414920379 0.511221475283 -0.769185024581 738 739 
1.95849876185e-14 0.457715914488 0.880133789583 -0.125939088686 739 740 
2.19040711587e-14 0.197957786924 0.650753035361 0.733030150515 741 842 
2.33083124621e-14 0.544451670839 -0.8325020591 -0.102531457197 741 744 
2.20725718705e-14 0.81356267392 0.529504234722 -0.240293655796 741 742 
2.1474847277e-14 -0.273844525323 0.961451038732 0.0249213978637 742 743 
2.03075882389e-14 0.419859240046 -0.224781912926 -0.879312976231 742 918 
1.63216256351e-14 -0.96314064444 -0.0777688278944 0.257511375353 743 744 
1.86357834322e-14 0.0914320443864 0.707504099496 -0.700769670046 743 755 
2.12796553833e-14 0.762495972766 -0.53145198032 0.368996861952 744 746 
2.39420386574e-14 -0.353802620978 -0.891334855051 0.283453491001 745 749 
2.3613813265e-14 0.254801134727 -0.67735368835 0.690121991114 745 748 
1.80195601338e-14 0.104939019261 0.774460148441 0.623858381938 745 955 
1.83681424784e-14 -0.190336165677 0.723841031481 -0.66319401775 746 747 
2.17458817796e-14 0.715917352601 -0.0677114453176 0.694893879969 746 748 
2.08443488786e-14 -0.794845003176 -0.24216314748 -0.556397727286 747 749 
1.60107273209e-14 -0.938170915055 -0.142618783981 0.315428623623 747 751 
1.63802789033e-14 -0.134419834668 -0.697273985254 -0.704088273966 748 957 
1.83049497023e-14 -0.193162032478 0.10478075376 0.975555955776 749 912 
1.58500760646e-14 0.732893826862 -0.442520687558 -0.516761143693 750 763 
9.81343437126e-15 0.593910615999 0.111824238294 0.796721733062 750 820 
1.96746592215e-14 0.731189753828 -0.554570109811 0.397257520006 751 755 
1.6632643259e-14 0.340775318982 -0.879714495265 -0.331624167987 751 753 
1.9485596328e-14 -0.3234637357 0.0737759809452 0.943360120167 751 816 
1.62804196327e-14 -0.964461752059 -0.264087310287 -0.00845111596373 752 754 
1.49565081956e-14 0.530182886169 0.72152327057 -0.445320420865 752 761 
2.01648868233e-14 -0.718332792043 -0.695444435219 -0.0188424361113 752 762 
1.81739334315e-14 -0.55968752756 -0.181905519789 -0.808492580896 753 762 
1.93303975885e-14 -0.135190911948 -0.516029583968 0.845835022801 753 757 
1.69244569748e-14 -0.783930829522 0.620686970838 0.0141470405814 754 760 
1.5605456235e-14 -0.44714104002 0.654058904195 -0.610140836343 754 756 
1.62234135464e-14 0.478773355363 0.311117314847 0.8209641226 755 758 
2.05308483201e-14 0.405364588055 -0.135087920689 -0.904118799957 755 815 
1.07744469743e-14 0.464543138392 0.0570071515585 -0.88371367379 756 765 
1.44605217359e-14 -0.961694541842 -0.274123344849 -0.0 756 761 
8.67084580952e-15 -0.595483106848 -0.235283122857 -0.768141732727 757 761 
1.55628037471e-14 -0.305188870359 -0.00573419883558 0.952274578246 757 764 
1.93504961161e-14 0.975707156417 0.218955971117 0.00733673142913 758 759 
1.66860652085e-14 0.566747146577 -0.823657172991 -0.0196604482914 758 762 
1.23615203226e-14 0.355573725727 0.93433558792 0.02417301634 759 760 
1.18012555823e-14 0.668185407544 -0.0364775396921 -0.743100027078 759 791 
1.1627019954e-14 -0.637697066138 0.143168046368 0.75686548497 760 798 
1.08852071018e-14 -0.341788302052 -0.238692299415 -0.908959153527 763 822 
1.46218333489e-14 0.649280398903 -0.622636730666 0.436759047102 763 764 
8.83464765412e-15 -0.661394748847 -0.530674142427 0.530039565275 763 788 
1.03759044808e-14 0.919157496921 0.235026714828 -0.316088498954 764 766 
1.34124977728e-14 -0.350879752117 0.853939753734 0.384278930658 764 817 
1.14214425259e-14 0.810037625769 -0.498971291008 -0.308004375925 765 794 
8.47779948108e-15 0.62140058704 0.240746249063 0.745588729789 765 766 
1.07049703179e-14 0.706831657069 -0.548439282179 -0.446769921019 766 991 
8.56640800594e-15 0.384949104673 -0.731770253145 0.562429091907 766 787 
2.53604719183e-14 0.562620236644 -0.443424927557 -0.69773404886 767 776 
2.13238394573e-14 0.791236926613 -0.602185809976 -0.10637845754 767 769 
1.63172109178e-14 0.776930282818 0.547025576883 0.311676681637 767 772 
1.94899755125e-14 -0.898055141308 -0.271534638571 0.346072106975 768 770 
1.58226159687e-14 -0.202955406193 -0.836372687272 0.509205097267 768 775 
1.20153587922e-14 0.396156022238 -0.0289613124892 0.917726347243 768 928 
2.04986769967e-14 0.18224331201 -0.931641720065 -0.3143741094 769 774 
1.48959192775e-14 -0.398391505838 0.280509564387 -0.873268911827 769 837 
1.5927775745e-14 -0.199530484901 -0.183405535925 0.962574669824 770 885 
1.97847748971e-14 -0.914723928558 0.403269078046 -0.0255770447106 770 771 
1.89401744998e-14 0.317576845164 0.797730227012 -0.512612360684 771 773 
2.28744354227e-14 -0.409645428246 -0.0773909971104 0.908956135731 771 779 
2.11692421217e-14 -0.264927203757 0.597900274493 0.756524182343 772 777 
1.989285094e-14 -0.0410282044821 0.94030708562 0.337845040174 772 773 
1.8846637479e-14 -0.931130483722 0.364685772346 -0.000556536602228 773 775 
1.14290495573e-14 -0.361561480549 0.103760864479 -0.926556516779 774 836 
1.57033811267e-14 -0.549065679881 -0.756421016982 -0.355463253017 774 775 
1.6960598989e-14 -0.946955198063 -0.32136560615 -6.74033211163e-06 776 777 
1.7698514945e-14 -0.00744326742155 -0.0188400286711 -0.999794804492 776 877 
1.64466554781e-14 -0.100985752712 -0.994887871931 -5.82388316737e-06 776 778 
1.77465032315e-14 -0.412252720094 -0.125179764558 0.902428790166 777 782 
1.43255956943e-14 0.0550723827432 0.49531009651 0.866968823519 778 883 
2.12329871836e-14 0.278510411259 -0.562866615527 -0.778211490499 779 783 
2.0640960858e-14 0.486155661835 -0.424604878383 0.763782279003 779 888 
1.84059711358e-14 -0.732996905685 -0.269334461511 -0.624639483302 779 781 
1.25588923634e-14 -0.47784957254 -0.878441680491 -0.0 780 781 
8.0485287843e-15 0.425523730512 -0.509102384879 0.748160622114 780 801 
1.99446132952e-14 0.560292249287 0.203247177082 0.80297146923 782 997 
1.72420750794e-14 -0.114031927889 -0.993477085504 -0.0 782 783 
2.11721895359e-14 -0.475273520841 0.406225096269 -0.780446187478 783 887 
1.11034550553e-14 -0.987944163931 -0.154810622875 -0.0 784 785 
1.74396491407e-14 0.257974813814 0.747904217867 -0.61162756342 784 786 
8.12784014011e-15 -0.439181824097 0.649343768109 -0.620863911176 785 855 
1.63697127665e-14 0.560811368047 -0.324716249157 -0.761610114825 786 878 
1.7150753893e-14 -0.475227866995 0.632738872535 -0.611391849484 786 870 
1.03041907553e-14 0.988169410966 -0.153366278014 0.0 787 788 
8.80712610562e-15 -0.689296626629 0.474972800079 0.547056669554 787 993 
6.41321645428e-15 0.549671738952 0.405855327821 0.730166030624 788 980 
1.42526697028e-14 -0.264658522726 0.870919661443 0.414071020068 789 807 
2.03261604844e-14 0.130062915167 0.727737781919 -0.673410245591 789 795 
1.72202451997e-14 0.916406029144 0.0545028463281 -0.396521663332 789 793 
1.89480012962e-14 0.299564129801 0.417356113736 0.857948253954 790 914 
1.48908572867e-14 0.294117340199 -0.857182479766 -0.422768478693 790 792 
1.65263403482e-14 0.89878597181 -0.0742730644711 -0.432050099841 790 804 
1.52180676091e-14 -0.386113823961 -0.303029844909 -0.871257153796 791 814 
1.21044904696e-14 -0.450120648856 -0.88742464461 0.0993423455195 791 799 
1.20226517796e-14 0.691432480689 -0.545701179323 0.473425123471 791 792 
1.18847969825e-14 0.60394107148 0.79701798126 -0.00418565735226 792 793 
1.35187841354e-14 -0.488693534195 0.745809135102 -0.452711126033 793 797 
1.26110965834e-14 0.297405717242 -0.598928344378 0.743528531835 794 798 
1.50300317745e-14 0.0987771286796 -0.559555550965 -0.822885571774 794 983 
1.63365633284e-14 0.322997930635 0.0212577161591 -0.946160898742 795 800 
1.3594983828e-14 0.958344194934 -0.231300316182 -0.167560639087 795 797 
1.25120781314e-14 -0.641389079907 -0.213091531735 -0.737029203817 796 798 
1.28792083977e-14 -0.644867630954 0.745454410668 0.168651890483 796 797 
1.33298355876e-14 0.849960342458 -0.272028415634 0.451185058858 797 799 
1.50275491818e-14 0.208950802211 -0.790812838464 -0.575286551881 798 799 
1.62875226212e-14 0.168308718496 -0.152505598481 0.973865605569 799 990 
1.21051330199e-14 -0.517025041092 0.226906772629 -0.825347456178 800 1020 
1.3566345796e-14 0.281313040397 -0.831944392224 -0.478258822762 800 808 
1.37182897243e-14 0.714842642921 0.469050463668 -0.518644057514 801 802 
1.05635295556e-14 0.291377701778 -0.787866441606 -0.542554610245 801 806 
1.54346700349e-14 0.657823036627 0.690633189744 0.300490681563 801 890 
1.07799554748e-14 0.0931162816997 -0.238320001118 -0.966712436638 802 810 
8.46754153032e-15 -0.207185995105 0.850251777936 0.483886223765 802 805 
1.72036564324e-14 0.827440256405 -0.304889745969 0.471576997831 803 804 
1.41029136814e-14 0.271027728011 -0.794825535989 -0.542951506111 803 889 
1.6010580264e-14 0.810183191764 0.555316387151 0.187688321279 803 809 
1.46301341717e-14 -0.588763618569 -0.808279201666 -0.00649104023417 804 807 
1.89852358422e-14 -0.421119117022 -0.411239382868 -0.808418740046 804 915 
8.24200961484e-15 -0.0920356472206 0.57499799051 -0.812961715304 805 812 
1.52308165127e-14 -0.74321393251 -0.164717002795 0.648460761738 805 806 
1.5913856903e-14 0.947848398719 -0.155853907067 -0.278016137476 806 809 
1.35988727497e-14 -0.669996009139 0.563381180043 -0.483432512055 807 809 
1.46302239999e-14 -0.223823693505 -0.483495801118 0.846247460574 807 808 
1.25900948955e-14 -0.920195306226 0.0751376198988 0.384180864275 808 813 
1.50921273034e-14 -0.297795359265 -0.216457468465 -0.929765609359 808 1016 
1.86970226226e-14 -0.586874564018 -0.675518686847 -0.446377362586 810 886 
7.9508696273e-15 0.187922454045 -0.920960372851 0.341346074979 810 811 
1.20884924845e-14 0.717160211994 0.2703901136 0.642316445998 811 1028 
8.63834984736e-15 0.192206250382 -0.754489799912 -0.627536372765 811 812 
1.41509577756e-14 0.912559417593 -0.39613861116 0.101535757791 812 813 
1.08879971378e-14 0.811616795318 0.140641856273 0.567007976859 813 1022 
1.75477085148e-14 -0.320714024509 0.863294035561 0.389699785281 814 921 
1.65934552536e-14 -0.961767976035 -0.158345263213 0.223448289077 814 815 
1.71972194748e-14 0.259073938358 0.765519012547 -0.588949349174 814 989 
2.04368540852e-14 0.389968697025 -0.830214652936 -0.398331577194 815 919 
2.05525170906e-14 -0.759338055436 0.562753993644 -0.326670568316 815 816 
1.77272530889e-14 0.499762930498 0.223982564957 0.836701155668 816 910 
1.74447088991e-14 -0.0254518794477 0.808212839025 -0.58834021507 816 817 
1.34756148979e-14 -0.461819085988 -0.0372399007741 -0.886192034272 817 821 
1.14861169609e-14 -0.912881999798 -0.274018036953 0.302589771587 817 985 
1.06038573485e-14 0.00663076117392 0.99015581928 -0.139812326183 818 819 
9.47240248094e-15 -0.398530646362 0.634777240362 0.661990316416 818 901 
1.26675839928e-14 0.474677734321 -0.0592074334719 -0.878166002736 819 828 
1.31482580824e-14 -0.612711105601 0.530819147603 -0.585505024412 820 827 
1.69651975101e-14 -0.94963724296 0.31334280374 -0.00232252614784 820 822 
1.41557505577e-14 0.980732348974 0.19503059243 0.0112750916467 820 825 
1.62238668797e-14 0.328307034761 0.944383548529 0.0188203133144 821 908 
1.41364421646e-14 -0.545754599875 0.837886290231 0.0099237774232 821 822 
1.39295994301e-14 0.489471491535 0.213573358346 -0.845460868154 821 981 
1.14751932409e-14 0.407428310934 0.34252960567 -0.84656697354 822 979 
1.74598650119e-14 0.515934751172 0.820259495269 0.246952815238 823 824 
1.25209170444e-14 0.0158153118655 0.738978316873 0.673543556945 823 832 
1.26018840861e-14 0.766267118648 0.157405979308 -0.622943063655 824 825 
1.36855391589e-14 0.396179009388 0.72278948887 -0.566231001712 825 826 
1.43870934205e-14 0.670636948869 0.741564404539 0.0181195124534 825 831 
1.5543022442e-14 0.978291211234 0.207234905413 0.0 826 827 
9.58983720909e-15 -0.548459313758 -0.215009950205 -0.808061323455 826 830 
1.24805575896e-14 0.781912156718 0.0901955333647 -0.616829105132 827 977 
1.24538687125e-14 0.863063262747 0.062952425941 -0.501157456857 828 829 
9.69070047015e-15 0.376216674396 -0.695127939249 -0.612583187805 828 904 
1.48480685371e-14 0.94286264655 0.195991695906 0.269438833276 829 833 
1.05143366802e-14 0.194475953751 -0.864522926406 0.463442783018 829 835 
1.24932801235e-14 -0.0965660712261 -0.897761187683 -0.429767197186 829 903 
1.03439347715e-14 -0.692721605906 0.454494048068 -0.559974943173 830 1077 
1.12944473479e-14 -0.106448501752 -0.533270528865 0.839220626247 830 831 
1.18733219918e-14 -0.26177244852 0.06233902341 0.963114235881 830 1075 
1.69881635903e-14 -0.791470666543 -0.258703503114 0.553756879395 831 832 
1.25692739867e-14 -0.20644308733 0.978342492701 0.0150737742392 831 909 
1.03376836651e-14 -0.774206592271 0.412771669893 -0.479816320083 832 834 
1.96967276912e-14 0.286349723377 0.909526032225 -0.301274347776 832 833 
2.12059349503e-14 0.545432361275 -0.796467974485 -0.261040810784 833 911 
9.39267919283e-15 0.764985655912 0.644047316778 0.0 834 835 
7.83366534474e-15 0.703935232809 0.321787357203 -0.633188822354 834 1078 
6.05304548949e-15 0.236970331264 0.543870973482 0.805015171475 835 1087 
1.39820034613e-14 -0.288963704431 0.95666636615 0.0359087927931 836 837 
1.14440416622e-14 -0.850383138746 0.461542934247 -0.252639342114 836 932 
1.18464701881e-14 0.131619330414 0.783362789872 -0.607469415942 836 927 
1.04571261888e-14 -0.859625900159 -0.343048867249 -0.378630144673 837 867 
1.31542793554e-14 -0.539375827837 0.426504498637 0.726063102621 837 876 
1.74734870778e-14 -0.536567366136 -0.000164508623104 -0.84385747288 838 844 
1.79617828677e-14 -0.0227756586767 -0.520476273897 -0.853572327154 838 951 
1.63122342779e-14 -0.0482739215699 -0.455123297066 0.889118896978 838 963 
2.01409268083e-14 0.995338670928 -0.0140812595865 0.0954077999105 839 843 
2.09336588633e-14 0.541512442646 0.816065887754 -0.201991933758 839 841 
2.04982608933e-14 0.436460891633 -0.798297812426 -0.414996979208 839 849 
1.64152383055e-14 -0.0270325183507 0.409908544898 -0.911725960896 840 842 
2.04424184703e-14 -0.417008275208 0.857139420218 -0.302350976048 840 841 
1.6431594123e-14 -0.768230844318 -0.628179570954 0.123336111807 840 844 
1.97684708158e-14 -0.514023271668 0.728925690297 0.452158616205 841 851 
1.83098382195e-14 -0.638386701197 -0.114732963605 -0.761116789197 842 956 
1.92123058587e-14 -0.35960964755 0.282353007661 0.889358015904 842 970 
1.58812652589e-14 0.517201621422 -0.763583436205 -0.386578347494 843 847 
2.16987768813e-14 0.75973527677 -0.598566726294 0.254008234914 843 844 
1.66410866344e-14 -0.259228080435 0.849545200368 0.459427638313 845 853 
1.47254139232e-14 -0.0592954980183 0.84871830381 -0.525510499127 845 850 
1.87148792634e-14 0.960339373014 -0.0891242093499 -0.264206669006 845 846 
1.68080157057e-14 -0.586981789478 -0.776481638231 -0.229191283236 846 848 
1.60578108961e-14 0.408126033383 -0.824056441187 0.392891998661 846 849 
1.64851094503e-14 -0.762524113386 -0.522942357294 -0.380904538505 847 849 
1.56945244228e-14 -0.199119076858 -0.376578516334 -0.904732122933 847 952 
1.49943398075e-14 -0.0821241966309 -0.989520883391 0.118760421271 847 852 
1.00774684254e-14 0.849914995539 -0.0138826362141 0.526736910393 848 852 
1.08121233574e-14 0.300890803573 -0.834325041829 -0.461916062616 848 854 
1.80806258915e-14 -0.827591484829 -0.303617125855 0.472132370343 849 851 
1.78256904052e-14 -0.217732135986 0.10730224006 0.970092235943 850 939 
2.18581786596e-14 -0.942406166815 0.314715917031 0.113245345675 850 851 
1.57998190768e-14 -0.286430096869 0.129181341713 0.949352400619 851 933 
1.41453764383e-14 -0.193649616315 -0.709737786683 -0.677327173717 852 858 
1.16673483232e-14 -0.239202350644 0.250294196113 0.938155131542 853 871 
1.08274790309e-14 0.935217153429 0.35026366445 -0.0518096641339 853 854 
9.56194931453e-15 0.533100080148 0.469222315932 0.704013297301 854 860 
1.61764781435e-14 0.63256608395 0.626249817332 -0.455709683602 855 868 
1.01951378245e-14 0.531760810048 0.604751570931 0.592879396128 855 863 
1.19172031515e-14 -0.70326201839 0.110157682074 0.702344515583 855 861 
1.66479949504e-14 0.485150358958 0.606327224582 0.630076523872 856 862 
1.57417663111e-14 0.925616581469 0.368745684937 -0.0852089429013 856 861 
1.55003725807e-14 0.464367766271 -0.885638358247 0.00269741535163 856 857 
1.71829874703e-14 -0.768394316239 -0.0753996761152 -0.635519522606 857 859 
1.74928717289e-14 -0.648919426695 -0.756546394484 0.0808772567045 857 858 
1.54617488888e-14 -0.0460619601071 0.724414487902 -0.687824065841 858 953 
1.22951964496e-14 -0.758378775999 0.651152998291 0.0293497006917 858 860 
1.10440698779e-14 0.1396466407 -0.95002678892 -0.279191540122 859 864 
1.49219711617e-14 0.285298370947 -0.570945486542 0.769822116422 859 950 
1.15532567922e-14 -0.72476785279 -0.033305558381 0.688187691944 860 869 
1.35558275198e-14 0.305882398091 0.949962050253 -0.0633092538059 860 861 
1.23824949922e-14 -0.797561903656 0.371029211606 -0.475638869283 862 864 
9.21557862045e-15 -0.793393217418 0.0117817685125 0.608595425949 862 863 
1.1648680146e-14 -0.289869362242 -0.229178668354 0.929221658596 863 873 
9.62399328606e-15 -0.268316040203 0.366266089702 -0.890985776601 864 866 
1.58158683636e-14 -0.243598484256 0.947456684657 -0.207329711251 865 866 
1.10659038811e-14 -0.133043526424 0.943485462546 0.303536821558 865 944 
1.28397739796e-14 -0.215188283251 -0.835059123345 0.506330191939 865 1113 
9.56737280377e-15 0.80240435627 -0.0181928251277 -0.596503369775 866 1109 
1.44804719868e-14 -0.738745267442 0.649027972627 -0.181708889655 867 935 
1.20018093841e-14 -0.5495327319 0.422071724584 0.721019580786 867 875 
1.1843616692e-14 -0.412646203289 -0.668707244682 0.61850928192 867 872 
1.59640277806e-14 0.0109024252583 -0.969282396105 -0.245708717234 868 869 
1.50477066219e-14 -0.177908786891 -0.262502923387 -0.948388464059 868 874 
1.34903393011e-14 0.969868658569 -0.103264091932 0.22066108049 868 870 
1.32572576837e-14 0.174865090912 -0.768331121266 0.615702434683 869 1099 
1.26447196022e-14 -0.831779145711 -0.448604262077 -0.326952089466 869 871 
1.37870844275e-14 0.567551212864 -0.333772303126 -0.752649766121 870 881 
1.46385298456e-14 -0.197529084379 0.960521863514 0.195908168632 870 872 
1.4359479844e-14 0.0481207781275 -0.827189165875 0.559859334629 871 940 
1.67562656368e-14 -0.835476165167 0.544620192554 -0.0732695250475 871 872 
1.39375220518e-14 -0.639260096149 -0.635030937623 0.433684490999 873 874 
7.23414961555e-15 0.497244310599 -0.389454173277 0.775289328247 873 1112 
1.25967641299e-14 -0.750637488335 0.313204613209 0.581761318215 874 1011 
1.60408597291e-14 -0.200925697608 0.551470152133 -0.809635433604 874 1101 
1.07419696167e-14 -0.970882955189 -0.195166895738 -0.138910655216 875 876 
1.18081579158e-14 0.429653141681 -0.426429904376 0.795962131321 875 938 
1.22830080125e-14 0.100920233654 -0.993034677463 -0.0608048994319 875 882 
1.79792309902e-14 -0.796378674134 0.602073180267 -0.0573488708562 876 877 
1.20975966099e-14 -0.265012918548 -0.604329153927 0.751368369521 876 1003 
1.64338928024e-14 0.101080683738 0.991106512397 0.086548116443 877 880 
2.25779402106e-14 0.701910374966 0.227190116665 -0.675060350195 877 1004 
1.76326135857e-14 0.397461906894 -0.584883184706 0.707061307679 878 881 
1.29742397268e-14 0.983972345929 0.178321121709 0.0 878 883 
1.47847238813e-14 0.184074859392 0.982912227055 6.78220275219e-06 879 1001 
1.71069451833e-14 -0.658788117213 0.225554527788 0.717720956649 879 880 
1.29547864866e-14 0.0678876975133 0.311664709568 0.947763878472 879 884 
1.71289583179e-14 0.065573985969 0.685536841102 -0.725078817685 880 883 
1.19307131649e-14 -0.989696684001 -0.0575537481882 -0.131103164521 880 882 
1.53664095202e-14 -0.32772247136 -0.226336869709 -0.917262014463 881 1012 
1.39729039969e-14 -0.418846502816 -0.657648352657 0.62615193949 881 882 
1.25784426237e-14 -0.374901836918 -0.293744859861 -0.879296633669 882 1013 
9.03474891954e-15 -0.112469274664 -0.641271427313 0.75902675761 884 1131 
9.93037601874e-15 0.724323901509 0.224365211468 0.651931850415 884 1141 
1.99360194873e-14 0.886864627545 0.160451398121 0.43327414099 885 926 
2.41316017632e-14 0.921258277841 -0.386356085281 -0.044857116224 885 888 
1.64885205706e-14 0.0832585653144 -0.936614996414 0.340323904236 885 889 
2.01342964215e-14 -0.494890151033 0.668426484202 0.555238483562 886 1006 
1.78579507178e-14 -0.547867275409 -0.223394153268 0.80618639335 886 890 
1.67724973626e-14 -0.664974627914 0.287224405197 -0.689427940607 886 1027 
1.76849756783e-14 0.54830539638 0.221483348021 -0.80641572334 887 1007 
2.12524001092e-14 -0.464866605708 0.729797910906 0.501292377894 887 888 
1.9535611493e-14 0.505733724566 0.554178204031 0.661150450362 887 1000 
1.63481518589e-14 0.141739984632 0.91452653587 -0.378881237259 888 890 
1.85708979961e-14 -0.81689164623 0.244242428075 -0.522526243023 889 916 
1.79794179963e-14 -0.980002885865 0.0167837195237 0.19827418 889 890 
1.3563593967e-14 -0.0326057905014 0.057514834169 -0.997812059597 891 899 
1.12269066296e-14 0.551956665607 0.59001702422 -0.589256947708 891 894 
1.36460847303e-14 0.944302467395 -0.302936657975 0.128538831977 891 959 
1.22096412699e-14 0.990108039481 -2.9789634434e-05 -0.140307053517 892 895 
1.34859534358e-14 0.721163596311 -0.51291579989 -0.465661303501 892 965 
1.37259798189e-14 -0.595148524094 -0.563788189834 0.572661428133 892 961 
9.23355235333e-15 0.443044025527 0.759872855469 0.475715497925 893 895 
6.91368900508e-15 0.480582559452 -0.522200587963 0.704518948986 893 896 
8.73876491169e-15 -0.489029168819 0.677499483209 0.549404152056 893 907 
7.4198595208e-15 -0.56135585182 -0.486576929567 -0.669419524096 894 897 
1.07682320643e-14 -0.363677989709 0.729026373594 -0.579878320345 894 895 
1.06032145122e-14 0.105953177801 0.994371119911 0.0 896 897 
8.98634626068e-15 -0.492456474419 0.680951870742 0.54202506449 896 906 
9.80315339803e-15 0.594674948085 0.624214377649 -0.506673580184 897 898 
1.16303339919e-14 0.582562649875 -0.669956401673 0.460194718383 898 900 
1.15441027993e-14 0.503679914164 -0.665209839209 -0.55118274092 898 1156 
1.1301742317e-14 0.600841448136 0.531484720174 0.597087553399 898 899 
1.36937901179e-14 -0.491959837925 0.789868199805 -0.366174473176 899 901 
1.38056004116e-14 0.947810880637 -0.291872719633 -0.128315431966 899 960 
1.0947945201e-14 0.311160954935 -0.298371531291 0.902304432794 900 902 
8.18982643943e-15 -0.687392688158 -0.316161578282 -0.653860190473 900 901 
9.84552671608e-15 -0.270973286147 -0.750872198978 0.602299276935 901 904 
7.83153904083e-15 -0.431416593589 0.588913358933 0.683418450472 902 1054 
8.61414355489e-15 -0.251030525423 -0.74197856508 0.621652221316 902 1058 
1.16011417982e-14 -0.299879972123 -0.163753816593 -0.939817370488 903 1059 
1.56024865844e-14 -0.904583824195 0.425689960536 0.0227192100209 903 913 
1.34921691191e-14 -0.87763752264 -0.198220822271 0.43641824489 903 904 
8.38830093127e-15 -0.658960151101 -0.240569958784 -0.712669358252 904 1062 
9.37407370282e-15 0.54984739991 0.608072347184 -0.572639378145 905 907 
1.1090367941e-14 -0.818157866605 0.560613495141 0.127789727205 905 946 
1.40464625984e-14 -0.718450088794 0.0468010996572 0.694002252866 906 1152 
7.4898047807e-15 -0.444891971369 0.470763447151 -0.761874602962 906 907 
1.40274135052e-14 -0.909645602355 0.267071333434 0.318147420192 907 954 
1.62659644996e-14 -0.406343155072 0.104213408126 0.907758120808 908 1051 
2.02379282964e-14 -0.13548861692 0.680343969941 -0.720260312144 908 910 
1.4679133089e-14 -0.999921574925 0.00969615180181 -0.00792645190622 908 909 
2.20610645584e-14 -0.698472999897 -0.490478177663 0.521120548099 909 911 
1.23343458731e-14 -0.269646710706 0.108173794754 0.956864191792 909 1073 
1.83522276198e-14 -0.555359857952 0.811930847447 0.17984361857 910 917 
1.68323448569e-14 0.968938415999 0.168640103166 -0.180883558139 910 912 
2.10492942778e-14 0.328358013446 -0.648834902468 0.686435928798 911 912 
1.96261528505e-14 -0.54796063729 -0.716024281792 -0.432490887609 911 913 
1.93280990371e-14 0.30328796482 0.952713019782 0.0188231860744 912 958 
1.72851592959e-14 0.143448906166 -0.841390101211 0.521042329282 913 964 
1.88995565617e-14 -0.0465545612791 0.325460650254 0.944408829883 913 1056 
2.11665997002e-14 0.659843814501 0.743102486827 0.111376992849 914 924 
1.70797319006e-14 -0.684126273551 0.395009041936 -0.613138727064 914 922 
2.02954394165e-14 -0.984221198414 -0.0529301255397 0.168840262982 914 915 
1.50573562858e-14 0.227221429447 0.487501676612 -0.843037684389 915 1025 
1.75584385105e-14 -0.487446644327 0.801536135537 0.34631718462 915 916 
1.81705122734e-14 0.648109327503 0.752568935354 0.116594584538 916 929 
1.51837702823e-14 0.340157213221 0.272438351462 -0.900039118564 916 1029 
1.32489582162e-14 -0.403871169696 -0.344705009218 -0.847388066301 917 919 
1.54879362356e-14 -0.445155173774 0.189446730596 0.875183870697 917 1045 
1.66889699666e-14 -0.123034356135 -0.990689247896 -0.058286888016 917 969 
1.51183058171e-14 0.0859578550517 -0.91134843007 0.402560909881 918 919 
1.80025659808e-14 -0.342036436766 -0.701500924993 -0.625225981673 918 972 
1.69818773128e-14 0.941203315245 -0.336476704542 -0.0303273255001 918 923 
1.24660802353e-14 -0.964302189945 -0.110544035357 0.240626895242 919 921 
1.95243619111e-14 -0.412123431716 -0.449006231094 0.792809990773 920 1019 
1.12388107375e-14 -0.227447116972 -0.332040201249 -0.915432746702 920 1044 
1.54723941975e-14 -0.509195673224 0.167333341129 0.844227054362 920 921 
1.50083681607e-14 -0.159128842111 0.507974651994 -0.846545784078 920 922 
1.51949708225e-14 -0.643001465676 0.735883865691 -0.212188716368 921 922 
1.32447870074e-14 -0.0357846010271 0.910468089826 -0.41202829968 922 924 
2.446273917e-14 0.192964920548 -0.798761707057 -0.569863382556 923 931 
1.82613101681e-14 0.626913057591 0.653508452707 -0.424154123476 923 924 
1.66467004209e-14 0.122813327726 0.952380222416 0.279085647218 924 930 
2.03105122556e-14 0.223852990978 -0.866192967115 0.446765690437 925 931 
1.56817213387e-14 -0.407112330257 -0.890366728028 -0.203731784886 925 937 
1.34803378096e-14 0.857702209821 -0.509162100886 -0.0714204052688 925 928 
1.63502589843e-14 -0.274783222342 0.863982809476 -0.421933508564 926 929 
1.73081253036e-14 0.796330864868 0.273129143741 -0.539682892538 926 928 
1.67875749009e-14 -0.0354560291373 0.750421161069 0.660008296173 926 1002 
1.24790618847e-14 0.539649425199 -0.313337872099 -0.781407624605 927 999 
1.23112551564e-14 0.987383459564 -0.158163940684 0.00762047546674 927 936 
1.34964351924e-14 0.517235515097 0.833038490744 0.196250592002 927 928 
1.36875143664e-14 0.129403459118 0.268967344102 0.954416739467 929 1148 
1.56092813618e-14 -0.92880916795 0.264795918992 0.259223167979 929 930 
1.98212300834e-14 -0.684917375094 -0.430159179844 0.588091208309 930 931 
1.30084909673e-14 0.22804915927 0.245565006595 0.942173767674 930 1185 
2.0452491435e-14 -0.655275828805 -0.512082380469 -0.555324431118 931 941 
1.02219185876e-14 0.292413554466 0.922632526774 0.251482670781 932 935 
1.5579908796e-14 -0.790536245275 0.496111125145 0.359062942135 932 934 
1.07154691912e-14 0.520153619115 0.651733016661 -0.5519821442 932 936 
1.83138619955e-14 0.253318057144 -0.709097234686 0.658035769305 933 967 
1.81032500773e-14 0.558314175209 0.49762617116 0.663817351036 933 1102 
2.21332644772e-14 0.870729069519 -0.271930049418 0.409737642544 933 939 
2.0334014676e-14 -0.934323081618 -0.34151741601 0.102010949009 934 939 
1.74320108011e-14 -0.447331900544 -0.72259057805 0.527026590666 934 937 
1.78103484449e-14 0.956056478294 -0.12001821716 -0.267491379042 935 940 
1.07329247186e-14 0.311312284471 -0.202219760493 -0.928542853079 935 938 
8.83080062571e-15 -0.260351844151 0.306706667843 0.915504198323 936 1094 
1.47872084773e-14 -0.600610647334 0.787118619674 0.140396327843 936 937 
1.6355830716e-14 -0.456576164192 0.628094723345 -0.630107312129 937 941 
8.71427427755e-15 0.521134553591 0.588426160008 -0.618201772297 938 1096 
1.54871125512e-14 0.405074234953 0.146106303419 0.902534105881 938 1128 
1.66243427956e-14 0.249920446683 -0.894823726044 -0.36990575778 939 940 
1.6539150797e-14 0.820110134085 0.052015000773 0.569836649985 940 1103 
2.24999830891e-14 -0.9753852195 0.024232244091 -0.219172242602 941 973 
1.67834833694e-14 0.0641371754435 -0.0444231151402 -0.996951859203 941 1186 
1.50895004926e-14 0.407165823381 0.630392280741 0.660924779875 942 947 
1.47232478873e-14 0.648867756244 -0.752656253187 -0.111710337235 942 945 
1.87675038365e-14 -0.0997670464761 -0.988845628955 -0.110593211973 942 949 
1.41506737204e-14 0.864568484811 -0.454276071841 0.214836183229 943 947 
1.0341507486e-14 0.834970673841 -0.407130259868 -0.370228207091 943 944 
1.10890230054e-14 0.753166156382 0.24365708758 0.61104170443 943 945 
1.54713742614e-14 0.390600171511 -0.150258798994 -0.908214621849 944 1106 
1.60902783455e-14 0.0695753755567 0.53168060509 0.844082342718 944 950 
1.73766519953e-14 0.96955435911 -0.236319913198 -0.0641657490904 945 950 
1.44319718628e-14 -0.112072639497 -0.98489594849 -0.131983688857 946 948 
1.77372470698e-14 -0.287742047332 -0.794343190024 0.534998514633 946 954 
1.29568981706e-14 -0.431225830042 0.470242233665 -0.770010730563 946 949 
1.50277325416e-14 0.473896084687 -0.288070225326 0.832128623591 947 948 
1.46191741699e-14 0.279928177094 -0.0910149113888 -0.95569686699 948 975 
1.72290372029e-14 -0.801242223557 -0.597091722283 -0.0386312615646 949 951 
1.8896844282e-14 0.725511708681 0.686255965662 0.0518219081121 950 953 
1.82139946587e-14 -0.666460358653 0.73729095421 0.110601262129 951 952 
1.91851939624e-14 0.0655002619252 0.748892464016 -0.659446580875 951 962 
1.82248187747e-14 0.640551651536 0.117737002181 -0.758835673932 952 1104 
2.1779909868e-14 0.122136022748 0.986458157156 0.10946732904 952 953 
1.60943157632e-14 0.642311975744 0.166755599435 -0.748082813513 953 1098 
1.82364275548e-14 -0.31700929453 -0.208810207033 0.925150476745 954 1158 
1.40435108339e-14 -0.860369597197 -0.465352948721 -0.207872050395 954 966 
2.22347358841e-14 -0.250479710507 0.701873670613 -0.666808267139 955 957 
1.57344685762e-14 0.850076133167 0.212648579559 0.481820661067 955 959 
2.00428199287e-14 0.295127684145 0.249289116236 -0.922363586975 955 958 
1.88768568997e-14 -0.644613101504 0.762219208348 -0.0591255257403 956 957 
1.70374825976e-14 0.766445805803 0.629313770656 -0.128549620112 956 963 
2.10197964216e-14 0.644050915583 -0.27436623993 -0.714087938929 956 971 
1.55545016068e-14 -0.565801056814 -0.81257602705 0.13996201046 957 961 
1.97666933343e-14 -0.621780553569 -0.0869540641083 -0.77834949344 958 964 
1.73562571048e-14 -0.711199232509 0.674043968315 0.19965064602 958 968 
1.34805614758e-14 0.169919380244 -0.0998548464296 0.980385849481 959 960 
1.16506787926e-14 0.154595621407 -0.757544796191 0.634212957614 959 961 
1.46762478892e-14 -0.786657781003 -0.350432468287 0.508297767807 960 964 
1.08849819906e-14 -0.068966119195 -0.719010148306 -0.691569288674 960 1151 
1.38814963604e-14 0.0842407101541 -0.988840146455 0.12287663534 961 965 
1.93439842413e-14 0.734071636904 -0.119899713093 -0.66840323959 962 974 
1.77898950651e-14 0.781639636939 -0.035630621717 0.622711760577 962 966 
1.96871981858e-14 0.0488668912752 0.815409088016 0.576818902359 962 963 
1.70734480657e-14 0.662361776215 -0.747082586966 0.0560757136506 963 965 
1.7837169733e-14 0.0972226140226 -0.623379305252 -0.775851793261 964 1163 
9.64352141948e-15 -0.0429131204337 -0.818006555418 -0.573605909477 965 966 
1.38904270917e-14 0.161010956813 0.051791750916 0.985592758863 966 1157 
1.8337936857e-14 0.643161870939 0.641620837056 -0.417930029103 967 973 
1.65282305031e-14 0.514420482633 -0.83924611993 -0.176174678175 967 970 
1.66199875525e-14 0.477198516549 0.761188705934 0.439173462042 967 1100 
1.60533786739e-14 0.239661603989 0.436157860416 0.867368800667 968 1160 
1.57795467987e-14 -0.0158254556779 -0.520246128281 0.853869733016 968 971 
1.70799664266e-14 -0.962581150478 -0.205631259521 0.176503013721 968 969 
2.0818924686e-14 0.433494984316 -0.240660752953 -0.868426450864 969 1179 
1.70742038531e-14 -0.314078341489 0.469193765861 -0.825355684226 969 972 
1.99633807374e-14 -0.802000233756 -0.367852105673 0.470617098507 970 972 
1.82748029078e-14 0.963302634822 -0.0603579333094 0.261543406781 970 971 
1.49747348683e-14 -0.288223145027 -0.85967073303 -0.421774405864 971 974 
2.12444247876e-14 -0.71622273974 0.62587503239 0.308715776905 972 973 
1.98363925928e-14 0.255280839791 -0.0496626374556 -0.965590656167 973 1174 
1.76341579567e-14 -0.154977009478 -0.0524625981599 -0.98652410124 974 1206 
1.91353783377e-14 0.65933862601 -0.745610850606 -0.0966283380214 974 1105 
1.2339230227e-14 -0.72164881808 0.336282409241 0.605092657862 975 1115 
1.1584861001e-14 0.308073395585 0.692383231008 -0.65245401704 975 1154 
7.72573457677e-15 -0.356206212516 -0.634873486087 -0.685603960628 976 1065 
1.05216164688e-14 -0.138010380914 -0.479797136935 0.866457063073 976 978 
7.76017321751e-15 -0.791221180347 -0.123013626581 0.599029791785 976 1015 
1.32880060546e-14 0.563048091261 -0.53802230925 0.627302830917 977 979 
1.19997285079e-14 -0.339258310328 -0.830699372512 0.441409505315 977 978 
1.10169352454e-14 -0.162848770719 -0.15369362285 -0.974606868522 977 1066 
7.39539497733e-15 -0.55521885843 0.54463108197 -0.628576967281 978 980 
8.1718204328e-15 0.784386000177 0.613262495553 -0.0929930872421 979 980 
1.00572787798e-14 0.57145114776 -0.818324862922 -0.061546766339 979 981 
7.21961515613e-15 -0.968300983989 0.22426805414 0.109986564175 980 988 
1.40623092461e-14 0.186561474523 -0.571064628355 -0.799424797255 981 1050 
1.03863413124e-14 0.957209075306 0.267212233051 -0.111123393847 981 986 
1.55874961549e-14 0.465474152473 0.663738695657 -0.585478229541 982 983 
8.90711253093e-15 0.796924924413 -0.345152606204 -0.495762385907 982 994 
7.67090156162e-15 -0.371376328195 0.613364466328 -0.697039205714 982 992 
2.21009591327e-14 -0.3363073547 0.939688627123 -0.0623108917547 983 990 
1.41322139137e-14 -0.934295812541 0.14235970958 -0.326841012965 983 991 
1.07384900022e-14 -0.290841499014 -0.23770161339 0.926773524354 984 992 
8.59926421538e-15 -0.74397401362 0.244708753761 0.621787980658 984 996 
8.40311878732e-15 -0.566643643344 -0.510616408241 -0.646672919715 984 987 
1.04239920226e-14 0.466472159897 0.03873046551 0.883687543809 985 986 
1.48504079967e-14 0.828649727941 -0.491928223412 0.267107190831 985 989 
1.14126330953e-14 -0.266562932768 -0.951267250722 -0.155031676047 985 991 
9.37560753266e-15 -0.179179206169 -0.983489101762 0.0253771312927 986 988 
1.26901484935e-14 0.267883719138 -0.539723900194 -0.798082968481 986 1049 
7.29058034202e-15 0.490832663241 -0.55246109077 0.67369877533 987 1014 
9.77158104341e-15 -0.433766283759 -0.365332824937 0.823637504062 987 988 
1.02636099189e-14 0.297698718145 -0.46266888864 -0.835052676601 987 1209 
9.22641130735e-15 -0.480370084474 -0.436984581228 -0.760453192321 988 993 
1.61406317249e-14 0.447185479503 -0.609353345605 -0.654762282909 989 1026 
1.88896739691e-14 0.505211567051 0.830867256662 0.233282820466 989 990 
1.76322977449e-14 -0.807306287322 0.146848131078 0.571569929973 990 1024 
1.06746385826e-14 -0.243087520409 0.655506571538 -0.714996218236 991 993 
1.17869291983e-14 -0.67090781124 -0.580808602376 0.461025027763 992 993 
1.70576738723e-14 0.303492853017 -0.948516282979 0.0906032509988 994 1018 
7.84404758078e-15 0.305300604068 -0.589485229804 0.747862758131 994 995 
1.14832578904e-14 0.805212934372 -0.592985775815 0.0 995 996 
1.26109233482e-14 -0.184572682241 0.865763400949 0.465173793918 995 1223 
8.8018807213e-15 0.620097004222 0.496441631471 0.607474618315 996 1215 
1.88004637667e-14 0.946467855785 0.321644928886 0.0272605518452 997 1004 
1.96984923819e-14 -0.340140273822 0.683172081477 0.646204689873 997 998 
1.56979558164e-14 -0.00516170442493 0.984258568707 -0.176659069213 997 1000 
1.38256204783e-14 0.956559921547 0.291535789302 6.80499621334e-06 998 1001 
1.38953739782e-14 0.401010260192 8.35526126777e-05 -0.916073558313 998 1005 
1.44875048696e-14 0.162847946989 -0.968577100306 0.187986560489 999 1003 
1.69673874994e-14 -0.691604818833 -0.719185077368 0.0667502738488 999 1002 
1.36798060397e-14 -0.537995113975 -0.152092005176 -0.829113550305 999 1093 
1.48988964241e-14 -0.394523309571 -0.0758082123839 0.915753500207 1000 1010 
1.63483320647e-14 -0.968833250602 0.213794209306 -0.125116619979 1000 1002 
2.03075560066e-14 0.494115644535 -0.607127477993 -0.622290892824 1001 1004 
1.27773274114e-14 -0.0367257823362 -0.14305437325 -0.98903319621 1001 1132 
1.50070779822e-14 0.233813670984 -0.206577134721 0.950082656758 1002 1092 
1.68367532318e-14 0.711575748013 -0.677784258322 0.185117406016 1003 1004 
1.23727399169e-14 0.518506451123 -0.379087510106 0.766448771821 1003 1095 
8.54002143246e-15 -0.512589611334 -0.265107040404 -0.816682403068 1005 1136 
1.04425868787e-14 -0.224702663101 -0.724192210836 0.651961927538 1005 1009 
1.56929831476e-14 0.141530822498 -0.989933849448 0.0 1006 1007 
1.253738499e-14 0.452399562765 -0.0155339764716 0.891680061 1006 1035 
1.75182237692e-14 -0.344126483945 -0.467794283719 -0.814091807579 1007 1008 
1.75774814857e-14 -0.461008155582 0.359430768536 -0.811345181237 1008 1038 
1.85428890181e-14 -0.79224603316 -0.610201788703 -2.54439224395e-06 1008 1010 
1.45292166277e-14 0.0835230407013 -0.996505846277 -2.6431831105e-06 1009 1010 
8.64450636853e-15 0.531900432417 0.311136853267 0.787575893825 1009 1235 
1.74672166805e-14 0.573994865746 -0.245774930699 0.781104716115 1010 1039 
1.1803436333e-14 0.439493270072 -0.649134435029 0.620862425036 1011 1123 
1.56973283203e-14 -0.984694121594 0.174291385039 0.0 1011 1012 
1.96287203755e-14 0.356522187286 0.597704513815 -0.718081641694 1012 1013 
1.8533411714e-14 -0.388209829233 0.660310498236 -0.642871040261 1013 1127 
1.68159468966e-14 0.563586798385 -0.249791727199 -0.787384285917 1013 1142 
1.06970256626e-14 0.957843469111 -0.28729059971 0.0 1014 1015 
1.10030351821e-14 -0.532006705878 0.719516509453 0.446390924556 1014 1210 
7.47722550313e-15 0.440287651285 0.647795167857 0.621697840295 1015 1064 
1.47356467466e-14 0.685246191336 -0.153240180728 -0.7120077979 1016 1022 
1.17456581929e-14 -0.552324106264 0.825089766488 -0.119016632773 1016 1020 
1.35926827167e-14 0.596239998197 0.787183302804 0.157608097308 1016 1025 
1.23313107633e-14 -0.0599427272324 0.819718836214 0.569620837933 1017 1030 
1.33009486965e-14 -0.61693823002 0.787011575735 0.0 1017 1023 
9.70748589434e-15 0.0338838492974 0.689405219085 -0.723582979799 1017 1022 
1.59235831365e-14 -0.982045609869 0.153561790892 -0.109568227669 1018 1021 
1.15601957599e-14 -0.0966073890911 -0.220970460725 -0.97048393488 1018 1220 
1.82683428176e-14 -0.511486048118 -0.611974813603 0.603215425943 1018 1024 
1.6148319057e-14 0.103851305949 -0.994562204339 0.00780563603565 1019 1026 
1.92890121082e-14 0.16010164937 0.253010499732 0.954124283778 1019 1046 
1.3389305323e-14 0.956858731649 -0.180265143741 0.227872432774 1019 1025 
1.3341369403e-14 -0.937246371889 0.269193987392 -0.221593852651 1020 1024 
1.22240322133e-14 -0.0197902776906 0.723700859114 -0.689829987335 1020 1021 
1.09133359097e-14 -0.723477782088 0.287389163333 0.627684130454 1021 1023 
1.42720312785e-14 -0.0652841532028 0.734428935473 0.675538391271 1022 1032 
9.55341522535e-15 -0.695343611243 -0.0485682042395 -0.717034442576 1023 1217 
1.28688844344e-14 -0.591619868202 -0.790870357576 -0.156556727916 1024 1026 
1.54367035156e-14 0.526571401807 -0.37398344038 -0.763451992676 1025 1031 
1.34698705446e-14 -0.153873460899 -0.293429648433 -0.943515765343 1026 1048 
1.67985963765e-14 0.31629891844 -0.591747239439 -0.741478387285 1027 1034 
1.39627312354e-14 0.109461495852 0.991677814385 -0.0677738399574 1027 1028 
1.81116846184e-14 0.993559952291 -0.0503245742048 -0.101518759033 1027 1029 
1.1172564743e-14 -0.438576983908 -0.277150652574 0.854890487117 1028 1040 
1.42008679562e-14 -0.847908322949 0.526829652371 0.0591776415234 1028 1032 
1.6692272793e-14 -0.429592521247 -0.577485204408 -0.694234185545 1029 1036 
1.57420357017e-14 0.359502422218 -0.933020671881 0.015180061342 1029 1031 
1.25164351166e-14 -0.0462275435386 -0.532643781903 0.845076100607 1030 1032 
1.34065224382e-14 -0.815534975933 0.177338256297 0.550866450134 1030 1042 
1.40700669202e-14 0.683416188545 0.075615636033 0.726102326688 1030 1219 
1.38045814318e-14 -0.667798158709 -0.0545168654384 -0.742343270063 1031 1047 
1.52714292748e-14 -0.765344257939 -0.633022330303 0.116322380379 1031 1032 
7.69306440963e-15 0.277323641866 0.857745468287 -0.432855991404 1033 1041 
1.28956598647e-14 -0.442471317724 -0.0927333316015 0.891975146628 1033 1034 
7.94735410544e-15 -0.584601174882 0.678124703429 -0.445408074607 1033 1037 
1.1761539139e-14 0.0912756026658 0.00115091113417 0.995825004587 1033 1245 
1.17196344908e-14 -0.970172895208 -0.170906792718 -0.171916903204 1034 1036 
1.43196225433e-14 0.766604702291 -0.637825149682 0.0741370950163 1034 1035 
1.04443658025e-14 -0.110973853341 0.991943705086 0.0610941062243 1035 1038 
1.04440403792e-14 0.397023644074 0.13611235798 -0.90765943616 1035 1037 
1.52354136529e-14 -0.654606464407 -0.105677204869 -0.748547062734 1036 1143 
1.3375018981e-14 -0.64057830694 -0.750090133922 -0.164390461009 1036 1145 
8.46106149641e-15 -0.379081041211 0.55836247468 0.737922022347 1037 1244 
1.3775596959e-14 0.383835357795 0.226351403401 -0.895229278054 1038 1241 
1.44042107629e-14 0.849187240429 0.49710887006 0.178224021952 1038 1039 
1.8265745677e-14 0.532096671981 0.310338253983 0.787758401911 1039 1237 
1.29764241428e-14 0.966277154461 -0.215860904589 0.140401319924 1039 1097 
1.14798003858e-14 0.0664038776923 -0.955660842181 -0.286884784798 1040 1041 
1.31766969949e-14 0.525338889324 -0.686285032988 0.503022767736 1040 1042 
9.22339718569e-15 -0.301223595054 -0.641210258247 -0.705771741076 1041 1243 
1.5466626191e-14 0.534557910166 0.110113749073 0.8379276836 1042 1043 
9.83301172668e-15 0.266956604448 0.688736720777 0.674074106308 1043 1268 
1.58503540592e-14 -0.884780207358 -0.00839048808016 -0.465933025634 1043 1221 
1.34612262971e-14 -0.144894038653 -0.909872946857 -0.388763344646 1044 1175 
1.55296863451e-14 0.637987761835 0.76900460374 -0.0400441653156 1044 1046 
1.19132973397e-14 0.882504078476 0.287588862781 0.3721279316 1044 1045 
1.81387427823e-14 0.248022170926 -0.77778414976 0.577526466157 1045 1053 
2.18211432378e-14 -0.0403192357597 0.938002969278 0.344274293049 1045 1177 
1.58588163772e-14 -0.192112146669 0.806208676848 -0.559571704501 1046 1048 
1.52695752048e-14 -0.646135750705 0.374826253506 0.664841237698 1046 1047 
1.58371171448e-14 0.117996580932 0.567678553279 -0.814750186889 1047 1262 
1.72306559378e-14 0.0708725949439 0.897610165257 0.435055245358 1047 1144 
1.51949145558e-14 0.318007180423 0.330577635393 -0.888588690102 1048 1224 
1.33735376309e-14 -0.74411266979 0.284887751528 -0.604264266433 1048 1052 
1.52175271962e-14 -0.926887281143 -0.0465606227742 0.37244070194 1049 1050 
1.5618417514e-14 -0.731026969201 0.63872976292 0.24004970373 1049 1052 
1.40311008072e-14 0.433817150068 0.273343429928 -0.858537156809 1049 1213 
1.44366897759e-14 -0.428476958363 -0.871176059285 0.239707675891 1050 1051 
1.11534475431e-14 -0.474800129381 0.344097513031 -0.810038109391 1050 1063 
1.63258834039e-14 0.550625188737 -0.820454958187 -0.15383615672 1051 1053 
1.23071316146e-14 0.695992249677 0.0712902199328 0.71450156958 1051 1071 
1.73532323874e-14 0.40046853061 0.314410888293 -0.860680399053 1052 1211 
1.32204936715e-14 0.414761958503 0.879092456664 -0.234880757865 1052 1053 
1.47524868319e-14 0.067292083773 0.739445609212 0.669844733112 1053 1187 
1.12653016389e-14 -0.634066027594 0.763392884491 -0.123254113764 1054 1153 
8.15216916072e-15 0.396831720708 0.552665779491 0.732860915604 1054 1055 
8.54408599304e-15 -0.0619434131587 0.994041736158 -0.0896885742066 1054 1057 
1.63555071935e-14 0.55229301633 -0.833650060944 0.0 1055 1149 
1.07877936023e-14 0.314855782772 -0.77081674431 0.553811685275 1055 1060 
1.52441611719e-14 -0.163391745937 0.981676796513 -0.0980500104449 1056 1164 
1.34257791329e-14 0.915204866239 -0.385506848875 0.117407505226 1056 1061 
2.10451624827e-14 0.507310355008 0.172868588327 -0.844246797371 1056 1068 
8.22000591376e-15 -0.419104326245 0.632417582845 0.651459564848 1057 1058 
9.46840113685e-15 0.657590491242 0.75337089404 -0.00265364681955 1057 1061 
7.92826114303e-15 0.417561972751 0.484156103955 0.768917983868 1057 1060 
1.18899529849e-14 0.655346560603 0.755328329606 0.0 1058 1062 
1.70462556777e-14 0.572723976766 -0.478981790035 -0.665254606337 1059 1061 
1.27522789557e-14 0.862360092141 0.191246204319 -0.468785623517 1059 1062 
1.0559319319e-14 -0.212579324167 0.824289851963 -0.524744005098 1059 1085 
1.17508959881e-14 -0.19499439792 -0.216232826465 0.95667159963 1060 1165 
1.40840193295e-14 0.262836297901 0.294241400978 -0.918879251293 1061 1070 
1.10659652354e-14 -0.560917459999 0.82104770401 0.106076721333 1063 1066 
1.11930766989e-14 0.728680650944 0.612626586971 0.306126075134 1063 1072 
1.14371362562e-14 0.792821995616 0.140713947246 -0.592986398089 1063 1214 
1.29358828931e-14 -0.73889382029 0.601809320183 0.303086562683 1064 1216 
9.25972625681e-15 -0.584392557261 0.449263502111 -0.675757090003 1064 1084 
9.3487908358e-15 0.795724175298 0.130373299411 -0.591460767631 1064 1065 
9.60177282746e-15 -0.629534908789 0.440726663356 -0.639879525241 1065 1081 
1.28487009596e-14 0.322706736053 0.805953386509 -0.496285705296 1065 1066 
1.29033903541e-14 -0.94142310586 -0.22962967954 -0.246967095027 1066 1080 
1.60678050489e-14 -0.19629144268 0.840796587805 0.504510423546 1067 1071 
1.24604464401e-14 -0.712986779773 0.693526801284 -0.103297762651 1067 1184 
1.10244606858e-14 0.27822258945 0.167460604454 -0.945806077732 1067 1301 
1.11150333445e-14 0.791487949223 0.60407060767 -0.0929813270713 1067 1074 
1.85593513396e-14 0.515203265243 -0.644560605763 -0.564895761164 1068 1074 
1.26722577262e-14 0.662294193494 -0.485462204085 0.570695058388 1068 1070 
1.34041665693e-14 0.709283423237 0.70491306238 -0.00382099560501 1068 1073 
1.3686355873e-14 -0.741422089958 0.670344398429 0.0305233028656 1069 1072 
1.25468607506e-14 0.248209178176 -0.947541861896 -0.201386751858 1069 1076 
1.02624758556e-14 0.0603026272272 -0.879787396308 0.471527019847 1069 1073 
1.21121226077e-14 -0.631761672456 0.521353136442 -0.573644573179 1069 1079 
1.46974274489e-14 0.215247125472 -0.825974916347 0.520993390113 1070 1086 
1.27431772542e-14 -0.119859605634 -0.144681551973 -0.98219189747 1070 1317 
1.41290296461e-14 0.122618636197 0.829363376393 -0.545088121275 1071 1072 
1.51986316176e-14 0.88508778538 -0.060155271185 -0.461520265558 1071 1073 
1.28755214748e-14 -0.289205413047 0.335027101318 0.896725749852 1072 1302 
1.22227601224e-14 -0.12231283484 -0.142334739178 -0.982232351563 1074 1306 
1.72771699146e-14 -0.130775116229 0.980320758458 -0.147881978318 1074 1162 
1.26615801293e-14 -0.78552334027 -0.0915483180582 0.612022865056 1075 1080 
1.28487130985e-14 0.314320505578 -0.597492276915 -0.737702920422 1075 1076 
1.36099445591e-14 0.799156241698 -0.424519670682 -0.425596464459 1075 1077 
1.41263896196e-14 0.411901163325 0.8575278415 0.308193823274 1076 1080 
1.46359211386e-14 0.334403845853 0.539911589569 0.772443877138 1076 1079 
1.36302300861e-14 0.991758451263 -0.128121716928 0.0 1077 1078 
6.31236831975e-15 -0.264698086402 -0.558990728085 -0.785788959562 1078 1088 
1.3942848633e-14 -0.11837408957 0.0241088908083 -0.992676350228 1079 1329 
1.19118046486e-14 0.91470700372 0.161483251971 0.370451422831 1079 1090 
1.27555252251e-14 0.283570699525 0.808270705404 -0.516029190218 1080 1082 
9.90019095471e-15 0.769669798947 0.149913821909 -0.620591851856 1081 1084 
1.273786922e-14 0.867911875576 0.496718206062 0.0 1081 1082 
8.62433725635e-15 -0.337905545508 -0.550747439956 -0.76321497607 1082 1332 
1.25894000935e-14 0.293557300832 -0.262399710658 -0.919222771136 1083 1084 
1.33042818563e-14 0.681520946118 -0.560646368497 -0.47032419616 1083 1256 
8.54430461318e-15 0.40207718936 0.5668051765 0.719072893168 1083 1326 
1.21803073943e-14 0.582766086679 -0.673380195969 -0.454909661244 1085 1086 
1.2396933442e-14 -0.0492372030595 0.99878711337 0.0 1085 1087 
1.20888177837e-14 0.00815380167141 0.629936299484 0.776604000833 1086 1314 
1.28161203485e-14 0.314702170194 0.901436117415 -0.29728012092 1086 1091 
8.02611410614e-15 -0.716515581258 -0.34353150636 0.607117390587 1087 1089 
1.38844560626e-14 -0.853253069165 0.379912246127 0.357247652482 1088 1090 
9.39263102945e-15 -0.764985655912 -0.644047316778 0.0 1088 1089 
1.25237242632e-14 0.507934062543 -0.768515347016 -0.389085015786 1089 1091 
1.45736973953e-14 0.732996189417 0.679925844636 0.0204311550372 1090 1091 
1.50015678336e-14 -0.775492828191 -0.180687892131 0.604948559021 1090 1331 
1.201773277e-14 -0.0239627250548 -0.664084831518 -0.747273125674 1091 1313 
1.49463310811e-14 0.284013630881 -0.758604831701 0.586391479129 1092 1147 
1.33484802293e-14 0.5108193008 0.0430477821093 -0.858609649599 1092 1097 
1.22587100174e-14 0.496182678594 0.718906170394 -0.486802493453 1092 1093 
1.1994808857e-14 -0.979352434528 0.110088178315 -0.169556486102 1093 1094 
1.27755298236e-14 0.132682021776 0.956041606773 0.261495558692 1093 1095 
1.28914289262e-14 0.495783924491 -0.67640003072 0.544684586396 1094 1176 
1.10044999724e-14 -0.277765169695 -0.918509857333 -0.281400342014 1094 1096 
1.22526081234e-14 -0.330021223279 0.477921410864 0.814049824779 1095 1133 
1.25945464494e-14 0.965024771737 0.132422643181 0.226255239733 1095 1096 
1.69256216405e-14 -0.630370151587 -0.392767723454 -0.669602111258 1096 1125 
1.61684637669e-14 -0.639080329412 0.767940165945 -0.0429445466518 1097 1146 
1.61705608522e-14 -0.285258274839 0.559083120778 0.77849456048 1097 1236 
2.43640250167e-14 -0.152343309322 -0.985700197335 -0.0720183107134 1098 1104 
1.57152365263e-14 0.793786927651 -0.597072552793 -0.115787219465 1098 1099 
1.78990576551e-14 -0.326758753203 -0.667558641017 -0.669024796259 1098 1108 
1.59383263401e-14 0.0823338006953 0.765943987664 0.637613482467 1099 1101 
1.73447106306e-14 0.661214878587 0.75012450661 0.0103975438137 1099 1103 
1.86279334029e-14 -0.167854371034 0.807816918567 -0.565028084437 1100 1102 
1.76637746939e-14 -0.958578920439 -0.0026751543452 -0.284814495486 1100 1105 
1.42882699638e-14 -0.411128054112 -0.171068035033 0.895382292941 1100 1183 
1.93547222237e-14 0.623372781074 -0.119836507659 -0.772687250605 1101 1120 
1.85422293322e-14 0.895280208094 0.0562180276057 0.44194217084 1101 1111 
1.82973553963e-14 -0.565377580008 0.816635993227 0.115990717694 1102 1103 
1.95867082087e-14 0.884550656515 0.465332494245 -0.0321839378942 1102 1104 
1.43195473084e-14 -0.576105507585 0.194969182668 0.793781747044 1103 1126 
2.06238472816e-14 0.0940562453753 -0.826568766588 0.554921162696 1104 1105 
1.95545725296e-14 -0.319885778462 0.139723277666 -0.93709684367 1105 1202 
2.01809872573e-14 -0.0125376992599 -0.999284127925 0.0356936657341 1106 1113 
1.57763189373e-14 -0.598063480397 0.345661036552 -0.723075736853 1106 1116 
2.03044559512e-14 -0.774774997089 -0.610140523324 0.165687192274 1106 1108 
1.02544090202e-14 0.994283631193 0.106771066971 0.0 1107 1110 
8.96809864668e-15 0.237425202553 -0.836977092383 -0.493050321995 1107 1109 
5.66729611644e-15 0.6250767485 -0.0232298020599 0.780217556058 1107 1117 
1.73133810758e-14 -0.195514368339 0.617388247076 -0.761974989186 1108 1203 
1.69022681052e-14 -0.784967184279 0.606378809838 0.127008891752 1108 1111 
1.26205586439e-14 0.963983302929 -0.201050103814 -0.174112169107 1109 1112 
1.19180428631e-14 0.555322623377 -0.82810578281 -0.0765349360963 1109 1113 
1.18808244244e-14 0.527789458715 0.750942987879 0.396891567338 1110 1112 
8.15415655515e-15 0.801357969688 0.153022054087 -0.57828164019 1110 1119 
1.77322918173e-14 0.836859787382 0.518930492395 -0.174289530168 1111 1112 
1.78097224444e-14 -0.646089621178 0.117338036014 0.754188296588 1111 1124 
6.38464046666e-15 0.643483854526 -0.0665394344785 0.762562150007 1113 1114 
1.54475451782e-14 0.0427824196547 0.999084413135 0.0 1114 1116 
8.84161881357e-15 -0.176815427431 0.815790986084 0.550655401905 1114 1118 
1.54509148421e-14 -0.890168970328 0.455630556773 0.0 1115 1116 
1.22267212836e-14 -0.240974190677 -0.754337461099 0.610660653891 1115 1204 
1.86187828297e-14 0.267448637759 0.743697993583 -0.612686314929 1116 1195 
9.51335084294e-15 -0.59618821597 0.802844699265 0.0 1117 1118 
8.08222446079e-15 -0.823201092642 -0.151755790154 0.547092443037 1117 1253 
9.80957057611e-15 -0.226739585886 -0.838006986593 0.496319907533 1118 1374 
1.67844606256e-14 0.409944738103 -0.773797522486 -0.482889952159 1119 1121 
1.1045593101e-14 -0.183124541036 0.0936646500411 -0.978617563608 1119 1359 
1.94599323633e-14 -0.0861470719424 -0.678366089612 -0.729656172769 1119 1124 
1.66806042807e-14 -0.702860828873 -0.707466810541 0.0740092373886 1120 1126 
2.0449527183e-14 -0.780747173289 -0.0834363264253 -0.619251347058 1120 1124 
2.05218441402e-14 0.794615440039 -0.60492335466 -0.0515173508426 1120 1123 
1.61213739569e-14 0.151819706819 -0.435998158675 -0.887049255821 1121 1122 
9.66038289971e-15 0.612843874287 0.3093876087 0.727118761505 1121 1123 
1.10740726434e-14 0.42108318053 -0.53574258671 0.731894005892 1122 1362 
1.21197589533e-14 0.746435180455 -0.327006770394 -0.579569748602 1122 1251 
1.71847464065e-14 0.991562485711 -0.102609780763 -0.0792153383029 1123 1127 
1.54180922199e-14 0.180490392898 -0.609995504532 0.771575467807 1124 1366 
2.34437911519e-14 -0.517770637239 0.640089658723 -0.567625577304 1125 1189 
2.0670947847e-14 -0.630653577884 0.393014895751 0.669190074956 1125 1135 
2.38056423373e-14 -0.485897714894 -0.568351634982 0.663987823438 1125 1128 
2.03665436761e-14 -0.993079207867 0.0862512617996 0.0797145328067 1126 1128 
1.5377661684e-14 0.0163794499239 -0.700089765613 0.713866957986 1126 1191 
1.92473620798e-14 0.635409195044 -0.367577505386 -0.679074320224 1127 1140 
1.77119019367e-14 -0.134658242115 0.990824173651 -0.0116023591773 1127 1128 
8.60996100673e-15 0.892130970743 0.451776859751 5.85320595066e-06 1129 1137 
6.86404223228e-15 0.09764443608 0.688754150662 -0.718389367995 1129 1347 
8.01937973288e-15 0.162529453501 0.771676944843 0.614897446362 1129 1134 
8.71418312842e-15 0.110928929167 0.748791040129 -0.653457535649 1130 1239 
1.25124171398e-14 -0.466316326631 0.758572860737 0.455100316931 1130 1136 
1.06880023818e-14 0.177916152591 0.984045650673 6.28019461489e-06 1130 1134 
9.97716910273e-15 0.776511959919 0.601964851674 0.186192087513 1131 1139 
8.21277038972e-15 0.74242652134 -0.297170404083 -0.600410369122 1131 1134 
1.44878240827e-14 -0.184026547115 -0.982909763961 0.00475666559185 1131 1132 
1.58231237611e-14 -0.798083465364 -0.166010886381 0.579226352918 1132 1136 
1.47345586488e-14 -0.707946997057 0.664123074004 -0.240315609009 1132 1133 
1.37014898121e-14 -0.544440025222 -0.449840014911 0.707975296123 1133 1238 
1.4535833531e-14 -0.952632352076 -0.153668639218 -0.262445329736 1133 1135 
2.05915004671e-14 0.106161504427 -0.361404017929 0.926345977917 1135 1353 
1.79095241994e-14 0.0767706938886 -0.99385907619 0.0796893796797 1135 1138 
1.45618842513e-14 0.165905918335 0.676723622325 -0.717300749511 1136 1240 
7.7334618745e-15 -0.670934029624 0.376463463556 0.638844886103 1137 1139 
8.28965930926e-15 0.792561119661 -0.129019536015 0.595987274133 1137 1252 
1.92395467086e-14 -0.46111928973 -0.61201278112 0.642502417415 1138 1140 
1.46722180694e-14 -0.0707834107351 -0.204243099635 -0.976357754625 1138 1382 
1.21665095549e-14 -0.927562856055 0.248879547292 -0.278722297289 1138 1139 
9.06211502655e-15 0.182168458132 0.675618732351 -0.714390636388 1139 1141 
1.57584975185e-14 -0.217810354891 -0.411049461603 -0.885210138565 1140 1250 
1.93519707257e-14 0.350899077213 -0.639326303348 0.684201516703 1140 1142 
1.30714019956e-14 0.999891491232 0.0147311150414 3.30916989738e-06 1141 1142 
1.82410319707e-14 -0.643293937548 0.622776789783 -0.445333560404 1143 1144 
1.69973200846e-14 0.111309021321 0.81315749799 -0.571301308624 1143 1145 
1.35223335498e-14 0.27015308168 0.0629603615761 -0.960756631686 1143 1282 
1.82645128574e-14 -0.816659104774 -0.475972571789 0.326370981392 1144 1181 
2.21496791321e-14 -0.0885048549584 -0.207094944312 0.974309280819 1144 1261 
1.8518963204e-14 -0.617801827742 -0.646062301373 0.44824591954 1145 1148 
1.1956069064e-14 -0.0820794219395 0.994437553093 0.0660069806315 1145 1146 
1.79411176047e-14 0.722736053992 -0.441726562656 -0.531535737372 1146 1147 
1.37564612402e-14 0.262792339249 -0.537799612635 -0.801069137517 1146 1234 
1.38502812145e-14 0.98809502839 -0.0669997762736 0.138489150658 1147 1182 
1.88642537132e-14 0.186928162877 -0.971968555985 -0.142600799788 1147 1148 
1.70794332824e-14 0.980039620457 -0.157473788725 0.121343925266 1148 1178 
1.40834130405e-14 -0.52069895127 -0.853740359914 -0.0 1149 1155 
1.46487680356e-14 0.529141034086 -0.39905576443 -0.748841947892 1149 1167 
1.45767360514e-14 -0.591009297633 -0.290496024684 -0.752542403958 1149 1153 
1.35399547837e-14 0.596259766126 0.309906774368 0.740562004494 1150 1152 
6.78319516993e-15 0.0493484967526 -0.622981874366 0.780678109133 1150 1155 
8.97064791417e-15 0.134778689924 -0.773053201686 -0.619857606314 1150 1171 
1.61957096408e-14 0.747977866409 0.190666421977 -0.635747927164 1151 1159 
1.25440545389e-14 -0.116730101797 0.933473378599 -0.339118762059 1151 1157 
1.44276946895e-14 -0.993159085991 0.0551127858547 -0.102944697523 1151 1156 
1.20572532122e-14 -0.38392567661 -0.880422951376 0.278310081618 1152 1156 
1.57006873118e-14 0.862122989104 -0.450728589253 0.231490152033 1152 1158 
1.19453728502e-14 -0.993904290644 0.0530736968658 -0.0966304493411 1153 1161 
1.2431610063e-14 -0.312539908066 0.300152765449 -0.901236441373 1153 1156 
1.73871388116e-14 -0.0813725401921 0.758448868607 0.646632680439 1154 1158 
1.12614195585e-14 0.816894157445 -0.0462735408083 0.57492842594 1154 1169 
1.96333094675e-14 0.722405511057 -0.289670879798 -0.627870256496 1154 1201 
8.84673218934e-15 0.136040473131 -0.789425702658 -0.598581698395 1155 1170 
2.07457717083e-14 -0.8257086266 0.12101218582 0.550963986882 1157 1197 
2.05630733289e-14 0.870599670195 0.482343235965 -0.0969598730118 1157 1158 
1.59698660954e-14 0.479789447703 -0.876147263638 0.0465624128799 1159 1199 
1.4715766155e-14 0.440900832356 -0.286467079267 0.850613348428 1159 1161 
1.69516691995e-14 0.645367280712 0.758883965214 0.0871561835312 1159 1163 
1.91805174247e-14 0.798541590894 -0.0216672177996 -0.601549548488 1160 1188 
1.70374920882e-14 0.261847089879 0.964120904981 0.0436690061766 1160 1208 
1.77676237064e-14 0.827493980162 -0.553815389555 0.0924241693935 1160 1163 
1.23857527621e-14 0.0905565027664 0.411320379493 0.906981292652 1161 1168 
1.08452456823e-14 -0.599891826105 -0.799992017936 0.0119401930519 1161 1164 
1.23004267718e-14 -0.832368464285 0.548258512549 -0.0810884892071 1162 1180 
1.53733852196e-14 -0.453275027644 -0.344509781398 0.822103861951 1162 1164 
1.2156911777e-14 0.0831372182836 0.402822126002 0.911494672359 1162 1310 
1.82874496023e-14 -0.110916108034 0.633495165245 -0.765755504446 1163 1164 
9.78562587192e-15 -0.575991078775 0.543588902276 0.610528772863 1165 1166 
1.04484269083e-14 -0.536215947839 -0.609961642944 0.583454583853 1165 1321 
6.57203766518e-15 -0.564172069496 -0.485211204341 -0.668041887296 1166 1255 
9.2113513945e-15 -0.169137383926 0.650474389694 -0.740456355034 1166 1167 
1.20901438752e-14 -0.644012965925 -0.319368975353 0.695162396353 1166 1311 
1.0204114777e-14 0.417431092234 0.899747530386 0.12730147211 1167 1172 
1.41170036465e-14 0.961164511968 -0.188162906174 -0.201884872324 1167 1168 
1.51332683884e-14 -0.382078763533 0.88731893649 0.258226496324 1168 1405 
1.34239202538e-14 0.496505630699 0.422918681408 -0.758038223047 1168 1312 
1.36602031566e-14 -0.776922053065 0.629596794354 0.0 1169 1171 
1.25500080866e-14 -0.808453498977 0.28329019108 0.515896896317 1169 1200 
1.40930633624e-14 0.700544500039 -0.0548547499517 -0.711497266244 1170 1172 
7.02151788481e-15 -0.0468836028727 0.608814207196 -0.791926252184 1170 1171 
1.0306751885e-14 -0.55551424645 -0.310316512004 -0.771432164463 1172 1173 
1.36236203163e-14 -0.832293508927 0.495891920451 0.247747287025 1172 1404 
5.30084394124e-15 -0.20569042766 0.60156955116 -0.771884397489 1173 1254 
8.03657976541e-15 0.536605487489 -0.609716361056 -0.583352817648 1173 1417 
2.49059064756e-14 0.966225002826 -0.0439524078443 -0.253924062977 1174 1186 
1.63753152863e-14 -0.440660932431 -0.741255603743 -0.506318153486 1174 1183 
1.75923692125e-14 0.669886855487 -0.696201918937 0.257981567006 1174 1179 
1.67543339118e-14 0.0667995628845 -0.844647428185 0.531138908817 1175 1185 
1.81377257971e-14 -0.865854975103 0.49540763797 -0.0697598332137 1175 1177 
1.93740619252e-14 -0.652160942924 0.365543813805 0.664126362007 1175 1181 
2.17374680168e-14 0.470846498832 0.7322075306 0.492113509945 1176 1193 
2.01012536453e-14 0.659037242609 0.631930055322 -0.407841045059 1176 1182 
1.92827493947e-14 0.487680833217 -0.618869961302 -0.615765682635 1176 1186 
2.14846324596e-14 0.422682731898 0.697656215725 -0.578459257697 1177 1179 
2.22478201548e-14 -0.258166648147 0.1575955801 -0.953159805551 1177 1187 
2.26423874262e-14 0.105302283586 0.976536689895 0.187849733461 1178 1182 
2.13764034363e-14 0.649778821554 -0.339283923179 -0.680201369105 1178 1185 
2.14686428081e-14 -0.0216265173401 0.817378875428 -0.5756944222 1178 1181 
1.7439542098e-14 0.678984605063 0.444469483238 0.584317366298 1179 1188 
2.00691577439e-14 -0.151676836091 -0.530287812949 0.834139660268 1180 1188 
1.63977240863e-14 -0.13061890591 0.520029657275 0.844101804863 1180 1291 
1.67968533745e-14 -0.663258805909 -0.739776590396 0.113218164115 1180 1184 
1.95403586987e-14 -0.140486991265 0.0907117162262 -0.985918247029 1181 1297 
1.6922478024e-14 0.166773112797 0.501142325944 0.849142566355 1182 1192 
2.0385467928e-14 0.641766273867 -0.5165076698 -0.566882595221 1183 1190 
1.73075256414e-14 0.833415426797 -0.0482577696129 0.550536024296 1183 1205 
1.91057946434e-14 -0.584228281849 -0.264220822656 -0.767375183051 1184 1187 
1.77058357491e-14 -0.50054959516 0.0713823080424 0.862759913814 1184 1287 
2.17851842245e-14 0.722386706419 0.463308691556 -0.513324948467 1185 1186 
1.71742103448e-14 -0.257698884044 0.137086635373 0.956451012632 1187 1289 
1.94642239462e-14 0.022155208765 -0.966355634444 -0.256253652662 1188 1207 
1.72606205473e-14 -0.0702177923717 0.993132799503 -0.0935772631929 1189 1193 
1.60427949897e-14 0.583262914051 -0.328211626293 -0.743021871454 1189 1352 
2.05249342477e-14 0.988245376313 -0.152471704332 -0.0111110563813 1189 1191 
2.07616005459e-14 -0.975916510396 -0.213255578301 0.0459241010778 1190 1193 
1.96861459819e-14 -0.798963973028 0.010701778406 -0.601283661629 1190 1196 
1.74548377788e-14 0.489814832646 -0.868954190941 0.0707109875882 1190 1191 
1.53564845458e-14 0.780511355162 0.0828470322226 0.619627625042 1191 1361 
1.69009471299e-14 -0.521543278508 -0.33449473066 0.784924126145 1192 1193 
1.83901281466e-14 0.123716291148 -0.252942254851 0.95953868865 1192 1295 
1.49691945531e-14 -0.552302226977 0.49962158575 0.667338385775 1192 1351 
2.25986240823e-14 0.435532191329 -0.900173155741 0.0 1194 1198 
1.90160953239e-14 0.104533046527 -0.782034003182 -0.614406754562 1194 1200 
1.54008758392e-14 -0.057006811094 -0.649019048013 0.758633309844 1194 1402 
2.52191111386e-14 0.782580769365 -0.605929336111 0.142887994809 1195 1204 
2.09988783371e-14 0.918051351565 0.214744950512 0.333266143075 1195 1203 
1.68522418579e-14 0.322658012458 -0.352692002373 -0.878350817418 1195 1370 
2.58206062872e-14 -0.546648609622 0.522800198784 0.654106451389 1196 1205 
2.07276298689e-14 0.0459669619283 0.932938362855 0.35708969395 1196 1365 
2.21760179809e-14 -0.0298041203026 0.272783858367 -0.961613581969 1196 1421 
2.41529785895e-14 -0.953238901362 0.0756508437141 -0.292596217979 1197 1206 
2.07736049425e-14 -0.285929279958 -0.775568307214 0.562795031702 1197 1199 
2.16427848633e-14 -0.546758565881 -0.775992909346 -0.314467924087 1197 1201 
1.4528739034e-14 0.509877439811 -0.317240744552 0.799614473586 1198 1204 
1.81107244284e-14 0.564868091482 -0.519082947179 -0.641464678041 1198 1378 
1.81176933402e-14 -0.982159353166 -0.144906759785 -0.119854227947 1199 1208 
1.37820792095e-14 -0.304199879498 -0.0367129726372 -0.951900515261 1199 1398 
1.60123828122e-14 -0.0703411642501 -0.545144255974 0.835386054941 1200 1400 
2.00391109934e-14 -0.350911670954 -0.129091577389 -0.927467715791 1200 1201 
2.20028952622e-14 0.426388925521 -0.904197603749 -0.0248832788865 1201 1204 
2.61351945326e-14 -0.680651325085 0.727249575136 -0.0884411054068 1202 1206 
1.999290356e-14 0.206927038446 0.949376281749 0.236359633635 1202 1203 
1.9501463644e-14 0.803570323929 0.138769496475 -0.578807188404 1202 1205 
1.64847666793e-14 0.713140912392 -0.22944257775 -0.662409346695 1203 1363 
2.171150865e-14 -0.592697640026 0.784857894941 -0.18085240462 1205 1207 
2.07426744388e-14 0.12060715352 0.783625188577 -0.609414045086 1206 1208 
2.04240289993e-14 0.166364490424 0.0335263237855 -0.985494212027 1207 1290 
1.95577815579e-14 -0.809650068098 -0.125456770617 0.573347508878 1207 1208 
1.25373659569e-14 -0.46830004444 0.51973617814 -0.714541372847 1209 1210 
1.20970572134e-14 0.986035383413 0.111366944169 -0.123820944935 1209 1215 
1.31006304307e-14 0.229104539075 0.962700842763 -0.143938172553 1209 1213 
1.23701089834e-14 -0.745373697199 -0.406253488167 0.528560455271 1210 1212 
1.34309062653e-14 -0.687810205664 -0.478459353209 -0.545888054744 1210 1216 
1.48584288793e-14 0.0783690246094 -0.515719484225 -0.853165698779 1211 1288 
1.70378412648e-14 0.993894088421 -0.0193381054742 -0.108630468459 1211 1222 
1.7473402224e-14 0.638045566204 -0.769644393619 0.0233530044749 1211 1213 
9.09399064095e-15 -0.42211927612 0.534004972188 -0.732566724883 1212 1215 
1.28726608663e-14 -0.26767072634 -0.0686021492048 0.961065100493 1212 1228 
1.40902906207e-14 0.572259917447 -0.331549394464 0.750062388015 1213 1214 
1.42992022966e-14 0.0364512578805 -0.476757368533 -0.87827883804 1214 1284 
1.39556564998e-14 -0.034615407237 -0.938561505165 0.343371627548 1214 1216 
1.29760917318e-14 -0.794449942266 0.607166172382 0.0140900088057 1215 1218 
1.61030409587e-14 -0.0498918349745 0.0691071734484 0.996360880094 1216 1260 
8.02890754509e-15 0.0765664253197 0.78561229545 -0.613963275573 1217 1227 
1.12797975918e-14 0.968302311232 -0.210907270205 -0.133823605682 1217 1220 
1.0436894247e-14 0.351120074535 -0.876754311228 -0.328658745512 1217 1219 
1.33328132728e-14 -0.783888923865 -0.286763373624 -0.550713103702 1218 1223 
9.65608786982e-15 -0.231066346504 -0.0987200037429 0.967916682558 1218 1226 
1.30040774684e-14 -0.182541689148 -0.973175953825 0.140025335635 1218 1222 
1.33476658939e-14 0.42799260007 -0.20467772822 -0.880300722399 1219 1221 
1.39867679639e-14 0.83391750562 0.534972709434 0.135594225474 1219 1264 
1.2945188034e-14 -0.327863178933 0.79993997423 -0.502595039299 1220 1223 
1.34877252056e-14 0.57791835084 0.780772419839 0.237496964573 1220 1224 
1.04246106721e-14 0.0297481253453 0.842996990354 -0.537095078447 1221 1231 
1.98329818937e-14 -0.434704674846 -0.587550456287 -0.682507367713 1221 1270 
1.43541366246e-14 0.109931494103 -0.513080364698 -0.851271757998 1222 1265 
1.86734337077e-14 0.695215029176 -0.300957472475 0.652763864632 1222 1224 
1.04295296193e-14 -0.818332792297 -0.312637302767 0.482275189046 1223 1225 
1.56398829437e-14 0.640627543263 -0.711492175114 -0.288747702265 1224 1263 
7.36305655515e-15 0.686657619099 0.248673879738 0.683127086031 1225 1226 
9.77042926092e-15 0.92797167531 -0.372650734366 0.0 1225 1227 
9.44658935801e-15 0.371549243709 -0.507849636993 0.77720004227 1226 1229 
9.06414572531e-15 -0.0755913700545 0.626115020425 0.776057939829 1226 1452 
7.86261204657e-15 0.425913845484 -0.652328696186 -0.626948696751 1227 1230 
1.26199065329e-14 0.792587517564 -0.609758170919 0.0 1228 1229 
1.71771248485e-14 0.556085799817 0.414775399322 0.72022909644 1228 1259 
1.3091504538e-14 -0.193559846544 0.804998786736 0.560813283687 1229 1457 
1.17588782206e-14 0.232509473358 -0.972594131588 0.0 1230 1231 
7.69467583512e-15 -0.743096447462 -0.193386941528 -0.640631844834 1230 1451 
1.16012888344e-14 -0.409566141553 -0.77416670551 -0.482619402606 1231 1271 
1.45213970278e-14 0.777984812452 0.628283082347 5.51532334297e-06 1232 1233 
1.52537025495e-14 0.83773529543 0.0200578169928 -0.545708034363 1232 1239 
1.04743054206e-14 -0.529393198882 -0.296920919861 -0.794720585065 1232 1249 
1.07185902149e-14 -0.245982376772 0.65777133437 0.711919617653 1233 1235 
1.15248693785e-14 0.526109947105 0.533687112862 -0.66210753592 1233 1247 
1.2996666468e-14 -0.635911099847 -0.333485201811 -0.695991877298 1234 1356 
1.23103310235e-14 -0.211693757395 -0.483174724579 0.849545724848 1234 1276 
1.54659933041e-14 0.599625040927 -0.582701945538 0.548551048636 1234 1236 
1.60606212952e-14 0.100227282231 0.961668652942 0.255240854578 1235 1237 
1.45540157022e-14 0.607688872712 0.761593184624 0.225144520509 1235 1240 
1.65909975113e-14 -0.946454429769 0.320056932434 0.0422796921869 1236 1237 
1.33137845427e-14 -0.136402983177 -0.957104886568 -0.255625629168 1236 1238 
1.40858087391e-14 -0.539066884044 -0.317083153582 0.780298127796 1237 1242 
1.91294061675e-14 0.897666129745 -0.43437964258 -0.0742283343499 1238 1240 
1.65046281652e-14 0.69848410721 -0.104832095178 0.707905490723 1238 1350 
2.08733715758e-14 0.514694492147 -0.457007756914 -0.725419526808 1239 1240 
1.2989265332e-14 -0.0822602817627 -0.255606946493 -0.963274797215 1239 1358 
1.33274382483e-14 0.0838609177507 -0.996477469125 0.0 1241 1244 
1.81851205138e-14 -0.634641492142 -0.370589959755 -0.678154302633 1241 1242 
1.9347961461e-14 0.283752009976 -0.597718120648 -0.749811873128 1242 1246 
1.59101937902e-14 0.593195913849 -0.58401405173 0.554117492211 1242 1279 
1.2059091261e-14 -0.238286603409 -0.786032964079 0.570413599082 1243 1245 
1.54810090368e-14 -0.575112958228 0.105208627902 -0.811280611067 1243 1281 
1.20381042265e-14 0.563352467413 -0.643142794935 0.518653393687 1244 1245 
1.55202251239e-14 0.691275874109 0.112766388527 0.713737632112 1245 1283 
1.72734974592e-14 -0.447122954588 0.307763548052 -0.839858715482 1246 1280 
1.41364026132e-14 -0.251256299831 -0.967920591672 -3.60146470033e-06 1246 1247 
1.00518641344e-14 -0.56173278604 -0.328885366277 -0.759138125071 1247 1248 
1.8733850901e-14 -0.375686925625 0.475555939347 -0.795428112695 1248 1475 
1.29353631574e-14 -0.54034923724 -0.542131514198 0.643518549172 1248 1249 
2.0680563401e-14 -0.98306306198 -0.183267608078 -0.0 1249 1354 
1.49986084952e-14 -0.997887300645 0.0649687248736 0.0 1250 1251 
1.92487442839e-14 0.421402169952 0.545186992645 -0.72470087223 1250 1387 
1.04890840196e-14 -0.48682742666 0.560837318352 -0.669671978655 1251 1367 
1.28674530583e-14 0.94719081878 -0.32067047387 2.76742412344e-06 1252 1383 
7.23659064873e-15 -0.192289935938 -0.704932710032 0.682711106445 1252 1348 
1.02544090202e-14 -0.994283631193 -0.106771066971 -0.0 1253 1368 
9.95441212174e-15 -0.0986043503268 -0.890486303695 0.444197394215 1253 1375 
9.73736878105e-15 0.358403081571 0.933566939818 0.0 1254 1255 
7.81286332933e-15 0.549246929276 -0.651199249423 -0.523705402142 1254 1414 
1.09564984028e-14 0.789811634726 0.464357365726 -0.400711640145 1255 1411 
1.44845618684e-14 -0.59657759576 -0.467551963258 -0.65229620104 1256 1327 
1.58269966877e-14 0.636705780211 -0.493678353199 0.592357521289 1256 1260 
1.21355343006e-14 -0.628828644023 -0.587261633042 0.509606034906 1256 1257 
1.32144174923e-14 -0.990591306445 -0.136853438379 -0.0 1257 1258 
8.51158117915e-15 -0.545725019715 -0.417452083461 -0.726579631473 1257 1325 
1.36202305495e-14 -0.27895866489 0.377212970022 0.883115189842 1258 1464 
1.73235756532e-14 -0.338699814412 0.634973981995 -0.694327356444 1258 1259 
1.48662920454e-14 -0.496475339162 0.793553619776 0.351830769185 1259 1456 
1.36513860106e-14 0.810555845973 0.46350376167 -0.357999278599 1259 1260 
1.53585989499e-14 0.012023245125 0.993173278577 0.11602706709 1260 1286 
1.91466224349e-14 0.654558834189 -0.310722716843 -0.689205430784 1261 1274 
1.60749218522e-14 0.760091719318 0.296962752211 0.577991091647 1261 1294 
1.5424935383e-14 -0.106721890687 -0.992550682544 -0.0587671730665 1261 1262 
1.62032584541e-14 0.573648945979 0.686569812704 -0.446708830293 1262 1264 
1.51543652281e-14 0.381413414807 -0.869436203434 0.31401352704 1262 1263 
1.30203175116e-14 -0.731146936067 0.372607386841 -0.571478690024 1263 1265 
1.41609529916e-14 -0.971617295788 0.197964575566 0.129498483956 1263 1264 
1.58350186215e-14 -0.719304385124 -0.0529687990647 0.692672727821 1264 1269 
1.48217536146e-14 -0.73872645653 -0.375527785353 -0.559698226591 1265 1285 
1.21454770569e-14 0.247617112416 0.251338101025 -0.935689544994 1265 1450 
8.92224979402e-15 0.690682183851 -0.207797055446 -0.692660454089 1266 1268 
1.26681934947e-14 0.121705720807 0.99256622828 0.0 1266 1272 
9.1605240203e-15 0.00690238591262 0.738111284487 -0.674643675418 1266 1267 
1.15872571308e-14 -0.114573110635 0.0672790976719 -0.991133959329 1267 1470 
8.66622361684e-15 -0.667154071453 0.129133421272 0.733641604909 1267 1271 
1.68635970503e-14 -0.112450579088 0.968177089413 0.223579942746 1268 1277 
1.59792467944e-14 0.668601454492 -0.713964146062 -0.207911743748 1268 1270 
2.18522917295e-14 -0.860807734118 -0.506527609578 -0.0493945909727 1269 1270 
1.56088991295e-14 0.0629817015051 -0.973222835184 -0.221066999692 1269 1275 
1.30054703398e-14 0.646151058147 -0.381447941623 0.661049376286 1269 1458 
1.41722952662e-14 0.0349001947503 -0.763780363119 0.644532026606 1270 1271 
1.41611664256e-14 -0.778736511419 0.209183924839 -0.591448671799 1271 1459 
1.81668976751e-14 -0.786106139765 0.61809152803 0.0 1272 1273 
1.93997406855e-14 -0.715901022961 0.0394472641133 0.697086536003 1272 1277 
1.38230398203e-14 0.139955266474 0.152678586952 0.978315783616 1272 1488 
1.76588732534e-14 0.423925673816 0.306612801718 -0.852218054786 1273 1281 
1.84624883412e-14 -0.328467500655 0.477160937379 0.815123635317 1273 1492 
2.00744724766e-14 -0.706669002727 -0.320642138482 -0.630719858268 1274 1298 
2.21986451387e-14 0.674715722699 -0.629900643071 0.384686721114 1274 1282 
2.07262661033e-14 -0.566470745323 -0.698165893387 0.4378073549 1274 1275 
1.45264366906e-14 -0.605746759277 -0.163549262382 -0.778667131963 1275 1525 
2.16208727442e-14 -0.995484346861 -0.0765567167909 0.0561247206582 1275 1277 
1.62687206897e-14 0.67544619154 0.394156774209 0.623227791165 1276 1392 
1.64561517235e-14 0.104352216261 -0.983698150986 -0.146453278241 1276 1282 
1.60172282641e-14 0.955964497181 -0.238956371877 -0.170387007921 1276 1279 
1.88986032849e-14 -0.504337134894 0.735845838632 -0.451857229814 1277 1281 
1.75451563728e-14 0.426673298527 0.154662165599 -0.891083335528 1278 1280 
1.32577904558e-14 0.340580730892 0.742122971003 -0.577285251548 1278 1494 
1.18689073208e-14 0.507860578524 0.437225242136 0.742234275967 1278 1473 
1.82279086218e-14 -0.285321283966 0.599171592318 0.748054254634 1279 1280 
1.65324938724e-14 0.0407215833248 0.991139216249 0.12643103521 1279 1283 
1.80511341954e-14 0.554459158215 0.46086101619 0.692951777274 1280 1477 
2.19474440802e-14 0.312478810153 0.806114798725 -0.50252952598 1281 1283 
1.73084484562e-14 0.977189787808 0.17657944281 -0.117982282486 1282 1283 
1.28485482932e-14 -0.6482326385 0.51986721185 -0.556356476035 1284 1288 
1.13245349214e-14 -0.778236205826 -0.590295005962 -0.214243352005 1284 1303 
1.85068526243e-14 0.0543333142493 0.353766545847 -0.933754315654 1284 1286 
1.61371180493e-14 -0.874136491249 0.221869744316 0.43204075181 1285 1288 
1.59255954681e-14 0.260800897189 0.258534765459 -0.930130457019 1285 1455 
1.33087966176e-14 0.0748818538431 0.99660690863 0.0341669084898 1285 1293 
1.44244944116e-14 -0.861374288931 0.202337788889 0.465933207183 1286 1453 
1.79019449227e-14 -0.648198295078 -0.323318190615 -0.689423177646 1286 1300 
1.76465504304e-14 0.882028725864 0.250193027976 0.39928533094 1287 1289 
1.19674480896e-14 0.494942972357 -0.686325370121 0.532906127234 1287 1305 
2.11620144498e-14 0.0368070416298 0.656482424183 0.753442810321 1287 1292 
1.17975268586e-14 -0.390993372281 -0.912223564223 0.122361561401 1288 1289 
1.93695701695e-14 0.79391459318 -0.449224879522 -0.409751908297 1289 1296 
1.93224692167e-14 0.0183407688698 0.999639613737 0.0196025213686 1290 1291 
2.53060316747e-14 0.615636858144 -0.666067383468 -0.42112409047 1290 1424 
1.60409937331e-14 0.78149033694 0.110669001001 0.614023798795 1290 1397 
1.52692298921e-14 0.716258328251 0.53448661105 -0.448662534451 1291 1292 
1.10389872761e-14 0.764605587779 -0.237975080825 0.598954218654 1291 1309 
2.41102409952e-14 -0.716972332497 0.503741673903 0.481866164414 1292 1299 
1.47270520557e-14 -0.484046214214 0.435527865633 -0.758956349708 1292 1304 
2.0314264681e-14 -0.836773017179 -0.403227775186 0.370429857111 1293 1296 
1.79551649646e-14 -0.259978060943 -0.2127105153 0.941894709885 1293 1527 
1.69499597935e-14 -0.668667793457 0.524580317775 -0.52697141497 1293 1294 
1.80206942875e-14 -0.826227756773 0.223763702553 0.516988877402 1294 1298 
2.05387273302e-14 0.767998928914 0.469011097831 -0.436126398305 1294 1297 
1.77829784987e-14 -0.081157406261 -0.996571917424 -0.0160589168444 1295 1297 
1.8960686693e-14 0.86890888555 0.0348162256898 0.493746067367 1295 1428 
1.97532398217e-14 0.645804455382 -0.628263366638 -0.433845303707 1295 1349 
2.21195413588e-14 0.77197199097 -0.445834985455 0.453089848597 1296 1297 
2.25355454016e-14 -0.82963647769 -0.311991702547 -0.462995132185 1296 1299 
2.10104995003e-14 -0.0704962020473 0.371481649387 -0.925760049724 1298 1530 
1.85769023753e-14 -0.117584231486 0.983700818347 0.136039143222 1298 1393 
2.13964469822e-14 -0.0506115891983 -0.998717430605 0.00140030176682 1299 1427 
2.21927347947e-14 0.0147357504367 -0.0988056785082 0.994997635954 1299 1544 
1.59096103112e-14 -0.616274002371 0.547522839629 -0.566061033888 1300 1328 
1.4437129222e-14 0.445014803631 0.597628872664 -0.666934445885 1300 1303 
1.4964891115e-14 0.309083790541 -0.392308513931 -0.866349375438 1300 1518 
1.55813444912e-14 0.0364528024921 -0.998122086737 0.0492289869615 1301 1302 
1.38915810717e-14 0.769294617126 -0.575728319079 -0.276988618306 1301 1305 
1.07743792658e-14 -0.654467482091 -0.529788720721 -0.539440660576 1301 1308 
1.32472590413e-14 0.642945989742 -0.533424145633 0.549617262403 1302 1323 
1.33784990352e-14 -0.872516332213 -0.311845715505 0.37612165551 1302 1303 
1.1896971067e-14 0.299651094965 0.936442898248 -0.182438810583 1303 1305 
1.75589416003e-14 0.371046936201 -0.202883338951 -0.906180181814 1304 1449 
1.29154279046e-14 0.963591107001 0.0734462074664 0.257094988509 1304 1307 
1.36262292449e-14 -0.0879607838868 0.801766009529 0.591129568252 1304 1305 
1.63061613699e-14 0.12717607172 -0.984740528058 0.118795366838 1306 1310 
1.53433996704e-14 -0.715592284657 0.587844826331 -0.377314381247 1306 1315 
1.22257303164e-14 -0.606169467571 -0.433354599866 0.666905066227 1306 1308 
1.55348344487e-14 -0.606323398433 0.688966367469 0.397111169586 1307 1308 
1.81490194299e-14 -0.191137282422 0.217292651343 0.957209717325 1307 1447 
1.27959694357e-14 0.507582652498 0.60237085938 -0.616043179212 1307 1309 
1.57736561536e-14 -0.574359549962 0.652538017862 -0.494272437642 1308 1316 
1.63794460762e-14 0.365518395365 0.883973791445 0.29152467938 1309 1401 
1.4316218282e-14 0.62505994524 -0.656464273477 -0.422320639449 1309 1310 
1.43291748071e-14 0.550306141266 0.806489231082 0.216190358329 1310 1312 
1.58410983583e-14 -0.0291250095577 -0.998573953461 0.0447414046243 1311 1318 
1.39778429504e-14 0.728437717509 -0.568508318044 0.382330725976 1311 1312 
1.39388557313e-14 0.204977423908 0.287740360129 0.935515761941 1311 1408 
1.82848391059e-14 0.49011134629 -0.756124701161 -0.433666121034 1312 1403 
1.0889491554e-14 -0.748331567863 -0.114521047077 0.653364212608 1313 1330 
7.55353513787e-15 -0.699990933271 -0.080470839515 -0.709603507127 1313 1343 
9.82010601233e-15 -0.320721772188 -0.877794057623 0.35583020845 1313 1314 
1.51313653792e-14 -0.158901008693 0.986208580048 0.0462936936919 1314 1317 
7.7875013046e-15 -0.725840115663 -0.168543596529 -0.666895181092 1314 1319 
1.23383785035e-14 0.86443411896 0.309942143979 0.395840272539 1315 1322 
1.07005978221e-14 0.6886355583 0.367290807261 -0.625202791698 1315 1316 
1.31125194446e-14 -0.585906870248 0.679769469674 0.441165056975 1315 1317 
1.38865043656e-14 -0.0818407688974 0.092866317534 -0.992309395105 1316 1334 
1.29647139098e-14 -0.0427665202299 0.997596483752 -0.054518623903 1316 1324 
1.27757421915e-14 -0.532706288636 -0.614672284422 -0.581723295744 1317 1320 
1.88550815512e-14 0.453944119777 0.875434130411 0.165981382783 1318 1322 
1.05812065512e-14 0.544755741574 -0.609353686862 -0.576133028328 1318 1321 
1.24521864722e-14 0.187405500286 0.573037590318 0.797813949831 1318 1409 
1.30149513337e-14 -0.209973333948 0.977707113113 0.0 1319 1320 
8.6336726426e-15 0.0402313051211 0.797833544732 -0.601533936689 1319 1344 
1.3554416876e-14 -0.657582954911 -0.753382145667 0.0 1320 1321 
1.36424566257e-14 -0.354791526886 0.759837450756 0.544766023976 1320 1322 
9.86037932471e-15 -0.277237413864 -0.234894510062 0.931645847679 1322 1575 
1.24057975414e-14 0.718751298837 0.356983356049 0.59662337695 1323 1324 
1.36445725496e-14 0.711736950111 -0.660860895996 -0.238103737875 1323 1329 
1.08698116417e-14 0.930168599565 0.227962242399 -0.287783933576 1323 1328 
1.59217627692e-14 0.532440218014 -0.751982118423 -0.388626180041 1324 1330 
1.474417589e-14 -0.0673996270198 -0.235210916743 -0.969604617833 1324 1335 
8.7298436287e-15 -0.585253222847 0.445948964294 -0.677206162399 1325 1336 
1.24138655107e-14 0.0707389344433 0.139451702952 -0.987698954995 1325 1327 
1.38403547859e-14 0.0969866705847 -0.412930696081 -0.905583693516 1325 1463 
8.51752587023e-15 0.62659023223 -0.460093394456 0.629045903931 1326 1337 
9.57630808214e-15 -0.884716459013 -0.379806753229 0.270228824059 1326 1332 
1.20524605556e-14 -0.860724319164 0.425196744689 0.279931017762 1326 1327 
1.36663682482e-14 -0.0625284769758 0.997198873208 0.0410438404575 1327 1328 
1.29791146241e-14 0.0894217730264 -0.187940813939 -0.978101220204 1328 1462 
1.90767843195e-14 -0.86231880659 -0.145770104941 -0.484930255095 1329 1331 
1.3226030386e-14 -0.384730056905 -0.91744352265 0.101391153766 1329 1332 
1.84804213037e-14 -0.170366326625 -0.726377455611 -0.665846158457 1330 1331 
1.36829889254e-14 0.254102233298 0.0148947379268 0.967062666953 1330 1333 
1.47428630726e-14 0.113154420633 -0.905762887284 0.408398909291 1331 1338 
9.06497640792e-15 -0.694770405971 0.413366521167 -0.588576419987 1332 1341 
1.26367076928e-14 -0.197909755765 0.646073196957 -0.737171047143 1333 1339 
9.74406782218e-15 0.800752303862 0.0965055201852 0.591170392048 1333 1342 
1.02553399506e-14 -0.665666324029 0.724274999568 -0.179761147233 1333 1335 
1.53158633181e-14 0.416353948107 -0.473166101651 -0.776378277739 1334 1448 
9.8422432913e-15 -0.754030297554 -0.236099369018 -0.612939963063 1334 1577 
1.16243756003e-14 0.00791033612139 -0.934268099009 -0.356483584132 1334 1335 
1.00991352173e-14 -0.568457560888 0.00350467351297 0.822705122588 1335 1552 
1.02407843041e-14 0.782362215808 -0.337901791348 -0.52319379075 1336 1337 
1.41700533663e-14 0.309806655601 -0.600912105119 -0.736834091276 1336 1460 
1.08728333278e-14 0.987767684005 0.155932685592 0.0 1337 1340 
1.21399990384e-14 0.512011014493 0.858978882766 0.0 1338 1341 
7.89789387893e-15 0.196436521132 0.616630585312 0.762351240848 1338 1339 
1.01713517199e-14 0.714700362599 -0.100371588214 0.692191401262 1339 1346 
9.18361158922e-15 0.350309483371 0.24753229863 -0.903333286775 1339 1590 
8.82143907296e-15 0.503518305688 0.616972788452 -0.60482550719 1340 1341 
7.51455047553e-15 0.236082939842 0.663434887295 0.710013377223 1340 1579 
1.18485916803e-14 0.130741546172 0.795613455443 -0.591528425034 1342 1345 
1.00276598329e-14 0.0841284008686 0.908183830467 0.410029928477 1342 1576 
1.01343713541e-14 0.839526860659 0.124358654431 -0.528894673163 1342 1343 
1.01612242709e-14 0.590462783429 0.80706486814 0.0 1343 1344 
8.3979023409e-15 0.366774524883 -0.695004134405 -0.618421944191 1344 1572 
1.33742192371e-14 0.722363264744 0.691513784207 0.0 1345 1346 
9.33258042467e-15 -0.0338902156325 -0.659430589817 -0.751001165444 1345 1566 
1.14804179955e-14 -0.759920670136 -0.215472413162 0.613263576504 1346 1588 
1.28943889924e-14 0.631474899958 0.0898985234145 -0.770167323515 1347 1355 
1.00412925007e-14 -0.905065577778 -0.423463143487 -0.0391824709368 1347 1348 
9.63633278992e-15 -0.167675895797 -0.8115710099 -0.559676057964 1347 1358 
1.26880161606e-14 0.607600914906 0.0736719568033 -0.790818292015 1348 1357 
1.6106965529e-14 0.956465378055 0.00531191352872 -0.291797471127 1348 1391 
2.10219017469e-14 -0.842153654389 -0.205625792354 0.498492984823 1349 1395 
2.05750579081e-14 -0.561226019178 -0.367684139932 -0.741507740108 1349 1423 
2.05495264377e-14 0.321190698524 -0.446129973492 0.835346982956 1349 1351 
1.49575388094e-14 -0.431654788202 0.833378275089 -0.345188056619 1350 1356 
1.46881492577e-14 0.952757487107 0.29498197606 -0.0723795866286 1350 1353 
1.33459101925e-14 -0.668558144501 0.479722533479 0.568239648647 1350 1358 
1.61167294333e-14 -0.129036537842 -0.925550629485 0.355957306657 1351 1352 
1.70962566304e-14 -0.991297894759 0.101182578745 -0.0842055200384 1351 1356 
1.6581151412e-14 -0.540667765673 -0.184068614031 -0.820851455801 1352 1384 
2.47472458438e-14 0.656332206685 -0.692206779483 0.300129653493 1352 1353 
1.7567684648e-14 -0.00353749684406 0.798118813957 0.602489705243 1353 1385 
1.94992512464e-14 0.581365999896 0.813642165922 0.0 1354 1355 
1.78855727603e-14 0.0265968993935 0.568806143496 -0.822041468579 1354 1478 
1.75915661085e-14 -0.538314610719 0.108114988288 0.835780191913 1354 1358 
1.53989875089e-14 0.618634810958 0.448767697942 0.644901949101 1355 1357 
1.44562494905e-14 0.154000212338 0.442801476557 -0.883295413188 1356 1394 
2.03148642029e-14 -0.345527122116 0.118405793904 -0.930908736586 1357 1479 
1.70669486835e-14 -0.442481915757 0.807529370644 0.390007781686 1359 1362 
1.08316215508e-14 -0.823440419442 -0.0227695555005 -0.566945696668 1359 1368 
1.52079903055e-14 -0.0430918425469 0.990484268266 0.130705804861 1359 1366 
1.63180447514e-14 0.786647277993 -0.617402672512 0.0 1360 1368 
1.07603684991e-14 0.640517086267 0.320718132685 0.697766251382 1360 1362 
1.22208360209e-14 0.699913393023 -0.364225192062 -0.614378752672 1360 1364 
2.12335770281e-14 -0.686450433277 0.667142802615 -0.289320382229 1361 1365 
1.4480714953e-14 0.542020442839 0.786049696979 -0.297219974807 1361 1366 
1.35769838485e-14 -0.768854941237 0.298704462087 0.565365124203 1361 1390 
1.29467006346e-14 -0.755475126346 0.339713170012 0.560225218633 1362 1367 
2.2097214538e-14 -0.682869166516 -0.685544962873 0.252423860403 1363 1365 
1.91767758044e-14 -0.762408991503 -0.304809371966 -0.570809755029 1363 1372 
1.81670514267e-14 0.621289669552 -0.720297432088 0.308497578329 1363 1366 
1.45094350349e-14 0.269161852395 0.0779627983156 -0.959934216128 1364 1379 
1.00752832684e-14 0.608944450094 0.334020876484 0.719455843518 1364 1367 
2.15734047179e-14 0.0203527378197 -0.462461130398 0.886405927854 1365 1422 
1.37758686008e-14 0.784692759422 0.352054750842 -0.510210471982 1367 1388 
1.70486525943e-14 0.67805648444 -0.640698575062 0.360200971436 1368 1371 
1.28356130476e-14 0.129631207129 -0.991562277489 0.0 1369 1373 
8.65114769405e-15 0.224326463139 -0.791308053897 -0.568778693143 1369 1377 
8.03421315685e-15 0.753753116363 0.238235087865 0.612454310527 1369 1374 
2.0596037429e-14 -0.992662777745 -0.0264603737262 0.117984991846 1370 1372 
2.12290632658e-14 -0.704686294778 0.505044613702 -0.498344423189 1370 1378 
1.73034427617e-14 -0.00274967980103 -0.994614428262 -0.103607810294 1370 1374 
1.50420345802e-14 0.957098171228 0.276218612196 -0.0875578032373 1371 1375 
1.00084077863e-14 -0.392642654247 0.0312360814802 0.919160515514 1371 1380 
1.55272738401e-14 -0.0703905568715 0.991195295444 0.112147473412 1371 1372 
1.61112502137e-14 0.293670566122 0.626287749609 -0.722164284137 1372 1438 
8.10783901089e-15 -0.0598044330923 -0.699753348344 0.711876872264 1373 1396 
1.56331863603e-14 -0.361208360126 -0.85628229955 -0.369200682629 1373 1378 
1.09940847802e-14 0.748807418917 -0.64359460703 -0.158345922517 1374 1375 
7.47926189045e-15 0.692943137493 0.316388965784 0.647864052507 1375 1376 
9.39497233322e-15 0.851146154047 -0.524928780361 0.0 1376 1377 
8.90958174589e-15 0.823586532879 0.161009287323 -0.543857731632 1376 1512 
7.67345196866e-15 -0.0360705132228 -0.766485134027 0.641248358588 1377 1434 
2.20662567643e-14 0.0415647305928 0.666496214899 -0.744348821921 1378 1399 
1.32420216212e-14 -0.76456388952 -0.340282371073 0.547402929092 1379 1389 
1.03122882673e-14 -0.415331551052 0.545336587486 -0.728084960049 1379 1380 
7.76406188802e-15 -0.640947745912 -0.309531295189 -0.702407548585 1380 1514 
1.44060954799e-14 -0.320910484714 -0.535486162413 0.781198457925 1380 1616 
1.92312295484e-14 0.534951206828 -0.619012342208 -0.575022544347 1381 1387 
1.24270542867e-14 0.153797860788 0.42951510724 0.889866838729 1381 1386 
1.36025687867e-14 0.6617258331 0.749745904824 3.00237496606e-06 1381 1383 
2.13500141754e-14 0.555591876945 0.826307320283 0.0923789950142 1382 1387 
1.71567601513e-14 0.730853621835 -0.379956160074 -0.566997618931 1382 1383 
2.13948928946e-14 -0.0801936935816 0.989198240669 -0.122702127799 1382 1385 
1.55893619275e-14 0.599916667776 0.500717466344 -0.624004816186 1383 1391 
1.78017161322e-14 -0.95205801163 0.0455757738134 -0.302503539371 1384 1390 
1.7022895535e-14 -0.249953803838 0.56492429186 -0.786373728207 1384 1425 
1.89240966598e-14 -0.64670510247 0.712321649758 -0.272709328269 1384 1385 
1.47302764571e-14 -0.718568999321 0.430226343406 0.546409998676 1385 1391 
9.78689504219e-15 0.801033344141 -0.0905319546798 0.591734354889 1386 1507 
7.79746920752e-15 0.512015079322 0.355861312278 -0.781794912346 1386 1511 
1.55997530216e-14 0.899898945494 -0.304931779804 0.31176673582 1387 1388 
1.32671788452e-14 -0.43862946199 -0.259258636841 -0.860458688315 1388 1389 
1.33096707159e-14 -0.194670373596 -0.980215921332 0.0357797877408 1388 1390 
1.28355545988e-14 0.610779702893 -0.615528351645 -0.498069275157 1389 1506 
1.56042873288e-14 0.226521090843 -0.574652554689 0.786423954869 1389 1620 
1.71666747112e-14 0.228264171171 -0.57100007072 0.788577445402 1390 1426 
1.39083961718e-14 -0.325794803645 -0.0994330333691 0.940197222817 1391 1482 
1.99423264904e-14 -0.644189570955 0.680672647625 -0.348861782727 1392 1393 
1.76095137352e-14 -0.69076739648 0.485287902435 0.5360373641 1392 1474 
1.66212194952e-14 0.620055865608 0.688333287422 -0.376467805996 1392 1394 
1.45791312124e-14 -0.663232670776 -0.656054616118 0.360159360679 1393 1395 
1.55491352388e-14 0.0638576878789 -0.31286552977 0.947648329276 1393 1536 
1.18316053689e-14 0.6741037953 -0.517359358724 -0.527184376762 1394 1476 
1.60942714547e-14 0.997594037065 -0.0671979302166 0.017046271945 1394 1395 
1.05797607419e-14 0.758167805778 0.393256473259 0.520125873727 1395 1429 
1.14816368989e-14 0.652432916538 -0.14959320136 0.742935504283 1396 1419 
1.72055056455e-14 0.298178654447 0.264936593066 0.917004957286 1396 1399 
1.33401579317e-14 -0.213308422308 0.0451610374955 0.975940570765 1396 1433 
2.05113069722e-14 -0.526868317577 0.744685713832 -0.409698625269 1397 1401 
1.72280933555e-14 0.873555852959 0.134013519799 -0.467910833676 1397 1398 
2.20254731026e-14 -0.604780561237 0.669266922308 0.431650621978 1397 1436 
1.94472511459e-14 0.468755346221 0.872492640538 -0.137931206029 1398 1400 
1.90461226222e-14 -0.531667567081 0.74308063942 -0.406399755701 1398 1405 
1.82406420871e-14 -0.551900033381 0.726043504397 0.41020383089 1399 1402 
1.90272261573e-14 0.846918167873 0.316490953804 -0.427274025758 1399 1440 
2.12175989349e-14 -0.0636140247156 0.982629137092 0.174336556113 1400 1402 
1.7180842854e-14 0.543594411341 -0.733986455195 0.407147392906 1400 1404 
2.29008022765e-14 -0.951981066458 0.1337793165 0.275381814183 1401 1403 
2.024551987e-14 -0.24733291926 0.112033549443 0.962431769451 1401 1445 
1.13833420249e-14 0.688665883612 -0.209949814503 0.694017561838 1402 1412 
1.44122604213e-14 -0.431458475209 -0.0284077555382 -0.901685412766 1403 1410 
1.67434915087e-14 -0.39545104161 -0.618302631367 0.679205660853 1403 1405 
1.44210196412e-14 0.621724120995 0.261639806752 0.738243678534 1404 1416 
1.45948199764e-14 -0.75131699999 -0.659670726267 -0.0189023393138 1404 1405 
8.31188522416e-15 0.0980482866824 -0.800707887304 0.59097666002 1406 1411 
1.17461122518e-14 -0.853480250404 -0.147385873142 -0.49984884372 1406 1409 
1.05553034471e-14 -0.174470494646 0.283102042275 -0.943087101045 1406 1407 
6.32529583461e-15 -0.158921926592 -0.609638814987 -0.776585047828 1407 1516 
1.13562642325e-14 -0.714256112941 -0.471742330758 0.517008102932 1407 1562 
1.59999484792e-14 -0.0909748940104 0.803724525159 -0.588005490041 1408 1409 
1.24452094892e-14 0.801490950938 0.567145508334 0.189626548617 1408 1411 
1.30917558831e-14 -0.654852239974 0.749485232347 0.0971618767532 1408 1410 
1.66115033602e-14 -0.375394859704 -0.448796891674 0.810962421652 1409 1573 
1.71471101124e-14 0.713573798483 -0.141881658239 -0.686062700614 1410 1443 
1.28281304664e-14 0.770249005667 0.607152949862 0.195145496342 1410 1413 
8.83410941752e-15 -0.0572991282453 -0.976431870591 -0.208080782381 1411 1415 
1.57787116929e-14 -0.222780620133 0.974868604117 0.0 1412 1416 
1.23918890804e-14 -0.355756038644 0.683366085023 0.637533085266 1412 1418 
1.60027558541e-14 -0.359026968251 0.453664863374 0.815651780976 1413 1653 
1.23509736355e-14 0.159920841227 0.48106649213 -0.861974683324 1413 1416 
1.46854089707e-14 -0.929568770456 0.368589691051 -0.00659853344612 1413 1415 
5.87562598327e-15 0.181951479774 -0.574673290389 0.797899911218 1414 1417 
1.45811688179e-14 -0.838105944769 -0.0154162994893 0.545289613924 1414 1415 
1.05078437571e-14 -0.184311844163 -0.284380699959 -0.940827700268 1415 1420 
1.55274991123e-14 0.931010520453 -0.36499234349 0.0 1416 1417 
1.63678876148e-14 -0.748282793286 0.663379877048 0.0 1418 1419 
1.05363559934e-14 -0.0847824613423 -0.656201624193 0.749807550413 1418 1651 
1.54341108521e-14 -0.813293959632 0.181929587808 0.552679437202 1419 1430 
6.29150981761e-15 -0.137094537571 0.612912634461 -0.778166556906 1420 1515 
1.11603200929e-14 0.705486353794 -0.480024812294 -0.521406927642 1420 1654 
3.06979833386e-14 0.494497264651 -0.732476231222 0.467922029774 1421 1424 
1.603057608e-14 0.960086124504 0.238888402998 -0.145488709005 1421 1428 
2.0805838934e-14 -0.0418921621698 -0.974043977614 -0.222448592764 1421 1422 
2.43875755606e-14 0.62779635882 0.0870609832037 0.773493449912 1422 1437 
1.69280502578e-14 0.82701501327 -0.482378924322 -0.288715675357 1422 1426 
1.86089250132e-14 0.325738243969 -0.0813928450225 -0.941949999307 1423 1429 
1.46216992042e-14 -0.767841256798 0.567870621934 0.296551447649 1423 1428 
1.58434877456e-14 0.402799724976 0.905969870561 0.130272695505 1423 1425 
2.03225905385e-14 -0.65180193563 -0.642218241416 0.40337323548 1424 1427 
2.24312469383e-14 -0.572729944275 -0.330856217606 -0.750009716072 1424 1439 
1.90181147954e-14 0.947514138146 0.291986634073 -0.13023349621 1425 1426 
1.9405152786e-14 0.380478460182 0.042048624809 -0.92383334779 1425 1609 
1.82399809926e-14 0.435237170412 0.214725965297 0.874334813054 1426 1612 
1.8366646997e-14 -0.670319377125 0.624643822818 -0.400614561974 1427 1428 
1.58436212094e-14 -0.00934910699257 0.199143008622 -0.979925842253 1427 1540 
1.29853452499e-14 -0.111975880937 0.277742972015 -0.954107039899 1429 1534 
1.41301379873e-14 0.0357781331119 0.656878307742 0.753147272457 1429 1611 
1.27217570476e-14 -0.0874842516159 -0.853705265716 -0.513355456783 1430 1432 
1.64571384185e-14 -0.767085985984 0.175093421309 -0.617188288873 1430 1433 
1.63836001792e-14 -0.0635624808472 -0.667389713265 0.741991092707 1430 1650 
8.80718232866e-15 0.710317502908 0.0880364745801 0.698354225452 1431 1434 
1.25648873478e-14 0.482532879351 -0.875877856978 0.0 1431 1432 
9.56061138386e-15 0.642187648069 -0.416814512619 -0.643320050005 1431 1559 
9.21904024577e-15 -0.0672232282893 -0.702600973352 0.708401658541 1432 1648 
1.023663149e-14 -0.186461865225 0.934782968506 0.302345455741 1433 1434 
1.48653640681e-14 -0.912245864188 -0.409343269407 -0.0156707071783 1433 1435 
9.1222969956e-15 -0.925361508771 0.319227561798 0.204450096293 1434 1513 
1.40313804392e-14 -0.0947301962736 -0.673882414267 0.732740528192 1435 1444 
1.46116704121e-14 -0.262676711611 -0.251194590938 -0.931612699925 1435 1440 
1.13852059344e-14 0.73723092767 -0.61841976421 -0.272116803085 1435 1622 
1.90595558958e-14 0.0781497049659 -0.293926740729 0.952627783921 1436 1442 
2.21746893893e-14 -0.91821538671 0.174589947065 -0.355526164991 1436 1439 
1.73986413548e-14 -0.319051598627 -0.946715065698 0.0440075197491 1436 1440 
1.71964686496e-14 -0.358727134204 0.891747949392 -0.275863078249 1437 1439 
1.85781790467e-14 0.813313064393 0.547022955522 0.198211365516 1437 1438 
1.40635016242e-14 -0.424381115775 0.518749294871 0.74215890323 1437 1613 
1.20573450627e-14 0.333664578111 -0.568255291807 -0.75216612038 1438 1621 
1.70998343228e-14 0.84220609637 -0.396450529196 0.365398233627 1438 1440 
1.4331585776e-14 0.093866393271 0.28202882454 -0.954803038507 1439 1441 
1.41336324425e-14 0.890099507095 0.0712285207495 -0.450165930853 1441 1442 
1.28587461795e-14 0.37577717502 -0.360754648388 -0.853608574466 1441 1674 
1.6087421401e-14 0.565259652056 0.602177952397 -0.563793614192 1441 1542 
1.34804184877e-14 0.338250007083 0.569205243767 0.749394637809 1442 1444 
1.56147780989e-14 0.609043960241 -0.785699305246 0.108360768873 1442 1445 
1.62792528881e-14 -0.225493800757 -0.597771237633 0.769299742154 1443 1550 
1.72549370203e-14 -0.210728605496 -0.687443992008 -0.694992239293 1443 1655 
1.76510714999e-14 0.691230937734 -0.0171279560168 0.72243091285 1443 1445 
1.34505961224e-14 -0.711748333013 0.136827395854 0.688979371388 1444 1667 
1.73389647382e-14 0.738452138716 -0.208938983918 0.64111850685 1444 1652 
1.49766533802e-14 -0.514017634592 -0.647542266623 0.562561004929 1445 1446 
1.33332111767e-14 0.919443868661 -0.249924390902 -0.303579925577 1446 1541 
1.33629112586e-14 -0.241799701398 -0.801555129093 -0.546847583362 1446 1447 
1.42349915452e-14 0.547385170465 -0.162922520333 0.820868885708 1446 1551 
1.30148309086e-14 -0.989114137823 0.01886124626 0.145936546994 1447 1449 
1.24082599797e-14 0.497495302211 -0.565182986976 0.658077970692 1447 1448 
1.2047324246e-14 -0.584228910018 -0.440976633893 0.681334124391 1448 1555 
1.4760012393e-14 -0.463050153226 -0.375785483566 -0.802726495102 1448 1565 
1.20160489093e-14 -0.454821038354 -0.500146336694 0.736879545762 1449 1522 
1.92473730447e-14 0.723381464193 -0.510078723566 -0.465337461448 1449 1548 
1.71549887012e-14 0.803385742524 0.430424837909 0.411467869488 1450 1455 
1.45146818302e-14 0.972465553113 -0.203499878227 -0.113571772773 1450 1458 
1.39109113124e-14 0.192257224501 0.962574633308 -0.191016321131 1450 1452 
1.03219303288e-14 -0.0575147686517 0.714434710635 -0.697334278253 1451 1454 
1.45554109626e-14 -0.349900310421 0.931070375578 -0.103333094836 1451 1459 
1.12680127714e-14 -0.906740688346 0.41619732896 0.0678314636746 1451 1452 
1.67511065779e-14 -0.409377209309 0.74053671201 -0.532931213819 1452 1457 
1.89691424516e-14 0.232099654541 0.4068858872 0.883500778245 1453 1519 
1.54828520488e-14 -0.355789984865 -0.932125209 0.0674987512275 1453 1456 
1.85403302228e-14 0.610505648754 -0.519532313361 0.597803503012 1453 1455 
1.4003133298e-14 0.252195085796 0.175597472624 -0.951610827129 1454 1469 
1.17238047852e-14 -0.766644604282 -0.192522264309 0.612528553188 1454 1457 
1.69003834912e-14 0.100016226397 -0.763232017767 -0.638336620846 1455 1533 
1.55321326692e-14 0.027177996872 -0.144463581338 0.989136810635 1456 1465 
1.61226432147e-14 -0.825641500417 -0.0242472230048 -0.563673828527 1456 1457 
1.14479794017e-14 0.334874435511 0.710023654389 0.619455827843 1458 1526 
1.42754234418e-14 0.668643235091 0.70999715823 -0.220953070747 1458 1459 
1.06656544262e-14 0.338496883767 -0.0425959330808 -0.940002896892 1459 1468 
1.51405780651e-14 -0.111936344254 -0.556498065758 0.823274047716 1460 1461 
1.4586310409e-14 -0.50867970592 -0.613240498859 -0.604302115953 1460 1580 
1.68438491929e-14 0.6005133303 -0.474698071825 0.64346365922 1460 1463 
9.38056752111e-15 -0.461077326635 -0.463837554423 -0.756480285249 1461 1584 
1.07694304754e-14 -0.738748539766 -0.350836564358 0.575468765532 1461 1472 
1.6251973512e-14 0.703810274368 -0.702350901444 -0.106556599677 1462 1520 
1.43544844537e-14 0.0587163704984 -0.998247416485 0.00738128153935 1462 1463 
1.5347978785e-14 -0.614728975011 -0.348843597985 -0.707401181387 1462 1554 
1.07839253399e-14 0.984283768868 0.0573517463876 -0.167021673828 1463 1466 
1.57615802451e-14 0.485633619433 0.426360322625 0.763136202108 1464 1466 
1.64601845767e-14 0.513882921336 -0.857860328468 0.0 1464 1465 
1.48099155892e-14 0.991458616733 0.130421667319 0.0 1465 1467 
2.16998545629e-14 0.306312787573 0.63632895236 0.70799572072 1465 1517 
1.63947410962e-14 0.307018957474 -0.549219415748 0.777237025055 1466 1471 
1.71250722851e-14 0.466776758703 -0.882095290573 -0.0634614519536 1466 1521 
1.61305641592e-14 0.561311930597 -0.0498006591073 0.826104600473 1467 1469 
1.81681674183e-14 -0.21303506582 -0.645491922166 -0.733455001448 1467 1709 
1.16234152107e-14 0.382269730328 -0.924050785008 0.0 1468 1469 
1.13839072668e-14 0.972836748333 -0.23149224845 0.0 1468 1470 
1.3524435977e-14 -0.223381791983 -0.632902782589 -0.741306038558 1468 1487 
1.54556370344e-14 -0.171402369084 -0.646898330885 -0.743063777458 1470 1486 
1.67546018665e-14 -0.292356675783 0.57974261448 0.760543276271 1471 1700 
1.3377194627e-14 0.998335622443 -0.0576713530349 0.0 1471 1472 
8.83791174919e-15 0.518798593454 0.488993524556 0.701237015832 1472 1693 
1.61877256997e-14 -0.672715729218 -0.349546310413 0.652127997052 1473 1477 
1.46142028461e-14 -0.0563384946507 -0.454166273186 0.889133831502 1473 1493 
9.74479222122e-15 -0.414441404138 0.632984673975 0.653887394778 1473 1497 
1.31793927675e-14 0.223416742122 -0.437627089247 0.870957800411 1474 1538 
1.39329565232e-14 -0.143259444342 -0.989638528508 0.00960804349941 1474 1476 
1.72184089527e-14 -0.99339042347 0.0304762587787 -0.110664647516 1474 1477 
2.15056917275e-14 0.98808229227 0.111199339252 0.106433503431 1475 1478 
1.67042173146e-14 0.623649604434 -0.191673976374 -0.757840522584 1475 1484 
1.49902585344e-14 0.253081145968 0.967440054129 0.00311050189681 1475 1477 
1.66057198136e-14 0.565379061017 -0.820579231233 0.0836435450774 1476 1478 
1.03556810656e-14 -0.329174274489 -0.606765843711 -0.723518837295 1476 1481 
2.0179705128e-14 -0.564188924053 -0.289612945577 -0.773185100562 1478 1483 
1.84905153222e-14 -0.954050632555 0.0625211843508 -0.293050323372 1479 1482 
1.57190349297e-14 0.215065985031 -0.64753426573 -0.731058135026 1479 1480 
1.36760261261e-14 -0.529460932404 -0.835620109426 0.146322089175 1479 1483 
1.31522112266e-14 0.865569913597 0.118629255292 0.486534504906 1480 1509 
9.59611874286e-15 0.666539902652 0.381480484209 -0.640466391266 1480 1504 
1.17822114896e-14 -0.965313941929 -0.122517648255 -0.230561096856 1481 1607 
1.53386754028e-14 -0.719306128791 0.564665542331 -0.404662227527 1481 1483 
1.20268014351e-14 -0.255137995353 0.317730093872 -0.913209828449 1481 1640 
1.53168228179e-14 -0.278799993757 -0.543083237135 -0.792042398501 1482 1510 
1.53789097982e-14 0.574766004198 -0.705987147263 0.413794862606 1482 1606 
1.36680466544e-14 -0.504019251569 0.225164790388 0.833825767902 1483 1485 
1.25626368858e-14 -0.780375104426 -0.243897000299 -0.575785506623 1484 1485 
1.31454397059e-14 -0.604166846257 -0.626134834191 0.492886996477 1484 1498 
1.1911166335e-14 -0.010872628054 -0.833455105634 -0.552480201321 1485 1505 
1.29336519214e-14 0.215337845968 -0.292714703222 0.931637115304 1485 1720 
1.01480538961e-14 -0.0601027793454 -0.908377099251 0.413809982324 1486 1488 
1.74912698378e-14 -0.678012205276 0.0800507350973 0.730678677195 1486 1491 
1.42120615086e-14 -0.977937014043 0.0436406054657 -0.20429070982 1486 1487 
1.8049909374e-14 -0.542560131112 -0.0172588696484 -0.83983964871 1487 1489 
1.06744432861e-14 -0.667618193448 -0.71459550219 0.208900014425 1487 1532 
1.61188914823e-14 0.628584859328 -0.620246101136 -0.469228993829 1488 1496 
1.28673163826e-14 0.985180143522 0.103445218274 0.136818023763 1488 1531 
1.34119167449e-14 -0.605028004803 0.546730736368 -0.578814836813 1489 1699 
1.13595586773e-14 0.777506941482 0.609089758891 0.156501187094 1489 1523 
9.12490440262e-15 0.78395996718 -0.0794788924081 -0.61570274932 1489 1490 
1.34551288949e-14 -0.142418141116 -0.358869287132 0.922458621204 1490 1605 
1.4199324467e-14 0.434904990767 0.0267853201879 0.90007788309 1490 1491 
8.48162745123e-15 -0.110598086428 -0.6996538455 -0.705870072858 1490 1740 
1.11094969329e-14 0.321562678634 -0.946888295265 0.0 1491 1495 
1.63371014217e-14 -0.0994566797924 -0.99504189301 -0.0 1492 1494 
1.86513567307e-14 0.549934505292 -0.21571664949 0.806869485742 1492 1496 
1.12135999639e-14 -0.533366487004 -0.499684026446 -0.682521841596 1493 1494 
9.76122414004e-15 0.40946481193 -0.594103901202 -0.692372098201 1493 1499 
1.79834588101e-14 0.50905079684 -0.379971543603 0.772326946499 1493 1501 
1.61524620633e-14 -0.530878966985 -0.398455140362 0.747931162296 1495 1496 
1.44463787038e-14 -0.246118579231 -0.489994625958 -0.836260074074 1495 1502 
1.84559444378e-14 -0.471389362142 -0.672428495575 -0.570641733138 1496 1503 
1.14403575339e-14 -0.00309019309451 -0.959498554337 -0.281696600851 1497 1498 
7.31706141327e-15 0.218674558627 -0.867934389738 0.445949921538 1497 1499 
1.01100419031e-14 0.311890610006 -0.225330162004 0.923011682202 1498 1719 
1.03106536644e-14 -0.309227357107 0.12687444095 -0.942486773302 1499 1500 
1.12532639867e-14 0.580003003439 -0.00920533989274 -0.814562322796 1500 1750 
1.28633897256e-14 0.167100338875 0.673871996861 0.719704111837 1500 1717 
1.53184225331e-14 -0.493901137332 0.658032942911 0.568378670066 1500 1501 
1.62929350088e-14 -0.0180264663673 0.98619226467 -0.164620362094 1501 1503 
1.66372581887e-14 0.987336742457 -0.0508054139457 0.150282956143 1501 1539 
1.68737162404e-14 0.580175203899 -0.292139462307 -0.760296828445 1502 1749 
1.42247006775e-14 0.506393875242 0.362250303379 -0.782521540163 1502 1503 
1.24319382539e-14 -0.494044656293 0.241614182339 -0.835190076857 1502 1738 
1.63986120019e-14 -0.987701960358 -0.0911808032305 -0.127007474693 1503 1524 
8.36636605083e-15 -0.678445878409 0.0079788501118 -0.734607056882 1504 1625 
1.27541317176e-14 -0.450026055622 -0.893015424985 -0.0 1504 1505 
1.04327031165e-14 -0.20948285208 0.747154874478 -0.630774546275 1505 1724 
1.48300931088e-14 -0.880529102101 0.473992088915 0.0 1506 1507 
1.11478479482e-14 -0.395116587812 0.7176426878 -0.573473499547 1506 1617 
7.77066720235e-15 -0.566845354202 -0.351083423591 0.745269598266 1507 1508 
1.22257007833e-14 0.159831005579 -0.699415126298 0.696615052063 1508 1632 
6.37313536787e-15 -0.879033913486 0.0372703205407 -0.475300223173 1508 1511 
9.98634198949e-15 0.185758791933 -0.218498903637 0.957993684911 1509 1629 
1.66693623999e-14 -0.873062409121 0.438989272498 0.212250909096 1509 1510 
1.75111709105e-14 -0.615100312974 0.411777366454 -0.672377130378 1510 1628 
1.19325956125e-14 -0.674840357896 -0.688143850113 0.266549306707 1510 1511 
1.30847234716e-14 -0.956880347315 -0.290482359055 -0.0 1512 1514 
8.02757029998e-15 -0.0820526018068 0.793044039199 -0.603612891204 1512 1513 
1.42977320459e-14 -0.949767176626 -0.312450463726 0.0178049970767 1513 1619 
8.73553152021e-15 -0.663586079672 -0.115986629761 -0.739053865819 1513 1558 
1.55724341925e-14 0.652006260949 0.67249139935 -0.350204445265 1514 1623 
1.05133135846e-14 0.0180973457189 0.999836229629 0.0 1515 1516 
1.09189868602e-14 0.716062572331 -0.534986746574 -0.44837882811 1515 1642 
1.10977300026e-14 0.725959938333 0.526370100448 -0.442624768048 1516 1571 
2.38299696337e-14 -0.750030151733 0.283119642155 -0.597744125623 1517 1521 
2.15000632431e-14 -0.686751263502 0.413148847347 0.598064153762 1517 1698 
1.69285342611e-14 0.209051932309 0.68950162305 -0.693458579447 1517 1519 
1.93532385921e-14 0.537075735281 -0.454952717581 0.710329275293 1518 1520 
1.79472598692e-14 0.966000269829 0.117361546155 0.230368717875 1518 1519 
1.72696993489e-14 -0.134194447268 -0.971758715332 -0.19410525366 1518 1522 
1.96926714776e-14 -0.477100513185 0.877697576831 0.0449673653148 1519 1529 
1.86640377167e-14 -0.537299458799 -0.432231224615 -0.724213683965 1520 1553 
1.24991922163e-14 -0.885843521901 -0.436620225465 0.156984182074 1520 1521 
1.75754724596e-14 0.0678626677116 -0.165105832642 -0.983938373252 1521 1701 
2.35980265771e-14 0.496155268318 -0.867354696612 -0.0390612338048 1522 1549 
1.71649607796e-14 0.498727100798 -0.564851926962 0.657429524388 1522 1557 
1.52693874189e-14 -0.808076564502 0.222160877103 -0.545579334825 1523 1528 
9.0974563897e-15 0.00879417583585 0.670526705432 0.741833269524 1523 1728 
1.44060008822e-14 -0.248972845707 0.292320119322 -0.92334255287 1523 1532 
2.09820311396e-14 0.586196481452 0.80870993358 -0.0485996755435 1524 1535 
1.33885896722e-14 -0.250936327903 0.306579717498 -0.918172007936 1524 1732 
1.46286563706e-14 -0.0367542207509 0.777136878992 0.628257430173 1524 1531 
1.9345884378e-14 0.676506190266 0.698456613407 -0.233447496711 1525 1530 
1.60381087667e-14 0.642380277769 -0.0553816765785 -0.764382396862 1525 1531 
1.39103345168e-14 -0.432361721318 0.864442923232 -0.256518565435 1525 1526 
1.63440515909e-14 -0.99726839055 0.0738170489577 0.00260777533973 1526 1533 
1.2782735443e-14 -0.504702161614 -0.210431047267 0.837254144456 1526 1532 
1.84398744534e-14 0.868926040694 -0.478643912961 0.125966425643 1527 1530 
1.84298126561e-14 -0.155143575667 -0.942597252192 0.29570405998 1527 1533 
2.03569940389e-14 0.698246761552 0.232180876224 0.677158401483 1527 1545 
1.51315802981e-14 -0.549714125078 -0.199346844477 0.811218353026 1528 1529 
1.77589095865e-14 -0.0887390075145 0.889895501694 -0.447449868266 1528 1710 
1.59531520328e-14 0.15325389532 0.588904340069 0.793539489765 1528 1729 
1.87290415895e-14 -0.569836214788 -0.780669748651 -0.256595853157 1529 1546 
2.07990795465e-14 -0.564920499632 0.273062402535 -0.778653808452 1529 1533 
1.92973243759e-14 0.0753532518614 -0.753129255488 -0.653542815707 1530 1537 
1.07474017937e-14 -0.270923592277 0.851293068489 -0.449333415951 1531 1532 
1.54326690718e-14 0.00642449755507 -0.884109150924 -0.467236273296 1534 1608 
1.19171876695e-14 0.807082240286 0.565196965465 0.170794167478 1534 1536 
1.69532104966e-14 0.658951479594 -0.620247948099 0.425529588184 1534 1547 
1.8210773491e-14 -0.708882033762 -0.140603603799 0.691170665471 1535 1537 
2.03274567501e-14 -0.247816307657 0.949661277836 -0.191652119837 1535 1539 
1.68130419982e-14 0.263353767598 -0.291221655459 0.919692742433 1535 1731 
1.55174024739e-14 0.727139237057 -0.553264733947 -0.406407017782 1536 1538 
2.13400535966e-14 0.124558895155 -0.945901011986 0.299593653406 1536 1537 
1.58093790227e-14 -0.892714855087 0.195561025361 -0.405975458454 1537 1543 
1.12532708106e-14 0.266401591066 0.869277390837 0.416397658563 1538 1635 
1.86712935991e-14 0.607172951846 0.373013342399 -0.701571131774 1538 1539 
1.64042371608e-14 0.00319408807622 0.700690560512 0.71345815309 1539 1722 
1.96685853486e-14 0.0512777085034 0.998115550145 0.0337037856978 1540 1544 
1.55989824938e-14 0.721459049152 -0.492986336472 -0.486272878586 1540 1547 
1.74710689988e-14 0.710357836407 0.502905074612 0.492420785695 1540 1542 
1.63261364166e-14 0.379652987956 -0.886246524675 0.265387841163 1541 1542 
1.48322183135e-14 -0.190056913023 0.0663670081506 -0.97952732991 1541 1676 
1.48229661678e-14 -0.599059481015 -0.684904553501 -0.414769201846 1541 1548 
1.92444889299e-14 0.149711739955 -0.705021603316 -0.693203385578 1542 1673 
1.86223643666e-14 -0.517595555576 0.768449285943 0.376271890767 1543 1545 
1.62181307367e-14 0.0363554114181 0.277163489191 -0.960134721964 1543 1791 
1.66484816273e-14 0.304173762 0.943852916019 -0.128918561244 1543 1547 
2.39119676491e-14 0.680102868837 -0.55974341286 0.473442076245 1544 1548 
2.14545964105e-14 0.789766950553 0.393375972383 -0.470662839161 1544 1545 
2.56392645407e-14 -0.26946666117 0.702967145694 -0.658198230469 1545 1546 
1.88536713389e-14 0.28770544009 -0.166857484962 -0.943071661887 1546 1797 
2.42355408189e-14 -0.949255358418 0.270191643446 -0.160968134508 1546 1549 
1.87358596405e-14 0.265872367037 0.687911277446 0.67534432611 1547 1610 
2.07516828334e-14 -0.315176054366 -0.661113030702 0.680877092719 1548 1549 
1.95411739988e-14 -0.243434619728 -0.0102558141407 -0.969863085283 1549 1556 
1.52354740807e-14 0.830770756184 0.550419696442 -0.0828136971593 1550 1551 
1.39313693939e-14 0.400355231915 -0.868216845357 0.293112943618 1550 1570 
1.33684177388e-14 0.254990467659 0.80414045018 0.536971133104 1550 1656 
1.45889427488e-14 -0.310778609662 0.903548520562 -0.294985977239 1551 1563 
1.30070201122e-14 -0.722617041581 0.190413476553 0.664505319139 1551 1679 
1.47076615653e-14 -0.353486978343 -0.919653565858 0.171126488148 1552 1555 
1.44011003994e-14 -0.955229754255 -0.295290844461 0.0184237282535 1552 1554 
1.43105175914e-14 0.196810699516 -0.645542418374 0.737929898185 1552 1582 
1.8724536714e-14 -0.162949164612 0.965558151613 -0.202842366397 1553 1557 
2.06085748814e-14 -0.843564557425 0.518014440488 -0.141632894845 1553 1554 
1.50406539185e-14 0.286246754485 -0.0440865276989 -0.957141146134 1553 1695 
2.14351843396e-14 -0.609425644004 0.446649218952 -0.65506095872 1554 1583 
1.00099243125e-14 0.978475598862 -0.189824837369 0.0809446326189 1555 1557 
1.20586386147e-14 0.6596962288 0.523544394816 0.539168018677 1555 1568 
2.02103133696e-14 0.309387887539 -0.172663649985 -0.935129081474 1556 1790 
1.18083475695e-14 0.569498924817 0.59237114044 0.569883678136 1556 1680 
1.2988369922e-14 -0.329909234368 0.791792981208 0.514027014842 1556 1557 
1.36285172023e-14 0.816146642147 0.330906456697 -0.473714656126 1558 1661 
1.28044054327e-14 -0.968073243482 0.250667499399 0.0 1558 1559 
9.33378953625e-15 0.00822123401776 0.752138775123 -0.65895346897 1559 1659 
1.53022048931e-14 -0.0905847864275 0.0581447594359 0.994189913154 1560 1809 
1.44522779529e-14 -0.138123762715 0.80945609535 0.570703649782 1560 1568 
1.20766459314e-14 0.698001676059 -0.641338471172 -0.318557099457 1560 1675 
1.36907943801e-14 0.571147505081 0.22376523485 -0.789759233635 1560 1563 
1.31367079863e-14 -0.205149902274 -0.978730564352 -0.0 1561 1569 
1.13696126348e-14 -0.816285945632 -0.0472300920882 -0.57571396836 1561 1572 
1.04036517707e-14 -0.206342168674 -0.749380099417 0.629168003021 1561 1591 
1.41584593888e-14 0.488036348701 -0.742089078091 0.459482668362 1562 1569 
1.98593826523e-14 0.816676541367 0.108027445828 0.566894609014 1562 1573 
1.2942864992e-14 0.0925272702218 0.563628370181 0.82082992428 1562 1571 
1.54756343573e-14 0.880754636829 0.4704192734 -0.0545616799369 1563 1570 
1.83417291919e-14 0.0696140646284 0.948565443597 0.308832448455 1563 1565 
1.30798861552e-14 -0.124153000453 -0.231894728001 0.964785399767 1564 1567 
1.39149300825e-14 0.491876061707 -0.713532185304 0.498928612583 1564 1571 
8.19764492142e-15 -0.064673492943 -0.605006366065 -0.793589715364 1564 1569 
1.65677781323e-14 -0.902392099065 0.288062392707 0.320481758377 1565 1577 
1.64450195651e-14 0.571166751714 0.430475515949 -0.698898685007 1565 1568 
1.13523735537e-14 -0.770311595165 0.0438339688078 -0.636159280002 1566 1592 
1.2751626092e-14 -0.127738945837 -0.731112076569 0.670192429987 1566 1576 
1.33313305619e-14 -0.75442290221 -0.200359537794 0.625061709143 1566 1589 
1.26181253948e-14 0.666244505664 -0.503381190242 -0.550205085385 1567 1777 
1.04586403449e-14 -0.20699037127 -0.755139858143 0.622027958251 1567 1599 
1.58328499328e-14 -0.0352680044824 0.787251199863 -0.6156230309 1568 1586 
1.70069891268e-14 0.747031149285 -0.550591904718 -0.37254934768 1570 1573 
1.24361903054e-14 0.522907944445 0.365746865257 0.769932797191 1570 1574 
1.97783786867e-14 0.692845487828 -0.575487166824 -0.43448780284 1571 1574 
1.56355486384e-14 0.124957897691 -0.964290008682 0.233517243389 1572 1575 
1.44636427222e-14 -0.719542549202 -0.676013264745 0.158948374565 1572 1576 
2.1718821842e-14 -0.448910827168 -0.873180881197 -0.189826810442 1573 1575 
1.73995104624e-14 -0.288580918602 -0.0530454171195 0.955984956546 1574 1776 
1.70631378316e-14 0.127714552233 -0.987723664383 -0.0899497413355 1574 1646 
1.57769371024e-14 -0.915086720275 -0.393194546735 0.0895228618507 1575 1577 
1.19323322974e-14 -0.664976125071 0.72510652545 -0.178961671414 1576 1577 
8.08102123183e-15 -0.616191580228 -0.47028827151 0.63177280579 1578 1581 
1.30788146938e-14 -0.971922046514 0.23530307159 0.0 1578 1585 
6.30845627089e-15 -0.508537682326 -0.294005796626 -0.809289822749 1578 1594 
1.38867664084e-14 -0.533814757399 -0.823930496998 0.190211305918 1579 1590 
1.15393277628e-14 0.670067724859 -0.596039467698 0.442432138354 1579 1581 
1.368238679e-14 -0.977244319956 0.0308118300609 0.209867029909 1579 1580 
1.80920046558e-14 0.198046891873 0.66138820079 -0.72342454788 1580 1584 
2.15091376221e-14 -0.110102479997 0.991780071851 -0.065189976058 1580 1583 
9.95069912652e-15 -0.822811027612 -0.568315064766 -0.0 1581 1587 
1.55696883228e-14 0.648605049379 0.599233160548 0.469287874571 1582 1586 
2.09597301588e-14 0.85509614891 0.46568691576 -0.227917249479 1582 1583 
1.38963492277e-14 0.765702479178 -0.633781393909 -0.109639674001 1582 1590 
1.89619467638e-14 0.381165658003 -0.105350660723 -0.918484610347 1583 1697 
1.1146576317e-14 -0.581077420768 0.637157390124 -0.506339304502 1584 1585 
1.56389663703e-14 0.366707234724 0.0327806469309 -0.929758696215 1584 1690 
1.16434215747e-14 0.759548700266 -0.433727761872 -0.484732916673 1585 1694 
1.54431214614e-14 0.827694894871 -0.55839493789 -0.0558234211096 1586 1589 
1.88578942561e-14 0.112696639391 -0.2910613566 -0.950043553825 1586 1820 
1.27767982592e-14 0.110219480823 -0.90535466392 0.410103156006 1587 1588 
6.45371733884e-15 -0.505625803816 -0.291809594072 -0.811904986635 1587 1597 
1.54048993759e-14 -0.963091241505 -0.0234498304458 -0.268151759249 1588 1590 
1.21123099216e-14 -0.388354053716 -0.780615990173 -0.489714003116 1588 1589 
1.54334435743e-14 0.481331099166 -0.119179965718 0.868398818946 1589 1593 
1.41432953087e-14 0.807984760283 0.58920338352 0.0 1591 1592 
8.29215783985e-15 0.0661205806365 0.610336672395 0.789377739201 1591 1598 
1.29689163303e-14 0.807956513839 0.192637412365 -0.556863627024 1592 1593 
1.27295532727e-14 -0.157228508564 0.862110208653 -0.481710685195 1593 1596 
1.67208558688e-14 -0.30208816955 0.396906840232 0.866722388078 1593 1844 
9.95069912652e-15 0.822811027612 0.568315064766 0.0 1594 1595 
1.18620401598e-14 0.801169148313 -0.415797612817 -0.430395563368 1594 1603 
1.14262361749e-14 -0.268629405134 0.84708068336 0.458576665974 1595 1842 
8.11982024105e-15 0.606458865685 0.464523409574 -0.645310503704 1595 1597 
1.35780182981e-14 0.136610836285 0.990624792446 0.0 1596 1597 
1.14331969456e-14 0.344546258251 -0.770479361767 -0.536329589913 1596 1843 
1.31367753485e-14 0.205149902274 0.978730564352 0.0 1598 1599 
1.31115828613e-14 -0.829750571817 -0.249574150803 0.49922613295 1598 1837 
1.31384351095e-14 -0.650347091013 0.576081435755 0.495155370151 1599 1779 
9.74868009798e-15 -0.789469566013 -0.0431492141897 0.612271140635 1600 1602 
1.20239833901e-14 -0.954170323144 -0.299264088107 -0.0 1600 1601 
1.0544217248e-14 -0.605623245206 0.559265302218 -0.566076679082 1600 1689 
7.65998030898e-15 -0.442670264077 -0.405846324769 -0.79958226467 1601 1788 
1.16284735984e-14 -0.305976464674 -0.793069613062 0.526705792548 1601 1603 
1.23174476707e-14 -0.288854253008 0.220508568378 0.931632541183 1602 1604 
1.02737343039e-14 -0.5475600565 0.565610968985 -0.616654049115 1602 1696 
1.56341758976e-14 -0.521805259519 -0.827465242578 -0.207413942307 1603 1847 
1.47836463564e-14 0.953990391982 -0.082365328407 0.288302418793 1603 1692 
1.41052627453e-14 -0.65724089282 0.60522819161 0.449147241878 1604 1826 
7.745178426e-15 -0.487611990703 -0.410280869498 -0.770651772623 1604 1859 
1.4657275679e-14 0.0625587134357 0.528217774964 0.846801269239 1605 1712 
1.05385889452e-14 0.907430144024 -0.420202967288 0.0 1605 1708 
1.78186313253e-14 0.734081102528 -0.467420142414 -0.492588413766 1606 1609 
1.67049915401e-14 0.380195453554 0.900357214314 -0.211679719692 1606 1607 
1.71951678784e-14 0.122715628886 0.727642455832 0.674890606616 1606 1627 
1.43029981418e-14 -0.724947193818 0.486702642633 0.487413688594 1607 1611 
1.57319424416e-14 0.339852958619 0.421793039013 -0.840589435312 1607 1636 
1.50965973255e-14 0.107721898997 -0.790056744156 0.603495098149 1608 1611 
1.45773518462e-14 -0.719129355573 0.56143005564 0.409449951248 1608 1637 
1.71244122389e-14 -0.701343115267 0.377657810916 -0.60455968483 1608 1610 
1.62223348949e-14 -0.921279961583 -0.314559865729 -0.228681707309 1609 1612 
1.78359220055e-14 -0.518517303942 -0.798817277992 0.305009445582 1609 1611 
1.88631350898e-14 0.0915154201307 0.10495166164 0.990257580934 1610 1802 
1.64764399865e-14 -0.926484620315 -0.269580305707 -0.262588474796 1610 1672 
1.68921489613e-14 0.415579157731 0.677681634829 0.606664293885 1612 1615 
1.86038982292e-14 -0.852724765065 0.1305106103 -0.505793886523 1612 1613 
1.27689728032e-14 0.208427939171 -0.751690295969 0.625715185304 1613 1671 
2.00546650037e-14 -0.360729513446 -0.721315383833 -0.59125149909 1613 1614 
1.97748796809e-14 -0.687796078933 0.7174388148 -0.110535518374 1614 1615 
1.64482600203e-14 -0.91277207031 -0.408419562622 -0.00637248215868 1614 1621 
1.64206287312e-14 -0.354546832438 0.39214814031 -0.848832362519 1614 1668 
1.64138995596e-14 -0.57135666952 0.576939573411 0.583688516957 1615 1626 
1.64752901198e-14 0.169777363407 0.981162518991 -0.0921724373226 1615 1620 
1.60316399719e-14 0.991888141799 -0.109812771761 0.0640239745441 1616 1620 
1.69753125215e-14 0.683667402205 0.370656664584 0.628659303727 1616 1623 
1.58519885935e-14 -0.0206246246566 -0.994623244372 0.101485105372 1616 1621 
9.17271526198e-15 0.58963575155 0.428459613769 0.684654686585 1617 1618 
1.47461492785e-14 0.717043011775 0.201539883287 -0.667256318599 1617 1633 
1.63229805234e-14 -0.586275408619 0.548819646372 0.595884335258 1617 1620 
1.13774211337e-14 0.606604041783 -0.541515264517 -0.582059064689 1618 1623 
1.24884642162e-14 0.238633990369 -0.0915679679878 -0.966782874217 1618 1634 
1.31938131534e-14 -0.0204637158652 -0.141434083311 0.989736144844 1619 1657 
1.63411628246e-14 0.511207981699 -0.63284128967 0.581530997915 1619 1623 
1.4246681518e-14 -0.347855694067 -0.908467047538 -0.231698164955 1619 1622 
1.53233116186e-14 -0.695898011396 0.143396876527 -0.703678402069 1621 1622 
1.35920184068e-14 0.197605172136 0.595873188821 -0.778387653287 1622 1665 
6.86307878541e-15 0.917522236607 0.203054527374 0.341938304734 1624 1766 
8.62468113908e-15 0.399606265892 0.719807990016 -0.5676189653 1624 1630 
8.0553830912e-15 0.15181639104 -0.499172451338 -0.853099435726 1624 1629 
9.12731057557e-15 -0.393135814602 -0.358975694661 0.846510887065 1625 1629 
9.09727434701e-15 -0.0118815267933 0.754079621321 0.656675531773 1625 1631 
1.30887115077e-14 -0.167773840367 0.779550059117 -0.603451442801 1625 1639 
1.83343324204e-14 -0.109718799906 -0.993372993894 0.0342327321378 1626 1633 
1.56547045268e-14 -0.887766859714 -0.365854855453 -0.279321011624 1626 1627 
1.50992461124e-14 0.16609544095 -0.199722078399 0.965672509651 1626 1913 
1.26849819091e-14 -0.339040550142 -0.418420532389 0.842600595439 1627 1638 
1.46362956938e-14 -0.511528938001 0.82618181939 -0.236139253187 1627 1628 
1.06599501867e-14 0.93344719555 0.183395802438 0.308289332882 1628 1632 
8.84987649248e-15 0.753260533869 -0.330687942186 -0.568545559307 1628 1629 
7.08598418809e-15 0.684586650328 -0.232448310845 0.690875459818 1630 1684 
1.38187754884e-14 0.273063516942 0.961996006081 0.0 1630 1631 
1.56258203956e-14 -0.156864601138 0.91062072814 -0.382313204573 1631 1682 
8.04726584897e-15 0.00554376081731 0.505379168779 0.862879575885 1632 1768 
1.66722497594e-14 0.711357777784 -0.639551987198 0.291450454894 1632 1633 
1.5160063727e-14 -0.217540787321 -0.301985737052 -0.928159803304 1633 1765 
9.12825466788e-15 -0.411445711267 0.551721645725 -0.725476155583 1634 1663 
1.10718993031e-14 -0.783235660926 -0.254577183282 0.567214560115 1634 1767 
1.18621162586e-14 -0.984608622883 -0.159685480416 0.0710380678843 1635 1637 
1.49580833527e-14 -0.610189159185 -0.389801289793 0.68972758716 1635 1721 
1.45372178916e-14 0.0306528802224 0.94369407139 -0.329396266763 1635 1640 
1.55617025001e-14 0.399305765006 -0.867659611058 0.296178502547 1636 1637 
1.30038407403e-14 -0.184682260354 -0.818083697552 -0.544638895518 1636 1638 
1.45434355489e-14 0.960020990879 0.259333028697 -0.105385375166 1636 1640 
1.27046847828e-14 0.583282305938 -0.269498189494 0.766258753581 1637 1803 
1.24505239279e-14 0.761428358454 -0.38742088046 -0.519742163313 1638 1639 
1.3616628462e-14 0.556748498624 0.037232439035 0.829846283816 1638 1683 
1.4022965294e-14 0.643734584028 0.697641787184 0.314486441841 1639 1713 
1.93673937085e-14 -0.08998779884 -0.227356026749 -0.96964500368 1639 1685 
1.43663905699e-14 0.727246119902 -0.426399127293 -0.53786324036 1640 1718 
1.37619324796e-14 0.772975366817 -0.256644729121 -0.580209070344 1641 1664 
1.25415027162e-14 0.769933269083 0.0430595102374 0.63666996139 1641 1648 
1.55932558266e-14 0.801509113489 -0.597982559106 0.0 1641 1647 
1.46130926501e-14 -0.462287717994 -0.725479085701 -0.509872691955 1642 1645 
1.96589379364e-14 -0.643099079297 -0.65906307942 0.389947985702 1642 1646 
1.32431424573e-14 0.145848026005 -0.618924123339 0.771790958005 1642 1654 
1.4351335998e-14 0.262384209005 -0.964963484731 0.0 1643 1644 
1.50033386592e-14 -0.455510037359 -0.752964049578 -0.474927095361 1643 1654 
8.92924306388e-15 0.170794818135 -0.577955862807 0.797995081905 1643 1645 
1.25757835425e-14 0.815327487102 -0.0487323748323 0.576945616518 1644 1651 
1.15574490201e-14 0.194225789453 -0.753769037736 -0.62778067863 1644 1647 
1.42053559069e-14 0.0505426795432 -0.246725127844 -0.96776657766 1645 1649 
2.03754541601e-14 0.289163256588 0.0476283942201 -0.956094214554 1646 1780 
1.446094524e-14 -0.617526936665 0.336605590628 -0.710884771852 1646 1656 
9.01904542477e-15 0.168621978533 -0.569557833082 0.804469081526 1647 1781 
1.46857010707e-14 -0.621232023313 0.272290048589 0.734798545623 1648 1660 
1.6511339792e-14 0.069808147441 0.667184372165 0.741614344582 1648 1650 
1.24554878434e-14 -0.596134771212 -0.535523545566 0.598195508757 1649 1778 
1.14573890882e-14 0.195551952594 -0.758277279521 -0.621912374213 1649 1782 
2.02436942385e-14 0.773536270575 -0.631285775635 -0.0558561329249 1650 1651 
2.00979561108e-14 0.888311227307 0.456305000817 -0.05185469766 1650 1652 
1.96130516065e-14 0.230079012982 -0.972856377497 -0.0247813750471 1651 1653 
1.82222787824e-14 -0.513764843412 0.856919399971 0.041651262017 1652 1655 
1.95577338334e-14 -0.736854831601 0.144262145614 0.660479666977 1652 1670 
2.03674502035e-14 0.816946201018 -0.110802100255 0.565969786492 1653 1654 
2.02967633767e-14 -0.880533516563 -0.471210007849 0.0512040497721 1653 1655 
1.8754059643e-14 0.259885352946 0.710100090153 -0.654383270942 1655 1656 
1.40517878021e-14 -0.739771314523 0.163713049282 0.652638061795 1656 1677 
1.54214631521e-14 0.950934814089 0.300235497205 0.0747102775476 1657 1661 
1.57840522882e-14 -0.598588739062 0.530037257223 0.600626362578 1657 1663 
1.6027327823e-14 0.342330595792 0.92730750083 -0.151362353607 1657 1669 
1.37123759015e-14 0.172631076584 -0.984986553917 0.0 1658 1662 
1.06555491156e-14 -0.266361360903 -0.759379778251 0.593627810839 1658 1883 
1.35913176062e-14 -0.190578252606 -0.864338267727 -0.465402286818 1658 1664 
6.96278158067e-15 0.602291342823 -0.142937309094 0.785375110396 1659 1662 
9.82896455591e-15 0.845876532198 -0.481551018765 0.229350187711 1659 1661 
1.18622681643e-14 -0.340890296999 0.906927032202 -0.247542246239 1659 1660 
1.73369218517e-14 -0.575250704395 -0.11437255301 -0.809941693094 1660 1664 
1.74099621749e-14 -0.864595340777 -0.502144078717 -0.0180615867718 1660 1666 
8.65988768887e-15 0.551064053213 -0.560452327943 -0.618240727678 1661 1775 
8.5115289368e-15 0.529418126292 -0.554030459071 -0.642469219477 1662 1829 
1.22327002214e-14 0.570057734136 0.66536987592 0.481992850539 1663 1774 
1.69624547597e-14 0.746691458992 0.283531493633 -0.60171567803 1663 1915 
1.72037713123e-14 0.189189207425 0.362286870466 -0.912664049518 1664 1885 
1.38664918013e-14 0.934717345909 0.280306724733 0.218475681318 1665 1668 
1.466894401e-14 0.174922377422 0.387680111517 0.905044912151 1665 1669 
1.25514673016e-14 -0.614228642029 0.788681200529 -0.0265544580574 1665 1667 
1.82198214018e-14 0.0683418581523 -0.621949549686 -0.780069322605 1666 1670 
1.55988071425e-14 0.665504845268 -0.702938355495 0.250960095033 1666 1669 
2.05537621566e-14 -0.287862963993 -0.407492286677 0.866651573737 1666 1935 
1.18949609065e-14 -0.860186476125 -0.457627046141 -0.22507046215 1667 1674 
1.50865187425e-14 -0.554661814079 0.173349497044 -0.813818299055 1667 1670 
1.49568306055e-14 0.183088587758 0.971119141683 0.152990789559 1668 1671 
1.45313914455e-14 0.302857681172 -0.288938233866 -0.908180555818 1668 1904 
1.78628438383e-14 0.744663054563 -0.100185412675 -0.659878639036 1669 1908 
1.63528365956e-14 -0.293411992387 -0.680347378339 0.671592769103 1670 1678 
1.28655899371e-14 0.434205995605 -0.900532996011 -0.022482804008 1671 1674 
1.50048614892e-14 0.377433047147 0.83554847894 -0.399253095496 1671 1672 
1.92854614405e-14 0.388885974802 0.029412510907 -0.920816269841 1672 1804 
2.01125185262e-14 -0.850300428595 0.374310736405 0.369973855485 1672 1673 
1.60092153138e-14 -0.296264718543 0.396711685998 -0.868819345284 1673 1681 
1.75358819313e-14 -0.540468484495 -0.706579325007 0.456770702585 1673 1674 
1.21155071274e-14 -0.980038788477 0.0363439929233 -0.195456100593 1675 1680 
1.50123011582e-14 -0.0895733986935 0.10944139035 -0.989949083703 1675 1815 
1.26186253524e-14 -0.16637667971 -0.709099334872 0.685198463026 1675 1679 
1.1513024336e-14 -0.328191688445 0.93329889021 0.145751148084 1676 1681 
1.2527775752e-14 0.346600068176 0.689350146783 -0.636132665308 1676 1680 
1.23721346303e-14 -0.88421058924 0.250032741186 -0.394531699881 1676 1679 
1.51877795491e-14 0.502735486046 -0.864029976952 -0.0266313724254 1677 1678 
1.03176232555e-14 -0.352786970107 -0.807466198486 -0.472799843512 1677 1679 
1.38978749673e-14 0.0633369669048 -0.179243500403 0.981763818944 1677 1810 
1.11103018945e-14 0.82229567249 0.220772559819 0.524489565039 1678 1681 
1.80832316319e-14 -0.182356837513 0.246080854782 0.951940227494 1678 1938 
1.5606578331e-14 -0.608138017871 -0.0769402367589 0.790093887577 1680 1792 
1.28762208625e-14 0.634616824459 -0.150758539191 -0.757979781375 1681 1801 
1.0759351995e-14 0.490485945068 0.593602417423 -0.638012310006 1682 1761 
1.15530470333e-14 -0.533479603808 -0.797142536255 -0.282777808912 1682 1684 
1.76210258059e-14 0.0888219606816 -0.967698702317 -0.235944656295 1682 1685 
1.5192148086e-14 -0.536482011542 0.609233181847 -0.583970873785 1683 1800 
1.41916041557e-14 -0.953129503812 0.295974859278 -0.0627935636666 1683 1685 
1.44859294046e-14 0.894465211935 0.383971425535 0.229124265435 1683 1914 
8.20749715646e-15 0.321273694859 0.570848234698 0.755589508883 1684 1772 
9.07217239186e-15 -0.923420745864 -0.317130756679 -0.216153207879 1684 1769 
1.90872508766e-14 -0.535355955808 -0.442609160193 0.71936856471 1685 1725 
1.65222517997e-14 0.164168109437 0.39476826089 -0.903994940272 1686 1691 
1.11703593427e-14 -0.447325723863 -0.489651852478 -0.748425520767 1686 1689 
1.25227927962e-14 0.770209102857 0.239051774233 -0.59129703797 1686 1688 
1.98705947419e-14 0.291884773744 -0.580690122505 -0.760001487158 1687 1822 
1.59205793961e-14 -0.999582317656 0.0288996579328 0.0 1687 1688 
1.78883227425e-14 -0.374037820689 0.383911626694 -0.844220096647 1687 1704 
1.06741018613e-14 -0.511034294863 -0.507558571457 -0.693706166914 1688 1696 
1.80019968026e-14 -0.477680078632 -0.751683042039 0.454746464296 1689 1692 
1.4708512243e-14 -0.679078146875 -0.147206848164 0.71915437445 1689 1696 
1.36466319262e-14 0.844678943588 0.531332795655 -0.0648301050455 1690 1693 
2.12496868128e-14 0.337739947299 -0.536981890051 0.773034396231 1690 1694 
1.84114132725e-14 0.0752124541691 -0.985744243355 0.150503732284 1690 1697 
1.64453794307e-14 0.455696890902 0.730691386633 -0.508360542452 1691 1694 
1.02983419921e-14 -0.608723448341 0.335364420493 -0.719017711122 1691 1693 
1.59349782282e-14 0.365688021248 0.354934610598 0.860403215542 1692 1694 
2.04468698111e-14 -0.0157955386611 -0.997968446388 -0.0617209929649 1692 1821 
1.32251085254e-14 -0.998915712384 0.039657596497 -0.0243859507375 1693 1702 
2.16747636128e-14 0.334294642781 -0.764907692284 -0.550602682606 1695 1796 
1.82327945346e-14 0.851258626648 -0.51629977893 0.0937725377389 1695 1697 
1.41815005488e-14 0.887099683308 0.458520972473 -0.0530346082869 1695 1703 
1.79165584874e-14 -0.567010883388 0.505871425305 0.650071349299 1696 1827 
2.07463221784e-14 -0.332994594603 -0.517345213566 -0.788332753325 1697 1816 
1.98734326564e-14 -0.991187842678 -0.0201701335311 0.130919159181 1698 1709 
1.69970996644e-14 0.798287151934 -0.318104311463 0.511416923933 1698 1701 
1.71121551325e-14 0.504638777034 -0.858479058251 -0.0913969980788 1698 1710 
1.99687979602e-14 -0.340733607884 0.937406464485 0.0719008261404 1699 1709 
1.53136861314e-14 0.570214999924 0.819829191543 -0.0522967547299 1699 1710 
1.25074992121e-14 0.593367927175 0.0934186541202 -0.799491999999 1699 1708 
1.97637275418e-14 -0.487695179237 -0.396563972136 0.777747020665 1700 1706 
1.83476171043e-14 -0.524599479903 -0.486661368812 -0.698538544242 1700 1702 
1.83507165336e-14 -0.266190992665 0.469837922604 -0.841661857224 1700 1701 
1.4305156999e-14 0.523660969617 0.427595786877 0.736845324301 1701 1703 
1.79130224997e-14 -0.439468049177 -0.35244049277 0.82622849915 1702 1704 
1.65011018118e-14 -0.259775546387 -0.955501464602 0.139762715493 1702 1703 
1.78320511596e-14 0.0450183500913 -0.862555644981 -0.503955461788 1703 1794 
2.05114604373e-14 -0.483345388224 -0.452531529078 -0.749394723009 1704 1706 
1.85866638988e-14 -0.2501250641 0.529215098254 0.810782851378 1704 1895 
1.61508430691e-14 -0.998689695994 0.0511751024925 0.0 1705 1706 
1.68418393063e-14 -0.182490374834 0.475732874425 -0.860450751226 1705 1707 
1.73818136317e-14 0.12654218004 -0.537491680936 -0.833720438514 1705 1900 
1.36036581269e-14 -0.29071308182 0.956810275895 0.0 1707 1708 
1.86032595017e-14 0.485065938287 0.397367180548 -0.778980333087 1707 1709 
1.25828251096e-14 -0.144107301783 0.589640222475 0.794705916432 1708 1711 
1.44760994508e-14 -0.11553834061 -0.790368982078 -0.601637568656 1710 1730 
1.28799016404e-14 0.175544203102 -0.450725915427 0.875231616156 1711 1898 
1.08711292995e-14 -0.930924531408 0.334246332179 -0.147169651245 1711 1712 
1.13422867125e-14 -0.53304347328 -0.845597576805 -0.0287991960766 1711 1733 
1.65286967817e-14 -0.734809361193 -0.0964481181763 0.671381384314 1712 1746 
1.33026098672e-14 0.221173176754 0.974998926615 -0.0214363939209 1712 1739 
1.25705514327e-14 0.0364948949499 -0.799677529431 -0.599319590507 1713 1718 
1.43073635889e-14 -0.147673169027 -0.282845657912 -0.947729375376 1713 1726 
1.60531110991e-14 0.722516796548 0.235306084906 0.650077322411 1713 1724 
1.27717950199e-14 -0.777951505036 -0.559629111755 0.285668887154 1714 1753 
1.40818678272e-14 -0.67858445921 -0.155984234624 0.717768800009 1714 1717 
8.85156111238e-15 0.128245045302 0.932282289449 -0.338235038302 1714 1716 
1.00412223322e-14 0.0751968572482 0.328768213911 -0.941412180812 1714 1756 
1.2704228306e-14 0.805358609684 0.592787913007 0.0 1715 1723 
1.10831761564e-14 0.802044736413 -0.115503750607 -0.58598901388 1715 1724 
1.14814714688e-14 0.795883601136 0.215863478643 0.565660898446 1715 1727 
1.30306934079e-14 -0.708770849621 0.265542252326 0.653552748412 1716 1719 
9.67547678377e-15 0.0759604652747 0.789507695033 0.609021844599 1716 1723 
1.32288219612e-14 -0.120257226585 0.987630299658 -0.100621024894 1717 1719 
1.34855083227e-14 -0.985952814555 0.16316462451 -0.0356980781006 1717 1722 
1.36589278415e-14 0.224771546261 -0.969178630558 0.100849065743 1718 1721 
1.60825529221e-14 0.812015308728 -0.578973370302 0.0736272699062 1718 1720 
1.30594429622e-14 0.826845476135 0.561041413642 -0.0394853235063 1719 1720 
1.65098364293e-14 0.0317366501778 0.778468531806 0.62688079411 1720 1724 
1.16864049226e-14 0.270876658674 -0.365909209214 0.89035739251 1721 1736 
1.74796319514e-14 -0.527625313611 -0.846268275061 0.0737667612269 1721 1722 
1.51267812482e-14 0.272746403016 -0.363495819817 0.890775049391 1722 1734 
7.40323328888e-15 0.103183083504 0.596508688444 -0.795946377521 1723 1758 
1.71273221053e-14 -0.673544871437 -0.711756906145 -0.199347467292 1725 1726 
1.65838986907e-14 0.388612803847 -0.669419898133 -0.63313275754 1725 1762 
1.25925067833e-14 0.616419115844 -0.584418510743 0.527714390483 1725 1918 
1.36339614613e-14 -0.897011134397 0.0662725408177 0.437011413011 1726 1727 
1.03567051345e-14 -0.270994390237 0.873566571113 -0.404281444409 1726 1737 
1.17863060129e-14 0.0314089742065 0.828001556213 0.559845424424 1727 1764 
9.32342858693e-15 -0.371332941205 -0.683985727203 0.627913506591 1727 1759 
1.45694566204e-14 0.82020150873 -0.525823879929 0.225341368535 1728 1729 
1.01097903632e-14 -0.841709351545 -0.0237532967869 0.53940814641 1728 1745 
1.45353448603e-14 0.231186849142 -0.963251760101 0.136743144055 1728 1732 
1.79645530139e-14 0.641099525633 0.764208294277 0.0705484315329 1729 1798 
1.91707139596e-14 0.150109515157 -0.625680826503 0.765500252649 1729 1730 
1.91802592663e-14 -0.691165393536 -0.145006178965 -0.707999722345 1730 1799 
1.35299188888e-14 -0.643498340877 -0.246457078029 0.724685306859 1730 1733 
1.9182402104e-14 -0.623657120673 -0.778954369354 -0.065436123807 1731 1732 
1.8037591367e-14 -0.00528208902932 -0.695820751778 -0.71819606023 1731 1735 
1.69112566847e-14 0.963603341794 -0.148128339739 0.222545713619 1731 1793 
1.58272197759e-14 0.755909053169 0.31879821751 -0.571812206804 1732 1744 
1.35043337021e-14 -0.492951214529 -0.0742727934621 -0.866880990821 1733 1960 
1.08118448225e-14 -0.861788742421 0.485898695601 -0.145679858082 1733 1742 
1.45085118305e-14 0.24584016705 -0.952499771491 0.179740917919 1734 1735 
1.33995851224e-14 0.577429132242 0.815019587782 0.0481525572556 1734 1736 
1.27580933697e-14 0.562647599375 0.203799409152 -0.801182550825 1734 1743 
1.54102070499e-14 -0.632204708974 0.0179944940163 0.774592411618 1735 1741 
1.39719076886e-14 -0.959386284075 0.110630755012 -0.25949719454 1735 1795 
1.07612113558e-14 0.969002836583 0.0145815760617 0.246618896952 1736 1805 
1.06215463786e-14 0.0447430893035 0.610819320081 0.79050478441 1736 1737 
1.21855197785e-14 0.86699234101 0.198272803977 0.4571784945 1737 1922 
1.12681207204e-14 0.646328053185 0.441553915961 -0.622326431196 1737 1976 
1.44165689093e-14 0.87828745656 -0.437624673627 -0.192602670496 1738 1751 
1.3831325862e-14 -0.476921593716 0.757971544179 -0.444999923217 1738 1740 
1.23489917682e-14 0.98853141675 0.0948233332549 0.117533712476 1738 1744 
1.68599526565e-14 0.187505547649 0.602288544219 -0.77594470106 1739 1740 
1.69798710194e-14 -0.735099974726 -0.113858021842 0.66832954298 1739 1748 
1.32297257172e-14 -0.92690875431 -0.358946861597 -0.109532240607 1739 1742 
1.21120514904e-14 -0.883074548013 -0.462762909012 0.0776519973655 1740 1745 
1.03434117034e-14 -0.306720642447 -0.818588156564 -0.4856293622 1741 1744 
1.21219395982e-14 0.110985241426 -0.0686254165609 0.991449861762 1741 1977 
1.33705329736e-14 0.591990161422 -0.716214257933 -0.369573788995 1741 1743 
1.05512481244e-14 0.208738477228 0.286732518062 0.934993428432 1742 1971 
1.2208800836e-14 -0.0608389779821 -0.571460209124 0.81837146098 1742 1745 
1.14591200187e-14 0.989387177162 -0.144131595385 -0.0184145833287 1743 1757 
1.63100650184e-14 0.230288976045 -0.326451991772 -0.916731195379 1743 1984 
1.38170943821e-14 -0.211991768224 -0.893220446241 0.396505642612 1744 1745 
1.50380566367e-14 -0.199341170732 -0.979930149373 -0.0 1746 1748 
1.24509059699e-14 0.111247395599 -0.439625229138 0.89126521018 1746 1747 
1.0556777254e-14 0.961266559747 -0.275620393135 0.0 1747 1893 
1.29408187095e-14 -0.280770272466 -0.431069693272 -0.857523745235 1747 1967 
1.56739293578e-14 0.816963911649 -0.57668879568 0.0 1748 1752 
1.24087035569e-14 0.267621486977 0.303333148281 0.914531432408 1748 1968 
1.69689175655e-14 0.587533730489 -0.288480115297 0.75603130796 1749 1751 
1.33713151201e-14 0.135613982675 -0.990761751231 0.0 1749 1750 
1.5534677418e-14 -0.326679938567 -0.738310464499 -0.590065992707 1750 1753 
9.70193266885e-15 -0.241905651384 -0.836510503424 -0.491662316524 1751 1754 
1.37010357682e-14 -0.367784788485 -0.489154084873 0.790861954206 1751 1752 
1.22719552296e-14 -0.00832130821286 -0.469377179384 -0.882958560355 1752 1997 
1.49964897222e-14 0.574120811161 0.105575732173 0.811935378567 1753 1755 
9.63361195772e-15 -0.535650283062 0.558351858172 -0.633499784319 1754 1755 
8.19303246662e-15 0.384249193588 0.556730010723 -0.73648099255 1754 1999 
1.3791844996e-14 -0.772584482744 -0.529162740634 -0.350856111458 1754 1757 
1.52087870603e-14 0.815136491484 0.359993407928 0.453825127664 1755 1756 
9.68047228925e-15 -0.0751053533785 -0.784535191489 -0.615519064863 1756 1760 
1.6019156032e-14 0.681378822195 -0.338397529663 0.649006943401 1756 1757 
1.88616448481e-14 -0.542528118641 -0.187094441997 -0.818937671778 1757 1983 
1.21477775947e-14 -0.123384063069 -0.992358994004 -0.0 1758 1760 
1.15784052702e-14 -0.817692159333 -0.269019777061 -0.508928179722 1758 1759 
1.4714773938e-14 0.397138757064 -0.857559961186 0.326912405099 1759 1978 
1.16483899125e-14 -0.0138790010219 -0.803246539634 -0.59548498713 1759 1763 
1.24265782717e-14 -0.668158711 0.568898872629 -0.479497663849 1760 1982 
1.88650860348e-14 -0.0777325016593 -0.996974251516 -0.0 1761 1762 
8.65319807129e-15 -0.291424096216 -0.534550269714 -0.7933019635 1761 1773 
1.10130250062e-14 -0.295337880315 0.0616883596119 -0.953399225267 1762 1952 
1.31911964063e-14 -0.846299972931 -0.532706632037 -0.0 1762 1764 
8.09269451509e-15 -0.370439667803 -0.444918452085 0.815366189826 1763 1764 
1.35647416066e-14 -0.391514215988 -0.00748691825065 -0.920141600371 1763 1957 
1.56143599712e-14 -0.901768593347 -0.432219162062 -0.0 1765 1767 
2.09966120941e-14 -0.0446716580274 0.740876626081 -0.670153913587 1765 1916 
1.7791431371e-14 -0.658775590283 0.752339498928 0.0 1765 1768 
1.26663358392e-14 -0.773229599027 0.31871769922 0.548210739947 1766 1768 
1.18352363058e-14 -0.0640694575001 -0.67934443335 0.731017267575 1766 1769 
9.21780372632e-15 0.498459339472 -0.536060434786 0.681305729574 1767 1906 
1.48081414776e-14 -0.309443362257 0.493085118808 0.813087861897 1769 1770 
1.7500986914e-14 -0.697185603004 0.712234759528 0.081571332484 1769 1917 
9.76181540386e-15 0.589160717271 -0.430407527106 0.683841363063 1770 1911 
1.10973345096e-14 -0.79716546433 0.230284630364 0.55811845651 1770 1771 
9.66290438407e-15 0.629818309952 -0.438733367581 0.64096952238 1771 1949 
1.25322015424e-14 -0.983315236882 -0.181909716389 -0.0 1771 1772 
1.02537467218e-14 -0.503446063373 -0.617053612273 0.604803191836 1772 1773 
1.58234107775e-14 -0.190472440423 0.622401734816 -0.759168182907 1773 1956 
1.35647108178e-14 -0.974872883563 -0.222761892822 -0.0 1774 1775 
1.13541640617e-14 -0.780304435287 -0.348519168148 0.519287374875 1774 1910 
6.69522579747e-15 -0.586637805626 0.128070754055 -0.799658656532 1775 1828 
2.11689543169e-14 -0.076743544389 0.994004210792 -0.0778848979098 1776 1780 
2.18087610452e-14 -0.468155636335 0.702315146476 -0.536268342529 1776 1777 
1.65144348536e-14 -0.823914390808 -0.402579371939 0.398867052925 1776 1814 
1.03126077175e-14 -0.568169761026 -0.48325721569 -0.666067253466 1777 1786 
1.86955602979e-14 0.216959219678 0.74608827432 -0.629508525692 1777 1779 
1.03827960119e-14 0.574772069255 -0.479990369292 0.662756602223 1778 1784 
2.09232638523e-14 0.450127231841 0.717558292192 0.531503125543 1778 1780 
1.81679399651e-14 -0.218778778056 0.733550230955 0.643459326561 1778 1783 
2.38603273408e-14 -0.77615406269 -0.454307003549 0.437252807306 1779 1841 
1.07894957928e-14 -0.54854952342 -0.41338206575 -0.72677966955 1779 1785 
1.8905112926e-14 0.895765297454 -0.26754233676 -0.355000887207 1780 1813 
1.43514095886e-14 -0.262384209005 0.964963484731 0.0 1781 1782 
1.38087889041e-14 -0.794956859288 0.303261560336 0.525429365276 1781 1886 
1.29669178953e-14 0.5822235477 0.599208666178 -0.549513161699 1782 1783 
2.29774813918e-14 -0.763852504412 0.435965581664 0.475881669228 1783 1887 
1.08780632036e-14 -0.55405102437 0.410016376607 -0.724509512228 1783 1787 
1.47372199462e-14 -0.00981001721515 0.999951880623 0.0 1784 1786 
1.16853908822e-14 -0.260860615696 0.764967151723 0.588877742798 1784 1787 
1.53146171663e-14 0.388349369852 0.166037649436 -0.90643050804 1785 1851 
1.16322442842e-14 0.246516726558 0.768462212582 -0.590504302576 1785 1786 
1.53899433236e-14 0.391145567607 -0.165224977301 -0.905376083082 1787 2035 
1.41540671075e-14 0.490943632131 0.871191339529 0.0 1788 1789 
1.0152426046e-14 0.796068224838 0.0482203086025 -0.603282838511 1788 1853 
1.18732719296e-14 0.273233146537 0.763019797807 -0.585785315442 1789 1833 
1.33326142783e-14 0.197104696359 -0.830068075412 -0.521667258753 1789 1867 
1.98198847429e-14 0.952152822289 -0.273094315707 0.137202396976 1790 1797 
2.02391219586e-14 -0.630071405747 -0.600497861317 -0.492353879049 1790 1792 
1.82751385653e-14 -0.00729729011486 -0.770262878628 0.637684755474 1790 1796 
2.23675358191e-14 0.519973597157 -0.81180683665 -0.265701182211 1791 1797 
1.91964910833e-14 -0.296766072829 -0.811377713588 -0.503583264129 1791 1806 
2.15648735922e-14 0.830842437774 0.0886886835714 -0.549395268454 1791 1793 
1.53997143393e-14 0.436287409416 -0.845638368781 -0.307488285356 1792 1807 
2.03037775444e-14 0.491526262272 -0.1019422957 0.864875541245 1792 1812 
1.86528697858e-14 -0.000275418223522 0.995982858315 -0.0895436769777 1793 1798 
1.99376465303e-14 -0.0815746245757 0.710231366459 0.699225991167 1793 1795 
2.33675703308e-14 -0.955366344596 -0.177764195187 0.235955585911 1794 1796 
1.8272838161e-14 -0.773002277583 0.522354278024 -0.360018731571 1794 1799 
2.2982403028e-14 0.391709006396 -0.0732005208032 -0.917172687154 1794 1961 
1.58621229546e-14 0.105465052738 0.0471728673965 -0.993303500061 1795 1985 
1.90466072382e-14 0.70621239961 0.701588524312 0.0950662358061 1795 1808 
2.43793782356e-14 -0.613037533497 -0.273036081818 -0.741374588551 1796 1819 
1.83220882021e-14 0.691260450568 0.52393288079 -0.497647793031 1797 1798 
1.88523700139e-14 0.0606359407013 0.766419425888 -0.639472084079 1798 1799 
1.92796772334e-14 0.104324633567 0.110098902808 -0.988430373082 1799 1959 
1.67335428516e-14 0.133290812548 0.864467923159 0.48469451113 1800 1803 
2.58881055908e-14 0.860936588402 0.48279001922 0.160318395989 1800 1905 
1.89622649313e-14 0.627945852585 0.38436698905 -0.676717092994 1800 1920 
1.93538837371e-14 0.707435012684 -0.521034170718 0.477555332682 1801 1804 
1.45335815953e-14 -0.210710013998 -0.835953104641 0.506738292259 1801 1807 
1.50049731509e-14 -0.571978349262 -0.267015348861 -0.775592400329 1801 1928 
2.11514074861e-14 0.711685663346 -0.559038088463 -0.425417362405 1802 1803 
2.2160512012e-14 0.965479404256 0.259993229327 0.0159072518584 1802 1804 
1.875871411e-14 -0.246077460752 -0.83194978227 0.49729814306 1802 1806 
1.57195361668e-14 0.628082346062 0.385829334238 -0.675757568516 1803 1805 
1.76668593294e-14 -0.0115502972371 -0.864804757587 -0.501975419606 1804 1909 
1.40927011885e-14 -0.164780882769 0.626773959774 0.76157840307 1805 1921 
1.52330498674e-14 -0.188845237274 0.967703841839 -0.166993265877 1805 1808 
1.89749562433e-14 -0.967327399076 0.0817093128733 -0.240002689957 1806 1807 
2.25670132519e-14 -0.765463481668 0.0673428753796 0.639945775335 1806 1808 
1.87437010239e-14 -0.457429533432 0.0361312836865 -0.888511537507 1807 1811 
1.88205231217e-14 -0.0502953828531 0.00751986254234 0.998706075946 1808 1989 
1.97541461199e-14 -0.627283190492 0.597062795657 -0.500031815956 1809 1815 
1.41603021985e-14 -0.75056718979 -0.457295804094 -0.477000462441 1809 1814 
2.5267384716e-14 0.01492194851 -0.687849956033 0.725699506296 1809 1817 
1.77426407392e-14 0.747143267171 -0.359337674652 0.55915415933 1810 1813 
1.11345094748e-14 0.352659628769 0.923528145541 0.150754604012 1810 1815 
1.73578088415e-14 -0.486775342585 0.816204886473 0.311222346803 1810 1937 
2.1069108471e-14 0.282522539927 -0.0271934354706 -0.958875138639 1811 2080 
1.43387478388e-14 0.53437758654 0.840481172317 0.0896213924461 1811 1936 
1.57293987399e-14 -0.436387626938 0.845653621844 0.307304069152 1811 1812 
2.2379796179e-14 -0.0835808296097 0.692721724263 -0.716345487636 1812 1818 
1.53344352316e-14 0.976458064376 0.00857770682216 -0.215536705602 1812 1815 
1.83392444967e-14 0.00704456534659 -0.994142826222 0.107844402595 1813 1814 
2.27010344117e-14 0.167721059345 -0.745082663262 -0.645539674349 1813 1888 
2.41150043484e-14 -0.118143470214 -0.763207508489 0.635260906583 1814 1835 
1.70179689875e-14 -0.705045229115 0.683355783795 0.189568187351 1816 1819 
1.55610713616e-14 -0.841563241312 -0.540047407889 0.0109593842986 1816 1820 
1.72376655831e-14 -0.337123684518 0.539518142174 -0.771535997606 1816 1821 
1.81880054224e-14 0.988921261697 -0.0783104338749 -0.126103981344 1817 1818 
2.51146602852e-14 0.633856809776 0.0259647165657 0.773014474763 1817 1840 
1.98971753608e-14 0.122853892197 -0.977856140134 -0.169423405624 1817 1820 
2.09698544172e-14 0.310780053363 -0.105331230415 -0.944627487601 1818 2079 
1.89636919845e-14 0.506176269473 0.858875000844 0.0782260643764 1818 1819 
2.09988001307e-14 0.316776899865 -0.0951643172498 -0.943714018352 1819 1869 
2.0433685378e-14 -0.656506622929 0.272298141883 -0.703457728636 1820 1845 
1.45526690077e-14 0.591279470118 -0.446608862805 -0.671512555267 1821 1870 
1.61674316776e-14 -0.911640721303 -0.284890434276 -0.296223962098 1821 1846 
1.61006119851e-14 0.456779089043 0.618312309267 -0.639564501846 1822 1825 
1.53023004647e-14 0.885972356933 0.262325555907 0.382411147155 1822 1827 
2.12298471957e-14 0.565379311182 -0.823354027699 0.0493394320877 1822 1901 
8.93702211669e-15 -0.612244123742 0.790668788396 0.0 1823 2028 
7.19183985775e-15 -0.594448051369 0.109675814251 -0.796619564153 1823 1832 
6.41742166028e-15 0.440551907084 -0.0943899704845 -0.892751113489 1823 1824 
6.92450462543e-15 -0.616037091842 0.114066754417 -0.779414573261 1824 1830 
1.18237325708e-14 -0.0217026833627 0.490967158018 -0.870907712265 1824 1825 
8.9369487939e-15 -0.612244123742 0.790668788396 0.0 1825 1894 
1.82622091245e-14 0.161865599043 0.566202132281 0.80821697164 1826 1858 
1.200969994e-14 -0.608688274337 -0.618679186364 0.49672391632 1826 1831 
1.62143646733e-14 0.303213568171 -0.347035016037 0.887484213787 1826 1827 
1.90218618316e-14 -0.0797968057826 0.983321818055 0.163433998676 1827 1871 
1.04068022322e-14 -0.835974892772 0.548767690973 0.0 1828 1829 
1.14075135607e-14 0.814918705126 0.340053356339 -0.469330607225 1828 1927 
1.05716101967e-14 0.202330894632 0.831560064725 -0.517271754335 1829 1884 
1.38704610513e-14 0.877959986976 0.478734019336 0.0 1830 1831 
9.03259232736e-15 0.785823731743 -0.159572703833 -0.597509510235 1830 1832 
1.08319441495e-14 0.374227702263 0.746087921822 0.550732639101 1831 1857 
1.41409023348e-14 0.0627185674155 -0.682490832419 -0.728198218183 1832 2063 
1.571950215e-14 -0.863463358235 0.175292794308 0.472973006893 1833 1839 
2.0553237602e-14 -0.307239230251 0.571030136588 0.761267783703 1833 1863 
1.56892518646e-14 -0.255861898442 0.00500590655807 -0.966700382655 1833 1847 
1.54263622891e-14 -0.966187555863 -0.257840274 -0.0 1834 1839 
8.7555339655e-15 -0.0397225840389 -0.656653981951 -0.753145181426 1834 1862 
1.04880703558e-14 -0.644666587907 -0.434857138594 0.628732263726 1834 1836 
2.16136575856e-14 0.983924098151 -0.169434676884 0.0564381019043 1835 1841 
2.05391297993e-14 -0.219928768024 0.190697784837 0.956695192762 1835 1878 
2.76236022575e-14 0.709468777817 0.675488145168 0.200922420453 1835 1840 
1.25235334931e-14 -0.567659356497 -0.823263539203 -0.0 1836 1838 
1.0494728094e-14 -0.775956334747 0.055577884403 -0.628333403005 1836 1843 
1.16942236214e-14 0.144746334477 -0.822855386149 0.549506607913 1837 1838 
1.69895180059e-14 0.0883034687113 -0.978122728627 -0.188357174422 1837 1841 
1.54108979663e-14 -0.718440030745 -0.666248715488 -0.199891398851 1837 1844 
8.27401179148e-15 -0.00836105634044 -0.629870625507 -0.776655063629 1838 1848 
1.07306322171e-14 0.71423342373 -0.0990254212709 0.69286692977 1839 1842 
1.87374886479e-14 -0.314966469523 0.105489778755 0.943222152864 1840 1877 
2.04649146818e-14 -0.108610067335 0.976497320341 0.186163467525 1840 1845 
1.50545775829e-14 0.0828103722248 0.140543086719 0.986605332961 1841 1850 
2.2074238381e-14 -0.915223880067 0.179832778829 0.360590378425 1842 1847 
1.54481861607e-14 -0.612969755043 -0.438360699699 0.657349204276 1842 1843 
1.95149598975e-14 0.133920084918 -0.828297616281 0.544048223707 1843 1844 
2.25559187509e-14 -0.830665513781 0.555655745955 0.035234871966 1844 1845 
1.75503626429e-14 0.176570613269 0.741560918913 -0.64723274181 1845 1846 
1.55412877582e-14 0.284348758207 -0.551835306405 -0.78397932263 1846 1866 
2.37086619101e-14 -0.677353986365 0.716402628432 -0.167209004336 1846 1847 
1.49227130276e-14 -0.108794439523 0.99406426851 0.0 1848 1849 
1.0809691983e-14 0.651256764977 0.471665489106 -0.594471439564 1848 1864 
1.18203682535e-14 -0.14544790458 0.801490266825 -0.580050221306 1849 1850 
1.38254362611e-14 -0.649449832076 0.576429804602 0.495927006709 1849 2109 
1.58006870457e-14 0.752052660009 0.43372989889 -0.496281342972 1850 1851 
2.06382870542e-14 -0.598669904666 0.229500466829 0.767413761261 1850 1880 
9.47978463878e-15 0.317740885434 -0.611571975669 -0.72458294784 1851 2039 
1.1029986902e-14 -0.78728322467 -0.0579696763961 0.613860440794 1852 1855 
1.43358713466e-14 -0.828819316489 -0.559516345261 -0.0 1852 1856 
9.07938966402e-15 -0.639612514436 0.186457167713 -0.745740944286 1852 1859 
1.30776766538e-14 -0.388648993693 -0.729247296649 0.563161024957 1853 1856 
1.36839755239e-14 -0.390067281081 -0.915477953574 -0.0987301005251 1853 1861 
9.39847193874e-15 0.887066439118 0.370280477809 0.275690950784 1853 1859 
1.05149385748e-14 -0.304156257249 -0.702028894311 -0.643928880179 1854 2052 
1.50235564337e-14 0.307538968931 -0.442264593049 -0.84250923575 1854 1855 
1.44393110405e-14 -0.675550518117 0.57212842698 0.465081240767 1854 2102 
8.86984625997e-15 -0.625776107079 0.187585000809 -0.757110382495 1855 1857 
1.05593816348e-14 -0.215467261905 -0.683455429056 -0.697468662766 1856 2053 
1.56271602938e-14 -0.436511943916 0.498869480754 0.748723289334 1857 2062 
1.36807433596e-14 0.389197990559 0.142500990256 -0.910065048181 1857 1858 
1.09971087972e-14 0.942767650017 -0.126446429316 0.308545715568 1858 1859 
1.38808341675e-14 -0.150363958525 0.985543534184 -0.0780680613668 1858 1868 
1.44556650535e-14 0.152552492749 -0.823235537766 0.546818970332 1860 1864 
1.56844790315e-14 -0.248778338973 -0.968560446259 -0.0 1860 1865 
1.14214750146e-14 0.229866204325 -0.684236683563 -0.692085030163 1860 2113 
1.58776342238e-14 0.0203674183535 -0.223079743366 -0.974587398015 1861 2055 
1.35719659876e-14 -0.5691269961 0.795568706903 -0.207761630018 1861 1873 
1.76129049465e-14 -0.759967184294 0.102880932754 0.641767397483 1861 1867 
9.67179813341e-15 -0.579924891234 -0.240810821341 -0.778265551629 1862 1865 
1.29459040659e-14 0.788047499089 0.508260736158 0.347350202619 1862 1863 
1.17096456041e-14 0.421948147945 0.854011953823 0.304340833892 1862 1864 
1.50459148277e-14 -0.357425265018 -0.475562270508 0.803795811631 1863 1867 
1.66298043843e-14 0.669818950985 -0.740351027424 0.0567708472115 1863 1866 
1.74694869072e-14 0.246387859964 -0.961793322722 -0.119359234372 1864 2117 
1.16776667835e-14 -0.521397003845 -0.559158045129 0.644583155961 1865 2046 
1.59849403866e-14 0.102718428408 -0.980482689075 -0.167638363421 1866 1876 
1.71503819573e-14 0.81141959886 -0.30408458143 -0.499130045101 1866 1875 
9.66141059948e-15 -0.556804696401 -0.217326025618 -0.801709379174 1867 2048 
1.43709010911e-14 -0.442950355032 0.38254452257 0.810835785612 1868 2084 
1.59920822601e-14 -0.281760658415 0.0200953609947 -0.95927426101 1868 1871 
1.20726677275e-14 -0.727623619957 -0.651164297519 -0.215751999566 1868 1874 
1.57516468395e-14 0.579074917308 -0.701992461855 0.414582710256 1869 1870 
2.07291980155e-14 -0.377842948815 -0.845038400083 -0.378344827393 1869 2074 
2.46325896908e-14 0.958311732483 0.181105379558 -0.220996526852 1869 1962 
1.62885811168e-14 0.526060266382 0.678624071256 -0.512571913049 1870 1871 
1.37112572778e-14 0.662628109779 0.473744800647 0.580077453441 1870 1872 
1.70756009115e-14 -0.854587714845 0.466874063991 -0.227394912012 1871 1963 
1.39568776096e-14 -0.578262393248 0.703107116621 -0.413827243076 1872 2075 
1.51962008565e-14 -0.0474261304162 0.253547669417 -0.966159583861 1872 1874 
1.64717939139e-14 0.99779690201 0.0325051531424 -0.0578338772614 1872 1875 
1.77311541808e-14 -0.0944198828306 0.325275881711 0.940893451196 1873 2132 
1.80618774445e-14 -0.588282591184 -0.21539710127 0.779440621006 1873 1875 
1.75726363012e-14 -0.948946220271 0.0648416410846 -0.308701526744 1873 1874 
1.47858255883e-14 0.48495307599 -0.348155565209 -0.80225196572 1874 2131 
1.7538654305e-14 -0.749478080007 -0.549703573601 0.368928975223 1875 1876 
1.69511596892e-14 -0.131849808059 -0.84038186657 0.525712798451 1876 1877 
1.53175578233e-14 -0.605049574824 -0.72260677519 -0.334296964472 1876 1879 
2.22252675621e-14 -0.619498075433 -0.676975787079 -0.397398940918 1877 1878 
1.74749464082e-14 -0.99772460351 0.067301651383 -0.0040128881986 1877 2073 
2.09121972795e-14 -0.133089410833 0.870929190972 0.473042865962 1878 1881 
2.21577644674e-14 -0.5431304679 -0.0338342570232 -0.838966350869 1878 1882 
1.96854398526e-14 -0.949092354196 -0.0678028896353 -0.307614159889 1879 2110 
1.43713573466e-14 0.397563389588 -0.0266570299527 -0.91718741488 1879 2124 
1.73322153212e-14 -0.213584530107 0.539500778183 -0.814444939108 1879 1882 
2.18031791869e-14 -0.37580282343 -0.905285659599 -0.198065929493 1880 2041 
2.72650564639e-14 -0.0922655970067 -0.612990952597 0.784684109462 1880 2118 
2.06313375525e-14 -0.874087338423 0.0829623378511 -0.478631983163 1880 1882 
2.01419632862e-14 -0.0262807662507 0.999399880736 -0.0225654538898 1881 1944 
1.62113274595e-14 -0.598404235301 0.728629976622 -0.333182725155 1881 1882 
1.62877409654e-14 -0.733973656828 0.60752602346 0.303635969382 1881 1940 
1.12982629552e-14 0.745899209758 -0.0033391465263 0.66605046279 1883 1890 
1.48186882885e-14 -0.521290240997 0.583512566118 0.622711465948 1883 1884 
2.00046633168e-14 0.17699644969 0.834843982843 0.521255965057 1883 1885 
1.89124149212e-14 0.936327664265 0.0364468667418 -0.349230770462 1884 1926 
1.12828350972e-14 0.695252237868 0.0483265271587 0.717139367565 1884 1892 
1.78243752225e-14 -0.672404761125 0.672376954114 -0.309485167322 1885 1886 
2.17405122646e-14 0.863858071914 0.503611599093 0.0111619374526 1885 1939 
2.02811453451e-14 -0.0863450451319 -0.962626147926 0.256701056698 1886 1887 
1.42251376423e-14 -0.19395100318 -0.824324998623 -0.53185647031 1886 1889 
1.86566628407e-14 0.13353507227 -0.169133013344 0.976505201354 1887 2034 
2.27951078706e-14 -0.956078034852 -0.278582238339 -0.091141251674 1887 1888 
2.80705836728e-14 -0.751456485157 0.58782001406 -0.299634413887 1888 1934 
2.22721144749e-14 0.202384077131 0.266549271352 -0.942333365251 1888 1942 
1.46332357993e-14 -0.43689074573 0.899514578145 0.0 1889 1890 
9.64087106325e-15 -0.0435113720947 0.618275640219 -0.784756008713 1889 2040 
1.1660195956e-14 -0.494109895315 0.582533206959 0.645376226818 1890 1891 
1.57471556339e-14 -0.901037872678 0.433740420068 0.0 1891 1892 
9.87974414397e-15 0.0639396211526 -0.644789732413 0.761680986911 1891 2150 
1.50450344583e-14 -0.842603473245 -0.0279308217714 0.537809683876 1892 1923 
8.43700892853e-15 -0.315907903189 0.948789859085 0.0 1893 1899 
1.36539443227e-14 0.864041090044 -0.0175833495674 -0.503114122772 1893 1898 
9.70955091952e-15 -0.444408790743 0.549496834161 0.707498449438 1893 1972 
1.74625799483e-14 -0.488389787331 -0.58775300377 0.644997536577 1894 1901 
9.72149465318e-15 -0.926450632522 -0.376416292818 -0.0 1894 1897 
1.23293253462e-14 -0.40502258475 0.037456358858 0.91353912178 1894 2025 
1.63998719991e-14 0.924590080053 0.169821310005 0.341018924013 1895 1900 
2.08055506377e-14 0.364756263718 -0.368044168083 0.855275603779 1895 1901 
2.06883959935e-14 0.141393926872 0.980199358641 0.138625303472 1895 1964 
1.11061792494e-14 0.12276304774 0.548935406488 -0.826800552499 1896 1899 
6.96420847251e-15 -0.443754269893 0.534120808414 0.719581204571 1896 1902 
1.01890399609e-14 -0.857635610284 -0.0389419594899 -0.512781321583 1896 1897 
6.21839935102e-15 -0.411602905687 -0.353034603156 -0.840208079588 1897 2024 
1.47171766879e-14 0.602498692312 0.747420172628 0.279925724633 1898 1965 
1.78206140991e-14 0.291318877544 -0.956493540537 0.0159191236566 1898 1900 
1.85054513023e-14 0.65770945324 0.566739477091 -0.496210278234 1899 1900 
2.1223763944e-14 -0.193866848937 -0.94639209573 -0.258375010447 1901 1958 
8.43706661275e-15 0.315907903189 -0.948789859085 0.0 1902 1903 
6.80088891946e-15 0.635861019995 0.22959927194 0.73686154573 1902 2026 
8.66913283904e-15 0.0184491743949 -0.767111046199 0.641248992797 1903 1973 
8.90676104178e-15 -0.375148275897 -0.685355432885 -0.624140770745 1903 2159 
2.13875797511e-14 -0.408600759017 -0.741585858206 0.532067509475 1904 1909 
1.9579362981e-14 -0.93349155143 -0.281484027613 -0.222171702986 1904 1908 
2.03066688461e-14 0.686431252132 -0.716420966179 0.12471220997 1904 1913 
2.54443969124e-14 -0.951043686318 0.189739266625 0.243956794156 1905 1909 
2.1924718093e-14 0.0134432731404 0.885483793945 -0.464475757245 1905 1914 
2.07644446438e-14 -0.106213083949 -0.100540245037 0.989247410877 1905 1919 
9.63880977937e-15 0.607578912781 0.342056462365 0.716829994698 1906 1912 
1.75468298887e-14 0.953386255394 0.202886039215 0.223364954991 1906 1916 
1.64908390122e-14 0.937931006463 -0.28369146212 0.199510855431 1906 1915 
1.15337213731e-14 0.791336314525 -0.122124044553 -0.599059725784 1907 2009 
1.48562052279e-14 0.184899864842 -0.320732042483 -0.92894725195 1907 1912 
1.05443917558e-14 0.421474205812 -0.535084024276 0.732150654442 1907 1924 
2.04810519762e-14 -0.104008654506 -0.992450712128 -0.0649906438238 1908 1915 
1.99244601296e-14 -0.142797515812 0.653747213359 -0.743117386759 1908 1932 
2.17201270716e-14 -0.721165633184 0.249084357429 -0.646434151634 1909 1929 
1.47892746309e-14 0.481165389626 -0.704265632825 -0.522005542354 1910 1912 
1.38474057827e-14 0.230233616478 -0.255209349099 0.939074368714 1910 1925 
1.90174298486e-14 -0.259328197223 -0.569936860054 -0.779692799555 1910 1915 
9.47774304524e-15 0.56777486092 0.347868419219 0.746069212752 1911 2010 
1.4860923468e-14 0.119025789226 -0.331602466074 -0.935880690041 1911 1917 
1.38258213944e-14 0.101171509355 0.185930902439 -0.977340281178 1911 1947 
2.05009323e-14 0.697296011958 0.50198890013 -0.511649700336 1913 1914 
2.20659871823e-14 0.129792613806 0.989020376715 0.0706581336018 1913 1916 
1.51616373568e-14 -0.068813045771 0.968557994055 0.239081945962 1914 1917 
1.76516310877e-14 0.732337467829 -0.153402538154 -0.663437634222 1916 1917 
1.66544246645e-14 0.923285264028 0.0674613502197 -0.378144532495 1918 1920 
1.61660489831e-14 0.306276842077 0.948241814826 -0.0838567625372 1918 1922 
1.37198793175e-14 -0.19411515823 0.499020394573 0.844569684008 1918 1951 
1.61284195643e-14 0.712939853118 -0.248357696021 0.655770707385 1919 1930 
1.40011255108e-14 -0.843663413537 -0.46886246507 -0.261534000673 1919 1920 
1.61620374954e-14 0.117052781002 -0.524844531145 -0.843111418845 1919 1948 
1.54885055195e-14 -0.538639966065 -0.821870186698 0.185462619344 1920 1921 
1.33639421886e-14 0.128640232297 -0.779079619256 0.613585069485 1921 1986 
1.50009232943e-14 -0.825554281852 0.434304747052 0.360332505338 1921 1922 
1.54549458344e-14 -0.438086981482 -0.413996549942 0.797926471106 1922 1981 
1.70657495993e-14 -0.370152572725 -0.468483232546 0.802191083052 1923 2093 
1.08623742794e-14 0.318033427439 -0.734212735504 -0.599821971968 1923 2088 
1.24641082693e-14 -0.233106852495 -0.0321319554515 -0.971920126738 1923 1926 
1.71968527591e-14 -0.492616158183 0.718081053197 0.49161867513 1924 1925 
1.06279294458e-14 0.598335826214 0.585178352506 0.547321235498 1924 2019 
1.46762009295e-14 -0.707698769849 0.0332077984859 0.7057334435 1924 2008 
1.34347333018e-14 0.958763108445 0.137560369512 0.248697500237 1925 1927 
1.78138333221e-14 0.0685501423708 0.995339302559 -0.0678273599836 1925 1933 
1.2830311197e-14 0.569730307095 -0.790833531939 0.223583769398 1926 1927 
1.76131639873e-14 -0.755336702012 -0.637956630956 -0.149925993786 1926 1931 
1.06624308209e-14 0.349384368253 -0.761136373085 -0.546444859787 1927 2018 
1.64115995298e-14 -0.449823029926 0.893004872182 0.0141964786889 1928 1929 
1.62630235894e-14 -0.995422725188 -0.0758329534922 0.058163230168 1928 1938 
1.71399923891e-14 0.0130541517242 0.693253126463 -0.720575944486 1928 1936 
1.70320475049e-14 0.438982941636 0.0118556210169 -0.898417175483 1929 1930 
1.84020165173e-14 0.85633398204 0.513390472016 -0.0558778529121 1929 1932 
1.3806568164e-14 -0.0959165379744 0.793531669349 -0.60092221417 1930 1941 
1.90246109913e-14 0.141791942082 0.354719813323 0.924158481645 1930 2181 
1.50428652253e-14 -0.321718343007 -0.432958448997 0.842047676332 1931 2094 
1.70632795826e-14 0.349355205493 -0.69252418212 -0.631158615226 1931 1939 
1.67032809356e-14 0.86362967398 -0.424661155081 0.271673866218 1931 1933 
1.66541834729e-14 0.269706107411 0.417511567499 0.867722712985 1932 1933 
1.76211496029e-14 -0.800838810953 0.597659904495 0.0382078189586 1932 1935 
1.6176998831e-14 0.689550330015 0.227746793472 -0.687496720311 1933 2177 
2.43704923337e-14 -0.58729986426 -0.0355545013899 -0.808588119422 1934 1937 
2.0776440105e-14 -0.0152238918964 -0.962903604394 0.269415815722 1934 1939 
1.85117365032e-14 -0.383396424238 -0.142546187947 0.912517268978 1934 1943 
2.20972823102e-14 0.194966943162 0.98051663756 -0.0239794608496 1935 1938 
2.09722175534e-14 0.596182695146 0.131593085625 0.791990816755 1935 1939 
1.76618981351e-14 -0.381659999722 -0.142306378901 0.913282288855 1936 1946 
1.46449305535e-14 -0.968211995847 -0.183168847414 0.170337031895 1936 1937 
2.4724768304e-14 -0.347131372035 0.646458747147 -0.67940481216 1937 1938 
1.50855054953e-14 -0.387120577745 0.0143774776137 0.921916995409 1940 2141 
1.95959150748e-14 -0.665092984357 -0.676094061178 0.317093271135 1940 1944 
1.96709247021e-14 -0.973414779592 -0.181503761375 -0.139714177804 1940 2071 
1.50341464324e-14 0.55027895162 -0.756190115141 -0.354075677174 1941 1946 
1.83861173249e-14 -0.0692372238171 -0.881082870745 -0.467866628131 1941 2187 
1.84932836406e-14 0.44457760979 0.853659604354 -0.271322739127 1941 2070 
2.19247655315e-14 0.55082857678 -0.586338546835 0.593965476689 1942 1943 
2.3972408449e-14 0.406953294794 -0.0696525003674 0.910789517424 1942 1945 
2.11238587785e-14 0.1035030846 0.810562740332 -0.576433131823 1942 1944 
1.47192729245e-14 -0.278870363418 0.859074623322 0.429211034308 1943 2099 
1.54588140266e-14 0.974806473517 0.157088127742 0.158352958015 1943 1946 
2.00264262297e-14 -0.515188019511 -0.811744665133 -0.275048910524 1944 1945 
2.18474506126e-14 -0.865487313713 -0.168136779814 -0.471870462178 1945 2036 
2.02626318907e-14 0.0574621368872 0.538589780983 0.840606418394 1945 2098 
2.2785140933e-14 -0.59412481695 -0.715838005585 0.366867348839 1946 2081 
1.36315771593e-14 -0.704112674594 -0.475848667843 -0.527061084494 1947 2011 
1.25040712615e-14 0.899329881214 -0.345685463172 -0.267782234862 1947 1949 
1.3709674104e-14 0.0181141761114 -0.975930634437 0.217327571632 1947 1948 
1.66748139551e-14 -0.703127075601 0.23200461782 -0.672150409407 1948 2180 
1.44533118567e-14 -0.924908096454 -0.0711601690983 0.37347187772 1948 1950 
7.91280530898e-15 0.341468359197 0.654895331363 0.674174654393 1949 2012 
1.02714869948e-14 0.765359822132 0.496424925901 -0.409617670042 1949 1955 
1.59608076697e-14 -0.656142988673 -0.564301656935 -0.501038939002 1950 1951 
1.46426815978e-14 0.370185043524 -0.281196947051 0.885376366593 1950 2178 
1.46848737632e-14 0.566291203417 -0.823683448372 -0.029323195792 1950 1955 
1.35300160968e-14 -0.36913236511 -0.883812230548 0.287432145318 1951 1975 
1.2742400139e-14 -0.638925293506 0.768911898504 -0.0234299308044 1951 1952 
1.69891925583e-14 0.197198163886 0.892657000666 0.405310206289 1952 1956 
1.07444054758e-14 0.766828456406 0.562815136773 -0.308566427639 1952 1957 
1.7376778152e-14 0.506678514325 -0.449131770133 -0.735905928892 1953 1956 
1.28345681957e-14 0.938344522479 -0.188145191789 0.290018868249 1953 1954 
1.63662409696e-14 0.786854925181 0.137816439535 -0.601552953374 1953 2006 
9.16482984271e-15 -0.611324839692 -0.723818341639 -0.319951478638 1954 2016 
1.16999121958e-14 0.0862140582867 -0.385405072964 -0.918711089455 1954 1955 
1.3537124646e-14 0.401256681935 -0.335317051298 0.852382279445 1954 2201 
1.65413542534e-14 0.91701085355 -0.15037824221 0.369428584087 1955 1956 
1.8644135733e-14 0.455647886835 -0.509282821783 -0.730079455032 1957 2002 
1.65583675483e-14 -0.336194636431 0.932500980947 -0.131966234199 1957 1980 
2.26516611667e-14 -0.803618020057 -0.450700055844 -0.38867407619 1958 1963 
2.15212643079e-14 -0.363049939048 0.375345791795 -0.852824881403 1958 1964 
1.63896783391e-14 0.382887634178 -0.109763075037 -0.917250852795 1958 2029 
2.32267589649e-14 0.918649499333 0.290116925223 -0.268170220336 1959 1960 
1.92590854223e-14 0.0521809077395 -0.91288979521 -0.404857227513 1959 1988 
2.4632484026e-14 0.82536790726 -0.526362584851 0.204230866752 1959 1961 
1.90911908507e-14 0.2515659629 0.829923788269 -0.497936815244 1960 1965 
1.64561392674e-14 0.60023671559 -0.614285159065 -0.512220293048 1960 1974 
2.35860759737e-14 0.379132161141 0.786360004405 -0.4877466021 1961 1964 
2.60189444236e-14 0.779074168544 0.279175534413 0.561341661461 1961 1962 
2.00079446089e-14 -0.123028397042 -0.868491874291 -0.480193583685 1962 2072 
1.88421565537e-14 -0.307637692412 -0.773477232486 0.554158840978 1962 1963 
1.59312523329e-14 -0.137206616361 0.226427964658 0.964315675102 1963 2082 
1.74172341562e-14 -0.794059491747 0.563207773499 -0.228618738156 1964 1965 
1.45956766142e-14 -0.669097737649 0.340183131502 0.660744772598 1965 1969 
1.81722993016e-14 0.613167660118 0.181640646251 -0.768786118641 1966 1967 
1.33956147419e-14 -0.686257200679 0.502820778253 0.525568567813 1966 1970 
1.18815808157e-14 -0.695467700984 0.25458792001 -0.671944691082 1966 1973 
1.2561046581e-14 0.067263645203 0.870434296054 -0.487667651466 1967 1968 
1.44524568657e-14 -0.963930339706 0.14214488351 -0.225018071023 1967 1972 
1.49732898936e-14 -0.636832211558 0.662138290359 0.394990656551 1968 1994 
1.45286007289e-14 0.943050955209 0.329222915026 -0.047614788689 1968 1971 
1.60192711265e-14 -0.211371627059 -0.861746404827 0.46121054741 1969 1974 
1.53591441595e-14 -0.0141753301121 -0.146357903439 0.989130135077 1969 2160 
1.46330794957e-14 -0.883903669723 -0.450446140769 0.125748069234 1969 1972 
8.53192172933e-15 -0.391887727094 0.920013048469 0.0 1970 1996 
7.25642825656e-15 -0.0539416503975 0.236152919399 0.970217551383 1970 2172 
1.34314115621e-14 0.852661883444 -0.388529029393 0.3493034581 1971 1974 
1.44777220364e-14 0.307452344401 0.899798151354 0.309574454278 1971 1979 
1.28471442238e-14 -0.258273802683 -0.257675124909 0.931073666715 1972 1973 
1.51645685697e-14 -0.315553755193 -0.0207649245973 -0.948680475972 1973 2164 
2.01734681406e-14 -0.245911762044 -0.926703232222 -0.284162848869 1974 1990 
1.92124266506e-14 0.304490194557 -0.377008698614 0.874728622253 1975 1987 
1.84238389545e-14 0.158372321608 -0.570002125087 -0.806235564302 1975 1981 
1.50545288797e-14 0.914156040927 -0.384394999365 -0.128682622367 1975 1980 
1.51486290393e-14 -0.790035914925 -0.124661885376 -0.600252169895 1976 1981 
1.53480388497e-14 -0.449540924037 -0.832972744538 -0.322597837055 1976 1984 
1.39945819005e-14 0.88257670378 -0.423060767342 -0.205129103448 1976 1978 
1.62703537669e-14 0.788229251439 -0.113632759938 0.604799341142 1977 1992 
1.42226952785e-14 0.115801445647 0.704301029403 -0.700392807764 1977 1979 
1.67035481935e-14 -0.588641622088 0.660580066397 -0.465977485105 1977 1984 
1.52347779982e-14 0.222542338112 0.473713195393 0.852097832563 1978 1980 
1.78799739716e-14 0.553572844366 0.778253804978 0.296442441324 1978 1982 
2.33730438904e-14 -0.888910895614 -0.0834598702182 -0.450412999059 1979 1991 
1.84244843557e-14 -0.975460269254 0.0574918336141 0.212536943082 1979 1998 
1.79323834276e-14 0.267949381293 0.135893424638 -0.953800873456 1980 2003 
1.82859947187e-14 0.443791913229 -0.820926899813 0.359343516589 1981 1993 
9.96034115519e-15 0.479506339894 0.452808262506 -0.751690326802 1982 1995 
1.81152768223e-14 -0.175603455257 0.909425758981 0.376972433214 1982 1983 
1.59768503922e-14 0.442760955493 0.586573954389 -0.678154652217 1983 2000 
2.09152514628e-14 -0.979572417702 0.170879424919 0.106009908103 1983 1984 
2.19400816582e-14 -0.0569922330001 -0.792131665982 0.607683560026 1985 1988 
1.67748152335e-14 0.957986672866 -0.079420064186 -0.275597510903 1985 1992 
2.19941416909e-14 -0.711442358846 -0.695590440644 0.100018542902 1985 1989 
1.23612044721e-14 0.806836322578 -0.0531118134893 0.588382769834 1986 2076 
1.45296419046e-14 0.81698208219 -0.495846643118 -0.294408532296 1986 1993 
1.7661541361e-14 0.204745944389 -0.960251589771 -0.189726072533 1986 1989 
1.4025212544e-14 -0.105013961645 0.478004924071 0.872056970859 1987 1993 
1.7931511407e-14 -0.236303195965 -0.152013761539 0.959714861758 1987 2216 
1.4794430589e-14 0.582274917493 0.147805971599 0.799443128195 1987 2185 
2.45450010103e-14 -0.927697184022 -0.0600076554828 0.368479329191 1988 1990 
2.38689663471e-14 -0.859482443239 -0.0701696525744 -0.506326129705 1988 2077 
2.26553999267e-14 0.808509567437 -0.0670515955316 0.584650633198 1989 2078 
2.56612048661e-14 -0.717415314348 0.655498498443 -0.23587493567 1990 1991 
2.08422181374e-14 -0.0288024110271 -0.0192421414077 -0.999399900497 1990 2222 
2.06762097296e-14 0.267346777693 0.726811148907 -0.632669941029 1991 1992 
1.82268436578e-14 0.173420372892 -0.20540543329 -0.963189484079 1991 2234 
1.4754399272e-14 0.154695378711 0.983510828193 0.093679189969 1992 1993 
1.72293927574e-14 -0.462672230021 -0.482333514558 0.743833844552 1994 1996 
1.71684010674e-14 -0.751793230429 0.190976279685 -0.631137860756 1994 1997 
1.91709754811e-14 -0.591684860412 -0.779613159711 -0.205212931281 1994 1998 
1.4362228729e-14 -0.0297270802051 -0.250651690837 -0.967620809296 1995 2005 
1.29510524179e-14 0.29306174807 -0.775689453476 -0.558946047114 1995 2000 
1.2925646357e-14 -0.00764436114224 0.129865921381 0.991502095916 1996 2001 
1.34808509766e-14 0.381365012505 0.924424538422 0.0 1997 1999 
1.78874872572e-14 0.0534866520374 0.205417165685 0.977211832765 1998 2168 
1.73876075819e-14 0.436283041811 -0.709172044911 0.553834016782 1998 2000 
1.43061817166e-14 0.759418971841 0.495365849574 0.421776599972 1999 2000 
9.90183312131e-15 0.39351425431 0.597620354847 0.698567422034 2001 2166 
7.56622784913e-15 0.21485317342 -0.404032034748 0.889154783358 2001 2170 
1.85960853916e-14 0.0179923467737 -0.831786973648 -0.554803303818 2002 2007 
1.51528924687e-14 0.284710570053 -0.920132783338 0.268878322531 2002 2003 
1.2012033044e-14 -0.61233930584 -0.714759155644 0.337875604249 2003 2004 
2.00237256358e-14 -0.342826190735 0.389231038437 -0.854967485735 2003 2213 
1.35317110704e-14 0.505634832552 -0.245929293786 0.826953564941 2004 2211 
1.23307704434e-14 -0.420062398206 -0.674441015352 -0.607187696206 2004 2005 
1.04156174831e-14 -0.402759424794 0.595607629392 -0.695008199628 2005 2167 
1.11927832783e-14 -0.334109860812 0.338638835749 -0.879598965342 2006 2023 
1.3108677687e-14 -0.593829389932 -0.80459098656 -0.0 2006 2007 
1.17241373848e-14 -0.338019978023 0.333696262487 -0.879993919786 2007 2215 
1.32485294063e-14 -0.424314929435 -0.579783754607 -0.695562821428 2008 2021 
1.48083629177e-14 -0.861504673291 0.487714305779 -0.141224834345 2008 2013 
1.51276987018e-14 -0.21486442655 -0.95296505592 0.213754252352 2008 2193 
1.51018531685e-14 -0.992150640851 -0.125048414059 -0.0 2009 2010 
1.02097457986e-14 -0.49387441236 0.545990041894 -0.676744367519 2009 2013 
1.35250197278e-14 -0.649770625724 -0.551783470532 0.522812715601 2010 2011 
1.41611489984e-14 -0.597641991157 0.492968321052 -0.632302368211 2011 2014 
1.10786297069e-14 -0.690815720513 0.542005962127 0.478542764349 2011 2012 
1.04912137236e-14 -0.287418206591 0.208583177138 0.934817539809 2012 2015 
7.14112946675e-15 -0.588199012524 -0.434310860957 -0.682199382673 2013 2020 
1.20040075984e-14 -0.992630740501 -0.121096156527 -0.00446473815587 2013 2014 
7.87220009015e-15 -0.481406401432 0.367069266741 0.795932176806 2014 2017 
1.16316530501e-14 -0.0290137479469 0.973574408984 -0.226519475105 2014 2183 
8.65050976404e-15 -0.709734108766 -0.340559731753 0.616681898521 2015 2016 
7.99460988154e-15 0.576808235496 -0.47699988698 0.663146565463 2015 2017 
9.86706721643e-15 -0.255560961575 0.540200513749 -0.801792990656 2016 2197 
6.94568946765e-15 0.535331198446 0.446532569046 0.71695827825 2017 2248 
8.2455524651e-15 -0.351294225161 -0.488173700191 0.798923529389 2017 2194 
1.17678883954e-14 -0.982989130257 0.183663741104 0.0 2018 2019 
7.2579855259e-15 -0.457203495537 0.382804286828 -0.802761385254 2018 2089 
9.76915145786e-15 -0.800255443257 -0.0710547621909 0.595434670059 2019 2021 
1.10659696694e-14 0.146898330418 -0.451874959362 -0.879903347887 2020 2022 
1.29961013631e-14 -0.333856301416 0.834608138012 0.438142928698 2020 2021 
1.03287603283e-14 -0.207436561193 0.373666775952 -0.904070358783 2021 2092 
8.21800227512e-15 0.77364009684 -0.22374773424 -0.59280515516 2022 2247 
8.62037069885e-15 0.324375510182 -0.677096548269 0.660545829384 2022 2091 
9.00248789985e-15 -0.892504259332 0.220172907495 -0.393649638486 2023 2199 
9.58536892025e-15 0.0612306566167 0.712141791531 -0.699360333052 2023 2209 
1.18395946399e-14 0.929000361315 0.352595650389 -0.112403896748 2024 2025 
7.10838080047e-15 0.178094763988 0.704654338027 -0.686836602795 2024 2027 
7.96479785475e-15 0.900651992244 -0.380382778999 -0.210083150937 2024 2026 
1.20196168125e-14 0.200925265754 -0.649358179163 0.733459605388 2025 2028 
1.29971664672e-14 0.276236192335 0.957242313239 0.0859111156354 2025 2029 
7.34672730626e-15 0.161661761093 0.711988046261 -0.683328981517 2026 2030 
1.00995399095e-14 -0.164503138834 0.972512925913 0.164794800423 2026 2161 
7.99785941984e-15 -0.767010944851 -0.19759700104 0.610450354786 2027 2031 
7.95906655006e-15 -0.96694958714 -0.254967637026 -0.0 2027 2028 
1.00453847905e-14 0.461846075481 0.128466194118 0.877607337898 2028 2061 
1.7320160263e-14 0.480224423511 0.426562677479 0.766439029046 2029 2085 
1.32770324023e-14 0.828700347498 -0.516100664984 -0.216554468114 2029 2162 
8.49137847547e-15 0.289997396655 -0.752573015732 -0.591215160433 2030 2032 
8.3363864025e-15 0.817598439422 -0.575788843114 0.0 2030 2031 
6.85234399192e-15 0.677124274258 0.183973513908 0.712500149748 2031 2060 
7.37555046077e-15 -0.722260244267 -0.122654147573 -0.680658577875 2032 2059 
1.33610684489e-14 0.109041691349 -0.994037177146 0.0 2032 2165 
1.37942787401e-14 0.650490617076 -0.759514290251 0.0 2033 2037 
1.12513994695e-14 -0.245087914496 -0.795761439301 -0.553801088739 2033 2038 
7.93467678779e-15 0.334728702878 -0.520839086371 0.785291883046 2033 2044 
1.99662232057e-14 0.922748991133 0.33061328855 -0.198063506983 2034 2036 
2.12804754528e-14 0.818868540519 -0.531170694199 0.217513234017 2034 2035 
1.79595724625e-14 0.194281866801 0.82124482967 0.536480648274 2034 2040 
1.92401178582e-14 -0.743282899444 -0.300149713956 -0.597863429728 2035 2038 
1.64165030508e-14 -0.176325422013 -0.885430819797 0.430025125901 2035 2039 
1.45216893064e-14 0.538736550766 -0.519179216887 -0.663487655968 2036 2096 
1.41425849355e-14 -0.587462890874 0.740112083506 -0.327294142468 2036 2041 
1.33647065788e-14 0.85413486036 0.0180878388706 0.519736924226 2037 2040 
1.12334905332e-14 0.559964847414 -0.551446613716 -0.618341331209 2037 2149 
8.10709433959e-15 0.320167310986 -0.575503013899 0.752521876074 2038 2042 
1.24865379523e-14 -0.746837143513 -0.373654991016 -0.55010565236 2039 2043 
2.14829301315e-14 -0.709036068949 -0.623926265102 0.32860899051 2039 2041 
1.53150708618e-14 0.49014170826 -0.558061514504 -0.669573335679 2040 2148 
1.65803375097e-14 -0.0765827473725 0.249256500911 -0.965404723191 2041 2115 
1.65447781137e-14 0.542351849001 0.840151457706 0.0 2042 2043 
1.07424295337e-14 0.251083339149 0.783857086966 0.567913042652 2042 2044 
1.38080875975e-14 0.616968361654 0.609825905417 -0.497455933526 2043 2120 
1.22938031642e-14 -0.296514370299 0.191305588461 0.93567163045 2044 2045 
1.37833024823e-14 -0.618074455067 -0.649670279186 0.442620036076 2045 2290 
1.38726871836e-14 -0.617068123991 0.64612959116 0.449158637657 2045 2153 
1.03088397179e-14 0.781633942765 0.61634489476 -0.095746280451 2046 2048 
1.03998959457e-14 0.031189215478 -0.84330511177 0.536529329395 2046 2049 
8.80291729775e-15 0.186832831659 0.976315523922 0.109093953831 2046 2121 
6.85240489e-15 -0.324302281254 -0.48141331086 -0.814290644979 2047 2049 
8.70289419506e-15 -0.321206387174 0.142748162997 0.936188773058 2047 2299 
6.48480519126e-15 3.37586548158e-05 -0.88895583186 0.457992934292 2047 2116 
1.18458205052e-14 0.970658533256 0.0018952110485 -0.240454611087 2048 2054 
1.14159912738e-14 -0.772602773327 0.37067954347 -0.515443140124 2048 2050 
1.12637540688e-14 -0.860596227099 -0.509287869385 -0.0 2049 2050 
9.55370596687e-15 -0.754277846575 -0.227399654112 0.615917468072 2050 2056 
1.01928014184e-14 -0.6936393929 0.328316826399 -0.641149322795 2051 2053 
1.4115906696e-14 0.0576589262969 -0.47280700512 0.879277535325 2051 2057 
1.36468338053e-14 -0.0772311230312 -0.857993225537 0.507821798043 2051 2056 
9.87431847455e-15 -0.638752799047 0.352709919975 -0.683805947664 2052 2066 
1.32748689136e-14 0.86663936108 0.253621670558 -0.429665295375 2052 2053 
1.7393117197e-14 0.840193735856 -0.431076630207 -0.329009764471 2052 2107 
1.62118247639e-14 0.413870521786 0.859257335476 -0.300646008834 2053 2055 
1.81646993912e-14 0.882103304618 0.154422571276 0.44502520093 2054 2055 
1.31867016544e-14 0.619503552751 -0.426583332473 0.658970415562 2054 2056 
9.43404149469e-15 0.386294031296 -0.891221052751 -0.23770140201 2054 2133 
1.77292265058e-14 0.543561863895 -0.827281908013 -0.141933592896 2055 2130 
8.82002756268e-15 0.228686367102 0.443440154666 0.86663912601 2056 2304 
1.20371139191e-14 0.243736954565 0.78046408947 0.575732665416 2057 2307 
1.29258719829e-14 0.81143850825 0.293177184915 -0.505583509991 2057 2065 
6.67286282134e-15 0.628820820875 0.109152570986 0.769850694279 2058 2064 
1.51581933935e-14 -0.301232754331 -0.734109582609 0.608557268004 2058 2063 
9.24965344328e-15 -0.786519863269 -0.314443477727 0.531518394788 2058 2067 
1.01484083694e-14 0.0447334566048 0.770754191858 -0.635560298944 2059 2274 
1.62765362491e-14 0.103264647965 0.975445424282 0.194531839881 2059 2270 
9.4372704959e-15 -0.434474086414 0.757666389281 0.487005041851 2059 2060 
9.70416947771e-15 -0.0130453740468 0.837025413804 -0.547008477871 2060 2068 
1.02176063743e-14 0.843009907928 0.218542732252 -0.491501138672 2060 2061 
1.39531843378e-14 0.67474740747 -0.71256111059 0.192282603965 2061 2063 
1.40462676403e-14 0.273246252414 0.958686879639 0.0790945785104 2061 2086 
1.74065239871e-14 -0.752253705437 -0.622543289563 -0.215764258569 2062 2063 
1.90891182601e-14 0.505346396414 -0.0800657805734 0.859194093562 2062 2101 
2.04628212229e-14 0.164881324835 -0.985231360748 0.0461878178756 2062 2087 
1.74328475016e-14 0.69739407442 0.716687871367 0.0 2064 2108 
9.26572742883e-15 0.771401578969 0.31234220294 -0.55442037501 2064 2069 
1.2583847687e-14 0.955769212905 -0.120576930097 0.268265569149 2065 2066 
1.16735516908e-14 0.298589971179 -0.492829048091 -0.817290375857 2065 2322 
8.86970366697e-15 0.818746401082 -0.418123146161 -0.393481086406 2066 2103 
1.02965011845e-14 0.848293074707 -0.529527014802 0.0 2067 2068 
6.42135443703e-15 0.633603973149 0.111182875867 0.765626784618 2067 2069 
9.03361151206e-15 0.452068671876 -0.671077845567 -0.587612492292 2068 2273 
1.15278367984e-14 0.0991539407864 -0.591473577998 -0.800204662919 2069 2329 
1.91091696994e-14 0.833934137318 0.49979427994 0.234007547643 2070 2076 
2.18212884553e-14 0.349543133969 -0.311743902064 -0.883535702177 2070 2186 
2.23882414973e-14 0.685251258602 -0.582402557091 -0.437307642374 2070 2081 
1.75782533523e-14 -0.376931004766 -0.805161715145 -0.457862020822 2071 2073 
1.80446943006e-14 0.63726027547 -0.519957152162 0.568809195797 2071 2081 
1.56438128485e-14 -0.0653941135901 0.0767410059589 0.994904230523 2071 2100 
2.13402500559e-14 -0.723780735229 0.686221311605 -0.0723999917849 2072 2077 
2.2409930219e-14 -0.958495606975 -0.176900166561 0.223590032158 2072 2074 
1.65992414134e-14 0.215227452254 0.0742032377812 -0.973740737208 2072 2083 
2.31606552017e-14 -0.712787291466 -0.0142098818082 -0.701236305666 2073 2079 
1.68222819058e-14 -0.448949317761 -0.751867895513 0.482844879624 2073 2075 
2.63814739042e-14 -0.591208063353 -0.738911300718 0.323238480844 2074 2079 
1.79192963037e-14 -0.765390595955 -0.110926203984 -0.633934233887 2074 2075 
1.38645225953e-14 -0.137605066708 -0.0611080690485 0.988600348732 2075 2126 
1.45575514453e-14 -0.0348164155173 0.456418074286 0.889083999786 2076 2182 
2.04104077819e-14 0.267289046229 0.825633151165 0.496876710526 2076 2078 
1.79453525031e-14 0.28670822636 0.00403272059005 -0.958009462428 2077 2221 
2.04267358501e-14 0.500049342231 0.802447349986 -0.325620800679 2077 2078 
2.3430809758e-14 0.984857340817 -0.0844704034878 -0.151396067234 2078 2080 
2.31646594816e-14 0.320690795182 -0.922665822422 0.214114908448 2079 2080 
2.50888826673e-14 -0.386418718261 -0.795849354628 -0.466159177659 2080 2081 
1.45481976243e-14 0.217730411323 0.966754226796 0.134088526565 2082 2083 
1.45300841238e-14 0.755011867196 -0.359927734008 0.54809589187 2082 2084 
1.79854513975e-14 0.907613818736 0.29064993345 -0.302918755155 2082 2085 
1.96663217072e-14 0.723099479652 -0.547664166268 -0.420940736344 2083 2223 
1.70841422884e-14 0.8086844147 0.120712785685 0.575723840738 2083 2123 
1.51709046895e-14 0.581412592818 0.70848976886 0.400002055411 2084 2128 
1.76398443771e-14 -0.238991044162 -0.59414931842 0.768029861549 2084 2087 
1.7277057465e-14 -0.671851191835 0.613372507115 0.415198920454 2085 2163 
1.4749180498e-14 -0.244171627199 0.572005229009 -0.783064642579 2085 2086 
1.73653574873e-14 -0.952180840452 0.138784167264 -0.272195889009 2086 2087 
1.41780876528e-14 -0.641520881701 0.524711158969 0.559579447438 2086 2265 
2.08130449719e-14 -0.42979097001 -0.349294157399 -0.832630358385 2087 2106 
1.29726500993e-14 -0.542959752809 0.839758719413 0.0 2088 2089 
1.28364061641e-14 0.213733482029 0.834674495499 -0.507579043326 2088 2095 
1.01182275405e-14 0.815288120013 0.0609854488622 -0.57583509479 2089 2090 
1.61389512609e-14 0.31040544349 -0.930166815257 0.196056513399 2090 2097 
1.1313112318e-14 0.892363165041 -0.293680721289 0.342694639031 2090 2092 
1.32426345155e-14 0.238886326942 -0.836118315364 -0.493801058638 2090 2253 
8.62872395802e-15 0.638551446588 0.355563526523 0.682514929264 2091 2252 
9.18178623609e-15 0.772559437348 -0.221448527968 -0.595073495651 2091 2250 
1.30709590825e-14 0.335080888753 -0.836830391862 -0.432938440485 2091 2092 
1.2020270725e-14 0.297249012622 0.954657982289 0.0164669774617 2092 2192 
1.49219385338e-14 0.599306486399 -0.657086647146 0.457240498537 2093 2147 
1.66957981968e-14 -0.391414018324 0.50446240605 0.769618572503 2093 2095 
1.24753304956e-14 0.699362330667 0.530039144825 0.47953189195 2093 2094 
1.40844452062e-14 -0.0667369429744 0.993767910763 -0.0892833689984 2094 2099 
1.55108323883e-14 -0.935107435823 0.056174972515 0.34988348908 2094 2179 
1.33227100358e-14 0.408920945078 -0.412969116587 0.813781401497 2095 2146 
1.73152225022e-14 0.850492936173 -0.185388867159 -0.49223239781 2095 2097 
1.71126229201e-14 0.794111989045 0.236879072164 0.559709258477 2096 2098 
1.48522936174e-14 -0.523663974193 -0.779779629503 -0.343103150007 2096 2145 
1.42597954089e-14 -0.141070529221 0.000804044305772 0.989999221867 2096 2136 
1.69083161115e-14 0.16774506961 -0.350544339323 0.921401246901 2097 2151 
1.43959171078e-14 0.871993265303 0.408084658119 0.270360235748 2097 2191 
1.37823153406e-14 0.451801950488 0.0872856614122 -0.88783794177 2098 2139 
1.12377455223e-14 -0.551545497447 0.717459095939 -0.425499717863 2098 2099 
1.18534707004e-14 -0.789890518493 0.566155438259 0.235671357032 2099 2184 
1.18543971039e-14 0.411252243761 0.648871134239 -0.640185787997 2100 2122 
9.87170589122e-15 -0.761500774903 0.638849471856 0.109489369944 2100 2188 
1.35455507448e-14 0.839349099417 0.190908733304 0.508966545911 2100 2142 
1.87734156269e-14 0.832493757155 -0.444555730445 0.330642324616 2101 2102 
1.67238720578e-14 0.130723242234 0.654091850491 -0.745033747598 2101 2108 
1.82984373406e-14 -0.207445878445 0.970377548318 -0.123828999978 2101 2106 
1.31224336191e-14 -0.724846147133 -0.390159385404 0.567779637683 2102 2104 
1.70887648114e-14 0.900358386038 0.294646892667 0.320215529501 2102 2107 
8.40489954416e-15 -0.783278416263 -0.396629621185 0.478706450985 2103 2105 
1.31778499341e-14 -0.110904637301 -0.424247868358 -0.898729051282 2103 2324 
1.26440068961e-14 0.169261709293 -0.114804254132 0.978861817112 2103 2107 
1.64699778071e-14 -0.985323240104 0.17069889429 0.0 2104 2108 
9.55178486451e-15 -0.617955055435 -0.0984344700841 -0.780027053737 2104 2105 
1.17059739962e-14 -0.122792662227 0.272658069792 0.954242914084 2105 2325 
2.06241026662e-14 0.587606753058 0.788819328265 0.180228663414 2106 2127 
1.59378761064e-14 0.437294064584 -0.549482057793 -0.711929328827 2106 2279 
1.41008674669e-14 0.0969955666672 -0.99174774992 0.083834721779 2107 2125 
1.461032651e-14 -0.428250944516 0.298854987515 0.852811130883 2108 2328 
2.03998236969e-14 -0.272937670699 -0.909005240033 0.314983335283 2109 2117 
2.59798321678e-14 0.392340760623 -0.884684894295 0.251796277494 2109 2118 
1.03471051194e-14 0.655439385193 0.341059169965 0.673852992069 2109 2119 
2.35407891254e-14 0.876722793465 0.431846904173 -0.211814529189 2110 2118 
1.44459114877e-14 -0.794372372147 0.594427821718 -0.125012395936 2110 2117 
1.63018311302e-14 0.82388774723 0.014982090021 -0.566554954919 2110 2129 
1.54783451589e-14 0.427431324129 -0.306803547986 0.85039640527 2111 2119 
1.42259733261e-14 -0.125475925297 -0.862576728213 0.490119556962 2111 2114 
1.3111917137e-14 0.383869432405 -0.752376920529 -0.535325348101 2111 2287 
8.40943890041e-15 -0.765432264552 -0.44872763334 0.461255850326 2112 2116 
1.03014181364e-14 -0.642936606072 -0.256304252681 -0.721762184262 2112 2113 
1.26052417476e-14 -0.605476916305 -0.740231573682 -0.292326736968 2112 2114 
1.4189899648e-14 0.53878371189 0.363206766453 -0.760126934535 2113 2121 
1.46861614981e-14 -0.109169650644 0.703285366784 -0.702475394762 2113 2117 
1.16776702469e-14 0.463843189682 -0.0813807577972 -0.882171563612 2114 2281 
2.07461604214e-14 0.382247722743 0.792279087431 0.475584404788 2115 2118 
2.31712829059e-14 0.6746828246 0.278527861863 0.68353881847 2115 2120 
1.32781545915e-14 0.484504543204 -0.440584134645 -0.755738690232 2115 2137 
1.09030294725e-14 0.328911383481 -0.228202478794 -0.916373794087 2116 2301 
9.53224944088e-15 -0.29908410278 -0.0521325608748 -0.952801603463 2116 2121 
1.5218496694e-14 0.580381096561 -0.671140715425 0.461224373655 2119 2120 
1.78069693168e-14 0.0965023497661 -0.463137268077 -0.88101712095 2120 2291 
9.70116061599e-15 -0.912422488399 0.303429330615 0.274619453037 2121 2134 
1.35900790646e-14 0.428683664525 0.864004024703 0.26405938928 2122 2126 
1.39025165444e-14 0.813107501335 0.099056967889 -0.573623490092 2122 2351 
1.37802121805e-14 0.88931417139 0.393829062803 0.232419822425 2122 2135 
2.00435053479e-14 0.826582262353 0.165439986633 -0.537951089214 2123 2126 
2.32758384157e-14 -0.348779453007 0.616483465691 0.70590440549 2123 2349 
1.70230110521e-14 -0.31523258639 0.916576529015 -0.245999762067 2123 2128 
1.99177885769e-14 0.576650178635 0.0741831287542 0.813616270049 2124 2129 
1.22041149772e-14 0.716878842132 -0.695980644707 -0.0411784882762 2124 2138 
1.32582093007e-14 0.637359833056 0.723196757851 0.266005437239 2124 2132 
2.12881858202e-14 -0.914861468622 0.202100063109 -0.349548362495 2125 2127 
1.82985713399e-14 -0.903073709682 -0.0738065076371 0.423096294372 2125 2130 
1.63693124633e-14 -0.096709047188 -0.508977164301 -0.85533011546 2125 2308 
1.28246143605e-14 0.688826369075 -0.723072031205 -0.0518176703173 2126 2131 
2.21730581073e-14 -0.349436630468 0.619334985961 0.703077674551 2127 2277 
2.04922473305e-14 0.0190901351418 0.333710781794 -0.942482191267 2127 2128 
1.72769256362e-14 0.843782216287 0.114836533567 -0.524255798285 2128 2131 
1.85135732012e-14 0.136590207008 -0.671840739119 -0.727992538842 2129 2140 
1.64017123912e-14 0.0355749568937 -0.683150884673 0.729410235199 2129 2134 
1.7519715513e-14 0.349151787161 -0.340308460282 0.873088301023 2130 2132 
1.92785270085e-14 -0.674588223111 -0.521591434938 -0.52237257225 2130 2133 
1.65211849507e-14 0.983068926171 -0.129611177766 0.129523854928 2131 2132 
1.28073155751e-14 -0.540314956294 -0.841462860387 5.09317605375e-05 2133 2134 
1.47195908039e-14 -0.16581773473 -0.522191864104 -0.836552530277 2133 2312 
1.49029019478e-14 -0.0904577341931 0.168802878004 0.981490186758 2134 2313 
1.23108218239e-14 -0.384017460269 0.164913369479 0.908479042563 2135 2347 
1.51642257961e-14 -0.960469241647 0.261239166003 -0.0961921722139 2135 2138 
1.22108177573e-14 0.197999520183 0.602606540083 -0.773085731246 2135 2142 
1.24116569384e-14 0.81954925845 0.242171174117 0.519318914927 2136 2139 
9.43057600248e-15 0.408211159175 -0.591721257862 0.695147180473 2136 2137 
1.69911431113e-14 0.253700470013 0.505997935455 0.824379864401 2136 2152 
2.13820861622e-14 -0.288275397058 -0.412892128409 -0.863954504444 2137 2293 
1.23820390874e-14 -0.706474045177 -0.691212735565 -0.152050576073 2137 2140 
1.33857083669e-14 -0.716750707133 0.156137970036 -0.679624424324 2138 2140 
1.04428993509e-14 0.361807116405 -0.63414912078 0.683337766505 2138 2141 
1.21114213781e-14 0.769264623603 -0.40843137948 -0.491340764774 2139 2189 
1.15759028735e-14 0.611784088275 0.790904060333 0.0138201549339 2139 2141 
2.08375472483e-14 0.0807266843902 -0.0858801777616 -0.993029605548 2140 2384 
1.81100407951e-14 0.922150219228 0.12789488724 -0.365077897161 2141 2142 
9.12163313272e-15 -0.319350293006 0.83626482654 0.445731455305 2142 2190 
1.32175870765e-14 0.298428266583 -0.954432066574 0.0 2143 2144 
1.1391180997e-14 0.810509989782 0.137620827829 0.569327730056 2143 2150 
1.04868674888e-14 0.239108000662 -0.748585951744 -0.618422539104 2143 2157 
1.54068572657e-14 -0.403721209457 -0.803803411531 -0.436931642989 2144 2149 
8.36536069103e-15 0.171177216744 -0.568445051257 0.804716461972 2144 2154 
1.78472902942e-14 -0.880098308926 -0.469562758258 0.0702693580627 2145 2148 
1.13201159417e-14 -0.0853197730238 0.991067301962 -0.102499460061 2145 2147 
1.30072124527e-14 0.535389823753 0.616419823784 -0.577394438376 2145 2152 
1.10963310092e-14 0.750354849997 0.222969552752 0.622295892347 2146 2156 
1.33346320309e-14 -0.590637704819 0.706799413564 0.389334933743 2146 2147 
1.41801295175e-14 -0.758398366894 0.102178075413 0.643732520537 2146 2151 
1.77682797249e-14 0.892203495951 -0.450855120442 0.0265062668715 2147 2150 
1.75852895822e-14 0.412387999519 -0.906947887467 0.0859166297791 2148 2150 
1.87145130155e-14 -0.825710901026 -0.0522713714211 -0.561666459437 2148 2149 
1.2282282985e-14 -0.239559904808 0.424284382794 -0.873266176217 2149 2155 
1.41153771147e-14 -0.534966161268 -0.617031386947 0.57713384394 2151 2366 
1.70970487975e-14 -0.0214452973576 0.247493857643 0.968652099389 2151 2358 
1.35371650247e-14 -0.714717474594 0.437432420402 0.545739689863 2152 2369 
1.66581269253e-14 -0.421534800519 0.320685222219 -0.84821542087 2152 2296 
1.62782274631e-14 -0.791296143599 -0.221007456752 0.570093077651 2153 2294 
1.1618104059e-14 -0.597624875397 0.746303360731 -0.293045733749 2153 2155 
1.38181064966e-14 0.162611606135 0.95366191362 -0.253152957836 2154 2155 
6.68392262102e-15 -0.261655949764 0.823708062842 0.503031998149 2154 2158 
1.58283606635e-14 0.394728808109 0.613983522475 -0.683530103344 2155 2295 
1.33155227202e-14 -0.881689751024 0.471829612189 0.0 2156 2157 
1.1983401546e-14 -0.813342114253 0.0802062392307 0.576230478516 2156 2356 
8.17491392281e-15 -0.175782606981 0.582876751198 -0.793319083343 2157 2158 
1.1243915232e-14 -0.474014165789 -0.263925410319 0.84003211154 2158 2393 
1.60601782844e-14 0.0547191854964 0.867609411287 -0.494226385561 2159 2164 
1.2857152851e-14 -0.661075740679 0.57048314574 -0.487368285296 2159 2161 
9.43223168092e-15 0.640038950932 0.0524664544024 -0.766549028082 2159 2174 
1.57069217118e-14 0.234889335695 0.870227082108 0.433049449303 2160 2224 
1.58101256454e-14 0.696210717652 -0.537218674547 0.47611630128 2160 2162 
1.66817816057e-14 0.894046488539 0.444978013725 -0.0517246907426 2160 2164 
1.10764407153e-14 -0.868744011138 -0.488271013978 0.082917187733 2161 2162 
9.72574884931e-15 -0.286296279201 -0.300353307541 0.909847421915 2161 2165 
1.40293445189e-14 -0.686210897402 -0.26851542796 -0.676028157131 2162 2163 
1.77105792502e-14 0.0215253219934 -0.972269212786 -0.232871720872 2163 2225 
1.29535410318e-14 -0.123464049867 -0.220409495613 0.96756203038 2163 2267 
1.36243119154e-14 0.678951853999 -0.501003422959 -0.536674901719 2164 2169 
1.50096924704e-14 -0.893380656959 0.449300569521 0.0 2165 2176 
1.32451666322e-14 -0.692177755456 -0.273033526458 -0.668088802692 2165 2269 
1.4659180193e-14 0.616649478421 0.747744807285 -0.246213573837 2166 2168 
8.3280912974e-15 -0.558522574091 0.48794665748 0.670791020874 2166 2237 
1.03725982806e-14 0.0473976086902 0.87803006635 -0.476252736764 2166 2171 
1.14393063001e-14 0.770113421941 0.355236952761 -0.529841509075 2167 2238 
1.80082123556e-14 -0.295036004935 0.778229277206 0.554358140458 2167 2168 
1.80202717597e-14 0.426823773742 0.658955720401 0.619353553893 2167 2214 
1.58074831353e-14 0.96848995664 0.0392981419897 0.245932632895 2168 2232 
1.20294842611e-14 -0.198150067348 -0.767049495166 0.610222601003 2169 2175 
1.1456026733e-14 0.734116814554 -0.288789584287 0.614551119596 2169 2172 
1.46276896329e-14 -0.10551585202 -0.871269206328 -0.479329088494 2169 2173 
8.5319917291e-15 0.391887727094 -0.920013048469 0.0 2170 2172 
1.01069649356e-14 0.391191476227 0.635530903036 0.665634809948 2170 2171 
8.37020270508e-15 0.565026474879 -0.403196003354 -0.719845862366 2171 2239 
1.16467791591e-14 0.703328207351 -0.520229395551 0.484448974351 2171 2173 
1.30391159051e-14 -0.0918430816196 0.0538811012812 0.994314676188 2173 2411 
1.24665222859e-14 -0.876949784207 -0.479933103471 0.0249658200733 2173 2226 
1.12083950458e-14 0.508203176881 -0.57061924766 0.645076123577 2174 2176 
1.24516643062e-14 0.39448313683 -0.918903180295 0.0 2174 2175 
9.59754138032e-15 0.0359869675799 0.643204494409 0.76484829642 2175 2408 
9.84460450296e-15 0.00837325280311 0.67862233086 0.734439664435 2176 2266 
2.17407925194e-14 -0.715950537848 -0.56229780093 -0.413806730762 2177 2181 
2.35250943761e-14 0.404897777112 -0.820170548711 -0.404200520925 2177 2193 
2.05526348351e-14 -0.678051050191 0.523244315722 -0.516199728206 2177 2179 
1.65780277076e-14 0.841754205247 0.120524520708 -0.526235401562 2178 2180 
1.68179548813e-14 0.337564686049 0.879764696232 -0.334759857206 2178 2185 
1.84764045713e-14 -0.154628306737 0.469804973592 0.869122185624 2178 2200 
2.04532036062e-14 -0.00216832489687 -0.993306301516 0.115489781957 2179 2184 
1.72080062303e-14 0.0304631385172 -0.606320518547 -0.794636662872 2179 2191 
2.02019879838e-14 -0.660398827726 0.690072559031 0.296096693008 2180 2181 
1.92244947342e-14 0.641773357289 0.627858506414 0.440364228562 2180 2183 
1.95967212468e-14 0.0241659621824 -0.990840797584 0.132855260018 2181 2187 
2.17129846995e-14 -0.844850512767 -0.101534810412 0.525279252733 2182 2186 
1.52120483653e-14 -0.764190565443 0.517937034627 0.3843878352 2182 2185 
2.0157633161e-14 -0.358482770151 -0.170614148071 0.917813116044 2182 2203 
1.19292434413e-14 0.485494606676 -0.267295798112 -0.832374881409 2183 2202 
1.86644457769e-14 0.989412166361 -0.130872026368 0.0627381683819 2183 2193 
1.33078315017e-14 -0.679464111046 -0.626556577959 -0.381779224706 2184 2187 
1.1517796684e-14 -0.0316987195396 -0.45731661252 0.888738829518 2184 2189 
2.53170875023e-14 -0.343152649372 -0.186840392228 0.920509058652 2185 2206 
1.46351629068e-14 -0.233760851765 0.174126510361 -0.95657504806 2186 2188 
1.49758524208e-14 -0.487158683951 -0.771618664294 0.40900006548 2186 2187 
1.40302069774e-14 -0.808644795926 -0.110942404312 0.577741617807 2188 2204 
1.13773332974e-14 -0.637167790517 -0.467131357194 -0.613029772404 2188 2190 
1.92064315373e-14 0.0318777248523 -0.547026059703 -0.836508398442 2189 2362 
1.41244053142e-14 -0.64213181885 -0.76654652329 0.00855306104822 2189 2190 
1.23067337458e-14 -0.384623253159 0.171921839748 0.906922176456 2190 2360 
1.73013582895e-14 0.031682759193 0.45807707705 -0.888347676449 2191 2368 
1.85487597336e-14 0.675473619521 -0.673046077636 0.301238056543 2191 2192 
1.52284639785e-14 0.373719044296 0.159948336693 0.913646871345 2192 2193 
1.36498584279e-14 0.762721791602 -0.252360864314 -0.59545735597 2192 2198 
1.06566628806e-14 0.984668384171 -0.144582730787 0.0975910199342 2194 2197 
1.02478810562e-14 0.20209580967 -0.974505338443 -0.097450649357 2194 2202 
1.115731387e-14 0.49524556716 0.396204998006 0.773145153101 2194 2249 
9.07087466219e-15 0.240582984758 0.658947098929 -0.712677029416 2195 2207 
7.76706057952e-15 0.369579785327 0.820079857236 0.436897940066 2195 2199 
1.10285405634e-14 0.722653197443 0.627370581084 -0.290135330865 2195 2196
[truncated: 890,536 more chars]
