# Supplementary material for: URDME: a modular framework for stochastic simulation of reaction-transport processes in complex geometries
Source: BMC Syst Biol. 2012 Jun 22;6:76. doi: 10.1186/1752-0509-6-76 (PMC3439286; doi:10.1186/1752-0509-6-76)
Supplement: Additional file 7 — urdme_software_comparision.tar.gz. Model files and scripts used to conduct the performance benchmark in the discussion section and the simulations described in Additional file 6. [file 1752-0509-6-76-S7.gz › urdme_software_comparison/steps/meshes/coli_p1203_e4963.xml]

<?xml version="1.0" encoding="ISO-8859-1"?>
<tetmesh>
	<nodes size = "1203">
		<node idx = "0">
			<coords>1.714995e-07, 0.0, 3.969668e-06</coords>
		</node>
		<node idx = "1">
			<coords>0.0, 1.714995e-07, 3.969668e-06</coords>
		</node>
		<node idx = "2">
			<coords>1.212685e-07, 1.212685e-07, 3.969668e-06</coords>
		</node>
		<node idx = "3">
			<coords>0.0, 3.439713e-07, 3.862883e-06</coords>
		</node>
		<node idx = "4">
			<coords>-7.734232e-08, 4.179481e-07, 3.76332e-06</coords>
		</node>
		<node idx = "5">
			<coords>7.734221e-08, 4.179475e-07, 3.763321e-06</coords>
		</node>
		<node idx = "6">
			<coords>1.611815e-07, 4.071362e-07, 3.741372e-06</coords>
		</node>
		<node idx = "7">
			<coords>-1.611819e-07, 4.071372e-07, 3.74137e-06</coords>
		</node>
		<node idx = "8">
			<coords>-4.17949e-07, 7.734249e-08, 3.763319e-06</coords>
		</node>
		<node idx = "9">
			<coords>-1.397222e-07, 3.52931e-07, 3.82545e-06</coords>
		</node>
		<node idx = "10">
			<coords>-2.152243e-07, 2.152243e-07, 3.896683e-06</coords>
		</node>
		<node idx = "11">
			<coords>-1.194806e-07, 3.018019e-07, 3.880316e-06</coords>
		</node>
		<node idx = "12">
			<coords>1.212685e-07, -1.212685e-07, 3.969668e-06</coords>
		</node>
		<node idx = "13">
			<coords>0.0, -1.714996e-07, 3.969668e-06</coords>
		</node>
		<node idx = "14">
			<coords>-2.152245e-07, -2.152245e-07, 3.896682e-06</coords>
		</node>
		<node idx = "15">
			<coords>-3.439778e-07, 0.0, 3.862876e-06</coords>
		</node>
		<node idx = "16">
			<coords>-1.212683e-07, -1.212683e-07, 3.969668e-06</coords>
		</node>
		<node idx = "17">
			<coords>-3.018051e-07, 1.194819e-07, 3.880313e-06</coords>
		</node>
		<node idx = "18">
			<coords>-3.018052e-07, -1.194819e-07, 3.880313e-06</coords>
		</node>
		<node idx = "19">
			<coords>0.0, 0.0, 4e-06</coords>
		</node>
		<node idx = "20">
			<coords>-1.71499e-07, 0.0, 3.969668e-06</coords>
		</node>
		<node idx = "21">
			<coords>-1.212683e-07, 1.212683e-07, 3.969668e-06</coords>
		</node>
		<node idx = "22">
			<coords>3.439713e-07, 0.0, 3.862883e-06</coords>
		</node>
		<node idx = "23">
			<coords>4.179475e-07, 7.734221e-08, 3.763321e-06</coords>
		</node>
		<node idx = "24">
			<coords>1.397216e-07, 3.529297e-07, 3.825451e-06</coords>
		</node>
		<node idx = "25">
			<coords>3.018011e-07, 1.194803e-07, 3.880316e-06</coords>
		</node>
		<node idx = "26">
			<coords>1.194803e-07, 3.018011e-07, 3.880316e-06</coords>
		</node>
		<node idx = "27">
			<coords>3.529297e-07, 1.397216e-07, 3.825451e-06</coords>
		</node>
		<node idx = "28">
			<coords>2.90636e-07, 2.90636e-07, 3.784713e-06</coords>
		</node>
		<node idx = "29">
			<coords>2.152231e-07, 2.152231e-07, 3.896684e-06</coords>
		</node>
		<node idx = "30">
			<coords>3.018021e-07, -1.194807e-07, 3.880315e-06</coords>
		</node>
		<node idx = "31">
			<coords>2.152246e-07, -2.152246e-07, 3.896682e-06</coords>
		</node>
		<node idx = "32">
			<coords>-7.265945e-08, 1.584093e-07, 3.856639e-06</coords>
		</node>
		<node idx = "33">
			<coords>1.598125e-07, -4.861715e-08, 3.854921e-06</coords>
		</node>
		<node idx = "34">
			<coords>7.206881e-08, 7.164261e-08, 3.856089e-06</coords>
		</node>
		<node idx = "35">
			<coords>-3.52934e-07, -1.397233e-07, 3.825446e-06</coords>
		</node>
		<node idx = "36">
			<coords>1.194822e-07, -3.018058e-07, 3.880312e-06</coords>
		</node>
		<node idx = "37">
			<coords>-1.194821e-07, -3.018057e-07, 3.880312e-06</coords>
		</node>
		<node idx = "38">
			<coords>0.0, -3.439789e-07, 3.862875e-06</coords>
		</node>
		<node idx = "39">
			<coords>1.397235e-07, -3.529344e-07, 3.825445e-06</coords>
		</node>
		<node idx = "40">
			<coords>7.20311e-08, -3.89247e-07, 3.805448e-06</coords>
		</node>
		<node idx = "41">
			<coords>-1.397235e-07, -3.529344e-07, 3.825445e-06</coords>
		</node>
		<node idx = "42">
			<coords>-7.20311e-08, -3.89247e-07, 3.805448e-06</coords>
		</node>
		<node idx = "43">
			<coords>-2.906381e-07, -2.906381e-07, 3.784709e-06</coords>
		</node>
		<node idx = "44">
			<coords>2.906381e-07, -2.906381e-07, 3.784709e-06</coords>
		</node>
		<node idx = "45">
			<coords>3.529312e-07, -1.397223e-07, 3.825449e-06</coords>
		</node>
		<node idx = "46">
			<coords>-2.906378e-07, 2.906378e-07, 3.784709e-06</coords>
		</node>
		<node idx = "47">
			<coords>-3.529338e-07, 1.397233e-07, 3.825446e-06</coords>
		</node>
		<node idx = "48">
			<coords>-4.07137e-07, 1.611818e-07, 3.741371e-06</coords>
		</node>
		<node idx = "49">
			<coords>-4.071371e-07, -1.611819e-07, 3.741371e-06</coords>
		</node>
		<node idx = "50">
			<coords>-4.061905e-07, -2.655564e-07, 3.620371e-06</coords>
		</node>
		<node idx = "51">
			<coords>-4.179491e-07, -7.73425e-08, 3.763319e-06</coords>
		</node>
		<node idx = "52">
			<coords>-4.817346e-07, 9.220329e-08, 3.59711e-06</coords>
		</node>
		<node idx = "53">
			<coords>-4.59901e-07, 0.0, 3.696191e-06</coords>
		</node>
		<node idx = "54">
			<coords>-4.817346e-07, -9.220329e-08, 3.59711e-06</coords>
		</node>
		<node idx = "55">
			<coords>-4.061905e-07, 2.655564e-07, 3.620371e-06</coords>
		</node>
		<node idx = "56">
			<coords>-2.655596e-07, 4.061885e-07, 3.620371e-06</coords>
		</node>
		<node idx = "57">
			<coords>-4.799577e-09, 2.914136e-07, 3.713651e-06</coords>
		</node>
		<node idx = "58">
			<coords>1.156116e-07, 3.318048e-07, 3.640151e-06</coords>
		</node>
		<node idx = "59">
			<coords>2.655557e-07, 4.061907e-07, 3.620372e-06</coords>
		</node>
		<node idx = "60">
			<coords>-3.535561e-07, 3.535506e-07, 3.5e-06</coords>
		</node>
		<node idx = "61">
			<coords>-9.220246e-08, 4.817348e-07, 3.597109e-06</coords>
		</node>
		<node idx = "62">
			<coords>0.0, 4.599014e-07, 3.69619e-06</coords>
		</node>
		<node idx = "63">
			<coords>9.220228e-08, 4.817349e-07, 3.597109e-06</coords>
		</node>
		<node idx = "64">
			<coords>-1.90024e-07, 4.624834e-07, 3.5e-06</coords>
		</node>
		<node idx = "65">
			<coords>4.179482e-07, -7.734233e-08, 3.76332e-06</coords>
		</node>
		<node idx = "66">
			<coords>4.071373e-07, -1.61182e-07, 3.74137e-06</coords>
		</node>
		<node idx = "67">
			<coords>4.071362e-07, 1.611815e-07, 3.741372e-06</coords>
		</node>
		<node idx = "68">
			<coords>4.061879e-07, 2.6556e-07, 3.620372e-06</coords>
		</node>
		<node idx = "69">
			<coords>2.536286e-07, 2.246566e-07, 3.657704e-06</coords>
		</node>
		<node idx = "70">
			<coords>4.061881e-07, -2.655602e-07, 3.62037e-06</coords>
		</node>
		<node idx = "71">
			<coords>4.817348e-07, 9.220278e-08, 3.597109e-06</coords>
		</node>
		<node idx = "72">
			<coords>4.599014e-07, 0.0, 3.69619e-06</coords>
		</node>
		<node idx = "73">
			<coords>4.817348e-07, -9.220278e-08, 3.597109e-06</coords>
		</node>
		<node idx = "74">
			<coords>-1.619522e-07, 2.850135e-07, 3.651167e-06</coords>
		</node>
		<node idx = "75">
			<coords>-3.01387e-07, -1.063379e-08, 3.723208e-06</coords>
		</node>
		<node idx = "76">
			<coords>-1.461805e-07, 1.439068e-07, 3.741525e-06</coords>
		</node>
		<node idx = "77">
			<coords>-1.266152e-08, -1.210704e-07, 3.863466e-06</coords>
		</node>
		<node idx = "78">
			<coords>-1.604018e-07, -1.518748e-07, 3.788872e-06</coords>
		</node>
		<node idx = "79">
			<coords>-1.9079e-07, -1.78804e-08, 3.859251e-06</coords>
		</node>
		<node idx = "80">
			<coords>-7.837974e-08, 1.111566e-08, 3.838628e-06</coords>
		</node>
		<node idx = "81">
			<coords>2.875198e-07, 1.408323e-09, 3.708335e-06</coords>
		</node>
		<node idx = "82">
			<coords>1.45318e-07, 1.453181e-07, 3.743612e-06</coords>
		</node>
		<node idx = "83">
			<coords>1.611821e-07, -4.071376e-07, 3.74137e-06</coords>
		</node>
		<node idx = "84">
			<coords>2.655559e-07, -4.06191e-07, 3.62037e-06</coords>
		</node>
		<node idx = "85">
			<coords>0.0, -4.599019e-07, 3.696189e-06</coords>
		</node>
		<node idx = "86">
			<coords>9.220231e-08, -4.81735e-07, 3.597109e-06</coords>
		</node>
		<node idx = "87">
			<coords>1.612385e-07, -1.52573e-07, 3.755141e-06</coords>
		</node>
		<node idx = "88">
			<coords>1.651472e-08, 1.143138e-08, 3.703069e-06</coords>
		</node>
		<node idx = "89">
			<coords>1.823907e-07, -2.844303e-07, 3.678735e-06</coords>
		</node>
		<node idx = "90">
			<coords>-2.281836e-07, -2.154045e-07, 3.650861e-06</coords>
		</node>
		<node idx = "91">
			<coords>1.289348e-14, -2.869649e-07, 3.706741e-06</coords>
		</node>
		<node idx = "92">
			<coords>-1.611821e-07, -4.071376e-07, 3.74137e-06</coords>
		</node>
		<node idx = "93">
			<coords>-2.655596e-07, -4.061886e-07, 3.62037e-06</coords>
		</node>
		<node idx = "94">
			<coords>-9.220249e-08, -4.81735e-07, 3.597109e-06</coords>
		</node>
		<node idx = "95">
			<coords>3.535496e-07, 3.535572e-07, 3.5e-06</coords>
		</node>
		<node idx = "96">
			<coords>4.624831e-07, 1.900246e-07, 3.5e-06</coords>
		</node>
		<node idx = "97">
			<coords>4.043914e-07, 2.940537e-07, 3.392214e-06</coords>
		</node>
		<node idx = "98">
			<coords>1.900236e-07, -4.624835e-07, 3.5e-06</coords>
		</node>
		<node idx = "99">
			<coords>2.587862e-07, -1.488263e-07, 3.643456e-06</coords>
		</node>
		<node idx = "100">
			<coords>-4.624827e-07, -1.900257e-07, 3.5e-06</coords>
		</node>
		<node idx = "101">
			<coords>-3.535561e-07, -3.535506e-07, 3.5e-06</coords>
		</node>
		<node idx = "102">
			<coords>-2.501187e-07, 1.306031e-07, 3.606751e-06</coords>
		</node>
		<node idx = "103">
			<coords>-4.624827e-07, 1.900257e-07, 3.5e-06</coords>
		</node>
		<node idx = "104">
			<coords>-3.669692e-07, -1.35417e-07, 3.557226e-06</coords>
		</node>
		<node idx = "105">
			<coords>-3.885711e-07, 5.971693e-09, 3.503756e-06</coords>
		</node>
		<node idx = "106">
			<coords>-5e-07, 0.0, 3.5e-06</coords>
		</node>
		<node idx = "107">
			<coords>-4.910858e-07, 9.399311e-08, 3.405023e-06</coords>
		</node>
		<node idx = "108">
			<coords>-4.910858e-07, -9.399311e-08, 3.405023e-06</coords>
		</node>
		<node idx = "109">
			<coords>1.199109e-07, 1.187921e-07, 3.549953e-06</coords>
		</node>
		<node idx = "110">
			<coords>-2.132733e-07, 2.612061e-07, 3.506761e-06</coords>
		</node>
		<node idx = "111">
			<coords>-4.043941e-07, 2.9405e-07, 3.392213e-06</coords>
		</node>
		<node idx = "112">
			<coords>1.688801e-09, 2.175926e-07, 3.544814e-06</coords>
		</node>
		<node idx = "113">
			<coords>-1.362325e-08, 3.769694e-07, 3.537451e-06</coords>
		</node>
		<node idx = "114">
			<coords>1.917589e-07, 2.921632e-07, 3.479816e-06</coords>
		</node>
		<node idx = "115">
			<coords>1.900236e-07, 4.624835e-07, 3.5e-06</coords>
		</node>
		<node idx = "116">
			<coords>-1.066611e-07, 2.957544e-07, 3.405863e-06</coords>
		</node>
		<node idx = "117">
			<coords>-3.164482e-07, 3.871183e-07, 3.379402e-06</coords>
		</node>
		<node idx = "118">
			<coords>0.0, 5e-07, 3.5e-06</coords>
		</node>
		<node idx = "119">
			<coords>-1.39091e-07, 4.802642e-07, 3.284427e-06</coords>
		</node>
		<node idx = "120">
			<coords>-6.859449e-08, 4.952724e-07, 3.392213e-06</coords>
		</node>
		<node idx = "121">
			<coords>2.256291e-07, -2.726516e-07, 3.509485e-06</coords>
		</node>
		<node idx = "122">
			<coords>3.651385e-07, -8.678904e-08, 3.558196e-06</coords>
		</node>
		<node idx = "123">
			<coords>3.465177e-07, 1.187938e-07, 3.539198e-06</coords>
		</node>
		<node idx = "124">
			<coords>2.299507e-07, 1.347295e-13, 3.550607e-06</coords>
		</node>
		<node idx = "125">
			<coords>4.624831e-07, -1.900246e-07, 3.5e-06</coords>
		</node>
		<node idx = "126">
			<coords>3.535496e-07, -3.535572e-07, 3.5e-06</coords>
		</node>
		<node idx = "127">
			<coords>2.749906e-07, -4.175885e-07, 3.433918e-06</coords>
		</node>
		<node idx = "128">
			<coords>4.175851e-07, -2.749958e-07, 3.433918e-06</coords>
		</node>
		<node idx = "129">
			<coords>5e-07, 0.0, 3.5e-06</coords>
		</node>
		<node idx = "130">
			<coords>4.636988e-07, -1.870385e-07, 3.367837e-06</coords>
		</node>
		<node idx = "131">
			<coords>4.910859e-07, -9.399257e-08, 3.405025e-06</coords>
		</node>
		<node idx = "132">
			<coords>2.645684e-07, 4.242683e-07, 3.42174e-06</coords>
		</node>
		<node idx = "133">
			<coords>1.646399e-07, 4.721162e-07, 3.343481e-06</coords>
		</node>
		<node idx = "134">
			<coords>2.58284e-07, 2.959798e-07, 3.345863e-06</coords>
		</node>
		<node idx = "135">
			<coords>3.730527e-07, 3.32914e-07, 3.271616e-06</coords>
		</node>
		<node idx = "136">
			<coords>-1.035356e-07, 1.081498e-07, 3.54039e-06</coords>
		</node>
		<node idx = "137">
			<coords>-2.290793e-07, -1.335636e-08, 3.533275e-06</coords>
		</node>
		<node idx = "138">
			<coords>-1.012482e-07, -6.527153e-08, 3.611462e-06</coords>
		</node>
		<node idx = "139">
			<coords>1.006705e-07, -5.122571e-08, 3.57138e-06</coords>
		</node>
		<node idx = "140">
			<coords>7.314712e-08, -3.842621e-07, 3.556197e-06</coords>
		</node>
		<node idx = "141">
			<coords>0.0, -5e-07, 3.5e-06</coords>
		</node>
		<node idx = "142">
			<coords>1.853296e-08, -2.168295e-07, 3.541482e-06</coords>
		</node>
		<node idx = "143">
			<coords>-1.77772e-07, -1.481985e-07, 3.485565e-06</coords>
		</node>
		<node idx = "144">
			<coords>-2.000749e-07, -2.956092e-07, 3.499017e-06</coords>
		</node>
		<node idx = "145">
			<coords>-9.445764e-08, -3.97036e-07, 3.50776e-06</coords>
		</node>
		<node idx = "146">
			<coords>-1.90024e-07, -4.624834e-07, 3.5e-06</coords>
		</node>
		<node idx = "147">
			<coords>-6.859449e-08, -4.952724e-07, 3.392213e-06</coords>
		</node>
		<node idx = "148">
			<coords>-1.39091e-07, -4.802642e-07, 3.284427e-06</coords>
		</node>
		<node idx = "149">
			<coords>9.399206e-08, -4.91086e-07, 3.405025e-06</coords>
		</node>
		<node idx = "150">
			<coords>1.870368e-07, -4.636995e-07, 3.367837e-06</coords>
		</node>
		<node idx = "151">
			<coords>4.910859e-07, 9.399257e-08, 3.405025e-06</coords>
		</node>
		<node idx = "152">
			<coords>4.448919e-07, 2.281911e-07, 3.284427e-06</coords>
		</node>
		<node idx = "153">
			<coords>-2.76379e-07, 4.166709e-07, 3.258804e-06</coords>
		</node>
		<node idx = "154">
			<coords>3.030817e-07, 1.414414e-07, 3.392497e-06</coords>
		</node>
		<node idx = "155">
			<coords>1.087474e-07, -3.349072e-07, 3.373306e-06</coords>
		</node>
		<node idx = "156">
			<coords>1.767194e-07, -9.950416e-08, 3.4127e-06</coords>
		</node>
		<node idx = "157">
			<coords>-4.043941e-07, -2.9405e-07, 3.392213e-06</coords>
		</node>
		<node idx = "158">
			<coords>-3.164482e-07, -3.871183e-07, 3.379402e-06</coords>
		</node>
		<node idx = "159">
			<coords>-1.747783e-07, 1.235759e-07, 3.397976e-06</coords>
		</node>
		<node idx = "160">
			<coords>-3.403066e-07, 1.018345e-07, 3.377457e-06</coords>
		</node>
		<node idx = "161">
			<coords>-3.812643e-07, 3.234773e-07, 3.192722e-06</coords>
		</node>
		<node idx = "162">
			<coords>-4.44892e-07, 2.28191e-07, 3.284426e-06</coords>
		</node>
		<node idx = "163">
			<coords>-4.894379e-07, 1.022277e-07, 3.218343e-06</coords>
		</node>
		<node idx = "164">
			<coords>-3.308186e-07, -1.116164e-07, 3.369505e-06</coords>
		</node>
		<node idx = "165">
			<coords>-5e-07, 0.0, 3.310047e-06</coords>
		</node>
		<node idx = "166">
			<coords>-4.894379e-07, -1.022277e-07, 3.218343e-06</coords>
		</node>
		<node idx = "167">
			<coords>-4.44892e-07, -2.28191e-07, 3.284426e-06</coords>
		</node>
		<node idx = "168">
			<coords>1.241422e-07, 1.339515e-07, 3.350465e-06</coords>
		</node>
		<node idx = "169">
			<coords>9.017138e-09, 9.656597e-09, 3.41369e-06</coords>
		</node>
		<node idx = "170">
			<coords>-2.671465e-07, 2.382719e-07, 3.258443e-06</coords>
		</node>
		<node idx = "171">
			<coords>-5.394848e-08, 1.368282e-07, 3.327324e-06</coords>
		</node>
		<node idx = "172">
			<coords>4.027076e-08, 3.519539e-07, 3.340518e-06</coords>
		</node>
		<node idx = "173">
			<coords>-8.844746e-08, 2.658495e-07, 3.237256e-06</coords>
		</node>
		<node idx = "174">
			<coords>-9.098153e-08, 4.916527e-07, 3.188206e-06</coords>
		</node>
		<node idx = "175">
			<coords>0.0, 5e-07, 3.31005e-06</coords>
		</node>
		<node idx = "176">
			<coords>2.603957e-07, -2.37073e-07, 3.358419e-06</coords>
		</node>
		<node idx = "177">
			<coords>3.304935e-07, -5.811176e-08, 3.348392e-06</coords>
		</node>
		<node idx = "178">
			<coords>3.535506e-07, -3.535562e-07, 3.330648e-06</coords>
		</node>
		<node idx = "179">
			<coords>5e-07, 0.0, 3.31005e-06</coords>
		</node>
		<node idx = "180">
			<coords>4.648937e-07, -1.840485e-07, 3.235673e-06</coords>
		</node>
		<node idx = "181">
			<coords>0.0, -5e-07, 3.31005e-06</coords>
		</node>
		<node idx = "182">
			<coords>0.0, 5e-07, 3.115118e-06</coords>
		</node>
		<node idx = "183">
			<coords>1.488185e-07, 3.135897e-07, 3.226685e-06</coords>
		</node>
		<node idx = "184">
			<coords>2.763788e-07, 4.16671e-07, 3.258805e-06</coords>
		</node>
		<node idx = "185">
			<coords>1.390909e-07, 4.802642e-07, 3.186961e-06</coords>
		</node>
		<node idx = "186">
			<coords>2.779995e-07, 2.15746e-07, 3.234933e-06</coords>
		</node>
		<node idx = "187">
			<coords>4.869481e-07, 1.134971e-07, 3.199773e-06</coords>
		</node>
		<node idx = "188">
			<coords>4.04393e-07, 2.940516e-07, 3.151018e-06</coords>
		</node>
		<node idx = "189">
			<coords>4.648942e-07, 1.840474e-07, 3.066364e-06</coords>
		</node>
		<node idx = "190">
			<coords>-4.554724e-07, 2.062642e-07, 3.12664e-06</coords>
		</node>
		<node idx = "191">
			<coords>-3.164467e-07, 3.871195e-07, 3.138206e-06</coords>
		</node>
		<node idx = "192">
			<coords>-1.840474e-07, 4.648942e-07, 3.066363e-06</coords>
		</node>
		<node idx = "193">
			<coords>-3.535534e-07, 3.535534e-07, 3.017608e-06</coords>
		</node>
		<node idx = "194">
			<coords>-1.677614e-07, -4.335505e-08, 3.373255e-06</coords>
		</node>
		<node idx = "195">
			<coords>-1.157304e-08, -1.481503e-07, 3.368592e-06</coords>
		</node>
		<node idx = "196">
			<coords>-2.501282e-08, -3.468324e-07, 3.386762e-06</coords>
		</node>
		<node idx = "197">
			<coords>-1.691759e-07, -2.300864e-07, 3.360452e-06</coords>
		</node>
		<node idx = "198">
			<coords>-1.386402e-07, -3.442998e-07, 3.308171e-06</coords>
		</node>
		<node idx = "199">
			<coords>-2.76379e-07, -4.166709e-07, 3.258804e-06</coords>
		</node>
		<node idx = "200">
			<coords>-9.098153e-08, -4.916527e-07, 3.188206e-06</coords>
		</node>
		<node idx = "201">
			<coords>-1.763623e-08, -3.874521e-07, 3.245304e-06</coords>
		</node>
		<node idx = "202">
			<coords>1.60314e-07, -3.339408e-07, 3.162365e-06</coords>
		</node>
		<node idx = "203">
			<coords>1.840462e-07, -4.648946e-07, 3.235673e-06</coords>
		</node>
		<node idx = "204">
			<coords>3.868092e-07, 6.157287e-08, 3.221395e-06</coords>
		</node>
		<node idx = "205">
			<coords>-5e-07, 0.0, 3.115115e-06</coords>
		</node>
		<node idx = "206">
			<coords>-4.916527e-07, 9.098153e-08, 3.041984e-06</coords>
		</node>
		<node idx = "207">
			<coords>-4.916527e-07, -9.098153e-08, 3.041984e-06</coords>
		</node>
		<node idx = "208">
			<coords>-1.524275e-07, 3.059632e-07, 3.065099e-06</coords>
		</node>
		<node idx = "209">
			<coords>8.032823e-08, 1.791073e-07, 3.171701e-06</coords>
		</node>
		<node idx = "210">
			<coords>2.395514e-07, 3.559265e-08, 3.18592e-06</coords>
		</node>
		<node idx = "211">
			<coords>8.815824e-08, -2.272779e-07, 3.229545e-06</coords>
		</node>
		<node idx = "212">
			<coords>1.623601e-07, -9.851925e-08, 3.215009e-06</coords>
		</node>
		<node idx = "213">
			<coords>-2.734331e-07, -2.366245e-07, 3.233881e-06</coords>
		</node>
		<node idx = "214">
			<coords>-4.554724e-07, -2.062642e-07, 3.12664e-06</coords>
		</node>
		<node idx = "215">
			<coords>-3.812643e-07, -3.234773e-07, 3.192722e-06</coords>
		</node>
		<node idx = "216">
			<coords>-3.164467e-07, -3.871195e-07, 3.138206e-06</coords>
		</node>
		<node idx = "217">
			<coords>-2.476169e-07, 2.37066e-08, 3.217415e-06</coords>
		</node>
		<node idx = "218">
			<coords>-3.274108e-07, 1.935298e-07, 3.042528e-06</coords>
		</node>
		<node idx = "219">
			<coords>-3.732939e-07, 1.019947e-07, 3.163878e-06</coords>
		</node>
		<node idx = "220">
			<coords>-3.752724e-07, -9.453578e-08, 3.149958e-06</coords>
		</node>
		<node idx = "221">
			<coords>8.851465e-09, -2.239645e-08, 3.189083e-06</coords>
		</node>
		<node idx = "222">
			<coords>-1.160072e-07, 1.252594e-07, 3.091719e-06</coords>
		</node>
		<node idx = "223">
			<coords>-9.098153e-08, 4.916527e-07, 2.993232e-06</coords>
		</node>
		<node idx = "224">
			<coords>4.067025e-08, 3.573184e-07, 3.127293e-06</coords>
		</node>
		<node idx = "225">
			<coords>-1.620695e-08, 3.955754e-07, 2.990345e-06</coords>
		</node>
		<node idx = "226">
			<coords>9.098153e-08, 4.916527e-07, 3.041986e-06</coords>
		</node>
		<node idx = "227">
			<coords>1.840474e-07, 4.648942e-07, 2.968855e-06</coords>
		</node>
		<node idx = "228">
			<coords>2.89182e-07, -1.638802e-07, 3.158201e-06</coords>
		</node>
		<node idx = "229">
			<coords>3.535515e-07, -3.535553e-07, 3.161296e-06</coords>
		</node>
		<node idx = "230">
			<coords>5e-07, 0.0, 3.115118e-06</coords>
		</node>
		<node idx = "231">
			<coords>4.648937e-07, -1.840485e-07, 3.040699e-06</coords>
		</node>
		<node idx = "232">
			<coords>0.0, -5e-07, 3.115118e-06</coords>
		</node>
		<node idx = "233">
			<coords>0.0, 5e-07, 2.920101e-06</coords>
		</node>
		<node idx = "234">
			<coords>2.096203e-07, 2.667673e-07, 3.083914e-06</coords>
		</node>
		<node idx = "235">
			<coords>2.525926e-07, 4.315055e-07, 3.102285e-06</coords>
		</node>
		<node idx = "236">
			<coords>3.535534e-07, 3.535534e-07, 3.017609e-06</coords>
		</node>
		<node idx = "237">
			<coords>3.562047e-07, 1.601706e-07, 3.061781e-06</coords>
		</node>
		<node idx = "238">
			<coords>4.806995e-07, 1.375791e-07, 2.93229e-06</coords>
		</node>
		<node idx = "239">
			<coords>4.184978e-07, 2.736049e-07, 2.944478e-06</coords>
		</node>
		<node idx = "240">
			<coords>2.371841e-08, 2.465071e-07, 2.975803e-06</coords>
		</node>
		<node idx = "241">
			<coords>-4.648942e-07, 1.840474e-07, 2.968853e-06</coords>
		</node>
		<node idx = "242">
			<coords>-4.916527e-07, 9.098153e-08, 2.846968e-06</coords>
		</node>
		<node idx = "243">
			<coords>-1.510138e-07, 3.089529e-07, 2.890418e-06</coords>
		</node>
		<node idx = "244">
			<coords>-2.736049e-07, 4.184978e-07, 2.944477e-06</coords>
		</node>
		<node idx = "245">
			<coords>-1.840474e-07, 4.648942e-07, 2.871346e-06</coords>
		</node>
		<node idx = "246">
			<coords>-9.098153e-08, 4.916527e-07, 2.798215e-06</coords>
		</node>
		<node idx = "247">
			<coords>-4.184978e-07, 2.736049e-07, 2.895722e-06</coords>
		</node>
		<node idx = "248">
			<coords>-2.915144e-07, 2.798648e-07, 2.854113e-06</coords>
		</node>
		<node idx = "249">
			<coords>-3.535534e-07, 3.535534e-07, 2.822591e-06</coords>
		</node>
		<node idx = "250">
			<coords>1.465603e-07, -2.038642e-07, 3.075738e-06</coords>
		</node>
		<node idx = "251">
			<coords>-1.476921e-07, -1.109659e-07, 3.153904e-06</coords>
		</node>
		<node idx = "252">
			<coords>-6.877438e-08, -2.579505e-07, 3.197715e-06</coords>
		</node>
		<node idx = "253">
			<coords>-1.540337e-07, -3.52995e-07, 3.103324e-06</coords>
		</node>
		<node idx = "254">
			<coords>-1.840474e-07, -4.648942e-07, 3.066363e-06</coords>
		</node>
		<node idx = "255">
			<coords>-3.535534e-07, -3.535534e-07, 3.017608e-06</coords>
		</node>
		<node idx = "256">
			<coords>-2.736049e-07, -4.184978e-07, 2.944477e-06</coords>
		</node>
		<node idx = "257">
			<coords>2.805816e-08, -3.414798e-07, 3.065978e-06</coords>
		</node>
		<node idx = "258">
			<coords>-9.098153e-08, -4.916527e-07, 2.993232e-06</coords>
		</node>
		<node idx = "259">
			<coords>3.535524e-07, -3.535543e-07, 2.991944e-06</coords>
		</node>
		<node idx = "260">
			<coords>1.819325e-07, -3.214142e-07, 2.993668e-06</coords>
		</node>
		<node idx = "261">
			<coords>1.840462e-07, -4.648946e-07, 3.040699e-06</coords>
		</node>
		<node idx = "262">
			<coords>2.73604e-07, -4.184983e-07, 2.925229e-06</coords>
		</node>
		<node idx = "263">
			<coords>3.406804e-07, -2.277792e-08, 3.000536e-06</coords>
		</node>
		<node idx = "264">
			<coords>-3.918701e-07, -1.152156e-08, 3.032815e-06</coords>
		</node>
		<node idx = "265">
			<coords>-5e-07, 0.0, 2.920099e-06</coords>
		</node>
		<node idx = "266">
			<coords>-3.727908e-07, 1.041356e-07, 2.910666e-06</coords>
		</node>
		<node idx = "267">
			<coords>-4.648942e-07, -1.840474e-07, 2.968853e-06</coords>
		</node>
		<node idx = "268">
			<coords>-4.916527e-07, -9.098153e-08, 2.846968e-06</coords>
		</node>
		<node idx = "269">
			<coords>-1.527934e-07, 1.40581e-07, 2.908951e-06</coords>
		</node>
		<node idx = "270">
			<coords>2.016482e-07, 9.93686e-08, 2.984964e-06</coords>
		</node>
		<node idx = "271">
			<coords>5.030447e-08, 1.088765e-07, 3.019118e-06</coords>
		</node>
		<node idx = "272">
			<coords>1.698287e-07, -6.059826e-08, 3.034359e-06</coords>
		</node>
		<node idx = "273">
			<coords>4.11313e-08, -1.580989e-07, 3.030424e-06</coords>
		</node>
		<node idx = "274">
			<coords>-2.813555e-07, -2.124998e-07, 3.025322e-06</coords>
		</node>
		<node idx = "275">
			<coords>-2.602978e-07, -3.039066e-09, 3.010875e-06</coords>
		</node>
		<node idx = "276">
			<coords>-9.850238e-08, -4.593341e-08, 2.987739e-06</coords>
		</node>
		<node idx = "277">
			<coords>-4.184978e-07, -2.736049e-07, 2.895722e-06</coords>
		</node>
		<node idx = "278">
			<coords>-3.151679e-08, 3.949212e-07, 2.856894e-06</coords>
		</node>
		<node idx = "279">
			<coords>9.098153e-08, 4.916527e-07, 2.84697e-06</coords>
		</node>
		<node idx = "280">
			<coords>1.142134e-07, 3.700669e-07, 2.922618e-06</coords>
		</node>
		<node idx = "281">
			<coords>2.736049e-07, 4.184978e-07, 2.895724e-06</coords>
		</node>
		<node idx = "282">
			<coords>1.840474e-07, 4.648942e-07, 2.773838e-06</coords>
		</node>
		<node idx = "283">
			<coords>3.535534e-07, 3.535534e-07, 2.822593e-06</coords>
		</node>
		<node idx = "284">
			<coords>3.059515e-07, -1.973702e-07, 2.971121e-06</coords>
		</node>
		<node idx = "285">
			<coords>4.184972e-07, -2.736057e-07, 2.925229e-06</coords>
		</node>
		<node idx = "286">
			<coords>5e-07, 0.0, 2.920101e-06</coords>
		</node>
		<node idx = "287">
			<coords>4.916527e-07, 9.098153e-08, 2.84697e-06</coords>
		</node>
		<node idx = "288">
			<coords>4.648939e-07, -1.84048e-07, 2.858514e-06</coords>
		</node>
		<node idx = "289">
			<coords>4.184978e-07, -2.736049e-07, 2.749461e-06</coords>
		</node>
		<node idx = "290">
			<coords>0.0, -5e-07, 2.920101e-06</coords>
		</node>
		<node idx = "291">
			<coords>-5e-07, 0.0, 2.725082e-06</coords>
		</node>
		<node idx = "292">
			<coords>0.0, 5e-07, 2.725084e-06</coords>
		</node>
		<node idx = "293">
			<coords>2.461981e-07, 2.693976e-07, 2.932401e-06</coords>
		</node>
		<node idx = "294">
			<coords>4.184978e-07, 2.736049e-07, 2.700707e-06</coords>
		</node>
		<node idx = "295">
			<coords>3.351386e-07, 1.48791e-07, 2.861249e-06</coords>
		</node>
		<node idx = "296">
			<coords>3.638017e-07, -1.146209e-08, 2.858807e-06</coords>
		</node>
		<node idx = "297">
			<coords>4.648942e-07, 1.840474e-07, 2.773838e-06</coords>
		</node>
		<node idx = "298">
			<coords>1.019955e-07, 1.74786e-07, 2.845596e-06</coords>
		</node>
		<node idx = "299">
			<coords>-4.737107e-08, 2.323029e-07, 2.797108e-06</coords>
		</node>
		<node idx = "300">
			<coords>-1.531417e-07, 1.158593e-07, 2.745377e-06</coords>
		</node>
		<node idx = "301">
			<coords>-3.601684e-07, 9.263841e-08, 2.774522e-06</coords>
		</node>
		<node idx = "302">
			<coords>-4.648942e-07, 1.840474e-07, 2.773837e-06</coords>
		</node>
		<node idx = "303">
			<coords>-1.191594e-07, 3.515159e-07, 2.729416e-06</coords>
		</node>
		<node idx = "304">
			<coords>-2.352474e-07, 2.226311e-07, 2.740129e-06</coords>
		</node>
		<node idx = "305">
			<coords>-9.098153e-08, 4.916527e-07, 2.603198e-06</coords>
		</node>
		<node idx = "306">
			<coords>-2.736049e-07, 4.184978e-07, 2.74946e-06</coords>
		</node>
		<node idx = "307">
			<coords>-1.840474e-07, 4.648942e-07, 2.676329e-06</coords>
		</node>
		<node idx = "308">
			<coords>-4.184978e-07, 2.736049e-07, 2.700706e-06</coords>
		</node>
		<node idx = "309">
			<coords>-3.535534e-07, 3.535534e-07, 2.627575e-06</coords>
		</node>
		<node idx = "310">
			<coords>1.819949e-07, -1.605017e-07, 2.899223e-06</coords>
		</node>
		<node idx = "311">
			<coords>3.535534e-07, -3.535534e-07, 2.822593e-06</coords>
		</node>
		<node idx = "312">
			<coords>2.736049e-07, -4.184978e-07, 2.749461e-06</coords>
		</node>
		<node idx = "313">
			<coords>-8.847697e-08, -2.372299e-07, 2.955794e-06</coords>
		</node>
		<node idx = "314">
			<coords>-1.840474e-07, -4.648942e-07, 2.871346e-06</coords>
		</node>
		<node idx = "315">
			<coords>-9.098153e-08, -4.916527e-07, 2.798215e-06</coords>
		</node>
		<node idx = "316">
			<coords>-1.952759e-07, -3.603311e-07, 2.883455e-06</coords>
		</node>
		<node idx = "317">
			<coords>-3.535534e-07, -3.535534e-07, 2.822591e-06</coords>
		</node>
		<node idx = "318">
			<coords>-2.736049e-07, -4.184978e-07, 2.74946e-06</coords>
		</node>
		<node idx = "319">
			<coords>9.99339e-09, -3.465065e-07, 2.846367e-06</coords>
		</node>
		<node idx = "320">
			<coords>2.293441e-07, -3.310963e-07, 2.827241e-06</coords>
		</node>
		<node idx = "321">
			<coords>1.840468e-07, -4.648944e-07, 2.858514e-06</coords>
		</node>
		<node idx = "322">
			<coords>2.034859e-07, -2.165781e-08, 2.81306e-06</coords>
		</node>
		<node idx = "323">
			<coords>-3.76692e-07, -7.520594e-08, 2.85229e-06</coords>
		</node>
		<node idx = "324">
			<coords>-2.354721e-07, -4.237968e-10, 2.804276e-06</coords>
		</node>
		<node idx = "325">
			<coords>-4.916527e-07, 9.098153e-08, 2.651951e-06</coords>
		</node>
		<node idx = "326">
			<coords>-4.067719e-07, -3.579094e-08, 2.672345e-06</coords>
		</node>
		<node idx = "327">
			<coords>-4.648942e-07, -1.840474e-07, 2.773837e-06</coords>
		</node>
		<node idx = "328">
			<coords>-4.916527e-07, -9.098153e-08, 2.651951e-06</coords>
		</node>
		<node idx = "329">
			<coords>-4.184978e-07, -2.736049e-07, 2.700706e-06</coords>
		</node>
		<node idx = "330">
			<coords>-1.002127e-09, -5.498501e-09, 2.843685e-06</coords>
		</node>
		<node idx = "331">
			<coords>3.493782e-08, -1.809261e-07, 2.792807e-06</coords>
		</node>
		<node idx = "332">
			<coords>-3.535534e-07, -3.535534e-07, 2.627575e-06</coords>
		</node>
		<node idx = "333">
			<coords>-2.098721e-07, -1.726652e-07, 2.802738e-06</coords>
		</node>
		<node idx = "334">
			<coords>9.385593e-08, 3.476598e-07, 2.74035e-06</coords>
		</node>
		<node idx = "335">
			<coords>2.36265e-07, 3.255143e-07, 2.772088e-06</coords>
		</node>
		<node idx = "336">
			<coords>2.736049e-07, 4.184978e-07, 2.700707e-06</coords>
		</node>
		<node idx = "337">
			<coords>1.840474e-07, 4.648942e-07, 2.603199e-06</coords>
		</node>
		<node idx = "338">
			<coords>3.535534e-07, 3.535534e-07, 2.627576e-06</coords>
		</node>
		<node idx = "339">
			<coords>0.0, 5e-07, 2.530067e-06</coords>
		</node>
		<node idx = "340">
			<coords>3.146842e-07, -1.450557e-07, 2.770587e-06</coords>
		</node>
		<node idx = "341">
			<coords>5e-07, 0.0, 2.725084e-06</coords>
		</node>
		<node idx = "342">
			<coords>4.648942e-07, 1.840474e-07, 2.603199e-06</coords>
		</node>
		<node idx = "343">
			<coords>4.648942e-07, -1.840474e-07, 2.67633e-06</coords>
		</node>
		<node idx = "344">
			<coords>4.916527e-07, -9.098153e-08, 2.603199e-06</coords>
		</node>
		<node idx = "345">
			<coords>3.535534e-07, -3.535534e-07, 2.627576e-06</coords>
		</node>
		<node idx = "346">
			<coords>0.0, -5e-07, 2.725084e-06</coords>
		</node>
		<node idx = "347">
			<coords>1.840474e-07, -4.648942e-07, 2.67633e-06</coords>
		</node>
		<node idx = "348">
			<coords>9.098153e-08, -4.916527e-07, 2.603199e-06</coords>
		</node>
		<node idx = "349">
			<coords>-1.840474e-07, -4.648942e-07, 2.676329e-06</coords>
		</node>
		<node idx = "350">
			<coords>-5e-07, 0.0, 2.530066e-06</coords>
		</node>
		<node idx = "351">
			<coords>1.854647e-08, 3.657544e-07, 2.593267e-06</coords>
		</node>
		<node idx = "352">
			<coords>1.981081e-07, 1.718458e-07, 2.720713e-06</coords>
		</node>
		<node idx = "353">
			<coords>3.175185e-07, 2.021182e-07, 2.621462e-06</coords>
		</node>
		<node idx = "354">
			<coords>3.332853e-07, 1.666351e-08, 2.648149e-06</coords>
		</node>
		<node idx = "355">
			<coords>2.077424e-08, 1.867329e-07, 2.675128e-06</coords>
		</node>
		<node idx = "356">
			<coords>-1.212156e-07, 3.341693e-10, 2.658721e-06</coords>
		</node>
		<node idx = "357">
			<coords>1.069034e-07, -1.123247e-08, 2.654194e-06</coords>
		</node>
		<node idx = "358">
			<coords>-1.244828e-07, 2.201677e-07, 2.608165e-06</coords>
		</node>
		<node idx = "359">
			<coords>-2.736049e-07, -4.184978e-07, 2.554444e-06</coords>
		</node>
		<node idx = "360">
			<coords>-2.804928e-07, 8.286163e-08, 2.608182e-06</coords>
		</node>
		<node idx = "361">
			<coords>-3.343947e-07, 2.120736e-07, 2.62472e-06</coords>
		</node>
		<node idx = "362">
			<coords>-4.648942e-07, 1.840474e-07, 2.57882e-06</coords>
		</node>
		<node idx = "363">
			<coords>-4.916527e-07, 9.098153e-08, 2.456935e-06</coords>
		</node>
		<node idx = "364">
			<coords>-1.666598e-07, 3.547511e-07, 2.578449e-06</coords>
		</node>
		<node idx = "365">
			<coords>-2.587057e-07, 2.544744e-07, 2.515276e-06</coords>
		</node>
		<node idx = "366">
			<coords>-1.840474e-07, 4.648942e-07, 2.481313e-06</coords>
		</node>
		<node idx = "367">
			<coords>-2.736049e-07, 4.184978e-07, 2.554444e-06</coords>
		</node>
		<node idx = "368">
			<coords>-4.184978e-07, 2.736049e-07, 2.505689e-06</coords>
		</node>
		<node idx = "369">
			<coords>-3.535534e-07, 3.535534e-07, 2.432558e-06</coords>
		</node>
		<node idx = "370">
			<coords>-2.736049e-07, 4.184978e-07, 2.359427e-06</coords>
		</node>
		<node idx = "371">
			<coords>-4.648942e-07, 1.840474e-07, 2.383804e-06</coords>
		</node>
		<node idx = "372">
			<coords>1.908454e-07, -2.372948e-07, 2.702756e-06</coords>
		</node>
		<node idx = "373">
			<coords>-8.072508e-08, -3.332488e-07, 2.715992e-06</coords>
		</node>
		<node idx = "374">
			<coords>-2.230276e-07, -3.364892e-07, 2.655314e-06</coords>
		</node>
		<node idx = "375">
			<coords>-9.098153e-08, -4.916527e-07, 2.603198e-06</coords>
		</node>
		<node idx = "376">
			<coords>7.208958e-08, -3.660801e-07, 2.647985e-06</coords>
		</node>
		<node idx = "377">
			<coords>2.736049e-07, -4.184978e-07, 2.50569e-06</coords>
		</node>
		<node idx = "378">
			<coords>1.996807e-07, -1.299792e-07, 2.608738e-06</coords>
		</node>
		<node idx = "379">
			<coords>-3.071421e-07, -1.479973e-07, 2.628207e-06</coords>
		</node>
		<node idx = "380">
			<coords>-3.921982e-07, -1.951246e-09, 2.509537e-06</coords>
		</node>
		<node idx = "381">
			<coords>-4.648942e-07, -1.840474e-07, 2.57882e-06</coords>
		</node>
		<node idx = "382">
			<coords>-4.184978e-07, -2.736049e-07, 2.505689e-06</coords>
		</node>
		<node idx = "383">
			<coords>-4.916527e-07, -9.098153e-08, 2.456935e-06</coords>
		</node>
		<node idx = "384">
			<coords>-3.535534e-07, -3.535534e-07, 2.432558e-06</coords>
		</node>
		<node idx = "385">
			<coords>3.629586e-10, -1.419486e-07, 2.628646e-06</coords>
		</node>
		<node idx = "386">
			<coords>-2.406883e-07, -2.913745e-07, 2.504938e-06</coords>
		</node>
		<node idx = "387">
			<coords>-1.363535e-07, -2.070529e-07, 2.595975e-06</coords>
		</node>
		<node idx = "388">
			<coords>-1.877789e-07, -7.097084e-08, 2.515825e-06</coords>
		</node>
		<node idx = "389">
			<coords>-1.400038e-07, 1.01827e-07, 2.518263e-06</coords>
		</node>
		<node idx = "390">
			<coords>-1.840474e-07, 4.648942e-07, 2.286296e-06</coords>
		</node>
		<node idx = "391">
			<coords>-9.098153e-08, 4.916527e-07, 2.408182e-06</coords>
		</node>
		<node idx = "392">
			<coords>-9.098153e-08, 4.916527e-07, 2.213165e-06</coords>
		</node>
		<node idx = "393">
			<coords>2.066861e-07, 2.92796e-07, 2.577442e-06</coords>
		</node>
		<node idx = "394">
			<coords>-7.911935e-09, 3.630383e-07, 2.436411e-06</coords>
		</node>
		<node idx = "395">
			<coords>1.840474e-07, 4.648942e-07, 2.432559e-06</coords>
		</node>
		<node idx = "396">
			<coords>3.535534e-07, 3.535534e-07, 2.481313e-06</coords>
		</node>
		<node idx = "397">
			<coords>0.0, 5e-07, 2.33505e-06</coords>
		</node>
		<node idx = "398">
			<coords>3.376355e-07, -1.503926e-07, 2.563093e-06</coords>
		</node>
		<node idx = "399">
			<coords>2.367468e-07, -2.946899e-07, 2.541075e-06</coords>
		</node>
		<node idx = "400">
			<coords>4.184978e-07, -2.736049e-07, 2.50569e-06</coords>
		</node>
		<node idx = "401">
			<coords>3.416001e-07, 1.421768e-07, 2.493379e-06</coords>
		</node>
		<node idx = "402">
			<coords>2.930002e-07, 2.227885e-07, 2.421092e-06</coords>
		</node>
		<node idx = "403">
			<coords>4.648942e-07, 1.840474e-07, 2.432559e-06</coords>
		</node>
		<node idx = "404">
			<coords>5e-07, 0.0, 2.530067e-06</coords>
		</node>
		<node idx = "405">
			<coords>4.806995e-07, -1.375791e-07, 2.517879e-06</coords>
		</node>
		<node idx = "406">
			<coords>3.641371e-07, -1.859671e-08, 2.433537e-06</coords>
		</node>
		<node idx = "407">
			<coords>4.648942e-07, -1.840474e-07, 2.383805e-06</coords>
		</node>
		<node idx = "408">
			<coords>3.535534e-07, -3.535534e-07, 2.432559e-06</coords>
		</node>
		<node idx = "409">
			<coords>4.184978e-07, -2.736049e-07, 2.310673e-06</coords>
		</node>
		<node idx = "410">
			<coords>0.0, -5e-07, 2.530067e-06</coords>
		</node>
		<node idx = "411">
			<coords>1.375791e-07, -4.806995e-07, 2.517879e-06</coords>
		</node>
		<node idx = "412">
			<coords>1.840474e-07, -4.648942e-07, 2.383805e-06</coords>
		</node>
		<node idx = "413">
			<coords>2.736049e-07, -4.184978e-07, 2.310673e-06</coords>
		</node>
		<node idx = "414">
			<coords>-1.840474e-07, -4.648942e-07, 2.481313e-06</coords>
		</node>
		<node idx = "415">
			<coords>-4.648942e-07, -1.840474e-07, 2.383804e-06</coords>
		</node>
		<node idx = "416">
			<coords>-5e-07, 0.0, 2.335049e-06</coords>
		</node>
		<node idx = "417">
			<coords>-4.916527e-07, -9.098153e-08, 2.261918e-06</coords>
		</node>
		<node idx = "418">
			<coords>-4.916527e-07, 9.098153e-08, 2.261918e-06</coords>
		</node>
		<node idx = "419">
			<coords>6.652076e-08, 2.223577e-07, 2.465151e-06</coords>
		</node>
		<node idx = "420">
			<coords>1.930742e-07, 1.10805e-07, 2.523496e-06</coords>
		</node>
		<node idx = "421">
			<coords>1.784286e-07, -5.890158e-08, 2.473952e-06</coords>
		</node>
		<node idx = "422">
			<coords>-1.490532e-13, -5.90087e-14, 2.484199e-06</coords>
		</node>
		<node idx = "423">
			<coords>-2.615163e-07, 2.415831e-08, 2.40838e-06</coords>
		</node>
		<node idx = "424">
			<coords>-1.159926e-07, 1.804948e-07, 2.412496e-06</coords>
		</node>
		<node idx = "425">
			<coords>-2.736049e-07, -4.184978e-07, 2.359427e-06</coords>
		</node>
		<node idx = "426">
			<coords>0.0, 5e-07, 2.140034e-06</coords>
		</node>
		<node idx = "427">
			<coords>9.098153e-08, 4.916527e-07, 2.066902e-06</coords>
		</node>
		<node idx = "428">
			<coords>-3.330353e-07, 1.564087e-07, 2.394129e-06</coords>
		</node>
		<node idx = "429">
			<coords>-2.156086e-07, 3.345303e-07, 2.353488e-06</coords>
		</node>
		<node idx = "430">
			<coords>-4.184978e-07, 2.736049e-07, 2.310673e-06</coords>
		</node>
		<node idx = "431">
			<coords>-2.736049e-07, 4.184978e-07, 2.16441e-06</coords>
		</node>
		<node idx = "432">
			<coords>-3.535534e-07, 3.535534e-07, 2.237542e-06</coords>
		</node>
		<node idx = "433">
			<coords>-4.648942e-07, 1.840474e-07, 2.188787e-06</coords>
		</node>
		<node idx = "434">
			<coords>-1.840474e-07, 4.648942e-07, 2.091279e-06</coords>
		</node>
		<node idx = "435">
			<coords>-9.098153e-08, 4.916527e-07, 2.018148e-06</coords>
		</node>
		<node idx = "436">
			<coords>-4.184978e-07, 2.736049e-07, 2.115656e-06</coords>
		</node>
		<node idx = "437">
			<coords>-1.471445e-07, 3.472334e-07, 2.13057e-06</coords>
		</node>
		<node idx = "438">
			<coords>-4.184978e-07, -2.736049e-07, 2.310673e-06</coords>
		</node>
		<node idx = "439">
			<coords>-3.535534e-07, -3.535534e-07, 2.237542e-06</coords>
		</node>
		<node idx = "440">
			<coords>1.840474e-07, 4.648942e-07, 2.237542e-06</coords>
		</node>
		<node idx = "441">
			<coords>3.535534e-07, 3.535534e-07, 2.33505e-06</coords>
		</node>
		<node idx = "442">
			<coords>6.154645e-08, -2.296935e-07, 2.502855e-06</coords>
		</node>
		<node idx = "443">
			<coords>-6.921269e-08, -3.555968e-07, 2.499306e-06</coords>
		</node>
		<node idx = "444">
			<coords>1.372721e-07, -3.797996e-07, 2.458785e-06</coords>
		</node>
		<node idx = "445">
			<coords>-9.098153e-08, -4.916527e-07, 2.408182e-06</coords>
		</node>
		<node idx = "446">
			<coords>1.965898e-07, -1.989432e-07, 2.410874e-06</coords>
		</node>
		<node idx = "447">
			<coords>-3.228698e-07, -1.454294e-07, 2.381376e-06</coords>
		</node>
		<node idx = "448">
			<coords>-2.150365e-07, -3.292766e-07, 2.33075e-06</coords>
		</node>
		<node idx = "449">
			<coords>-1.043626e-07, -1.875874e-07, 2.434132e-06</coords>
		</node>
		<node idx = "450">
			<coords>-1.191724e-07, -2.71686e-08, 2.389826e-06</coords>
		</node>
		<node idx = "451">
			<coords>1.606676e-07, -3.385144e-07, 2.298266e-06</coords>
		</node>
		<node idx = "452">
			<coords>-4.71858e-09, 3.367936e-07, 2.262922e-06</coords>
		</node>
		<node idx = "453">
			<coords>1.75571e-07, 2.99476e-07, 2.342899e-06</coords>
		</node>
		<node idx = "454">
			<coords>3.137664e-07, 2.147904e-07, 2.27157e-06</coords>
		</node>
		<node idx = "455">
			<coords>3.535534e-07, 3.535534e-07, 2.188788e-06</coords>
		</node>
		<node idx = "456">
			<coords>3.412644e-07, -1.68676e-07, 2.379298e-06</coords>
		</node>
		<node idx = "457">
			<coords>2.814875e-07, -2.390638e-07, 2.267274e-06</coords>
		</node>
		<node idx = "458">
			<coords>2.358984e-07, 9.30859e-08, 2.326277e-06</coords>
		</node>
		<node idx = "459">
			<coords>2.188353e-07, -7.821658e-08, 2.31633e-06</coords>
		</node>
		<node idx = "460">
			<coords>3.721948e-07, 5.272516e-08, 2.308226e-06</coords>
		</node>
		<node idx = "461">
			<coords>4.648942e-07, 1.840474e-07, 2.237542e-06</coords>
		</node>
		<node idx = "462">
			<coords>5e-07, 0.0, 2.33505e-06</coords>
		</node>
		<node idx = "463">
			<coords>4.916527e-07, -9.098153e-08, 2.261919e-06</coords>
		</node>
		<node idx = "464">
			<coords>4.648942e-07, -1.840474e-07, 2.188788e-06</coords>
		</node>
		<node idx = "465">
			<coords>3.535534e-07, -3.535534e-07, 2.237542e-06</coords>
		</node>
		<node idx = "466">
			<coords>0.0, -5e-07, 2.33505e-06</coords>
		</node>
		<node idx = "467">
			<coords>9.098153e-08, -4.916527e-07, 2.261919e-06</coords>
		</node>
		<node idx = "468">
			<coords>1.840474e-07, -4.648942e-07, 2.188788e-06</coords>
		</node>
		<node idx = "469">
			<coords>-1.840474e-07, -4.648942e-07, 2.286296e-06</coords>
		</node>
		<node idx = "470">
			<coords>-9.098153e-08, -4.916527e-07, 2.213165e-06</coords>
		</node>
		<node idx = "471">
			<coords>1.840474e-07, 4.648942e-07, 2.115657e-06</coords>
		</node>
		<node idx = "472">
			<coords>2.736049e-07, 4.184978e-07, 2.091279e-06</coords>
		</node>
		<node idx = "473">
			<coords>-3.488687e-07, 1.482672e-09, 2.205055e-06</coords>
		</node>
		<node idx = "474">
			<coords>-4.648942e-07, -1.840474e-07, 2.188787e-06</coords>
		</node>
		<node idx = "475">
			<coords>-5e-07, 0.0, 2.140033e-06</coords>
		</node>
		<node idx = "476">
			<coords>-4.916527e-07, -9.098153e-08, 2.066902e-06</coords>
		</node>
		<node idx = "477">
			<coords>-3.535534e-07, 3.535534e-07, 2.042525e-06</coords>
		</node>
		<node idx = "478">
			<coords>-2.736049e-07, 4.184978e-07, 1.969394e-06</coords>
		</node>
		<node idx = "479">
			<coords>-1.840474e-07, 4.648942e-07, 1.896263e-06</coords>
		</node>
		<node idx = "480">
			<coords>1.840474e-07, 4.648942e-07, 1.993771e-06</coords>
		</node>
		<node idx = "481">
			<coords>9.098153e-08, 4.916527e-07, 1.871886e-06</coords>
		</node>
		<node idx = "482">
			<coords>5.176331e-08, 9.126952e-08, 2.30664e-06</coords>
		</node>
		<node idx = "483">
			<coords>3.410415e-08, -1.15823e-07, 2.30731e-06</coords>
		</node>
		<node idx = "484">
			<coords>-1.504701e-07, 7.701678e-09, 2.249424e-06</coords>
		</node>
		<node idx = "485">
			<coords>-1.368024e-07, 2.092489e-07, 2.231447e-06</coords>
		</node>
		<node idx = "486">
			<coords>6.809931e-08, 3.751113e-07, 2.067932e-06</coords>
		</node>
		<node idx = "487">
			<coords>-2.736049e-07, -4.184978e-07, 2.16441e-06</coords>
		</node>
		<node idx = "488">
			<coords>0.0, 5e-07, 1.945017e-06</coords>
		</node>
		<node idx = "489">
			<coords>-9.098153e-08, 4.916527e-07, 1.823131e-06</coords>
		</node>
		<node idx = "490">
			<coords>-3.127617e-07, 2.006974e-07, 2.173646e-06</coords>
		</node>
		<node idx = "491">
			<coords>-4.648942e-07, 1.840474e-07, 1.993771e-06</coords>
		</node>
		<node idx = "492">
			<coords>-4.916527e-07, 9.098153e-08, 2.066902e-06</coords>
		</node>
		<node idx = "493">
			<coords>-4.184978e-07, 2.736049e-07, 1.920639e-06</coords>
		</node>
		<node idx = "494">
			<coords>-1.017859e-07, 3.430391e-07, 1.990257e-06</coords>
		</node>
		<node idx = "495">
			<coords>-2.627025e-07, 2.335883e-07, 2.011947e-06</coords>
		</node>
		<node idx = "496">
			<coords>-2.238938e-08, 2.20848e-07, 2.091279e-06</coords>
		</node>
		<node idx = "497">
			<coords>-1.429958e-07, 1.076581e-07, 2.067495e-06</coords>
		</node>
		<node idx = "498">
			<coords>-2.5e-07, -3.051013e-24, 2.024242e-06</coords>
		</node>
		<node idx = "499">
			<coords>-2.835064e-07, -2.080401e-07, 2.159827e-06</coords>
		</node>
		<node idx = "500">
			<coords>-4.184978e-07, -2.736049e-07, 2.115656e-06</coords>
		</node>
		<node idx = "501">
			<coords>-4.648942e-07, -1.840474e-07, 1.993771e-06</coords>
		</node>
		<node idx = "502">
			<coords>-3.535534e-07, -3.535534e-07, 2.042525e-06</coords>
		</node>
		<node idx = "503">
			<coords>-4.184978e-07, -2.736049e-07, 1.920639e-06</coords>
		</node>
		<node idx = "504">
			<coords>2.44093e-07, 3.171076e-07, 2.148338e-06</coords>
		</node>
		<node idx = "505">
			<coords>4.648942e-07, 1.840474e-07, 2.115657e-06</coords>
		</node>
		<node idx = "506">
			<coords>3.535534e-07, 3.535534e-07, 2.042525e-06</coords>
		</node>
		<node idx = "507">
			<coords>4.184978e-07, 2.736049e-07, 2.091279e-06</coords>
		</node>
		<node idx = "508">
			<coords>-1.936726e-08, -3.463376e-07, 2.278141e-06</coords>
		</node>
		<node idx = "509">
			<coords>1.088031e-07, -1.89393e-07, 2.198236e-06</coords>
		</node>
		<node idx = "510">
			<coords>-1.618818e-07, -3.462614e-07, 2.135226e-06</coords>
		</node>
		<node idx = "511">
			<coords>-1.159136e-07, -1.902088e-07, 2.233027e-06</coords>
		</node>
		<node idx = "512">
			<coords>-1.045509e-07, -1.136067e-07, 2.087089e-06</coords>
		</node>
		<node idx = "513">
			<coords>1.006898e-07, -3.742197e-07, 2.142927e-06</coords>
		</node>
		<node idx = "514">
			<coords>2.296473e-07, -4.44142e-07, 2.054714e-06</coords>
		</node>
		<node idx = "515">
			<coords>2.453872e-07, -2.737212e-07, 2.114346e-06</coords>
		</node>
		<node idx = "516">
			<coords>1.510297e-07, 1.769385e-07, 2.126264e-06</coords>
		</node>
		<node idx = "517">
			<coords>3.360928e-07, 1.291833e-07, 2.12185e-06</coords>
		</node>
		<node idx = "518">
			<coords>3.333518e-07, -8.194615e-08, 2.166381e-06</coords>
		</node>
		<node idx = "519">
			<coords>1.674307e-07, -5.240303e-08, 2.130207e-06</coords>
		</node>
		<node idx = "520">
			<coords>5e-07, 0.0, 2.140034e-06</coords>
		</node>
		<node idx = "521">
			<coords>4.916527e-07, 9.098153e-08, 2.066902e-06</coords>
		</node>
		<node idx = "522">
			<coords>4.44142e-07, -2.296473e-07, 2.054714e-06</coords>
		</node>
		<node idx = "523">
			<coords>4.916527e-07, -9.098153e-08, 2.066902e-06</coords>
		</node>
		<node idx = "524">
			<coords>3.535534e-07, -3.535534e-07, 2.042525e-06</coords>
		</node>
		<node idx = "525">
			<coords>-1.294975e-08, -3.917204e-07, 2.082265e-06</coords>
		</node>
		<node idx = "526">
			<coords>0.0, -5e-07, 2.140034e-06</coords>
		</node>
		<node idx = "527">
			<coords>9.098153e-08, -4.916527e-07, 2.066902e-06</coords>
		</node>
		<node idx = "528">
			<coords>-1.840474e-07, -4.648942e-07, 2.091279e-06</coords>
		</node>
		<node idx = "529">
			<coords>-9.098153e-08, -4.916527e-07, 2.018148e-06</coords>
		</node>
		<node idx = "530">
			<coords>2.736049e-07, -4.184978e-07, 1.969394e-06</coords>
		</node>
		<node idx = "531">
			<coords>2.173458e-07, 3.38612e-07, 1.994733e-06</coords>
		</node>
		<node idx = "532">
			<coords>2.736049e-07, 4.184978e-07, 1.92064e-06</coords>
		</node>
		<node idx = "533">
			<coords>3.535534e-07, 3.535534e-07, 1.847508e-06</coords>
		</node>
		<node idx = "534">
			<coords>-3.574471e-07, -9.202368e-08, 2.009006e-06</coords>
		</node>
		<node idx = "535">
			<coords>-5e-07, 0.0, 1.945016e-06</coords>
		</node>
		<node idx = "536">
			<coords>-4.916527e-07, -9.098153e-08, 1.823131e-06</coords>
		</node>
		<node idx = "537">
			<coords>-4.916527e-07, 9.098153e-08, 1.823131e-06</coords>
		</node>
		<node idx = "538">
			<coords>-3.535534e-07, 3.535534e-07, 1.847508e-06</coords>
		</node>
		<node idx = "539">
			<coords>-4.44142e-07, 2.296473e-07, 1.83532e-06</coords>
		</node>
		<node idx = "540">
			<coords>-2.947227e-07, 2.541411e-07, 1.882851e-06</coords>
		</node>
		<node idx = "541">
			<coords>-1.80412e-07, 3.208354e-07, 1.818561e-06</coords>
		</node>
		<node idx = "542">
			<coords>-2.736049e-07, 4.184978e-07, 1.725623e-06</coords>
		</node>
		<node idx = "543">
			<coords>1.281315e-07, 3.753179e-07, 1.858036e-06</coords>
		</node>
		<node idx = "544">
			<coords>0.0, 5e-07, 1.75e-06</coords>
		</node>
		<node idx = "545">
			<coords>-1.375791e-07, 4.806995e-07, 1.737811e-06</coords>
		</node>
		<node idx = "546">
			<coords>1.840474e-07, 4.648942e-07, 1.798754e-06</coords>
		</node>
		<node idx = "547">
			<coords>1.191819e-08, 2.57533e-08, 2.083995e-06</coords>
		</node>
		<node idx = "548">
			<coords>7.899927e-08, 2.17674e-07, 1.94953e-06</coords>
		</node>
		<node idx = "549">
			<coords>-2.736049e-07, -4.184978e-07, 1.969394e-06</coords>
		</node>
		<node idx = "550">
			<coords>-9.957798e-08, -3.626205e-07, 1.95897e-06</coords>
		</node>
		<node idx = "551">
			<coords>-1.922808e-07, -2.133407e-07, 2.03264e-06</coords>
		</node>
		<node idx = "552">
			<coords>-5.562985e-08, -3.651044e-08, 1.977494e-06</coords>
		</node>
		<node idx = "553">
			<coords>-2.883243e-08, 3.335709e-07, 1.793844e-06</coords>
		</node>
		<node idx = "554">
			<coords>-3.352646e-07, 1.137608e-07, 1.903258e-06</coords>
		</node>
		<node idx = "555">
			<coords>-1.189298e-07, 1.412642e-07, 1.918466e-06</coords>
		</node>
		<node idx = "556">
			<coords>-1.741387e-07, -5.705357e-08, 1.931129e-06</coords>
		</node>
		<node idx = "557">
			<coords>-2.891215e-07, -2.33152e-07, 1.921694e-06</coords>
		</node>
		<node idx = "558">
			<coords>-4.44142e-07, -2.296473e-07, 1.83532e-06</coords>
		</node>
		<node idx = "559">
			<coords>-3.535534e-07, -3.535534e-07, 1.847508e-06</coords>
		</node>
		<node idx = "560">
			<coords>2.843916e-07, 2.160334e-07, 1.975365e-06</coords>
		</node>
		<node idx = "561">
			<coords>3.719803e-07, 5.685796e-08, 1.992081e-06</coords>
		</node>
		<node idx = "562">
			<coords>4.648942e-07, 1.840474e-07, 1.993771e-06</coords>
		</node>
		<node idx = "563">
			<coords>4.184978e-07, 2.736049e-07, 1.92064e-06</coords>
		</node>
		<node idx = "564">
			<coords>1.840474e-07, -4.648942e-07, 1.896263e-06</coords>
		</node>
		<node idx = "565">
			<coords>1.336938e-08, -2.129111e-07, 2.040196e-06</coords>
		</node>
		<node idx = "566">
			<coords>1.201021e-07, -3.536542e-07, 1.97753e-06</coords>
		</node>
		<node idx = "567">
			<coords>8.060601e-08, -7.457424e-08, 1.968538e-06</coords>
		</node>
		<node idx = "568">
			<coords>2.482931e-07, -2.377047e-07, 1.955143e-06</coords>
		</node>
		<node idx = "569">
			<coords>3.475531e-07, -1.347103e-07, 2.007989e-06</coords>
		</node>
		<node idx = "570">
			<coords>4.184978e-07, -2.736049e-07, 1.969394e-06</coords>
		</node>
		<node idx = "571">
			<coords>1.699182e-07, 9.244578e-08, 1.956116e-06</coords>
		</node>
		<node idx = "572">
			<coords>2.546725e-07, -3.160595e-08, 1.960247e-06</coords>
		</node>
		<node idx = "573">
			<coords>5e-07, 0.0, 1.945017e-06</coords>
		</node>
		<node idx = "574">
			<coords>4.916527e-07, 9.098153e-08, 1.871886e-06</coords>
		</node>
		<node idx = "575">
			<coords>4.648942e-07, -1.840474e-07, 1.896263e-06</coords>
		</node>
		<node idx = "576">
			<coords>4.916527e-07, -9.098153e-08, 1.823131e-06</coords>
		</node>
		<node idx = "577">
			<coords>3.535534e-07, -3.535534e-07, 1.847508e-06</coords>
		</node>
		<node idx = "578">
			<coords>0.0, -5e-07, 1.945017e-06</coords>
		</node>
		<node idx = "579">
			<coords>9.098153e-08, -4.916527e-07, 1.823131e-06</coords>
		</node>
		<node idx = "580">
			<coords>-1.840474e-07, -4.648942e-07, 1.896263e-06</coords>
		</node>
		<node idx = "581">
			<coords>-9.098153e-08, -4.916527e-07, 1.823131e-06</coords>
		</node>
		<node idx = "582">
			<coords>5.421344e-08, -3.629674e-07, 1.817943e-06</coords>
		</node>
		<node idx = "583">
			<coords>2.736049e-07, -4.184978e-07, 1.774377e-06</coords>
		</node>
		<node idx = "584">
			<coords>1.840474e-07, -4.648942e-07, 1.701246e-06</coords>
		</node>
		<node idx = "585">
			<coords>-4.648942e-07, -1.840474e-07, 1.701246e-06</coords>
		</node>
		<node idx = "586">
			<coords>4.648942e-07, 1.840474e-07, 1.798754e-06</coords>
		</node>
		<node idx = "587">
			<coords>4.916527e-07, 9.098153e-08, 1.676869e-06</coords>
		</node>
		<node idx = "588">
			<coords>2.673508e-07, 2.365726e-07, 1.790105e-06</coords>
		</node>
		<node idx = "589">
			<coords>4.184978e-07, 2.736049e-07, 1.725623e-06</coords>
		</node>
		<node idx = "590">
			<coords>2.736049e-07, 4.184978e-07, 1.725623e-06</coords>
		</node>
		<node idx = "591">
			<coords>3.535534e-07, 3.535534e-07, 1.652492e-06</coords>
		</node>
		<node idx = "592">
			<coords>6.829184e-08, 1.720994e-07, 1.775473e-06</coords>
		</node>
		<node idx = "593">
			<coords>-3.535534e-07, 3.535534e-07, 1.652492e-06</coords>
		</node>
		<node idx = "594">
			<coords>-4.648942e-07, 1.840474e-07, 1.701246e-06</coords>
		</node>
		<node idx = "595">
			<coords>-4.184978e-07, 2.736049e-07, 1.579361e-06</coords>
		</node>
		<node idx = "596">
			<coords>-5e-07, 0.0, 1.75e-06</coords>
		</node>
		<node idx = "597">
			<coords>-4.916527e-07, 9.098153e-08, 1.628115e-06</coords>
		</node>
		<node idx = "598">
			<coords>-4.916527e-07, -9.098153e-08, 1.628115e-06</coords>
		</node>
		<node idx = "599">
			<coords>-3.504508e-07, -2.291046e-08, 1.800278e-06</coords>
		</node>
		<node idx = "600">
			<coords>-3.203878e-07, 1.901063e-07, 1.717892e-06</coords>
		</node>
		<node idx = "601">
			<coords>-1.670206e-07, 1.756964e-07, 1.732706e-06</coords>
		</node>
		<node idx = "602">
			<coords>-5e-07, 0.0, 1.554984e-06</coords>
		</node>
		<node idx = "603">
			<coords>-2.593022e-07, 3.025736e-07, 1.613261e-06</coords>
		</node>
		<node idx = "604">
			<coords>-1.840474e-07, 4.648942e-07, 1.603738e-06</coords>
		</node>
		<node idx = "605">
			<coords>-2.736049e-07, 4.184978e-07, 1.530606e-06</coords>
		</node>
		<node idx = "606">
			<coords>-8.966807e-08, 3.527086e-07, 1.628914e-06</coords>
		</node>
		<node idx = "607">
			<coords>9.098153e-08, 4.916527e-07, 1.676869e-06</coords>
		</node>
		<node idx = "608">
			<coords>1.273835e-07, 2.976362e-07, 1.676176e-06</coords>
		</node>
		<node idx = "609">
			<coords>0.0, 5e-07, 1.554983e-06</coords>
		</node>
		<node idx = "610">
			<coords>-9.098153e-08, 4.916527e-07, 1.481852e-06</coords>
		</node>
		<node idx = "611">
			<coords>1.840474e-07, 4.648942e-07, 1.603737e-06</coords>
		</node>
		<node idx = "612">
			<coords>9.098153e-08, 4.916527e-07, 1.481852e-06</coords>
		</node>
		<node idx = "613">
			<coords>-4.184978e-07, -2.736049e-07, 1.579361e-06</coords>
		</node>
		<node idx = "614">
			<coords>-3.535534e-07, -3.535534e-07, 1.652492e-06</coords>
		</node>
		<node idx = "615">
			<coords>-2.736049e-07, -4.184978e-07, 1.725623e-06</coords>
		</node>
		<node idx = "616">
			<coords>5.285092e-10, 2.743034e-08, 1.838175e-06</coords>
		</node>
		<node idx = "617">
			<coords>-1.49576e-07, -3.15513e-07, 1.800054e-06</coords>
		</node>
		<node idx = "618">
			<coords>-7.228444e-08, -1.652996e-07, 1.851453e-06</coords>
		</node>
		<node idx = "619">
			<coords>-2.232172e-07, -1.361157e-07, 1.778601e-06</coords>
		</node>
		<node idx = "620">
			<coords>-2.70017e-08, 1.540384e-07, 1.623758e-06</coords>
		</node>
		<node idx = "621">
			<coords>-1.471949e-07, 1.378609e-08, 1.750134e-06</coords>
		</node>
		<node idx = "622">
			<coords>-2.897625e-07, -2.23007e-07, 1.676575e-06</coords>
		</node>
		<node idx = "623">
			<coords>4.184978e-07, -2.736049e-07, 1.774377e-06</coords>
		</node>
		<node idx = "624">
			<coords>3.72624e-07, 9.210132e-08, 1.817149e-06</coords>
		</node>
		<node idx = "625">
			<coords>2.319943e-07, -2.597156e-07, 1.751524e-06</coords>
		</node>
		<node idx = "626">
			<coords>1.258986e-07, -1.31306e-07, 1.828275e-06</coords>
		</node>
		<node idx = "627">
			<coords>3.529983e-07, -1.318764e-07, 1.836266e-06</coords>
		</node>
		<node idx = "628">
			<coords>2.084877e-07, 6.529213e-08, 1.742191e-06</coords>
		</node>
		<node idx = "629">
			<coords>5e-07, 0.0, 1.75e-06</coords>
		</node>
		<node idx = "630">
			<coords>4.648942e-07, -1.840474e-07, 1.701246e-06</coords>
		</node>
		<node idx = "631">
			<coords>7.111262e-08, -2.514984e-07, 1.701047e-06</coords>
		</node>
		<node idx = "632">
			<coords>4.916527e-07, -9.098153e-08, 1.628114e-06</coords>
		</node>
		<node idx = "633">
			<coords>3.63094e-07, 7.16829e-08, 1.631148e-06</coords>
		</node>
		<node idx = "634">
			<coords>5.9817e-08, 1.443813e-08, 1.647379e-06</coords>
		</node>
		<node idx = "635">
			<coords>5e-07, 0.0, 1.554983e-06</coords>
		</node>
		<node idx = "636">
			<coords>3.535534e-07, -3.535534e-07, 1.652492e-06</coords>
		</node>
		<node idx = "637">
			<coords>0.0, -5e-07, 1.75e-06</coords>
		</node>
		<node idx = "638">
			<coords>-1.375791e-07, -4.806995e-07, 1.737811e-06</coords>
		</node>
		<node idx = "639">
			<coords>9.098153e-08, -4.916527e-07, 1.628114e-06</coords>
		</node>
		<node idx = "640">
			<coords>-6.258864e-08, -3.634454e-07, 1.656437e-06</coords>
		</node>
		<node idx = "641">
			<coords>1.158587e-07, -3.883844e-07, 1.651e-06</coords>
		</node>
		<node idx = "642">
			<coords>2.736049e-07, -4.184978e-07, 1.603737e-06</coords>
		</node>
		<node idx = "643">
			<coords>1.840474e-07, -4.648942e-07, 1.57936e-06</coords>
		</node>
		<node idx = "644">
			<coords>-4.648942e-07, -1.840474e-07, 1.506229e-06</coords>
		</node>
		<node idx = "645">
			<coords>-4.916527e-07, -9.098153e-08, 1.433098e-06</coords>
		</node>
		<node idx = "646">
			<coords>4.648942e-07, 1.840474e-07, 1.603737e-06</coords>
		</node>
		<node idx = "647">
			<coords>4.916527e-07, 9.098153e-08, 1.481852e-06</coords>
		</node>
		<node idx = "648">
			<coords>4.184978e-07, 2.736049e-07, 1.530606e-06</coords>
		</node>
		<node idx = "649">
			<coords>2.710169e-07, 2.681618e-07, 1.59191e-06</coords>
		</node>
		<node idx = "650">
			<coords>2.736049e-07, 4.184978e-07, 1.530606e-06</coords>
		</node>
		<node idx = "651">
			<coords>3.535534e-07, 3.535534e-07, 1.457475e-06</coords>
		</node>
		<node idx = "652">
			<coords>3.326226e-07, 1.80812e-07, 1.47324e-06</coords>
		</node>
		<node idx = "653">
			<coords>2.736049e-07, 4.184978e-07, 1.335589e-06</coords>
		</node>
		<node idx = "654">
			<coords>1.806361e-07, 9.907189e-08, 1.545141e-06</coords>
		</node>
		<node idx = "655">
			<coords>-3.388733e-07, 1.703385e-07, 1.563988e-06</coords>
		</node>
		<node idx = "656">
			<coords>-3.535534e-07, 3.535534e-07, 1.457475e-06</coords>
		</node>
		<node idx = "657">
			<coords>-4.648942e-07, 1.840474e-07, 1.506229e-06</coords>
		</node>
		<node idx = "658">
			<coords>-4.184978e-07, 2.736049e-07, 1.384344e-06</coords>
		</node>
		<node idx = "659">
			<coords>-4.648942e-07, 1.840474e-07, 1.311213e-06</coords>
		</node>
		<node idx = "660">
			<coords>-4.916527e-07, 9.098153e-08, 1.433098e-06</coords>
		</node>
		<node idx = "661">
			<coords>-1.833685e-07, 1.485359e-07, 1.516735e-06</coords>
		</node>
		<node idx = "662">
			<coords>5e-07, 0.0, 1.359966e-06</coords>
		</node>
		<node idx = "663">
			<coords>-1.840474e-07, -4.648942e-07, 1.603738e-06</coords>
		</node>
		<node idx = "664">
			<coords>1.246094e-08, 8.79298e-08, 1.479266e-06</coords>
		</node>
		<node idx = "665">
			<coords>-3.739285e-07, -1.455903e-09, 1.534378e-06</coords>
		</node>
		<node idx = "666">
			<coords>-2.116448e-07, -9.083991e-09, 1.60074e-06</coords>
		</node>
		<node idx = "667">
			<coords>-5e-07, 0.0, 1.359967e-06</coords>
		</node>
		<node idx = "668">
			<coords>-1.428387e-07, 6.679529e-08, 1.416346e-06</coords>
		</node>
		<node idx = "669">
			<coords>-2.230025e-07, 3.128381e-07, 1.447311e-06</coords>
		</node>
		<node idx = "670">
			<coords>-1.840474e-07, 4.648942e-07, 1.408721e-06</coords>
		</node>
		<node idx = "671">
			<coords>-2.736049e-07, 4.184978e-07, 1.33559e-06</coords>
		</node>
		<node idx = "672">
			<coords>-7.692143e-08, 2.990345e-07, 1.40687e-06</coords>
		</node>
		<node idx = "673">
			<coords>6.840122e-08, 3.546244e-07, 1.519941e-06</coords>
		</node>
		<node idx = "674">
			<coords>1.135461e-07, 2.043647e-07, 1.46743e-06</coords>
		</node>
		<node idx = "675">
			<coords>0.0, 5e-07, 1.359966e-06</coords>
		</node>
		<node idx = "676">
			<coords>1.840474e-07, 4.648942e-07, 1.408721e-06</coords>
		</node>
		<node idx = "677">
			<coords>-9.098153e-08, 4.916527e-07, 1.286835e-06</coords>
		</node>
		<node idx = "678">
			<coords>9.098153e-08, 4.916527e-07, 1.286835e-06</coords>
		</node>
		<node idx = "679">
			<coords>1.840474e-07, 4.648942e-07, 1.213704e-06</coords>
		</node>
		<node idx = "680">
			<coords>-3.535534e-07, 3.535534e-07, 1.262458e-06</coords>
		</node>
		<node idx = "681">
			<coords>-3.054e-07, -2.127469e-07, 1.484692e-06</coords>
		</node>
		<node idx = "682">
			<coords>-3.840874e-07, -1.128801e-07, 1.391061e-06</coords>
		</node>
		<node idx = "683">
			<coords>-4.184978e-07, -2.736049e-07, 1.384344e-06</coords>
		</node>
		<node idx = "684">
			<coords>-1.648917e-07, -3.421017e-07, 1.534376e-06</coords>
		</node>
		<node idx = "685">
			<coords>-3.535534e-07, -3.535534e-07, 1.457475e-06</coords>
		</node>
		<node idx = "686">
			<coords>-2.736049e-07, -4.184978e-07, 1.530606e-06</coords>
		</node>
		<node idx = "687">
			<coords>-3.060171e-08, -1.450103e-07, 1.623925e-06</coords>
		</node>
		<node idx = "688">
			<coords>-6.147277e-08, -2.332387e-08, 1.512544e-06</coords>
		</node>
		<node idx = "689">
			<coords>-1.495363e-07, -1.932024e-07, 1.486235e-06</coords>
		</node>
		<node idx = "690">
			<coords>2.71125e-07, -2.737034e-07, 1.607554e-06</coords>
		</node>
		<node idx = "691">
			<coords>4.648942e-07, -1.840474e-07, 1.57936e-06</coords>
		</node>
		<node idx = "692">
			<coords>4.184978e-07, -2.736049e-07, 1.603737e-06</coords>
		</node>
		<node idx = "693">
			<coords>7.787476e-08, -2.918024e-07, 1.527012e-06</coords>
		</node>
		<node idx = "694">
			<coords>2.615864e-07, -9.496748e-08, 1.618587e-06</coords>
		</node>
		<node idx = "695">
			<coords>3.549597e-07, -9.445714e-09, 1.467088e-06</coords>
		</node>
		<node idx = "696">
			<coords>1.266672e-07, -1.569159e-08, 1.477289e-06</coords>
		</node>
		<node idx = "697">
			<coords>4.648942e-07, -1.840474e-07, 1.457475e-06</coords>
		</node>
		<node idx = "698">
			<coords>3.535534e-07, -3.535534e-07, 1.506229e-06</coords>
		</node>
		<node idx = "699">
			<coords>0.0, -5e-07, 1.554983e-06</coords>
		</node>
		<node idx = "700">
			<coords>2.919357e-08, -4.037095e-07, 1.493788e-06</coords>
		</node>
		<node idx = "701">
			<coords>-9.098153e-08, -4.916527e-07, 1.481852e-06</coords>
		</node>
		<node idx = "702">
			<coords>1.840474e-07, -4.648942e-07, 1.457475e-06</coords>
		</node>
		<node idx = "703">
			<coords>-3.455733e-07, 2.366426e-07, 1.279395e-06</coords>
		</node>
		<node idx = "704">
			<coords>-4.184978e-07, 2.736049e-07, 1.189327e-06</coords>
		</node>
		<node idx = "705">
			<coords>-4.648942e-07, 1.840474e-07, 1.116196e-06</coords>
		</node>
		<node idx = "706">
			<coords>-4.916527e-07, 9.098153e-08, 1.238082e-06</coords>
		</node>
		<node idx = "707">
			<coords>-4.648942e-07, -1.840474e-07, 1.311213e-06</coords>
		</node>
		<node idx = "708">
			<coords>-4.916527e-07, -9.098153e-08, 1.238082e-06</coords>
		</node>
		<node idx = "709">
			<coords>2.736049e-07, 4.184978e-07, 1.140572e-06</coords>
		</node>
		<node idx = "710">
			<coords>0.0, 5e-07, 1.16495e-06</coords>
		</node>
		<node idx = "711">
			<coords>9.098153e-08, 4.916527e-07, 1.091818e-06</coords>
		</node>
		<node idx = "712">
			<coords>-9.098153e-08, 4.916527e-07, 1.091818e-06</coords>
		</node>
		<node idx = "713">
			<coords>4.648942e-07, 1.840474e-07, 1.408721e-06</coords>
		</node>
		<node idx = "714">
			<coords>3.535534e-07, 3.535534e-07, 1.262458e-06</coords>
		</node>
		<node idx = "715">
			<coords>4.184978e-07, 2.736049e-07, 1.335589e-06</coords>
		</node>
		<node idx = "716">
			<coords>4.648942e-07, 1.840474e-07, 1.213704e-06</coords>
		</node>
		<node idx = "717">
			<coords>4.916527e-07, 9.098153e-08, 1.286835e-06</coords>
		</node>
		<node idx = "718">
			<coords>3.662235e-07, -4.601184e-08, 1.335589e-06</coords>
		</node>
		<node idx = "719">
			<coords>2.223601e-07, 2.969424e-07, 1.380995e-06</coords>
		</node>
		<node idx = "720">
			<coords>2.726234e-07, 6.468091e-08, 1.342474e-06</coords>
		</node>
		<node idx = "721">
			<coords>2.559159e-07, 1.719e-07, 1.343143e-06</coords>
		</node>
		<node idx = "722">
			<coords>2.472451e-07, 3.232829e-07, 1.227499e-06</coords>
		</node>
		<node idx = "723">
			<coords>1.359141e-07, 7.31766e-08, 1.372899e-06</coords>
		</node>
		<node idx = "724">
			<coords>-3.269911e-07, 1.074703e-07, 1.350116e-06</coords>
		</node>
		<node idx = "725">
			<coords>-1.699488e-07, 1.752011e-07, 1.301863e-06</coords>
		</node>
		<node idx = "726">
			<coords>3.440525e-08, 1.440935e-07, 1.316164e-06</coords>
		</node>
		<node idx = "727">
			<coords>1.840474e-07, 4.648942e-07, 1.018687e-06</coords>
		</node>
		<node idx = "728">
			<coords>4.184978e-07, 2.736049e-07, 1.140572e-06</coords>
		</node>
		<node idx = "729">
			<coords>3.535534e-07, 3.535534e-07, 1.067441e-06</coords>
		</node>
		<node idx = "730">
			<coords>4.648942e-07, -1.840474e-07, 1.262458e-06</coords>
		</node>
		<node idx = "731">
			<coords>5e-07, 0.0, 1.16495e-06</coords>
		</node>
		<node idx = "732">
			<coords>4.916527e-07, 9.098153e-08, 1.091818e-06</coords>
		</node>
		<node idx = "733">
			<coords>4.648942e-07, -1.840474e-07, 1.140572e-06</coords>
		</node>
		<node idx = "734">
			<coords>-5e-07, 0.0, 1.164951e-06</coords>
		</node>
		<node idx = "735">
			<coords>-1.840474e-07, -4.648942e-07, 1.408721e-06</coords>
		</node>
		<node idx = "736">
			<coords>7.974501e-09, -2.128747e-08, 1.358904e-06</coords>
		</node>
		<node idx = "737">
			<coords>8.679691e-08, -1.404396e-07, 1.43162e-06</coords>
		</node>
		<node idx = "738">
			<coords>-4.184978e-07, -2.736049e-07, 1.189327e-06</coords>
		</node>
		<node idx = "739">
			<coords>-2.146223e-07, -9.220096e-08, 1.388587e-06</coords>
		</node>
		<node idx = "740">
			<coords>-3.714561e-07, -9.007287e-08, 1.249818e-06</coords>
		</node>
		<node idx = "741">
			<coords>-1.767767e-07, -6.102025e-24, 1.262458e-06</coords>
		</node>
		<node idx = "742">
			<coords>-2.061193e-07, 2.959053e-07, 1.2089e-06</coords>
		</node>
		<node idx = "743">
			<coords>-1.840474e-07, 4.648942e-07, 1.213704e-06</coords>
		</node>
		<node idx = "744">
			<coords>-2.736049e-07, 4.184978e-07, 1.140573e-06</coords>
		</node>
		<node idx = "745">
			<coords>4.409002e-08, 3.387959e-07, 1.252593e-06</coords>
		</node>
		<node idx = "746">
			<coords>1.828143e-07, 3.254724e-07, 1.067441e-06</coords>
		</node>
		<node idx = "747">
			<coords>-3.535534e-07, 3.535534e-07, 1.067442e-06</coords>
		</node>
		<node idx = "748">
			<coords>-1.840474e-07, 4.648942e-07, 1.018687e-06</coords>
		</node>
		<node idx = "749">
			<coords>-2.736049e-07, 4.184978e-07, 9.455562e-07</coords>
		</node>
		<node idx = "750">
			<coords>-4.184978e-07, 2.736049e-07, 9.943108e-07</coords>
		</node>
		<node idx = "751">
			<coords>-6.303744e-08, -3.271044e-07, 1.403161e-06</coords>
		</node>
		<node idx = "752">
			<coords>-1.80412e-07, -3.208354e-07, 1.311213e-06</coords>
		</node>
		<node idx = "753">
			<coords>-3.153084e-07, -2.28285e-07, 1.298397e-06</coords>
		</node>
		<node idx = "754">
			<coords>-3.535534e-07, -3.535534e-07, 1.262458e-06</coords>
		</node>
		<node idx = "755">
			<coords>-2.736049e-07, -4.184978e-07, 1.33559e-06</coords>
		</node>
		<node idx = "756">
			<coords>-5.524116e-08, -1.852708e-07, 1.361977e-06</coords>
		</node>
		<node idx = "757">
			<coords>1.152314e-07, 6.814253e-09, 1.240654e-06</coords>
		</node>
		<node idx = "758">
			<coords>2.924201e-07, -2.201466e-07, 1.429904e-06</coords>
		</node>
		<node idx = "759">
			<coords>1.012821e-07, -2.978809e-07, 1.334766e-06</coords>
		</node>
		<node idx = "760">
			<coords>2.230796e-07, -9.374202e-08, 1.316717e-06</coords>
		</node>
		<node idx = "761">
			<coords>3.535534e-07, -3.535534e-07, 1.359966e-06</coords>
		</node>
		<node idx = "762">
			<coords>3.329496e-07, -2.016174e-07, 1.203426e-06</coords>
		</node>
		<node idx = "763">
			<coords>3.535534e-07, -3.535534e-07, 1.213704e-06</coords>
		</node>
		<node idx = "764">
			<coords>0.0, -5e-07, 1.359966e-06</coords>
		</node>
		<node idx = "765">
			<coords>1.840474e-07, -4.648942e-07, 1.262458e-06</coords>
		</node>
		<node idx = "766">
			<coords>-9.098153e-08, -4.916527e-07, 1.286835e-06</coords>
		</node>
		<node idx = "767">
			<coords>-4.648942e-07, 1.840474e-07, 9.211797e-07</coords>
		</node>
		<node idx = "768">
			<coords>-4.916527e-07, 9.098153e-08, 1.043065e-06</coords>
		</node>
		<node idx = "769">
			<coords>-3.144657e-07, 1.716872e-07, 1.077313e-06</coords>
		</node>
		<node idx = "770">
			<coords>-3.650789e-07, -5.285661e-09, 1.12096e-06</coords>
		</node>
		<node idx = "771">
			<coords>-2.416862e-07, -2.161287e-08, 1.068606e-06</coords>
		</node>
		<node idx = "772">
			<coords>-4.648942e-07, -1.840474e-07, 1.116196e-06</coords>
		</node>
		<node idx = "773">
			<coords>-4.916527e-07, -9.098153e-08, 1.043065e-06</coords>
		</node>
		<node idx = "774">
			<coords>2.736049e-07, 4.184978e-07, 9.455556e-07</coords>
		</node>
		<node idx = "775">
			<coords>-1.377334e-08, 3.759662e-07, 1.057981e-06</coords>
		</node>
		<node idx = "776">
			<coords>0.0, 5e-07, 9.699327e-07</coords>
		</node>
		<node idx = "777">
			<coords>-9.098153e-08, 4.916527e-07, 8.968016e-07</coords>
		</node>
		<node idx = "778">
			<coords>9.098153e-08, 4.916527e-07, 8.968014e-07</coords>
		</node>
		<node idx = "779">
			<coords>-3.535534e-07, 3.535534e-07, 8.724252e-07</coords>
		</node>
		<node idx = "780">
			<coords>3.535534e-07, 3.535534e-07, 8.724243e-07</coords>
		</node>
		<node idx = "781">
			<coords>1.840474e-07, 4.648942e-07, 8.236701e-07</coords>
		</node>
		<node idx = "782">
			<coords>4.648942e-07, 1.840474e-07, 1.018687e-06</coords>
		</node>
		<node idx = "783">
			<coords>4.184978e-07, 2.736049e-07, 9.455556e-07</coords>
		</node>
		<node idx = "784">
			<coords>4.916527e-07, -9.098153e-08, 1.091818e-06</coords>
		</node>
		<node idx = "785">
			<coords>3.971471e-07, 9.803174e-09, 1.052028e-06</coords>
		</node>
		<node idx = "786">
			<coords>3.368648e-07, 1.553407e-07, 1.167045e-06</coords>
		</node>
		<node idx = "787">
			<coords>2.692793e-07, -1.546025e-08, 1.151331e-06</coords>
		</node>
		<node idx = "788">
			<coords>1.640645e-07, 1.531788e-07, 1.206531e-06</coords>
		</node>
		<node idx = "789">
			<coords>3.88683e-09, 1.501233e-07, 1.157249e-06</coords>
		</node>
		<node idx = "790">
			<coords>-1.647758e-07, 8.71169e-08, 1.116321e-06</coords>
		</node>
		<node idx = "791">
			<coords>-1.77785e-08, -8.229012e-09, 1.190032e-06</coords>
		</node>
		<node idx = "792">
			<coords>1.522385e-07, 3.682365e-07, 9.132967e-07</coords>
		</node>
		<node idx = "793">
			<coords>2.82262e-07, 2.54045e-07, 9.769225e-07</coords>
		</node>
		<node idx = "794">
			<coords>2.736049e-07, -4.184978e-07, 1.116195e-06</coords>
		</node>
		<node idx = "795">
			<coords>3.486706e-07, -1.380355e-07, 1.067441e-06</coords>
		</node>
		<node idx = "796">
			<coords>4.184978e-07, -2.736049e-07, 1.116195e-06</coords>
		</node>
		<node idx = "797">
			<coords>5e-07, 0.0, 9.699327e-07</coords>
		</node>
		<node idx = "798">
			<coords>4.648942e-07, 1.840474e-07, 8.236701e-07</coords>
		</node>
		<node idx = "799">
			<coords>4.916527e-07, 9.098153e-08, 8.968014e-07</coords>
		</node>
		<node idx = "800">
			<coords>4.648942e-07, -1.840474e-07, 1.018687e-06</coords>
		</node>
		<node idx = "801">
			<coords>3.535534e-07, -3.535534e-07, 1.067441e-06</coords>
		</node>
		<node idx = "802">
			<coords>-5e-07, 0.0, 9.699341e-07</coords>
		</node>
		<node idx = "803">
			<coords>-1.840474e-07, -4.648942e-07, 1.213704e-06</coords>
		</node>
		<node idx = "804">
			<coords>-4.184978e-07, -2.736049e-07, 9.943108e-07</coords>
		</node>
		<node idx = "805">
			<coords>-2.736049e-07, -4.184978e-07, 1.140573e-06</coords>
		</node>
		<node idx = "806">
			<coords>-3.535534e-07, -3.535534e-07, 1.067442e-06</coords>
		</node>
		<node idx = "807">
			<coords>3.245552e-08, -1.397259e-07, 1.23149e-06</coords>
		</node>
		<node idx = "808">
			<coords>-2.879524e-07, -2.128004e-07, 1.105559e-06</coords>
		</node>
		<node idx = "809">
			<coords>-1.696453e-07, -1.704127e-07, 1.204346e-06</coords>
		</node>
		<node idx = "810">
			<coords>-9.138073e-08, -9.32761e-08, 1.103742e-06</coords>
		</node>
		<node idx = "811">
			<coords>8.773846e-08, -3.046563e-08, 1.101642e-06</coords>
		</node>
		<node idx = "812">
			<coords>-1.840474e-07, 4.648942e-07, 8.236706e-07</coords>
		</node>
		<node idx = "813">
			<coords>-2.736049e-07, 4.184978e-07, 7.505396e-07</coords>
		</node>
		<node idx = "814">
			<coords>-1.638026e-07, 2.945767e-07, 1.029608e-06</coords>
		</node>
		<node idx = "815">
			<coords>9.364601e-08, 2.326754e-07, 9.979643e-07</coords>
		</node>
		<node idx = "816">
			<coords>-3.843953e-08, 1.790352e-07, 1.005202e-06</coords>
		</node>
		<node idx = "817">
			<coords>-4.916527e-07, 9.098153e-08, 8.480487e-07</coords>
		</node>
		<node idx = "818">
			<coords>-2.211438e-07, 2.663391e-07, 8.755726e-07</coords>
		</node>
		<node idx = "819">
			<coords>-3.576512e-07, 1.688873e-07, 8.636026e-07</coords>
		</node>
		<node idx = "820">
			<coords>-4.184978e-07, 2.736049e-07, 7.992941e-07</coords>
		</node>
		<node idx = "821">
			<coords>-4.648942e-07, 1.840474e-07, 7.261631e-07</coords>
		</node>
		<node idx = "822">
			<coords>-3.945868e-08, -3.714447e-07, 1.231517e-06</coords>
		</node>
		<node idx = "823">
			<coords>-1.839028e-07, -3.381856e-07, 1.151082e-06</coords>
		</node>
		<node idx = "824">
			<coords>1.078449e-08, -2.933914e-07, 1.141125e-06</coords>
		</node>
		<node idx = "825">
			<coords>1.515899e-07, -1.919309e-07, 1.146667e-06</coords>
		</node>
		<node idx = "826">
			<coords>1.92921e-07, -3.211284e-07, 1.210606e-06</coords>
		</node>
		<node idx = "827">
			<coords>2.479099e-07, -3.254462e-07, 1.089502e-06</coords>
		</node>
		<node idx = "828">
			<coords>1.840474e-07, -4.648942e-07, 1.140572e-06</coords>
		</node>
		<node idx = "829">
			<coords>0.0, -5e-07, 1.16495e-06</coords>
		</node>
		<node idx = "830">
			<coords>9.098153e-08, -4.916527e-07, 1.091818e-06</coords>
		</node>
		<node idx = "831">
			<coords>-9.098153e-08, -4.916527e-07, 1.091818e-06</coords>
		</node>
		<node idx = "832">
			<coords>-1.724237e-07, -4.765007e-08, 9.486859e-07</coords>
		</node>
		<node idx = "833">
			<coords>-3.743373e-07, 3.282821e-08, 9.355839e-07</coords>
		</node>
		<node idx = "834">
			<coords>-2.166484e-07, 9.514035e-08, 9.417317e-07</coords>
		</node>
		<node idx = "835">
			<coords>-3.574471e-07, -9.202368e-08, 9.943109e-07</coords>
		</node>
		<node idx = "836">
			<coords>-4.648942e-07, -1.840474e-07, 9.211797e-07</coords>
		</node>
		<node idx = "837">
			<coords>-4.916527e-07, -9.098153e-08, 8.480487e-07</coords>
		</node>
		<node idx = "838">
			<coords>1.840474e-07, -4.648942e-07, 1.018687e-06</coords>
		</node>
		<node idx = "839">
			<coords>2.787097e-07, 2.551171e-07, 7.971646e-07</coords>
		</node>
		<node idx = "840">
			<coords>9.098153e-08, 4.916527e-07, 7.017845e-07</coords>
		</node>
		<node idx = "841">
			<coords>2.736049e-07, 4.184978e-07, 7.505388e-07</coords>
		</node>
		<node idx = "842">
			<coords>4.184978e-07, 2.736049e-07, 7.505388e-07</coords>
		</node>
		<node idx = "843">
			<coords>-1.977927e-08, 3.372459e-07, 8.767551e-07</coords>
		</node>
		<node idx = "844">
			<coords>1.279735e-07, 3.731939e-07, 7.595604e-07</coords>
		</node>
		<node idx = "845">
			<coords>0.0, 5e-07, 7.749159e-07</coords>
		</node>
		<node idx = "846">
			<coords>-1.840478e-07, 4.64894e-07, 6.414861e-07</coords>
		</node>
		<node idx = "847">
			<coords>-2.736055e-07, 4.184974e-07, 5.747712e-07</coords>
		</node>
		<node idx = "848">
			<coords>-3.535534e-07, 3.535534e-07, 6.774085e-07</coords>
		</node>
		<node idx = "849">
			<coords>-4.18498e-07, 2.736045e-07, 6.171097e-07</coords>
		</node>
		<node idx = "850">
			<coords>-3.535541e-07, 3.535527e-07, 5.080564e-07</coords>
		</node>
		<node idx = "851">
			<coords>3.535534e-07, 3.535534e-07, 6.774074e-07</coords>
		</node>
		<node idx = "852">
			<coords>0.0, 5e-07, 5.79899e-07</coords>
		</node>
		<node idx = "853">
			<coords>1.840474e-07, 4.648942e-07, 6.286532e-07</coords>
		</node>
		<node idx = "854">
			<coords>9.098153e-08, 4.916527e-07, 5.067677e-07</coords>
		</node>
		<node idx = "855">
			<coords>3.396718e-07, 1.016857e-07, 9.261027e-07</coords>
		</node>
		<node idx = "856">
			<coords>3.90059e-07, -1.000714e-07, 9.664221e-07</coords>
		</node>
		<node idx = "857">
			<coords>2.350382e-07, -7.863834e-08, 1.010164e-06</coords>
		</node>
		<node idx = "858">
			<coords>4.916527e-07, -9.098153e-08, 8.968014e-07</coords>
		</node>
		<node idx = "859">
			<coords>1.51552e-07, 7.985588e-08, 9.769399e-07</coords>
		</node>
		<node idx = "860">
			<coords>-2.594648e-08, 1.142845e-08, 9.940837e-07</coords>
		</node>
		<node idx = "861">
			<coords>1.502494e-07, 2.100015e-07, 8.363738e-07</coords>
		</node>
		<node idx = "862">
			<coords>2.736049e-07, -4.184978e-07, 9.455556e-07</coords>
		</node>
		<node idx = "863">
			<coords>2.528075e-07, -2.226271e-07, 9.606795e-07</coords>
		</node>
		<node idx = "864">
			<coords>4.184978e-07, -2.736049e-07, 9.455556e-07</coords>
		</node>
		<node idx = "865">
			<coords>4.021581e-07, 7.717365e-08, 7.900923e-07</coords>
		</node>
		<node idx = "866">
			<coords>4.648942e-07, 1.840474e-07, 6.286532e-07</coords>
		</node>
		<node idx = "867">
			<coords>4.916527e-07, 9.098153e-08, 7.017845e-07</coords>
		</node>
		<node idx = "868">
			<coords>5e-07, 0.0, 7.749159e-07</coords>
		</node>
		<node idx = "869">
			<coords>4.648942e-07, -1.840474e-07, 8.236701e-07</coords>
		</node>
		<node idx = "870">
			<coords>3.535534e-07, -3.535534e-07, 8.724243e-07</coords>
		</node>
		<node idx = "871">
			<coords>4.184978e-07, -2.736049e-07, 7.505388e-07</coords>
		</node>
		<node idx = "872">
			<coords>-5e-07, 0.0, 7.749176e-07</coords>
		</node>
		<node idx = "873">
			<coords>-4.916527e-07, 9.098153e-08, 6.530321e-07</coords>
		</node>
		<node idx = "874">
			<coords>-4.916527e-07, -9.098153e-08, 6.530321e-07</coords>
		</node>
		<node idx = "875">
			<coords>-4.648942e-07, -1.840474e-07, 7.261631e-07</coords>
		</node>
		<node idx = "876">
			<coords>-4.184978e-07, -2.736049e-07, 7.992941e-07</coords>
		</node>
		<node idx = "877">
			<coords>-2.638972e-07, -2.645022e-07, 9.513555e-07</coords>
		</node>
		<node idx = "878">
			<coords>-1.840474e-07, -4.648942e-07, 1.018687e-06</coords>
		</node>
		<node idx = "879">
			<coords>-3.535534e-07, -3.535534e-07, 8.724252e-07</coords>
		</node>
		<node idx = "880">
			<coords>-2.736049e-07, -4.184978e-07, 9.455562e-07</coords>
		</node>
		<node idx = "881">
			<coords>4.015684e-08, -1.696935e-07, 1.012792e-06</coords>
		</node>
		<node idx = "882">
			<coords>-1.003036e-07, -2.295791e-07, 1.004356e-06</coords>
		</node>
		<node idx = "883">
			<coords>1.104211e-07, -1.003666e-07, 9.214436e-07</coords>
		</node>
		<node idx = "884">
			<coords>-1.658138e-07, 3.160808e-07, 6.868682e-07</coords>
		</node>
		<node idx = "885">
			<coords>-5.741399e-08, 1.382273e-07, 8.618372e-07</coords>
		</node>
		<node idx = "886">
			<coords>2.519194e-07, 1.251693e-07, 7.168798e-07</coords>
		</node>
		<node idx = "887">
			<coords>-3.73073e-07, 4.484383e-08, 7.703211e-07</coords>
		</node>
		<node idx = "888">
			<coords>-2.184597e-07, 8.45098e-08, 7.908909e-07</coords>
		</node>
		<node idx = "889">
			<coords>-3.429359e-07, 1.417478e-07, 6.790167e-07</coords>
		</node>
		<node idx = "890">
			<coords>-4.648943e-07, 1.840469e-07, 5.927329e-07</coords>
		</node>
		<node idx = "891">
			<coords>-5.753052e-08, -3.914353e-07, 9.828126e-07</coords>
		</node>
		<node idx = "892">
			<coords>1.094407e-07, -3.506395e-07, 9.95292e-07</coords>
		</node>
		<node idx = "893">
			<coords>1.739121e-07, -2.667012e-07, 8.522007e-07</coords>
		</node>
		<node idx = "894">
			<coords>0.0, -5e-07, 9.699327e-07</coords>
		</node>
		<node idx = "895">
			<coords>9.098153e-08, -4.916527e-07, 8.968014e-07</coords>
		</node>
		<node idx = "896">
			<coords>-9.098153e-08, -4.916527e-07, 8.968016e-07</coords>
		</node>
		<node idx = "897">
			<coords>-9.077638e-08, -9.835996e-08, 8.027524e-07</coords>
		</node>
		<node idx = "898">
			<coords>-2.963595e-07, -1.015887e-07, 8.188581e-07</coords>
		</node>
		<node idx = "899">
			<coords>-3.737529e-07, -9.173209e-08, 6.631833e-07</coords>
		</node>
		<node idx = "900">
			<coords>-2.931871e-07, -2.434073e-07, 7.378025e-07</coords>
		</node>
		<node idx = "901">
			<coords>-1.840474e-07, -4.648942e-07, 8.236706e-07</coords>
		</node>
		<node idx = "902">
			<coords>-2.736049e-07, -4.184978e-07, 7.505396e-07</coords>
		</node>
		<node idx = "903">
			<coords>1.840474e-07, -4.648942e-07, 8.236701e-07</coords>
		</node>
		<node idx = "904">
			<coords>2.433232e-07, 2.744941e-07, 6.322296e-07</coords>
		</node>
		<node idx = "905">
			<coords>6.580358e-08, 3.85664e-07, 5.955558e-07</coords>
		</node>
		<node idx = "906">
			<coords>2.736049e-07, 4.184978e-07, 5.555219e-07</coords>
		</node>
		<node idx = "907">
			<coords>4.184978e-07, 2.736049e-07, 5.555219e-07</coords>
		</node>
		<node idx = "908">
			<coords>4.916527e-07, 9.098153e-08, 5.067677e-07</coords>
		</node>
		<node idx = "909">
			<coords>4.648942e-07, 1.840474e-07, 4.336364e-07</coords>
		</node>
		<node idx = "910">
			<coords>-1.840482e-07, 4.648938e-07, 4.593016e-07</coords>
		</node>
		<node idx = "911">
			<coords>0.0, 5e-07, 3.848822e-07</coords>
		</node>
		<node idx = "912">
			<coords>2.633581e-08, 2.245813e-07, 6.664344e-07</coords>
		</node>
		<node idx = "913">
			<coords>-1.311823e-07, 3.346765e-07, 5.349675e-07</coords>
		</node>
		<node idx = "914">
			<coords>-2.932869e-07, 1.960282e-07, 5.173984e-07</coords>
		</node>
		<node idx = "915">
			<coords>-4.648945e-07, 1.840465e-07, 4.593027e-07</coords>
		</node>
		<node idx = "916">
			<coords>-2.143847e-07, 2.878653e-07, 3.845004e-07</coords>
		</node>
		<node idx = "917">
			<coords>-3.535548e-07, 3.53552e-07, 3.387043e-07</coords>
		</node>
		<node idx = "918">
			<coords>-1.840482e-07, 4.648938e-07, 2.643273e-07</coords>
		</node>
		<node idx = "919">
			<coords>3.535534e-07, 3.535534e-07, 4.823906e-07</coords>
		</node>
		<node idx = "920">
			<coords>1.625242e-08, 3.678871e-07, 4.664799e-07</coords>
		</node>
		<node idx = "921">
			<coords>1.840474e-07, 4.648942e-07, 4.336364e-07</coords>
		</node>
		<node idx = "922">
			<coords>9.098153e-08, 4.916527e-07, 3.117933e-07</coords>
		</node>
		<node idx = "923">
			<coords>2.167635e-07, 1.354901e-07, 5.304668e-07</coords>
		</node>
		<node idx = "924">
			<coords>2.957826e-07, -7.041401e-08, 8.268275e-07</coords>
		</node>
		<node idx = "925">
			<coords>3.505121e-07, 1.148799e-07, 5.585696e-07</coords>
		</node>
		<node idx = "926">
			<coords>9.357065e-08, -2.712935e-08, 7.711326e-07</coords>
		</node>
		<node idx = "927">
			<coords>1.647505e-07, 2.638236e-08, 6.007966e-07</coords>
		</node>
		<node idx = "928">
			<coords>2.736049e-07, -4.184978e-07, 7.505388e-07</coords>
		</node>
		<node idx = "929">
			<coords>3.093492e-07, -2.154839e-07, 7.457963e-07</coords>
		</node>
		<node idx = "930">
			<coords>3.625807e-07, -3.489926e-08, 6.621493e-07</coords>
		</node>
		<node idx = "931">
			<coords>5e-07, 0.0, 5.79899e-07</coords>
		</node>
		<node idx = "932">
			<coords>4.648939e-07, -1.84048e-07, 6.414857e-07</coords>
		</node>
		<node idx = "933">
			<coords>3.535534e-07, -3.535534e-07, 6.774074e-07</coords>
		</node>
		<node idx = "934">
			<coords>4.184972e-07, -2.736057e-07, 5.747707e-07</coords>
		</node>
		<node idx = "935">
			<coords>-5e-07, 0.0, 5.799012e-07</coords>
		</node>
		<node idx = "936">
			<coords>-4.648943e-07, -1.840469e-07, 5.927329e-07</coords>
		</node>
		<node idx = "937">
			<coords>-4.18498e-07, -2.736045e-07, 6.171097e-07</coords>
		</node>
		<node idx = "938">
			<coords>-3.535534e-07, -3.535534e-07, 6.774085e-07</coords>
		</node>
		<node idx = "939">
			<coords>-1.697724e-07, -3.001368e-07, 8.242771e-07</coords>
		</node>
		<node idx = "940">
			<coords>-8.402354e-09, -2.596925e-07, 8.362993e-07</coords>
		</node>
		<node idx = "941">
			<coords>-7.565271e-08, -4.002283e-07, 7.986798e-07</coords>
		</node>
		<node idx = "942">
			<coords>-1.152512e-07, 1.214912e-07, 6.379404e-07</coords>
		</node>
		<node idx = "943">
			<coords>9.061188e-08, 1.932429e-07, 5.288815e-07</coords>
		</node>
		<node idx = "944">
			<coords>7.464041e-09, -2.008112e-08, 6.079064e-07</coords>
		</node>
		<node idx = "945">
			<coords>-2.297307e-07, -9.917908e-09, 6.261638e-07</coords>
		</node>
		<node idx = "946">
			<coords>-3.664365e-07, -8.058684e-09, 5.162508e-07</coords>
		</node>
		<node idx = "947">
			<coords>8.751241e-08, -2.526977e-07, 6.793614e-07</coords>
		</node>
		<node idx = "948">
			<coords>6.830976e-08, -3.867022e-07, 7.859666e-07</coords>
		</node>
		<node idx = "949">
			<coords>0.0, -5e-07, 7.749159e-07</coords>
		</node>
		<node idx = "950">
			<coords>-1.497269e-07, -1.741828e-07, 6.344665e-07</coords>
		</node>
		<node idx = "951">
			<coords>-3.177455e-07, -1.847086e-07, 5.58592e-07</coords>
		</node>
		<node idx = "952">
			<coords>-2.413824e-07, -3.228627e-07, 6.457879e-07</coords>
		</node>
		<node idx = "953">
			<coords>-1.840478e-07, -4.64894e-07, 6.414861e-07</coords>
		</node>
		<node idx = "954">
			<coords>-2.736055e-07, -4.184974e-07, 5.747712e-07</coords>
		</node>
		<node idx = "955">
			<coords>1.840468e-07, -4.648944e-07, 6.414857e-07</coords>
		</node>
		<node idx = "956">
			<coords>2.73604e-07, -4.184983e-07, 5.747707e-07</coords>
		</node>
		<node idx = "957">
			<coords>0.0, 5e-07, 1.899503e-07</coords>
		</node>
		<node idx = "958">
			<coords>1.964876e-07, 3.130388e-07, 4.219456e-07</coords>
		</node>
		<node idx = "959">
			<coords>4.04393e-07, 2.940516e-07, 3.489817e-07</coords>
		</node>
		<node idx = "960">
			<coords>3.164466e-07, 3.871196e-07, 3.61793e-07</coords>
		</node>
		<node idx = "961">
			<coords>2.763788e-07, 4.16671e-07, 2.411953e-07</coords>
		</node>
		<node idx = "962">
			<coords>3.730527e-07, 3.32914e-07, 2.28384e-07</coords>
		</node>
		<node idx = "963">
			<coords>3.311778e-07, -5.538243e-09, 4.140851e-07</coords>
		</node>
		<node idx = "964">
			<coords>4.648937e-07, -1.840485e-07, 4.593014e-07</coords>
		</node>
		<node idx = "965">
			<coords>3.69626e-07, 1.443438e-07, 3.55502e-07</coords>
		</node>
		<node idx = "966">
			<coords>5e-07, 0.0, 3.848822e-07</coords>
		</node>
		<node idx = "967">
			<coords>4.869481e-07, 1.134971e-07, 3.002275e-07</coords>
		</node>
		<node idx = "968">
			<coords>4.448919e-07, 2.281911e-07, 2.155728e-07</coords>
		</node>
		<node idx = "969">
			<coords>-9.399224e-08, 4.91086e-07, 9.497513e-08</coords>
		</node>
		<node idx = "970">
			<coords>-3.535555e-07, 3.535513e-07, 1.693521e-07</coords>
		</node>
		<node idx = "971">
			<coords>-4.175877e-07, 2.749918e-07, 6.608216e-08</coords>
		</node>
		<node idx = "972">
			<coords>3.164445e-07, 3.871212e-07, 1.205977e-07</coords>
		</node>
		<node idx = "973">
			<coords>-3.535561e-07, 3.535506e-07, 0.0</coords>
		</node>
		<node idx = "974">
			<coords>-1.90024e-07, 4.624834e-07, 0.0</coords>
		</node>
		<node idx = "975">
			<coords>-4.648945e-07, 1.840465e-07, 2.643287e-07</coords>
		</node>
		<node idx = "976">
			<coords>-5e-07, 0.0, 3.848847e-07</coords>
		</node>
		<node idx = "977">
			<coords>-5e-07, 0.0, 1.89953e-07</coords>
		</node>
		<node idx = "978">
			<coords>-2.059306e-07, 8.393548e-08, 4.415759e-07</coords>
		</node>
		<node idx = "979">
			<coords>-9.638874e-08, -3.7924e-08, 5.045219e-07</coords>
		</node>
		<node idx = "980">
			<coords>1.390909e-07, 4.802642e-07, 2.155728e-07</coords>
		</node>
		<node idx = "981">
			<coords>6.859445e-08, 4.952725e-07, 1.077864e-07</coords>
		</node>
		<node idx = "982">
			<coords>-5.081825e-08, 3.505162e-07, 3.124682e-07</coords>
		</node>
		<node idx = "983">
			<coords>-8.694381e-08, 2.220151e-07, 4.463995e-07</coords>
		</node>
		<node idx = "984">
			<coords>-3.123443e-07, 1.778705e-07, 2.819912e-07</coords>
		</node>
		<node idx = "985">
			<coords>-3.506537e-07, 1.686037e-08, 3.637192e-07</coords>
		</node>
		<node idx = "986">
			<coords>-1.745689e-07, 1.5698e-07, 3.234318e-07</coords>
		</node>
		<node idx = "987">
			<coords>-4.63699e-07, 1.87038e-07, 1.321643e-07</coords>
		</node>
		<node idx = "988">
			<coords>-3.763302e-08, 3.806431e-07, 1.523922e-07</coords>
		</node>
		<node idx = "989">
			<coords>-2.076713e-07, 2.921265e-07, 2.118721e-07</coords>
		</node>
		<node idx = "990">
			<coords>-1.87038e-07, 4.63699e-07, 1.321636e-07</coords>
		</node>
		<node idx = "991">
			<coords>-2.74995e-07, 4.175856e-07, 6.608182e-08</coords>
		</node>
		<node idx = "992">
			<coords>2.120995e-07, 1.683456e-07, 3.92812e-07</coords>
		</node>
		<node idx = "993">
			<coords>1.454664e-07, 3.314065e-07, 2.713006e-07</coords>
		</node>
		<node idx = "994">
			<coords>5.763878e-08, 2.6886e-07, 3.558838e-07</coords>
		</node>
		<node idx = "995">
			<coords>-4.910858e-07, 9.399311e-08, 9.497652e-08</coords>
		</node>
		<node idx = "996">
			<coords>-4.910858e-07, -9.399311e-08, 9.497652e-08</coords>
		</node>
		<node idx = "997">
			<coords>1.089738e-07, -3.062657e-08, 4.713311e-07</coords>
		</node>
		<node idx = "998">
			<coords>3.455494e-08, -1.806671e-07, 5.560391e-07</coords>
		</node>
		<node idx = "999">
			<coords>2.116007e-07, -1.189926e-07, 5.656333e-07</coords>
		</node>
		<node idx = "1000">
			<coords>2.325878e-07, -2.892524e-07, 5.845908e-07</coords>
		</node>
		<node idx = "1001">
			<coords>3.382472e-07, -1.515206e-07, 5.124674e-07</coords>
		</node>
		<node idx = "1002">
			<coords>3.535524e-07, -3.535543e-07, 5.080556e-07</coords>
		</node>
		<node idx = "1003">
			<coords>-4.648945e-07, -1.840465e-07, 4.593027e-07</coords>
		</node>
		<node idx = "1004">
			<coords>-3.535541e-07, -3.535527e-07, 5.080564e-07</coords>
		</node>
		<node idx = "1005">
			<coords>-6.724445e-08, -3.309323e-07, 6.114635e-07</coords>
		</node>
		<node idx = "1006">
			<coords>1.295644e-07, -3.440778e-07, 5.316983e-07</coords>
		</node>
		<node idx = "1007">
			<coords>-1.205507e-08, 6.751886e-08, 4.020962e-07</coords>
		</node>
		<node idx = "1008">
			<coords>-6.231932e-08, -1.472882e-07, 4.324892e-07</coords>
		</node>
		<node idx = "1009">
			<coords>-2.353724e-07, -1.022611e-07, 4.256107e-07</coords>
		</node>
		<node idx = "1010">
			<coords>-3.309233e-07, -1.766152e-07, 3.85998e-07</coords>
		</node>
		<node idx = "1011">
			<coords>-4.648945e-07, -1.840465e-07, 2.643287e-07</coords>
		</node>
		<node idx = "1012">
			<coords>-4.63699e-07, -1.87038e-07, 1.321643e-07</coords>
		</node>
		<node idx = "1013">
			<coords>0.0, -5e-07, 5.79899e-07</coords>
		</node>
		<node idx = "1014">
			<coords>-2.106582e-07, -2.915514e-07, 4.665048e-07</coords>
		</node>
		<node idx = "1015">
			<coords>-1.840482e-07, -4.648938e-07, 4.593016e-07</coords>
		</node>
		<node idx = "1016">
			<coords>-4.624827e-07, -1.900257e-07, 0.0</coords>
		</node>
		<node idx = "1017">
			<coords>1.840462e-07, -4.648946e-07, 4.593014e-07</coords>
		</node>
		<node idx = "1018">
			<coords>0.0, 5e-07, 0.0</coords>
		</node>
		<node idx = "1019">
			<coords>-9.220246e-08, 4.817348e-07, -9.710943e-08</coords>
		</node>
		<node idx = "1020">
			<coords>-7.734232e-08, 4.179481e-07, -2.633202e-07</coords>
		</node>
		<node idx = "1021">
			<coords>0.0, 4.599014e-07, -1.961904e-07</coords>
		</node>
		<node idx = "1022">
			<coords>9.220228e-08, 4.817349e-07, -9.710943e-08</coords>
		</node>
		<node idx = "1023">
			<coords>1.611815e-07, 4.071362e-07, -2.413724e-07</coords>
		</node>
		<node idx = "1024">
			<coords>4.043914e-07, 2.940537e-07, 1.077864e-07</coords>
		</node>
		<node idx = "1025">
			<coords>2.711256e-07, 2.407279e-07, 2.240192e-07</coords>
		</node>
		<node idx = "1026">
			<coords>1.900236e-07, 4.624835e-07, 0.0</coords>
		</node>
		<node idx = "1027">
			<coords>3.535496e-07, 3.535572e-07, 0.0</coords>
		</node>
		<node idx = "1028">
			<coords>2.655557e-07, 4.061907e-07, -1.203715e-07</coords>
		</node>
		<node idx = "1029">
			<coords>2.2777e-07, 3.363887e-08, 3.046415e-07</coords>
		</node>
		<node idx = "1030">
			<coords>3.535515e-07, -3.535553e-07, 3.387037e-07</coords>
		</node>
		<node idx = "1031">
			<coords>2.698824e-07, -1.42111e-07, 3.213367e-07</coords>
		</node>
		<node idx = "1032">
			<coords>3.8187e-07, -3.471348e-08, 2.389566e-07</coords>
		</node>
		<node idx = "1033">
			<coords>4.648937e-07, -1.840485e-07, 2.64327e-07</coords>
		</node>
		<node idx = "1034">
			<coords>3.574883e-07, 7.564414e-08, 1.448605e-07</coords>
		</node>
		<node idx = "1035">
			<coords>4.624831e-07, 1.900246e-07, 0.0</coords>
		</node>
		<node idx = "1036">
			<coords>5e-07, 0.0, 1.899503e-07</coords>
		</node>
		<node idx = "1037">
			<coords>4.910859e-07, 9.399257e-08, 9.497513e-08</coords>
		</node>
		<node idx = "1038">
			<coords>-4.624827e-07, 1.900257e-07, 0.0</coords>
		</node>
		<node idx = "1039">
			<coords>-4.061905e-07, 2.655564e-07, -1.203707e-07</coords>
		</node>
		<node idx = "1040">
			<coords>-2.655596e-07, 4.061885e-07, -1.203705e-07</coords>
		</node>
		<node idx = "1041">
			<coords>-1.611819e-07, 4.071372e-07, -2.413705e-07</coords>
		</node>
		<node idx = "1042">
			<coords>-1.397222e-07, 3.52931e-07, -3.254496e-07</coords>
		</node>
		<node idx = "1043">
			<coords>-2.906378e-07, 2.906378e-07, -2.847091e-07</coords>
		</node>
		<node idx = "1044">
			<coords>-4.07137e-07, 1.611818e-07, -2.413709e-07</coords>
		</node>
		<node idx = "1045">
			<coords>-9.360643e-08, 3.790904e-07, 2.160827e-08</coords>
		</node>
		<node idx = "1046">
			<coords>7.56989e-08, 3.985721e-07, -1.338812e-10</coords>
		</node>
		<node idx = "1047">
			<coords>-3.198669e-07, 2.180065e-07, 6.224267e-08</coords>
		</node>
		<node idx = "1048">
			<coords>-5e-07, 0.0, 0.0</coords>
		</node>
		<node idx = "1049">
			<coords>-4.817346e-07, 9.220329e-08, -9.710986e-08</coords>
		</node>
		<node idx = "1050">
			<coords>-4.59901e-07, 0.0, -1.961913e-07</coords>
		</node>
		<node idx = "1051">
			<coords>-4.817346e-07, -9.220329e-08, -9.710986e-08</coords>
		</node>
		<node idx = "1052">
			<coords>1.956437e-07, 3.18107e-07, 7.711011e-08</coords>
		</node>
		<node idx = "1053">
			<coords>-2.155687e-07, 2.770586e-07, -5.29182e-08</coords>
		</node>
		<node idx = "1054">
			<coords>-4.179491e-07, -7.73425e-08, -2.633186e-07</coords>
		</node>
		<node idx = "1055">
			<coords>-3.725002e-07, -2.075288e-08, 2.052085e-07</coords>
		</node>
		<node idx = "1056">
			<coords>-1.82018e-07, -1.208454e-08, 3.135815e-07</coords>
		</node>
		<node idx = "1057">
			<coords>5.176167e-08, 2.627849e-07, 1.202404e-07</coords>
		</node>
		<node idx = "1058">
			<coords>-8.02537e-08, 1.492329e-07, 2.296694e-07</coords>
		</node>
		<node idx = "1059">
			<coords>-2.324483e-07, 9.202252e-08, 1.652052e-07</coords>
		</node>
		<node idx = "1060">
			<coords>-1.402512e-07, 2.530124e-07, 8.897046e-08</coords>
		</node>
		<node idx = "1061">
			<coords>1.09864e-07, 8.710702e-08, 2.346544e-07</coords>
		</node>
		<node idx = "1062">
			<coords>1.215297e-07, -8.070572e-08, 3.174402e-07</coords>
		</node>
		<node idx = "1063">
			<coords>-3.375132e-07, 3.122911e-08, 1.498395e-08</coords>
		</node>
		<node idx = "1064">
			<coords>-3.3361e-07, -1.264751e-07, 7.409717e-08</coords>
		</node>
		<node idx = "1065">
			<coords>-4.175877e-07, -2.749918e-07, 6.608216e-08</coords>
		</node>
		<node idx = "1066">
			<coords>9.055373e-08, -2.136359e-07, 4.008732e-07</coords>
		</node>
		<node idx = "1067">
			<coords>2.081279e-07, -3.031731e-07, 4.11118e-07</coords>
		</node>
		<node idx = "1068">
			<coords>-3.535548e-07, -3.53552e-07, 3.387043e-07</coords>
		</node>
		<node idx = "1069">
			<coords>-2.407129e-08, -3.385972e-07, 3.754976e-07</coords>
		</node>
		<node idx = "1070">
			<coords>-2.89522e-07, -1.952256e-07, 2.070444e-07</coords>
		</node>
		<node idx = "1071">
			<coords>-3.05799e-08, -1.070608e-07, 2.703555e-07</coords>
		</node>
		<node idx = "1072">
			<coords>-1.899407e-07, -2.331699e-07, 2.933894e-07</coords>
		</node>
		<node idx = "1073">
			<coords>-3.535555e-07, -3.535513e-07, 1.693521e-07</coords>
		</node>
		<node idx = "1074">
			<coords>0.0, -5e-07, 3.848822e-07</coords>
		</node>
		<node idx = "1075">
			<coords>-1.840482e-07, -4.648938e-07, 2.643273e-07</coords>
		</node>
		<node idx = "1076">
			<coords>-3.492785e-07, -1.445667e-07, -4.29939e-08</coords>
		</node>
		<node idx = "1077">
			<coords>-2.74995e-07, -4.175856e-07, 6.608182e-08</coords>
		</node>
		<node idx = "1078">
			<coords>-3.535561e-07, -3.535506e-07, 0.0</coords>
		</node>
		<node idx = "1079">
			<coords>-4.061905e-07, -2.655564e-07, -1.203706e-07</coords>
		</node>
		<node idx = "1080">
			<coords>1.840462e-07, -4.648946e-07, 2.64327e-07</coords>
		</node>
		<node idx = "1081">
			<coords>-5.268988e-08, 3.616336e-07, -1.599104e-07</coords>
		</node>
		<node idx = "1082">
			<coords>0.0, 3.439713e-07, -3.628826e-07</coords>
		</node>
		<node idx = "1083">
			<coords>7.734221e-08, 4.179475e-07, -2.633212e-07</coords>
		</node>
		<node idx = "1084">
			<coords>-1.194806e-07, 3.018019e-07, -3.803157e-07</coords>
		</node>
		<node idx = "1085">
			<coords>4.817348e-07, 9.220278e-08, -9.710943e-08</coords>
		</node>
		<node idx = "1086">
			<coords>1.18593e-07, 3.281282e-07, -1.32693e-07</coords>
		</node>
		<node idx = "1087">
			<coords>4.061879e-07, 2.6556e-07, -1.203715e-07</coords>
		</node>
		<node idx = "1088">
			<coords>2.90636e-07, 2.90636e-07, -2.847128e-07</coords>
		</node>
		<node idx = "1089">
			<coords>1.397216e-07, 3.529297e-07, -3.254513e-07</coords>
		</node>
		<node idx = "1090">
			<coords>4.071362e-07, 1.611815e-07, -2.413724e-07</coords>
		</node>
		<node idx = "1091">
			<coords>2.816652e-07, 1.685696e-07, 1.329549e-08</coords>
		</node>
		<node idx = "1092">
			<coords>1.600816e-07, 8.923697e-08, 6.519211e-08</coords>
		</node>
		<node idx = "1093">
			<coords>2.437504e-07, 2.535602e-07, -9.490347e-08</coords>
		</node>
		<node idx = "1094">
			<coords>1.194803e-07, 3.018011e-07, -3.803164e-07</coords>
		</node>
		<node idx = "1095">
			<coords>2.152231e-07, 2.152231e-07, -3.966838e-07</coords>
		</node>
		<node idx = "1096">
			<coords>3.529297e-07, 1.397216e-07, -3.254513e-07</coords>
		</node>
		<node idx = "1097">
			<coords>4.179475e-07, 7.734221e-08, -2.633212e-07</coords>
		</node>
		<node idx = "1098">
			<coords>2.223655e-07, -2.644061e-07, 2.01172e-07</coords>
		</node>
		<node idx = "1099">
			<coords>2.020621e-07, -7.681434e-08, 1.434481e-07</coords>
		</node>
		<node idx = "1100">
			<coords>4.910859e-07, -9.399257e-08, 9.497513e-08</coords>
		</node>
		<node idx = "1101">
			<coords>4.636988e-07, -1.870385e-07, 1.321635e-07</coords>
		</node>
		<node idx = "1102">
			<coords>3.535506e-07, -3.535562e-07, 1.693519e-07</coords>
		</node>
		<node idx = "1103">
			<coords>4.175851e-07, -2.749958e-07, 6.608175e-08</coords>
		</node>
		<node idx = "1104">
			<coords>1.870368e-07, -4.636995e-07, 1.321635e-07</coords>
		</node>
		<node idx = "1105">
			<coords>3.486598e-07, -1.405042e-07, 9.89763e-08</coords>
		</node>
		<node idx = "1106">
			<coords>3.496442e-07, 2.298034e-08, -3.362279e-08</coords>
		</node>
		<node idx = "1107">
			<coords>5e-07, 0.0, 0.0</coords>
		</node>
		<node idx = "1108">
			<coords>4.599014e-07, 0.0, -1.961904e-07</coords>
		</node>
		<node idx = "1109">
			<coords>-3.060214e-07, 1.203906e-07, -1.394017e-07</coords>
		</node>
		<node idx = "1110">
			<coords>-1.628867e-07, 2.482119e-07, -2.434069e-07</coords>
		</node>
		<node idx = "1111">
			<coords>-3.439778e-07, 0.0, -3.628764e-07</coords>
		</node>
		<node idx = "1112">
			<coords>-2.152243e-07, 2.152243e-07, -3.966825e-07</coords>
		</node>
		<node idx = "1113">
			<coords>-3.529338e-07, 1.397233e-07, -3.254461e-07</coords>
		</node>
		<node idx = "1114">
			<coords>-4.17949e-07, 7.734249e-08, -2.633187e-07</coords>
		</node>
		<node idx = "1115">
			<coords>-3.018051e-07, 1.194819e-07, -3.803127e-07</coords>
		</node>
		<node idx = "1116">
			<coords>-4.843164e-08, 2.138022e-07, -6.064011e-08</coords>
		</node>
		<node idx = "1117">
			<coords>-1.716961e-07, 9.79942e-08, 1.446478e-08</coords>
		</node>
		<node idx = "1118">
			<coords>-3.375052e-07, -4.003911e-08, -1.614165e-07</coords>
		</node>
		<node idx = "1119">
			<coords>-4.071371e-07, -1.611819e-07, -2.413706e-07</coords>
		</node>
		<node idx = "1120">
			<coords>9.274203e-08, 1.378658e-07, -7.22644e-08</coords>
		</node>
		<node idx = "1121">
			<coords>-1.262907e-07, 1.017838e-07, -1.88781e-07</coords>
		</node>
		<node idx = "1122">
			<coords>-3.52934e-07, -1.397233e-07, -3.254459e-07</coords>
		</node>
		<node idx = "1123">
			<coords>-3.018052e-07, -1.194819e-07, -3.803126e-07</coords>
		</node>
		<node idx = "1124">
			<coords>-1.212683e-07, 1.212683e-07, -4.69668e-07</coords>
		</node>
		<node idx = "1125">
			<coords>-1.71499e-07, 0.0, -4.696681e-07</coords>
		</node>
		<node idx = "1126">
			<coords>0.0, 1.714995e-07, -4.696679e-07</coords>
		</node>
		<node idx = "1127">
			<coords>-1.576662e-07, -7.350262e-08, 1.464546e-07</coords>
		</node>
		<node idx = "1128">
			<coords>-6.951417e-09, 3.484662e-08, 9.297956e-08</coords>
		</node>
		<node idx = "1129">
			<coords>7.087e-08, -1.604603e-07, 1.665275e-07</coords>
		</node>
		<node idx = "1130">
			<coords>-2.080568e-07, -7.005697e-08, -8.923881e-08</coords>
		</node>
		<node idx = "1131">
			<coords>-2.100431e-07, -2.528482e-07, 1.978249e-08</coords>
		</node>
		<node idx = "1132">
			<coords>3.541635e-08, -3.38882e-07, 2.11977e-07</coords>
		</node>
		<node idx = "1133">
			<coords>-1.838902e-07, -3.492128e-07, 1.515282e-07</coords>
		</node>
		<node idx = "1134">
			<coords>-1.146012e-07, -2.23552e-07, 1.616542e-07</coords>
		</node>
		<node idx = "1135">
			<coords>-1.87038e-07, -4.63699e-07, 1.321636e-07</coords>
		</node>
		<node idx = "1136">
			<coords>0.0, -5e-07, 1.899503e-07</coords>
		</node>
		<node idx = "1137">
			<coords>-9.399224e-08, -4.91086e-07, 9.497513e-08</coords>
		</node>
		<node idx = "1138">
			<coords>-2.465302e-07, -2.540686e-07, -1.477054e-07</coords>
		</node>
		<node idx = "1139">
			<coords>-2.906381e-07, -2.906381e-07, -2.847086e-07</coords>
		</node>
		<node idx = "1140">
			<coords>-1.90024e-07, -4.624834e-07, 0.0</coords>
		</node>
		<node idx = "1141">
			<coords>-2.655596e-07, -4.061886e-07, -1.2037e-07</coords>
		</node>
		<node idx = "1142">
			<coords>1.401428e-07, -5.916297e-08, -2.395013e-08</coords>
		</node>
		<node idx = "1143">
			<coords>1.369377e-07, -3.336959e-07, 8.203155e-08</coords>
		</node>
		<node idx = "1144">
			<coords>9.399206e-08, -4.91086e-07, 9.497513e-08</coords>
		</node>
		<node idx = "1145">
			<coords>2.763194e-07, -2.99707e-07, 7.266923e-08</coords>
		</node>
		<node idx = "1146">
			<coords>2.749906e-07, -4.175885e-07, 6.608175e-08</coords>
		</node>
		<node idx = "1147">
			<coords>1.127113e-08, 1.959829e-07, -2.950753e-07</coords>
		</node>
		<node idx = "1148">
			<coords>3.257652e-07, 7.137839e-08, -1.986434e-07</coords>
		</node>
		<node idx = "1149">
			<coords>2.136382e-07, 1.680352e-07, -2.480769e-07</coords>
		</node>
		<node idx = "1150">
			<coords>2.020511e-07, 6.002444e-08, -1.175419e-07</coords>
		</node>
		<node idx = "1151">
			<coords>1.212685e-07, 1.212685e-07, -4.696679e-07</coords>
		</node>
		<node idx = "1152">
			<coords>3.018011e-07, 1.194803e-07, -3.803164e-07</coords>
		</node>
		<node idx = "1153">
			<coords>3.439713e-07, 0.0, -3.628826e-07</coords>
		</node>
		<node idx = "1154">
			<coords>2.337446e-07, -2.116363e-07, 4.896529e-09</coords>
		</node>
		<node idx = "1155">
			<coords>4.624831e-07, -1.900246e-07, 0.0</coords>
		</node>
		<node idx = "1156">
			<coords>3.535496e-07, -3.535572e-07, 0.0</coords>
		</node>
		<node idx = "1157">
			<coords>1.900236e-07, -4.624835e-07, 0.0</coords>
		</node>
		<node idx = "1158">
			<coords>3.175649e-07, -9.722502e-08, -1.388922e-07</coords>
		</node>
		<node idx = "1159">
			<coords>4.179482e-07, -7.734233e-08, -2.633201e-07</coords>
		</node>
		<node idx = "1160">
			<coords>4.817348e-07, -9.220278e-08, -9.710943e-08</coords>
		</node>
		<node idx = "1161">
			<coords>-2.001933e-07, 2.639906e-08, -3.050718e-07</coords>
		</node>
		<node idx = "1162">
			<coords>-4.553198e-08, -6.915969e-08, -6.009017e-08</coords>
		</node>
		<node idx = "1163">
			<coords>-1.979865e-07, -1.542732e-07, -2.554789e-07</coords>
		</node>
		<node idx = "1164">
			<coords>-1.094569e-12, -7.208046e-13, -2.169591e-07</coords>
		</node>
		<node idx = "1165">
			<coords>-1.397235e-07, -3.529344e-07, -3.254453e-07</coords>
		</node>
		<node idx = "1166">
			<coords>-2.152245e-07, -2.152245e-07, -3.966823e-07</coords>
		</node>
		<node idx = "1167">
			<coords>1.714995e-07, 0.0, -4.696679e-07</coords>
		</node>
		<node idx = "1168">
			<coords>4.734674e-10, 2.072566e-10, -3.895463e-07</coords>
		</node>
		<node idx = "1169">
			<coords>-1.212683e-07, -1.212683e-07, -4.69668e-07</coords>
		</node>
		<node idx = "1170">
			<coords>0.0, 0.0, -5e-07</coords>
		</node>
		<node idx = "1171">
			<coords>9.616832e-09, -2.159498e-07, 2.522304e-08</coords>
		</node>
		<node idx = "1172">
			<coords>-1.066814e-07, -2.97583e-07, -1.356664e-07</coords>
		</node>
		<node idx = "1173">
			<coords>-8.404441e-08, -3.577735e-07, 2.870914e-08</coords>
		</node>
		<node idx = "1174">
			<coords>0.0, -5e-07, 0.0</coords>
		</node>
		<node idx = "1175">
			<coords>-1.611821e-07, -4.071376e-07, -2.413696e-07</coords>
		</node>
		<node idx = "1176">
			<coords>-9.220249e-08, -4.81735e-07, -9.710882e-08</coords>
		</node>
		<node idx = "1177">
			<coords>-7.20311e-08, -3.89247e-07, -3.054477e-07</coords>
		</node>
		<node idx = "1178">
			<coords>-1.194821e-07, -3.018057e-07, -3.803122e-07</coords>
		</node>
		<node idx = "1179">
			<coords>1.662086e-07, -1.084262e-07, -1.719835e-07</coords>
		</node>
		<node idx = "1180">
			<coords>8.345543e-08, -2.09172e-07, -1.153564e-07</coords>
		</node>
		<node idx = "1181">
			<coords>1.419834e-07, -3.438885e-07, -3.716447e-08</coords>
		</node>
		<node idx = "1182">
			<coords>9.220231e-08, -4.81735e-07, -9.710882e-08</coords>
		</node>
		<node idx = "1183">
			<coords>1.953421e-07, -2.918392e-08, -3.076592e-07</coords>
		</node>
		<node idx = "1184">
			<coords>3.018021e-07, -1.194807e-07, -3.803155e-07</coords>
		</node>
		<node idx = "1185">
			<coords>2.364774e-07, -2.534212e-07, -1.560942e-07</coords>
		</node>
		<node idx = "1186">
			<coords>3.529312e-07, -1.397223e-07, -3.254493e-07</coords>
		</node>
		<node idx = "1187">
			<coords>4.061881e-07, -2.655602e-07, -1.203703e-07</coords>
		</node>
		<node idx = "1188">
			<coords>2.655559e-07, -4.06191e-07, -1.2037e-07</coords>
		</node>
		<node idx = "1189">
			<coords>4.071373e-07, -1.61182e-07, -2.413702e-07</coords>
		</node>
		<node idx = "1190">
			<coords>-4.604842e-09, -1.930558e-07, -2.919823e-07</coords>
		</node>
		<node idx = "1191">
			<coords>1.212685e-07, -1.212685e-07, -4.696679e-07</coords>
		</node>
		<node idx = "1192">
			<coords>0.0, -1.714996e-07, -4.696679e-07</coords>
		</node>
		<node idx = "1193">
			<coords>4.609809e-08, -3.387231e-07, -1.637931e-07</coords>
		</node>
		<node idx = "1194">
			<coords>0.0, -4.599019e-07, -1.961892e-07</coords>
		</node>
		<node idx = "1195">
			<coords>0.0, -3.439789e-07, -3.628754e-07</coords>
		</node>
		<node idx = "1196">
			<coords>1.460919e-07, -2.558614e-07, -2.73266e-07</coords>
		</node>
		<node idx = "1197">
			<coords>1.611821e-07, -4.071376e-07, -2.413696e-07</coords>
		</node>
		<node idx = "1198">
			<coords>2.152246e-07, -2.152246e-07, -3.966822e-07</coords>
		</node>
		<node idx = "1199">
			<coords>2.906381e-07, -2.906381e-07, -2.847085e-07</coords>
		</node>
		<node idx = "1200">
			<coords>1.194822e-07, -3.018058e-07, -3.803121e-07</coords>
		</node>
		<node idx = "1201">
			<coords>7.20311e-08, -3.89247e-07, -3.054477e-07</coords>
		</node>
		<node idx = "1202">
			<coords>1.397235e-07, -3.529344e-07, -3.254453e-07</coords>
		</node>
	</nodes>
	<triangles size = "10617">
		<tri idx = "0">
			<nodes>4, 7, 9</nodes>
		</tri>
		<tri idx = "1">
			<nodes>3, 4, 9</nodes>
		</tri>
		<tri idx = "2">
			<nodes>1, 3, 11</nodes>
		</tri>
		<tri idx = "3">
			<nodes>3, 9, 11</nodes>
		</tri>
		<tri idx = "4">
			<nodes>9, 10, 11</nodes>
		</tri>
		<tri idx = "5">
			<nodes>14, 16, 18</nodes>
		</tri>
		<tri idx = "6">
			<nodes>13, 16, 19</nodes>
		</tri>
		<tri idx = "7">
			<nodes>12, 13, 19</nodes>
		</tri>
		<tri idx = "8">
			<nodes>0, 12, 19</nodes>
		</tri>
		<tri idx = "9">
			<nodes>1, 2, 19</nodes>
		</tri>
		<tri idx = "10">
			<nodes>0, 2, 19</nodes>
		</tri>
		<tri idx = "11">
			<nodes>15, 18, 20</nodes>
		</tri>
		<tri idx = "12">
			<nodes>16, 18, 20</nodes>
		</tri>
		<tri idx = "13">
			<nodes>16, 19, 20</nodes>
		</tri>
		<tri idx = "14">
			<nodes>15, 17, 20</nodes>
		</tri>
		<tri idx = "15">
			<nodes>10, 11, 21</nodes>
		</tri>
		<tri idx = "16">
			<nodes>1, 11, 21</nodes>
		</tri>
		<tri idx = "17">
			<nodes>17, 20, 21</nodes>
		</tri>
		<tri idx = "18">
			<nodes>10, 17, 21</nodes>
		</tri>
		<tri idx = "19">
			<nodes>19, 20, 21</nodes>
		</tri>
		<tri idx = "20">
			<nodes>1, 19, 21</nodes>
		</tri>
		<tri idx = "21">
			<nodes>5, 6, 24</nodes>
		</tri>
		<tri idx = "22">
			<nodes>3, 5, 24</nodes>
		</tri>
		<tri idx = "23">
			<nodes>0, 22, 25</nodes>
		</tri>
		<tri idx = "24">
			<nodes>0, 2, 25</nodes>
		</tri>
		<tri idx = "25">
			<nodes>1, 3, 26</nodes>
		</tri>
		<tri idx = "26">
			<nodes>3, 24, 26</nodes>
		</tri>
		<tri idx = "27">
			<nodes>1, 2, 26</nodes>
		</tri>
		<tri idx = "28">
			<nodes>22, 25, 27</nodes>
		</tri>
		<tri idx = "29">
			<nodes>22, 23, 27</nodes>
		</tri>
		<tri idx = "30">
			<nodes>6, 24, 28</nodes>
		</tri>
		<tri idx = "31">
			<nodes>2, 25, 29</nodes>
		</tri>
		<tri idx = "32">
			<nodes>24, 26, 29</nodes>
		</tri>
		<tri idx = "33">
			<nodes>27, 28, 29</nodes>
		</tri>
		<tri idx = "34">
			<nodes>24, 28, 29</nodes>
		</tri>
		<tri idx = "35">
			<nodes>25, 27, 29</nodes>
		</tri>
		<tri idx = "36">
			<nodes>2, 26, 29</nodes>
		</tri>
		<tri idx = "37">
			<nodes>0, 22, 30</nodes>
		</tri>
		<tri idx = "38">
			<nodes>0, 12, 30</nodes>
		</tri>
		<tri idx = "39">
			<nodes>12, 30, 31</nodes>
		</tri>
		<tri idx = "40">
			<nodes>14, 18, 35</nodes>
		</tri>
		<tri idx = "41">
			<nodes>15, 18, 35</nodes>
		</tri>
		<tri idx = "42">
			<nodes>12, 13, 36</nodes>
		</tri>
		<tri idx = "43">
			<nodes>12, 31, 36</nodes>
		</tri>
		<tri idx = "44">
			<nodes>13, 16, 37</nodes>
		</tri>
		<tri idx = "45">
			<nodes>14, 16, 37</nodes>
		</tri>
		<tri idx = "46">
			<nodes>13, 37, 38</nodes>
		</tri>
		<tri idx = "47">
			<nodes>13, 36, 38</nodes>
		</tri>
		<tri idx = "48">
			<nodes>31, 36, 39</nodes>
		</tri>
		<tri idx = "49">
			<nodes>36, 39, 40</nodes>
		</tri>
		<tri idx = "50">
			<nodes>36, 38, 40</nodes>
		</tri>
		<tri idx = "51">
			<nodes>14, 37, 41</nodes>
		</tri>
		<tri idx = "52">
			<nodes>37, 38, 42</nodes>
		</tri>
		<tri idx = "53">
			<nodes>37, 41, 42</nodes>
		</tri>
		<tri idx = "54">
			<nodes>14, 35, 43</nodes>
		</tri>
		<tri idx = "55">
			<nodes>14, 41, 43</nodes>
		</tri>
		<tri idx = "56">
			<nodes>31, 39, 44</nodes>
		</tri>
		<tri idx = "57">
			<nodes>31, 44, 45</nodes>
		</tri>
		<tri idx = "58">
			<nodes>22, 30, 45</nodes>
		</tri>
		<tri idx = "59">
			<nodes>30, 31, 45</nodes>
		</tri>
		<tri idx = "60">
			<nodes>7, 9, 46</nodes>
		</tri>
		<tri idx = "61">
			<nodes>9, 10, 46</nodes>
		</tri>
		<tri idx = "62">
			<nodes>10, 46, 47</nodes>
		</tri>
		<tri idx = "63">
			<nodes>10, 17, 47</nodes>
		</tri>
		<tri idx = "64">
			<nodes>15, 17, 47</nodes>
		</tri>
		<tri idx = "65">
			<nodes>8, 15, 47</nodes>
		</tri>
		<tri idx = "66">
			<nodes>46, 47, 48</nodes>
		</tri>
		<tri idx = "67">
			<nodes>8, 47, 48</nodes>
		</tri>
		<tri idx = "68">
			<nodes>35, 43, 49</nodes>
		</tri>
		<tri idx = "69">
			<nodes>43, 49, 50</nodes>
		</tri>
		<tri idx = "70">
			<nodes>35, 49, 51</nodes>
		</tri>
		<tri idx = "71">
			<nodes>15, 35, 51</nodes>
		</tri>
		<tri idx = "72">
			<nodes>8, 48, 52</nodes>
		</tri>
		<tri idx = "73">
			<nodes>15, 51, 53</nodes>
		</tri>
		<tri idx = "74">
			<nodes>8, 15, 53</nodes>
		</tri>
		<tri idx = "75">
			<nodes>8, 52, 53</nodes>
		</tri>
		<tri idx = "76">
			<nodes>49, 50, 54</nodes>
		</tri>
		<tri idx = "77">
			<nodes>51, 53, 54</nodes>
		</tri>
		<tri idx = "78">
			<nodes>49, 51, 54</nodes>
		</tri>
		<tri idx = "79">
			<nodes>46, 48, 55</nodes>
		</tri>
		<tri idx = "80">
			<nodes>48, 52, 55</nodes>
		</tri>
		<tri idx = "81">
			<nodes>7, 46, 56</nodes>
		</tri>
		<tri idx = "82">
			<nodes>46, 55, 56</nodes>
		</tri>
		<tri idx = "83">
			<nodes>6, 28, 59</nodes>
		</tri>
		<tri idx = "84">
			<nodes>55, 56, 60</nodes>
		</tri>
		<tri idx = "85">
			<nodes>4, 7, 61</nodes>
		</tri>
		<tri idx = "86">
			<nodes>7, 56, 61</nodes>
		</tri>
		<tri idx = "87">
			<nodes>4, 61, 62</nodes>
		</tri>
		<tri idx = "88">
			<nodes>3, 4, 62</nodes>
		</tri>
		<tri idx = "89">
			<nodes>3, 5, 62</nodes>
		</tri>
		<tri idx = "90">
			<nodes>6, 59, 63</nodes>
		</tri>
		<tri idx = "91">
			<nodes>5, 62, 63</nodes>
		</tri>
		<tri idx = "92">
			<nodes>5, 6, 63</nodes>
		</tri>
		<tri idx = "93">
			<nodes>56, 60, 64</nodes>
		</tri>
		<tri idx = "94">
			<nodes>56, 61, 64</nodes>
		</tri>
		<tri idx = "95">
			<nodes>22, 45, 65</nodes>
		</tri>
		<tri idx = "96">
			<nodes>44, 45, 66</nodes>
		</tri>
		<tri idx = "97">
			<nodes>45, 65, 66</nodes>
		</tri>
		<tri idx = "98">
			<nodes>27, 28, 67</nodes>
		</tri>
		<tri idx = "99">
			<nodes>23, 27, 67</nodes>
		</tri>
		<tri idx = "100">
			<nodes>28, 67, 68</nodes>
		</tri>
		<tri idx = "101">
			<nodes>28, 59, 68</nodes>
		</tri>
		<tri idx = "102">
			<nodes>44, 66, 70</nodes>
		</tri>
		<tri idx = "103">
			<nodes>23, 67, 71</nodes>
		</tri>
		<tri idx = "104">
			<nodes>67, 68, 71</nodes>
		</tri>
		<tri idx = "105">
			<nodes>22, 65, 72</nodes>
		</tri>
		<tri idx = "106">
			<nodes>23, 71, 72</nodes>
		</tri>
		<tri idx = "107">
			<nodes>22, 23, 72</nodes>
		</tri>
		<tri idx = "108">
			<nodes>66, 70, 73</nodes>
		</tri>
		<tri idx = "109">
			<nodes>65, 66, 73</nodes>
		</tri>
		<tri idx = "110">
			<nodes>65, 72, 73</nodes>
		</tri>
		<tri idx = "111">
			<nodes>39, 40, 83</nodes>
		</tri>
		<tri idx = "112">
			<nodes>39, 44, 83</nodes>
		</tri>
		<tri idx = "113">
			<nodes>44, 83, 84</nodes>
		</tri>
		<tri idx = "114">
			<nodes>44, 70, 84</nodes>
		</tri>
		<tri idx = "115">
			<nodes>38, 42, 85</nodes>
		</tri>
		<tri idx = "116">
			<nodes>38, 40, 85</nodes>
		</tri>
		<tri idx = "117">
			<nodes>40, 83, 85</nodes>
		</tri>
		<tri idx = "118">
			<nodes>83, 85, 86</nodes>
		</tri>
		<tri idx = "119">
			<nodes>83, 84, 86</nodes>
		</tri>
		<tri idx = "120">
			<nodes>41, 43, 92</nodes>
		</tri>
		<tri idx = "121">
			<nodes>41, 42, 92</nodes>
		</tri>
		<tri idx = "122">
			<nodes>42, 85, 92</nodes>
		</tri>
		<tri idx = "123">
			<nodes>43, 92, 93</nodes>
		</tri>
		<tri idx = "124">
			<nodes>43, 50, 93</nodes>
		</tri>
		<tri idx = "125">
			<nodes>85, 92, 94</nodes>
		</tri>
		<tri idx = "126">
			<nodes>92, 93, 94</nodes>
		</tri>
		<tri idx = "127">
			<nodes>59, 68, 95</nodes>
		</tri>
		<tri idx = "128">
			<nodes>68, 95, 96</nodes>
		</tri>
		<tri idx = "129">
			<nodes>68, 71, 96</nodes>
		</tri>
		<tri idx = "130">
			<nodes>95, 96, 97</nodes>
		</tri>
		<tri idx = "131">
			<nodes>84, 86, 98</nodes>
		</tri>
		<tri idx = "132">
			<nodes>50, 54, 100</nodes>
		</tri>
		<tri idx = "133">
			<nodes>50, 100, 101</nodes>
		</tri>
		<tri idx = "134">
			<nodes>50, 93, 101</nodes>
		</tri>
		<tri idx = "135">
			<nodes>55, 60, 103</nodes>
		</tri>
		<tri idx = "136">
			<nodes>52, 55, 103</nodes>
		</tri>
		<tri idx = "137">
			<nodes>54, 100, 106</nodes>
		</tri>
		<tri idx = "138">
			<nodes>53, 54, 106</nodes>
		</tri>
		<tri idx = "139">
			<nodes>52, 53, 106</nodes>
		</tri>
		<tri idx = "140">
			<nodes>52, 103, 106</nodes>
		</tri>
		<tri idx = "141">
			<nodes>103, 106, 107</nodes>
		</tri>
		<tri idx = "142">
			<nodes>100, 106, 108</nodes>
		</tri>
		<tri idx = "143">
			<nodes>60, 103, 111</nodes>
		</tri>
		<tri idx = "144">
			<nodes>103, 107, 111</nodes>
		</tri>
		<tri idx = "145">
			<nodes>59, 95, 115</nodes>
		</tri>
		<tri idx = "146">
			<nodes>59, 63, 115</nodes>
		</tri>
		<tri idx = "147">
			<nodes>60, 64, 117</nodes>
		</tri>
		<tri idx = "148">
			<nodes>60, 111, 117</nodes>
		</tri>
		<tri idx = "149">
			<nodes>61, 64, 118</nodes>
		</tri>
		<tri idx = "150">
			<nodes>61, 62, 118</nodes>
		</tri>
		<tri idx = "151">
			<nodes>62, 63, 118</nodes>
		</tri>
		<tri idx = "152">
			<nodes>63, 115, 118</nodes>
		</tri>
		<tri idx = "153">
			<nodes>64, 117, 119</nodes>
		</tri>
		<tri idx = "154">
			<nodes>64, 118, 120</nodes>
		</tri>
		<tri idx = "155">
			<nodes>64, 119, 120</nodes>
		</tri>
		<tri idx = "156">
			<nodes>70, 73, 125</nodes>
		</tri>
		<tri idx = "157">
			<nodes>84, 98, 126</nodes>
		</tri>
		<tri idx = "158">
			<nodes>70, 125, 126</nodes>
		</tri>
		<tri idx = "159">
			<nodes>70, 84, 126</nodes>
		</tri>
		<tri idx = "160">
			<nodes>98, 126, 127</nodes>
		</tri>
		<tri idx = "161">
			<nodes>125, 126, 128</nodes>
		</tri>
		<tri idx = "162">
			<nodes>72, 73, 129</nodes>
		</tri>
		<tri idx = "163">
			<nodes>73, 125, 129</nodes>
		</tri>
		<tri idx = "164">
			<nodes>71, 72, 129</nodes>
		</tri>
		<tri idx = "165">
			<nodes>71, 96, 129</nodes>
		</tri>
		<tri idx = "166">
			<nodes>125, 128, 130</nodes>
		</tri>
		<tri idx = "167">
			<nodes>125, 129, 131</nodes>
		</tri>
		<tri idx = "168">
			<nodes>125, 130, 131</nodes>
		</tri>
		<tri idx = "169">
			<nodes>95, 97, 132</nodes>
		</tri>
		<tri idx = "170">
			<nodes>95, 115, 132</nodes>
		</tri>
		<tri idx = "171">
			<nodes>115, 118, 133</nodes>
		</tri>
		<tri idx = "172">
			<nodes>115, 132, 133</nodes>
		</tri>
		<tri idx = "173">
			<nodes>97, 132, 135</nodes>
		</tri>
		<tri idx = "174">
			<nodes>85, 94, 141</nodes>
		</tri>
		<tri idx = "175">
			<nodes>86, 98, 141</nodes>
		</tri>
		<tri idx = "176">
			<nodes>85, 86, 141</nodes>
		</tri>
		<tri idx = "177">
			<nodes>94, 141, 146</nodes>
		</tri>
		<tri idx = "178">
			<nodes>93, 101, 146</nodes>
		</tri>
		<tri idx = "179">
			<nodes>93, 94, 146</nodes>
		</tri>
		<tri idx = "180">
			<nodes>141, 146, 147</nodes>
		</tri>
		<tri idx = "181">
			<nodes>146, 147, 148</nodes>
		</tri>
		<tri idx = "182">
			<nodes>98, 141, 149</nodes>
		</tri>
		<tri idx = "183">
			<nodes>98, 149, 150</nodes>
		</tri>
		<tri idx = "184">
			<nodes>98, 127, 150</nodes>
		</tri>
		<tri idx = "185">
			<nodes>96, 129, 151</nodes>
		</tri>
		<tri idx = "186">
			<nodes>96, 97, 151</nodes>
		</tri>
		<tri idx = "187">
			<nodes>97, 135, 152</nodes>
		</tri>
		<tri idx = "188">
			<nodes>97, 151, 152</nodes>
		</tri>
		<tri idx = "189">
			<nodes>117, 119, 153</nodes>
		</tri>
		<tri idx = "190">
			<nodes>100, 101, 157</nodes>
		</tri>
		<tri idx = "191">
			<nodes>100, 108, 157</nodes>
		</tri>
		<tri idx = "192">
			<nodes>101, 146, 158</nodes>
		</tri>
		<tri idx = "193">
			<nodes>101, 157, 158</nodes>
		</tri>
		<tri idx = "194">
			<nodes>146, 148, 158</nodes>
		</tri>
		<tri idx = "195">
			<nodes>117, 153, 161</nodes>
		</tri>
		<tri idx = "196">
			<nodes>111, 117, 161</nodes>
		</tri>
		<tri idx = "197">
			<nodes>111, 161, 162</nodes>
		</tri>
		<tri idx = "198">
			<nodes>107, 111, 162</nodes>
		</tri>
		<tri idx = "199">
			<nodes>107, 162, 163</nodes>
		</tri>
		<tri idx = "200">
			<nodes>106, 108, 165</nodes>
		</tri>
		<tri idx = "201">
			<nodes>106, 107, 165</nodes>
		</tri>
		<tri idx = "202">
			<nodes>107, 163, 165</nodes>
		</tri>
		<tri idx = "203">
			<nodes>108, 165, 166</nodes>
		</tri>
		<tri idx = "204">
			<nodes>108, 157, 167</nodes>
		</tri>
		<tri idx = "205">
			<nodes>108, 166, 167</nodes>
		</tri>
		<tri idx = "206">
			<nodes>119, 153, 174</nodes>
		</tri>
		<tri idx = "207">
			<nodes>118, 120, 175</nodes>
		</tri>
		<tri idx = "208">
			<nodes>119, 120, 175</nodes>
		</tri>
		<tri idx = "209">
			<nodes>119, 174, 175</nodes>
		</tri>
		<tri idx = "210">
			<nodes>118, 133, 175</nodes>
		</tri>
		<tri idx = "211">
			<nodes>127, 150, 178</nodes>
		</tri>
		<tri idx = "212">
			<nodes>126, 127, 178</nodes>
		</tri>
		<tri idx = "213">
			<nodes>128, 130, 178</nodes>
		</tri>
		<tri idx = "214">
			<nodes>126, 128, 178</nodes>
		</tri>
		<tri idx = "215">
			<nodes>129, 131, 179</nodes>
		</tri>
		<tri idx = "216">
			<nodes>129, 151, 179</nodes>
		</tri>
		<tri idx = "217">
			<nodes>130, 178, 180</nodes>
		</tri>
		<tri idx = "218">
			<nodes>130, 131, 180</nodes>
		</tri>
		<tri idx = "219">
			<nodes>131, 179, 180</nodes>
		</tri>
		<tri idx = "220">
			<nodes>147, 148, 181</nodes>
		</tri>
		<tri idx = "221">
			<nodes>141, 147, 181</nodes>
		</tri>
		<tri idx = "222">
			<nodes>141, 149, 181</nodes>
		</tri>
		<tri idx = "223">
			<nodes>174, 175, 182</nodes>
		</tri>
		<tri idx = "224">
			<nodes>132, 133, 184</nodes>
		</tri>
		<tri idx = "225">
			<nodes>132, 135, 184</nodes>
		</tri>
		<tri idx = "226">
			<nodes>175, 182, 185</nodes>
		</tri>
		<tri idx = "227">
			<nodes>133, 184, 185</nodes>
		</tri>
		<tri idx = "228">
			<nodes>133, 175, 185</nodes>
		</tri>
		<tri idx = "229">
			<nodes>151, 179, 187</nodes>
		</tri>
		<tri idx = "230">
			<nodes>151, 152, 187</nodes>
		</tri>
		<tri idx = "231">
			<nodes>135, 184, 188</nodes>
		</tri>
		<tri idx = "232">
			<nodes>135, 152, 188</nodes>
		</tri>
		<tri idx = "233">
			<nodes>152, 187, 188</nodes>
		</tri>
		<tri idx = "234">
			<nodes>187, 188, 189</nodes>
		</tri>
		<tri idx = "235">
			<nodes>162, 163, 190</nodes>
		</tri>
		<tri idx = "236">
			<nodes>161, 162, 190</nodes>
		</tri>
		<tri idx = "237">
			<nodes>153, 161, 191</nodes>
		</tri>
		<tri idx = "238">
			<nodes>153, 174, 192</nodes>
		</tri>
		<tri idx = "239">
			<nodes>174, 182, 192</nodes>
		</tri>
		<tri idx = "240">
			<nodes>153, 191, 192</nodes>
		</tri>
		<tri idx = "241">
			<nodes>161, 191, 193</nodes>
		</tri>
		<tri idx = "242">
			<nodes>161, 190, 193</nodes>
		</tri>
		<tri idx = "243">
			<nodes>148, 158, 199</nodes>
		</tri>
		<tri idx = "244">
			<nodes>148, 181, 200</nodes>
		</tri>
		<tri idx = "245">
			<nodes>148, 199, 200</nodes>
		</tri>
		<tri idx = "246">
			<nodes>149, 181, 203</nodes>
		</tri>
		<tri idx = "247">
			<nodes>150, 178, 203</nodes>
		</tri>
		<tri idx = "248">
			<nodes>149, 150, 203</nodes>
		</tri>
		<tri idx = "249">
			<nodes>165, 166, 205</nodes>
		</tri>
		<tri idx = "250">
			<nodes>163, 165, 205</nodes>
		</tri>
		<tri idx = "251">
			<nodes>163, 205, 206</nodes>
		</tri>
		<tri idx = "252">
			<nodes>163, 190, 206</nodes>
		</tri>
		<tri idx = "253">
			<nodes>166, 205, 207</nodes>
		</tri>
		<tri idx = "254">
			<nodes>166, 167, 214</nodes>
		</tri>
		<tri idx = "255">
			<nodes>166, 207, 214</nodes>
		</tri>
		<tri idx = "256">
			<nodes>167, 214, 215</nodes>
		</tri>
		<tri idx = "257">
			<nodes>157, 167, 215</nodes>
		</tri>
		<tri idx = "258">
			<nodes>158, 199, 215</nodes>
		</tri>
		<tri idx = "259">
			<nodes>157, 158, 215</nodes>
		</tri>
		<tri idx = "260">
			<nodes>199, 215, 216</nodes>
		</tri>
		<tri idx = "261">
			<nodes>182, 192, 223</nodes>
		</tri>
		<tri idx = "262">
			<nodes>182, 185, 226</nodes>
		</tri>
		<tri idx = "263">
			<nodes>178, 180, 229</nodes>
		</tri>
		<tri idx = "264">
			<nodes>178, 203, 229</nodes>
		</tri>
		<tri idx = "265">
			<nodes>179, 180, 230</nodes>
		</tri>
		<tri idx = "266">
			<nodes>179, 187, 230</nodes>
		</tri>
		<tri idx = "267">
			<nodes>187, 189, 230</nodes>
		</tri>
		<tri idx = "268">
			<nodes>180, 229, 231</nodes>
		</tri>
		<tri idx = "269">
			<nodes>180, 230, 231</nodes>
		</tri>
		<tri idx = "270">
			<nodes>181, 200, 232</nodes>
		</tri>
		<tri idx = "271">
			<nodes>181, 203, 232</nodes>
		</tri>
		<tri idx = "272">
			<nodes>182, 223, 233</nodes>
		</tri>
		<tri idx = "273">
			<nodes>226, 227, 233</nodes>
		</tri>
		<tri idx = "274">
			<nodes>182, 226, 233</nodes>
		</tri>
		<tri idx = "275">
			<nodes>184, 185, 235</nodes>
		</tri>
		<tri idx = "276">
			<nodes>184, 188, 235</nodes>
		</tri>
		<tri idx = "277">
			<nodes>185, 226, 235</nodes>
		</tri>
		<tri idx = "278">
			<nodes>226, 227, 235</nodes>
		</tri>
		<tri idx = "279">
			<nodes>188, 235, 236</nodes>
		</tri>
		<tri idx = "280">
			<nodes>189, 230, 238</nodes>
		</tri>
		<tri idx = "281">
			<nodes>189, 238, 239</nodes>
		</tri>
		<tri idx = "282">
			<nodes>188, 189, 239</nodes>
		</tri>
		<tri idx = "283">
			<nodes>188, 236, 239</nodes>
		</tri>
		<tri idx = "284">
			<nodes>190, 206, 241</nodes>
		</tri>
		<tri idx = "285">
			<nodes>190, 193, 241</nodes>
		</tri>
		<tri idx = "286">
			<nodes>191, 192, 244</nodes>
		</tri>
		<tri idx = "287">
			<nodes>191, 193, 244</nodes>
		</tri>
		<tri idx = "288">
			<nodes>192, 244, 245</nodes>
		</tri>
		<tri idx = "289">
			<nodes>223, 233, 245</nodes>
		</tri>
		<tri idx = "290">
			<nodes>192, 223, 245</nodes>
		</tri>
		<tri idx = "291">
			<nodes>233, 245, 246</nodes>
		</tri>
		<tri idx = "292">
			<nodes>193, 241, 247</nodes>
		</tri>
		<tri idx = "293">
			<nodes>193, 247, 249</nodes>
		</tri>
		<tri idx = "294">
			<nodes>193, 244, 249</nodes>
		</tri>
		<tri idx = "295">
			<nodes>200, 232, 254</nodes>
		</tri>
		<tri idx = "296">
			<nodes>199, 200, 254</nodes>
		</tri>
		<tri idx = "297">
			<nodes>199, 216, 254</nodes>
		</tri>
		<tri idx = "298">
			<nodes>215, 216, 255</nodes>
		</tri>
		<tri idx = "299">
			<nodes>214, 215, 255</nodes>
		</tri>
		<tri idx = "300">
			<nodes>216, 254, 256</nodes>
		</tri>
		<tri idx = "301">
			<nodes>216, 255, 256</nodes>
		</tri>
		<tri idx = "302">
			<nodes>232, 254, 258</nodes>
		</tri>
		<tri idx = "303">
			<nodes>229, 231, 259</nodes>
		</tri>
		<tri idx = "304">
			<nodes>229, 259, 261</nodes>
		</tri>
		<tri idx = "305">
			<nodes>203, 232, 261</nodes>
		</tri>
		<tri idx = "306">
			<nodes>203, 229, 261</nodes>
		</tri>
		<tri idx = "307">
			<nodes>259, 261, 262</nodes>
		</tri>
		<tri idx = "308">
			<nodes>205, 207, 265</nodes>
		</tri>
		<tri idx = "309">
			<nodes>205, 206, 265</nodes>
		</tri>
		<tri idx = "310">
			<nodes>206, 241, 265</nodes>
		</tri>
		<tri idx = "311">
			<nodes>241, 242, 265</nodes>
		</tri>
		<tri idx = "312">
			<nodes>214, 255, 267</nodes>
		</tri>
		<tri idx = "313">
			<nodes>207, 265, 267</nodes>
		</tri>
		<tri idx = "314">
			<nodes>207, 214, 267</nodes>
		</tri>
		<tri idx = "315">
			<nodes>265, 267, 268</nodes>
		</tri>
		<tri idx = "316">
			<nodes>255, 267, 277</nodes>
		</tri>
		<tri idx = "317">
			<nodes>227, 233, 279</nodes>
		</tri>
		<tri idx = "318">
			<nodes>227, 235, 281</nodes>
		</tri>
		<tri idx = "319">
			<nodes>235, 236, 281</nodes>
		</tri>
		<tri idx = "320">
			<nodes>227, 281, 282</nodes>
		</tri>
		<tri idx = "321">
			<nodes>227, 279, 282</nodes>
		</tri>
		<tri idx = "322">
			<nodes>236, 281, 283</nodes>
		</tri>
		<tri idx = "323">
			<nodes>236, 239, 283</nodes>
		</tri>
		<tri idx = "324">
			<nodes>231, 259, 285</nodes>
		</tri>
		<tri idx = "325">
			<nodes>230, 231, 286</nodes>
		</tri>
		<tri idx = "326">
			<nodes>230, 238, 286</nodes>
		</tri>
		<tri idx = "327">
			<nodes>238, 286, 287</nodes>
		</tri>
		<tri idx = "328">
			<nodes>231, 286, 288</nodes>
		</tri>
		<tri idx = "329">
			<nodes>231, 285, 288</nodes>
		</tri>
		<tri idx = "330">
			<nodes>285, 288, 289</nodes>
		</tri>
		<tri idx = "331">
			<nodes>232, 258, 290</nodes>
		</tri>
		<tri idx = "332">
			<nodes>232, 261, 290</nodes>
		</tri>
		<tri idx = "333">
			<nodes>265, 268, 291</nodes>
		</tri>
		<tri idx = "334">
			<nodes>242, 265, 291</nodes>
		</tri>
		<tri idx = "335">
			<nodes>233, 246, 292</nodes>
		</tri>
		<tri idx = "336">
			<nodes>233, 279, 292</nodes>
		</tri>
		<tri idx = "337">
			<nodes>279, 282, 292</nodes>
		</tri>
		<tri idx = "338">
			<nodes>239, 283, 297</nodes>
		</tri>
		<tri idx = "339">
			<nodes>283, 294, 297</nodes>
		</tri>
		<tri idx = "340">
			<nodes>238, 239, 297</nodes>
		</tri>
		<tri idx = "341">
			<nodes>238, 287, 297</nodes>
		</tri>
		<tri idx = "342">
			<nodes>242, 291, 302</nodes>
		</tri>
		<tri idx = "343">
			<nodes>241, 247, 302</nodes>
		</tri>
		<tri idx = "344">
			<nodes>241, 242, 302</nodes>
		</tri>
		<tri idx = "345">
			<nodes>244, 245, 306</nodes>
		</tri>
		<tri idx = "346">
			<nodes>244, 249, 306</nodes>
		</tri>
		<tri idx = "347">
			<nodes>245, 246, 307</nodes>
		</tri>
		<tri idx = "348">
			<nodes>246, 292, 307</nodes>
		</tri>
		<tri idx = "349">
			<nodes>292, 305, 307</nodes>
		</tri>
		<tri idx = "350">
			<nodes>245, 306, 307</nodes>
		</tri>
		<tri idx = "351">
			<nodes>247, 249, 308</nodes>
		</tri>
		<tri idx = "352">
			<nodes>247, 302, 308</nodes>
		</tri>
		<tri idx = "353">
			<nodes>249, 308, 309</nodes>
		</tri>
		<tri idx = "354">
			<nodes>249, 306, 309</nodes>
		</tri>
		<tri idx = "355">
			<nodes>259, 262, 311</nodes>
		</tri>
		<tri idx = "356">
			<nodes>259, 285, 311</nodes>
		</tri>
		<tri idx = "357">
			<nodes>285, 289, 311</nodes>
		</tri>
		<tri idx = "358">
			<nodes>262, 311, 312</nodes>
		</tri>
		<tri idx = "359">
			<nodes>254, 256, 314</nodes>
		</tri>
		<tri idx = "360">
			<nodes>258, 290, 314</nodes>
		</tri>
		<tri idx = "361">
			<nodes>254, 258, 314</nodes>
		</tri>
		<tri idx = "362">
			<nodes>290, 314, 315</nodes>
		</tri>
		<tri idx = "363">
			<nodes>255, 256, 317</nodes>
		</tri>
		<tri idx = "364">
			<nodes>255, 277, 317</nodes>
		</tri>
		<tri idx = "365">
			<nodes>256, 314, 318</nodes>
		</tri>
		<tri idx = "366">
			<nodes>256, 317, 318</nodes>
		</tri>
		<tri idx = "367">
			<nodes>261, 290, 321</nodes>
		</tri>
		<tri idx = "368">
			<nodes>262, 312, 321</nodes>
		</tri>
		<tri idx = "369">
			<nodes>261, 262, 321</nodes>
		</tri>
		<tri idx = "370">
			<nodes>291, 302, 325</nodes>
		</tri>
		<tri idx = "371">
			<nodes>267, 268, 327</nodes>
		</tri>
		<tri idx = "372">
			<nodes>267, 277, 327</nodes>
		</tri>
		<tri idx = "373">
			<nodes>268, 291, 327</nodes>
		</tri>
		<tri idx = "374">
			<nodes>291, 327, 328</nodes>
		</tri>
		<tri idx = "375">
			<nodes>277, 327, 329</nodes>
		</tri>
		<tri idx = "376">
			<nodes>277, 317, 329</nodes>
		</tri>
		<tri idx = "377">
			<nodes>317, 329, 332</nodes>
		</tri>
		<tri idx = "378">
			<nodes>317, 318, 332</nodes>
		</tri>
		<tri idx = "379">
			<nodes>281, 283, 336</nodes>
		</tri>
		<tri idx = "380">
			<nodes>281, 282, 336</nodes>
		</tri>
		<tri idx = "381">
			<nodes>282, 336, 337</nodes>
		</tri>
		<tri idx = "382">
			<nodes>282, 292, 337</nodes>
		</tri>
		<tri idx = "383">
			<nodes>283, 294, 338</nodes>
		</tri>
		<tri idx = "384">
			<nodes>336, 337, 338</nodes>
		</tri>
		<tri idx = "385">
			<nodes>283, 336, 338</nodes>
		</tri>
		<tri idx = "386">
			<nodes>292, 305, 339</nodes>
		</tri>
		<tri idx = "387">
			<nodes>292, 337, 339</nodes>
		</tri>
		<tri idx = "388">
			<nodes>286, 288, 341</nodes>
		</tri>
		<tri idx = "389">
			<nodes>286, 287, 341</nodes>
		</tri>
		<tri idx = "390">
			<nodes>287, 297, 341</nodes>
		</tri>
		<tri idx = "391">
			<nodes>297, 341, 342</nodes>
		</tri>
		<tri idx = "392">
			<nodes>294, 297, 342</nodes>
		</tri>
		<tri idx = "393">
			<nodes>294, 338, 342</nodes>
		</tri>
		<tri idx = "394">
			<nodes>288, 341, 343</nodes>
		</tri>
		<tri idx = "395">
			<nodes>288, 289, 343</nodes>
		</tri>
		<tri idx = "396">
			<nodes>341, 343, 344</nodes>
		</tri>
		<tri idx = "397">
			<nodes>289, 311, 345</nodes>
		</tri>
		<tri idx = "398">
			<nodes>289, 343, 345</nodes>
		</tri>
		<tri idx = "399">
			<nodes>311, 312, 345</nodes>
		</tri>
		<tri idx = "400">
			<nodes>290, 315, 346</nodes>
		</tri>
		<tri idx = "401">
			<nodes>290, 321, 346</nodes>
		</tri>
		<tri idx = "402">
			<nodes>321, 346, 347</nodes>
		</tri>
		<tri idx = "403">
			<nodes>312, 345, 347</nodes>
		</tri>
		<tri idx = "404">
			<nodes>312, 321, 347</nodes>
		</tri>
		<tri idx = "405">
			<nodes>346, 347, 348</nodes>
		</tri>
		<tri idx = "406">
			<nodes>315, 346, 349</nodes>
		</tri>
		<tri idx = "407">
			<nodes>314, 315, 349</nodes>
		</tri>
		<tri idx = "408">
			<nodes>314, 318, 349</nodes>
		</tri>
		<tri idx = "409">
			<nodes>291, 328, 350</nodes>
		</tri>
		<tri idx = "410">
			<nodes>291, 325, 350</nodes>
		</tri>
		<tri idx = "411">
			<nodes>318, 332, 359</nodes>
		</tri>
		<tri idx = "412">
			<nodes>318, 349, 359</nodes>
		</tri>
		<tri idx = "413">
			<nodes>302, 325, 362</nodes>
		</tri>
		<tri idx = "414">
			<nodes>302, 308, 362</nodes>
		</tri>
		<tri idx = "415">
			<nodes>325, 350, 362</nodes>
		</tri>
		<tri idx = "416">
			<nodes>350, 362, 363</nodes>
		</tri>
		<tri idx = "417">
			<nodes>305, 339, 366</nodes>
		</tri>
		<tri idx = "418">
			<nodes>305, 307, 366</nodes>
		</tri>
		<tri idx = "419">
			<nodes>307, 366, 367</nodes>
		</tri>
		<tri idx = "420">
			<nodes>306, 307, 367</nodes>
		</tri>
		<tri idx = "421">
			<nodes>306, 309, 367</nodes>
		</tri>
		<tri idx = "422">
			<nodes>308, 309, 368</nodes>
		</tri>
		<tri idx = "423">
			<nodes>308, 362, 368</nodes>
		</tri>
		<tri idx = "424">
			<nodes>309, 367, 369</nodes>
		</tri>
		<tri idx = "425">
			<nodes>309, 368, 369</nodes>
		</tri>
		<tri idx = "426">
			<nodes>366, 367, 370</nodes>
		</tri>
		<tri idx = "427">
			<nodes>367, 369, 370</nodes>
		</tri>
		<tri idx = "428">
			<nodes>362, 363, 371</nodes>
		</tri>
		<tri idx = "429">
			<nodes>362, 368, 371</nodes>
		</tri>
		<tri idx = "430">
			<nodes>346, 349, 375</nodes>
		</tri>
		<tri idx = "431">
			<nodes>345, 347, 377</nodes>
		</tri>
		<tri idx = "432">
			<nodes>328, 350, 381</nodes>
		</tri>
		<tri idx = "433">
			<nodes>327, 329, 381</nodes>
		</tri>
		<tri idx = "434">
			<nodes>327, 328, 381</nodes>
		</tri>
		<tri idx = "435">
			<nodes>329, 381, 382</nodes>
		</tri>
		<tri idx = "436">
			<nodes>329, 332, 382</nodes>
		</tri>
		<tri idx = "437">
			<nodes>350, 381, 383</nodes>
		</tri>
		<tri idx = "438">
			<nodes>332, 359, 384</nodes>
		</tri>
		<tri idx = "439">
			<nodes>332, 382, 384</nodes>
		</tri>
		<tri idx = "440">
			<nodes>366, 370, 390</nodes>
		</tri>
		<tri idx = "441">
			<nodes>339, 366, 391</nodes>
		</tri>
		<tri idx = "442">
			<nodes>366, 390, 391</nodes>
		</tri>
		<tri idx = "443">
			<nodes>337, 339, 395</nodes>
		</tri>
		<tri idx = "444">
			<nodes>338, 342, 396</nodes>
		</tri>
		<tri idx = "445">
			<nodes>337, 395, 396</nodes>
		</tri>
		<tri idx = "446">
			<nodes>337, 338, 396</nodes>
		</tri>
		<tri idx = "447">
			<nodes>339, 391, 397</nodes>
		</tri>
		<tri idx = "448">
			<nodes>390, 392, 397</nodes>
		</tri>
		<tri idx = "449">
			<nodes>390, 391, 397</nodes>
		</tri>
		<tri idx = "450">
			<nodes>339, 395, 397</nodes>
		</tri>
		<tri idx = "451">
			<nodes>343, 345, 400</nodes>
		</tri>
		<tri idx = "452">
			<nodes>342, 396, 403</nodes>
		</tri>
		<tri idx = "453">
			<nodes>341, 344, 404</nodes>
		</tri>
		<tri idx = "454">
			<nodes>342, 403, 404</nodes>
		</tri>
		<tri idx = "455">
			<nodes>341, 342, 404</nodes>
		</tri>
		<tri idx = "456">
			<nodes>343, 400, 405</nodes>
		</tri>
		<tri idx = "457">
			<nodes>343, 344, 405</nodes>
		</tri>
		<tri idx = "458">
			<nodes>344, 404, 405</nodes>
		</tri>
		<tri idx = "459">
			<nodes>400, 405, 407</nodes>
		</tri>
		<tri idx = "460">
			<nodes>345, 377, 408</nodes>
		</tri>
		<tri idx = "461">
			<nodes>345, 400, 408</nodes>
		</tri>
		<tri idx = "462">
			<nodes>400, 408, 409</nodes>
		</tri>
		<tri idx = "463">
			<nodes>400, 407, 409</nodes>
		</tri>
		<tri idx = "464">
			<nodes>346, 375, 410</nodes>
		</tri>
		<tri idx = "465">
			<nodes>346, 348, 410</nodes>
		</tri>
		<tri idx = "466">
			<nodes>347, 348, 411</nodes>
		</tri>
		<tri idx = "467">
			<nodes>348, 410, 411</nodes>
		</tri>
		<tri idx = "468">
			<nodes>347, 377, 411</nodes>
		</tri>
		<tri idx = "469">
			<nodes>377, 411, 412</nodes>
		</tri>
		<tri idx = "470">
			<nodes>377, 408, 413</nodes>
		</tri>
		<tri idx = "471">
			<nodes>377, 412, 413</nodes>
		</tri>
		<tri idx = "472">
			<nodes>349, 359, 414</nodes>
		</tri>
		<tri idx = "473">
			<nodes>349, 375, 414</nodes>
		</tri>
		<tri idx = "474">
			<nodes>375, 410, 414</nodes>
		</tri>
		<tri idx = "475">
			<nodes>381, 382, 415</nodes>
		</tri>
		<tri idx = "476">
			<nodes>381, 383, 415</nodes>
		</tri>
		<tri idx = "477">
			<nodes>350, 383, 416</nodes>
		</tri>
		<tri idx = "478">
			<nodes>383, 415, 416</nodes>
		</tri>
		<tri idx = "479">
			<nodes>350, 363, 416</nodes>
		</tri>
		<tri idx = "480">
			<nodes>363, 371, 416</nodes>
		</tri>
		<tri idx = "481">
			<nodes>415, 416, 417</nodes>
		</tri>
		<tri idx = "482">
			<nodes>371, 416, 418</nodes>
		</tri>
		<tri idx = "483">
			<nodes>359, 384, 425</nodes>
		</tri>
		<tri idx = "484">
			<nodes>359, 414, 425</nodes>
		</tri>
		<tri idx = "485">
			<nodes>392, 397, 426</nodes>
		</tri>
		<tri idx = "486">
			<nodes>368, 369, 430</nodes>
		</tri>
		<tri idx = "487">
			<nodes>368, 371, 430</nodes>
		</tri>
		<tri idx = "488">
			<nodes>370, 390, 431</nodes>
		</tri>
		<tri idx = "489">
			<nodes>369, 430, 432</nodes>
		</tri>
		<tri idx = "490">
			<nodes>370, 431, 432</nodes>
		</tri>
		<tri idx = "491">
			<nodes>369, 370, 432</nodes>
		</tri>
		<tri idx = "492">
			<nodes>371, 418, 433</nodes>
		</tri>
		<tri idx = "493">
			<nodes>371, 430, 433</nodes>
		</tri>
		<tri idx = "494">
			<nodes>390, 431, 434</nodes>
		</tri>
		<tri idx = "495">
			<nodes>392, 426, 434</nodes>
		</tri>
		<tri idx = "496">
			<nodes>390, 392, 434</nodes>
		</tri>
		<tri idx = "497">
			<nodes>426, 434, 435</nodes>
		</tri>
		<tri idx = "498">
			<nodes>430, 432, 436</nodes>
		</tri>
		<tri idx = "499">
			<nodes>430, 433, 436</nodes>
		</tri>
		<tri idx = "500">
			<nodes>382, 415, 438</nodes>
		</tri>
		<tri idx = "501">
			<nodes>382, 384, 438</nodes>
		</tri>
		<tri idx = "502">
			<nodes>384, 438, 439</nodes>
		</tri>
		<tri idx = "503">
			<nodes>384, 425, 439</nodes>
		</tri>
		<tri idx = "504">
			<nodes>397, 426, 440</nodes>
		</tri>
		<tri idx = "505">
			<nodes>395, 397, 440</nodes>
		</tri>
		<tri idx = "506">
			<nodes>395, 396, 441</nodes>
		</tri>
		<tri idx = "507">
			<nodes>396, 403, 441</nodes>
		</tri>
		<tri idx = "508">
			<nodes>395, 440, 441</nodes>
		</tri>
		<tri idx = "509">
			<nodes>410, 414, 445</nodes>
		</tri>
		<tri idx = "510">
			<nodes>440, 441, 455</nodes>
		</tri>
		<tri idx = "511">
			<nodes>441, 455, 461</nodes>
		</tri>
		<tri idx = "512">
			<nodes>403, 441, 461</nodes>
		</tri>
		<tri idx = "513">
			<nodes>404, 405, 462</nodes>
		</tri>
		<tri idx = "514">
			<nodes>405, 407, 462</nodes>
		</tri>
		<tri idx = "515">
			<nodes>403, 404, 462</nodes>
		</tri>
		<tri idx = "516">
			<nodes>403, 461, 462</nodes>
		</tri>
		<tri idx = "517">
			<nodes>407, 462, 463</nodes>
		</tri>
		<tri idx = "518">
			<nodes>407, 409, 464</nodes>
		</tri>
		<tri idx = "519">
			<nodes>407, 463, 464</nodes>
		</tri>
		<tri idx = "520">
			<nodes>408, 413, 465</nodes>
		</tri>
		<tri idx = "521">
			<nodes>408, 409, 465</nodes>
		</tri>
		<tri idx = "522">
			<nodes>409, 464, 465</nodes>
		</tri>
		<tri idx = "523">
			<nodes>410, 445, 466</nodes>
		</tri>
		<tri idx = "524">
			<nodes>410, 411, 466</nodes>
		</tri>
		<tri idx = "525">
			<nodes>411, 412, 466</nodes>
		</tri>
		<tri idx = "526">
			<nodes>412, 466, 467</nodes>
		</tri>
		<tri idx = "527">
			<nodes>412, 467, 468</nodes>
		</tri>
		<tri idx = "528">
			<nodes>412, 413, 468</nodes>
		</tri>
		<tri idx = "529">
			<nodes>413, 465, 468</nodes>
		</tri>
		<tri idx = "530">
			<nodes>445, 466, 469</nodes>
		</tri>
		<tri idx = "531">
			<nodes>414, 445, 469</nodes>
		</tri>
		<tri idx = "532">
			<nodes>414, 425, 469</nodes>
		</tri>
		<tri idx = "533">
			<nodes>466, 469, 470</nodes>
		</tri>
		<tri idx = "534">
			<nodes>426, 440, 471</nodes>
		</tri>
		<tri idx = "535">
			<nodes>426, 427, 471</nodes>
		</tri>
		<tri idx = "536">
			<nodes>440, 455, 472</nodes>
		</tri>
		<tri idx = "537">
			<nodes>440, 471, 472</nodes>
		</tri>
		<tri idx = "538">
			<nodes>415, 438, 474</nodes>
		</tri>
		<tri idx = "539">
			<nodes>415, 417, 474</nodes>
		</tri>
		<tri idx = "540">
			<nodes>416, 417, 475</nodes>
		</tri>
		<tri idx = "541">
			<nodes>417, 474, 475</nodes>
		</tri>
		<tri idx = "542">
			<nodes>416, 418, 475</nodes>
		</tri>
		<tri idx = "543">
			<nodes>418, 433, 475</nodes>
		</tri>
		<tri idx = "544">
			<nodes>474, 475, 476</nodes>
		</tri>
		<tri idx = "545">
			<nodes>431, 432, 477</nodes>
		</tri>
		<tri idx = "546">
			<nodes>432, 436, 477</nodes>
		</tri>
		<tri idx = "547">
			<nodes>431, 434, 478</nodes>
		</tri>
		<tri idx = "548">
			<nodes>431, 477, 478</nodes>
		</tri>
		<tri idx = "549">
			<nodes>434, 435, 479</nodes>
		</tri>
		<tri idx = "550">
			<nodes>434, 478, 479</nodes>
		</tri>
		<tri idx = "551">
			<nodes>471, 472, 480</nodes>
		</tri>
		<tri idx = "552">
			<nodes>427, 471, 480</nodes>
		</tri>
		<tri idx = "553">
			<nodes>425, 439, 487</nodes>
		</tri>
		<tri idx = "554">
			<nodes>425, 469, 487</nodes>
		</tri>
		<tri idx = "555">
			<nodes>435, 479, 488</nodes>
		</tri>
		<tri idx = "556">
			<nodes>426, 435, 488</nodes>
		</tri>
		<tri idx = "557">
			<nodes>426, 427, 488</nodes>
		</tri>
		<tri idx = "558">
			<nodes>427, 480, 488</nodes>
		</tri>
		<tri idx = "559">
			<nodes>480, 481, 488</nodes>
		</tri>
		<tri idx = "560">
			<nodes>479, 488, 489</nodes>
		</tri>
		<tri idx = "561">
			<nodes>433, 436, 491</nodes>
		</tri>
		<tri idx = "562">
			<nodes>433, 491, 492</nodes>
		</tri>
		<tri idx = "563">
			<nodes>433, 475, 492</nodes>
		</tri>
		<tri idx = "564">
			<nodes>436, 477, 493</nodes>
		</tri>
		<tri idx = "565">
			<nodes>436, 491, 493</nodes>
		</tri>
		<tri idx = "566">
			<nodes>438, 474, 500</nodes>
		</tri>
		<tri idx = "567">
			<nodes>438, 439, 500</nodes>
		</tri>
		<tri idx = "568">
			<nodes>474, 500, 501</nodes>
		</tri>
		<tri idx = "569">
			<nodes>474, 476, 501</nodes>
		</tri>
		<tri idx = "570">
			<nodes>439, 487, 502</nodes>
		</tri>
		<tri idx = "571">
			<nodes>439, 500, 502</nodes>
		</tri>
		<tri idx = "572">
			<nodes>500, 501, 503</nodes>
		</tri>
		<tri idx = "573">
			<nodes>500, 502, 503</nodes>
		</tri>
		<tri idx = "574">
			<nodes>455, 472, 506</nodes>
		</tri>
		<tri idx = "575">
			<nodes>455, 461, 507</nodes>
		</tri>
		<tri idx = "576">
			<nodes>455, 506, 507</nodes>
		</tri>
		<tri idx = "577">
			<nodes>461, 505, 507</nodes>
		</tri>
		<tri idx = "578">
			<nodes>465, 468, 514</nodes>
		</tri>
		<tri idx = "579">
			<nodes>462, 463, 520</nodes>
		</tri>
		<tri idx = "580">
			<nodes>463, 464, 520</nodes>
		</tri>
		<tri idx = "581">
			<nodes>461, 462, 520</nodes>
		</tri>
		<tri idx = "582">
			<nodes>461, 505, 520</nodes>
		</tri>
		<tri idx = "583">
			<nodes>505, 520, 521</nodes>
		</tri>
		<tri idx = "584">
			<nodes>464, 465, 522</nodes>
		</tri>
		<tri idx = "585">
			<nodes>464, 522, 523</nodes>
		</tri>
		<tri idx = "586">
			<nodes>464, 520, 523</nodes>
		</tri>
		<tri idx = "587">
			<nodes>465, 514, 524</nodes>
		</tri>
		<tri idx = "588">
			<nodes>465, 522, 524</nodes>
		</tri>
		<tri idx = "589">
			<nodes>466, 470, 526</nodes>
		</tri>
		<tri idx = "590">
			<nodes>466, 467, 526</nodes>
		</tri>
		<tri idx = "591">
			<nodes>467, 468, 526</nodes>
		</tri>
		<tri idx = "592">
			<nodes>468, 514, 527</nodes>
		</tri>
		<tri idx = "593">
			<nodes>468, 526, 527</nodes>
		</tri>
		<tri idx = "594">
			<nodes>469, 487, 528</nodes>
		</tri>
		<tri idx = "595">
			<nodes>469, 470, 528</nodes>
		</tri>
		<tri idx = "596">
			<nodes>470, 526, 528</nodes>
		</tri>
		<tri idx = "597">
			<nodes>526, 528, 529</nodes>
		</tri>
		<tri idx = "598">
			<nodes>514, 524, 530</nodes>
		</tri>
		<tri idx = "599">
			<nodes>472, 506, 532</nodes>
		</tri>
		<tri idx = "600">
			<nodes>472, 480, 532</nodes>
		</tri>
		<tri idx = "601">
			<nodes>506, 532, 533</nodes>
		</tri>
		<tri idx = "602">
			<nodes>475, 476, 535</nodes>
		</tri>
		<tri idx = "603">
			<nodes>476, 501, 535</nodes>
		</tri>
		<tri idx = "604">
			<nodes>475, 492, 535</nodes>
		</tri>
		<tri idx = "605">
			<nodes>491, 492, 535</nodes>
		</tri>
		<tri idx = "606">
			<nodes>501, 535, 536</nodes>
		</tri>
		<tri idx = "607">
			<nodes>491, 535, 537</nodes>
		</tri>
		<tri idx = "608">
			<nodes>477, 478, 538</nodes>
		</tri>
		<tri idx = "609">
			<nodes>478, 479, 538</nodes>
		</tri>
		<tri idx = "610">
			<nodes>477, 493, 538</nodes>
		</tri>
		<tri idx = "611">
			<nodes>491, 537, 539</nodes>
		</tri>
		<tri idx = "612">
			<nodes>493, 538, 539</nodes>
		</tri>
		<tri idx = "613">
			<nodes>491, 493, 539</nodes>
		</tri>
		<tri idx = "614">
			<nodes>479, 538, 542</nodes>
		</tri>
		<tri idx = "615">
			<nodes>488, 489, 544</nodes>
		</tri>
		<tri idx = "616">
			<nodes>481, 488, 544</nodes>
		</tri>
		<tri idx = "617">
			<nodes>479, 489, 545</nodes>
		</tri>
		<tri idx = "618">
			<nodes>489, 544, 545</nodes>
		</tri>
		<tri idx = "619">
			<nodes>479, 542, 545</nodes>
		</tri>
		<tri idx = "620">
			<nodes>480, 532, 546</nodes>
		</tri>
		<tri idx = "621">
			<nodes>481, 544, 546</nodes>
		</tri>
		<tri idx = "622">
			<nodes>480, 481, 546</nodes>
		</tri>
		<tri idx = "623">
			<nodes>487, 502, 549</nodes>
		</tri>
		<tri idx = "624">
			<nodes>487, 528, 549</nodes>
		</tri>
		<tri idx = "625">
			<nodes>501, 503, 558</nodes>
		</tri>
		<tri idx = "626">
			<nodes>501, 536, 558</nodes>
		</tri>
		<tri idx = "627">
			<nodes>503, 558, 559</nodes>
		</tri>
		<tri idx = "628">
			<nodes>502, 503, 559</nodes>
		</tri>
		<tri idx = "629">
			<nodes>502, 549, 559</nodes>
		</tri>
		<tri idx = "630">
			<nodes>505, 521, 562</nodes>
		</tri>
		<tri idx = "631">
			<nodes>505, 507, 562</nodes>
		</tri>
		<tri idx = "632">
			<nodes>506, 533, 563</nodes>
		</tri>
		<tri idx = "633">
			<nodes>506, 507, 563</nodes>
		</tri>
		<tri idx = "634">
			<nodes>507, 562, 563</nodes>
		</tri>
		<tri idx = "635">
			<nodes>514, 530, 564</nodes>
		</tri>
		<tri idx = "636">
			<nodes>514, 527, 564</nodes>
		</tri>
		<tri idx = "637">
			<nodes>522, 524, 570</nodes>
		</tri>
		<tri idx = "638">
			<nodes>520, 523, 573</nodes>
		</tri>
		<tri idx = "639">
			<nodes>520, 521, 573</nodes>
		</tri>
		<tri idx = "640">
			<nodes>521, 562, 573</nodes>
		</tri>
		<tri idx = "641">
			<nodes>562, 573, 574</nodes>
		</tri>
		<tri idx = "642">
			<nodes>523, 573, 575</nodes>
		</tri>
		<tri idx = "643">
			<nodes>522, 570, 575</nodes>
		</tri>
		<tri idx = "644">
			<nodes>522, 523, 575</nodes>
		</tri>
		<tri idx = "645">
			<nodes>573, 575, 576</nodes>
		</tri>
		<tri idx = "646">
			<nodes>524, 530, 577</nodes>
		</tri>
		<tri idx = "647">
			<nodes>524, 570, 577</nodes>
		</tri>
		<tri idx = "648">
			<nodes>526, 529, 578</nodes>
		</tri>
		<tri idx = "649">
			<nodes>527, 564, 578</nodes>
		</tri>
		<tri idx = "650">
			<nodes>526, 527, 578</nodes>
		</tri>
		<tri idx = "651">
			<nodes>564, 578, 579</nodes>
		</tri>
		<tri idx = "652">
			<nodes>528, 549, 580</nodes>
		</tri>
		<tri idx = "653">
			<nodes>549, 559, 580</nodes>
		</tri>
		<tri idx = "654">
			<nodes>528, 529, 580</nodes>
		</tri>
		<tri idx = "655">
			<nodes>529, 578, 580</nodes>
		</tri>
		<tri idx = "656">
			<nodes>578, 580, 581</nodes>
		</tri>
		<tri idx = "657">
			<nodes>530, 564, 583</nodes>
		</tri>
		<tri idx = "658">
			<nodes>530, 577, 583</nodes>
		</tri>
		<tri idx = "659">
			<nodes>564, 583, 584</nodes>
		</tri>
		<tri idx = "660">
			<nodes>564, 579, 584</nodes>
		</tri>
		<tri idx = "661">
			<nodes>536, 558, 585</nodes>
		</tri>
		<tri idx = "662">
			<nodes>562, 563, 586</nodes>
		</tri>
		<tri idx = "663">
			<nodes>562, 574, 586</nodes>
		</tri>
		<tri idx = "664">
			<nodes>533, 563, 589</nodes>
		</tri>
		<tri idx = "665">
			<nodes>563, 586, 589</nodes>
		</tri>
		<tri idx = "666">
			<nodes>532, 533, 590</nodes>
		</tri>
		<tri idx = "667">
			<nodes>532, 546, 590</nodes>
		</tri>
		<tri idx = "668">
			<nodes>533, 590, 591</nodes>
		</tri>
		<tri idx = "669">
			<nodes>533, 589, 591</nodes>
		</tri>
		<tri idx = "670">
			<nodes>538, 542, 593</nodes>
		</tri>
		<tri idx = "671">
			<nodes>538, 539, 593</nodes>
		</tri>
		<tri idx = "672">
			<nodes>539, 593, 594</nodes>
		</tri>
		<tri idx = "673">
			<nodes>537, 539, 594</nodes>
		</tri>
		<tri idx = "674">
			<nodes>593, 594, 595</nodes>
		</tri>
		<tri idx = "675">
			<nodes>535, 536, 596</nodes>
		</tri>
		<tri idx = "676">
			<nodes>536, 585, 596</nodes>
		</tri>
		<tri idx = "677">
			<nodes>535, 537, 596</nodes>
		</tri>
		<tri idx = "678">
			<nodes>537, 594, 596</nodes>
		</tri>
		<tri idx = "679">
			<nodes>594, 596, 597</nodes>
		</tri>
		<tri idx = "680">
			<nodes>585, 596, 598</nodes>
		</tri>
		<tri idx = "681">
			<nodes>596, 598, 602</nodes>
		</tri>
		<tri idx = "682">
			<nodes>596, 597, 602</nodes>
		</tri>
		<tri idx = "683">
			<nodes>542, 545, 604</nodes>
		</tri>
		<tri idx = "684">
			<nodes>542, 593, 605</nodes>
		</tri>
		<tri idx = "685">
			<nodes>542, 604, 605</nodes>
		</tri>
		<tri idx = "686">
			<nodes>544, 546, 607</nodes>
		</tri>
		<tri idx = "687">
			<nodes>544, 545, 609</nodes>
		</tri>
		<tri idx = "688">
			<nodes>545, 604, 609</nodes>
		</tri>
		<tri idx = "689">
			<nodes>544, 607, 609</nodes>
		</tri>
		<tri idx = "690">
			<nodes>604, 609, 610</nodes>
		</tri>
		<tri idx = "691">
			<nodes>546, 607, 611</nodes>
		</tri>
		<tri idx = "692">
			<nodes>546, 590, 611</nodes>
		</tri>
		<tri idx = "693">
			<nodes>607, 609, 611</nodes>
		</tri>
		<tri idx = "694">
			<nodes>609, 611, 612</nodes>
		</tri>
		<tri idx = "695">
			<nodes>558, 585, 614</nodes>
		</tri>
		<tri idx = "696">
			<nodes>558, 559, 614</nodes>
		</tri>
		<tri idx = "697">
			<nodes>585, 613, 614</nodes>
		</tri>
		<tri idx = "698">
			<nodes>559, 580, 615</nodes>
		</tri>
		<tri idx = "699">
			<nodes>559, 614, 615</nodes>
		</tri>
		<tri idx = "700">
			<nodes>570, 577, 623</nodes>
		</tri>
		<tri idx = "701">
			<nodes>570, 575, 623</nodes>
		</tri>
		<tri idx = "702">
			<nodes>573, 576, 629</nodes>
		</tri>
		<tri idx = "703">
			<nodes>573, 574, 629</nodes>
		</tri>
		<tri idx = "704">
			<nodes>574, 586, 629</nodes>
		</tri>
		<tri idx = "705">
			<nodes>586, 587, 629</nodes>
		</tri>
		<tri idx = "706">
			<nodes>575, 623, 630</nodes>
		</tri>
		<tri idx = "707">
			<nodes>575, 576, 630</nodes>
		</tri>
		<tri idx = "708">
			<nodes>576, 629, 630</nodes>
		</tri>
		<tri idx = "709">
			<nodes>629, 630, 632</nodes>
		</tri>
		<tri idx = "710">
			<nodes>629, 632, 635</nodes>
		</tri>
		<tri idx = "711">
			<nodes>587, 629, 635</nodes>
		</tri>
		<tri idx = "712">
			<nodes>577, 583, 636</nodes>
		</tri>
		<tri idx = "713">
			<nodes>577, 623, 636</nodes>
		</tri>
		<tri idx = "714">
			<nodes>578, 581, 637</nodes>
		</tri>
		<tri idx = "715">
			<nodes>579, 584, 637</nodes>
		</tri>
		<tri idx = "716">
			<nodes>578, 579, 637</nodes>
		</tri>
		<tri idx = "717">
			<nodes>580, 615, 638</nodes>
		</tri>
		<tri idx = "718">
			<nodes>580, 581, 638</nodes>
		</tri>
		<tri idx = "719">
			<nodes>581, 637, 638</nodes>
		</tri>
		<tri idx = "720">
			<nodes>584, 637, 639</nodes>
		</tri>
		<tri idx = "721">
			<nodes>583, 584, 642</nodes>
		</tri>
		<tri idx = "722">
			<nodes>583, 636, 642</nodes>
		</tri>
		<tri idx = "723">
			<nodes>584, 639, 643</nodes>
		</tri>
		<tri idx = "724">
			<nodes>584, 642, 643</nodes>
		</tri>
		<tri idx = "725">
			<nodes>585, 613, 644</nodes>
		</tri>
		<tri idx = "726">
			<nodes>598, 602, 644</nodes>
		</tri>
		<tri idx = "727">
			<nodes>585, 598, 644</nodes>
		</tri>
		<tri idx = "728">
			<nodes>602, 644, 645</nodes>
		</tri>
		<tri idx = "729">
			<nodes>587, 635, 646</nodes>
		</tri>
		<tri idx = "730">
			<nodes>586, 589, 646</nodes>
		</tri>
		<tri idx = "731">
			<nodes>586, 587, 646</nodes>
		</tri>
		<tri idx = "732">
			<nodes>635, 646, 647</nodes>
		</tri>
		<tri idx = "733">
			<nodes>589, 591, 648</nodes>
		</tri>
		<tri idx = "734">
			<nodes>589, 646, 648</nodes>
		</tri>
		<tri idx = "735">
			<nodes>590, 591, 650</nodes>
		</tri>
		<tri idx = "736">
			<nodes>590, 611, 650</nodes>
		</tri>
		<tri idx = "737">
			<nodes>591, 648, 651</nodes>
		</tri>
		<tri idx = "738">
			<nodes>591, 650, 651</nodes>
		</tri>
		<tri idx = "739">
			<nodes>650, 651, 653</nodes>
		</tri>
		<tri idx = "740">
			<nodes>593, 605, 656</nodes>
		</tri>
		<tri idx = "741">
			<nodes>593, 595, 656</nodes>
		</tri>
		<tri idx = "742">
			<nodes>594, 595, 657</nodes>
		</tri>
		<tri idx = "743">
			<nodes>594, 597, 657</nodes>
		</tri>
		<tri idx = "744">
			<nodes>597, 602, 657</nodes>
		</tri>
		<tri idx = "745">
			<nodes>595, 657, 658</nodes>
		</tri>
		<tri idx = "746">
			<nodes>595, 656, 658</nodes>
		</tri>
		<tri idx = "747">
			<nodes>657, 658, 659</nodes>
		</tri>
		<tri idx = "748">
			<nodes>602, 657, 660</nodes>
		</tri>
		<tri idx = "749">
			<nodes>657, 659, 660</nodes>
		</tri>
		<tri idx = "750">
			<nodes>635, 647, 662</nodes>
		</tri>
		<tri idx = "751">
			<nodes>615, 638, 663</nodes>
		</tri>
		<tri idx = "752">
			<nodes>602, 645, 667</nodes>
		</tri>
		<tri idx = "753">
			<nodes>602, 660, 667</nodes>
		</tri>
		<tri idx = "754">
			<nodes>659, 660, 667</nodes>
		</tri>
		<tri idx = "755">
			<nodes>604, 605, 670</nodes>
		</tri>
		<tri idx = "756">
			<nodes>604, 610, 670</nodes>
		</tri>
		<tri idx = "757">
			<nodes>605, 656, 671</nodes>
		</tri>
		<tri idx = "758">
			<nodes>605, 670, 671</nodes>
		</tri>
		<tri idx = "759">
			<nodes>609, 610, 675</nodes>
		</tri>
		<tri idx = "760">
			<nodes>610, 670, 675</nodes>
		</tri>
		<tri idx = "761">
			<nodes>609, 612, 675</nodes>
		</tri>
		<tri idx = "762">
			<nodes>611, 650, 676</nodes>
		</tri>
		<tri idx = "763">
			<nodes>611, 612, 676</nodes>
		</tri>
		<tri idx = "764">
			<nodes>650, 653, 676</nodes>
		</tri>
		<tri idx = "765">
			<nodes>612, 675, 676</nodes>
		</tri>
		<tri idx = "766">
			<nodes>670, 675, 677</nodes>
		</tri>
		<tri idx = "767">
			<nodes>675, 676, 678</nodes>
		</tri>
		<tri idx = "768">
			<nodes>653, 676, 679</nodes>
		</tri>
		<tri idx = "769">
			<nodes>676, 678, 679</nodes>
		</tri>
		<tri idx = "770">
			<nodes>656, 671, 680</nodes>
		</tri>
		<tri idx = "771">
			<nodes>656, 658, 680</nodes>
		</tri>
		<tri idx = "772">
			<nodes>613, 644, 683</nodes>
		</tri>
		<tri idx = "773">
			<nodes>613, 614, 685</nodes>
		</tri>
		<tri idx = "774">
			<nodes>613, 683, 685</nodes>
		</tri>
		<tri idx = "775">
			<nodes>614, 685, 686</nodes>
		</tri>
		<tri idx = "776">
			<nodes>615, 663, 686</nodes>
		</tri>
		<tri idx = "777">
			<nodes>614, 615, 686</nodes>
		</tri>
		<tri idx = "778">
			<nodes>630, 632, 691</nodes>
		</tri>
		<tri idx = "779">
			<nodes>632, 635, 691</nodes>
		</tri>
		<tri idx = "780">
			<nodes>623, 630, 692</nodes>
		</tri>
		<tri idx = "781">
			<nodes>630, 691, 692</nodes>
		</tri>
		<tri idx = "782">
			<nodes>623, 636, 692</nodes>
		</tri>
		<tri idx = "783">
			<nodes>635, 662, 697</nodes>
		</tri>
		<tri idx = "784">
			<nodes>691, 692, 697</nodes>
		</tri>
		<tri idx = "785">
			<nodes>635, 691, 697</nodes>
		</tri>
		<tri idx = "786">
			<nodes>636, 642, 698</nodes>
		</tri>
		<tri idx = "787">
			<nodes>692, 697, 698</nodes>
		</tri>
		<tri idx = "788">
			<nodes>636, 692, 698</nodes>
		</tri>
		<tri idx = "789">
			<nodes>637, 638, 699</nodes>
		</tri>
		<tri idx = "790">
			<nodes>638, 663, 699</nodes>
		</tri>
		<tri idx = "791">
			<nodes>639, 643, 699</nodes>
		</tri>
		<tri idx = "792">
			<nodes>637, 639, 699</nodes>
		</tri>
		<tri idx = "793">
			<nodes>663, 699, 701</nodes>
		</tri>
		<tri idx = "794">
			<nodes>642, 643, 702</nodes>
		</tri>
		<tri idx = "795">
			<nodes>642, 698, 702</nodes>
		</tri>
		<tri idx = "796">
			<nodes>643, 699, 702</nodes>
		</tri>
		<tri idx = "797">
			<nodes>658, 659, 704</nodes>
		</tri>
		<tri idx = "798">
			<nodes>658, 680, 704</nodes>
		</tri>
		<tri idx = "799">
			<nodes>659, 704, 705</nodes>
		</tri>
		<tri idx = "800">
			<nodes>659, 705, 706</nodes>
		</tri>
		<tri idx = "801">
			<nodes>659, 667, 706</nodes>
		</tri>
		<tri idx = "802">
			<nodes>644, 683, 707</nodes>
		</tri>
		<tri idx = "803">
			<nodes>644, 645, 707</nodes>
		</tri>
		<tri idx = "804">
			<nodes>645, 667, 707</nodes>
		</tri>
		<tri idx = "805">
			<nodes>667, 707, 708</nodes>
		</tri>
		<tri idx = "806">
			<nodes>653, 679, 709</nodes>
		</tri>
		<tri idx = "807">
			<nodes>675, 677, 710</nodes>
		</tri>
		<tri idx = "808">
			<nodes>675, 678, 710</nodes>
		</tri>
		<tri idx = "809">
			<nodes>678, 679, 710</nodes>
		</tri>
		<tri idx = "810">
			<nodes>679, 710, 711</nodes>
		</tri>
		<tri idx = "811">
			<nodes>647, 662, 713</nodes>
		</tri>
		<tri idx = "812">
			<nodes>646, 648, 713</nodes>
		</tri>
		<tri idx = "813">
			<nodes>646, 647, 713</nodes>
		</tri>
		<tri idx = "814">
			<nodes>651, 653, 714</nodes>
		</tri>
		<tri idx = "815">
			<nodes>653, 709, 714</nodes>
		</tri>
		<tri idx = "816">
			<nodes>651, 714, 715</nodes>
		</tri>
		<tri idx = "817">
			<nodes>648, 651, 715</nodes>
		</tri>
		<tri idx = "818">
			<nodes>648, 713, 715</nodes>
		</tri>
		<tri idx = "819">
			<nodes>713, 715, 716</nodes>
		</tri>
		<tri idx = "820">
			<nodes>662, 713, 717</nodes>
		</tri>
		<tri idx = "821">
			<nodes>713, 716, 717</nodes>
		</tri>
		<tri idx = "822">
			<nodes>679, 711, 727</nodes>
		</tri>
		<tri idx = "823">
			<nodes>679, 709, 727</nodes>
		</tri>
		<tri idx = "824">
			<nodes>714, 715, 728</nodes>
		</tri>
		<tri idx = "825">
			<nodes>715, 716, 728</nodes>
		</tri>
		<tri idx = "826">
			<nodes>714, 728, 729</nodes>
		</tri>
		<tri idx = "827">
			<nodes>709, 714, 729</nodes>
		</tri>
		<tri idx = "828">
			<nodes>662, 697, 730</nodes>
		</tri>
		<tri idx = "829">
			<nodes>662, 730, 731</nodes>
		</tri>
		<tri idx = "830">
			<nodes>662, 717, 731</nodes>
		</tri>
		<tri idx = "831">
			<nodes>716, 717, 731</nodes>
		</tri>
		<tri idx = "832">
			<nodes>716, 731, 732</nodes>
		</tri>
		<tri idx = "833">
			<nodes>730, 731, 733</nodes>
		</tri>
		<tri idx = "834">
			<nodes>667, 708, 734</nodes>
		</tri>
		<tri idx = "835">
			<nodes>705, 706, 734</nodes>
		</tri>
		<tri idx = "836">
			<nodes>667, 706, 734</nodes>
		</tri>
		<tri idx = "837">
			<nodes>663, 686, 735</nodes>
		</tri>
		<tri idx = "838">
			<nodes>663, 701, 735</nodes>
		</tri>
		<tri idx = "839">
			<nodes>683, 707, 738</nodes>
		</tri>
		<tri idx = "840">
			<nodes>677, 710, 743</nodes>
		</tri>
		<tri idx = "841">
			<nodes>710, 712, 743</nodes>
		</tri>
		<tri idx = "842">
			<nodes>670, 671, 743</nodes>
		</tri>
		<tri idx = "843">
			<nodes>670, 677, 743</nodes>
		</tri>
		<tri idx = "844">
			<nodes>671, 680, 744</nodes>
		</tri>
		<tri idx = "845">
			<nodes>671, 743, 744</nodes>
		</tri>
		<tri idx = "846">
			<nodes>680, 744, 747</nodes>
		</tri>
		<tri idx = "847">
			<nodes>680, 704, 747</nodes>
		</tri>
		<tri idx = "848">
			<nodes>743, 744, 748</nodes>
		</tri>
		<tri idx = "849">
			<nodes>712, 743, 748</nodes>
		</tri>
		<tri idx = "850">
			<nodes>744, 747, 749</nodes>
		</tri>
		<tri idx = "851">
			<nodes>744, 748, 749</nodes>
		</tri>
		<tri idx = "852">
			<nodes>704, 705, 750</nodes>
		</tri>
		<tri idx = "853">
			<nodes>704, 747, 750</nodes>
		</tri>
		<tri idx = "854">
			<nodes>683, 738, 754</nodes>
		</tri>
		<tri idx = "855">
			<nodes>683, 685, 754</nodes>
		</tri>
		<tri idx = "856">
			<nodes>686, 735, 755</nodes>
		</tri>
		<tri idx = "857">
			<nodes>685, 686, 755</nodes>
		</tri>
		<tri idx = "858">
			<nodes>685, 754, 755</nodes>
		</tri>
		<tri idx = "859">
			<nodes>698, 702, 761</nodes>
		</tri>
		<tri idx = "860">
			<nodes>697, 698, 761</nodes>
		</tri>
		<tri idx = "861">
			<nodes>697, 730, 761</nodes>
		</tri>
		<tri idx = "862">
			<nodes>730, 761, 763</nodes>
		</tri>
		<tri idx = "863">
			<nodes>701, 735, 764</nodes>
		</tri>
		<tri idx = "864">
			<nodes>699, 701, 764</nodes>
		</tri>
		<tri idx = "865">
			<nodes>699, 702, 764</nodes>
		</tri>
		<tri idx = "866">
			<nodes>761, 763, 765</nodes>
		</tri>
		<tri idx = "867">
			<nodes>702, 761, 765</nodes>
		</tri>
		<tri idx = "868">
			<nodes>702, 764, 765</nodes>
		</tri>
		<tri idx = "869">
			<nodes>735, 764, 766</nodes>
		</tri>
		<tri idx = "870">
			<nodes>705, 750, 767</nodes>
		</tri>
		<tri idx = "871">
			<nodes>705, 734, 768</nodes>
		</tri>
		<tri idx = "872">
			<nodes>705, 767, 768</nodes>
		</tri>
		<tri idx = "873">
			<nodes>707, 738, 772</nodes>
		</tri>
		<tri idx = "874">
			<nodes>708, 734, 772</nodes>
		</tri>
		<tri idx = "875">
			<nodes>707, 708, 772</nodes>
		</tri>
		<tri idx = "876">
			<nodes>734, 772, 773</nodes>
		</tri>
		<tri idx = "877">
			<nodes>709, 729, 774</nodes>
		</tri>
		<tri idx = "878">
			<nodes>709, 727, 774</nodes>
		</tri>
		<tri idx = "879">
			<nodes>710, 712, 776</nodes>
		</tri>
		<tri idx = "880">
			<nodes>712, 748, 776</nodes>
		</tri>
		<tri idx = "881">
			<nodes>710, 711, 776</nodes>
		</tri>
		<tri idx = "882">
			<nodes>711, 727, 776</nodes>
		</tri>
		<tri idx = "883">
			<nodes>748, 776, 777</nodes>
		</tri>
		<tri idx = "884">
			<nodes>727, 776, 778</nodes>
		</tri>
		<tri idx = "885">
			<nodes>747, 750, 779</nodes>
		</tri>
		<tri idx = "886">
			<nodes>747, 749, 779</nodes>
		</tri>
		<tri idx = "887">
			<nodes>729, 774, 780</nodes>
		</tri>
		<tri idx = "888">
			<nodes>727, 774, 781</nodes>
		</tri>
		<tri idx = "889">
			<nodes>727, 778, 781</nodes>
		</tri>
		<tri idx = "890">
			<nodes>716, 728, 782</nodes>
		</tri>
		<tri idx = "891">
			<nodes>716, 732, 782</nodes>
		</tri>
		<tri idx = "892">
			<nodes>729, 780, 783</nodes>
		</tri>
		<tri idx = "893">
			<nodes>728, 729, 783</nodes>
		</tri>
		<tri idx = "894">
			<nodes>728, 782, 783</nodes>
		</tri>
		<tri idx = "895">
			<nodes>731, 733, 784</nodes>
		</tri>
		<tri idx = "896">
			<nodes>763, 765, 794</nodes>
		</tri>
		<tri idx = "897">
			<nodes>730, 733, 796</nodes>
		</tri>
		<tri idx = "898">
			<nodes>730, 763, 796</nodes>
		</tri>
		<tri idx = "899">
			<nodes>731, 784, 797</nodes>
		</tri>
		<tri idx = "900">
			<nodes>731, 732, 797</nodes>
		</tri>
		<tri idx = "901">
			<nodes>732, 782, 797</nodes>
		</tri>
		<tri idx = "902">
			<nodes>782, 783, 798</nodes>
		</tri>
		<tri idx = "903">
			<nodes>782, 798, 799</nodes>
		</tri>
		<tri idx = "904">
			<nodes>782, 797, 799</nodes>
		</tri>
		<tri idx = "905">
			<nodes>733, 796, 800</nodes>
		</tri>
		<tri idx = "906">
			<nodes>784, 797, 800</nodes>
		</tri>
		<tri idx = "907">
			<nodes>733, 784, 800</nodes>
		</tri>
		<tri idx = "908">
			<nodes>763, 796, 801</nodes>
		</tri>
		<tri idx = "909">
			<nodes>763, 794, 801</nodes>
		</tri>
		<tri idx = "910">
			<nodes>734, 773, 802</nodes>
		</tri>
		<tri idx = "911">
			<nodes>734, 768, 802</nodes>
		</tri>
		<tri idx = "912">
			<nodes>767, 768, 802</nodes>
		</tri>
		<tri idx = "913">
			<nodes>735, 755, 803</nodes>
		</tri>
		<tri idx = "914">
			<nodes>735, 766, 803</nodes>
		</tri>
		<tri idx = "915">
			<nodes>738, 772, 804</nodes>
		</tri>
		<tri idx = "916">
			<nodes>755, 803, 805</nodes>
		</tri>
		<tri idx = "917">
			<nodes>754, 755, 805</nodes>
		</tri>
		<tri idx = "918">
			<nodes>754, 805, 806</nodes>
		</tri>
		<tri idx = "919">
			<nodes>738, 754, 806</nodes>
		</tri>
		<tri idx = "920">
			<nodes>738, 804, 806</nodes>
		</tri>
		<tri idx = "921">
			<nodes>748, 749, 812</nodes>
		</tri>
		<tri idx = "922">
			<nodes>748, 777, 812</nodes>
		</tri>
		<tri idx = "923">
			<nodes>749, 779, 813</nodes>
		</tri>
		<tri idx = "924">
			<nodes>749, 812, 813</nodes>
		</tri>
		<tri idx = "925">
			<nodes>767, 802, 817</nodes>
		</tri>
		<tri idx = "926">
			<nodes>750, 779, 820</nodes>
		</tri>
		<tri idx = "927">
			<nodes>750, 767, 820</nodes>
		</tri>
		<tri idx = "928">
			<nodes>767, 820, 821</nodes>
		</tri>
		<tri idx = "929">
			<nodes>767, 817, 821</nodes>
		</tri>
		<tri idx = "930">
			<nodes>765, 794, 828</nodes>
		</tri>
		<tri idx = "931">
			<nodes>764, 766, 829</nodes>
		</tri>
		<tri idx = "932">
			<nodes>766, 803, 829</nodes>
		</tri>
		<tri idx = "933">
			<nodes>764, 765, 829</nodes>
		</tri>
		<tri idx = "934">
			<nodes>765, 828, 829</nodes>
		</tri>
		<tri idx = "935">
			<nodes>828, 829, 830</nodes>
		</tri>
		<tri idx = "936">
			<nodes>803, 829, 831</nodes>
		</tri>
		<tri idx = "937">
			<nodes>772, 773, 836</nodes>
		</tri>
		<tri idx = "938">
			<nodes>773, 802, 836</nodes>
		</tri>
		<tri idx = "939">
			<nodes>772, 804, 836</nodes>
		</tri>
		<tri idx = "940">
			<nodes>802, 836, 837</nodes>
		</tri>
		<tri idx = "941">
			<nodes>794, 828, 838</nodes>
		</tri>
		<tri idx = "942">
			<nodes>828, 830, 838</nodes>
		</tri>
		<tri idx = "943">
			<nodes>774, 780, 841</nodes>
		</tri>
		<tri idx = "944">
			<nodes>774, 781, 841</nodes>
		</tri>
		<tri idx = "945">
			<nodes>780, 783, 842</nodes>
		</tri>
		<tri idx = "946">
			<nodes>783, 798, 842</nodes>
		</tri>
		<tri idx = "947">
			<nodes>776, 777, 845</nodes>
		</tri>
		<tri idx = "948">
			<nodes>777, 812, 845</nodes>
		</tri>
		<tri idx = "949">
			<nodes>781, 840, 845</nodes>
		</tri>
		<tri idx = "950">
			<nodes>776, 778, 845</nodes>
		</tri>
		<tri idx = "951">
			<nodes>778, 781, 845</nodes>
		</tri>
		<tri idx = "952">
			<nodes>812, 813, 846</nodes>
		</tri>
		<tri idx = "953">
			<nodes>812, 845, 846</nodes>
		</tri>
		<tri idx = "954">
			<nodes>813, 846, 847</nodes>
		</tri>
		<tri idx = "955">
			<nodes>779, 813, 848</nodes>
		</tri>
		<tri idx = "956">
			<nodes>779, 820, 848</nodes>
		</tri>
		<tri idx = "957">
			<nodes>813, 847, 848</nodes>
		</tri>
		<tri idx = "958">
			<nodes>820, 848, 849</nodes>
		</tri>
		<tri idx = "959">
			<nodes>820, 821, 849</nodes>
		</tri>
		<tri idx = "960">
			<nodes>847, 848, 850</nodes>
		</tri>
		<tri idx = "961">
			<nodes>848, 849, 850</nodes>
		</tri>
		<tri idx = "962">
			<nodes>780, 842, 851</nodes>
		</tri>
		<tri idx = "963">
			<nodes>780, 841, 851</nodes>
		</tri>
		<tri idx = "964">
			<nodes>845, 846, 852</nodes>
		</tri>
		<tri idx = "965">
			<nodes>840, 845, 852</nodes>
		</tri>
		<tri idx = "966">
			<nodes>840, 852, 853</nodes>
		</tri>
		<tri idx = "967">
			<nodes>781, 841, 853</nodes>
		</tri>
		<tri idx = "968">
			<nodes>781, 840, 853</nodes>
		</tri>
		<tri idx = "969">
			<nodes>852, 853, 854</nodes>
		</tri>
		<tri idx = "970">
			<nodes>797, 800, 858</nodes>
		</tri>
		<tri idx = "971">
			<nodes>794, 838, 862</nodes>
		</tri>
		<tri idx = "972">
			<nodes>794, 801, 862</nodes>
		</tri>
		<tri idx = "973">
			<nodes>796, 801, 864</nodes>
		</tri>
		<tri idx = "974">
			<nodes>796, 800, 864</nodes>
		</tri>
		<tri idx = "975">
			<nodes>798, 842, 866</nodes>
		</tri>
		<tri idx = "976">
			<nodes>798, 866, 867</nodes>
		</tri>
		<tri idx = "977">
			<nodes>797, 858, 868</nodes>
		</tri>
		<tri idx = "978">
			<nodes>797, 799, 868</nodes>
		</tri>
		<tri idx = "979">
			<nodes>798, 799, 868</nodes>
		</tri>
		<tri idx = "980">
			<nodes>798, 867, 868</nodes>
		</tri>
		<tri idx = "981">
			<nodes>800, 858, 869</nodes>
		</tri>
		<tri idx = "982">
			<nodes>800, 864, 869</nodes>
		</tri>
		<tri idx = "983">
			<nodes>858, 868, 869</nodes>
		</tri>
		<tri idx = "984">
			<nodes>801, 862, 870</nodes>
		</tri>
		<tri idx = "985">
			<nodes>801, 864, 870</nodes>
		</tri>
		<tri idx = "986">
			<nodes>864, 869, 871</nodes>
		</tri>
		<tri idx = "987">
			<nodes>864, 870, 871</nodes>
		</tri>
		<tri idx = "988">
			<nodes>802, 837, 872</nodes>
		</tri>
		<tri idx = "989">
			<nodes>802, 817, 872</nodes>
		</tri>
		<tri idx = "990">
			<nodes>817, 821, 872</nodes>
		</tri>
		<tri idx = "991">
			<nodes>821, 872, 873</nodes>
		</tri>
		<tri idx = "992">
			<nodes>836, 837, 875</nodes>
		</tri>
		<tri idx = "993">
			<nodes>837, 872, 875</nodes>
		</tri>
		<tri idx = "994">
			<nodes>872, 874, 875</nodes>
		</tri>
		<tri idx = "995">
			<nodes>836, 875, 876</nodes>
		</tri>
		<tri idx = "996">
			<nodes>804, 836, 876</nodes>
		</tri>
		<tri idx = "997">
			<nodes>803, 805, 878</nodes>
		</tri>
		<tri idx = "998">
			<nodes>803, 831, 878</nodes>
		</tri>
		<tri idx = "999">
			<nodes>804, 876, 879</nodes>
		</tri>
		<tri idx = "1000">
			<nodes>804, 806, 879</nodes>
		</tri>
		<tri idx = "1001">
			<nodes>806, 879, 880</nodes>
		</tri>
		<tri idx = "1002">
			<nodes>805, 878, 880</nodes>
		</tri>
		<tri idx = "1003">
			<nodes>805, 806, 880</nodes>
		</tri>
		<tri idx = "1004">
			<nodes>821, 873, 890</nodes>
		</tri>
		<tri idx = "1005">
			<nodes>821, 849, 890</nodes>
		</tri>
		<tri idx = "1006">
			<nodes>831, 878, 894</nodes>
		</tri>
		<tri idx = "1007">
			<nodes>829, 831, 894</nodes>
		</tri>
		<tri idx = "1008">
			<nodes>829, 830, 894</nodes>
		</tri>
		<tri idx = "1009">
			<nodes>830, 838, 894</nodes>
		</tri>
		<tri idx = "1010">
			<nodes>838, 894, 895</nodes>
		</tri>
		<tri idx = "1011">
			<nodes>878, 894, 896</nodes>
		</tri>
		<tri idx = "1012">
			<nodes>878, 880, 901</nodes>
		</tri>
		<tri idx = "1013">
			<nodes>878, 896, 901</nodes>
		</tri>
		<tri idx = "1014">
			<nodes>880, 901, 902</nodes>
		</tri>
		<tri idx = "1015">
			<nodes>879, 880, 902</nodes>
		</tri>
		<tri idx = "1016">
			<nodes>838, 862, 903</nodes>
		</tri>
		<tri idx = "1017">
			<nodes>838, 895, 903</nodes>
		</tri>
		<tri idx = "1018">
			<nodes>841, 851, 906</nodes>
		</tri>
		<tri idx = "1019">
			<nodes>841, 853, 906</nodes>
		</tri>
		<tri idx = "1020">
			<nodes>842, 866, 907</nodes>
		</tri>
		<tri idx = "1021">
			<nodes>842, 851, 907</nodes>
		</tri>
		<tri idx = "1022">
			<nodes>866, 907, 909</nodes>
		</tri>
		<tri idx = "1023">
			<nodes>866, 908, 909</nodes>
		</tri>
		<tri idx = "1024">
			<nodes>847, 850, 910</nodes>
		</tri>
		<tri idx = "1025">
			<nodes>846, 852, 910</nodes>
		</tri>
		<tri idx = "1026">
			<nodes>846, 847, 910</nodes>
		</tri>
		<tri idx = "1027">
			<nodes>852, 910, 911</nodes>
		</tri>
		<tri idx = "1028">
			<nodes>852, 854, 911</nodes>
		</tri>
		<tri idx = "1029">
			<nodes>849, 850, 915</nodes>
		</tri>
		<tri idx = "1030">
			<nodes>849, 890, 915</nodes>
		</tri>
		<tri idx = "1031">
			<nodes>850, 910, 917</nodes>
		</tri>
		<tri idx = "1032">
			<nodes>850, 915, 917</nodes>
		</tri>
		<tri idx = "1033">
			<nodes>910, 917, 918</nodes>
		</tri>
		<tri idx = "1034">
			<nodes>910, 911, 918</nodes>
		</tri>
		<tri idx = "1035">
			<nodes>851, 907, 919</nodes>
		</tri>
		<tri idx = "1036">
			<nodes>851, 906, 919</nodes>
		</tri>
		<tri idx = "1037">
			<nodes>854, 911, 921</nodes>
		</tri>
		<tri idx = "1038">
			<nodes>853, 906, 921</nodes>
		</tri>
		<tri idx = "1039">
			<nodes>853, 854, 921</nodes>
		</tri>
		<tri idx = "1040">
			<nodes>911, 921, 922</nodes>
		</tri>
		<tri idx = "1041">
			<nodes>862, 870, 928</nodes>
		</tri>
		<tri idx = "1042">
			<nodes>862, 903, 928</nodes>
		</tri>
		<tri idx = "1043">
			<nodes>867, 868, 931</nodes>
		</tri>
		<tri idx = "1044">
			<nodes>866, 867, 931</nodes>
		</tri>
		<tri idx = "1045">
			<nodes>866, 908, 931</nodes>
		</tri>
		<tri idx = "1046">
			<nodes>869, 871, 932</nodes>
		</tri>
		<tri idx = "1047">
			<nodes>868, 931, 932</nodes>
		</tri>
		<tri idx = "1048">
			<nodes>868, 869, 932</nodes>
		</tri>
		<tri idx = "1049">
			<nodes>870, 928, 933</nodes>
		</tri>
		<tri idx = "1050">
			<nodes>870, 871, 933</nodes>
		</tri>
		<tri idx = "1051">
			<nodes>871, 932, 934</nodes>
		</tri>
		<tri idx = "1052">
			<nodes>871, 933, 934</nodes>
		</tri>
		<tri idx = "1053">
			<nodes>872, 874, 935</nodes>
		</tri>
		<tri idx = "1054">
			<nodes>873, 890, 935</nodes>
		</tri>
		<tri idx = "1055">
			<nodes>890, 915, 935</nodes>
		</tri>
		<tri idx = "1056">
			<nodes>872, 873, 935</nodes>
		</tri>
		<tri idx = "1057">
			<nodes>874, 875, 936</nodes>
		</tri>
		<tri idx = "1058">
			<nodes>874, 935, 936</nodes>
		</tri>
		<tri idx = "1059">
			<nodes>875, 936, 937</nodes>
		</tri>
		<tri idx = "1060">
			<nodes>875, 876, 937</nodes>
		</tri>
		<tri idx = "1061">
			<nodes>879, 902, 938</nodes>
		</tri>
		<tri idx = "1062">
			<nodes>876, 879, 938</nodes>
		</tri>
		<tri idx = "1063">
			<nodes>876, 937, 938</nodes>
		</tri>
		<tri idx = "1064">
			<nodes>894, 896, 949</nodes>
		</tri>
		<tri idx = "1065">
			<nodes>896, 901, 949</nodes>
		</tri>
		<tri idx = "1066">
			<nodes>894, 895, 949</nodes>
		</tri>
		<tri idx = "1067">
			<nodes>895, 903, 949</nodes>
		</tri>
		<tri idx = "1068">
			<nodes>901, 949, 953</nodes>
		</tri>
		<tri idx = "1069">
			<nodes>901, 902, 953</nodes>
		</tri>
		<tri idx = "1070">
			<nodes>902, 953, 954</nodes>
		</tri>
		<tri idx = "1071">
			<nodes>902, 938, 954</nodes>
		</tri>
		<tri idx = "1072">
			<nodes>903, 928, 955</nodes>
		</tri>
		<tri idx = "1073">
			<nodes>903, 949, 955</nodes>
		</tri>
		<tri idx = "1074">
			<nodes>928, 955, 956</nodes>
		</tri>
		<tri idx = "1075">
			<nodes>928, 933, 956</nodes>
		</tri>
		<tri idx = "1076">
			<nodes>911, 918, 957</nodes>
		</tri>
		<tri idx = "1077">
			<nodes>911, 922, 957</nodes>
		</tri>
		<tri idx = "1078">
			<nodes>907, 909, 959</nodes>
		</tri>
		<tri idx = "1079">
			<nodes>907, 919, 959</nodes>
		</tri>
		<tri idx = "1080">
			<nodes>919, 959, 960</nodes>
		</tri>
		<tri idx = "1081">
			<nodes>906, 919, 960</nodes>
		</tri>
		<tri idx = "1082">
			<nodes>906, 921, 960</nodes>
		</tri>
		<tri idx = "1083">
			<nodes>921, 922, 961</nodes>
		</tri>
		<tri idx = "1084">
			<nodes>921, 960, 961</nodes>
		</tri>
		<tri idx = "1085">
			<nodes>960, 961, 962</nodes>
		</tri>
		<tri idx = "1086">
			<nodes>959, 960, 962</nodes>
		</tri>
		<tri idx = "1087">
			<nodes>931, 932, 964</nodes>
		</tri>
		<tri idx = "1088">
			<nodes>932, 934, 964</nodes>
		</tri>
		<tri idx = "1089">
			<nodes>931, 964, 966</nodes>
		</tri>
		<tri idx = "1090">
			<nodes>908, 931, 966</nodes>
		</tri>
		<tri idx = "1091">
			<nodes>908, 909, 966</nodes>
		</tri>
		<tri idx = "1092">
			<nodes>909, 966, 967</nodes>
		</tri>
		<tri idx = "1093">
			<nodes>909, 959, 967</nodes>
		</tri>
		<tri idx = "1094">
			<nodes>959, 962, 968</nodes>
		</tri>
		<tri idx = "1095">
			<nodes>959, 967, 968</nodes>
		</tri>
		<tri idx = "1096">
			<nodes>918, 957, 969</nodes>
		</tri>
		<tri idx = "1097">
			<nodes>917, 918, 970</nodes>
		</tri>
		<tri idx = "1098">
			<nodes>961, 962, 972</nodes>
		</tri>
		<tri idx = "1099">
			<nodes>970, 971, 973</nodes>
		</tri>
		<tri idx = "1100">
			<nodes>915, 917, 975</nodes>
		</tri>
		<tri idx = "1101">
			<nodes>917, 970, 975</nodes>
		</tri>
		<tri idx = "1102">
			<nodes>915, 975, 976</nodes>
		</tri>
		<tri idx = "1103">
			<nodes>915, 935, 976</nodes>
		</tri>
		<tri idx = "1104">
			<nodes>975, 976, 977</nodes>
		</tri>
		<tri idx = "1105">
			<nodes>922, 961, 980</nodes>
		</tri>
		<tri idx = "1106">
			<nodes>961, 972, 980</nodes>
		</tri>
		<tri idx = "1107">
			<nodes>922, 957, 980</nodes>
		</tri>
		<tri idx = "1108">
			<nodes>957, 980, 981</nodes>
		</tri>
		<tri idx = "1109">
			<nodes>970, 975, 987</nodes>
		</tri>
		<tri idx = "1110">
			<nodes>970, 971, 987</nodes>
		</tri>
		<tri idx = "1111">
			<nodes>918, 969, 990</nodes>
		</tri>
		<tri idx = "1112">
			<nodes>918, 970, 990</nodes>
		</tri>
		<tri idx = "1113">
			<nodes>969, 974, 990</nodes>
		</tri>
		<tri idx = "1114">
			<nodes>970, 990, 991</nodes>
		</tri>
		<tri idx = "1115">
			<nodes>970, 973, 991</nodes>
		</tri>
		<tri idx = "1116">
			<nodes>973, 974, 991</nodes>
		</tri>
		<tri idx = "1117">
			<nodes>974, 990, 991</nodes>
		</tri>
		<tri idx = "1118">
			<nodes>975, 977, 995</nodes>
		</tri>
		<tri idx = "1119">
			<nodes>975, 987, 995</nodes>
		</tri>
		<tri idx = "1120">
			<nodes>933, 956, 1002</nodes>
		</tri>
		<tri idx = "1121">
			<nodes>933, 934, 1002</nodes>
		</tri>
		<tri idx = "1122">
			<nodes>934, 964, 1002</nodes>
		</tri>
		<tri idx = "1123">
			<nodes>935, 976, 1003</nodes>
		</tri>
		<tri idx = "1124">
			<nodes>936, 937, 1003</nodes>
		</tri>
		<tri idx = "1125">
			<nodes>935, 936, 1003</nodes>
		</tri>
		<tri idx = "1126">
			<nodes>938, 954, 1004</nodes>
		</tri>
		<tri idx = "1127">
			<nodes>937, 938, 1004</nodes>
		</tri>
		<tri idx = "1128">
			<nodes>937, 1003, 1004</nodes>
		</tri>
		<tri idx = "1129">
			<nodes>976, 977, 1011</nodes>
		</tri>
		<tri idx = "1130">
			<nodes>976, 1003, 1011</nodes>
		</tri>
		<tri idx = "1131">
			<nodes>977, 996, 1011</nodes>
		</tri>
		<tri idx = "1132">
			<nodes>996, 1011, 1012</nodes>
		</tri>
		<tri idx = "1133">
			<nodes>949, 953, 1013</nodes>
		</tri>
		<tri idx = "1134">
			<nodes>949, 955, 1013</nodes>
		</tri>
		<tri idx = "1135">
			<nodes>954, 1004, 1015</nodes>
		</tri>
		<tri idx = "1136">
			<nodes>953, 1013, 1015</nodes>
		</tri>
		<tri idx = "1137">
			<nodes>953, 954, 1015</nodes>
		</tri>
		<tri idx = "1138">
			<nodes>996, 1012, 1016</nodes>
		</tri>
		<tri idx = "1139">
			<nodes>955, 1013, 1017</nodes>
		</tri>
		<tri idx = "1140">
			<nodes>955, 956, 1017</nodes>
		</tri>
		<tri idx = "1141">
			<nodes>956, 1002, 1017</nodes>
		</tri>
		<tri idx = "1142">
			<nodes>969, 974, 1018</nodes>
		</tri>
		<tri idx = "1143">
			<nodes>957, 969, 1018</nodes>
		</tri>
		<tri idx = "1144">
			<nodes>957, 981, 1018</nodes>
		</tri>
		<tri idx = "1145">
			<nodes>974, 1018, 1019</nodes>
		</tri>
		<tri idx = "1146">
			<nodes>1018, 1019, 1021</nodes>
		</tri>
		<tri idx = "1147">
			<nodes>1019, 1020, 1021</nodes>
		</tri>
		<tri idx = "1148">
			<nodes>1018, 1021, 1022</nodes>
		</tri>
		<tri idx = "1149">
			<nodes>962, 968, 1024</nodes>
		</tri>
		<tri idx = "1150">
			<nodes>962, 972, 1024</nodes>
		</tri>
		<tri idx = "1151">
			<nodes>1018, 1022, 1026</nodes>
		</tri>
		<tri idx = "1152">
			<nodes>972, 980, 1026</nodes>
		</tri>
		<tri idx = "1153">
			<nodes>980, 981, 1026</nodes>
		</tri>
		<tri idx = "1154">
			<nodes>981, 1018, 1026</nodes>
		</tri>
		<tri idx = "1155">
			<nodes>972, 1026, 1027</nodes>
		</tri>
		<tri idx = "1156">
			<nodes>972, 1024, 1027</nodes>
		</tri>
		<tri idx = "1157">
			<nodes>1026, 1027, 1028</nodes>
		</tri>
		<tri idx = "1158">
			<nodes>1022, 1026, 1028</nodes>
		</tri>
		<tri idx = "1159">
			<nodes>1022, 1023, 1028</nodes>
		</tri>
		<tri idx = "1160">
			<nodes>1002, 1017, 1030</nodes>
		</tri>
		<tri idx = "1161">
			<nodes>964, 1002, 1030</nodes>
		</tri>
		<tri idx = "1162">
			<nodes>964, 966, 1033</nodes>
		</tri>
		<tri idx = "1163">
			<nodes>964, 1030, 1033</nodes>
		</tri>
		<tri idx = "1164">
			<nodes>1024, 1027, 1035</nodes>
		</tri>
		<tri idx = "1165">
			<nodes>966, 1033, 1036</nodes>
		</tri>
		<tri idx = "1166">
			<nodes>966, 967, 1036</nodes>
		</tri>
		<tri idx = "1167">
			<nodes>967, 968, 1037</nodes>
		</tri>
		<tri idx = "1168">
			<nodes>967, 1036, 1037</nodes>
		</tri>
		<tri idx = "1169">
			<nodes>968, 1024, 1037</nodes>
		</tri>
		<tri idx = "1170">
			<nodes>1024, 1035, 1037</nodes>
		</tri>
		<tri idx = "1171">
			<nodes>987, 995, 1038</nodes>
		</tri>
		<tri idx = "1172">
			<nodes>971, 973, 1038</nodes>
		</tri>
		<tri idx = "1173">
			<nodes>971, 987, 1038</nodes>
		</tri>
		<tri idx = "1174">
			<nodes>973, 1038, 1039</nodes>
		</tri>
		<tri idx = "1175">
			<nodes>973, 974, 1040</nodes>
		</tri>
		<tri idx = "1176">
			<nodes>973, 1039, 1040</nodes>
		</tri>
		<tri idx = "1177">
			<nodes>974, 1019, 1040</nodes>
		</tri>
		<tri idx = "1178">
			<nodes>1019, 1020, 1041</nodes>
		</tri>
		<tri idx = "1179">
			<nodes>1019, 1040, 1041</nodes>
		</tri>
		<tri idx = "1180">
			<nodes>1020, 1041, 1042</nodes>
		</tri>
		<tri idx = "1181">
			<nodes>1041, 1042, 1043</nodes>
		</tri>
		<tri idx = "1182">
			<nodes>1040, 1041, 1043</nodes>
		</tri>
		<tri idx = "1183">
			<nodes>1039, 1040, 1043</nodes>
		</tri>
		<tri idx = "1184">
			<nodes>1039, 1043, 1044</nodes>
		</tri>
		<tri idx = "1185">
			<nodes>977, 996, 1048</nodes>
		</tri>
		<tri idx = "1186">
			<nodes>996, 1016, 1048</nodes>
		</tri>
		<tri idx = "1187">
			<nodes>977, 995, 1048</nodes>
		</tri>
		<tri idx = "1188">
			<nodes>995, 1038, 1048</nodes>
		</tri>
		<tri idx = "1189">
			<nodes>1038, 1048, 1049</nodes>
		</tri>
		<tri idx = "1190">
			<nodes>1038, 1039, 1049</nodes>
		</tri>
		<tri idx = "1191">
			<nodes>1039, 1044, 1049</nodes>
		</tri>
		<tri idx = "1192">
			<nodes>1048, 1049, 1050</nodes>
		</tri>
		<tri idx = "1193">
			<nodes>1016, 1048, 1051</nodes>
		</tri>
		<tri idx = "1194">
			<nodes>1048, 1050, 1051</nodes>
		</tri>
		<tri idx = "1195">
			<nodes>1050, 1051, 1054</nodes>
		</tri>
		<tri idx = "1196">
			<nodes>1012, 1016, 1065</nodes>
		</tri>
		<tri idx = "1197">
			<nodes>1003, 1004, 1068</nodes>
		</tri>
		<tri idx = "1198">
			<nodes>1004, 1015, 1068</nodes>
		</tri>
		<tri idx = "1199">
			<nodes>1003, 1011, 1068</nodes>
		</tri>
		<tri idx = "1200">
			<nodes>1011, 1068, 1073</nodes>
		</tri>
		<tri idx = "1201">
			<nodes>1011, 1012, 1073</nodes>
		</tri>
		<tri idx = "1202">
			<nodes>1012, 1065, 1073</nodes>
		</tri>
		<tri idx = "1203">
			<nodes>1013, 1015, 1074</nodes>
		</tri>
		<tri idx = "1204">
			<nodes>1013, 1017, 1074</nodes>
		</tri>
		<tri idx = "1205">
			<nodes>1015, 1074, 1075</nodes>
		</tri>
		<tri idx = "1206">
			<nodes>1015, 1068, 1075</nodes>
		</tri>
		<tri idx = "1207">
			<nodes>1068, 1073, 1075</nodes>
		</tri>
		<tri idx = "1208">
			<nodes>1016, 1065, 1078</nodes>
		</tri>
		<tri idx = "1209">
			<nodes>1073, 1077, 1078</nodes>
		</tri>
		<tri idx = "1210">
			<nodes>1065, 1073, 1078</nodes>
		</tri>
		<tri idx = "1211">
			<nodes>1016, 1078, 1079</nodes>
		</tri>
		<tri idx = "1212">
			<nodes>1016, 1051, 1079</nodes>
		</tri>
		<tri idx = "1213">
			<nodes>1017, 1030, 1080</nodes>
		</tri>
		<tri idx = "1214">
			<nodes>1017, 1074, 1080</nodes>
		</tri>
		<tri idx = "1215">
			<nodes>1020, 1021, 1082</nodes>
		</tri>
		<tri idx = "1216">
			<nodes>1020, 1042, 1082</nodes>
		</tri>
		<tri idx = "1217">
			<nodes>1021, 1022, 1083</nodes>
		</tri>
		<tri idx = "1218">
			<nodes>1022, 1023, 1083</nodes>
		</tri>
		<tri idx = "1219">
			<nodes>1021, 1082, 1083</nodes>
		</tri>
		<tri idx = "1220">
			<nodes>1042, 1082, 1084</nodes>
		</tri>
		<tri idx = "1221">
			<nodes>1027, 1035, 1087</nodes>
		</tri>
		<tri idx = "1222">
			<nodes>1027, 1028, 1087</nodes>
		</tri>
		<tri idx = "1223">
			<nodes>1035, 1085, 1087</nodes>
		</tri>
		<tri idx = "1224">
			<nodes>1023, 1028, 1088</nodes>
		</tri>
		<tri idx = "1225">
			<nodes>1028, 1087, 1088</nodes>
		</tri>
		<tri idx = "1226">
			<nodes>1023, 1088, 1089</nodes>
		</tri>
		<tri idx = "1227">
			<nodes>1023, 1083, 1089</nodes>
		</tri>
		<tri idx = "1228">
			<nodes>1082, 1083, 1089</nodes>
		</tri>
		<tri idx = "1229">
			<nodes>1087, 1088, 1090</nodes>
		</tri>
		<tri idx = "1230">
			<nodes>1085, 1087, 1090</nodes>
		</tri>
		<tri idx = "1231">
			<nodes>1082, 1089, 1094</nodes>
		</tri>
		<tri idx = "1232">
			<nodes>1089, 1094, 1095</nodes>
		</tri>
		<tri idx = "1233">
			<nodes>1088, 1089, 1095</nodes>
		</tri>
		<tri idx = "1234">
			<nodes>1088, 1090, 1096</nodes>
		</tri>
		<tri idx = "1235">
			<nodes>1088, 1095, 1096</nodes>
		</tri>
		<tri idx = "1236">
			<nodes>1085, 1090, 1097</nodes>
		</tri>
		<tri idx = "1237">
			<nodes>1090, 1096, 1097</nodes>
		</tri>
		<tri idx = "1238">
			<nodes>1033, 1036, 1100</nodes>
		</tri>
		<tri idx = "1239">
			<nodes>1033, 1100, 1101</nodes>
		</tri>
		<tri idx = "1240">
			<nodes>1030, 1080, 1102</nodes>
		</tri>
		<tri idx = "1241">
			<nodes>1030, 1033, 1102</nodes>
		</tri>
		<tri idx = "1242">
			<nodes>1033, 1101, 1102</nodes>
		</tri>
		<tri idx = "1243">
			<nodes>1101, 1102, 1103</nodes>
		</tri>
		<tri idx = "1244">
			<nodes>1080, 1102, 1104</nodes>
		</tri>
		<tri idx = "1245">
			<nodes>1036, 1100, 1107</nodes>
		</tri>
		<tri idx = "1246">
			<nodes>1035, 1085, 1107</nodes>
		</tri>
		<tri idx = "1247">
			<nodes>1035, 1037, 1107</nodes>
		</tri>
		<tri idx = "1248">
			<nodes>1036, 1037, 1107</nodes>
		</tri>
		<tri idx = "1249">
			<nodes>1085, 1107, 1108</nodes>
		</tri>
		<tri idx = "1250">
			<nodes>1085, 1097, 1108</nodes>
		</tri>
		<tri idx = "1251">
			<nodes>1050, 1054, 1111</nodes>
		</tri>
		<tri idx = "1252">
			<nodes>1042, 1043, 1112</nodes>
		</tri>
		<tri idx = "1253">
			<nodes>1042, 1084, 1112</nodes>
		</tri>
		<tri idx = "1254">
			<nodes>1043, 1044, 1113</nodes>
		</tri>
		<tri idx = "1255">
			<nodes>1043, 1112, 1113</nodes>
		</tri>
		<tri idx = "1256">
			<nodes>1044, 1113, 1114</nodes>
		</tri>
		<tri idx = "1257">
			<nodes>1050, 1111, 1114</nodes>
		</tri>
		<tri idx = "1258">
			<nodes>1111, 1113, 1114</nodes>
		</tri>
		<tri idx = "1259">
			<nodes>1049, 1050, 1114</nodes>
		</tri>
		<tri idx = "1260">
			<nodes>1044, 1049, 1114</nodes>
		</tri>
		<tri idx = "1261">
			<nodes>1112, 1113, 1115</nodes>
		</tri>
		<tri idx = "1262">
			<nodes>1111, 1113, 1115</nodes>
		</tri>
		<tri idx = "1263">
			<nodes>1051, 1079, 1119</nodes>
		</tri>
		<tri idx = "1264">
			<nodes>1051, 1054, 1119</nodes>
		</tri>
		<tri idx = "1265">
			<nodes>1054, 1119, 1122</nodes>
		</tri>
		<tri idx = "1266">
			<nodes>1054, 1111, 1122</nodes>
		</tri>
		<tri idx = "1267">
			<nodes>1111, 1122, 1123</nodes>
		</tri>
		<tri idx = "1268">
			<nodes>1084, 1112, 1124</nodes>
		</tri>
		<tri idx = "1269">
			<nodes>1112, 1115, 1124</nodes>
		</tri>
		<tri idx = "1270">
			<nodes>1111, 1123, 1125</nodes>
		</tri>
		<tri idx = "1271">
			<nodes>1111, 1115, 1125</nodes>
		</tri>
		<tri idx = "1272">
			<nodes>1115, 1124, 1125</nodes>
		</tri>
		<tri idx = "1273">
			<nodes>1082, 1084, 1126</nodes>
		</tri>
		<tri idx = "1274">
			<nodes>1084, 1124, 1126</nodes>
		</tri>
		<tri idx = "1275">
			<nodes>1082, 1094, 1126</nodes>
		</tri>
		<tri idx = "1276">
			<nodes>1073, 1075, 1135</nodes>
		</tri>
		<tri idx = "1277">
			<nodes>1073, 1077, 1135</nodes>
		</tri>
		<tri idx = "1278">
			<nodes>1074, 1075, 1136</nodes>
		</tri>
		<tri idx = "1279">
			<nodes>1074, 1080, 1136</nodes>
		</tri>
		<tri idx = "1280">
			<nodes>1075, 1135, 1137</nodes>
		</tri>
		<tri idx = "1281">
			<nodes>1075, 1136, 1137</nodes>
		</tri>
		<tri idx = "1282">
			<nodes>1119, 1122, 1139</nodes>
		</tri>
		<tri idx = "1283">
			<nodes>1079, 1119, 1139</nodes>
		</tri>
		<tri idx = "1284">
			<nodes>1135, 1137, 1140</nodes>
		</tri>
		<tri idx = "1285">
			<nodes>1077, 1078, 1140</nodes>
		</tri>
		<tri idx = "1286">
			<nodes>1077, 1135, 1140</nodes>
		</tri>
		<tri idx = "1287">
			<nodes>1078, 1140, 1141</nodes>
		</tri>
		<tri idx = "1288">
			<nodes>1078, 1079, 1141</nodes>
		</tri>
		<tri idx = "1289">
			<nodes>1079, 1139, 1141</nodes>
		</tri>
		<tri idx = "1290">
			<nodes>1080, 1104, 1144</nodes>
		</tri>
		<tri idx = "1291">
			<nodes>1080, 1136, 1144</nodes>
		</tri>
		<tri idx = "1292">
			<nodes>1102, 1104, 1146</nodes>
		</tri>
		<tri idx = "1293">
			<nodes>1094, 1126, 1151</nodes>
		</tri>
		<tri idx = "1294">
			<nodes>1094, 1095, 1151</nodes>
		</tri>
		<tri idx = "1295">
			<nodes>1095, 1096, 1152</nodes>
		</tri>
		<tri idx = "1296">
			<nodes>1095, 1151, 1152</nodes>
		</tri>
		<tri idx = "1297">
			<nodes>1096, 1152, 1153</nodes>
		</tri>
		<tri idx = "1298">
			<nodes>1097, 1108, 1153</nodes>
		</tri>
		<tri idx = "1299">
			<nodes>1096, 1097, 1153</nodes>
		</tri>
		<tri idx = "1300">
			<nodes>1100, 1101, 1155</nodes>
		</tri>
		<tri idx = "1301">
			<nodes>1100, 1107, 1155</nodes>
		</tri>
		<tri idx = "1302">
			<nodes>1101, 1103, 1155</nodes>
		</tri>
		<tri idx = "1303">
			<nodes>1102, 1103, 1156</nodes>
		</tri>
		<tri idx = "1304">
			<nodes>1103, 1155, 1156</nodes>
		</tri>
		<tri idx = "1305">
			<nodes>1102, 1146, 1156</nodes>
		</tri>
		<tri idx = "1306">
			<nodes>1104, 1144, 1157</nodes>
		</tri>
		<tri idx = "1307">
			<nodes>1146, 1156, 1157</nodes>
		</tri>
		<tri idx = "1308">
			<nodes>1104, 1146, 1157</nodes>
		</tri>
		<tri idx = "1309">
			<nodes>1108, 1153, 1159</nodes>
		</tri>
		<tri idx = "1310">
			<nodes>1107, 1155, 1160</nodes>
		</tri>
		<tri idx = "1311">
			<nodes>1107, 1108, 1160</nodes>
		</tri>
		<tri idx = "1312">
			<nodes>1108, 1159, 1160</nodes>
		</tri>
		<tri idx = "1313">
			<nodes>1122, 1139, 1166</nodes>
		</tri>
		<tri idx = "1314">
			<nodes>1122, 1123, 1166</nodes>
		</tri>
		<tri idx = "1315">
			<nodes>1139, 1165, 1166</nodes>
		</tri>
		<tri idx = "1316">
			<nodes>1152, 1153, 1167</nodes>
		</tri>
		<tri idx = "1317">
			<nodes>1151, 1152, 1167</nodes>
		</tri>
		<tri idx = "1318">
			<nodes>1123, 1125, 1169</nodes>
		</tri>
		<tri idx = "1319">
			<nodes>1123, 1166, 1169</nodes>
		</tri>
		<tri idx = "1320">
			<nodes>1125, 1169, 1170</nodes>
		</tri>
		<tri idx = "1321">
			<nodes>1124, 1125, 1170</nodes>
		</tri>
		<tri idx = "1322">
			<nodes>1124, 1126, 1170</nodes>
		</tri>
		<tri idx = "1323">
			<nodes>1126, 1151, 1170</nodes>
		</tri>
		<tri idx = "1324">
			<nodes>1151, 1167, 1170</nodes>
		</tri>
		<tri idx = "1325">
			<nodes>1137, 1140, 1174</nodes>
		</tri>
		<tri idx = "1326">
			<nodes>1136, 1137, 1174</nodes>
		</tri>
		<tri idx = "1327">
			<nodes>1144, 1157, 1174</nodes>
		</tri>
		<tri idx = "1328">
			<nodes>1136, 1144, 1174</nodes>
		</tri>
		<tri idx = "1329">
			<nodes>1139, 1165, 1175</nodes>
		</tri>
		<tri idx = "1330">
			<nodes>1139, 1141, 1175</nodes>
		</tri>
		<tri idx = "1331">
			<nodes>1140, 1174, 1176</nodes>
		</tri>
		<tri idx = "1332">
			<nodes>1141, 1175, 1176</nodes>
		</tri>
		<tri idx = "1333">
			<nodes>1140, 1141, 1176</nodes>
		</tri>
		<tri idx = "1334">
			<nodes>1165, 1175, 1177</nodes>
		</tri>
		<tri idx = "1335">
			<nodes>1165, 1166, 1178</nodes>
		</tri>
		<tri idx = "1336">
			<nodes>1166, 1169, 1178</nodes>
		</tri>
		<tri idx = "1337">
			<nodes>1165, 1177, 1178</nodes>
		</tri>
		<tri idx = "1338">
			<nodes>1157, 1174, 1182</nodes>
		</tri>
		<tri idx = "1339">
			<nodes>1153, 1167, 1184</nodes>
		</tri>
		<tri idx = "1340">
			<nodes>1153, 1159, 1186</nodes>
		</tri>
		<tri idx = "1341">
			<nodes>1153, 1184, 1186</nodes>
		</tri>
		<tri idx = "1342">
			<nodes>1155, 1156, 1187</nodes>
		</tri>
		<tri idx = "1343">
			<nodes>1155, 1160, 1187</nodes>
		</tri>
		<tri idx = "1344">
			<nodes>1156, 1157, 1188</nodes>
		</tri>
		<tri idx = "1345">
			<nodes>1156, 1187, 1188</nodes>
		</tri>
		<tri idx = "1346">
			<nodes>1157, 1182, 1188</nodes>
		</tri>
		<tri idx = "1347">
			<nodes>1159, 1186, 1189</nodes>
		</tri>
		<tri idx = "1348">
			<nodes>1160, 1187, 1189</nodes>
		</tri>
		<tri idx = "1349">
			<nodes>1159, 1160, 1189</nodes>
		</tri>
		<tri idx = "1350">
			<nodes>1167, 1184, 1191</nodes>
		</tri>
		<tri idx = "1351">
			<nodes>1167, 1170, 1191</nodes>
		</tri>
		<tri idx = "1352">
			<nodes>1169, 1178, 1192</nodes>
		</tri>
		<tri idx = "1353">
			<nodes>1169, 1170, 1192</nodes>
		</tri>
		<tri idx = "1354">
			<nodes>1170, 1191, 1192</nodes>
		</tri>
		<tri idx = "1355">
			<nodes>1175, 1176, 1194</nodes>
		</tri>
		<tri idx = "1356">
			<nodes>1175, 1177, 1194</nodes>
		</tri>
		<tri idx = "1357">
			<nodes>1174, 1176, 1194</nodes>
		</tri>
		<tri idx = "1358">
			<nodes>1174, 1182, 1194</nodes>
		</tri>
		<tri idx = "1359">
			<nodes>1177, 1194, 1195</nodes>
		</tri>
		<tri idx = "1360">
			<nodes>1178, 1192, 1195</nodes>
		</tri>
		<tri idx = "1361">
			<nodes>1177, 1178, 1195</nodes>
		</tri>
		<tri idx = "1362">
			<nodes>1182, 1194, 1197</nodes>
		</tri>
		<tri idx = "1363">
			<nodes>1182, 1188, 1197</nodes>
		</tri>
		<tri idx = "1364">
			<nodes>1184, 1191, 1198</nodes>
		</tri>
		<tri idx = "1365">
			<nodes>1184, 1186, 1198</nodes>
		</tri>
		<tri idx = "1366">
			<nodes>1186, 1189, 1199</nodes>
		</tri>
		<tri idx = "1367">
			<nodes>1187, 1189, 1199</nodes>
		</tri>
		<tri idx = "1368">
			<nodes>1186, 1198, 1199</nodes>
		</tri>
		<tri idx = "1369">
			<nodes>1188, 1197, 1199</nodes>
		</tri>
		<tri idx = "1370">
			<nodes>1187, 1188, 1199</nodes>
		</tri>
		<tri idx = "1371">
			<nodes>1192, 1195, 1200</nodes>
		</tri>
		<tri idx = "1372">
			<nodes>1191, 1192, 1200</nodes>
		</tri>
		<tri idx = "1373">
			<nodes>1191, 1198, 1200</nodes>
		</tri>
		<tri idx = "1374">
			<nodes>1194, 1197, 1201</nodes>
		</tri>
		<tri idx = "1375">
			<nodes>1194, 1195, 1201</nodes>
		</tri>
		<tri idx = "1376">
			<nodes>1195, 1200, 1201</nodes>
		</tri>
		<tri idx = "1377">
			<nodes>1198, 1200, 1202</nodes>
		</tri>
		<tri idx = "1378">
			<nodes>1198, 1199, 1202</nodes>
		</tri>
		<tri idx = "1379">
			<nodes>1197, 1201, 1202</nodes>
		</tri>
		<tri idx = "1380">
			<nodes>1197, 1199, 1202</nodes>
		</tri>
		<tri idx = "1381">
			<nodes>1200, 1201, 1202</nodes>
		</tri>
		<tri idx = "1382">
			<nodes>1, 26, 32</nodes>
		</tri>
		<tri idx = "1383">
			<nodes>3, 26, 32</nodes>
		</tri>
		<tri idx = "1384">
			<nodes>1, 3, 32</nodes>
		</tri>
		<tri idx = "1385">
			<nodes>3, 11, 32</nodes>
		</tri>
		<tri idx = "1386">
			<nodes>1, 11, 32</nodes>
		</tri>
		<tri idx = "1387">
			<nodes>11, 21, 32</nodes>
		</tri>
		<tri idx = "1388">
			<nodes>1, 21, 32</nodes>
		</tri>
		<tri idx = "1389">
			<nodes>19, 21, 32</nodes>
		</tri>
		<tri idx = "1390">
			<nodes>1, 19, 32</nodes>
		</tri>
		<tri idx = "1391">
			<nodes>10, 11, 32</nodes>
		</tri>
		<tri idx = "1392">
			<nodes>10, 21, 32</nodes>
		</tri>
		<tri idx = "1393">
			<nodes>10, 17, 32</nodes>
		</tri>
		<tri idx = "1394">
			<nodes>17, 21, 32</nodes>
		</tri>
		<tri idx = "1395">
			<nodes>0, 12, 33</nodes>
		</tri>
		<tri idx = "1396">
			<nodes>12, 30, 33</nodes>
		</tri>
		<tri idx = "1397">
			<nodes>0, 30, 33</nodes>
		</tri>
		<tri idx = "1398">
			<nodes>0, 19, 33</nodes>
		</tri>
		<tri idx = "1399">
			<nodes>12, 19, 33</nodes>
		</tri>
		<tri idx = "1400">
			<nodes>12, 31, 33</nodes>
		</tri>
		<tri idx = "1401">
			<nodes>30, 31, 33</nodes>
		</tri>
		<tri idx = "1402">
			<nodes>22, 30, 33</nodes>
		</tri>
		<tri idx = "1403">
			<nodes>0, 22, 33</nodes>
		</tri>
		<tri idx = "1404">
			<nodes>22, 25, 33</nodes>
		</tri>
		<tri idx = "1405">
			<nodes>0, 25, 33</nodes>
		</tri>
		<tri idx = "1406">
			<nodes>2, 19, 34</nodes>
		</tri>
		<tri idx = "1407">
			<nodes>0, 19, 34</nodes>
		</tri>
		<tri idx = "1408">
			<nodes>0, 2, 34</nodes>
		</tri>
		<tri idx = "1409">
			<nodes>2, 29, 34</nodes>
		</tri>
		<tri idx = "1410">
			<nodes>2, 25, 34</nodes>
		</tri>
		<tri idx = "1411">
			<nodes>25, 29, 34</nodes>
		</tri>
		<tri idx = "1412">
			<nodes>19, 33, 34</nodes>
		</tri>
		<tri idx = "1413">
			<nodes>0, 33, 34</nodes>
		</tri>
		<tri idx = "1414">
			<nodes>0, 25, 34</nodes>
		</tri>
		<tri idx = "1415">
			<nodes>1, 2, 34</nodes>
		</tri>
		<tri idx = "1416">
			<nodes>2, 26, 34</nodes>
		</tri>
		<tri idx = "1417">
			<nodes>1, 26, 34</nodes>
		</tri>
		<tri idx = "1418">
			<nodes>1, 19, 34</nodes>
		</tri>
		<tri idx = "1419">
			<nodes>26, 32, 34</nodes>
		</tri>
		<tri idx = "1420">
			<nodes>1, 32, 34</nodes>
		</tri>
		<tri idx = "1421">
			<nodes>19, 32, 34</nodes>
		</tri>
		<tri idx = "1422">
			<nodes>26, 29, 34</nodes>
		</tri>
		<tri idx = "1423">
			<nodes>25, 33, 34</nodes>
		</tri>
		<tri idx = "1424">
			<nodes>12, 33, 36</nodes>
		</tri>
		<tri idx = "1425">
			<nodes>31, 33, 36</nodes>
		</tri>
		<tri idx = "1426">
			<nodes>3, 9, 57</nodes>
		</tri>
		<tri idx = "1427">
			<nodes>3, 4, 57</nodes>
		</tri>
		<tri idx = "1428">
			<nodes>4, 9, 57</nodes>
		</tri>
		<tri idx = "1429">
			<nodes>3, 11, 57</nodes>
		</tri>
		<tri idx = "1430">
			<nodes>3, 32, 57</nodes>
		</tri>
		<tri idx = "1431">
			<nodes>11, 32, 57</nodes>
		</tri>
		<tri idx = "1432">
			<nodes>3, 26, 57</nodes>
		</tri>
		<tri idx = "1433">
			<nodes>26, 32, 57</nodes>
		</tri>
		<tri idx = "1434">
			<nodes>24, 26, 57</nodes>
		</tri>
		<tri idx = "1435">
			<nodes>3, 24, 57</nodes>
		</tri>
		<tri idx = "1436">
			<nodes>5, 24, 57</nodes>
		</tri>
		<tri idx = "1437">
			<nodes>3, 5, 57</nodes>
		</tri>
		<tri idx = "1438">
			<nodes>9, 11, 57</nodes>
		</tri>
		<tri idx = "1439">
			<nodes>4, 7, 57</nodes>
		</tri>
		<tri idx = "1440">
			<nodes>7, 9, 57</nodes>
		</tri>
		<tri idx = "1441">
			<nodes>5, 24, 58</nodes>
		</tri>
		<tri idx = "1442">
			<nodes>6, 24, 58</nodes>
		</tri>
		<tri idx = "1443">
			<nodes>5, 6, 58</nodes>
		</tri>
		<tri idx = "1444">
			<nodes>24, 57, 58</nodes>
		</tri>
		<tri idx = "1445">
			<nodes>5, 57, 58</nodes>
		</tri>
		<tri idx = "1446">
			<nodes>4, 57, 61</nodes>
		</tri>
		<tri idx = "1447">
			<nodes>7, 57, 61</nodes>
		</tri>
		<tri idx = "1448">
			<nodes>4, 57, 62</nodes>
		</tri>
		<tri idx = "1449">
			<nodes>57, 61, 62</nodes>
		</tri>
		<tri idx = "1450">
			<nodes>3, 57, 62</nodes>
		</tri>
		<tri idx = "1451">
			<nodes>5, 57, 62</nodes>
		</tri>
		<tri idx = "1452">
			<nodes>5, 58, 62</nodes>
		</tri>
		<tri idx = "1453">
			<nodes>57, 58, 62</nodes>
		</tri>
		<tri idx = "1454">
			<nodes>58, 59, 63</nodes>
		</tri>
		<tri idx = "1455">
			<nodes>6, 58, 63</nodes>
		</tri>
		<tri idx = "1456">
			<nodes>6, 58, 59</nodes>
		</tri>
		<tri idx = "1457">
			<nodes>5, 58, 63</nodes>
		</tri>
		<tri idx = "1458">
			<nodes>58, 62, 63</nodes>
		</tri>
		<tri idx = "1459">
			<nodes>28, 68, 69</nodes>
		</tri>
		<tri idx = "1460">
			<nodes>28, 67, 69</nodes>
		</tri>
		<tri idx = "1461">
			<nodes>67, 68, 69</nodes>
		</tri>
		<tri idx = "1462">
			<nodes>6, 59, 69</nodes>
		</tri>
		<tri idx = "1463">
			<nodes>58, 59, 69</nodes>
		</tri>
		<tri idx = "1464">
			<nodes>6, 58, 69</nodes>
		</tri>
		<tri idx = "1465">
			<nodes>27, 67, 69</nodes>
		</tri>
		<tri idx = "1466">
			<nodes>27, 28, 69</nodes>
		</tri>
		<tri idx = "1467">
			<nodes>6, 24, 69</nodes>
		</tri>
		<tri idx = "1468">
			<nodes>24, 28, 69</nodes>
		</tri>
		<tri idx = "1469">
			<nodes>6, 28, 69</nodes>
		</tri>
		<tri idx = "1470">
			<nodes>28, 59, 69</nodes>
		</tri>
		<tri idx = "1471">
			<nodes>59, 68, 69</nodes>
		</tri>
		<tri idx = "1472">
			<nodes>24, 58, 69</nodes>
		</tri>
		<tri idx = "1473">
			<nodes>7, 9, 74</nodes>
		</tri>
		<tri idx = "1474">
			<nodes>9, 57, 74</nodes>
		</tri>
		<tri idx = "1475">
			<nodes>7, 57, 74</nodes>
		</tri>
		<tri idx = "1476">
			<nodes>7, 56, 74</nodes>
		</tri>
		<tri idx = "1477">
			<nodes>7, 61, 74</nodes>
		</tri>
		<tri idx = "1478">
			<nodes>56, 61, 74</nodes>
		</tri>
		<tri idx = "1479">
			<nodes>56, 64, 74</nodes>
		</tri>
		<tri idx = "1480">
			<nodes>61, 64, 74</nodes>
		</tri>
		<tri idx = "1481">
			<nodes>7, 46, 74</nodes>
		</tri>
		<tri idx = "1482">
			<nodes>9, 46, 74</nodes>
		</tri>
		<tri idx = "1483">
			<nodes>46, 56, 74</nodes>
		</tri>
		<tri idx = "1484">
			<nodes>57, 61, 74</nodes>
		</tri>
		<tri idx = "1485">
			<nodes>46, 55, 74</nodes>
		</tri>
		<tri idx = "1486">
			<nodes>55, 56, 74</nodes>
		</tri>
		<tri idx = "1487">
			<nodes>15, 47, 75</nodes>
		</tri>
		<tri idx = "1488">
			<nodes>15, 17, 75</nodes>
		</tri>
		<tri idx = "1489">
			<nodes>17, 47, 75</nodes>
		</tri>
		<tri idx = "1490">
			<nodes>15, 18, 75</nodes>
		</tri>
		<tri idx = "1491">
			<nodes>18, 35, 75</nodes>
		</tri>
		<tri idx = "1492">
			<nodes>15, 35, 75</nodes>
		</tri>
		<tri idx = "1493">
			<nodes>8, 52, 75</nodes>
		</tri>
		<tri idx = "1494">
			<nodes>52, 53, 75</nodes>
		</tri>
		<tri idx = "1495">
			<nodes>8, 53, 75</nodes>
		</tri>
		<tri idx = "1496">
			<nodes>15, 53, 75</nodes>
		</tri>
		<tri idx = "1497">
			<nodes>8, 15, 75</nodes>
		</tri>
		<tri idx = "1498">
			<nodes>8, 48, 75</nodes>
		</tri>
		<tri idx = "1499">
			<nodes>8, 47, 75</nodes>
		</tri>
		<tri idx = "1500">
			<nodes>47, 48, 75</nodes>
		</tri>
		<tri idx = "1501">
			<nodes>48, 52, 75</nodes>
		</tri>
		<tri idx = "1502">
			<nodes>51, 53, 75</nodes>
		</tri>
		<tri idx = "1503">
			<nodes>15, 51, 75</nodes>
		</tri>
		<tri idx = "1504">
			<nodes>35, 51, 75</nodes>
		</tri>
		<tri idx = "1505">
			<nodes>35, 49, 75</nodes>
		</tri>
		<tri idx = "1506">
			<nodes>49, 51, 75</nodes>
		</tri>
		<tri idx = "1507">
			<nodes>17, 47, 76</nodes>
		</tri>
		<tri idx = "1508">
			<nodes>47, 75, 76</nodes>
		</tri>
		<tri idx = "1509">
			<nodes>17, 75, 76</nodes>
		</tri>
		<tri idx = "1510">
			<nodes>11, 57, 76</nodes>
		</tri>
		<tri idx = "1511">
			<nodes>32, 57, 76</nodes>
		</tri>
		<tri idx = "1512">
			<nodes>11, 32, 76</nodes>
		</tri>
		<tri idx = "1513">
			<nodes>10, 46, 76</nodes>
		</tri>
		<tri idx = "1514">
			<nodes>46, 47, 76</nodes>
		</tri>
		<tri idx = "1515">
			<nodes>10, 47, 76</nodes>
		</tri>
		<tri idx = "1516">
			<nodes>9, 11, 76</nodes>
		</tri>
		<tri idx = "1517">
			<nodes>9, 10, 76</nodes>
		</tri>
		<tri idx = "1518">
			<nodes>10, 11, 76</nodes>
		</tri>
		<tri idx = "1519">
			<nodes>10, 17, 76</nodes>
		</tri>
		<tri idx = "1520">
			<nodes>9, 57, 76</nodes>
		</tri>
		<tri idx = "1521">
			<nodes>9, 74, 76</nodes>
		</tri>
		<tri idx = "1522">
			<nodes>57, 74, 76</nodes>
		</tri>
		<tri idx = "1523">
			<nodes>9, 46, 76</nodes>
		</tri>
		<tri idx = "1524">
			<nodes>46, 74, 76</nodes>
		</tri>
		<tri idx = "1525">
			<nodes>10, 32, 76</nodes>
		</tri>
		<tri idx = "1526">
			<nodes>17, 32, 76</nodes>
		</tri>
		<tri idx = "1527">
			<nodes>37, 38, 77</nodes>
		</tri>
		<tri idx = "1528">
			<nodes>13, 38, 77</nodes>
		</tri>
		<tri idx = "1529">
			<nodes>13, 37, 77</nodes>
		</tri>
		<tri idx = "1530">
			<nodes>13, 19, 77</nodes>
		</tri>
		<tri idx = "1531">
			<nodes>16, 19, 77</nodes>
		</tri>
		<tri idx = "1532">
			<nodes>13, 16, 77</nodes>
		</tri>
		<tri idx = "1533">
			<nodes>19, 34, 77</nodes>
		</tri>
		<tri idx = "1534">
			<nodes>19, 33, 77</nodes>
		</tri>
		<tri idx = "1535">
			<nodes>33, 34, 77</nodes>
		</tri>
		<tri idx = "1536">
			<nodes>12, 19, 77</nodes>
		</tri>
		<tri idx = "1537">
			<nodes>12, 33, 77</nodes>
		</tri>
		<tri idx = "1538">
			<nodes>19, 20, 77</nodes>
		</tri>
		<tri idx = "1539">
			<nodes>16, 20, 77</nodes>
		</tri>
		<tri idx = "1540">
			<nodes>16, 37, 77</nodes>
		</tri>
		<tri idx = "1541">
			<nodes>12, 36, 77</nodes>
		</tri>
		<tri idx = "1542">
			<nodes>12, 13, 77</nodes>
		</tri>
		<tri idx = "1543">
			<nodes>13, 36, 77</nodes>
		</tri>
		<tri idx = "1544">
			<nodes>33, 36, 77</nodes>
		</tri>
		<tri idx = "1545">
			<nodes>36, 38, 77</nodes>
		</tri>
		<tri idx = "1546">
			<nodes>16, 18, 78</nodes>
		</tri>
		<tri idx = "1547">
			<nodes>14, 18, 78</nodes>
		</tri>
		<tri idx = "1548">
			<nodes>14, 16, 78</nodes>
		</tri>
		<tri idx = "1549">
			<nodes>14, 37, 78</nodes>
		</tri>
		<tri idx = "1550">
			<nodes>16, 37, 78</nodes>
		</tri>
		<tri idx = "1551">
			<nodes>14, 35, 78</nodes>
		</tri>
		<tri idx = "1552">
			<nodes>35, 43, 78</nodes>
		</tri>
		<tri idx = "1553">
			<nodes>14, 43, 78</nodes>
		</tri>
		<tri idx = "1554">
			<nodes>14, 41, 78</nodes>
		</tri>
		<tri idx = "1555">
			<nodes>37, 41, 78</nodes>
		</tri>
		<tri idx = "1556">
			<nodes>18, 35, 78</nodes>
		</tri>
		<tri idx = "1557">
			<nodes>41, 43, 78</nodes>
		</tri>
		<tri idx = "1558">
			<nodes>37, 77, 78</nodes>
		</tri>
		<tri idx = "1559">
			<nodes>16, 77, 78</nodes>
		</tri>
		<tri idx = "1560">
			<nodes>18, 75, 78</nodes>
		</tri>
		<tri idx = "1561">
			<nodes>35, 75, 78</nodes>
		</tri>
		<tri idx = "1562">
			<nodes>16, 18, 79</nodes>
		</tri>
		<tri idx = "1563">
			<nodes>18, 78, 79</nodes>
		</tri>
		<tri idx = "1564">
			<nodes>16, 78, 79</nodes>
		</tri>
		<tri idx = "1565">
			<nodes>20, 77, 79</nodes>
		</tri>
		<tri idx = "1566">
			<nodes>16, 20, 79</nodes>
		</tri>
		<tri idx = "1567">
			<nodes>16, 77, 79</nodes>
		</tri>
		<tri idx = "1568">
			<nodes>18, 20, 79</nodes>
		</tri>
		<tri idx = "1569">
			<nodes>15, 20, 79</nodes>
		</tri>
		<tri idx = "1570">
			<nodes>15, 18, 79</nodes>
		</tri>
		<tri idx = "1571">
			<nodes>15, 75, 79</nodes>
		</tri>
		<tri idx = "1572">
			<nodes>18, 75, 79</nodes>
		</tri>
		<tri idx = "1573">
			<nodes>77, 78, 79</nodes>
		</tri>
		<tri idx = "1574">
			<nodes>75, 78, 79</nodes>
		</tri>
		<tri idx = "1575">
			<nodes>15, 17, 79</nodes>
		</tri>
		<tri idx = "1576">
			<nodes>17, 20, 79</nodes>
		</tri>
		<tri idx = "1577">
			<nodes>17, 75, 79</nodes>
		</tri>
		<tri idx = "1578">
			<nodes>20, 21, 79</nodes>
		</tri>
		<tri idx = "1579">
			<nodes>17, 21, 79</nodes>
		</tri>
		<tri idx = "1580">
			<nodes>17, 76, 79</nodes>
		</tri>
		<tri idx = "1581">
			<nodes>75, 76, 79</nodes>
		</tri>
		<tri idx = "1582">
			<nodes>17, 32, 79</nodes>
		</tri>
		<tri idx = "1583">
			<nodes>21, 32, 79</nodes>
		</tri>
		<tri idx = "1584">
			<nodes>32, 76, 79</nodes>
		</tri>
		<tri idx = "1585">
			<nodes>19, 21, 80</nodes>
		</tri>
		<tri idx = "1586">
			<nodes>19, 32, 80</nodes>
		</tri>
		<tri idx = "1587">
			<nodes>21, 32, 80</nodes>
		</tri>
		<tri idx = "1588">
			<nodes>19, 34, 80</nodes>
		</tri>
		<tri idx = "1589">
			<nodes>32, 34, 80</nodes>
		</tri>
		<tri idx = "1590">
			<nodes>19, 20, 80</nodes>
		</tri>
		<tri idx = "1591">
			<nodes>20, 21, 80</nodes>
		</tri>
		<tri idx = "1592">
			<nodes>19, 77, 80</nodes>
		</tri>
		<tri idx = "1593">
			<nodes>20, 77, 80</nodes>
		</tri>
		<tri idx = "1594">
			<nodes>20, 79, 80</nodes>
		</tri>
		<tri idx = "1595">
			<nodes>77, 79, 80</nodes>
		</tri>
		<tri idx = "1596">
			<nodes>21, 79, 80</nodes>
		</tri>
		<tri idx = "1597">
			<nodes>32, 79, 80</nodes>
		</tri>
		<tri idx = "1598">
			<nodes>34, 77, 80</nodes>
		</tri>
		<tri idx = "1599">
			<nodes>76, 79, 80</nodes>
		</tri>
		<tri idx = "1600">
			<nodes>32, 76, 80</nodes>
		</tri>
		<tri idx = "1601">
			<nodes>77, 78, 80</nodes>
		</tri>
		<tri idx = "1602">
			<nodes>78, 79, 80</nodes>
		</tri>
		<tri idx = "1603">
			<nodes>22, 65, 81</nodes>
		</tri>
		<tri idx = "1604">
			<nodes>65, 72, 81</nodes>
		</tri>
		<tri idx = "1605">
			<nodes>22, 72, 81</nodes>
		</tri>
		<tri idx = "1606">
			<nodes>23, 72, 81</nodes>
		</tri>
		<tri idx = "1607">
			<nodes>22, 23, 81</nodes>
		</tri>
		<tri idx = "1608">
			<nodes>45, 65, 81</nodes>
		</tri>
		<tri idx = "1609">
			<nodes>22, 45, 81</nodes>
		</tri>
		<tri idx = "1610">
			<nodes>27, 69, 81</nodes>
		</tri>
		<tri idx = "1611">
			<nodes>27, 67, 81</nodes>
		</tri>
		<tri idx = "1612">
			<nodes>67, 69, 81</nodes>
		</tri>
		<tri idx = "1613">
			<nodes>71, 72, 81</nodes>
		</tri>
		<tri idx = "1614">
			<nodes>23, 71, 81</nodes>
		</tri>
		<tri idx = "1615">
			<nodes>22, 30, 81</nodes>
		</tri>
		<tri idx = "1616">
			<nodes>30, 45, 81</nodes>
		</tri>
		<tri idx = "1617">
			<nodes>67, 71, 81</nodes>
		</tri>
		<tri idx = "1618">
			<nodes>23, 67, 81</nodes>
		</tri>
		<tri idx = "1619">
			<nodes>23, 27, 81</nodes>
		</tri>
		<tri idx = "1620">
			<nodes>22, 27, 81</nodes>
		</tri>
		<tri idx = "1621">
			<nodes>25, 27, 81</nodes>
		</tri>
		<tri idx = "1622">
			<nodes>22, 25, 81</nodes>
		</tri>
		<tri idx = "1623">
			<nodes>30, 33, 81</nodes>
		</tri>
		<tri idx = "1624">
			<nodes>22, 33, 81</nodes>
		</tri>
		<tri idx = "1625">
			<nodes>25, 33, 81</nodes>
		</tri>
		<tri idx = "1626">
			<nodes>24, 26, 82</nodes>
		</tri>
		<tri idx = "1627">
			<nodes>26, 29, 82</nodes>
		</tri>
		<tri idx = "1628">
			<nodes>24, 29, 82</nodes>
		</tri>
		<tri idx = "1629">
			<nodes>26, 34, 82</nodes>
		</tri>
		<tri idx = "1630">
			<nodes>26, 32, 82</nodes>
		</tri>
		<tri idx = "1631">
			<nodes>32, 34, 82</nodes>
		</tri>
		<tri idx = "1632">
			<nodes>27, 29, 82</nodes>
		</tri>
		<tri idx = "1633">
			<nodes>25, 29, 82</nodes>
		</tri>
		<tri idx = "1634">
			<nodes>25, 27, 82</nodes>
		</tri>
		<tri idx = "1635">
			<nodes>29, 34, 82</nodes>
		</tri>
		<tri idx = "1636">
			<nodes>28, 29, 82</nodes>
		</tri>
		<tri idx = "1637">
			<nodes>24, 28, 82</nodes>
		</tri>
		<tri idx = "1638">
			<nodes>26, 57, 82</nodes>
		</tri>
		<tri idx = "1639">
			<nodes>24, 57, 82</nodes>
		</tri>
		<tri idx = "1640">
			<nodes>25, 34, 82</nodes>
		</tri>
		<tri idx = "1641">
			<nodes>27, 28, 82</nodes>
		</tri>
		<tri idx = "1642">
			<nodes>27, 69, 82</nodes>
		</tri>
		<tri idx = "1643">
			<nodes>28, 69, 82</nodes>
		</tri>
		<tri idx = "1644">
			<nodes>24, 69, 82</nodes>
		</tri>
		<tri idx = "1645">
			<nodes>27, 81, 82</nodes>
		</tri>
		<tri idx = "1646">
			<nodes>25, 81, 82</nodes>
		</tri>
		<tri idx = "1647">
			<nodes>69, 81, 82</nodes>
		</tri>
		<tri idx = "1648">
			<nodes>24, 58, 82</nodes>
		</tri>
		<tri idx = "1649">
			<nodes>58, 69, 82</nodes>
		</tri>
		<tri idx = "1650">
			<nodes>57, 58, 82</nodes>
		</tri>
		<tri idx = "1651">
			<nodes>32, 57, 82</nodes>
		</tri>
		<tri idx = "1652">
			<nodes>25, 33, 82</nodes>
		</tri>
		<tri idx = "1653">
			<nodes>33, 81, 82</nodes>
		</tri>
		<tri idx = "1654">
			<nodes>33, 34, 82</nodes>
		</tri>
		<tri idx = "1655">
			<nodes>36, 77, 87</nodes>
		</tri>
		<tri idx = "1656">
			<nodes>33, 77, 87</nodes>
		</tri>
		<tri idx = "1657">
			<nodes>33, 36, 87</nodes>
		</tri>
		<tri idx = "1658">
			<nodes>31, 44, 87</nodes>
		</tri>
		<tri idx = "1659">
			<nodes>44, 45, 87</nodes>
		</tri>
		<tri idx = "1660">
			<nodes>31, 45, 87</nodes>
		</tri>
		<tri idx = "1661">
			<nodes>36, 39, 87</nodes>
		</tri>
		<tri idx = "1662">
			<nodes>31, 39, 87</nodes>
		</tri>
		<tri idx = "1663">
			<nodes>31, 36, 87</nodes>
		</tri>
		<tri idx = "1664">
			<nodes>30, 31, 87</nodes>
		</tri>
		<tri idx = "1665">
			<nodes>30, 33, 87</nodes>
		</tri>
		<tri idx = "1666">
			<nodes>31, 33, 87</nodes>
		</tri>
		<tri idx = "1667">
			<nodes>39, 44, 87</nodes>
		</tri>
		<tri idx = "1668">
			<nodes>30, 45, 87</nodes>
		</tri>
		<tri idx = "1669">
			<nodes>30, 81, 87</nodes>
		</tri>
		<tri idx = "1670">
			<nodes>45, 81, 87</nodes>
		</tri>
		<tri idx = "1671">
			<nodes>33, 82, 87</nodes>
		</tri>
		<tri idx = "1672">
			<nodes>81, 82, 87</nodes>
		</tri>
		<tri idx = "1673">
			<nodes>33, 81, 87</nodes>
		</tri>
		<tri idx = "1674">
			<nodes>34, 82, 88</nodes>
		</tri>
		<tri idx = "1675">
			<nodes>32, 34, 88</nodes>
		</tri>
		<tri idx = "1676">
			<nodes>32, 82, 88</nodes>
		</tri>
		<tri idx = "1677">
			<nodes>32, 57, 88</nodes>
		</tri>
		<tri idx = "1678">
			<nodes>57, 76, 88</nodes>
		</tri>
		<tri idx = "1679">
			<nodes>32, 76, 88</nodes>
		</tri>
		<tri idx = "1680">
			<nodes>57, 82, 88</nodes>
		</tri>
		<tri idx = "1681">
			<nodes>82, 87, 88</nodes>
		</tri>
		<tri idx = "1682">
			<nodes>33, 82, 88</nodes>
		</tri>
		<tri idx = "1683">
			<nodes>33, 87, 88</nodes>
		</tri>
		<tri idx = "1684">
			<nodes>33, 34, 88</nodes>
		</tri>
		<tri idx = "1685">
			<nodes>34, 77, 88</nodes>
		</tri>
		<tri idx = "1686">
			<nodes>77, 80, 88</nodes>
		</tri>
		<tri idx = "1687">
			<nodes>34, 80, 88</nodes>
		</tri>
		<tri idx = "1688">
			<nodes>77, 87, 88</nodes>
		</tri>
		<tri idx = "1689">
			<nodes>33, 77, 88</nodes>
		</tri>
		<tri idx = "1690">
			<nodes>32, 80, 88</nodes>
		</tri>
		<tri idx = "1691">
			<nodes>76, 80, 88</nodes>
		</tri>
		<tri idx = "1692">
			<nodes>44, 83, 89</nodes>
		</tri>
		<tri idx = "1693">
			<nodes>39, 44, 89</nodes>
		</tri>
		<tri idx = "1694">
			<nodes>39, 83, 89</nodes>
		</tri>
		<tri idx = "1695">
			<nodes>83, 84, 89</nodes>
		</tri>
		<tri idx = "1696">
			<nodes>44, 84, 89</nodes>
		</tri>
		<tri idx = "1697">
			<nodes>39, 87, 89</nodes>
		</tri>
		<tri idx = "1698">
			<nodes>44, 87, 89</nodes>
		</tri>
		<tri idx = "1699">
			<nodes>44, 70, 89</nodes>
		</tri>
		<tri idx = "1700">
			<nodes>70, 84, 89</nodes>
		</tri>
		<tri idx = "1701">
			<nodes>43, 49, 90</nodes>
		</tri>
		<tri idx = "1702">
			<nodes>35, 43, 90</nodes>
		</tri>
		<tri idx = "1703">
			<nodes>35, 49, 90</nodes>
		</tri>
		<tri idx = "1704">
			<nodes>43, 50, 90</nodes>
		</tri>
		<tri idx = "1705">
			<nodes>49, 50, 90</nodes>
		</tri>
		<tri idx = "1706">
			<nodes>43, 78, 90</nodes>
		</tri>
		<tri idx = "1707">
			<nodes>35, 78, 90</nodes>
		</tri>
		<tri idx = "1708">
			<nodes>35, 75, 90</nodes>
		</tri>
		<tri idx = "1709">
			<nodes>49, 75, 90</nodes>
		</tri>
		<tri idx = "1710">
			<nodes>41, 43, 90</nodes>
		</tri>
		<tri idx = "1711">
			<nodes>41, 78, 90</nodes>
		</tri>
		<tri idx = "1712">
			<nodes>75, 78, 90</nodes>
		</tri>
		<tri idx = "1713">
			<nodes>83, 85, 91</nodes>
		</tri>
		<tri idx = "1714">
			<nodes>40, 83, 91</nodes>
		</tri>
		<tri idx = "1715">
			<nodes>40, 85, 91</nodes>
		</tri>
		<tri idx = "1716">
			<nodes>38, 85, 91</nodes>
		</tri>
		<tri idx = "1717">
			<nodes>38, 42, 91</nodes>
		</tri>
		<tri idx = "1718">
			<nodes>42, 85, 91</nodes>
		</tri>
		<tri idx = "1719">
			<nodes>37, 38, 91</nodes>
		</tri>
		<tri idx = "1720">
			<nodes>38, 77, 91</nodes>
		</tri>
		<tri idx = "1721">
			<nodes>37, 77, 91</nodes>
		</tri>
		<tri idx = "1722">
			<nodes>41, 78, 91</nodes>
		</tri>
		<tri idx = "1723">
			<nodes>37, 41, 91</nodes>
		</tri>
		<tri idx = "1724">
			<nodes>37, 78, 91</nodes>
		</tri>
		<tri idx = "1725">
			<nodes>41, 90, 91</nodes>
		</tri>
		<tri idx = "1726">
			<nodes>78, 90, 91</nodes>
		</tri>
		<tri idx = "1727">
			<nodes>38, 40, 91</nodes>
		</tri>
		<tri idx = "1728">
			<nodes>39, 87, 91</nodes>
		</tri>
		<tri idx = "1729">
			<nodes>39, 89, 91</nodes>
		</tri>
		<tri idx = "1730">
			<nodes>87, 89, 91</nodes>
		</tri>
		<tri idx = "1731">
			<nodes>37, 42, 91</nodes>
		</tri>
		<tri idx = "1732">
			<nodes>36, 40, 91</nodes>
		</tri>
		<tri idx = "1733">
			<nodes>36, 38, 91</nodes>
		</tri>
		<tri idx = "1734">
			<nodes>41, 42, 91</nodes>
		</tri>
		<tri idx = "1735">
			<nodes>77, 78, 91</nodes>
		</tri>
		<tri idx = "1736">
			<nodes>87, 88, 91</nodes>
		</tri>
		<tri idx = "1737">
			<nodes>77, 88, 91</nodes>
		</tri>
		<tri idx = "1738">
			<nodes>77, 87, 91</nodes>
		</tri>
		<tri idx = "1739">
			<nodes>36, 87, 91</nodes>
		</tri>
		<tri idx = "1740">
			<nodes>36, 77, 91</nodes>
		</tri>
		<tri idx = "1741">
			<nodes>39, 83, 91</nodes>
		</tri>
		<tri idx = "1742">
			<nodes>39, 40, 91</nodes>
		</tri>
		<tri idx = "1743">
			<nodes>83, 89, 91</nodes>
		</tri>
		<tri idx = "1744">
			<nodes>36, 39, 91</nodes>
		</tri>
		<tri idx = "1745">
			<nodes>41, 91, 92</nodes>
		</tri>
		<tri idx = "1746">
			<nodes>42, 91, 92</nodes>
		</tri>
		<tri idx = "1747">
			<nodes>85, 91, 92</nodes>
		</tri>
		<tri idx = "1748">
			<nodes>90, 91, 92</nodes>
		</tri>
		<tri idx = "1749">
			<nodes>41, 90, 92</nodes>
		</tri>
		<tri idx = "1750">
			<nodes>43, 90, 92</nodes>
		</tri>
		<tri idx = "1751">
			<nodes>90, 92, 93</nodes>
		</tri>
		<tri idx = "1752">
			<nodes>43, 90, 93</nodes>
		</tri>
		<tri idx = "1753">
			<nodes>50, 90, 93</nodes>
		</tri>
		<tri idx = "1754">
			<nodes>85, 91, 94</nodes>
		</tri>
		<tri idx = "1755">
			<nodes>91, 92, 94</nodes>
		</tri>
		<tri idx = "1756">
			<nodes>59, 69, 95</nodes>
		</tri>
		<tri idx = "1757">
			<nodes>68, 69, 95</nodes>
		</tri>
		<tri idx = "1758">
			<nodes>44, 87, 99</nodes>
		</tri>
		<tri idx = "1759">
			<nodes>45, 87, 99</nodes>
		</tri>
		<tri idx = "1760">
			<nodes>44, 45, 99</nodes>
		</tri>
		<tri idx = "1761">
			<nodes>45, 65, 99</nodes>
		</tri>
		<tri idx = "1762">
			<nodes>65, 66, 99</nodes>
		</tri>
		<tri idx = "1763">
			<nodes>45, 66, 99</nodes>
		</tri>
		<tri idx = "1764">
			<nodes>45, 81, 99</nodes>
		</tri>
		<tri idx = "1765">
			<nodes>81, 87, 99</nodes>
		</tri>
		<tri idx = "1766">
			<nodes>44, 66, 99</nodes>
		</tri>
		<tri idx = "1767">
			<nodes>87, 89, 99</nodes>
		</tri>
		<tri idx = "1768">
			<nodes>44, 89, 99</nodes>
		</tri>
		<tri idx = "1769">
			<nodes>44, 70, 99</nodes>
		</tri>
		<tri idx = "1770">
			<nodes>66, 70, 99</nodes>
		</tri>
		<tri idx = "1771">
			<nodes>70, 89, 99</nodes>
		</tri>
		<tri idx = "1772">
			<nodes>65, 81, 99</nodes>
		</tri>
		<tri idx = "1773">
			<nodes>50, 90, 101</nodes>
		</tri>
		<tri idx = "1774">
			<nodes>90, 93, 101</nodes>
		</tri>
		<tri idx = "1775">
			<nodes>46, 76, 102</nodes>
		</tri>
		<tri idx = "1776">
			<nodes>46, 47, 102</nodes>
		</tri>
		<tri idx = "1777">
			<nodes>47, 76, 102</nodes>
		</tri>
		<tri idx = "1778">
			<nodes>46, 74, 102</nodes>
		</tri>
		<tri idx = "1779">
			<nodes>74, 76, 102</nodes>
		</tri>
		<tri idx = "1780">
			<nodes>47, 48, 102</nodes>
		</tri>
		<tri idx = "1781">
			<nodes>48, 75, 102</nodes>
		</tri>
		<tri idx = "1782">
			<nodes>47, 75, 102</nodes>
		</tri>
		<tri idx = "1783">
			<nodes>75, 76, 102</nodes>
		</tri>
		<tri idx = "1784">
			<nodes>52, 55, 102</nodes>
		</tri>
		<tri idx = "1785">
			<nodes>48, 52, 102</nodes>
		</tri>
		<tri idx = "1786">
			<nodes>48, 55, 102</nodes>
		</tri>
		<tri idx = "1787">
			<nodes>52, 75, 102</nodes>
		</tri>
		<tri idx = "1788">
			<nodes>46, 48, 102</nodes>
		</tri>
		<tri idx = "1789">
			<nodes>46, 55, 102</nodes>
		</tri>
		<tri idx = "1790">
			<nodes>55, 74, 102</nodes>
		</tri>
		<tri idx = "1791">
			<nodes>55, 102, 103</nodes>
		</tri>
		<tri idx = "1792">
			<nodes>52, 102, 103</nodes>
		</tri>
		<tri idx = "1793">
			<nodes>50, 101, 104</nodes>
		</tri>
		<tri idx = "1794">
			<nodes>90, 101, 104</nodes>
		</tri>
		<tri idx = "1795">
			<nodes>50, 90, 104</nodes>
		</tri>
		<tri idx = "1796">
			<nodes>100, 101, 104</nodes>
		</tri>
		<tri idx = "1797">
			<nodes>50, 100, 104</nodes>
		</tri>
		<tri idx = "1798">
			<nodes>49, 90, 104</nodes>
		</tri>
		<tri idx = "1799">
			<nodes>49, 50, 104</nodes>
		</tri>
		<tri idx = "1800">
			<nodes>49, 54, 104</nodes>
		</tri>
		<tri idx = "1801">
			<nodes>50, 54, 104</nodes>
		</tri>
		<tri idx = "1802">
			<nodes>49, 75, 104</nodes>
		</tri>
		<tri idx = "1803">
			<nodes>75, 90, 104</nodes>
		</tri>
		<tri idx = "1804">
			<nodes>54, 100, 104</nodes>
		</tri>
		<tri idx = "1805">
			<nodes>53, 54, 104</nodes>
		</tri>
		<tri idx = "1806">
			<nodes>51, 54, 104</nodes>
		</tri>
		<tri idx = "1807">
			<nodes>51, 53, 104</nodes>
		</tri>
		<tri idx = "1808">
			<nodes>53, 75, 104</nodes>
		</tri>
		<tri idx = "1809">
			<nodes>51, 75, 104</nodes>
		</tri>
		<tri idx = "1810">
			<nodes>49, 51, 104</nodes>
		</tri>
		<tri idx = "1811">
			<nodes>75, 104, 105</nodes>
		</tri>
		<tri idx = "1812">
			<nodes>53, 75, 105</nodes>
		</tri>
		<tri idx = "1813">
			<nodes>53, 104, 105</nodes>
		</tri>
		<tri idx = "1814">
			<nodes>52, 102, 105</nodes>
		</tri>
		<tri idx = "1815">
			<nodes>52, 75, 105</nodes>
		</tri>
		<tri idx = "1816">
			<nodes>75, 102, 105</nodes>
		</tri>
		<tri idx = "1817">
			<nodes>102, 103, 105</nodes>
		</tri>
		<tri idx = "1818">
			<nodes>52, 103, 105</nodes>
		</tri>
		<tri idx = "1819">
			<nodes>52, 53, 105</nodes>
		</tri>
		<tri idx = "1820">
			<nodes>53, 104, 106</nodes>
		</tri>
		<tri idx = "1821">
			<nodes>54, 104, 106</nodes>
		</tri>
		<tri idx = "1822">
			<nodes>103, 105, 106</nodes>
		</tri>
		<tri idx = "1823">
			<nodes>52, 105, 106</nodes>
		</tri>
		<tri idx = "1824">
			<nodes>53, 105, 106</nodes>
		</tri>
		<tri idx = "1825">
			<nodes>100, 104, 106</nodes>
		</tri>
		<tri idx = "1826">
			<nodes>104, 105, 106</nodes>
		</tri>
		<tri idx = "1827">
			<nodes>103, 105, 107</nodes>
		</tri>
		<tri idx = "1828">
			<nodes>105, 106, 107</nodes>
		</tri>
		<tri idx = "1829">
			<nodes>100, 104, 108</nodes>
		</tri>
		<tri idx = "1830">
			<nodes>104, 106, 108</nodes>
		</tri>
		<tri idx = "1831">
			<nodes>105, 106, 108</nodes>
		</tri>
		<tri idx = "1832">
			<nodes>104, 105, 108</nodes>
		</tri>
		<tri idx = "1833">
			<nodes>69, 82, 109</nodes>
		</tri>
		<tri idx = "1834">
			<nodes>58, 69, 109</nodes>
		</tri>
		<tri idx = "1835">
			<nodes>58, 82, 109</nodes>
		</tri>
		<tri idx = "1836">
			<nodes>55, 56, 110</nodes>
		</tri>
		<tri idx = "1837">
			<nodes>56, 60, 110</nodes>
		</tri>
		<tri idx = "1838">
			<nodes>55, 60, 110</nodes>
		</tri>
		<tri idx = "1839">
			<nodes>60, 103, 110</nodes>
		</tri>
		<tri idx = "1840">
			<nodes>55, 103, 110</nodes>
		</tri>
		<tri idx = "1841">
			<nodes>55, 74, 110</nodes>
		</tri>
		<tri idx = "1842">
			<nodes>56, 74, 110</nodes>
		</tri>
		<tri idx = "1843">
			<nodes>56, 64, 110</nodes>
		</tri>
		<tri idx = "1844">
			<nodes>60, 64, 110</nodes>
		</tri>
		<tri idx = "1845">
			<nodes>55, 102, 110</nodes>
		</tri>
		<tri idx = "1846">
			<nodes>74, 102, 110</nodes>
		</tri>
		<tri idx = "1847">
			<nodes>64, 74, 110</nodes>
		</tri>
		<tri idx = "1848">
			<nodes>102, 103, 110</nodes>
		</tri>
		<tri idx = "1849">
			<nodes>103, 110, 111</nodes>
		</tri>
		<tri idx = "1850">
			<nodes>60, 110, 111</nodes>
		</tri>
		<tri idx = "1851">
			<nodes>57, 76, 112</nodes>
		</tri>
		<tri idx = "1852">
			<nodes>74, 76, 112</nodes>
		</tri>
		<tri idx = "1853">
			<nodes>57, 74, 112</nodes>
		</tri>
		<tri idx = "1854">
			<nodes>76, 88, 112</nodes>
		</tri>
		<tri idx = "1855">
			<nodes>57, 88, 112</nodes>
		</tri>
		<tri idx = "1856">
			<nodes>82, 88, 112</nodes>
		</tri>
		<tri idx = "1857">
			<nodes>57, 82, 112</nodes>
		</tri>
		<tri idx = "1858">
			<nodes>82, 109, 112</nodes>
		</tri>
		<tri idx = "1859">
			<nodes>88, 109, 112</nodes>
		</tri>
		<tri idx = "1860">
			<nodes>82, 88, 109</nodes>
		</tri>
		<tri idx = "1861">
			<nodes>58, 82, 112</nodes>
		</tri>
		<tri idx = "1862">
			<nodes>57, 58, 112</nodes>
		</tri>
		<tri idx = "1863">
			<nodes>58, 109, 112</nodes>
		</tri>
		<tri idx = "1864">
			<nodes>64, 74, 113</nodes>
		</tri>
		<tri idx = "1865">
			<nodes>61, 64, 113</nodes>
		</tri>
		<tri idx = "1866">
			<nodes>61, 74, 113</nodes>
		</tri>
		<tri idx = "1867">
			<nodes>74, 110, 112</nodes>
		</tri>
		<tri idx = "1868">
			<nodes>74, 110, 113</nodes>
		</tri>
		<tri idx = "1869">
			<nodes>110, 112, 113</nodes>
		</tri>
		<tri idx = "1870">
			<nodes>74, 112, 113</nodes>
		</tri>
		<tri idx = "1871">
			<nodes>58, 62, 113</nodes>
		</tri>
		<tri idx = "1872">
			<nodes>57, 62, 113</nodes>
		</tri>
		<tri idx = "1873">
			<nodes>57, 58, 113</nodes>
		</tri>
		<tri idx = "1874">
			<nodes>62, 63, 113</nodes>
		</tri>
		<tri idx = "1875">
			<nodes>58, 63, 113</nodes>
		</tri>
		<tri idx = "1876">
			<nodes>57, 112, 113</nodes>
		</tri>
		<tri idx = "1877">
			<nodes>57, 74, 113</nodes>
		</tri>
		<tri idx = "1878">
			<nodes>61, 62, 113</nodes>
		</tri>
		<tri idx = "1879">
			<nodes>57, 61, 113</nodes>
		</tri>
		<tri idx = "1880">
			<nodes>58, 112, 113</nodes>
		</tri>
		<tri idx = "1881">
			<nodes>64, 110, 113</nodes>
		</tri>
		<tri idx = "1882">
			<nodes>58, 112, 114</nodes>
		</tri>
		<tri idx = "1883">
			<nodes>112, 113, 114</nodes>
		</tri>
		<tri idx = "1884">
			<nodes>58, 113, 114</nodes>
		</tri>
		<tri idx = "1885">
			<nodes>109, 112, 114</nodes>
		</tri>
		<tri idx = "1886">
			<nodes>58, 109, 114</nodes>
		</tri>
		<tri idx = "1887">
			<nodes>59, 69, 114</nodes>
		</tri>
		<tri idx = "1888">
			<nodes>58, 59, 114</nodes>
		</tri>
		<tri idx = "1889">
			<nodes>58, 69, 114</nodes>
		</tri>
		<tri idx = "1890">
			<nodes>59, 95, 114</nodes>
		</tri>
		<tri idx = "1891">
			<nodes>69, 95, 114</nodes>
		</tri>
		<tri idx = "1892">
			<nodes>69, 109, 114</nodes>
		</tri>
		<tri idx = "1893">
			<nodes>58, 114, 115</nodes>
		</tri>
		<tri idx = "1894">
			<nodes>113, 114, 115</nodes>
		</tri>
		<tri idx = "1895">
			<nodes>58, 113, 115</nodes>
		</tri>
		<tri idx = "1896">
			<nodes>58, 63, 115</nodes>
		</tri>
		<tri idx = "1897">
			<nodes>63, 113, 115</nodes>
		</tri>
		<tri idx = "1898">
			<nodes>59, 114, 115</nodes>
		</tri>
		<tri idx = "1899">
			<nodes>58, 59, 115</nodes>
		</tri>
		<tri idx = "1900">
			<nodes>95, 114, 115</nodes>
		</tri>
		<tri idx = "1901">
			<nodes>64, 110, 116</nodes>
		</tri>
		<tri idx = "1902">
			<nodes>64, 113, 116</nodes>
		</tri>
		<tri idx = "1903">
			<nodes>110, 113, 116</nodes>
		</tri>
		<tri idx = "1904">
			<nodes>110, 112, 116</nodes>
		</tri>
		<tri idx = "1905">
			<nodes>112, 113, 116</nodes>
		</tri>
		<tri idx = "1906">
			<nodes>60, 110, 117</nodes>
		</tri>
		<tri idx = "1907">
			<nodes>110, 111, 117</nodes>
		</tri>
		<tri idx = "1908">
			<nodes>64, 110, 117</nodes>
		</tri>
		<tri idx = "1909">
			<nodes>64, 116, 117</nodes>
		</tri>
		<tri idx = "1910">
			<nodes>110, 116, 117</nodes>
		</tri>
		<tri idx = "1911">
			<nodes>62, 113, 118</nodes>
		</tri>
		<tri idx = "1912">
			<nodes>61, 113, 118</nodes>
		</tri>
		<tri idx = "1913">
			<nodes>63, 113, 118</nodes>
		</tri>
		<tri idx = "1914">
			<nodes>64, 113, 118</nodes>
		</tri>
		<tri idx = "1915">
			<nodes>113, 115, 118</nodes>
		</tri>
		<tri idx = "1916">
			<nodes>64, 116, 119</nodes>
		</tri>
		<tri idx = "1917">
			<nodes>116, 117, 119</nodes>
		</tri>
		<tri idx = "1918">
			<nodes>64, 116, 120</nodes>
		</tri>
		<tri idx = "1919">
			<nodes>64, 113, 120</nodes>
		</tri>
		<tri idx = "1920">
			<nodes>113, 116, 120</nodes>
		</tri>
		<tri idx = "1921">
			<nodes>116, 119, 120</nodes>
		</tri>
		<tri idx = "1922">
			<nodes>113, 118, 120</nodes>
		</tri>
		<tri idx = "1923">
			<nodes>70, 99, 121</nodes>
		</tri>
		<tri idx = "1924">
			<nodes>70, 89, 121</nodes>
		</tri>
		<tri idx = "1925">
			<nodes>89, 99, 121</nodes>
		</tri>
		<tri idx = "1926">
			<nodes>70, 84, 121</nodes>
		</tri>
		<tri idx = "1927">
			<nodes>84, 89, 121</nodes>
		</tri>
		<tri idx = "1928">
			<nodes>65, 72, 122</nodes>
		</tri>
		<tri idx = "1929">
			<nodes>65, 73, 122</nodes>
		</tri>
		<tri idx = "1930">
			<nodes>72, 73, 122</nodes>
		</tri>
		<tri idx = "1931">
			<nodes>70, 73, 122</nodes>
		</tri>
		<tri idx = "1932">
			<nodes>66, 73, 122</nodes>
		</tri>
		<tri idx = "1933">
			<nodes>66, 70, 122</nodes>
		</tri>
		<tri idx = "1934">
			<nodes>65, 81, 122</nodes>
		</tri>
		<tri idx = "1935">
			<nodes>72, 81, 122</nodes>
		</tri>
		<tri idx = "1936">
			<nodes>70, 121, 122</nodes>
		</tri>
		<tri idx = "1937">
			<nodes>70, 99, 122</nodes>
		</tri>
		<tri idx = "1938">
			<nodes>99, 121, 122</nodes>
		</tri>
		<tri idx = "1939">
			<nodes>66, 99, 122</nodes>
		</tri>
		<tri idx = "1940">
			<nodes>65, 99, 122</nodes>
		</tri>
		<tri idx = "1941">
			<nodes>65, 66, 122</nodes>
		</tri>
		<tri idx = "1942">
			<nodes>71, 81, 122</nodes>
		</tri>
		<tri idx = "1943">
			<nodes>71, 72, 122</nodes>
		</tri>
		<tri idx = "1944">
			<nodes>81, 99, 122</nodes>
		</tri>
		<tri idx = "1945">
			<nodes>67, 81, 123</nodes>
		</tri>
		<tri idx = "1946">
			<nodes>67, 69, 123</nodes>
		</tri>
		<tri idx = "1947">
			<nodes>69, 81, 123</nodes>
		</tri>
		<tri idx = "1948">
			<nodes>67, 68, 123</nodes>
		</tri>
		<tri idx = "1949">
			<nodes>67, 71, 123</nodes>
		</tri>
		<tri idx = "1950">
			<nodes>68, 71, 123</nodes>
		</tri>
		<tri idx = "1951">
			<nodes>68, 69, 123</nodes>
		</tri>
		<tri idx = "1952">
			<nodes>71, 96, 123</nodes>
		</tri>
		<tri idx = "1953">
			<nodes>68, 96, 123</nodes>
		</tri>
		<tri idx = "1954">
			<nodes>71, 81, 123</nodes>
		</tri>
		<tri idx = "1955">
			<nodes>68, 95, 123</nodes>
		</tri>
		<tri idx = "1956">
			<nodes>69, 95, 123</nodes>
		</tri>
		<tri idx = "1957">
			<nodes>95, 114, 123</nodes>
		</tri>
		<tri idx = "1958">
			<nodes>69, 114, 123</nodes>
		</tri>
		<tri idx = "1959">
			<nodes>71, 122, 123</nodes>
		</tri>
		<tri idx = "1960">
			<nodes>81, 122, 123</nodes>
		</tri>
		<tri idx = "1961">
			<nodes>95, 96, 123</nodes>
		</tri>
		<tri idx = "1962">
			<nodes>69, 109, 123</nodes>
		</tri>
		<tri idx = "1963">
			<nodes>109, 114, 123</nodes>
		</tri>
		<tri idx = "1964">
			<nodes>81, 122, 124</nodes>
		</tri>
		<tri idx = "1965">
			<nodes>81, 123, 124</nodes>
		</tri>
		<tri idx = "1966">
			<nodes>122, 123, 124</nodes>
		</tri>
		<tri idx = "1967">
			<nodes>69, 81, 124</nodes>
		</tri>
		<tri idx = "1968">
			<nodes>69, 123, 124</nodes>
		</tri>
		<tri idx = "1969">
			<nodes>69, 109, 124</nodes>
		</tri>
		<tri idx = "1970">
			<nodes>109, 123, 124</nodes>
		</tri>
		<tri idx = "1971">
			<nodes>69, 82, 124</nodes>
		</tri>
		<tri idx = "1972">
			<nodes>81, 82, 124</nodes>
		</tri>
		<tri idx = "1973">
			<nodes>82, 109, 124</nodes>
		</tri>
		<tri idx = "1974">
			<nodes>81, 99, 124</nodes>
		</tri>
		<tri idx = "1975">
			<nodes>99, 122, 124</nodes>
		</tri>
		<tri idx = "1976">
			<nodes>70, 122, 125</nodes>
		</tri>
		<tri idx = "1977">
			<nodes>73, 122, 125</nodes>
		</tri>
		<tri idx = "1978">
			<nodes>70, 121, 125</nodes>
		</tri>
		<tri idx = "1979">
			<nodes>121, 122, 125</nodes>
		</tri>
		<tri idx = "1980">
			<nodes>84, 121, 126</nodes>
		</tri>
		<tri idx = "1981">
			<nodes>70, 121, 126</nodes>
		</tri>
		<tri idx = "1982">
			<nodes>84, 98, 121</nodes>
		</tri>
		<tri idx = "1983">
			<nodes>98, 121, 126</nodes>
		</tri>
		<tri idx = "1984">
			<nodes>121, 125, 126</nodes>
		</tri>
		<tri idx = "1985">
			<nodes>98, 121, 127</nodes>
		</tri>
		<tri idx = "1986">
			<nodes>121, 126, 127</nodes>
		</tri>
		<tri idx = "1987">
			<nodes>73, 122, 129</nodes>
		</tri>
		<tri idx = "1988">
			<nodes>72, 122, 129</nodes>
		</tri>
		<tri idx = "1989">
			<nodes>122, 125, 129</nodes>
		</tri>
		<tri idx = "1990">
			<nodes>71, 122, 129</nodes>
		</tri>
		<tri idx = "1991">
			<nodes>122, 123, 129</nodes>
		</tri>
		<tri idx = "1992">
			<nodes>71, 123, 129</nodes>
		</tri>
		<tri idx = "1993">
			<nodes>96, 123, 129</nodes>
		</tri>
		<tri idx = "1994">
			<nodes>122, 129, 131</nodes>
		</tri>
		<tri idx = "1995">
			<nodes>122, 125, 131</nodes>
		</tri>
		<tri idx = "1996">
			<nodes>114, 115, 132</nodes>
		</tri>
		<tri idx = "1997">
			<nodes>95, 114, 132</nodes>
		</tri>
		<tri idx = "1998">
			<nodes>114, 132, 133</nodes>
		</tri>
		<tri idx = "1999">
			<nodes>114, 115, 133</nodes>
		</tri>
		<tri idx = "2000">
			<nodes>97, 132, 134</nodes>
		</tri>
		<tri idx = "2001">
			<nodes>95, 132, 134</nodes>
		</tri>
		<tri idx = "2002">
			<nodes>95, 97, 134</nodes>
		</tri>
		<tri idx = "2003">
			<nodes>114, 132, 134</nodes>
		</tri>
		<tri idx = "2004">
			<nodes>95, 114, 134</nodes>
		</tri>
		<tri idx = "2005">
			<nodes>132, 133, 134</nodes>
		</tri>
		<tri idx = "2006">
			<nodes>114, 133, 134</nodes>
		</tri>
		<tri idx = "2007">
			<nodes>97, 134, 135</nodes>
		</tri>
		<tri idx = "2008">
			<nodes>132, 134, 135</nodes>
		</tri>
		<tri idx = "2009">
			<nodes>76, 102, 136</nodes>
		</tri>
		<tri idx = "2010">
			<nodes>74, 76, 136</nodes>
		</tri>
		<tri idx = "2011">
			<nodes>74, 102, 136</nodes>
		</tri>
		<tri idx = "2012">
			<nodes>102, 110, 136</nodes>
		</tri>
		<tri idx = "2013">
			<nodes>74, 110, 136</nodes>
		</tri>
		<tri idx = "2014">
			<nodes>76, 88, 136</nodes>
		</tri>
		<tri idx = "2015">
			<nodes>88, 112, 136</nodes>
		</tri>
		<tri idx = "2016">
			<nodes>76, 112, 136</nodes>
		</tri>
		<tri idx = "2017">
			<nodes>110, 112, 136</nodes>
		</tri>
		<tri idx = "2018">
			<nodes>112, 116, 136</nodes>
		</tri>
		<tri idx = "2019">
			<nodes>110, 116, 136</nodes>
		</tri>
		<tri idx = "2020">
			<nodes>109, 112, 136</nodes>
		</tri>
		<tri idx = "2021">
			<nodes>88, 109, 136</nodes>
		</tri>
		<tri idx = "2022">
			<nodes>74, 112, 136</nodes>
		</tri>
		<tri idx = "2023">
			<nodes>75, 76, 137</nodes>
		</tri>
		<tri idx = "2024">
			<nodes>76, 102, 137</nodes>
		</tri>
		<tri idx = "2025">
			<nodes>75, 102, 137</nodes>
		</tri>
		<tri idx = "2026">
			<nodes>75, 104, 137</nodes>
		</tri>
		<tri idx = "2027">
			<nodes>104, 105, 137</nodes>
		</tri>
		<tri idx = "2028">
			<nodes>75, 105, 137</nodes>
		</tri>
		<tri idx = "2029">
			<nodes>75, 90, 137</nodes>
		</tri>
		<tri idx = "2030">
			<nodes>90, 104, 137</nodes>
		</tri>
		<tri idx = "2031">
			<nodes>102, 136, 137</nodes>
		</tri>
		<tri idx = "2032">
			<nodes>76, 136, 137</nodes>
		</tri>
		<tri idx = "2033">
			<nodes>102, 105, 137</nodes>
		</tri>
		<tri idx = "2034">
			<nodes>77, 80, 138</nodes>
		</tri>
		<tri idx = "2035">
			<nodes>77, 78, 138</nodes>
		</tri>
		<tri idx = "2036">
			<nodes>78, 80, 138</nodes>
		</tri>
		<tri idx = "2037">
			<nodes>77, 91, 138</nodes>
		</tri>
		<tri idx = "2038">
			<nodes>78, 91, 138</nodes>
		</tri>
		<tri idx = "2039">
			<nodes>75, 90, 138</nodes>
		</tri>
		<tri idx = "2040">
			<nodes>78, 90, 138</nodes>
		</tri>
		<tri idx = "2041">
			<nodes>75, 78, 138</nodes>
		</tri>
		<tri idx = "2042">
			<nodes>76, 79, 138</nodes>
		</tri>
		<tri idx = "2043">
			<nodes>75, 79, 138</nodes>
		</tri>
		<tri idx = "2044">
			<nodes>75, 76, 138</nodes>
		</tri>
		<tri idx = "2045">
			<nodes>76, 88, 138</nodes>
		</tri>
		<tri idx = "2046">
			<nodes>80, 88, 138</nodes>
		</tri>
		<tri idx = "2047">
			<nodes>76, 80, 138</nodes>
		</tri>
		<tri idx = "2048">
			<nodes>90, 137, 138</nodes>
		</tri>
		<tri idx = "2049">
			<nodes>75, 137, 138</nodes>
		</tri>
		<tri idx = "2050">
			<nodes>78, 79, 138</nodes>
		</tri>
		<tri idx = "2051">
			<nodes>77, 88, 138</nodes>
		</tri>
		<tri idx = "2052">
			<nodes>90, 91, 138</nodes>
		</tri>
		<tri idx = "2053">
			<nodes>76, 137, 138</nodes>
		</tri>
		<tri idx = "2054">
			<nodes>136, 137, 138</nodes>
		</tri>
		<tri idx = "2055">
			<nodes>76, 136, 138</nodes>
		</tri>
		<tri idx = "2056">
			<nodes>88, 136, 138</nodes>
		</tri>
		<tri idx = "2057">
			<nodes>88, 91, 138</nodes>
		</tri>
		<tri idx = "2058">
			<nodes>79, 80, 138</nodes>
		</tri>
		<tri idx = "2059">
			<nodes>82, 87, 139</nodes>
		</tri>
		<tri idx = "2060">
			<nodes>82, 88, 139</nodes>
		</tri>
		<tri idx = "2061">
			<nodes>87, 88, 139</nodes>
		</tri>
		<tri idx = "2062">
			<nodes>82, 124, 139</nodes>
		</tri>
		<tri idx = "2063">
			<nodes>109, 124, 139</nodes>
		</tri>
		<tri idx = "2064">
			<nodes>82, 109, 139</nodes>
		</tri>
		<tri idx = "2065">
			<nodes>81, 99, 139</nodes>
		</tri>
		<tri idx = "2066">
			<nodes>81, 124, 139</nodes>
		</tri>
		<tri idx = "2067">
			<nodes>99, 124, 139</nodes>
		</tri>
		<tri idx = "2068">
			<nodes>88, 138, 139</nodes>
		</tri>
		<tri idx = "2069">
			<nodes>88, 136, 139</nodes>
		</tri>
		<tri idx = "2070">
			<nodes>136, 138, 139</nodes>
		</tri>
		<tri idx = "2071">
			<nodes>81, 82, 139</nodes>
		</tri>
		<tri idx = "2072">
			<nodes>81, 87, 139</nodes>
		</tri>
		<tri idx = "2073">
			<nodes>87, 99, 139</nodes>
		</tri>
		<tri idx = "2074">
			<nodes>88, 109, 139</nodes>
		</tri>
		<tri idx = "2075">
			<nodes>109, 136, 139</nodes>
		</tri>
		<tri idx = "2076">
			<nodes>83, 85, 140</nodes>
		</tri>
		<tri idx = "2077">
			<nodes>83, 91, 140</nodes>
		</tri>
		<tri idx = "2078">
			<nodes>85, 91, 140</nodes>
		</tri>
		<tri idx = "2079">
			<nodes>84, 89, 140</nodes>
		</tri>
		<tri idx = "2080">
			<nodes>84, 121, 140</nodes>
		</tri>
		<tri idx = "2081">
			<nodes>89, 121, 140</nodes>
		</tri>
		<tri idx = "2082">
			<nodes>83, 86, 140</nodes>
		</tri>
		<tri idx = "2083">
			<nodes>84, 86, 140</nodes>
		</tri>
		<tri idx = "2084">
			<nodes>83, 84, 140</nodes>
		</tri>
		<tri idx = "2085">
			<nodes>89, 91, 140</nodes>
		</tri>
		<tri idx = "2086">
			<nodes>83, 89, 140</nodes>
		</tri>
		<tri idx = "2087">
			<nodes>86, 98, 140</nodes>
		</tri>
		<tri idx = "2088">
			<nodes>84, 98, 140</nodes>
		</tri>
		<tri idx = "2089">
			<nodes>98, 121, 140</nodes>
		</tri>
		<tri idx = "2090">
			<nodes>85, 86, 140</nodes>
		</tri>
		<tri idx = "2091">
			<nodes>91, 94, 140</nodes>
		</tri>
		<tri idx = "2092">
			<nodes>85, 94, 140</nodes>
		</tri>
		<tri idx = "2093">
			<nodes>86, 140, 141</nodes>
		</tri>
		<tri idx = "2094">
			<nodes>98, 140, 141</nodes>
		</tri>
		<tri idx = "2095">
			<nodes>85, 140, 141</nodes>
		</tri>
		<tri idx = "2096">
			<nodes>94, 140, 141</nodes>
		</tri>
		<tri idx = "2097">
			<nodes>99, 121, 142</nodes>
		</tri>
		<tri idx = "2098">
			<nodes>89, 121, 142</nodes>
		</tri>
		<tri idx = "2099">
			<nodes>89, 99, 142</nodes>
		</tri>
		<tri idx = "2100">
			<nodes>87, 88, 142</nodes>
		</tri>
		<tri idx = "2101">
			<nodes>88, 139, 142</nodes>
		</tri>
		<tri idx = "2102">
			<nodes>87, 139, 142</nodes>
		</tri>
		<tri idx = "2103">
			<nodes>87, 99, 142</nodes>
		</tri>
		<tri idx = "2104">
			<nodes>87, 89, 142</nodes>
		</tri>
		<tri idx = "2105">
			<nodes>88, 91, 142</nodes>
		</tri>
		<tri idx = "2106">
			<nodes>87, 91, 142</nodes>
		</tri>
		<tri idx = "2107">
			<nodes>90, 138, 142</nodes>
		</tri>
		<tri idx = "2108">
			<nodes>90, 91, 142</nodes>
		</tri>
		<tri idx = "2109">
			<nodes>91, 138, 142</nodes>
		</tri>
		<tri idx = "2110">
			<nodes>89, 91, 142</nodes>
		</tri>
		<tri idx = "2111">
			<nodes>89, 140, 142</nodes>
		</tri>
		<tri idx = "2112">
			<nodes>91, 140, 142</nodes>
		</tri>
		<tri idx = "2113">
			<nodes>99, 139, 142</nodes>
		</tri>
		<tri idx = "2114">
			<nodes>88, 138, 142</nodes>
		</tri>
		<tri idx = "2115">
			<nodes>138, 139, 142</nodes>
		</tri>
		<tri idx = "2116">
			<nodes>121, 139, 142</nodes>
		</tri>
		<tri idx = "2117">
			<nodes>99, 121, 139</nodes>
		</tri>
		<tri idx = "2118">
			<nodes>121, 140, 142</nodes>
		</tri>
		<tri idx = "2119">
			<nodes>90, 137, 143</nodes>
		</tri>
		<tri idx = "2120">
			<nodes>90, 138, 143</nodes>
		</tri>
		<tri idx = "2121">
			<nodes>137, 138, 143</nodes>
		</tri>
		<tri idx = "2122">
			<nodes>90, 142, 143</nodes>
		</tri>
		<tri idx = "2123">
			<nodes>138, 142, 143</nodes>
		</tri>
		<tri idx = "2124">
			<nodes>104, 137, 143</nodes>
		</tri>
		<tri idx = "2125">
			<nodes>90, 104, 143</nodes>
		</tri>
		<tri idx = "2126">
			<nodes>90, 101, 144</nodes>
		</tri>
		<tri idx = "2127">
			<nodes>101, 104, 144</nodes>
		</tri>
		<tri idx = "2128">
			<nodes>90, 104, 144</nodes>
		</tri>
		<tri idx = "2129">
			<nodes>93, 101, 144</nodes>
		</tri>
		<tri idx = "2130">
			<nodes>90, 93, 144</nodes>
		</tri>
		<tri idx = "2131">
			<nodes>92, 93, 144</nodes>
		</tri>
		<tri idx = "2132">
			<nodes>90, 92, 144</nodes>
		</tri>
		<tri idx = "2133">
			<nodes>90, 143, 144</nodes>
		</tri>
		<tri idx = "2134">
			<nodes>104, 143, 144</nodes>
		</tri>
		<tri idx = "2135">
			<nodes>90, 142, 144</nodes>
		</tri>
		<tri idx = "2136">
			<nodes>142, 143, 144</nodes>
		</tri>
		<tri idx = "2137">
			<nodes>91, 142, 144</nodes>
		</tri>
		<tri idx = "2138">
			<nodes>90, 91, 144</nodes>
		</tri>
		<tri idx = "2139">
			<nodes>91, 92, 144</nodes>
		</tri>
		<tri idx = "2140">
			<nodes>91, 144, 145</nodes>
		</tri>
		<tri idx = "2141">
			<nodes>91, 142, 145</nodes>
		</tri>
		<tri idx = "2142">
			<nodes>142, 144, 145</nodes>
		</tri>
		<tri idx = "2143">
			<nodes>94, 141, 145</nodes>
		</tri>
		<tri idx = "2144">
			<nodes>140, 141, 145</nodes>
		</tri>
		<tri idx = "2145">
			<nodes>94, 140, 145</nodes>
		</tri>
		<tri idx = "2146">
			<nodes>140, 142, 145</nodes>
		</tri>
		<tri idx = "2147">
			<nodes>91, 140, 145</nodes>
		</tri>
		<tri idx = "2148">
			<nodes>92, 94, 145</nodes>
		</tri>
		<tri idx = "2149">
			<nodes>91, 94, 145</nodes>
		</tri>
		<tri idx = "2150">
			<nodes>91, 92, 145</nodes>
		</tri>
		<tri idx = "2151">
			<nodes>92, 144, 145</nodes>
		</tri>
		<tri idx = "2152">
			<nodes>93, 94, 145</nodes>
		</tri>
		<tri idx = "2153">
			<nodes>92, 93, 145</nodes>
		</tri>
		<tri idx = "2154">
			<nodes>93, 144, 145</nodes>
		</tri>
		<tri idx = "2155">
			<nodes>93, 145, 146</nodes>
		</tri>
		<tri idx = "2156">
			<nodes>94, 145, 146</nodes>
		</tri>
		<tri idx = "2157">
			<nodes>141, 145, 146</nodes>
		</tri>
		<tri idx = "2158">
			<nodes>93, 144, 146</nodes>
		</tri>
		<tri idx = "2159">
			<nodes>101, 144, 146</nodes>
		</tri>
		<tri idx = "2160">
			<nodes>144, 145, 146</nodes>
		</tri>
		<tri idx = "2161">
			<nodes>141, 145, 147</nodes>
		</tri>
		<tri idx = "2162">
			<nodes>145, 146, 147</nodes>
		</tri>
		<tri idx = "2163">
			<nodes>98, 140, 149</nodes>
		</tri>
		<tri idx = "2164">
			<nodes>140, 141, 149</nodes>
		</tri>
		<tri idx = "2165">
			<nodes>98, 121, 150</nodes>
		</tri>
		<tri idx = "2166">
			<nodes>121, 127, 150</nodes>
		</tri>
		<tri idx = "2167">
			<nodes>96, 123, 151</nodes>
		</tri>
		<tri idx = "2168">
			<nodes>123, 129, 151</nodes>
		</tri>
		<tri idx = "2169">
			<nodes>134, 135, 152</nodes>
		</tri>
		<tri idx = "2170">
			<nodes>97, 134, 152</nodes>
		</tri>
		<tri idx = "2171">
			<nodes>95, 96, 154</nodes>
		</tri>
		<tri idx = "2172">
			<nodes>96, 97, 154</nodes>
		</tri>
		<tri idx = "2173">
			<nodes>95, 97, 154</nodes>
		</tri>
		<tri idx = "2174">
			<nodes>109, 124, 154</nodes>
		</tri>
		<tri idx = "2175">
			<nodes>109, 123, 154</nodes>
		</tri>
		<tri idx = "2176">
			<nodes>123, 124, 154</nodes>
		</tri>
		<tri idx = "2177">
			<nodes>96, 151, 154</nodes>
		</tri>
		<tri idx = "2178">
			<nodes>97, 151, 154</nodes>
		</tri>
		<tri idx = "2179">
			<nodes>151, 152, 154</nodes>
		</tri>
		<tri idx = "2180">
			<nodes>97, 152, 154</nodes>
		</tri>
		<tri idx = "2181">
			<nodes>97, 134, 154</nodes>
		</tri>
		<tri idx = "2182">
			<nodes>95, 134, 154</nodes>
		</tri>
		<tri idx = "2183">
			<nodes>134, 152, 154</nodes>
		</tri>
		<tri idx = "2184">
			<nodes>96, 123, 154</nodes>
		</tri>
		<tri idx = "2185">
			<nodes>123, 151, 154</nodes>
		</tri>
		<tri idx = "2186">
			<nodes>95, 123, 154</nodes>
		</tri>
		<tri idx = "2187">
			<nodes>95, 114, 154</nodes>
		</tri>
		<tri idx = "2188">
			<nodes>114, 123, 154</nodes>
		</tri>
		<tri idx = "2189">
			<nodes>109, 114, 154</nodes>
		</tri>
		<tri idx = "2190">
			<nodes>114, 134, 154</nodes>
		</tri>
		<tri idx = "2191">
			<nodes>121, 140, 155</nodes>
		</tri>
		<tri idx = "2192">
			<nodes>121, 142, 155</nodes>
		</tri>
		<tri idx = "2193">
			<nodes>140, 142, 155</nodes>
		</tri>
		<tri idx = "2194">
			<nodes>98, 149, 155</nodes>
		</tri>
		<tri idx = "2195">
			<nodes>98, 150, 155</nodes>
		</tri>
		<tri idx = "2196">
			<nodes>149, 150, 155</nodes>
		</tri>
		<tri idx = "2197">
			<nodes>121, 150, 155</nodes>
		</tri>
		<tri idx = "2198">
			<nodes>98, 121, 155</nodes>
		</tri>
		<tri idx = "2199">
			<nodes>98, 140, 155</nodes>
		</tri>
		<tri idx = "2200">
			<nodes>140, 149, 155</nodes>
		</tri>
		<tri idx = "2201">
			<nodes>99, 124, 156</nodes>
		</tri>
		<tri idx = "2202">
			<nodes>122, 124, 156</nodes>
		</tri>
		<tri idx = "2203">
			<nodes>99, 122, 156</nodes>
		</tri>
		<tri idx = "2204">
			<nodes>99, 121, 156</nodes>
		</tri>
		<tri idx = "2205">
			<nodes>121, 122, 156</nodes>
		</tri>
		<tri idx = "2206">
			<nodes>99, 139, 156</nodes>
		</tri>
		<tri idx = "2207">
			<nodes>124, 139, 156</nodes>
		</tri>
		<tri idx = "2208">
			<nodes>121, 142, 156</nodes>
		</tri>
		<tri idx = "2209">
			<nodes>139, 142, 156</nodes>
		</tri>
		<tri idx = "2210">
			<nodes>121, 139, 156</nodes>
		</tri>
		<tri idx = "2211">
			<nodes>121, 155, 156</nodes>
		</tri>
		<tri idx = "2212">
			<nodes>142, 155, 156</nodes>
		</tri>
		<tri idx = "2213">
			<nodes>100, 104, 157</nodes>
		</tri>
		<tri idx = "2214">
			<nodes>101, 104, 157</nodes>
		</tri>
		<tri idx = "2215">
			<nodes>104, 108, 157</nodes>
		</tri>
		<tri idx = "2216">
			<nodes>104, 144, 157</nodes>
		</tri>
		<tri idx = "2217">
			<nodes>101, 144, 157</nodes>
		</tri>
		<tri idx = "2218">
			<nodes>101, 144, 158</nodes>
		</tri>
		<tri idx = "2219">
			<nodes>144, 146, 158</nodes>
		</tri>
		<tri idx = "2220">
			<nodes>144, 157, 158</nodes>
		</tri>
		<tri idx = "2221">
			<nodes>102, 137, 159</nodes>
		</tri>
		<tri idx = "2222">
			<nodes>136, 137, 159</nodes>
		</tri>
		<tri idx = "2223">
			<nodes>102, 136, 159</nodes>
		</tri>
		<tri idx = "2224">
			<nodes>110, 116, 159</nodes>
		</tri>
		<tri idx = "2225">
			<nodes>116, 136, 159</nodes>
		</tri>
		<tri idx = "2226">
			<nodes>110, 136, 159</nodes>
		</tri>
		<tri idx = "2227">
			<nodes>102, 110, 159</nodes>
		</tri>
		<tri idx = "2228">
			<nodes>102, 159, 160</nodes>
		</tri>
		<tri idx = "2229">
			<nodes>110, 159, 160</nodes>
		</tri>
		<tri idx = "2230">
			<nodes>102, 110, 160</nodes>
		</tri>
		<tri idx = "2231">
			<nodes>103, 110, 160</nodes>
		</tri>
		<tri idx = "2232">
			<nodes>102, 103, 160</nodes>
		</tri>
		<tri idx = "2233">
			<nodes>102, 137, 160</nodes>
		</tri>
		<tri idx = "2234">
			<nodes>137, 159, 160</nodes>
		</tri>
		<tri idx = "2235">
			<nodes>103, 105, 160</nodes>
		</tri>
		<tri idx = "2236">
			<nodes>102, 105, 160</nodes>
		</tri>
		<tri idx = "2237">
			<nodes>103, 107, 160</nodes>
		</tri>
		<tri idx = "2238">
			<nodes>103, 111, 160</nodes>
		</tri>
		<tri idx = "2239">
			<nodes>107, 111, 160</nodes>
		</tri>
		<tri idx = "2240">
			<nodes>110, 111, 160</nodes>
		</tri>
		<tri idx = "2241">
			<nodes>105, 137, 160</nodes>
		</tri>
		<tri idx = "2242">
			<nodes>105, 107, 160</nodes>
		</tri>
		<tri idx = "2243">
			<nodes>107, 160, 162</nodes>
		</tri>
		<tri idx = "2244">
			<nodes>111, 160, 162</nodes>
		</tri>
		<tri idx = "2245">
			<nodes>107, 160, 163</nodes>
		</tri>
		<tri idx = "2246">
			<nodes>160, 162, 163</nodes>
		</tri>
		<tri idx = "2247">
			<nodes>137, 143, 164</nodes>
		</tri>
		<tri idx = "2248">
			<nodes>104, 143, 164</nodes>
		</tri>
		<tri idx = "2249">
			<nodes>104, 137, 164</nodes>
		</tri>
		<tri idx = "2250">
			<nodes>143, 144, 164</nodes>
		</tri>
		<tri idx = "2251">
			<nodes>104, 144, 164</nodes>
		</tri>
		<tri idx = "2252">
			<nodes>108, 157, 164</nodes>
		</tri>
		<tri idx = "2253">
			<nodes>104, 157, 164</nodes>
		</tri>
		<tri idx = "2254">
			<nodes>104, 108, 164</nodes>
		</tri>
		<tri idx = "2255">
			<nodes>144, 157, 164</nodes>
		</tri>
		<tri idx = "2256">
			<nodes>105, 137, 164</nodes>
		</tri>
		<tri idx = "2257">
			<nodes>104, 105, 164</nodes>
		</tri>
		<tri idx = "2258">
			<nodes>137, 160, 164</nodes>
		</tri>
		<tri idx = "2259">
			<nodes>105, 160, 164</nodes>
		</tri>
		<tri idx = "2260">
			<nodes>105, 108, 164</nodes>
		</tri>
		<tri idx = "2261">
			<nodes>107, 160, 165</nodes>
		</tri>
		<tri idx = "2262">
			<nodes>160, 163, 165</nodes>
		</tri>
		<tri idx = "2263">
			<nodes>105, 106, 165</nodes>
		</tri>
		<tri idx = "2264">
			<nodes>105, 108, 165</nodes>
		</tri>
		<tri idx = "2265">
			<nodes>105, 164, 165</nodes>
		</tri>
		<tri idx = "2266">
			<nodes>160, 164, 165</nodes>
		</tri>
		<tri idx = "2267">
			<nodes>105, 160, 165</nodes>
		</tri>
		<tri idx = "2268">
			<nodes>105, 107, 165</nodes>
		</tri>
		<tri idx = "2269">
			<nodes>108, 164, 165</nodes>
		</tri>
		<tri idx = "2270">
			<nodes>164, 165, 166</nodes>
		</tri>
		<tri idx = "2271">
			<nodes>108, 164, 166</nodes>
		</tri>
		<tri idx = "2272">
			<nodes>108, 164, 167</nodes>
		</tri>
		<tri idx = "2273">
			<nodes>157, 164, 167</nodes>
		</tri>
		<tri idx = "2274">
			<nodes>164, 166, 167</nodes>
		</tri>
		<tri idx = "2275">
			<nodes>124, 156, 168</nodes>
		</tri>
		<tri idx = "2276">
			<nodes>124, 154, 156</nodes>
		</tri>
		<tri idx = "2277">
			<nodes>124, 154, 168</nodes>
		</tri>
		<tri idx = "2278">
			<nodes>154, 156, 168</nodes>
		</tri>
		<tri idx = "2279">
			<nodes>114, 154, 168</nodes>
		</tri>
		<tri idx = "2280">
			<nodes>109, 154, 168</nodes>
		</tri>
		<tri idx = "2281">
			<nodes>109, 114, 168</nodes>
		</tri>
		<tri idx = "2282">
			<nodes>109, 124, 168</nodes>
		</tri>
		<tri idx = "2283">
			<nodes>112, 114, 168</nodes>
		</tri>
		<tri idx = "2284">
			<nodes>109, 112, 168</nodes>
		</tri>
		<tri idx = "2285">
			<nodes>134, 154, 168</nodes>
		</tri>
		<tri idx = "2286">
			<nodes>114, 134, 168</nodes>
		</tri>
		<tri idx = "2287">
			<nodes>124, 168, 169</nodes>
		</tri>
		<tri idx = "2288">
			<nodes>156, 168, 169</nodes>
		</tri>
		<tri idx = "2289">
			<nodes>124, 156, 169</nodes>
		</tri>
		<tri idx = "2290">
			<nodes>109, 124, 169</nodes>
		</tri>
		<tri idx = "2291">
			<nodes>109, 168, 169</nodes>
		</tri>
		<tri idx = "2292">
			<nodes>124, 139, 169</nodes>
		</tri>
		<tri idx = "2293">
			<nodes>109, 139, 169</nodes>
		</tri>
		<tri idx = "2294">
			<nodes>139, 156, 169</nodes>
		</tri>
		<tri idx = "2295">
			<nodes>138, 139, 169</nodes>
		</tri>
		<tri idx = "2296">
			<nodes>136, 138, 169</nodes>
		</tri>
		<tri idx = "2297">
			<nodes>136, 139, 169</nodes>
		</tri>
		<tri idx = "2298">
			<nodes>112, 168, 169</nodes>
		</tri>
		<tri idx = "2299">
			<nodes>109, 112, 169</nodes>
		</tri>
		<tri idx = "2300">
			<nodes>109, 136, 169</nodes>
		</tri>
		<tri idx = "2301">
			<nodes>112, 136, 169</nodes>
		</tri>
		<tri idx = "2302">
			<nodes>110, 117, 170</nodes>
		</tri>
		<tri idx = "2303">
			<nodes>116, 117, 170</nodes>
		</tri>
		<tri idx = "2304">
			<nodes>110, 116, 170</nodes>
		</tri>
		<tri idx = "2305">
			<nodes>111, 117, 170</nodes>
		</tri>
		<tri idx = "2306">
			<nodes>110, 111, 170</nodes>
		</tri>
		<tri idx = "2307">
			<nodes>111, 161, 170</nodes>
		</tri>
		<tri idx = "2308">
			<nodes>161, 162, 170</nodes>
		</tri>
		<tri idx = "2309">
			<nodes>111, 162, 170</nodes>
		</tri>
		<tri idx = "2310">
			<nodes>117, 161, 170</nodes>
		</tri>
		<tri idx = "2311">
			<nodes>110, 159, 170</nodes>
		</tri>
		<tri idx = "2312">
			<nodes>116, 159, 170</nodes>
		</tri>
		<tri idx = "2313">
			<nodes>153, 161, 170</nodes>
		</tri>
		<tri idx = "2314">
			<nodes>117, 153, 170</nodes>
		</tri>
		<tri idx = "2315">
			<nodes>111, 160, 170</nodes>
		</tri>
		<tri idx = "2316">
			<nodes>110, 160, 170</nodes>
		</tri>
		<tri idx = "2317">
			<nodes>159, 160, 170</nodes>
		</tri>
		<tri idx = "2318">
			<nodes>160, 162, 170</nodes>
		</tri>
		<tri idx = "2319">
			<nodes>112, 168, 171</nodes>
		</tri>
		<tri idx = "2320">
			<nodes>112, 169, 171</nodes>
		</tri>
		<tri idx = "2321">
			<nodes>168, 169, 171</nodes>
		</tri>
		<tri idx = "2322">
			<nodes>112, 136, 171</nodes>
		</tri>
		<tri idx = "2323">
			<nodes>136, 169, 171</nodes>
		</tri>
		<tri idx = "2324">
			<nodes>136, 159, 169</nodes>
		</tri>
		<tri idx = "2325">
			<nodes>136, 159, 171</nodes>
		</tri>
		<tri idx = "2326">
			<nodes>159, 169, 171</nodes>
		</tri>
		<tri idx = "2327">
			<nodes>112, 116, 171</nodes>
		</tri>
		<tri idx = "2328">
			<nodes>116, 136, 171</nodes>
		</tri>
		<tri idx = "2329">
			<nodes>116, 159, 171</nodes>
		</tri>
		<tri idx = "2330">
			<nodes>118, 120, 172</nodes>
		</tri>
		<tri idx = "2331">
			<nodes>113, 118, 172</nodes>
		</tri>
		<tri idx = "2332">
			<nodes>113, 120, 172</nodes>
		</tri>
		<tri idx = "2333">
			<nodes>115, 133, 172</nodes>
		</tri>
		<tri idx = "2334">
			<nodes>114, 115, 172</nodes>
		</tri>
		<tri idx = "2335">
			<nodes>114, 133, 172</nodes>
		</tri>
		<tri idx = "2336">
			<nodes>114, 168, 172</nodes>
		</tri>
		<tri idx = "2337">
			<nodes>134, 168, 172</nodes>
		</tri>
		<tri idx = "2338">
			<nodes>114, 134, 172</nodes>
		</tri>
		<tri idx = "2339">
			<nodes>113, 114, 172</nodes>
		</tri>
		<tri idx = "2340">
			<nodes>113, 115, 172</nodes>
		</tri>
		<tri idx = "2341">
			<nodes>112, 168, 172</nodes>
		</tri>
		<tri idx = "2342">
			<nodes>112, 114, 172</nodes>
		</tri>
		<tri idx = "2343">
			<nodes>112, 171, 172</nodes>
		</tri>
		<tri idx = "2344">
			<nodes>168, 171, 172</nodes>
		</tri>
		<tri idx = "2345">
			<nodes>119, 120, 172</nodes>
		</tri>
		<tri idx = "2346">
			<nodes>116, 120, 172</nodes>
		</tri>
		<tri idx = "2347">
			<nodes>116, 119, 172</nodes>
		</tri>
		<tri idx = "2348">
			<nodes>112, 116, 172</nodes>
		</tri>
		<tri idx = "2349">
			<nodes>112, 113, 172</nodes>
		</tri>
		<tri idx = "2350">
			<nodes>113, 116, 172</nodes>
		</tri>
		<tri idx = "2351">
			<nodes>133, 134, 172</nodes>
		</tri>
		<tri idx = "2352">
			<nodes>116, 171, 172</nodes>
		</tri>
		<tri idx = "2353">
			<nodes>115, 118, 172</nodes>
		</tri>
		<tri idx = "2354">
			<nodes>118, 133, 172</nodes>
		</tri>
		<tri idx = "2355">
			<nodes>117, 119, 173</nodes>
		</tri>
		<tri idx = "2356">
			<nodes>117, 153, 173</nodes>
		</tri>
		<tri idx = "2357">
			<nodes>119, 153, 173</nodes>
		</tri>
		<tri idx = "2358">
			<nodes>117, 170, 173</nodes>
		</tri>
		<tri idx = "2359">
			<nodes>153, 170, 173</nodes>
		</tri>
		<tri idx = "2360">
			<nodes>159, 170, 173</nodes>
		</tri>
		<tri idx = "2361">
			<nodes>116, 159, 173</nodes>
		</tri>
		<tri idx = "2362">
			<nodes>116, 170, 173</nodes>
		</tri>
		<tri idx = "2363">
			<nodes>119, 172, 173</nodes>
		</tri>
		<tri idx = "2364">
			<nodes>116, 172, 173</nodes>
		</tri>
		<tri idx = "2365">
			<nodes>116, 119, 173</nodes>
		</tri>
		<tri idx = "2366">
			<nodes>116, 117, 173</nodes>
		</tri>
		<tri idx = "2367">
			<nodes>116, 171, 173</nodes>
		</tri>
		<tri idx = "2368">
			<nodes>159, 171, 173</nodes>
		</tri>
		<tri idx = "2369">
			<nodes>171, 172, 173</nodes>
		</tri>
		<tri idx = "2370">
			<nodes>119, 173, 174</nodes>
		</tri>
		<tri idx = "2371">
			<nodes>119, 172, 174</nodes>
		</tri>
		<tri idx = "2372">
			<nodes>172, 173, 174</nodes>
		</tri>
		<tri idx = "2373">
			<nodes>153, 173, 174</nodes>
		</tri>
		<tri idx = "2374">
			<nodes>120, 172, 175</nodes>
		</tri>
		<tri idx = "2375">
			<nodes>119, 172, 175</nodes>
		</tri>
		<tri idx = "2376">
			<nodes>172, 174, 175</nodes>
		</tri>
		<tri idx = "2377">
			<nodes>118, 172, 175</nodes>
		</tri>
		<tri idx = "2378">
			<nodes>133, 172, 175</nodes>
		</tri>
		<tri idx = "2379">
			<nodes>125, 130, 176</nodes>
		</tri>
		<tri idx = "2380">
			<nodes>128, 130, 176</nodes>
		</tri>
		<tri idx = "2381">
			<nodes>125, 128, 176</nodes>
		</tri>
		<tri idx = "2382">
			<nodes>121, 125, 176</nodes>
		</tri>
		<tri idx = "2383">
			<nodes>121, 122, 176</nodes>
		</tri>
		<tri idx = "2384">
			<nodes>122, 125, 176</nodes>
		</tri>
		<tri idx = "2385">
			<nodes>125, 126, 176</nodes>
		</tri>
		<tri idx = "2386">
			<nodes>126, 128, 176</nodes>
		</tri>
		<tri idx = "2387">
			<nodes>121, 126, 176</nodes>
		</tri>
		<tri idx = "2388">
			<nodes>121, 150, 176</nodes>
		</tri>
		<tri idx = "2389">
			<nodes>127, 150, 176</nodes>
		</tri>
		<tri idx = "2390">
			<nodes>121, 127, 176</nodes>
		</tri>
		<tri idx = "2391">
			<nodes>121, 156, 176</nodes>
		</tri>
		<tri idx = "2392">
			<nodes>121, 155, 176</nodes>
		</tri>
		<tri idx = "2393">
			<nodes>155, 156, 176</nodes>
		</tri>
		<tri idx = "2394">
			<nodes>126, 127, 176</nodes>
		</tri>
		<tri idx = "2395">
			<nodes>122, 156, 176</nodes>
		</tri>
		<tri idx = "2396">
			<nodes>150, 155, 176</nodes>
		</tri>
		<tri idx = "2397">
			<nodes>125, 176, 177</nodes>
		</tri>
		<tri idx = "2398">
			<nodes>125, 130, 177</nodes>
		</tri>
		<tri idx = "2399">
			<nodes>130, 176, 177</nodes>
		</tri>
		<tri idx = "2400">
			<nodes>124, 156, 177</nodes>
		</tri>
		<tri idx = "2401">
			<nodes>122, 124, 177</nodes>
		</tri>
		<tri idx = "2402">
			<nodes>122, 156, 177</nodes>
		</tri>
		<tri idx = "2403">
			<nodes>129, 131, 177</nodes>
		</tri>
		<tri idx = "2404">
			<nodes>122, 129, 177</nodes>
		</tri>
		<tri idx = "2405">
			<nodes>122, 131, 177</nodes>
		</tri>
		<tri idx = "2406">
			<nodes>125, 131, 177</nodes>
		</tri>
		<tri idx = "2407">
			<nodes>130, 131, 177</nodes>
		</tri>
		<tri idx = "2408">
			<nodes>154, 156, 177</nodes>
		</tri>
		<tri idx = "2409">
			<nodes>124, 154, 177</nodes>
		</tri>
		<tri idx = "2410">
			<nodes>122, 125, 177</nodes>
		</tri>
		<tri idx = "2411">
			<nodes>156, 176, 177</nodes>
		</tri>
		<tri idx = "2412">
			<nodes>122, 176, 177</nodes>
		</tri>
		<tri idx = "2413">
			<nodes>129, 151, 177</nodes>
		</tri>
		<tri idx = "2414">
			<nodes>123, 129, 177</nodes>
		</tri>
		<tri idx = "2415">
			<nodes>123, 151, 177</nodes>
		</tri>
		<tri idx = "2416">
			<nodes>151, 154, 177</nodes>
		</tri>
		<tri idx = "2417">
			<nodes>123, 154, 177</nodes>
		</tri>
		<tri idx = "2418">
			<nodes>122, 123, 177</nodes>
		</tri>
		<tri idx = "2419">
			<nodes>123, 124, 177</nodes>
		</tri>
		<tri idx = "2420">
			<nodes>150, 176, 178</nodes>
		</tri>
		<tri idx = "2421">
			<nodes>127, 176, 178</nodes>
		</tri>
		<tri idx = "2422">
			<nodes>128, 176, 178</nodes>
		</tri>
		<tri idx = "2423">
			<nodes>130, 176, 178</nodes>
		</tri>
		<tri idx = "2424">
			<nodes>126, 176, 178</nodes>
		</tri>
		<tri idx = "2425">
			<nodes>129, 177, 179</nodes>
		</tri>
		<tri idx = "2426">
			<nodes>151, 177, 179</nodes>
		</tri>
		<tri idx = "2427">
			<nodes>131, 177, 179</nodes>
		</tri>
		<tri idx = "2428">
			<nodes>130, 177, 180</nodes>
		</tri>
		<tri idx = "2429">
			<nodes>130, 176, 180</nodes>
		</tri>
		<tri idx = "2430">
			<nodes>176, 177, 180</nodes>
		</tri>
		<tri idx = "2431">
			<nodes>131, 177, 180</nodes>
		</tri>
		<tri idx = "2432">
			<nodes>177, 179, 180</nodes>
		</tri>
		<tri idx = "2433">
			<nodes>176, 178, 180</nodes>
		</tri>
		<tri idx = "2434">
			<nodes>168, 172, 183</nodes>
		</tri>
		<tri idx = "2435">
			<nodes>134, 172, 183</nodes>
		</tri>
		<tri idx = "2436">
			<nodes>134, 168, 183</nodes>
		</tri>
		<tri idx = "2437">
			<nodes>133, 172, 183</nodes>
		</tri>
		<tri idx = "2438">
			<nodes>133, 134, 183</nodes>
		</tri>
		<tri idx = "2439">
			<nodes>134, 135, 184</nodes>
		</tri>
		<tri idx = "2440">
			<nodes>132, 134, 184</nodes>
		</tri>
		<tri idx = "2441">
			<nodes>133, 134, 184</nodes>
		</tri>
		<tri idx = "2442">
			<nodes>133, 183, 184</nodes>
		</tri>
		<tri idx = "2443">
			<nodes>134, 183, 184</nodes>
		</tri>
		<tri idx = "2444">
			<nodes>133, 172, 185</nodes>
		</tri>
		<tri idx = "2445">
			<nodes>172, 175, 185</nodes>
		</tri>
		<tri idx = "2446">
			<nodes>133, 183, 185</nodes>
		</tri>
		<tri idx = "2447">
			<nodes>183, 184, 185</nodes>
		</tri>
		<tri idx = "2448">
			<nodes>172, 183, 185</nodes>
		</tri>
		<tri idx = "2449">
			<nodes>135, 152, 186</nodes>
		</tri>
		<tri idx = "2450">
			<nodes>134, 135, 186</nodes>
		</tri>
		<tri idx = "2451">
			<nodes>134, 152, 186</nodes>
		</tri>
		<tri idx = "2452">
			<nodes>183, 184, 186</nodes>
		</tri>
		<tri idx = "2453">
			<nodes>134, 184, 186</nodes>
		</tri>
		<tri idx = "2454">
			<nodes>134, 183, 186</nodes>
		</tri>
		<tri idx = "2455">
			<nodes>168, 183, 186</nodes>
		</tri>
		<tri idx = "2456">
			<nodes>134, 168, 186</nodes>
		</tri>
		<tri idx = "2457">
			<nodes>152, 154, 186</nodes>
		</tri>
		<tri idx = "2458">
			<nodes>134, 154, 186</nodes>
		</tri>
		<tri idx = "2459">
			<nodes>154, 168, 186</nodes>
		</tri>
		<tri idx = "2460">
			<nodes>135, 184, 186</nodes>
		</tri>
		<tri idx = "2461">
			<nodes>184, 186, 188</nodes>
		</tri>
		<tri idx = "2462">
			<nodes>135, 186, 188</nodes>
		</tri>
		<tri idx = "2463">
			<nodes>152, 186, 188</nodes>
		</tri>
		<tri idx = "2464">
			<nodes>153, 170, 191</nodes>
		</tri>
		<tri idx = "2465">
			<nodes>161, 170, 191</nodes>
		</tri>
		<tri idx = "2466">
			<nodes>137, 143, 194</nodes>
		</tri>
		<tri idx = "2467">
			<nodes>137, 138, 194</nodes>
		</tri>
		<tri idx = "2468">
			<nodes>138, 143, 194</nodes>
		</tri>
		<tri idx = "2469">
			<nodes>159, 169, 194</nodes>
		</tri>
		<tri idx = "2470">
			<nodes>136, 169, 194</nodes>
		</tri>
		<tri idx = "2471">
			<nodes>136, 159, 194</nodes>
		</tri>
		<tri idx = "2472">
			<nodes>137, 159, 194</nodes>
		</tri>
		<tri idx = "2473">
			<nodes>137, 160, 194</nodes>
		</tri>
		<tri idx = "2474">
			<nodes>159, 160, 194</nodes>
		</tri>
		<tri idx = "2475">
			<nodes>138, 169, 194</nodes>
		</tri>
		<tri idx = "2476">
			<nodes>136, 138, 194</nodes>
		</tri>
		<tri idx = "2477">
			<nodes>136, 137, 194</nodes>
		</tri>
		<tri idx = "2478">
			<nodes>169, 171, 194</nodes>
		</tri>
		<tri idx = "2479">
			<nodes>159, 171, 194</nodes>
		</tri>
		<tri idx = "2480">
			<nodes>137, 164, 194</nodes>
		</tri>
		<tri idx = "2481">
			<nodes>143, 164, 194</nodes>
		</tri>
		<tri idx = "2482">
			<nodes>160, 164, 194</nodes>
		</tri>
		<tri idx = "2483">
			<nodes>139, 156, 195</nodes>
		</tri>
		<tri idx = "2484">
			<nodes>139, 169, 195</nodes>
		</tri>
		<tri idx = "2485">
			<nodes>156, 169, 195</nodes>
		</tri>
		<tri idx = "2486">
			<nodes>139, 142, 195</nodes>
		</tri>
		<tri idx = "2487">
			<nodes>142, 156, 195</nodes>
		</tri>
		<tri idx = "2488">
			<nodes>138, 139, 195</nodes>
		</tri>
		<tri idx = "2489">
			<nodes>138, 142, 195</nodes>
		</tri>
		<tri idx = "2490">
			<nodes>138, 194, 195</nodes>
		</tri>
		<tri idx = "2491">
			<nodes>143, 194, 195</nodes>
		</tri>
		<tri idx = "2492">
			<nodes>138, 143, 195</nodes>
		</tri>
		<tri idx = "2493">
			<nodes>169, 194, 195</nodes>
		</tri>
		<tri idx = "2494">
			<nodes>138, 169, 195</nodes>
		</tri>
		<tri idx = "2495">
			<nodes>142, 143, 195</nodes>
		</tri>
		<tri idx = "2496">
			<nodes>155, 156, 195</nodes>
		</tri>
		<tri idx = "2497">
			<nodes>142, 155, 195</nodes>
		</tri>
		<tri idx = "2498">
			<nodes>141, 181, 196</nodes>
		</tri>
		<tri idx = "2499">
			<nodes>141, 147, 196</nodes>
		</tri>
		<tri idx = "2500">
			<nodes>147, 181, 196</nodes>
		</tri>
		<tri idx = "2501">
			<nodes>142, 195, 196</nodes>
		</tri>
		<tri idx = "2502">
			<nodes>155, 195, 196</nodes>
		</tri>
		<tri idx = "2503">
			<nodes>142, 155, 196</nodes>
		</tri>
		<tri idx = "2504">
			<nodes>141, 149, 196</nodes>
		</tri>
		<tri idx = "2505">
			<nodes>149, 181, 196</nodes>
		</tri>
		<tri idx = "2506">
			<nodes>149, 155, 181</nodes>
		</tri>
		<tri idx = "2507">
			<nodes>149, 155, 196</nodes>
		</tri>
		<tri idx = "2508">
			<nodes>155, 181, 196</nodes>
		</tri>
		<tri idx = "2509">
			<nodes>140, 149, 196</nodes>
		</tri>
		<tri idx = "2510">
			<nodes>140, 155, 196</nodes>
		</tri>
		<tri idx = "2511">
			<nodes>140, 141, 196</nodes>
		</tri>
		<tri idx = "2512">
			<nodes>141, 145, 196</nodes>
		</tri>
		<tri idx = "2513">
			<nodes>140, 145, 196</nodes>
		</tri>
		<tri idx = "2514">
			<nodes>145, 147, 196</nodes>
		</tri>
		<tri idx = "2515">
			<nodes>142, 144, 196</nodes>
		</tri>
		<tri idx = "2516">
			<nodes>142, 145, 196</nodes>
		</tri>
		<tri idx = "2517">
			<nodes>144, 145, 196</nodes>
		</tri>
		<tri idx = "2518">
			<nodes>140, 142, 196</nodes>
		</tri>
		<tri idx = "2519">
			<nodes>164, 194, 197</nodes>
		</tri>
		<tri idx = "2520">
			<nodes>143, 194, 197</nodes>
		</tri>
		<tri idx = "2521">
			<nodes>143, 164, 197</nodes>
		</tri>
		<tri idx = "2522">
			<nodes>143, 144, 197</nodes>
		</tri>
		<tri idx = "2523">
			<nodes>144, 164, 197</nodes>
		</tri>
		<tri idx = "2524">
			<nodes>142, 196, 197</nodes>
		</tri>
		<tri idx = "2525">
			<nodes>142, 195, 197</nodes>
		</tri>
		<tri idx = "2526">
			<nodes>195, 196, 197</nodes>
		</tri>
		<tri idx = "2527">
			<nodes>144, 196, 197</nodes>
		</tri>
		<tri idx = "2528">
			<nodes>142, 144, 197</nodes>
		</tri>
		<tri idx = "2529">
			<nodes>144, 157, 197</nodes>
		</tri>
		<tri idx = "2530">
			<nodes>144, 158, 197</nodes>
		</tri>
		<tri idx = "2531">
			<nodes>157, 158, 197</nodes>
		</tri>
		<tri idx = "2532">
			<nodes>142, 143, 197</nodes>
		</tri>
		<tri idx = "2533">
			<nodes>194, 195, 197</nodes>
		</tri>
		<tri idx = "2534">
			<nodes>143, 195, 197</nodes>
		</tri>
		<tri idx = "2535">
			<nodes>157, 164, 197</nodes>
		</tri>
		<tri idx = "2536">
			<nodes>144, 196, 198</nodes>
		</tri>
		<tri idx = "2537">
			<nodes>196, 197, 198</nodes>
		</tri>
		<tri idx = "2538">
			<nodes>144, 197, 198</nodes>
		</tri>
		<tri idx = "2539">
			<nodes>158, 197, 198</nodes>
		</tri>
		<tri idx = "2540">
			<nodes>144, 158, 198</nodes>
		</tri>
		<tri idx = "2541">
			<nodes>146, 148, 198</nodes>
		</tri>
		<tri idx = "2542">
			<nodes>146, 158, 198</nodes>
		</tri>
		<tri idx = "2543">
			<nodes>148, 158, 198</nodes>
		</tri>
		<tri idx = "2544">
			<nodes>144, 146, 198</nodes>
		</tri>
		<tri idx = "2545">
			<nodes>145, 146, 198</nodes>
		</tri>
		<tri idx = "2546">
			<nodes>144, 145, 198</nodes>
		</tri>
		<tri idx = "2547">
			<nodes>146, 147, 198</nodes>
		</tri>
		<tri idx = "2548">
			<nodes>145, 147, 198</nodes>
		</tri>
		<tri idx = "2549">
			<nodes>145, 196, 198</nodes>
		</tri>
		<tri idx = "2550">
			<nodes>147, 196, 198</nodes>
		</tri>
		<tri idx = "2551">
			<nodes>148, 181, 198</nodes>
		</tri>
		<tri idx = "2552">
			<nodes>147, 181, 198</nodes>
		</tri>
		<tri idx = "2553">
			<nodes>147, 148, 198</nodes>
		</tri>
		<tri idx = "2554">
			<nodes>181, 196, 198</nodes>
		</tri>
		<tri idx = "2555">
			<nodes>158, 198, 199</nodes>
		</tri>
		<tri idx = "2556">
			<nodes>148, 198, 199</nodes>
		</tri>
		<tri idx = "2557">
			<nodes>198, 199, 200</nodes>
		</tri>
		<tri idx = "2558">
			<nodes>148, 198, 200</nodes>
		</tri>
		<tri idx = "2559">
			<nodes>198, 200, 201</nodes>
		</tri>
		<tri idx = "2560">
			<nodes>148, 200, 201</nodes>
		</tri>
		<tri idx = "2561">
			<nodes>148, 198, 201</nodes>
		</tri>
		<tri idx = "2562">
			<nodes>181, 200, 201</nodes>
		</tri>
		<tri idx = "2563">
			<nodes>148, 181, 201</nodes>
		</tri>
		<tri idx = "2564">
			<nodes>155, 196, 201</nodes>
		</tri>
		<tri idx = "2565">
			<nodes>181, 196, 201</nodes>
		</tri>
		<tri idx = "2566">
			<nodes>155, 181, 201</nodes>
		</tri>
		<tri idx = "2567">
			<nodes>181, 198, 201</nodes>
		</tri>
		<tri idx = "2568">
			<nodes>196, 198, 201</nodes>
		</tri>
		<tri idx = "2569">
			<nodes>150, 176, 203</nodes>
		</tri>
		<tri idx = "2570">
			<nodes>150, 155, 203</nodes>
		</tri>
		<tri idx = "2571">
			<nodes>155, 176, 203</nodes>
		</tri>
		<tri idx = "2572">
			<nodes>155, 181, 203</nodes>
		</tri>
		<tri idx = "2573">
			<nodes>181, 201, 203</nodes>
		</tri>
		<tri idx = "2574">
			<nodes>155, 201, 203</nodes>
		</tri>
		<tri idx = "2575">
			<nodes>149, 155, 203</nodes>
		</tri>
		<tri idx = "2576">
			<nodes>176, 178, 203</nodes>
		</tri>
		<tri idx = "2577">
			<nodes>178, 202, 203</nodes>
		</tri>
		<tri idx = "2578">
			<nodes>176, 178, 202</nodes>
		</tri>
		<tri idx = "2579">
			<nodes>176, 202, 203</nodes>
		</tri>
		<tri idx = "2580">
			<nodes>155, 202, 203</nodes>
		</tri>
		<tri idx = "2581">
			<nodes>201, 202, 203</nodes>
		</tri>
		<tri idx = "2582">
			<nodes>155, 201, 202</nodes>
		</tri>
		<tri idx = "2583">
			<nodes>155, 176, 202</nodes>
		</tri>
		<tri idx = "2584">
			<nodes>151, 177, 204</nodes>
		</tri>
		<tri idx = "2585">
			<nodes>151, 154, 204</nodes>
		</tri>
		<tri idx = "2586">
			<nodes>154, 177, 204</nodes>
		</tri>
		<tri idx = "2587">
			<nodes>151, 187, 204</nodes>
		</tri>
		<tri idx = "2588">
			<nodes>151, 179, 204</nodes>
		</tri>
		<tri idx = "2589">
			<nodes>179, 187, 204</nodes>
		</tri>
		<tri idx = "2590">
			<nodes>187, 188, 204</nodes>
		</tri>
		<tri idx = "2591">
			<nodes>152, 188, 204</nodes>
		</tri>
		<tri idx = "2592">
			<nodes>152, 187, 204</nodes>
		</tri>
		<tri idx = "2593">
			<nodes>151, 152, 204</nodes>
		</tri>
		<tri idx = "2594">
			<nodes>177, 179, 204</nodes>
		</tri>
		<tri idx = "2595">
			<nodes>152, 154, 204</nodes>
		</tri>
		<tri idx = "2596">
			<nodes>152, 186, 204</nodes>
		</tri>
		<tri idx = "2597">
			<nodes>154, 186, 204</nodes>
		</tri>
		<tri idx = "2598">
			<nodes>177, 180, 204</nodes>
		</tri>
		<tri idx = "2599">
			<nodes>179, 180, 204</nodes>
		</tri>
		<tri idx = "2600">
			<nodes>186, 188, 204</nodes>
		</tri>
		<tri idx = "2601">
			<nodes>191, 192, 208</nodes>
		</tri>
		<tri idx = "2602">
			<nodes>153, 191, 208</nodes>
		</tri>
		<tri idx = "2603">
			<nodes>153, 192, 208</nodes>
		</tri>
		<tri idx = "2604">
			<nodes>174, 192, 208</nodes>
		</tri>
		<tri idx = "2605">
			<nodes>153, 174, 208</nodes>
		</tri>
		<tri idx = "2606">
			<nodes>174, 182, 208</nodes>
		</tri>
		<tri idx = "2607">
			<nodes>182, 192, 208</nodes>
		</tri>
		<tri idx = "2608">
			<nodes>170, 191, 208</nodes>
		</tri>
		<tri idx = "2609">
			<nodes>153, 170, 208</nodes>
		</tri>
		<tri idx = "2610">
			<nodes>173, 174, 208</nodes>
		</tri>
		<tri idx = "2611">
			<nodes>153, 173, 208</nodes>
		</tri>
		<tri idx = "2612">
			<nodes>170, 173, 208</nodes>
		</tri>
		<tri idx = "2613">
			<nodes>168, 186, 209</nodes>
		</tri>
		<tri idx = "2614">
			<nodes>168, 183, 209</nodes>
		</tri>
		<tri idx = "2615">
			<nodes>183, 186, 209</nodes>
		</tri>
		<tri idx = "2616">
			<nodes>168, 172, 209</nodes>
		</tri>
		<tri idx = "2617">
			<nodes>172, 183, 209</nodes>
		</tri>
		<tri idx = "2618">
			<nodes>168, 171, 209</nodes>
		</tri>
		<tri idx = "2619">
			<nodes>171, 172, 209</nodes>
		</tri>
		<tri idx = "2620">
			<nodes>172, 173, 209</nodes>
		</tri>
		<tri idx = "2621">
			<nodes>171, 173, 209</nodes>
		</tri>
		<tri idx = "2622">
			<nodes>154, 156, 210</nodes>
		</tri>
		<tri idx = "2623">
			<nodes>156, 168, 210</nodes>
		</tri>
		<tri idx = "2624">
			<nodes>154, 168, 210</nodes>
		</tri>
		<tri idx = "2625">
			<nodes>156, 177, 210</nodes>
		</tri>
		<tri idx = "2626">
			<nodes>154, 177, 210</nodes>
		</tri>
		<tri idx = "2627">
			<nodes>154, 204, 210</nodes>
		</tri>
		<tri idx = "2628">
			<nodes>177, 204, 210</nodes>
		</tri>
		<tri idx = "2629">
			<nodes>154, 186, 210</nodes>
		</tri>
		<tri idx = "2630">
			<nodes>186, 204, 210</nodes>
		</tri>
		<tri idx = "2631">
			<nodes>168, 186, 210</nodes>
		</tri>
		<tri idx = "2632">
			<nodes>168, 209, 210</nodes>
		</tri>
		<tri idx = "2633">
			<nodes>186, 209, 210</nodes>
		</tri>
		<tri idx = "2634">
			<nodes>156, 195, 211</nodes>
		</tri>
		<tri idx = "2635">
			<nodes>155, 156, 211</nodes>
		</tri>
		<tri idx = "2636">
			<nodes>155, 195, 211</nodes>
		</tri>
		<tri idx = "2637">
			<nodes>176, 202, 211</nodes>
		</tri>
		<tri idx = "2638">
			<nodes>155, 202, 211</nodes>
		</tri>
		<tri idx = "2639">
			<nodes>155, 176, 211</nodes>
		</tri>
		<tri idx = "2640">
			<nodes>156, 176, 211</nodes>
		</tri>
		<tri idx = "2641">
			<nodes>195, 196, 211</nodes>
		</tri>
		<tri idx = "2642">
			<nodes>155, 196, 211</nodes>
		</tri>
		<tri idx = "2643">
			<nodes>196, 201, 211</nodes>
		</tri>
		<tri idx = "2644">
			<nodes>155, 201, 211</nodes>
		</tri>
		<tri idx = "2645">
			<nodes>201, 202, 211</nodes>
		</tri>
		<tri idx = "2646">
			<nodes>156, 210, 212</nodes>
		</tri>
		<tri idx = "2647">
			<nodes>168, 210, 212</nodes>
		</tri>
		<tri idx = "2648">
			<nodes>156, 168, 212</nodes>
		</tri>
		<tri idx = "2649">
			<nodes>156, 177, 212</nodes>
		</tri>
		<tri idx = "2650">
			<nodes>177, 210, 212</nodes>
		</tri>
		<tri idx = "2651">
			<nodes>195, 211, 212</nodes>
		</tri>
		<tri idx = "2652">
			<nodes>156, 211, 212</nodes>
		</tri>
		<tri idx = "2653">
			<nodes>156, 195, 212</nodes>
		</tri>
		<tri idx = "2654">
			<nodes>176, 211, 212</nodes>
		</tri>
		<tri idx = "2655">
			<nodes>156, 176, 212</nodes>
		</tri>
		<tri idx = "2656">
			<nodes>168, 169, 212</nodes>
		</tri>
		<tri idx = "2657">
			<nodes>156, 169, 212</nodes>
		</tri>
		<tri idx = "2658">
			<nodes>169, 195, 212</nodes>
		</tri>
		<tri idx = "2659">
			<nodes>176, 177, 212</nodes>
		</tri>
		<tri idx = "2660">
			<nodes>158, 197, 213</nodes>
		</tri>
		<tri idx = "2661">
			<nodes>158, 198, 213</nodes>
		</tri>
		<tri idx = "2662">
			<nodes>197, 198, 213</nodes>
		</tri>
		<tri idx = "2663">
			<nodes>164, 167, 213</nodes>
		</tri>
		<tri idx = "2664">
			<nodes>157, 167, 213</nodes>
		</tri>
		<tri idx = "2665">
			<nodes>157, 164, 213</nodes>
		</tri>
		<tri idx = "2666">
			<nodes>158, 199, 213</nodes>
		</tri>
		<tri idx = "2667">
			<nodes>198, 199, 213</nodes>
		</tri>
		<tri idx = "2668">
			<nodes>157, 197, 213</nodes>
		</tri>
		<tri idx = "2669">
			<nodes>157, 158, 213</nodes>
		</tri>
		<tri idx = "2670">
			<nodes>164, 197, 213</nodes>
		</tri>
		<tri idx = "2671">
			<nodes>194, 197, 213</nodes>
		</tri>
		<tri idx = "2672">
			<nodes>164, 194, 213</nodes>
		</tri>
		<tri idx = "2673">
			<nodes>199, 213, 215</nodes>
		</tri>
		<tri idx = "2674">
			<nodes>158, 213, 215</nodes>
		</tri>
		<tri idx = "2675">
			<nodes>167, 213, 215</nodes>
		</tri>
		<tri idx = "2676">
			<nodes>167, 213, 214</nodes>
		</tri>
		<tri idx = "2677">
			<nodes>213, 214, 215</nodes>
		</tri>
		<tri idx = "2678">
			<nodes>157, 213, 215</nodes>
		</tri>
		<tri idx = "2679">
			<nodes>199, 213, 216</nodes>
		</tri>
		<tri idx = "2680">
			<nodes>213, 215, 216</nodes>
		</tri>
		<tri idx = "2681">
			<nodes>159, 170, 217</nodes>
		</tri>
		<tri idx = "2682">
			<nodes>159, 160, 217</nodes>
		</tri>
		<tri idx = "2683">
			<nodes>160, 170, 217</nodes>
		</tri>
		<tri idx = "2684">
			<nodes>159, 194, 217</nodes>
		</tri>
		<tri idx = "2685">
			<nodes>160, 194, 217</nodes>
		</tri>
		<tri idx = "2686">
			<nodes>164, 194, 217</nodes>
		</tri>
		<tri idx = "2687">
			<nodes>160, 164, 217</nodes>
		</tri>
		<tri idx = "2688">
			<nodes>159, 171, 217</nodes>
		</tri>
		<tri idx = "2689">
			<nodes>171, 194, 217</nodes>
		</tri>
		<tri idx = "2690">
			<nodes>159, 173, 217</nodes>
		</tri>
		<tri idx = "2691">
			<nodes>170, 173, 217</nodes>
		</tri>
		<tri idx = "2692">
			<nodes>164, 165, 217</nodes>
		</tri>
		<tri idx = "2693">
			<nodes>160, 165, 217</nodes>
		</tri>
		<tri idx = "2694">
			<nodes>171, 173, 217</nodes>
		</tri>
		<tri idx = "2695">
			<nodes>164, 213, 217</nodes>
		</tri>
		<tri idx = "2696">
			<nodes>194, 213, 217</nodes>
		</tri>
		<tri idx = "2697">
			<nodes>161, 191, 218</nodes>
		</tri>
		<tri idx = "2698">
			<nodes>170, 191, 218</nodes>
		</tri>
		<tri idx = "2699">
			<nodes>161, 170, 218</nodes>
		</tri>
		<tri idx = "2700">
			<nodes>191, 208, 218</nodes>
		</tri>
		<tri idx = "2701">
			<nodes>170, 208, 218</nodes>
		</tri>
		<tri idx = "2702">
			<nodes>191, 193, 218</nodes>
		</tri>
		<tri idx = "2703">
			<nodes>161, 193, 218</nodes>
		</tri>
		<tri idx = "2704">
			<nodes>190, 193, 218</nodes>
		</tri>
		<tri idx = "2705">
			<nodes>161, 190, 218</nodes>
		</tri>
		<tri idx = "2706">
			<nodes>191, 193, 208</nodes>
		</tri>
		<tri idx = "2707">
			<nodes>193, 208, 218</nodes>
		</tri>
		<tri idx = "2708">
			<nodes>162, 190, 219</nodes>
		</tri>
		<tri idx = "2709">
			<nodes>161, 162, 219</nodes>
		</tri>
		<tri idx = "2710">
			<nodes>161, 190, 219</nodes>
		</tri>
		<tri idx = "2711">
			<nodes>163, 190, 219</nodes>
		</tri>
		<tri idx = "2712">
			<nodes>190, 206, 219</nodes>
		</tri>
		<tri idx = "2713">
			<nodes>163, 206, 219</nodes>
		</tri>
		<tri idx = "2714">
			<nodes>161, 218, 219</nodes>
		</tri>
		<tri idx = "2715">
			<nodes>161, 170, 219</nodes>
		</tri>
		<tri idx = "2716">
			<nodes>170, 218, 219</nodes>
		</tri>
		<tri idx = "2717">
			<nodes>205, 206, 219</nodes>
		</tri>
		<tri idx = "2718">
			<nodes>163, 205, 219</nodes>
		</tri>
		<tri idx = "2719">
			<nodes>190, 218, 219</nodes>
		</tri>
		<tri idx = "2720">
			<nodes>190, 206, 218</nodes>
		</tri>
		<tri idx = "2721">
			<nodes>206, 218, 219</nodes>
		</tri>
		<tri idx = "2722">
			<nodes>160, 217, 219</nodes>
		</tri>
		<tri idx = "2723">
			<nodes>170, 217, 219</nodes>
		</tri>
		<tri idx = "2724">
			<nodes>160, 170, 219</nodes>
		</tri>
		<tri idx = "2725">
			<nodes>162, 163, 219</nodes>
		</tri>
		<tri idx = "2726">
			<nodes>162, 170, 219</nodes>
		</tri>
		<tri idx = "2727">
			<nodes>160, 163, 219</nodes>
		</tri>
		<tri idx = "2728">
			<nodes>160, 162, 219</nodes>
		</tri>
		<tri idx = "2729">
			<nodes>163, 165, 219</nodes>
		</tri>
		<tri idx = "2730">
			<nodes>160, 165, 219</nodes>
		</tri>
		<tri idx = "2731">
			<nodes>165, 217, 219</nodes>
		</tri>
		<tri idx = "2732">
			<nodes>165, 205, 219</nodes>
		</tri>
		<tri idx = "2733">
			<nodes>166, 207, 220</nodes>
		</tri>
		<tri idx = "2734">
			<nodes>166, 205, 220</nodes>
		</tri>
		<tri idx = "2735">
			<nodes>205, 207, 220</nodes>
		</tri>
		<tri idx = "2736">
			<nodes>164, 167, 220</nodes>
		</tri>
		<tri idx = "2737">
			<nodes>167, 213, 220</nodes>
		</tri>
		<tri idx = "2738">
			<nodes>164, 213, 220</nodes>
		</tri>
		<tri idx = "2739">
			<nodes>167, 214, 220</nodes>
		</tri>
		<tri idx = "2740">
			<nodes>213, 214, 220</nodes>
		</tri>
		<tri idx = "2741">
			<nodes>165, 205, 220</nodes>
		</tri>
		<tri idx = "2742">
			<nodes>165, 166, 220</nodes>
		</tri>
		<tri idx = "2743">
			<nodes>207, 214, 220</nodes>
		</tri>
		<tri idx = "2744">
			<nodes>166, 214, 220</nodes>
		</tri>
		<tri idx = "2745">
			<nodes>205, 219, 220</nodes>
		</tri>
		<tri idx = "2746">
			<nodes>165, 219, 220</nodes>
		</tri>
		<tri idx = "2747">
			<nodes>165, 217, 220</nodes>
		</tri>
		<tri idx = "2748">
			<nodes>164, 165, 220</nodes>
		</tri>
		<tri idx = "2749">
			<nodes>164, 217, 220</nodes>
		</tri>
		<tri idx = "2750">
			<nodes>164, 166, 220</nodes>
		</tri>
		<tri idx = "2751">
			<nodes>166, 167, 220</nodes>
		</tri>
		<tri idx = "2752">
			<nodes>213, 217, 220</nodes>
		</tri>
		<tri idx = "2753">
			<nodes>217, 219, 220</nodes>
		</tri>
		<tri idx = "2754">
			<nodes>194, 217, 221</nodes>
		</tri>
		<tri idx = "2755">
			<nodes>171, 217, 221</nodes>
		</tri>
		<tri idx = "2756">
			<nodes>171, 194, 221</nodes>
		</tri>
		<tri idx = "2757">
			<nodes>195, 211, 221</nodes>
		</tri>
		<tri idx = "2758">
			<nodes>211, 212, 221</nodes>
		</tri>
		<tri idx = "2759">
			<nodes>195, 212, 221</nodes>
		</tri>
		<tri idx = "2760">
			<nodes>169, 194, 221</nodes>
		</tri>
		<tri idx = "2761">
			<nodes>169, 171, 221</nodes>
		</tri>
		<tri idx = "2762">
			<nodes>168, 210, 221</nodes>
		</tri>
		<tri idx = "2763">
			<nodes>168, 209, 221</nodes>
		</tri>
		<tri idx = "2764">
			<nodes>209, 210, 221</nodes>
		</tri>
		<tri idx = "2765">
			<nodes>168, 169, 221</nodes>
		</tri>
		<tri idx = "2766">
			<nodes>168, 171, 221</nodes>
		</tri>
		<tri idx = "2767">
			<nodes>169, 195, 221</nodes>
		</tri>
		<tri idx = "2768">
			<nodes>194, 195, 221</nodes>
		</tri>
		<tri idx = "2769">
			<nodes>171, 209, 221</nodes>
		</tri>
		<tri idx = "2770">
			<nodes>210, 212, 221</nodes>
		</tri>
		<tri idx = "2771">
			<nodes>168, 212, 221</nodes>
		</tri>
		<tri idx = "2772">
			<nodes>169, 212, 221</nodes>
		</tri>
		<tri idx = "2773">
			<nodes>217, 221, 222</nodes>
		</tri>
		<tri idx = "2774">
			<nodes>171, 217, 222</nodes>
		</tri>
		<tri idx = "2775">
			<nodes>171, 221, 222</nodes>
		</tri>
		<tri idx = "2776">
			<nodes>171, 209, 222</nodes>
		</tri>
		<tri idx = "2777">
			<nodes>209, 221, 222</nodes>
		</tri>
		<tri idx = "2778">
			<nodes>171, 173, 222</nodes>
		</tri>
		<tri idx = "2779">
			<nodes>173, 209, 222</nodes>
		</tri>
		<tri idx = "2780">
			<nodes>173, 217, 222</nodes>
		</tri>
		<tri idx = "2781">
			<nodes>170, 218, 222</nodes>
		</tri>
		<tri idx = "2782">
			<nodes>170, 219, 222</nodes>
		</tri>
		<tri idx = "2783">
			<nodes>218, 219, 222</nodes>
		</tri>
		<tri idx = "2784">
			<nodes>170, 173, 222</nodes>
		</tri>
		<tri idx = "2785">
			<nodes>170, 217, 222</nodes>
		</tri>
		<tri idx = "2786">
			<nodes>170, 208, 222</nodes>
		</tri>
		<tri idx = "2787">
			<nodes>173, 208, 222</nodes>
		</tri>
		<tri idx = "2788">
			<nodes>217, 219, 222</nodes>
		</tri>
		<tri idx = "2789">
			<nodes>208, 218, 222</nodes>
		</tri>
		<tri idx = "2790">
			<nodes>182, 208, 223</nodes>
		</tri>
		<tri idx = "2791">
			<nodes>192, 208, 223</nodes>
		</tri>
		<tri idx = "2792">
			<nodes>173, 222, 224</nodes>
		</tri>
		<tri idx = "2793">
			<nodes>173, 208, 224</nodes>
		</tri>
		<tri idx = "2794">
			<nodes>208, 222, 224</nodes>
		</tri>
		<tri idx = "2795">
			<nodes>172, 175, 224</nodes>
		</tri>
		<tri idx = "2796">
			<nodes>174, 175, 224</nodes>
		</tri>
		<tri idx = "2797">
			<nodes>172, 174, 224</nodes>
		</tri>
		<tri idx = "2798">
			<nodes>173, 174, 224</nodes>
		</tri>
		<tri idx = "2799">
			<nodes>174, 208, 224</nodes>
		</tri>
		<tri idx = "2800">
			<nodes>172, 185, 224</nodes>
		</tri>
		<tri idx = "2801">
			<nodes>175, 185, 224</nodes>
		</tri>
		<tri idx = "2802">
			<nodes>173, 209, 224</nodes>
		</tri>
		<tri idx = "2803">
			<nodes>209, 222, 224</nodes>
		</tri>
		<tri idx = "2804">
			<nodes>182, 185, 224</nodes>
		</tri>
		<tri idx = "2805">
			<nodes>175, 182, 224</nodes>
		</tri>
		<tri idx = "2806">
			<nodes>174, 182, 224</nodes>
		</tri>
		<tri idx = "2807">
			<nodes>182, 208, 224</nodes>
		</tri>
		<tri idx = "2808">
			<nodes>172, 209, 224</nodes>
		</tri>
		<tri idx = "2809">
			<nodes>172, 173, 224</nodes>
		</tri>
		<tri idx = "2810">
			<nodes>172, 183, 224</nodes>
		</tri>
		<tri idx = "2811">
			<nodes>183, 209, 224</nodes>
		</tri>
		<tri idx = "2812">
			<nodes>183, 185, 224</nodes>
		</tri>
		<tri idx = "2813">
			<nodes>208, 223, 225</nodes>
		</tri>
		<tri idx = "2814">
			<nodes>182, 208, 225</nodes>
		</tri>
		<tri idx = "2815">
			<nodes>182, 223, 225</nodes>
		</tri>
		<tri idx = "2816">
			<nodes>182, 224, 225</nodes>
		</tri>
		<tri idx = "2817">
			<nodes>208, 224, 225</nodes>
		</tri>
		<tri idx = "2818">
			<nodes>185, 224, 226</nodes>
		</tri>
		<tri idx = "2819">
			<nodes>182, 224, 226</nodes>
		</tri>
		<tri idx = "2820">
			<nodes>224, 225, 226</nodes>
		</tri>
		<tri idx = "2821">
			<nodes>182, 225, 226</nodes>
		</tri>
		<tri idx = "2822">
			<nodes>178, 202, 228</nodes>
		</tri>
		<tri idx = "2823">
			<nodes>176, 202, 228</nodes>
		</tri>
		<tri idx = "2824">
			<nodes>176, 178, 228</nodes>
		</tri>
		<tri idx = "2825">
			<nodes>177, 210, 228</nodes>
		</tri>
		<tri idx = "2826">
			<nodes>177, 212, 228</nodes>
		</tri>
		<tri idx = "2827">
			<nodes>210, 212, 228</nodes>
		</tri>
		<tri idx = "2828">
			<nodes>176, 211, 228</nodes>
		</tri>
		<tri idx = "2829">
			<nodes>202, 211, 228</nodes>
		</tri>
		<tri idx = "2830">
			<nodes>204, 210, 228</nodes>
		</tri>
		<tri idx = "2831">
			<nodes>177, 204, 228</nodes>
		</tri>
		<tri idx = "2832">
			<nodes>177, 180, 228</nodes>
		</tri>
		<tri idx = "2833">
			<nodes>180, 204, 228</nodes>
		</tri>
		<tri idx = "2834">
			<nodes>178, 180, 228</nodes>
		</tri>
		<tri idx = "2835">
			<nodes>176, 180, 228</nodes>
		</tri>
		<tri idx = "2836">
			<nodes>176, 177, 228</nodes>
		</tri>
		<tri idx = "2837">
			<nodes>211, 212, 228</nodes>
		</tri>
		<tri idx = "2838">
			<nodes>176, 212, 228</nodes>
		</tri>
		<tri idx = "2839">
			<nodes>178, 228, 229</nodes>
		</tri>
		<tri idx = "2840">
			<nodes>202, 228, 229</nodes>
		</tri>
		<tri idx = "2841">
			<nodes>178, 202, 229</nodes>
		</tri>
		<tri idx = "2842">
			<nodes>180, 228, 229</nodes>
		</tri>
		<tri idx = "2843">
			<nodes>202, 203, 229</nodes>
		</tri>
		<tri idx = "2844">
			<nodes>180, 228, 230</nodes>
		</tri>
		<tri idx = "2845">
			<nodes>204, 228, 230</nodes>
		</tri>
		<tri idx = "2846">
			<nodes>180, 204, 230</nodes>
		</tri>
		<tri idx = "2847">
			<nodes>179, 204, 230</nodes>
		</tri>
		<tri idx = "2848">
			<nodes>187, 204, 230</nodes>
		</tri>
		<tri idx = "2849">
			<nodes>228, 229, 231</nodes>
		</tri>
		<tri idx = "2850">
			<nodes>180, 228, 231</nodes>
		</tri>
		<tri idx = "2851">
			<nodes>228, 230, 231</nodes>
		</tri>
		<tri idx = "2852">
			<nodes>181, 201, 232</nodes>
		</tri>
		<tri idx = "2853">
			<nodes>201, 203, 232</nodes>
		</tri>
		<tri idx = "2854">
			<nodes>200, 201, 232</nodes>
		</tri>
		<tri idx = "2855">
			<nodes>202, 203, 232</nodes>
		</tri>
		<tri idx = "2856">
			<nodes>201, 202, 232</nodes>
		</tri>
		<tri idx = "2857">
			<nodes>182, 225, 233</nodes>
		</tri>
		<tri idx = "2858">
			<nodes>225, 226, 233</nodes>
		</tri>
		<tri idx = "2859">
			<nodes>223, 225, 233</nodes>
		</tri>
		<tri idx = "2860">
			<nodes>186, 188, 234</nodes>
		</tri>
		<tri idx = "2861">
			<nodes>184, 188, 234</nodes>
		</tri>
		<tri idx = "2862">
			<nodes>184, 186, 234</nodes>
		</tri>
		<tri idx = "2863">
			<nodes>209, 210, 234</nodes>
		</tri>
		<tri idx = "2864">
			<nodes>186, 209, 234</nodes>
		</tri>
		<tri idx = "2865">
			<nodes>186, 210, 234</nodes>
		</tri>
		<tri idx = "2866">
			<nodes>209, 224, 234</nodes>
		</tri>
		<tri idx = "2867">
			<nodes>183, 224, 234</nodes>
		</tri>
		<tri idx = "2868">
			<nodes>183, 209, 234</nodes>
		</tri>
		<tri idx = "2869">
			<nodes>183, 186, 234</nodes>
		</tri>
		<tri idx = "2870">
			<nodes>183, 184, 234</nodes>
		</tri>
		<tri idx = "2871">
			<nodes>185, 224, 235</nodes>
		</tri>
		<tri idx = "2872">
			<nodes>224, 226, 235</nodes>
		</tri>
		<tri idx = "2873">
			<nodes>188, 234, 235</nodes>
		</tri>
		<tri idx = "2874">
			<nodes>184, 234, 235</nodes>
		</tri>
		<tri idx = "2875">
			<nodes>183, 185, 235</nodes>
		</tri>
		<tri idx = "2876">
			<nodes>183, 184, 235</nodes>
		</tri>
		<tri idx = "2877">
			<nodes>183, 234, 235</nodes>
		</tri>
		<tri idx = "2878">
			<nodes>183, 224, 235</nodes>
		</tri>
		<tri idx = "2879">
			<nodes>224, 234, 235</nodes>
		</tri>
		<tri idx = "2880">
			<nodes>234, 235, 236</nodes>
		</tri>
		<tri idx = "2881">
			<nodes>188, 234, 236</nodes>
		</tri>
		<tri idx = "2882">
			<nodes>187, 230, 237</nodes>
		</tri>
		<tri idx = "2883">
			<nodes>187, 204, 237</nodes>
		</tri>
		<tri idx = "2884">
			<nodes>204, 230, 237</nodes>
		</tri>
		<tri idx = "2885">
			<nodes>189, 230, 237</nodes>
		</tri>
		<tri idx = "2886">
			<nodes>187, 189, 237</nodes>
		</tri>
		<tri idx = "2887">
			<nodes>186, 210, 237</nodes>
		</tri>
		<tri idx = "2888">
			<nodes>204, 210, 237</nodes>
		</tri>
		<tri idx = "2889">
			<nodes>186, 204, 237</nodes>
		</tri>
		<tri idx = "2890">
			<nodes>186, 234, 237</nodes>
		</tri>
		<tri idx = "2891">
			<nodes>210, 234, 237</nodes>
		</tri>
		<tri idx = "2892">
			<nodes>188, 189, 237</nodes>
		</tri>
		<tri idx = "2893">
			<nodes>187, 188, 237</nodes>
		</tri>
		<tri idx = "2894">
			<nodes>188, 204, 237</nodes>
		</tri>
		<tri idx = "2895">
			<nodes>186, 188, 237</nodes>
		</tri>
		<tri idx = "2896">
			<nodes>188, 234, 237</nodes>
		</tri>
		<tri idx = "2897">
			<nodes>188, 236, 237</nodes>
		</tri>
		<tri idx = "2898">
			<nodes>234, 236, 237</nodes>
		</tri>
		<tri idx = "2899">
			<nodes>230, 237, 238</nodes>
		</tri>
		<tri idx = "2900">
			<nodes>189, 237, 238</nodes>
		</tri>
		<tri idx = "2901">
			<nodes>237, 238, 239</nodes>
		</tri>
		<tri idx = "2902">
			<nodes>189, 237, 239</nodes>
		</tri>
		<tri idx = "2903">
			<nodes>188, 237, 239</nodes>
		</tri>
		<tri idx = "2904">
			<nodes>236, 237, 239</nodes>
		</tri>
		<tri idx = "2905">
			<nodes>209, 234, 240</nodes>
		</tri>
		<tri idx = "2906">
			<nodes>209, 224, 240</nodes>
		</tri>
		<tri idx = "2907">
			<nodes>224, 234, 240</nodes>
		</tri>
		<tri idx = "2908">
			<nodes>209, 222, 240</nodes>
		</tri>
		<tri idx = "2909">
			<nodes>222, 224, 240</nodes>
		</tri>
		<tri idx = "2910">
			<nodes>208, 222, 240</nodes>
		</tri>
		<tri idx = "2911">
			<nodes>208, 224, 240</nodes>
		</tri>
		<tri idx = "2912">
			<nodes>208, 225, 240</nodes>
		</tri>
		<tri idx = "2913">
			<nodes>224, 225, 240</nodes>
		</tri>
		<tri idx = "2914">
			<nodes>190, 218, 241</nodes>
		</tri>
		<tri idx = "2915">
			<nodes>206, 218, 241</nodes>
		</tri>
		<tri idx = "2916">
			<nodes>193, 218, 241</nodes>
		</tri>
		<tri idx = "2917">
			<nodes>192, 223, 243</nodes>
		</tri>
		<tri idx = "2918">
			<nodes>208, 223, 243</nodes>
		</tri>
		<tri idx = "2919">
			<nodes>192, 208, 243</nodes>
		</tri>
		<tri idx = "2920">
			<nodes>208, 240, 243</nodes>
		</tri>
		<tri idx = "2921">
			<nodes>208, 225, 243</nodes>
		</tri>
		<tri idx = "2922">
			<nodes>225, 240, 243</nodes>
		</tri>
		<tri idx = "2923">
			<nodes>223, 225, 243</nodes>
		</tri>
		<tri idx = "2924">
			<nodes>191, 208, 244</nodes>
		</tri>
		<tri idx = "2925">
			<nodes>193, 208, 244</nodes>
		</tri>
		<tri idx = "2926">
			<nodes>192, 208, 244</nodes>
		</tri>
		<tri idx = "2927">
			<nodes>192, 243, 244</nodes>
		</tri>
		<tri idx = "2928">
			<nodes>208, 243, 244</nodes>
		</tri>
		<tri idx = "2929">
			<nodes>192, 243, 245</nodes>
		</tri>
		<tri idx = "2930">
			<nodes>243, 244, 245</nodes>
		</tri>
		<tri idx = "2931">
			<nodes>223, 243, 245</nodes>
		</tri>
		<tri idx = "2932">
			<nodes>193, 218, 247</nodes>
		</tri>
		<tri idx = "2933">
			<nodes>218, 241, 247</nodes>
		</tri>
		<tri idx = "2934">
			<nodes>193, 218, 248</nodes>
		</tri>
		<tri idx = "2935">
			<nodes>193, 247, 248</nodes>
		</tri>
		<tri idx = "2936">
			<nodes>218, 247, 248</nodes>
		</tri>
		<tri idx = "2937">
			<nodes>244, 245, 248</nodes>
		</tri>
		<tri idx = "2938">
			<nodes>243, 244, 248</nodes>
		</tri>
		<tri idx = "2939">
			<nodes>243, 245, 248</nodes>
		</tri>
		<tri idx = "2940">
			<nodes>208, 244, 248</nodes>
		</tri>
		<tri idx = "2941">
			<nodes>208, 243, 248</nodes>
		</tri>
		<tri idx = "2942">
			<nodes>193, 244, 248</nodes>
		</tri>
		<tri idx = "2943">
			<nodes>193, 208, 248</nodes>
		</tri>
		<tri idx = "2944">
			<nodes>208, 218, 248</nodes>
		</tri>
		<tri idx = "2945">
			<nodes>193, 248, 249</nodes>
		</tri>
		<tri idx = "2946">
			<nodes>244, 248, 249</nodes>
		</tri>
		<tri idx = "2947">
			<nodes>247, 248, 249</nodes>
		</tri>
		<tri idx = "2948">
			<nodes>211, 228, 250</nodes>
		</tri>
		<tri idx = "2949">
			<nodes>211, 212, 250</nodes>
		</tri>
		<tri idx = "2950">
			<nodes>212, 228, 250</nodes>
		</tri>
		<tri idx = "2951">
			<nodes>202, 211, 250</nodes>
		</tri>
		<tri idx = "2952">
			<nodes>202, 228, 250</nodes>
		</tri>
		<tri idx = "2953">
			<nodes>213, 217, 251</nodes>
		</tri>
		<tri idx = "2954">
			<nodes>213, 220, 251</nodes>
		</tri>
		<tri idx = "2955">
			<nodes>217, 220, 251</nodes>
		</tri>
		<tri idx = "2956">
			<nodes>194, 197, 251</nodes>
		</tri>
		<tri idx = "2957">
			<nodes>194, 195, 251</nodes>
		</tri>
		<tri idx = "2958">
			<nodes>195, 197, 251</nodes>
		</tri>
		<tri idx = "2959">
			<nodes>217, 221, 251</nodes>
		</tri>
		<tri idx = "2960">
			<nodes>194, 221, 251</nodes>
		</tri>
		<tri idx = "2961">
			<nodes>194, 217, 251</nodes>
		</tri>
		<tri idx = "2962">
			<nodes>195, 221, 251</nodes>
		</tri>
		<tri idx = "2963">
			<nodes>217, 222, 251</nodes>
		</tri>
		<tri idx = "2964">
			<nodes>221, 222, 251</nodes>
		</tri>
		<tri idx = "2965">
			<nodes>197, 213, 251</nodes>
		</tri>
		<tri idx = "2966">
			<nodes>194, 213, 251</nodes>
		</tri>
		<tri idx = "2967">
			<nodes>196, 211, 252</nodes>
		</tri>
		<tri idx = "2968">
			<nodes>195, 211, 252</nodes>
		</tri>
		<tri idx = "2969">
			<nodes>195, 196, 252</nodes>
		</tri>
		<tri idx = "2970">
			<nodes>196, 197, 252</nodes>
		</tri>
		<tri idx = "2971">
			<nodes>195, 197, 252</nodes>
		</tri>
		<tri idx = "2972">
			<nodes>197, 251, 252</nodes>
		</tri>
		<tri idx = "2973">
			<nodes>213, 251, 252</nodes>
		</tri>
		<tri idx = "2974">
			<nodes>197, 213, 252</nodes>
		</tri>
		<tri idx = "2975">
			<nodes>197, 198, 252</nodes>
		</tri>
		<tri idx = "2976">
			<nodes>196, 198, 252</nodes>
		</tri>
		<tri idx = "2977">
			<nodes>195, 251, 252</nodes>
		</tri>
		<tri idx = "2978">
			<nodes>211, 221, 252</nodes>
		</tri>
		<tri idx = "2979">
			<nodes>195, 221, 252</nodes>
		</tri>
		<tri idx = "2980">
			<nodes>221, 251, 252</nodes>
		</tri>
		<tri idx = "2981">
			<nodes>198, 213, 252</nodes>
		</tri>
		<tri idx = "2982">
			<nodes>201, 211, 252</nodes>
		</tri>
		<tri idx = "2983">
			<nodes>196, 201, 252</nodes>
		</tri>
		<tri idx = "2984">
			<nodes>198, 201, 252</nodes>
		</tri>
		<tri idx = "2985">
			<nodes>201, 232, 253</nodes>
		</tri>
		<tri idx = "2986">
			<nodes>200, 232, 253</nodes>
		</tri>
		<tri idx = "2987">
			<nodes>200, 201, 253</nodes>
		</tri>
		<tri idx = "2988">
			<nodes>199, 200, 253</nodes>
		</tri>
		<tri idx = "2989">
			<nodes>198, 200, 253</nodes>
		</tri>
		<tri idx = "2990">
			<nodes>198, 199, 253</nodes>
		</tri>
		<tri idx = "2991">
			<nodes>199, 213, 253</nodes>
		</tri>
		<tri idx = "2992">
			<nodes>198, 213, 253</nodes>
		</tri>
		<tri idx = "2993">
			<nodes>213, 252, 253</nodes>
		</tri>
		<tri idx = "2994">
			<nodes>198, 252, 253</nodes>
		</tri>
		<tri idx = "2995">
			<nodes>199, 216, 253</nodes>
		</tri>
		<tri idx = "2996">
			<nodes>213, 216, 253</nodes>
		</tri>
		<tri idx = "2997">
			<nodes>201, 252, 253</nodes>
		</tri>
		<tri idx = "2998">
			<nodes>198, 201, 253</nodes>
		</tri>
		<tri idx = "2999">
			<nodes>199, 253, 254</nodes>
		</tri>
		<tri idx = "3000">
			<nodes>200, 253, 254</nodes>
		</tri>
		<tri idx = "3001">
			<nodes>232, 253, 254</nodes>
		</tri>
		<tri idx = "3002">
			<nodes>216, 253, 254</nodes>
		</tri>
		<tri idx = "3003">
			<nodes>216, 253, 256</nodes>
		</tri>
		<tri idx = "3004">
			<nodes>216, 253, 255</nodes>
		</tri>
		<tri idx = "3005">
			<nodes>253, 255, 256</nodes>
		</tri>
		<tri idx = "3006">
			<nodes>253, 254, 256</nodes>
		</tri>
		<tri idx = "3007">
			<nodes>211, 250, 257</nodes>
		</tri>
		<tri idx = "3008">
			<nodes>202, 250, 257</nodes>
		</tri>
		<tri idx = "3009">
			<nodes>202, 211, 257</nodes>
		</tri>
		<tri idx = "3010">
			<nodes>201, 253, 257</nodes>
		</tri>
		<tri idx = "3011">
			<nodes>232, 253, 257</nodes>
		</tri>
		<tri idx = "3012">
			<nodes>201, 232, 257</nodes>
		</tri>
		<tri idx = "3013">
			<nodes>252, 253, 257</nodes>
		</tri>
		<tri idx = "3014">
			<nodes>201, 252, 257</nodes>
		</tri>
		<tri idx = "3015">
			<nodes>202, 232, 257</nodes>
		</tri>
		<tri idx = "3016">
			<nodes>201, 202, 257</nodes>
		</tri>
		<tri idx = "3017">
			<nodes>211, 252, 257</nodes>
		</tri>
		<tri idx = "3018">
			<nodes>201, 211, 257</nodes>
		</tri>
		<tri idx = "3019">
			<nodes>232, 253, 258</nodes>
		</tri>
		<tri idx = "3020">
			<nodes>253, 254, 258</nodes>
		</tri>
		<tri idx = "3021">
			<nodes>232, 257, 258</nodes>
		</tri>
		<tri idx = "3022">
			<nodes>253, 257, 258</nodes>
		</tri>
		<tri idx = "3023">
			<nodes>202, 250, 260</nodes>
		</tri>
		<tri idx = "3024">
			<nodes>250, 257, 260</nodes>
		</tri>
		<tri idx = "3025">
			<nodes>202, 257, 260</nodes>
		</tri>
		<tri idx = "3026">
			<nodes>202, 228, 260</nodes>
		</tri>
		<tri idx = "3027">
			<nodes>228, 250, 260</nodes>
		</tri>
		<tri idx = "3028">
			<nodes>202, 229, 260</nodes>
		</tri>
		<tri idx = "3029">
			<nodes>228, 229, 260</nodes>
		</tri>
		<tri idx = "3030">
			<nodes>202, 232, 261</nodes>
		</tri>
		<tri idx = "3031">
			<nodes>202, 203, 261</nodes>
		</tri>
		<tri idx = "3032">
			<nodes>229, 259, 260</nodes>
		</tri>
		<tri idx = "3033">
			<nodes>229, 260, 261</nodes>
		</tri>
		<tri idx = "3034">
			<nodes>259, 260, 261</nodes>
		</tri>
		<tri idx = "3035">
			<nodes>202, 229, 261</nodes>
		</tri>
		<tri idx = "3036">
			<nodes>202, 260, 261</nodes>
		</tri>
		<tri idx = "3037">
			<nodes>232, 257, 261</nodes>
		</tri>
		<tri idx = "3038">
			<nodes>202, 257, 261</nodes>
		</tri>
		<tri idx = "3039">
			<nodes>257, 260, 261</nodes>
		</tri>
		<tri idx = "3040">
			<nodes>259, 260, 262</nodes>
		</tri>
		<tri idx = "3041">
			<nodes>260, 261, 262</nodes>
		</tri>
		<tri idx = "3042">
			<nodes>210, 228, 263</nodes>
		</tri>
		<tri idx = "3043">
			<nodes>204, 228, 263</nodes>
		</tri>
		<tri idx = "3044">
			<nodes>204, 210, 263</nodes>
		</tri>
		<tri idx = "3045">
			<nodes>230, 238, 263</nodes>
		</tri>
		<tri idx = "3046">
			<nodes>230, 237, 263</nodes>
		</tri>
		<tri idx = "3047">
			<nodes>237, 238, 263</nodes>
		</tri>
		<tri idx = "3048">
			<nodes>230, 231, 263</nodes>
		</tri>
		<tri idx = "3049">
			<nodes>228, 230, 263</nodes>
		</tri>
		<tri idx = "3050">
			<nodes>228, 231, 263</nodes>
		</tri>
		<tri idx = "3051">
			<nodes>204, 230, 263</nodes>
		</tri>
		<tri idx = "3052">
			<nodes>210, 237, 263</nodes>
		</tri>
		<tri idx = "3053">
			<nodes>204, 237, 263</nodes>
		</tri>
		<tri idx = "3054">
			<nodes>206, 218, 264</nodes>
		</tri>
		<tri idx = "3055">
			<nodes>206, 219, 264</nodes>
		</tri>
		<tri idx = "3056">
			<nodes>218, 219, 264</nodes>
		</tri>
		<tri idx = "3057">
			<nodes>219, 220, 264</nodes>
		</tri>
		<tri idx = "3058">
			<nodes>217, 220, 264</nodes>
		</tri>
		<tri idx = "3059">
			<nodes>217, 219, 264</nodes>
		</tri>
		<tri idx = "3060">
			<nodes>205, 220, 264</nodes>
		</tri>
		<tri idx = "3061">
			<nodes>205, 207, 264</nodes>
		</tri>
		<tri idx = "3062">
			<nodes>207, 220, 264</nodes>
		</tri>
		<tri idx = "3063">
			<nodes>205, 206, 264</nodes>
		</tri>
		<tri idx = "3064">
			<nodes>205, 219, 264</nodes>
		</tri>
		<tri idx = "3065">
			<nodes>205, 264, 265</nodes>
		</tri>
		<tri idx = "3066">
			<nodes>207, 264, 265</nodes>
		</tri>
		<tri idx = "3067">
			<nodes>206, 264, 265</nodes>
		</tri>
		<tri idx = "3068">
			<nodes>206, 265, 266</nodes>
		</tri>
		<tri idx = "3069">
			<nodes>264, 265, 266</nodes>
		</tri>
		<tri idx = "3070">
			<nodes>206, 264, 266</nodes>
		</tri>
		<tri idx = "3071">
			<nodes>206, 218, 266</nodes>
		</tri>
		<tri idx = "3072">
			<nodes>218, 264, 266</nodes>
		</tri>
		<tri idx = "3073">
			<nodes>241, 265, 266</nodes>
		</tri>
		<tri idx = "3074">
			<nodes>206, 241, 266</nodes>
		</tri>
		<tri idx = "3075">
			<nodes>218, 241, 266</nodes>
		</tri>
		<tri idx = "3076">
			<nodes>242, 265, 266</nodes>
		</tri>
		<tri idx = "3077">
			<nodes>241, 242, 266</nodes>
		</tri>
		<tri idx = "3078">
			<nodes>247, 248, 266</nodes>
		</tri>
		<tri idx = "3079">
			<nodes>218, 248, 266</nodes>
		</tri>
		<tri idx = "3080">
			<nodes>218, 247, 266</nodes>
		</tri>
		<tri idx = "3081">
			<nodes>241, 247, 266</nodes>
		</tri>
		<tri idx = "3082">
			<nodes>207, 220, 267</nodes>
		</tri>
		<tri idx = "3083">
			<nodes>214, 220, 267</nodes>
		</tri>
		<tri idx = "3084">
			<nodes>264, 265, 267</nodes>
		</tri>
		<tri idx = "3085">
			<nodes>207, 264, 267</nodes>
		</tri>
		<tri idx = "3086">
			<nodes>220, 264, 267</nodes>
		</tri>
		<tri idx = "3087">
			<nodes>240, 243, 269</nodes>
		</tri>
		<tri idx = "3088">
			<nodes>208, 240, 269</nodes>
		</tri>
		<tri idx = "3089">
			<nodes>208, 243, 269</nodes>
		</tri>
		<tri idx = "3090">
			<nodes>208, 248, 269</nodes>
		</tri>
		<tri idx = "3091">
			<nodes>243, 248, 269</nodes>
		</tri>
		<tri idx = "3092">
			<nodes>222, 240, 269</nodes>
		</tri>
		<tri idx = "3093">
			<nodes>208, 222, 269</nodes>
		</tri>
		<tri idx = "3094">
			<nodes>208, 218, 269</nodes>
		</tri>
		<tri idx = "3095">
			<nodes>218, 248, 269</nodes>
		</tri>
		<tri idx = "3096">
			<nodes>218, 222, 269</nodes>
		</tri>
		<tri idx = "3097">
			<nodes>218, 266, 269</nodes>
		</tri>
		<tri idx = "3098">
			<nodes>248, 266, 269</nodes>
		</tri>
		<tri idx = "3099">
			<nodes>209, 210, 270</nodes>
		</tri>
		<tri idx = "3100">
			<nodes>209, 234, 270</nodes>
		</tri>
		<tri idx = "3101">
			<nodes>210, 234, 270</nodes>
		</tri>
		<tri idx = "3102">
			<nodes>234, 237, 270</nodes>
		</tri>
		<tri idx = "3103">
			<nodes>210, 237, 270</nodes>
		</tri>
		<tri idx = "3104">
			<nodes>210, 263, 270</nodes>
		</tri>
		<tri idx = "3105">
			<nodes>237, 263, 270</nodes>
		</tri>
		<tri idx = "3106">
			<nodes>222, 240, 271</nodes>
		</tri>
		<tri idx = "3107">
			<nodes>240, 269, 271</nodes>
		</tri>
		<tri idx = "3108">
			<nodes>222, 269, 271</nodes>
		</tri>
		<tri idx = "3109">
			<nodes>209, 222, 271</nodes>
		</tri>
		<tri idx = "3110">
			<nodes>221, 222, 271</nodes>
		</tri>
		<tri idx = "3111">
			<nodes>209, 221, 271</nodes>
		</tri>
		<tri idx = "3112">
			<nodes>209, 240, 271</nodes>
		</tri>
		<tri idx = "3113">
			<nodes>234, 240, 270</nodes>
		</tri>
		<tri idx = "3114">
			<nodes>240, 270, 271</nodes>
		</tri>
		<tri idx = "3115">
			<nodes>234, 240, 271</nodes>
		</tri>
		<tri idx = "3116">
			<nodes>234, 270, 271</nodes>
		</tri>
		<tri idx = "3117">
			<nodes>209, 234, 271</nodes>
		</tri>
		<tri idx = "3118">
			<nodes>209, 270, 271</nodes>
		</tri>
		<tri idx = "3119">
			<nodes>210, 221, 271</nodes>
		</tri>
		<tri idx = "3120">
			<nodes>209, 210, 271</nodes>
		</tri>
		<tri idx = "3121">
			<nodes>210, 270, 271</nodes>
		</tri>
		<tri idx = "3122">
			<nodes>210, 221, 272</nodes>
		</tri>
		<tri idx = "3123">
			<nodes>212, 221, 272</nodes>
		</tri>
		<tri idx = "3124">
			<nodes>210, 212, 272</nodes>
		</tri>
		<tri idx = "3125">
			<nodes>210, 263, 272</nodes>
		</tri>
		<tri idx = "3126">
			<nodes>210, 228, 272</nodes>
		</tri>
		<tri idx = "3127">
			<nodes>228, 263, 272</nodes>
		</tri>
		<tri idx = "3128">
			<nodes>228, 250, 272</nodes>
		</tri>
		<tri idx = "3129">
			<nodes>212, 250, 272</nodes>
		</tri>
		<tri idx = "3130">
			<nodes>212, 228, 272</nodes>
		</tri>
		<tri idx = "3131">
			<nodes>263, 270, 272</nodes>
		</tri>
		<tri idx = "3132">
			<nodes>210, 270, 272</nodes>
		</tri>
		<tri idx = "3133">
			<nodes>210, 271, 272</nodes>
		</tri>
		<tri idx = "3134">
			<nodes>270, 271, 272</nodes>
		</tri>
		<tri idx = "3135">
			<nodes>221, 271, 272</nodes>
		</tri>
		<tri idx = "3136">
			<nodes>211, 250, 273</nodes>
		</tri>
		<tri idx = "3137">
			<nodes>211, 212, 273</nodes>
		</tri>
		<tri idx = "3138">
			<nodes>212, 250, 273</nodes>
		</tri>
		<tri idx = "3139">
			<nodes>221, 251, 273</nodes>
		</tri>
		<tri idx = "3140">
			<nodes>251, 252, 273</nodes>
		</tri>
		<tri idx = "3141">
			<nodes>221, 252, 273</nodes>
		</tri>
		<tri idx = "3142">
			<nodes>211, 221, 273</nodes>
		</tri>
		<tri idx = "3143">
			<nodes>212, 221, 273</nodes>
		</tri>
		<tri idx = "3144">
			<nodes>211, 257, 273</nodes>
		</tri>
		<tri idx = "3145">
			<nodes>250, 257, 273</nodes>
		</tri>
		<tri idx = "3146">
			<nodes>250, 272, 273</nodes>
		</tri>
		<tri idx = "3147">
			<nodes>212, 272, 273</nodes>
		</tri>
		<tri idx = "3148">
			<nodes>221, 272, 273</nodes>
		</tri>
		<tri idx = "3149">
			<nodes>250, 260, 273</nodes>
		</tri>
		<tri idx = "3150">
			<nodes>257, 260, 273</nodes>
		</tri>
		<tri idx = "3151">
			<nodes>211, 252, 273</nodes>
		</tri>
		<tri idx = "3152">
			<nodes>252, 257, 273</nodes>
		</tri>
		<tri idx = "3153">
			<nodes>221, 271, 273</nodes>
		</tri>
		<tri idx = "3154">
			<nodes>271, 272, 273</nodes>
		</tri>
		<tri idx = "3155">
			<nodes>214, 215, 274</nodes>
		</tri>
		<tri idx = "3156">
			<nodes>213, 215, 274</nodes>
		</tri>
		<tri idx = "3157">
			<nodes>213, 214, 274</nodes>
		</tri>
		<tri idx = "3158">
			<nodes>215, 255, 274</nodes>
		</tri>
		<tri idx = "3159">
			<nodes>216, 255, 274</nodes>
		</tri>
		<tri idx = "3160">
			<nodes>215, 216, 274</nodes>
		</tri>
		<tri idx = "3161">
			<nodes>253, 255, 274</nodes>
		</tri>
		<tri idx = "3162">
			<nodes>216, 253, 274</nodes>
		</tri>
		<tri idx = "3163">
			<nodes>213, 216, 274</nodes>
		</tri>
		<tri idx = "3164">
			<nodes>214, 267, 274</nodes>
		</tri>
		<tri idx = "3165">
			<nodes>220, 267, 274</nodes>
		</tri>
		<tri idx = "3166">
			<nodes>214, 220, 274</nodes>
		</tri>
		<tri idx = "3167">
			<nodes>214, 255, 274</nodes>
		</tri>
		<tri idx = "3168">
			<nodes>255, 267, 274</nodes>
		</tri>
		<tri idx = "3169">
			<nodes>213, 220, 274</nodes>
		</tri>
		<tri idx = "3170">
			<nodes>213, 253, 274</nodes>
		</tri>
		<tri idx = "3171">
			<nodes>213, 251, 274</nodes>
		</tri>
		<tri idx = "3172">
			<nodes>220, 251, 274</nodes>
		</tri>
		<tri idx = "3173">
			<nodes>251, 252, 274</nodes>
		</tri>
		<tri idx = "3174">
			<nodes>213, 252, 274</nodes>
		</tri>
		<tri idx = "3175">
			<nodes>252, 253, 274</nodes>
		</tri>
		<tri idx = "3176">
			<nodes>264, 267, 274</nodes>
		</tri>
		<tri idx = "3177">
			<nodes>220, 264, 274</nodes>
		</tri>
		<tri idx = "3178">
			<nodes>219, 222, 275</nodes>
		</tri>
		<tri idx = "3179">
			<nodes>218, 219, 275</nodes>
		</tri>
		<tri idx = "3180">
			<nodes>218, 222, 275</nodes>
		</tri>
		<tri idx = "3181">
			<nodes>217, 222, 275</nodes>
		</tri>
		<tri idx = "3182">
			<nodes>217, 251, 275</nodes>
		</tri>
		<tri idx = "3183">
			<nodes>222, 251, 275</nodes>
		</tri>
		<tri idx = "3184">
			<nodes>217, 219, 275</nodes>
		</tri>
		<tri idx = "3185">
			<nodes>218, 269, 275</nodes>
		</tri>
		<tri idx = "3186">
			<nodes>222, 269, 275</nodes>
		</tri>
		<tri idx = "3187">
			<nodes>218, 264, 275</nodes>
		</tri>
		<tri idx = "3188">
			<nodes>219, 264, 275</nodes>
		</tri>
		<tri idx = "3189">
			<nodes>218, 266, 275</nodes>
		</tri>
		<tri idx = "3190">
			<nodes>264, 266, 275</nodes>
		</tri>
		<tri idx = "3191">
			<nodes>217, 264, 275</nodes>
		</tri>
		<tri idx = "3192">
			<nodes>251, 274, 275</nodes>
		</tri>
		<tri idx = "3193">
			<nodes>220, 274, 275</nodes>
		</tri>
		<tri idx = "3194">
			<nodes>220, 251, 275</nodes>
		</tri>
		<tri idx = "3195">
			<nodes>217, 220, 275</nodes>
		</tri>
		<tri idx = "3196">
			<nodes>266, 269, 275</nodes>
		</tri>
		<tri idx = "3197">
			<nodes>220, 264, 275</nodes>
		</tri>
		<tri idx = "3198">
			<nodes>264, 274, 275</nodes>
		</tri>
		<tri idx = "3199">
			<nodes>221, 273, 276</nodes>
		</tri>
		<tri idx = "3200">
			<nodes>221, 251, 276</nodes>
		</tri>
		<tri idx = "3201">
			<nodes>251, 273, 276</nodes>
		</tri>
		<tri idx = "3202">
			<nodes>269, 275, 276</nodes>
		</tri>
		<tri idx = "3203">
			<nodes>222, 275, 276</nodes>
		</tri>
		<tri idx = "3204">
			<nodes>222, 269, 276</nodes>
		</tri>
		<tri idx = "3205">
			<nodes>269, 271, 276</nodes>
		</tri>
		<tri idx = "3206">
			<nodes>222, 271, 276</nodes>
		</tri>
		<tri idx = "3207">
			<nodes>221, 222, 276</nodes>
		</tri>
		<tri idx = "3208">
			<nodes>222, 251, 276</nodes>
		</tri>
		<tri idx = "3209">
			<nodes>251, 275, 276</nodes>
		</tri>
		<tri idx = "3210">
			<nodes>221, 271, 276</nodes>
		</tri>
		<tri idx = "3211">
			<nodes>271, 273, 276</nodes>
		</tri>
		<tri idx = "3212">
			<nodes>274, 275, 276</nodes>
		</tri>
		<tri idx = "3213">
			<nodes>251, 274, 276</nodes>
		</tri>
		<tri idx = "3214">
			<nodes>255, 274, 277</nodes>
		</tri>
		<tri idx = "3215">
			<nodes>267, 274, 277</nodes>
		</tri>
		<tri idx = "3216">
			<nodes>245, 246, 278</nodes>
		</tri>
		<tri idx = "3217">
			<nodes>233, 245, 278</nodes>
		</tri>
		<tri idx = "3218">
			<nodes>233, 246, 278</nodes>
		</tri>
		<tri idx = "3219">
			<nodes>223, 243, 278</nodes>
		</tri>
		<tri idx = "3220">
			<nodes>223, 245, 278</nodes>
		</tri>
		<tri idx = "3221">
			<nodes>243, 245, 278</nodes>
		</tri>
		<tri idx = "3222">
			<nodes>223, 233, 278</nodes>
		</tri>
		<tri idx = "3223">
			<nodes>223, 225, 278</nodes>
		</tri>
		<tri idx = "3224">
			<nodes>225, 243, 278</nodes>
		</tri>
		<tri idx = "3225">
			<nodes>225, 233, 278</nodes>
		</tri>
		<tri idx = "3226">
			<nodes>240, 243, 278</nodes>
		</tri>
		<tri idx = "3227">
			<nodes>225, 240, 278</nodes>
		</tri>
		<tri idx = "3228">
			<nodes>226, 235, 280</nodes>
		</tri>
		<tri idx = "3229">
			<nodes>227, 235, 280</nodes>
		</tri>
		<tri idx = "3230">
			<nodes>226, 227, 280</nodes>
		</tri>
		<tri idx = "3231">
			<nodes>224, 235, 280</nodes>
		</tri>
		<tri idx = "3232">
			<nodes>224, 226, 280</nodes>
		</tri>
		<tri idx = "3233">
			<nodes>227, 233, 280</nodes>
		</tri>
		<tri idx = "3234">
			<nodes>227, 279, 280</nodes>
		</tri>
		<tri idx = "3235">
			<nodes>233, 279, 280</nodes>
		</tri>
		<tri idx = "3236">
			<nodes>225, 240, 280</nodes>
		</tri>
		<tri idx = "3237">
			<nodes>224, 240, 280</nodes>
		</tri>
		<tri idx = "3238">
			<nodes>224, 225, 280</nodes>
		</tri>
		<tri idx = "3239">
			<nodes>225, 278, 280</nodes>
		</tri>
		<tri idx = "3240">
			<nodes>240, 278, 280</nodes>
		</tri>
		<tri idx = "3241">
			<nodes>233, 278, 279</nodes>
		</tri>
		<tri idx = "3242">
			<nodes>233, 278, 280</nodes>
		</tri>
		<tri idx = "3243">
			<nodes>278, 279, 280</nodes>
		</tri>
		<tri idx = "3244">
			<nodes>225, 233, 280</nodes>
		</tri>
		<tri idx = "3245">
			<nodes>234, 240, 280</nodes>
		</tri>
		<tri idx = "3246">
			<nodes>224, 234, 280</nodes>
		</tri>
		<tri idx = "3247">
			<nodes>234, 235, 280</nodes>
		</tri>
		<tri idx = "3248">
			<nodes>225, 226, 280</nodes>
		</tri>
		<tri idx = "3249">
			<nodes>226, 233, 280</nodes>
		</tri>
		<tri idx = "3250">
			<nodes>235, 280, 281</nodes>
		</tri>
		<tri idx = "3251">
			<nodes>227, 280, 281</nodes>
		</tri>
		<tri idx = "3252">
			<nodes>227, 280, 282</nodes>
		</tri>
		<tri idx = "3253">
			<nodes>280, 281, 282</nodes>
		</tri>
		<tri idx = "3254">
			<nodes>279, 280, 282</nodes>
		</tri>
		<tri idx = "3255">
			<nodes>228, 229, 284</nodes>
		</tri>
		<tri idx = "3256">
			<nodes>229, 231, 284</nodes>
		</tri>
		<tri idx = "3257">
			<nodes>228, 231, 284</nodes>
		</tri>
		<tri idx = "3258">
			<nodes>229, 259, 284</nodes>
		</tri>
		<tri idx = "3259">
			<nodes>231, 259, 284</nodes>
		</tri>
		<tri idx = "3260">
			<nodes>228, 250, 284</nodes>
		</tri>
		<tri idx = "3261">
			<nodes>228, 272, 284</nodes>
		</tri>
		<tri idx = "3262">
			<nodes>250, 272, 284</nodes>
		</tri>
		<tri idx = "3263">
			<nodes>231, 263, 284</nodes>
		</tri>
		<tri idx = "3264">
			<nodes>228, 263, 284</nodes>
		</tri>
		<tri idx = "3265">
			<nodes>229, 260, 284</nodes>
		</tri>
		<tri idx = "3266">
			<nodes>259, 260, 284</nodes>
		</tri>
		<tri idx = "3267">
			<nodes>263, 272, 284</nodes>
		</tri>
		<tri idx = "3268">
			<nodes>228, 260, 284</nodes>
		</tri>
		<tri idx = "3269">
			<nodes>250, 260, 284</nodes>
		</tri>
		<tri idx = "3270">
			<nodes>259, 284, 285</nodes>
		</tri>
		<tri idx = "3271">
			<nodes>231, 284, 285</nodes>
		</tri>
		<tri idx = "3272">
			<nodes>230, 263, 286</nodes>
		</tri>
		<tri idx = "3273">
			<nodes>238, 263, 286</nodes>
		</tri>
		<tri idx = "3274">
			<nodes>231, 263, 286</nodes>
		</tri>
		<tri idx = "3275">
			<nodes>263, 286, 288</nodes>
		</tri>
		<tri idx = "3276">
			<nodes>231, 263, 288</nodes>
		</tri>
		<tri idx = "3277">
			<nodes>231, 284, 288</nodes>
		</tri>
		<tri idx = "3278">
			<nodes>284, 285, 288</nodes>
		</tri>
		<tri idx = "3279">
			<nodes>263, 284, 288</nodes>
		</tri>
		<tri idx = "3280">
			<nodes>257, 258, 290</nodes>
		</tri>
		<tri idx = "3281">
			<nodes>232, 257, 290</nodes>
		</tri>
		<tri idx = "3282">
			<nodes>257, 261, 290</nodes>
		</tri>
		<tri idx = "3283">
			<nodes>257, 260, 290</nodes>
		</tri>
		<tri idx = "3284">
			<nodes>260, 261, 290</nodes>
		</tri>
		<tri idx = "3285">
			<nodes>233, 278, 292</nodes>
		</tri>
		<tri idx = "3286">
			<nodes>278, 279, 292</nodes>
		</tri>
		<tri idx = "3287">
			<nodes>246, 278, 292</nodes>
		</tri>
		<tri idx = "3288">
			<nodes>236, 237, 293</nodes>
		</tri>
		<tri idx = "3289">
			<nodes>234, 236, 293</nodes>
		</tri>
		<tri idx = "3290">
			<nodes>234, 237, 293</nodes>
		</tri>
		<tri idx = "3291">
			<nodes>239, 283, 293</nodes>
		</tri>
		<tri idx = "3292">
			<nodes>236, 283, 293</nodes>
		</tri>
		<tri idx = "3293">
			<nodes>236, 239, 293</nodes>
		</tri>
		<tri idx = "3294">
			<nodes>235, 281, 293</nodes>
		</tri>
		<tri idx = "3295">
			<nodes>280, 281, 293</nodes>
		</tri>
		<tri idx = "3296">
			<nodes>235, 280, 293</nodes>
		</tri>
		<tri idx = "3297">
			<nodes>234, 240, 293</nodes>
		</tri>
		<tri idx = "3298">
			<nodes>240, 270, 293</nodes>
		</tri>
		<tri idx = "3299">
			<nodes>234, 270, 293</nodes>
		</tri>
		<tri idx = "3300">
			<nodes>234, 235, 293</nodes>
		</tri>
		<tri idx = "3301">
			<nodes>235, 236, 293</nodes>
		</tri>
		<tri idx = "3302">
			<nodes>236, 281, 293</nodes>
		</tri>
		<tri idx = "3303">
			<nodes>237, 239, 293</nodes>
		</tri>
		<tri idx = "3304">
			<nodes>281, 283, 293</nodes>
		</tri>
		<tri idx = "3305">
			<nodes>234, 280, 293</nodes>
		</tri>
		<tri idx = "3306">
			<nodes>237, 270, 293</nodes>
		</tri>
		<tri idx = "3307">
			<nodes>240, 280, 293</nodes>
		</tri>
		<tri idx = "3308">
			<nodes>238, 263, 295</nodes>
		</tri>
		<tri idx = "3309">
			<nodes>237, 238, 295</nodes>
		</tri>
		<tri idx = "3310">
			<nodes>237, 263, 295</nodes>
		</tri>
		<tri idx = "3311">
			<nodes>238, 239, 295</nodes>
		</tri>
		<tri idx = "3312">
			<nodes>237, 239, 295</nodes>
		</tri>
		<tri idx = "3313">
			<nodes>263, 270, 295</nodes>
		</tri>
		<tri idx = "3314">
			<nodes>237, 270, 295</nodes>
		</tri>
		<tri idx = "3315">
			<nodes>239, 293, 295</nodes>
		</tri>
		<tri idx = "3316">
			<nodes>239, 283, 295</nodes>
		</tri>
		<tri idx = "3317">
			<nodes>283, 293, 295</nodes>
		</tri>
		<tri idx = "3318">
			<nodes>270, 293, 295</nodes>
		</tri>
		<tri idx = "3319">
			<nodes>237, 293, 295</nodes>
		</tri>
		<tri idx = "3320">
			<nodes>238, 287, 295</nodes>
		</tri>
		<tri idx = "3321">
			<nodes>238, 295, 296</nodes>
		</tri>
		<tri idx = "3322">
			<nodes>238, 287, 296</nodes>
		</tri>
		<tri idx = "3323">
			<nodes>287, 295, 296</nodes>
		</tri>
		<tri idx = "3324">
			<nodes>263, 295, 296</nodes>
		</tri>
		<tri idx = "3325">
			<nodes>238, 263, 296</nodes>
		</tri>
		<tri idx = "3326">
			<nodes>263, 286, 296</nodes>
		</tri>
		<tri idx = "3327">
			<nodes>238, 286, 296</nodes>
		</tri>
		<tri idx = "3328">
			<nodes>270, 295, 296</nodes>
		</tri>
		<tri idx = "3329">
			<nodes>263, 270, 296</nodes>
		</tri>
		<tri idx = "3330">
			<nodes>286, 287, 296</nodes>
		</tri>
		<tri idx = "3331">
			<nodes>286, 288, 296</nodes>
		</tri>
		<tri idx = "3332">
			<nodes>263, 288, 296</nodes>
		</tri>
		<tri idx = "3333">
			<nodes>284, 288, 296</nodes>
		</tri>
		<tri idx = "3334">
			<nodes>263, 284, 296</nodes>
		</tri>
		<tri idx = "3335">
			<nodes>238, 295, 297</nodes>
		</tri>
		<tri idx = "3336">
			<nodes>239, 295, 297</nodes>
		</tri>
		<tri idx = "3337">
			<nodes>287, 295, 297</nodes>
		</tri>
		<tri idx = "3338">
			<nodes>283, 295, 297</nodes>
		</tri>
		<tri idx = "3339">
			<nodes>294, 295, 297</nodes>
		</tri>
		<tri idx = "3340">
			<nodes>283, 294, 295</nodes>
		</tri>
		<tri idx = "3341">
			<nodes>270, 271, 298</nodes>
		</tri>
		<tri idx = "3342">
			<nodes>240, 270, 298</nodes>
		</tri>
		<tri idx = "3343">
			<nodes>240, 271, 298</nodes>
		</tri>
		<tri idx = "3344">
			<nodes>240, 269, 298</nodes>
		</tri>
		<tri idx = "3345">
			<nodes>269, 271, 298</nodes>
		</tri>
		<tri idx = "3346">
			<nodes>240, 293, 298</nodes>
		</tri>
		<tri idx = "3347">
			<nodes>270, 293, 298</nodes>
		</tri>
		<tri idx = "3348">
			<nodes>293, 295, 298</nodes>
		</tri>
		<tri idx = "3349">
			<nodes>270, 295, 298</nodes>
		</tri>
		<tri idx = "3350">
			<nodes>280, 293, 298</nodes>
		</tri>
		<tri idx = "3351">
			<nodes>240, 280, 298</nodes>
		</tri>
		<tri idx = "3352">
			<nodes>240, 278, 299</nodes>
		</tri>
		<tri idx = "3353">
			<nodes>240, 280, 299</nodes>
		</tri>
		<tri idx = "3354">
			<nodes>278, 280, 299</nodes>
		</tri>
		<tri idx = "3355">
			<nodes>240, 243, 299</nodes>
		</tri>
		<tri idx = "3356">
			<nodes>243, 278, 299</nodes>
		</tri>
		<tri idx = "3357">
			<nodes>240, 269, 299</nodes>
		</tri>
		<tri idx = "3358">
			<nodes>243, 269, 299</nodes>
		</tri>
		<tri idx = "3359">
			<nodes>280, 298, 299</nodes>
		</tri>
		<tri idx = "3360">
			<nodes>240, 298, 299</nodes>
		</tri>
		<tri idx = "3361">
			<nodes>269, 298, 299</nodes>
		</tri>
		<tri idx = "3362">
			<nodes>265, 266, 301</nodes>
		</tri>
		<tri idx = "3363">
			<nodes>242, 265, 301</nodes>
		</tri>
		<tri idx = "3364">
			<nodes>242, 266, 301</nodes>
		</tri>
		<tri idx = "3365">
			<nodes>265, 291, 301</nodes>
		</tri>
		<tri idx = "3366">
			<nodes>242, 291, 301</nodes>
		</tri>
		<tri idx = "3367">
			<nodes>266, 269, 301</nodes>
		</tri>
		<tri idx = "3368">
			<nodes>248, 266, 301</nodes>
		</tri>
		<tri idx = "3369">
			<nodes>248, 269, 301</nodes>
		</tri>
		<tri idx = "3370">
			<nodes>242, 266, 302</nodes>
		</tri>
		<tri idx = "3371">
			<nodes>266, 301, 302</nodes>
		</tri>
		<tri idx = "3372">
			<nodes>242, 301, 302</nodes>
		</tri>
		<tri idx = "3373">
			<nodes>241, 266, 302</nodes>
		</tri>
		<tri idx = "3374">
			<nodes>248, 266, 302</nodes>
		</tri>
		<tri idx = "3375">
			<nodes>247, 266, 302</nodes>
		</tri>
		<tri idx = "3376">
			<nodes>247, 248, 302</nodes>
		</tri>
		<tri idx = "3377">
			<nodes>291, 301, 302</nodes>
		</tri>
		<tri idx = "3378">
			<nodes>248, 301, 302</nodes>
		</tri>
		<tri idx = "3379">
			<nodes>243, 278, 303</nodes>
		</tri>
		<tri idx = "3380">
			<nodes>243, 299, 303</nodes>
		</tri>
		<tri idx = "3381">
			<nodes>278, 299, 303</nodes>
		</tri>
		<tri idx = "3382">
			<nodes>278, 292, 303</nodes>
		</tri>
		<tri idx = "3383">
			<nodes>246, 292, 303</nodes>
		</tri>
		<tri idx = "3384">
			<nodes>246, 278, 303</nodes>
		</tri>
		<tri idx = "3385">
			<nodes>245, 246, 303</nodes>
		</tri>
		<tri idx = "3386">
			<nodes>245, 278, 303</nodes>
		</tri>
		<tri idx = "3387">
			<nodes>243, 245, 303</nodes>
		</tri>
		<tri idx = "3388">
			<nodes>269, 299, 304</nodes>
		</tri>
		<tri idx = "3389">
			<nodes>269, 299, 300</nodes>
		</tri>
		<tri idx = "3390">
			<nodes>299, 300, 304</nodes>
		</tri>
		<tri idx = "3391">
			<nodes>269, 300, 304</nodes>
		</tri>
		<tri idx = "3392">
			<nodes>269, 301, 304</nodes>
		</tri>
		<tri idx = "3393">
			<nodes>248, 301, 304</nodes>
		</tri>
		<tri idx = "3394">
			<nodes>248, 269, 304</nodes>
		</tri>
		<tri idx = "3395">
			<nodes>243, 303, 304</nodes>
		</tri>
		<tri idx = "3396">
			<nodes>243, 248, 303</nodes>
		</tri>
		<tri idx = "3397">
			<nodes>243, 248, 304</nodes>
		</tri>
		<tri idx = "3398">
			<nodes>248, 303, 304</nodes>
		</tri>
		<tri idx = "3399">
			<nodes>248, 302, 304</nodes>
		</tri>
		<tri idx = "3400">
			<nodes>301, 302, 304</nodes>
		</tri>
		<tri idx = "3401">
			<nodes>243, 299, 304</nodes>
		</tri>
		<tri idx = "3402">
			<nodes>243, 269, 304</nodes>
		</tri>
		<tri idx = "3403">
			<nodes>299, 303, 304</nodes>
		</tri>
		<tri idx = "3404">
			<nodes>300, 301, 304</nodes>
		</tri>
		<tri idx = "3405">
			<nodes>269, 300, 301</nodes>
		</tri>
		<tri idx = "3406">
			<nodes>243, 245, 306</nodes>
		</tri>
		<tri idx = "3407">
			<nodes>243, 248, 306</nodes>
		</tri>
		<tri idx = "3408">
			<nodes>245, 248, 306</nodes>
		</tri>
		<tri idx = "3409">
			<nodes>243, 303, 306</nodes>
		</tri>
		<tri idx = "3410">
			<nodes>248, 303, 306</nodes>
		</tri>
		<tri idx = "3411">
			<nodes>244, 248, 306</nodes>
		</tri>
		<tri idx = "3412">
			<nodes>248, 249, 306</nodes>
		</tri>
		<tri idx = "3413">
			<nodes>303, 304, 306</nodes>
		</tri>
		<tri idx = "3414">
			<nodes>248, 304, 306</nodes>
		</tri>
		<tri idx = "3415">
			<nodes>245, 303, 306</nodes>
		</tri>
		<tri idx = "3416">
			<nodes>246, 303, 307</nodes>
		</tri>
		<tri idx = "3417">
			<nodes>245, 303, 307</nodes>
		</tri>
		<tri idx = "3418">
			<nodes>303, 306, 307</nodes>
		</tri>
		<tri idx = "3419">
			<nodes>292, 303, 307</nodes>
		</tri>
		<tri idx = "3420">
			<nodes>292, 303, 305</nodes>
		</tri>
		<tri idx = "3421">
			<nodes>303, 305, 307</nodes>
		</tri>
		<tri idx = "3422">
			<nodes>248, 302, 308</nodes>
		</tri>
		<tri idx = "3423">
			<nodes>247, 248, 308</nodes>
		</tri>
		<tri idx = "3424">
			<nodes>302, 304, 308</nodes>
		</tri>
		<tri idx = "3425">
			<nodes>248, 304, 308</nodes>
		</tri>
		<tri idx = "3426">
			<nodes>248, 249, 308</nodes>
		</tri>
		<tri idx = "3427">
			<nodes>248, 306, 309</nodes>
		</tri>
		<tri idx = "3428">
			<nodes>248, 249, 309</nodes>
		</tri>
		<tri idx = "3429">
			<nodes>248, 308, 309</nodes>
		</tri>
		<tri idx = "3430">
			<nodes>248, 304, 309</nodes>
		</tri>
		<tri idx = "3431">
			<nodes>304, 306, 309</nodes>
		</tri>
		<tri idx = "3432">
			<nodes>304, 308, 309</nodes>
		</tri>
		<tri idx = "3433">
			<nodes>263, 272, 310</nodes>
		</tri>
		<tri idx = "3434">
			<nodes>263, 284, 310</nodes>
		</tri>
		<tri idx = "3435">
			<nodes>272, 284, 310</nodes>
		</tri>
		<tri idx = "3436">
			<nodes>250, 272, 310</nodes>
		</tri>
		<tri idx = "3437">
			<nodes>250, 284, 310</nodes>
		</tri>
		<tri idx = "3438">
			<nodes>272, 273, 310</nodes>
		</tri>
		<tri idx = "3439">
			<nodes>250, 273, 310</nodes>
		</tri>
		<tri idx = "3440">
			<nodes>260, 284, 310</nodes>
		</tri>
		<tri idx = "3441">
			<nodes>250, 260, 310</nodes>
		</tri>
		<tri idx = "3442">
			<nodes>260, 273, 310</nodes>
		</tri>
		<tri idx = "3443">
			<nodes>263, 296, 310</nodes>
		</tri>
		<tri idx = "3444">
			<nodes>284, 296, 310</nodes>
		</tri>
		<tri idx = "3445">
			<nodes>252, 274, 313</nodes>
		</tri>
		<tri idx = "3446">
			<nodes>252, 253, 313</nodes>
		</tri>
		<tri idx = "3447">
			<nodes>253, 274, 313</nodes>
		</tri>
		<tri idx = "3448">
			<nodes>253, 257, 313</nodes>
		</tri>
		<tri idx = "3449">
			<nodes>252, 257, 313</nodes>
		</tri>
		<tri idx = "3450">
			<nodes>251, 273, 313</nodes>
		</tri>
		<tri idx = "3451">
			<nodes>251, 276, 313</nodes>
		</tri>
		<tri idx = "3452">
			<nodes>273, 276, 313</nodes>
		</tri>
		<tri idx = "3453">
			<nodes>257, 258, 313</nodes>
		</tri>
		<tri idx = "3454">
			<nodes>253, 258, 313</nodes>
		</tri>
		<tri idx = "3455">
			<nodes>252, 273, 313</nodes>
		</tri>
		<tri idx = "3456">
			<nodes>251, 252, 313</nodes>
		</tri>
		<tri idx = "3457">
			<nodes>257, 273, 313</nodes>
		</tri>
		<tri idx = "3458">
			<nodes>251, 274, 313</nodes>
		</tri>
		<tri idx = "3459">
			<nodes>274, 276, 313</nodes>
		</tri>
		<tri idx = "3460">
			<nodes>253, 255, 316</nodes>
		</tri>
		<tri idx = "3461">
			<nodes>255, 274, 316</nodes>
		</tri>
		<tri idx = "3462">
			<nodes>253, 274, 316</nodes>
		</tri>
		<tri idx = "3463">
			<nodes>254, 314, 316</nodes>
		</tri>
		<tri idx = "3464">
			<nodes>254, 256, 316</nodes>
		</tri>
		<tri idx = "3465">
			<nodes>256, 314, 316</nodes>
		</tri>
		<tri idx = "3466">
			<nodes>274, 313, 316</nodes>
		</tri>
		<tri idx = "3467">
			<nodes>253, 313, 316</nodes>
		</tri>
		<tri idx = "3468">
			<nodes>253, 254, 316</nodes>
		</tri>
		<tri idx = "3469">
			<nodes>253, 256, 316</nodes>
		</tri>
		<tri idx = "3470">
			<nodes>254, 258, 316</nodes>
		</tri>
		<tri idx = "3471">
			<nodes>258, 314, 316</nodes>
		</tri>
		<tri idx = "3472">
			<nodes>253, 258, 316</nodes>
		</tri>
		<tri idx = "3473">
			<nodes>258, 313, 316</nodes>
		</tri>
		<tri idx = "3474">
			<nodes>255, 256, 316</nodes>
		</tri>
		<tri idx = "3475">
			<nodes>255, 316, 317</nodes>
		</tri>
		<tri idx = "3476">
			<nodes>256, 316, 317</nodes>
		</tri>
		<tri idx = "3477">
			<nodes>255, 274, 317</nodes>
		</tri>
		<tri idx = "3478">
			<nodes>274, 277, 317</nodes>
		</tri>
		<tri idx = "3479">
			<nodes>274, 316, 317</nodes>
		</tri>
		<tri idx = "3480">
			<nodes>256, 316, 318</nodes>
		</tri>
		<tri idx = "3481">
			<nodes>314, 316, 318</nodes>
		</tri>
		<tri idx = "3482">
			<nodes>316, 317, 318</nodes>
		</tri>
		<tri idx = "3483">
			<nodes>258, 314, 319</nodes>
		</tri>
		<tri idx = "3484">
			<nodes>314, 316, 319</nodes>
		</tri>
		<tri idx = "3485">
			<nodes>258, 316, 319</nodes>
		</tri>
		<tri idx = "3486">
			<nodes>257, 313, 319</nodes>
		</tri>
		<tri idx = "3487">
			<nodes>258, 313, 319</nodes>
		</tri>
		<tri idx = "3488">
			<nodes>257, 258, 319</nodes>
		</tri>
		<tri idx = "3489">
			<nodes>290, 314, 319</nodes>
		</tri>
		<tri idx = "3490">
			<nodes>258, 290, 319</nodes>
		</tri>
		<tri idx = "3491">
			<nodes>314, 315, 319</nodes>
		</tri>
		<tri idx = "3492">
			<nodes>290, 315, 319</nodes>
		</tri>
		<tri idx = "3493">
			<nodes>257, 290, 319</nodes>
		</tri>
		<tri idx = "3494">
			<nodes>313, 316, 319</nodes>
		</tri>
		<tri idx = "3495">
			<nodes>273, 310, 319</nodes>
		</tri>
		<tri idx = "3496">
			<nodes>260, 310, 319</nodes>
		</tri>
		<tri idx = "3497">
			<nodes>260, 273, 319</nodes>
		</tri>
		<tri idx = "3498">
			<nodes>257, 273, 319</nodes>
		</tri>
		<tri idx = "3499">
			<nodes>273, 313, 319</nodes>
		</tri>
		<tri idx = "3500">
			<nodes>260, 290, 319</nodes>
		</tri>
		<tri idx = "3501">
			<nodes>257, 260, 319</nodes>
		</tri>
		<tri idx = "3502">
			<nodes>262, 312, 320</nodes>
		</tri>
		<tri idx = "3503">
			<nodes>311, 312, 320</nodes>
		</tri>
		<tri idx = "3504">
			<nodes>262, 311, 320</nodes>
		</tri>
		<tri idx = "3505">
			<nodes>285, 311, 320</nodes>
		</tri>
		<tri idx = "3506">
			<nodes>259, 285, 320</nodes>
		</tri>
		<tri idx = "3507">
			<nodes>259, 311, 320</nodes>
		</tri>
		<tri idx = "3508">
			<nodes>260, 262, 320</nodes>
		</tri>
		<tri idx = "3509">
			<nodes>259, 262, 320</nodes>
		</tri>
		<tri idx = "3510">
			<nodes>259, 260, 320</nodes>
		</tri>
		<tri idx = "3511">
			<nodes>259, 284, 320</nodes>
		</tri>
		<tri idx = "3512">
			<nodes>260, 284, 320</nodes>
		</tri>
		<tri idx = "3513">
			<nodes>284, 310, 320</nodes>
		</tri>
		<tri idx = "3514">
			<nodes>260, 310, 320</nodes>
		</tri>
		<tri idx = "3515">
			<nodes>310, 319, 320</nodes>
		</tri>
		<tri idx = "3516">
			<nodes>260, 319, 320</nodes>
		</tri>
		<tri idx = "3517">
			<nodes>284, 285, 320</nodes>
		</tri>
		<tri idx = "3518">
			<nodes>262, 320, 321</nodes>
		</tri>
		<tri idx = "3519">
			<nodes>312, 320, 321</nodes>
		</tri>
		<tri idx = "3520">
			<nodes>260, 319, 321</nodes>
		</tri>
		<tri idx = "3521">
			<nodes>319, 320, 321</nodes>
		</tri>
		<tri idx = "3522">
			<nodes>260, 320, 321</nodes>
		</tri>
		<tri idx = "3523">
			<nodes>260, 262, 321</nodes>
		</tri>
		<tri idx = "3524">
			<nodes>290, 319, 321</nodes>
		</tri>
		<tri idx = "3525">
			<nodes>260, 290, 321</nodes>
		</tri>
		<tri idx = "3526">
			<nodes>260, 261, 321</nodes>
		</tri>
		<tri idx = "3527">
			<nodes>270, 295, 322</nodes>
		</tri>
		<tri idx = "3528">
			<nodes>270, 296, 322</nodes>
		</tri>
		<tri idx = "3529">
			<nodes>295, 296, 322</nodes>
		</tri>
		<tri idx = "3530">
			<nodes>270, 298, 322</nodes>
		</tri>
		<tri idx = "3531">
			<nodes>295, 298, 322</nodes>
		</tri>
		<tri idx = "3532">
			<nodes>263, 270, 322</nodes>
		</tri>
		<tri idx = "3533">
			<nodes>263, 296, 322</nodes>
		</tri>
		<tri idx = "3534">
			<nodes>263, 310, 322</nodes>
		</tri>
		<tri idx = "3535">
			<nodes>296, 310, 322</nodes>
		</tri>
		<tri idx = "3536">
			<nodes>272, 310, 322</nodes>
		</tri>
		<tri idx = "3537">
			<nodes>263, 272, 322</nodes>
		</tri>
		<tri idx = "3538">
			<nodes>270, 272, 322</nodes>
		</tri>
		<tri idx = "3539">
			<nodes>265, 291, 323</nodes>
		</tri>
		<tri idx = "3540">
			<nodes>291, 301, 323</nodes>
		</tri>
		<tri idx = "3541">
			<nodes>265, 301, 323</nodes>
		</tri>
		<tri idx = "3542">
			<nodes>265, 267, 323</nodes>
		</tri>
		<tri idx = "3543">
			<nodes>265, 268, 323</nodes>
		</tri>
		<tri idx = "3544">
			<nodes>267, 268, 323</nodes>
		</tri>
		<tri idx = "3545">
			<nodes>266, 275, 323</nodes>
		</tri>
		<tri idx = "3546">
			<nodes>264, 275, 323</nodes>
		</tri>
		<tri idx = "3547">
			<nodes>264, 266, 323</nodes>
		</tri>
		<tri idx = "3548">
			<nodes>264, 265, 323</nodes>
		</tri>
		<tri idx = "3549">
			<nodes>264, 267, 323</nodes>
		</tri>
		<tri idx = "3550">
			<nodes>266, 301, 323</nodes>
		</tri>
		<tri idx = "3551">
			<nodes>265, 266, 323</nodes>
		</tri>
		<tri idx = "3552">
			<nodes>267, 274, 323</nodes>
		</tri>
		<tri idx = "3553">
			<nodes>267, 277, 323</nodes>
		</tri>
		<tri idx = "3554">
			<nodes>274, 277, 323</nodes>
		</tri>
		<tri idx = "3555">
			<nodes>268, 291, 323</nodes>
		</tri>
		<tri idx = "3556">
			<nodes>274, 275, 323</nodes>
		</tri>
		<tri idx = "3557">
			<nodes>264, 274, 323</nodes>
		</tri>
		<tri idx = "3558">
			<nodes>275, 323, 324</nodes>
		</tri>
		<tri idx = "3559">
			<nodes>266, 323, 324</nodes>
		</tri>
		<tri idx = "3560">
			<nodes>266, 275, 324</nodes>
		</tri>
		<tri idx = "3561">
			<nodes>269, 276, 324</nodes>
		</tri>
		<tri idx = "3562">
			<nodes>275, 276, 324</nodes>
		</tri>
		<tri idx = "3563">
			<nodes>269, 275, 324</nodes>
		</tri>
		<tri idx = "3564">
			<nodes>301, 323, 324</nodes>
		</tri>
		<tri idx = "3565">
			<nodes>266, 301, 324</nodes>
		</tri>
		<tri idx = "3566">
			<nodes>269, 300, 324</nodes>
		</tri>
		<tri idx = "3567">
			<nodes>269, 301, 324</nodes>
		</tri>
		<tri idx = "3568">
			<nodes>300, 301, 324</nodes>
		</tri>
		<tri idx = "3569">
			<nodes>266, 269, 324</nodes>
		</tri>
		<tri idx = "3570">
			<nodes>291, 301, 325</nodes>
		</tri>
		<tri idx = "3571">
			<nodes>301, 302, 325</nodes>
		</tri>
		<tri idx = "3572">
			<nodes>291, 325, 326</nodes>
		</tri>
		<tri idx = "3573">
			<nodes>291, 301, 326</nodes>
		</tri>
		<tri idx = "3574">
			<nodes>301, 325, 326</nodes>
		</tri>
		<tri idx = "3575">
			<nodes>291, 323, 326</nodes>
		</tri>
		<tri idx = "3576">
			<nodes>301, 323, 326</nodes>
		</tri>
		<tri idx = "3577">
			<nodes>323, 324, 326</nodes>
		</tri>
		<tri idx = "3578">
			<nodes>301, 324, 326</nodes>
		</tri>
		<tri idx = "3579">
			<nodes>267, 323, 327</nodes>
		</tri>
		<tri idx = "3580">
			<nodes>277, 323, 327</nodes>
		</tri>
		<tri idx = "3581">
			<nodes>291, 323, 327</nodes>
		</tri>
		<tri idx = "3582">
			<nodes>268, 323, 327</nodes>
		</tri>
		<tri idx = "3583">
			<nodes>291, 326, 327</nodes>
		</tri>
		<tri idx = "3584">
			<nodes>323, 326, 327</nodes>
		</tri>
		<tri idx = "3585">
			<nodes>291, 326, 328</nodes>
		</tri>
		<tri idx = "3586">
			<nodes>326, 327, 328</nodes>
		</tri>
		<tri idx = "3587">
			<nodes>271, 273, 330</nodes>
		</tri>
		<tri idx = "3588">
			<nodes>273, 276, 330</nodes>
		</tri>
		<tri idx = "3589">
			<nodes>271, 276, 330</nodes>
		</tri>
		<tri idx = "3590">
			<nodes>270, 271, 330</nodes>
		</tri>
		<tri idx = "3591">
			<nodes>271, 298, 330</nodes>
		</tri>
		<tri idx = "3592">
			<nodes>270, 298, 330</nodes>
		</tri>
		<tri idx = "3593">
			<nodes>273, 310, 330</nodes>
		</tri>
		<tri idx = "3594">
			<nodes>272, 310, 330</nodes>
		</tri>
		<tri idx = "3595">
			<nodes>272, 273, 330</nodes>
		</tri>
		<tri idx = "3596">
			<nodes>269, 271, 330</nodes>
		</tri>
		<tri idx = "3597">
			<nodes>269, 298, 330</nodes>
		</tri>
		<tri idx = "3598">
			<nodes>272, 322, 330</nodes>
		</tri>
		<tri idx = "3599">
			<nodes>270, 272, 330</nodes>
		</tri>
		<tri idx = "3600">
			<nodes>270, 322, 330</nodes>
		</tri>
		<tri idx = "3601">
			<nodes>269, 276, 330</nodes>
		</tri>
		<tri idx = "3602">
			<nodes>269, 324, 330</nodes>
		</tri>
		<tri idx = "3603">
			<nodes>300, 324, 330</nodes>
		</tri>
		<tri idx = "3604">
			<nodes>269, 300, 330</nodes>
		</tri>
		<tri idx = "3605">
			<nodes>298, 322, 330</nodes>
		</tri>
		<tri idx = "3606">
			<nodes>310, 322, 330</nodes>
		</tri>
		<tri idx = "3607">
			<nodes>273, 313, 330</nodes>
		</tri>
		<tri idx = "3608">
			<nodes>276, 313, 330</nodes>
		</tri>
		<tri idx = "3609">
			<nodes>269, 299, 330</nodes>
		</tri>
		<tri idx = "3610">
			<nodes>299, 300, 330</nodes>
		</tri>
		<tri idx = "3611">
			<nodes>271, 272, 330</nodes>
		</tri>
		<tri idx = "3612">
			<nodes>298, 299, 330</nodes>
		</tri>
		<tri idx = "3613">
			<nodes>276, 324, 330</nodes>
		</tri>
		<tri idx = "3614">
			<nodes>273, 310, 331</nodes>
		</tri>
		<tri idx = "3615">
			<nodes>310, 319, 331</nodes>
		</tri>
		<tri idx = "3616">
			<nodes>273, 319, 331</nodes>
		</tri>
		<tri idx = "3617">
			<nodes>273, 330, 331</nodes>
		</tri>
		<tri idx = "3618">
			<nodes>313, 330, 331</nodes>
		</tri>
		<tri idx = "3619">
			<nodes>273, 313, 331</nodes>
		</tri>
		<tri idx = "3620">
			<nodes>313, 319, 331</nodes>
		</tri>
		<tri idx = "3621">
			<nodes>310, 330, 331</nodes>
		</tri>
		<tri idx = "3622">
			<nodes>322, 330, 331</nodes>
		</tri>
		<tri idx = "3623">
			<nodes>310, 322, 331</nodes>
		</tri>
		<tri idx = "3624">
			<nodes>277, 329, 333</nodes>
		</tri>
		<tri idx = "3625">
			<nodes>277, 327, 333</nodes>
		</tri>
		<tri idx = "3626">
			<nodes>327, 329, 333</nodes>
		</tri>
		<tri idx = "3627">
			<nodes>274, 317, 333</nodes>
		</tri>
		<tri idx = "3628">
			<nodes>274, 316, 333</nodes>
		</tri>
		<tri idx = "3629">
			<nodes>316, 317, 333</nodes>
		</tri>
		<tri idx = "3630">
			<nodes>313, 330, 333</nodes>
		</tri>
		<tri idx = "3631">
			<nodes>313, 331, 333</nodes>
		</tri>
		<tri idx = "3632">
			<nodes>330, 331, 333</nodes>
		</tri>
		<tri idx = "3633">
			<nodes>274, 275, 333</nodes>
		</tri>
		<tri idx = "3634">
			<nodes>275, 323, 333</nodes>
		</tri>
		<tri idx = "3635">
			<nodes>274, 323, 333</nodes>
		</tri>
		<tri idx = "3636">
			<nodes>277, 317, 333</nodes>
		</tri>
		<tri idx = "3637">
			<nodes>317, 329, 333</nodes>
		</tri>
		<tri idx = "3638">
			<nodes>275, 324, 333</nodes>
		</tri>
		<tri idx = "3639">
			<nodes>323, 324, 333</nodes>
		</tri>
		<tri idx = "3640">
			<nodes>323, 327, 333</nodes>
		</tri>
		<tri idx = "3641">
			<nodes>277, 323, 333</nodes>
		</tri>
		<tri idx = "3642">
			<nodes>274, 277, 333</nodes>
		</tri>
		<tri idx = "3643">
			<nodes>274, 276, 333</nodes>
		</tri>
		<tri idx = "3644">
			<nodes>274, 313, 333</nodes>
		</tri>
		<tri idx = "3645">
			<nodes>276, 313, 333</nodes>
		</tri>
		<tri idx = "3646">
			<nodes>313, 316, 333</nodes>
		</tri>
		<tri idx = "3647">
			<nodes>276, 330, 333</nodes>
		</tri>
		<tri idx = "3648">
			<nodes>275, 276, 333</nodes>
		</tri>
		<tri idx = "3649">
			<nodes>324, 330, 333</nodes>
		</tri>
		<tri idx = "3650">
			<nodes>276, 324, 333</nodes>
		</tri>
		<tri idx = "3651">
			<nodes>278, 279, 334</nodes>
		</tri>
		<tri idx = "3652">
			<nodes>279, 280, 334</nodes>
		</tri>
		<tri idx = "3653">
			<nodes>278, 280, 334</nodes>
		</tri>
		<tri idx = "3654">
			<nodes>279, 292, 334</nodes>
		</tri>
		<tri idx = "3655">
			<nodes>278, 292, 334</nodes>
		</tri>
		<tri idx = "3656">
			<nodes>298, 299, 334</nodes>
		</tri>
		<tri idx = "3657">
			<nodes>280, 298, 334</nodes>
		</tri>
		<tri idx = "3658">
			<nodes>280, 299, 334</nodes>
		</tri>
		<tri idx = "3659">
			<nodes>279, 282, 334</nodes>
		</tri>
		<tri idx = "3660">
			<nodes>282, 292, 334</nodes>
		</tri>
		<tri idx = "3661">
			<nodes>278, 299, 334</nodes>
		</tri>
		<tri idx = "3662">
			<nodes>299, 303, 334</nodes>
		</tri>
		<tri idx = "3663">
			<nodes>278, 303, 334</nodes>
		</tri>
		<tri idx = "3664">
			<nodes>280, 282, 334</nodes>
		</tri>
		<tri idx = "3665">
			<nodes>292, 303, 334</nodes>
		</tri>
		<tri idx = "3666">
			<nodes>281, 283, 335</nodes>
		</tri>
		<tri idx = "3667">
			<nodes>281, 293, 335</nodes>
		</tri>
		<tri idx = "3668">
			<nodes>283, 293, 335</nodes>
		</tri>
		<tri idx = "3669">
			<nodes>280, 282, 335</nodes>
		</tri>
		<tri idx = "3670">
			<nodes>282, 334, 335</nodes>
		</tri>
		<tri idx = "3671">
			<nodes>280, 334, 335</nodes>
		</tri>
		<tri idx = "3672">
			<nodes>283, 295, 335</nodes>
		</tri>
		<tri idx = "3673">
			<nodes>293, 295, 335</nodes>
		</tri>
		<tri idx = "3674">
			<nodes>280, 281, 335</nodes>
		</tri>
		<tri idx = "3675">
			<nodes>280, 293, 335</nodes>
		</tri>
		<tri idx = "3676">
			<nodes>283, 294, 335</nodes>
		</tri>
		<tri idx = "3677">
			<nodes>294, 295, 335</nodes>
		</tri>
		<tri idx = "3678">
			<nodes>298, 334, 335</nodes>
		</tri>
		<tri idx = "3679">
			<nodes>280, 298, 335</nodes>
		</tri>
		<tri idx = "3680">
			<nodes>281, 282, 335</nodes>
		</tri>
		<tri idx = "3681">
			<nodes>293, 298, 335</nodes>
		</tri>
		<tri idx = "3682">
			<nodes>282, 335, 336</nodes>
		</tri>
		<tri idx = "3683">
			<nodes>281, 335, 336</nodes>
		</tri>
		<tri idx = "3684">
			<nodes>282, 334, 336</nodes>
		</tri>
		<tri idx = "3685">
			<nodes>334, 335, 336</nodes>
		</tri>
		<tri idx = "3686">
			<nodes>283, 335, 336</nodes>
		</tri>
		<tri idx = "3687">
			<nodes>282, 334, 337</nodes>
		</tri>
		<tri idx = "3688">
			<nodes>292, 334, 337</nodes>
		</tri>
		<tri idx = "3689">
			<nodes>334, 336, 337</nodes>
		</tri>
		<tri idx = "3690">
			<nodes>283, 335, 338</nodes>
		</tri>
		<tri idx = "3691">
			<nodes>335, 336, 338</nodes>
		</tri>
		<tri idx = "3692">
			<nodes>294, 335, 338</nodes>
		</tri>
		<tri idx = "3693">
			<nodes>285, 289, 340</nodes>
		</tri>
		<tri idx = "3694">
			<nodes>285, 311, 340</nodes>
		</tri>
		<tri idx = "3695">
			<nodes>289, 311, 340</nodes>
		</tri>
		<tri idx = "3696">
			<nodes>285, 288, 340</nodes>
		</tri>
		<tri idx = "3697">
			<nodes>288, 289, 340</nodes>
		</tri>
		<tri idx = "3698">
			<nodes>310, 322, 340</nodes>
		</tri>
		<tri idx = "3699">
			<nodes>296, 322, 340</nodes>
		</tri>
		<tri idx = "3700">
			<nodes>296, 310, 340</nodes>
		</tri>
		<tri idx = "3701">
			<nodes>284, 288, 340</nodes>
		</tri>
		<tri idx = "3702">
			<nodes>284, 285, 340</nodes>
		</tri>
		<tri idx = "3703">
			<nodes>284, 296, 340</nodes>
		</tri>
		<tri idx = "3704">
			<nodes>284, 310, 340</nodes>
		</tri>
		<tri idx = "3705">
			<nodes>288, 296, 340</nodes>
		</tri>
		<tri idx = "3706">
			<nodes>284, 320, 340</nodes>
		</tri>
		<tri idx = "3707">
			<nodes>310, 320, 340</nodes>
		</tri>
		<tri idx = "3708">
			<nodes>285, 320, 340</nodes>
		</tri>
		<tri idx = "3709">
			<nodes>311, 320, 340</nodes>
		</tri>
		<tri idx = "3710">
			<nodes>286, 296, 341</nodes>
		</tri>
		<tri idx = "3711">
			<nodes>288, 296, 341</nodes>
		</tri>
		<tri idx = "3712">
			<nodes>288, 340, 341</nodes>
		</tri>
		<tri idx = "3713">
			<nodes>296, 340, 341</nodes>
		</tri>
		<tri idx = "3714">
			<nodes>287, 295, 341</nodes>
		</tri>
		<tri idx = "3715">
			<nodes>295, 297, 341</nodes>
		</tri>
		<tri idx = "3716">
			<nodes>287, 296, 341</nodes>
		</tri>
		<tri idx = "3717">
			<nodes>295, 296, 341</nodes>
		</tri>
		<tri idx = "3718">
			<nodes>340, 341, 343</nodes>
		</tri>
		<tri idx = "3719">
			<nodes>288, 340, 343</nodes>
		</tri>
		<tri idx = "3720">
			<nodes>289, 340, 343</nodes>
		</tri>
		<tri idx = "3721">
			<nodes>340, 343, 345</nodes>
		</tri>
		<tri idx = "3722">
			<nodes>289, 340, 345</nodes>
		</tri>
		<tri idx = "3723">
			<nodes>311, 340, 345</nodes>
		</tri>
		<tri idx = "3724">
			<nodes>290, 319, 346</nodes>
		</tri>
		<tri idx = "3725">
			<nodes>319, 321, 346</nodes>
		</tri>
		<tri idx = "3726">
			<nodes>315, 319, 346</nodes>
		</tri>
		<tri idx = "3727">
			<nodes>320, 321, 347</nodes>
		</tri>
		<tri idx = "3728">
			<nodes>312, 320, 347</nodes>
		</tri>
		<tri idx = "3729">
			<nodes>314, 316, 349</nodes>
		</tri>
		<tri idx = "3730">
			<nodes>316, 318, 349</nodes>
		</tri>
		<tri idx = "3731">
			<nodes>291, 326, 350</nodes>
		</tri>
		<tri idx = "3732">
			<nodes>326, 328, 350</nodes>
		</tri>
		<tri idx = "3733">
			<nodes>325, 326, 350</nodes>
		</tri>
		<tri idx = "3734">
			<nodes>303, 305, 351</nodes>
		</tri>
		<tri idx = "3735">
			<nodes>292, 303, 351</nodes>
		</tri>
		<tri idx = "3736">
			<nodes>292, 305, 351</nodes>
		</tri>
		<tri idx = "3737">
			<nodes>292, 339, 351</nodes>
		</tri>
		<tri idx = "3738">
			<nodes>305, 339, 351</nodes>
		</tri>
		<tri idx = "3739">
			<nodes>337, 339, 351</nodes>
		</tri>
		<tri idx = "3740">
			<nodes>292, 337, 351</nodes>
		</tri>
		<tri idx = "3741">
			<nodes>334, 337, 351</nodes>
		</tri>
		<tri idx = "3742">
			<nodes>292, 334, 351</nodes>
		</tri>
		<tri idx = "3743">
			<nodes>303, 334, 351</nodes>
		</tri>
		<tri idx = "3744">
			<nodes>295, 322, 352</nodes>
		</tri>
		<tri idx = "3745">
			<nodes>298, 322, 352</nodes>
		</tri>
		<tri idx = "3746">
			<nodes>295, 298, 352</nodes>
		</tri>
		<tri idx = "3747">
			<nodes>293, 295, 352</nodes>
		</tri>
		<tri idx = "3748">
			<nodes>293, 298, 352</nodes>
		</tri>
		<tri idx = "3749">
			<nodes>298, 335, 352</nodes>
		</tri>
		<tri idx = "3750">
			<nodes>293, 335, 352</nodes>
		</tri>
		<tri idx = "3751">
			<nodes>295, 335, 352</nodes>
		</tri>
		<tri idx = "3752">
			<nodes>298, 334, 352</nodes>
		</tri>
		<tri idx = "3753">
			<nodes>334, 335, 352</nodes>
		</tri>
		<tri idx = "3754">
			<nodes>294, 297, 353</nodes>
		</tri>
		<tri idx = "3755">
			<nodes>297, 342, 353</nodes>
		</tri>
		<tri idx = "3756">
			<nodes>294, 342, 353</nodes>
		</tri>
		<tri idx = "3757">
			<nodes>338, 342, 353</nodes>
		</tri>
		<tri idx = "3758">
			<nodes>294, 338, 353</nodes>
		</tri>
		<tri idx = "3759">
			<nodes>295, 297, 353</nodes>
		</tri>
		<tri idx = "3760">
			<nodes>294, 295, 353</nodes>
		</tri>
		<tri idx = "3761">
			<nodes>295, 335, 353</nodes>
		</tri>
		<tri idx = "3762">
			<nodes>295, 352, 353</nodes>
		</tri>
		<tri idx = "3763">
			<nodes>335, 352, 353</nodes>
		</tri>
		<tri idx = "3764">
			<nodes>294, 335, 353</nodes>
		</tri>
		<tri idx = "3765">
			<nodes>335, 338, 353</nodes>
		</tri>
		<tri idx = "3766">
			<nodes>297, 342, 354</nodes>
		</tri>
		<tri idx = "3767">
			<nodes>297, 353, 354</nodes>
		</tri>
		<tri idx = "3768">
			<nodes>342, 353, 354</nodes>
		</tri>
		<tri idx = "3769">
			<nodes>297, 341, 354</nodes>
		</tri>
		<tri idx = "3770">
			<nodes>341, 342, 354</nodes>
		</tri>
		<tri idx = "3771">
			<nodes>322, 352, 354</nodes>
		</tri>
		<tri idx = "3772">
			<nodes>295, 322, 354</nodes>
		</tri>
		<tri idx = "3773">
			<nodes>295, 352, 354</nodes>
		</tri>
		<tri idx = "3774">
			<nodes>352, 353, 354</nodes>
		</tri>
		<tri idx = "3775">
			<nodes>295, 353, 354</nodes>
		</tri>
		<tri idx = "3776">
			<nodes>322, 340, 354</nodes>
		</tri>
		<tri idx = "3777">
			<nodes>296, 322, 354</nodes>
		</tri>
		<tri idx = "3778">
			<nodes>296, 340, 354</nodes>
		</tri>
		<tri idx = "3779">
			<nodes>295, 297, 354</nodes>
		</tri>
		<tri idx = "3780">
			<nodes>341, 343, 354</nodes>
		</tri>
		<tri idx = "3781">
			<nodes>341, 344, 354</nodes>
		</tri>
		<tri idx = "3782">
			<nodes>343, 344, 354</nodes>
		</tri>
		<tri idx = "3783">
			<nodes>340, 341, 354</nodes>
		</tri>
		<tri idx = "3784">
			<nodes>296, 341, 354</nodes>
		</tri>
		<tri idx = "3785">
			<nodes>340, 343, 354</nodes>
		</tri>
		<tri idx = "3786">
			<nodes>295, 341, 354</nodes>
		</tri>
		<tri idx = "3787">
			<nodes>295, 296, 354</nodes>
		</tri>
		<tri idx = "3788">
			<nodes>299, 334, 355</nodes>
		</tri>
		<tri idx = "3789">
			<nodes>299, 303, 355</nodes>
		</tri>
		<tri idx = "3790">
			<nodes>303, 334, 355</nodes>
		</tri>
		<tri idx = "3791">
			<nodes>298, 334, 355</nodes>
		</tri>
		<tri idx = "3792">
			<nodes>334, 352, 355</nodes>
		</tri>
		<tri idx = "3793">
			<nodes>298, 352, 355</nodes>
		</tri>
		<tri idx = "3794">
			<nodes>334, 351, 355</nodes>
		</tri>
		<tri idx = "3795">
			<nodes>303, 351, 355</nodes>
		</tri>
		<tri idx = "3796">
			<nodes>299, 330, 355</nodes>
		</tri>
		<tri idx = "3797">
			<nodes>299, 300, 355</nodes>
		</tri>
		<tri idx = "3798">
			<nodes>300, 330, 355</nodes>
		</tri>
		<tri idx = "3799">
			<nodes>298, 299, 355</nodes>
		</tri>
		<tri idx = "3800">
			<nodes>298, 330, 355</nodes>
		</tri>
		<tri idx = "3801">
			<nodes>324, 330, 356</nodes>
		</tri>
		<tri idx = "3802">
			<nodes>330, 333, 356</nodes>
		</tri>
		<tri idx = "3803">
			<nodes>324, 333, 356</nodes>
		</tri>
		<tri idx = "3804">
			<nodes>300, 330, 356</nodes>
		</tri>
		<tri idx = "3805">
			<nodes>300, 324, 356</nodes>
		</tri>
		<tri idx = "3806">
			<nodes>330, 355, 356</nodes>
		</tri>
		<tri idx = "3807">
			<nodes>300, 355, 356</nodes>
		</tri>
		<tri idx = "3808">
			<nodes>298, 355, 357</nodes>
		</tri>
		<tri idx = "3809">
			<nodes>352, 355, 357</nodes>
		</tri>
		<tri idx = "3810">
			<nodes>298, 352, 357</nodes>
		</tri>
		<tri idx = "3811">
			<nodes>322, 352, 357</nodes>
		</tri>
		<tri idx = "3812">
			<nodes>298, 322, 357</nodes>
		</tri>
		<tri idx = "3813">
			<nodes>322, 330, 357</nodes>
		</tri>
		<tri idx = "3814">
			<nodes>330, 331, 357</nodes>
		</tri>
		<tri idx = "3815">
			<nodes>322, 331, 357</nodes>
		</tri>
		<tri idx = "3816">
			<nodes>298, 330, 357</nodes>
		</tri>
		<tri idx = "3817">
			<nodes>330, 355, 357</nodes>
		</tri>
		<tri idx = "3818">
			<nodes>352, 354, 357</nodes>
		</tri>
		<tri idx = "3819">
			<nodes>322, 354, 357</nodes>
		</tri>
		<tri idx = "3820">
			<nodes>330, 356, 357</nodes>
		</tri>
		<tri idx = "3821">
			<nodes>355, 356, 357</nodes>
		</tri>
		<tri idx = "3822">
			<nodes>303, 351, 358</nodes>
		</tri>
		<tri idx = "3823">
			<nodes>303, 355, 358</nodes>
		</tri>
		<tri idx = "3824">
			<nodes>351, 355, 358</nodes>
		</tri>
		<tri idx = "3825">
			<nodes>299, 304, 358</nodes>
		</tri>
		<tri idx = "3826">
			<nodes>299, 300, 358</nodes>
		</tri>
		<tri idx = "3827">
			<nodes>300, 304, 358</nodes>
		</tri>
		<tri idx = "3828">
			<nodes>303, 304, 358</nodes>
		</tri>
		<tri idx = "3829">
			<nodes>299, 303, 358</nodes>
		</tri>
		<tri idx = "3830">
			<nodes>299, 355, 358</nodes>
		</tri>
		<tri idx = "3831">
			<nodes>355, 356, 358</nodes>
		</tri>
		<tri idx = "3832">
			<nodes>300, 356, 358</nodes>
		</tri>
		<tri idx = "3833">
			<nodes>300, 355, 358</nodes>
		</tri>
		<tri idx = "3834">
			<nodes>300, 301, 360</nodes>
		</tri>
		<tri idx = "3835">
			<nodes>301, 304, 360</nodes>
		</tri>
		<tri idx = "3836">
			<nodes>300, 304, 360</nodes>
		</tri>
		<tri idx = "3837">
			<nodes>300, 358, 360</nodes>
		</tri>
		<tri idx = "3838">
			<nodes>356, 358, 360</nodes>
		</tri>
		<tri idx = "3839">
			<nodes>300, 356, 360</nodes>
		</tri>
		<tri idx = "3840">
			<nodes>304, 358, 360</nodes>
		</tri>
		<tri idx = "3841">
			<nodes>324, 356, 360</nodes>
		</tri>
		<tri idx = "3842">
			<nodes>300, 324, 360</nodes>
		</tri>
		<tri idx = "3843">
			<nodes>301, 324, 360</nodes>
		</tri>
		<tri idx = "3844">
			<nodes>301, 325, 360</nodes>
		</tri>
		<tri idx = "3845">
			<nodes>301, 326, 360</nodes>
		</tri>
		<tri idx = "3846">
			<nodes>325, 326, 360</nodes>
		</tri>
		<tri idx = "3847">
			<nodes>324, 326, 360</nodes>
		</tri>
		<tri idx = "3848">
			<nodes>304, 309, 361</nodes>
		</tri>
		<tri idx = "3849">
			<nodes>308, 309, 361</nodes>
		</tri>
		<tri idx = "3850">
			<nodes>304, 308, 361</nodes>
		</tri>
		<tri idx = "3851">
			<nodes>302, 304, 361</nodes>
		</tri>
		<tri idx = "3852">
			<nodes>302, 308, 361</nodes>
		</tri>
		<tri idx = "3853">
			<nodes>301, 360, 361</nodes>
		</tri>
		<tri idx = "3854">
			<nodes>304, 360, 361</nodes>
		</tri>
		<tri idx = "3855">
			<nodes>301, 304, 361</nodes>
		</tri>
		<tri idx = "3856">
			<nodes>358, 360, 361</nodes>
		</tri>
		<tri idx = "3857">
			<nodes>304, 358, 361</nodes>
		</tri>
		<tri idx = "3858">
			<nodes>301, 302, 361</nodes>
		</tri>
		<tri idx = "3859">
			<nodes>301, 360, 362</nodes>
		</tri>
		<tri idx = "3860">
			<nodes>301, 325, 362</nodes>
		</tri>
		<tri idx = "3861">
			<nodes>325, 360, 362</nodes>
		</tri>
		<tri idx = "3862">
			<nodes>302, 361, 362</nodes>
		</tri>
		<tri idx = "3863">
			<nodes>308, 361, 362</nodes>
		</tri>
		<tri idx = "3864">
			<nodes>301, 302, 362</nodes>
		</tri>
		<tri idx = "3865">
			<nodes>301, 361, 362</nodes>
		</tri>
		<tri idx = "3866">
			<nodes>360, 361, 362</nodes>
		</tri>
		<tri idx = "3867">
			<nodes>304, 358, 364</nodes>
		</tri>
		<tri idx = "3868">
			<nodes>303, 304, 364</nodes>
		</tri>
		<tri idx = "3869">
			<nodes>303, 358, 364</nodes>
		</tri>
		<tri idx = "3870">
			<nodes>304, 361, 364</nodes>
		</tri>
		<tri idx = "3871">
			<nodes>358, 361, 364</nodes>
		</tri>
		<tri idx = "3872">
			<nodes>305, 339, 364</nodes>
		</tri>
		<tri idx = "3873">
			<nodes>305, 351, 364</nodes>
		</tri>
		<tri idx = "3874">
			<nodes>339, 351, 364</nodes>
		</tri>
		<tri idx = "3875">
			<nodes>305, 307, 364</nodes>
		</tri>
		<tri idx = "3876">
			<nodes>303, 307, 364</nodes>
		</tri>
		<tri idx = "3877">
			<nodes>303, 305, 364</nodes>
		</tri>
		<tri idx = "3878">
			<nodes>303, 351, 364</nodes>
		</tri>
		<tri idx = "3879">
			<nodes>351, 358, 364</nodes>
		</tri>
		<tri idx = "3880">
			<nodes>304, 306, 364</nodes>
		</tri>
		<tri idx = "3881">
			<nodes>303, 306, 364</nodes>
		</tri>
		<tri idx = "3882">
			<nodes>304, 309, 364</nodes>
		</tri>
		<tri idx = "3883">
			<nodes>309, 361, 364</nodes>
		</tri>
		<tri idx = "3884">
			<nodes>306, 309, 364</nodes>
		</tri>
		<tri idx = "3885">
			<nodes>306, 307, 364</nodes>
		</tri>
		<tri idx = "3886">
			<nodes>309, 364, 365</nodes>
		</tri>
		<tri idx = "3887">
			<nodes>309, 361, 365</nodes>
		</tri>
		<tri idx = "3888">
			<nodes>361, 364, 365</nodes>
		</tri>
		<tri idx = "3889">
			<nodes>358, 360, 365</nodes>
		</tri>
		<tri idx = "3890">
			<nodes>360, 361, 365</nodes>
		</tri>
		<tri idx = "3891">
			<nodes>358, 361, 365</nodes>
		</tri>
		<tri idx = "3892">
			<nodes>358, 364, 365</nodes>
		</tri>
		<tri idx = "3893">
			<nodes>305, 364, 366</nodes>
		</tri>
		<tri idx = "3894">
			<nodes>339, 364, 366</nodes>
		</tri>
		<tri idx = "3895">
			<nodes>307, 364, 366</nodes>
		</tri>
		<tri idx = "3896">
			<nodes>306, 364, 367</nodes>
		</tri>
		<tri idx = "3897">
			<nodes>309, 364, 367</nodes>
		</tri>
		<tri idx = "3898">
			<nodes>309, 365, 367</nodes>
		</tri>
		<tri idx = "3899">
			<nodes>364, 365, 367</nodes>
		</tri>
		<tri idx = "3900">
			<nodes>307, 364, 367</nodes>
		</tri>
		<tri idx = "3901">
			<nodes>364, 366, 367</nodes>
		</tri>
		<tri idx = "3902">
			<nodes>309, 365, 368</nodes>
		</tri>
		<tri idx = "3903">
			<nodes>361, 365, 368</nodes>
		</tri>
		<tri idx = "3904">
			<nodes>309, 361, 368</nodes>
		</tri>
		<tri idx = "3905">
			<nodes>308, 361, 368</nodes>
		</tri>
		<tri idx = "3906">
			<nodes>361, 362, 368</nodes>
		</tri>
		<tri idx = "3907">
			<nodes>309, 365, 369</nodes>
		</tri>
		<tri idx = "3908">
			<nodes>365, 368, 369</nodes>
		</tri>
		<tri idx = "3909">
			<nodes>365, 367, 369</nodes>
		</tri>
		<tri idx = "3910">
			<nodes>311, 312, 372</nodes>
		</tri>
		<tri idx = "3911">
			<nodes>312, 320, 372</nodes>
		</tri>
		<tri idx = "3912">
			<nodes>311, 320, 372</nodes>
		</tri>
		<tri idx = "3913">
			<nodes>312, 347, 372</nodes>
		</tri>
		<tri idx = "3914">
			<nodes>320, 347, 372</nodes>
		</tri>
		<tri idx = "3915">
			<nodes>322, 357, 372</nodes>
		</tri>
		<tri idx = "3916">
			<nodes>331, 357, 372</nodes>
		</tri>
		<tri idx = "3917">
			<nodes>322, 331, 372</nodes>
		</tri>
		<tri idx = "3918">
			<nodes>310, 340, 372</nodes>
		</tri>
		<tri idx = "3919">
			<nodes>310, 320, 372</nodes>
		</tri>
		<tri idx = "3920">
			<nodes>320, 340, 372</nodes>
		</tri>
		<tri idx = "3921">
			<nodes>310, 331, 372</nodes>
		</tri>
		<tri idx = "3922">
			<nodes>310, 322, 372</nodes>
		</tri>
		<tri idx = "3923">
			<nodes>319, 331, 372</nodes>
		</tri>
		<tri idx = "3924">
			<nodes>310, 319, 372</nodes>
		</tri>
		<tri idx = "3925">
			<nodes>319, 320, 372</nodes>
		</tri>
		<tri idx = "3926">
			<nodes>311, 345, 372</nodes>
		</tri>
		<tri idx = "3927">
			<nodes>340, 345, 372</nodes>
		</tri>
		<tri idx = "3928">
			<nodes>311, 340, 372</nodes>
		</tri>
		<tri idx = "3929">
			<nodes>312, 345, 372</nodes>
		</tri>
		<tri idx = "3930">
			<nodes>322, 340, 372</nodes>
		</tri>
		<tri idx = "3931">
			<nodes>345, 347, 372</nodes>
		</tri>
		<tri idx = "3932">
			<nodes>314, 319, 373</nodes>
		</tri>
		<tri idx = "3933">
			<nodes>314, 316, 373</nodes>
		</tri>
		<tri idx = "3934">
			<nodes>316, 319, 373</nodes>
		</tri>
		<tri idx = "3935">
			<nodes>314, 349, 373</nodes>
		</tri>
		<tri idx = "3936">
			<nodes>314, 315, 373</nodes>
		</tri>
		<tri idx = "3937">
			<nodes>315, 349, 373</nodes>
		</tri>
		<tri idx = "3938">
			<nodes>313, 331, 373</nodes>
		</tri>
		<tri idx = "3939">
			<nodes>313, 319, 373</nodes>
		</tri>
		<tri idx = "3940">
			<nodes>319, 331, 373</nodes>
		</tri>
		<tri idx = "3941">
			<nodes>315, 319, 373</nodes>
		</tri>
		<tri idx = "3942">
			<nodes>313, 333, 373</nodes>
		</tri>
		<tri idx = "3943">
			<nodes>316, 333, 373</nodes>
		</tri>
		<tri idx = "3944">
			<nodes>313, 316, 373</nodes>
		</tri>
		<tri idx = "3945">
			<nodes>346, 349, 373</nodes>
		</tri>
		<tri idx = "3946">
			<nodes>315, 346, 373</nodes>
		</tri>
		<tri idx = "3947">
			<nodes>331, 333, 373</nodes>
		</tri>
		<tri idx = "3948">
			<nodes>319, 346, 373</nodes>
		</tri>
		<tri idx = "3949">
			<nodes>316, 349, 373</nodes>
		</tri>
		<tri idx = "3950">
			<nodes>317, 332, 374</nodes>
		</tri>
		<tri idx = "3951">
			<nodes>318, 332, 374</nodes>
		</tri>
		<tri idx = "3952">
			<nodes>317, 318, 374</nodes>
		</tri>
		<tri idx = "3953">
			<nodes>316, 333, 374</nodes>
		</tri>
		<tri idx = "3954">
			<nodes>317, 333, 374</nodes>
		</tri>
		<tri idx = "3955">
			<nodes>316, 317, 374</nodes>
		</tri>
		<tri idx = "3956">
			<nodes>316, 349, 374</nodes>
		</tri>
		<tri idx = "3957">
			<nodes>349, 373, 374</nodes>
		</tri>
		<tri idx = "3958">
			<nodes>316, 373, 374</nodes>
		</tri>
		<tri idx = "3959">
			<nodes>333, 373, 374</nodes>
		</tri>
		<tri idx = "3960">
			<nodes>329, 332, 374</nodes>
		</tri>
		<tri idx = "3961">
			<nodes>317, 329, 374</nodes>
		</tri>
		<tri idx = "3962">
			<nodes>316, 318, 374</nodes>
		</tri>
		<tri idx = "3963">
			<nodes>318, 349, 374</nodes>
		</tri>
		<tri idx = "3964">
			<nodes>318, 359, 374</nodes>
		</tri>
		<tri idx = "3965">
			<nodes>349, 359, 374</nodes>
		</tri>
		<tri idx = "3966">
			<nodes>332, 359, 374</nodes>
		</tri>
		<tri idx = "3967">
			<nodes>329, 333, 374</nodes>
		</tri>
		<tri idx = "3968">
			<nodes>346, 373, 375</nodes>
		</tri>
		<tri idx = "3969">
			<nodes>349, 373, 375</nodes>
		</tri>
		<tri idx = "3970">
			<nodes>349, 374, 375</nodes>
		</tri>
		<tri idx = "3971">
			<nodes>373, 374, 375</nodes>
		</tri>
		<tri idx = "3972">
			<nodes>321, 346, 376</nodes>
		</tri>
		<tri idx = "3973">
			<nodes>346, 347, 376</nodes>
		</tri>
		<tri idx = "3974">
			<nodes>321, 347, 376</nodes>
		</tri>
		<tri idx = "3975">
			<nodes>319, 321, 376</nodes>
		</tri>
		<tri idx = "3976">
			<nodes>320, 321, 376</nodes>
		</tri>
		<tri idx = "3977">
			<nodes>319, 320, 376</nodes>
		</tri>
		<tri idx = "3978">
			<nodes>320, 347, 376</nodes>
		</tri>
		<tri idx = "3979">
			<nodes>319, 331, 376</nodes>
		</tri>
		<tri idx = "3980">
			<nodes>331, 372, 376</nodes>
		</tri>
		<tri idx = "3981">
			<nodes>319, 372, 376</nodes>
		</tri>
		<tri idx = "3982">
			<nodes>320, 372, 376</nodes>
		</tri>
		<tri idx = "3983">
			<nodes>346, 348, 376</nodes>
		</tri>
		<tri idx = "3984">
			<nodes>347, 348, 376</nodes>
		</tri>
		<tri idx = "3985">
			<nodes>319, 346, 376</nodes>
		</tri>
		<tri idx = "3986">
			<nodes>346, 373, 376</nodes>
		</tri>
		<tri idx = "3987">
			<nodes>319, 373, 376</nodes>
		</tri>
		<tri idx = "3988">
			<nodes>346, 375, 376</nodes>
		</tri>
		<tri idx = "3989">
			<nodes>373, 375, 376</nodes>
		</tri>
		<tri idx = "3990">
			<nodes>331, 373, 376</nodes>
		</tri>
		<tri idx = "3991">
			<nodes>347, 372, 376</nodes>
		</tri>
		<tri idx = "3992">
			<nodes>322, 354, 378</nodes>
		</tri>
		<tri idx = "3993">
			<nodes>340, 354, 378</nodes>
		</tri>
		<tri idx = "3994">
			<nodes>322, 340, 378</nodes>
		</tri>
		<tri idx = "3995">
			<nodes>322, 357, 378</nodes>
		</tri>
		<tri idx = "3996">
			<nodes>354, 357, 378</nodes>
		</tri>
		<tri idx = "3997">
			<nodes>340, 372, 378</nodes>
		</tri>
		<tri idx = "3998">
			<nodes>322, 372, 378</nodes>
		</tri>
		<tri idx = "3999">
			<nodes>357, 372, 378</nodes>
		</tri>
		<tri idx = "4000">
			<nodes>329, 332, 379</nodes>
		</tri>
		<tri idx = "4001">
			<nodes>329, 374, 379</nodes>
		</tri>
		<tri idx = "4002">
			<nodes>332, 374, 379</nodes>
		</tri>
		<tri idx = "4003">
			<nodes>324, 356, 379</nodes>
		</tri>
		<tri idx = "4004">
			<nodes>324, 333, 379</nodes>
		</tri>
		<tri idx = "4005">
			<nodes>333, 356, 379</nodes>
		</tri>
		<tri idx = "4006">
			<nodes>323, 333, 379</nodes>
		</tri>
		<tri idx = "4007">
			<nodes>323, 324, 379</nodes>
		</tri>
		<tri idx = "4008">
			<nodes>329, 333, 379</nodes>
		</tri>
		<tri idx = "4009">
			<nodes>333, 374, 379</nodes>
		</tri>
		<tri idx = "4010">
			<nodes>327, 333, 379</nodes>
		</tri>
		<tri idx = "4011">
			<nodes>323, 327, 379</nodes>
		</tri>
		<tri idx = "4012">
			<nodes>324, 360, 379</nodes>
		</tri>
		<tri idx = "4013">
			<nodes>356, 360, 379</nodes>
		</tri>
		<tri idx = "4014">
			<nodes>327, 329, 379</nodes>
		</tri>
		<tri idx = "4015">
			<nodes>326, 360, 379</nodes>
		</tri>
		<tri idx = "4016">
			<nodes>324, 326, 379</nodes>
		</tri>
		<tri idx = "4017">
			<nodes>326, 327, 379</nodes>
		</tri>
		<tri idx = "4018">
			<nodes>323, 326, 379</nodes>
		</tri>
		<tri idx = "4019">
			<nodes>325, 350, 380</nodes>
		</tri>
		<tri idx = "4020">
			<nodes>325, 362, 380</nodes>
		</tri>
		<tri idx = "4021">
			<nodes>350, 362, 380</nodes>
		</tri>
		<tri idx = "4022">
			<nodes>350, 363, 380</nodes>
		</tri>
		<tri idx = "4023">
			<nodes>362, 363, 380</nodes>
		</tri>
		<tri idx = "4024">
			<nodes>325, 360, 380</nodes>
		</tri>
		<tri idx = "4025">
			<nodes>325, 326, 380</nodes>
		</tri>
		<tri idx = "4026">
			<nodes>326, 360, 380</nodes>
		</tri>
		<tri idx = "4027">
			<nodes>360, 362, 380</nodes>
		</tri>
		<tri idx = "4028">
			<nodes>360, 379, 380</nodes>
		</tri>
		<tri idx = "4029">
			<nodes>326, 379, 380</nodes>
		</tri>
		<tri idx = "4030">
			<nodes>326, 350, 380</nodes>
		</tri>
		<tri idx = "4031">
			<nodes>327, 379, 381</nodes>
		</tri>
		<tri idx = "4032">
			<nodes>329, 379, 381</nodes>
		</tri>
		<tri idx = "4033">
			<nodes>379, 380, 381</nodes>
		</tri>
		<tri idx = "4034">
			<nodes>326, 379, 381</nodes>
		</tri>
		<tri idx = "4035">
			<nodes>326, 380, 381</nodes>
		</tri>
		<tri idx = "4036">
			<nodes>326, 328, 381</nodes>
		</tri>
		<tri idx = "4037">
			<nodes>326, 350, 381</nodes>
		</tri>
		<tri idx = "4038">
			<nodes>350, 380, 381</nodes>
		</tri>
		<tri idx = "4039">
			<nodes>326, 327, 381</nodes>
		</tri>
		<tri idx = "4040">
			<nodes>329, 379, 382</nodes>
		</tri>
		<tri idx = "4041">
			<nodes>379, 381, 382</nodes>
		</tri>
		<tri idx = "4042">
			<nodes>332, 379, 382</nodes>
		</tri>
		<tri idx = "4043">
			<nodes>350, 380, 383</nodes>
		</tri>
		<tri idx = "4044">
			<nodes>380, 381, 383</nodes>
		</tri>
		<tri idx = "4045">
			<nodes>330, 333, 385</nodes>
		</tri>
		<tri idx = "4046">
			<nodes>330, 331, 385</nodes>
		</tri>
		<tri idx = "4047">
			<nodes>331, 333, 385</nodes>
		</tri>
		<tri idx = "4048">
			<nodes>333, 373, 385</nodes>
		</tri>
		<tri idx = "4049">
			<nodes>331, 373, 385</nodes>
		</tri>
		<tri idx = "4050">
			<nodes>357, 372, 385</nodes>
		</tri>
		<tri idx = "4051">
			<nodes>331, 357, 385</nodes>
		</tri>
		<tri idx = "4052">
			<nodes>331, 372, 385</nodes>
		</tri>
		<tri idx = "4053">
			<nodes>330, 356, 385</nodes>
		</tri>
		<tri idx = "4054">
			<nodes>333, 356, 385</nodes>
		</tri>
		<tri idx = "4055">
			<nodes>331, 376, 385</nodes>
		</tri>
		<tri idx = "4056">
			<nodes>372, 376, 385</nodes>
		</tri>
		<tri idx = "4057">
			<nodes>373, 376, 385</nodes>
		</tri>
		<tri idx = "4058">
			<nodes>330, 357, 385</nodes>
		</tri>
		<tri idx = "4059">
			<nodes>356, 357, 385</nodes>
		</tri>
		<tri idx = "4060">
			<nodes>357, 378, 385</nodes>
		</tri>
		<tri idx = "4061">
			<nodes>372, 378, 385</nodes>
		</tri>
		<tri idx = "4062">
			<nodes>332, 382, 386</nodes>
		</tri>
		<tri idx = "4063">
			<nodes>332, 379, 386</nodes>
		</tri>
		<tri idx = "4064">
			<nodes>379, 382, 386</nodes>
		</tri>
		<tri idx = "4065">
			<nodes>332, 359, 386</nodes>
		</tri>
		<tri idx = "4066">
			<nodes>332, 384, 386</nodes>
		</tri>
		<tri idx = "4067">
			<nodes>359, 384, 386</nodes>
		</tri>
		<tri idx = "4068">
			<nodes>382, 384, 386</nodes>
		</tri>
		<tri idx = "4069">
			<nodes>332, 374, 386</nodes>
		</tri>
		<tri idx = "4070">
			<nodes>374, 379, 386</nodes>
		</tri>
		<tri idx = "4071">
			<nodes>359, 374, 386</nodes>
		</tri>
		<tri idx = "4072">
			<nodes>379, 386, 387</nodes>
		</tri>
		<tri idx = "4073">
			<nodes>374, 379, 387</nodes>
		</tri>
		<tri idx = "4074">
			<nodes>374, 386, 387</nodes>
		</tri>
		<tri idx = "4075">
			<nodes>356, 379, 387</nodes>
		</tri>
		<tri idx = "4076">
			<nodes>333, 356, 387</nodes>
		</tri>
		<tri idx = "4077">
			<nodes>333, 379, 387</nodes>
		</tri>
		<tri idx = "4078">
			<nodes>333, 385, 387</nodes>
		</tri>
		<tri idx = "4079">
			<nodes>333, 373, 387</nodes>
		</tri>
		<tri idx = "4080">
			<nodes>373, 385, 387</nodes>
		</tri>
		<tri idx = "4081">
			<nodes>373, 374, 387</nodes>
		</tri>
		<tri idx = "4082">
			<nodes>333, 374, 387</nodes>
		</tri>
		<tri idx = "4083">
			<nodes>356, 385, 387</nodes>
		</tri>
		<tri idx = "4084">
			<nodes>356, 387, 388</nodes>
		</tri>
		<tri idx = "4085">
			<nodes>385, 387, 388</nodes>
		</tri>
		<tri idx = "4086">
			<nodes>356, 385, 388</nodes>
		</tri>
		<tri idx = "4087">
			<nodes>379, 387, 388</nodes>
		</tri>
		<tri idx = "4088">
			<nodes>356, 379, 388</nodes>
		</tri>
		<tri idx = "4089">
			<nodes>360, 380, 388</nodes>
		</tri>
		<tri idx = "4090">
			<nodes>379, 380, 388</nodes>
		</tri>
		<tri idx = "4091">
			<nodes>360, 379, 388</nodes>
		</tri>
		<tri idx = "4092">
			<nodes>386, 387, 388</nodes>
		</tri>
		<tri idx = "4093">
			<nodes>379, 386, 388</nodes>
		</tri>
		<tri idx = "4094">
			<nodes>356, 360, 388</nodes>
		</tri>
		<tri idx = "4095">
			<nodes>356, 388, 389</nodes>
		</tri>
		<tri idx = "4096">
			<nodes>356, 360, 389</nodes>
		</tri>
		<tri idx = "4097">
			<nodes>360, 388, 389</nodes>
		</tri>
		<tri idx = "4098">
			<nodes>356, 358, 389</nodes>
		</tri>
		<tri idx = "4099">
			<nodes>358, 360, 389</nodes>
		</tri>
		<tri idx = "4100">
			<nodes>358, 365, 389</nodes>
		</tri>
		<tri idx = "4101">
			<nodes>360, 365, 389</nodes>
		</tri>
		<tri idx = "4102">
			<nodes>355, 358, 389</nodes>
		</tri>
		<tri idx = "4103">
			<nodes>355, 356, 389</nodes>
		</tri>
		<tri idx = "4104">
			<nodes>334, 352, 393</nodes>
		</tri>
		<tri idx = "4105">
			<nodes>335, 352, 393</nodes>
		</tri>
		<tri idx = "4106">
			<nodes>334, 335, 393</nodes>
		</tri>
		<tri idx = "4107">
			<nodes>336, 338, 393</nodes>
		</tri>
		<tri idx = "4108">
			<nodes>335, 338, 393</nodes>
		</tri>
		<tri idx = "4109">
			<nodes>335, 336, 393</nodes>
		</tri>
		<tri idx = "4110">
			<nodes>334, 336, 393</nodes>
		</tri>
		<tri idx = "4111">
			<nodes>351, 355, 393</nodes>
		</tri>
		<tri idx = "4112">
			<nodes>334, 351, 393</nodes>
		</tri>
		<tri idx = "4113">
			<nodes>334, 355, 393</nodes>
		</tri>
		<tri idx = "4114">
			<nodes>337, 338, 393</nodes>
		</tri>
		<tri idx = "4115">
			<nodes>336, 337, 393</nodes>
		</tri>
		<tri idx = "4116">
			<nodes>352, 355, 393</nodes>
		</tri>
		<tri idx = "4117">
			<nodes>337, 351, 393</nodes>
		</tri>
		<tri idx = "4118">
			<nodes>334, 337, 393</nodes>
		</tri>
		<tri idx = "4119">
			<nodes>352, 353, 393</nodes>
		</tri>
		<tri idx = "4120">
			<nodes>335, 353, 393</nodes>
		</tri>
		<tri idx = "4121">
			<nodes>338, 353, 393</nodes>
		</tri>
		<tri idx = "4122">
			<nodes>339, 366, 394</nodes>
		</tri>
		<tri idx = "4123">
			<nodes>364, 366, 394</nodes>
		</tri>
		<tri idx = "4124">
			<nodes>339, 364, 394</nodes>
		</tri>
		<tri idx = "4125">
			<nodes>366, 391, 394</nodes>
		</tri>
		<tri idx = "4126">
			<nodes>339, 391, 394</nodes>
		</tri>
		<tri idx = "4127">
			<nodes>351, 358, 394</nodes>
		</tri>
		<tri idx = "4128">
			<nodes>351, 364, 394</nodes>
		</tri>
		<tri idx = "4129">
			<nodes>358, 364, 394</nodes>
		</tri>
		<tri idx = "4130">
			<nodes>339, 351, 394</nodes>
		</tri>
		<tri idx = "4131">
			<nodes>339, 351, 395</nodes>
		</tri>
		<tri idx = "4132">
			<nodes>337, 351, 395</nodes>
		</tri>
		<tri idx = "4133">
			<nodes>337, 393, 395</nodes>
		</tri>
		<tri idx = "4134">
			<nodes>351, 393, 395</nodes>
		</tri>
		<tri idx = "4135">
			<nodes>339, 394, 395</nodes>
		</tri>
		<tri idx = "4136">
			<nodes>351, 394, 395</nodes>
		</tri>
		<tri idx = "4137">
			<nodes>337, 393, 396</nodes>
		</tri>
		<tri idx = "4138">
			<nodes>393, 395, 396</nodes>
		</tri>
		<tri idx = "4139">
			<nodes>338, 393, 396</nodes>
		</tri>
		<tri idx = "4140">
			<nodes>338, 353, 396</nodes>
		</tri>
		<tri idx = "4141">
			<nodes>353, 393, 396</nodes>
		</tri>
		<tri idx = "4142">
			<nodes>342, 353, 396</nodes>
		</tri>
		<tri idx = "4143">
			<nodes>394, 395, 397</nodes>
		</tri>
		<tri idx = "4144">
			<nodes>339, 394, 397</nodes>
		</tri>
		<tri idx = "4145">
			<nodes>391, 394, 397</nodes>
		</tri>
		<tri idx = "4146">
			<nodes>343, 354, 398</nodes>
		</tri>
		<tri idx = "4147">
			<nodes>344, 354, 398</nodes>
		</tri>
		<tri idx = "4148">
			<nodes>343, 344, 398</nodes>
		</tri>
		<tri idx = "4149">
			<nodes>354, 378, 398</nodes>
		</tri>
		<tri idx = "4150">
			<nodes>340, 378, 398</nodes>
		</tri>
		<tri idx = "4151">
			<nodes>340, 354, 398</nodes>
		</tri>
		<tri idx = "4152">
			<nodes>340, 345, 398</nodes>
		</tri>
		<tri idx = "4153">
			<nodes>343, 345, 398</nodes>
		</tri>
		<tri idx = "4154">
			<nodes>340, 343, 398</nodes>
		</tri>
		<tri idx = "4155">
			<nodes>340, 372, 398</nodes>
		</tri>
		<tri idx = "4156">
			<nodes>372, 378, 398</nodes>
		</tri>
		<tri idx = "4157">
			<nodes>345, 372, 398</nodes>
		</tri>
		<tri idx = "4158">
			<nodes>347, 372, 399</nodes>
		</tri>
		<tri idx = "4159">
			<nodes>345, 347, 399</nodes>
		</tri>
		<tri idx = "4160">
			<nodes>345, 372, 399</nodes>
		</tri>
		<tri idx = "4161">
			<nodes>347, 377, 399</nodes>
		</tri>
		<tri idx = "4162">
			<nodes>345, 377, 399</nodes>
		</tri>
		<tri idx = "4163">
			<nodes>372, 378, 399</nodes>
		</tri>
		<tri idx = "4164">
			<nodes>372, 398, 399</nodes>
		</tri>
		<tri idx = "4165">
			<nodes>378, 398, 399</nodes>
		</tri>
		<tri idx = "4166">
			<nodes>347, 376, 399</nodes>
		</tri>
		<tri idx = "4167">
			<nodes>372, 376, 399</nodes>
		</tri>
		<tri idx = "4168">
			<nodes>345, 398, 399</nodes>
		</tri>
		<tri idx = "4169">
			<nodes>345, 398, 400</nodes>
		</tri>
		<tri idx = "4170">
			<nodes>343, 398, 400</nodes>
		</tri>
		<tri idx = "4171">
			<nodes>345, 399, 400</nodes>
		</tri>
		<tri idx = "4172">
			<nodes>398, 399, 400</nodes>
		</tri>
		<tri idx = "4173">
			<nodes>342, 353, 401</nodes>
		</tri>
		<tri idx = "4174">
			<nodes>342, 396, 401</nodes>
		</tri>
		<tri idx = "4175">
			<nodes>353, 396, 401</nodes>
		</tri>
		<tri idx = "4176">
			<nodes>393, 396, 401</nodes>
		</tri>
		<tri idx = "4177">
			<nodes>353, 393, 401</nodes>
		</tri>
		<tri idx = "4178">
			<nodes>342, 354, 401</nodes>
		</tri>
		<tri idx = "4179">
			<nodes>353, 354, 401</nodes>
		</tri>
		<tri idx = "4180">
			<nodes>393, 396, 402</nodes>
		</tri>
		<tri idx = "4181">
			<nodes>393, 401, 402</nodes>
		</tri>
		<tri idx = "4182">
			<nodes>396, 401, 402</nodes>
		</tri>
		<tri idx = "4183">
			<nodes>396, 402, 403</nodes>
		</tri>
		<tri idx = "4184">
			<nodes>396, 401, 403</nodes>
		</tri>
		<tri idx = "4185">
			<nodes>401, 402, 403</nodes>
		</tri>
		<tri idx = "4186">
			<nodes>342, 401, 403</nodes>
		</tri>
		<tri idx = "4187">
			<nodes>341, 354, 404</nodes>
		</tri>
		<tri idx = "4188">
			<nodes>342, 354, 404</nodes>
		</tri>
		<tri idx = "4189">
			<nodes>344, 354, 404</nodes>
		</tri>
		<tri idx = "4190">
			<nodes>344, 398, 404</nodes>
		</tri>
		<tri idx = "4191">
			<nodes>354, 398, 404</nodes>
		</tri>
		<tri idx = "4192">
			<nodes>342, 401, 404</nodes>
		</tri>
		<tri idx = "4193">
			<nodes>401, 403, 404</nodes>
		</tri>
		<tri idx = "4194">
			<nodes>354, 401, 404</nodes>
		</tri>
		<tri idx = "4195">
			<nodes>343, 398, 405</nodes>
		</tri>
		<tri idx = "4196">
			<nodes>344, 398, 405</nodes>
		</tri>
		<tri idx = "4197">
			<nodes>398, 400, 405</nodes>
		</tri>
		<tri idx = "4198">
			<nodes>398, 404, 405</nodes>
		</tri>
		<tri idx = "4199">
			<nodes>404, 405, 406</nodes>
		</tri>
		<tri idx = "4200">
			<nodes>398, 405, 406</nodes>
		</tri>
		<tri idx = "4201">
			<nodes>398, 404, 406</nodes>
		</tri>
		<tri idx = "4202">
			<nodes>354, 404, 406</nodes>
		</tri>
		<tri idx = "4203">
			<nodes>354, 398, 406</nodes>
		</tri>
		<tri idx = "4204">
			<nodes>403, 404, 406</nodes>
		</tri>
		<tri idx = "4205">
			<nodes>401, 404, 406</nodes>
		</tri>
		<tri idx = "4206">
			<nodes>401, 403, 406</nodes>
		</tri>
		<tri idx = "4207">
			<nodes>354, 401, 406</nodes>
		</tri>
		<tri idx = "4208">
			<nodes>377, 399, 408</nodes>
		</tri>
		<tri idx = "4209">
			<nodes>345, 399, 408</nodes>
		</tri>
		<tri idx = "4210">
			<nodes>399, 400, 408</nodes>
		</tri>
		<tri idx = "4211">
			<nodes>346, 376, 410</nodes>
		</tri>
		<tri idx = "4212">
			<nodes>375, 376, 410</nodes>
		</tri>
		<tri idx = "4213">
			<nodes>348, 376, 410</nodes>
		</tri>
		<tri idx = "4214">
			<nodes>376, 410, 411</nodes>
		</tri>
		<tri idx = "4215">
			<nodes>348, 376, 411</nodes>
		</tri>
		<tri idx = "4216">
			<nodes>377, 399, 411</nodes>
		</tri>
		<tri idx = "4217">
			<nodes>347, 399, 411</nodes>
		</tri>
		<tri idx = "4218">
			<nodes>376, 399, 411</nodes>
		</tri>
		<tri idx = "4219">
			<nodes>347, 376, 411</nodes>
		</tri>
		<tri idx = "4220">
			<nodes>349, 374, 414</nodes>
		</tri>
		<tri idx = "4221">
			<nodes>359, 374, 414</nodes>
		</tri>
		<tri idx = "4222">
			<nodes>374, 386, 414</nodes>
		</tri>
		<tri idx = "4223">
			<nodes>359, 386, 414</nodes>
		</tri>
		<tri idx = "4224">
			<nodes>374, 375, 414</nodes>
		</tri>
		<tri idx = "4225">
			<nodes>350, 380, 416</nodes>
		</tri>
		<tri idx = "4226">
			<nodes>380, 383, 416</nodes>
		</tri>
		<tri idx = "4227">
			<nodes>363, 380, 416</nodes>
		</tri>
		<tri idx = "4228">
			<nodes>351, 395, 419</nodes>
		</tri>
		<tri idx = "4229">
			<nodes>393, 395, 419</nodes>
		</tri>
		<tri idx = "4230">
			<nodes>351, 393, 419</nodes>
		</tri>
		<tri idx = "4231">
			<nodes>351, 358, 419</nodes>
		</tri>
		<tri idx = "4232">
			<nodes>351, 355, 419</nodes>
		</tri>
		<tri idx = "4233">
			<nodes>355, 358, 419</nodes>
		</tri>
		<tri idx = "4234">
			<nodes>355, 393, 419</nodes>
		</tri>
		<tri idx = "4235">
			<nodes>358, 394, 419</nodes>
		</tri>
		<tri idx = "4236">
			<nodes>351, 394, 419</nodes>
		</tri>
		<tri idx = "4237">
			<nodes>394, 395, 419</nodes>
		</tri>
		<tri idx = "4238">
			<nodes>355, 389, 419</nodes>
		</tri>
		<tri idx = "4239">
			<nodes>358, 389, 419</nodes>
		</tri>
		<tri idx = "4240">
			<nodes>393, 402, 420</nodes>
		</tri>
		<tri idx = "4241">
			<nodes>401, 402, 420</nodes>
		</tri>
		<tri idx = "4242">
			<nodes>393, 401, 420</nodes>
		</tri>
		<tri idx = "4243">
			<nodes>354, 406, 420</nodes>
		</tri>
		<tri idx = "4244">
			<nodes>401, 406, 420</nodes>
		</tri>
		<tri idx = "4245">
			<nodes>354, 401, 420</nodes>
		</tri>
		<tri idx = "4246">
			<nodes>352, 354, 420</nodes>
		</tri>
		<tri idx = "4247">
			<nodes>353, 354, 420</nodes>
		</tri>
		<tri idx = "4248">
			<nodes>352, 353, 420</nodes>
		</tri>
		<tri idx = "4249">
			<nodes>352, 393, 420</nodes>
		</tri>
		<tri idx = "4250">
			<nodes>353, 393, 420</nodes>
		</tri>
		<tri idx = "4251">
			<nodes>352, 357, 420</nodes>
		</tri>
		<tri idx = "4252">
			<nodes>352, 355, 420</nodes>
		</tri>
		<tri idx = "4253">
			<nodes>355, 357, 420</nodes>
		</tri>
		<tri idx = "4254">
			<nodes>393, 419, 420</nodes>
		</tri>
		<tri idx = "4255">
			<nodes>393, 402, 419</nodes>
		</tri>
		<tri idx = "4256">
			<nodes>402, 419, 420</nodes>
		</tri>
		<tri idx = "4257">
			<nodes>355, 419, 420</nodes>
		</tri>
		<tri idx = "4258">
			<nodes>355, 393, 420</nodes>
		</tri>
		<tri idx = "4259">
			<nodes>354, 357, 420</nodes>
		</tri>
		<tri idx = "4260">
			<nodes>353, 401, 420</nodes>
		</tri>
		<tri idx = "4261">
			<nodes>378, 385, 421</nodes>
		</tri>
		<tri idx = "4262">
			<nodes>357, 378, 421</nodes>
		</tri>
		<tri idx = "4263">
			<nodes>357, 385, 421</nodes>
		</tri>
		<tri idx = "4264">
			<nodes>354, 420, 421</nodes>
		</tri>
		<tri idx = "4265">
			<nodes>354, 406, 421</nodes>
		</tri>
		<tri idx = "4266">
			<nodes>406, 420, 421</nodes>
		</tri>
		<tri idx = "4267">
			<nodes>354, 378, 421</nodes>
		</tri>
		<tri idx = "4268">
			<nodes>354, 357, 421</nodes>
		</tri>
		<tri idx = "4269">
			<nodes>357, 420, 421</nodes>
		</tri>
		<tri idx = "4270">
			<nodes>378, 398, 421</nodes>
		</tri>
		<tri idx = "4271">
			<nodes>354, 398, 421</nodes>
		</tri>
		<tri idx = "4272">
			<nodes>398, 406, 421</nodes>
		</tri>
		<tri idx = "4273">
			<nodes>356, 357, 422</nodes>
		</tri>
		<tri idx = "4274">
			<nodes>357, 385, 422</nodes>
		</tri>
		<tri idx = "4275">
			<nodes>356, 385, 422</nodes>
		</tri>
		<tri idx = "4276">
			<nodes>356, 388, 422</nodes>
		</tri>
		<tri idx = "4277">
			<nodes>388, 389, 422</nodes>
		</tri>
		<tri idx = "4278">
			<nodes>356, 389, 422</nodes>
		</tri>
		<tri idx = "4279">
			<nodes>385, 388, 422</nodes>
		</tri>
		<tri idx = "4280">
			<nodes>357, 420, 422</nodes>
		</tri>
		<tri idx = "4281">
			<nodes>420, 421, 422</nodes>
		</tri>
		<tri idx = "4282">
			<nodes>357, 421, 422</nodes>
		</tri>
		<tri idx = "4283">
			<nodes>355, 356, 422</nodes>
		</tri>
		<tri idx = "4284">
			<nodes>355, 357, 422</nodes>
		</tri>
		<tri idx = "4285">
			<nodes>355, 420, 422</nodes>
		</tri>
		<tri idx = "4286">
			<nodes>419, 420, 422</nodes>
		</tri>
		<tri idx = "4287">
			<nodes>355, 419, 422</nodes>
		</tri>
		<tri idx = "4288">
			<nodes>385, 421, 422</nodes>
		</tri>
		<tri idx = "4289">
			<nodes>355, 389, 422</nodes>
		</tri>
		<tri idx = "4290">
			<nodes>389, 419, 422</nodes>
		</tri>
		<tri idx = "4291">
			<nodes>360, 388, 423</nodes>
		</tri>
		<tri idx = "4292">
			<nodes>360, 380, 423</nodes>
		</tri>
		<tri idx = "4293">
			<nodes>380, 388, 423</nodes>
		</tri>
		<tri idx = "4294">
			<nodes>360, 389, 423</nodes>
		</tri>
		<tri idx = "4295">
			<nodes>388, 389, 423</nodes>
		</tri>
		<tri idx = "4296">
			<nodes>358, 365, 424</nodes>
		</tri>
		<tri idx = "4297">
			<nodes>358, 364, 424</nodes>
		</tri>
		<tri idx = "4298">
			<nodes>364, 365, 424</nodes>
		</tri>
		<tri idx = "4299">
			<nodes>358, 419, 424</nodes>
		</tri>
		<tri idx = "4300">
			<nodes>358, 394, 424</nodes>
		</tri>
		<tri idx = "4301">
			<nodes>394, 419, 424</nodes>
		</tri>
		<tri idx = "4302">
			<nodes>364, 394, 424</nodes>
		</tri>
		<tri idx = "4303">
			<nodes>358, 389, 424</nodes>
		</tri>
		<tri idx = "4304">
			<nodes>365, 389, 424</nodes>
		</tri>
		<tri idx = "4305">
			<nodes>419, 422, 424</nodes>
		</tri>
		<tri idx = "4306">
			<nodes>389, 422, 424</nodes>
		</tri>
		<tri idx = "4307">
			<nodes>389, 419, 424</nodes>
		</tri>
		<tri idx = "4308">
			<nodes>386, 414, 425</nodes>
		</tri>
		<tri idx = "4309">
			<nodes>359, 386, 425</nodes>
		</tri>
		<tri idx = "4310">
			<nodes>384, 386, 425</nodes>
		</tri>
		<tri idx = "4311">
			<nodes>423, 424, 428</nodes>
		</tri>
		<tri idx = "4312">
			<nodes>389, 424, 428</nodes>
		</tri>
		<tri idx = "4313">
			<nodes>389, 423, 424</nodes>
		</tri>
		<tri idx = "4314">
			<nodes>389, 423, 428</nodes>
		</tri>
		<tri idx = "4315">
			<nodes>362, 371, 428</nodes>
		</tri>
		<tri idx = "4316">
			<nodes>362, 368, 428</nodes>
		</tri>
		<tri idx = "4317">
			<nodes>368, 371, 428</nodes>
		</tri>
		<tri idx = "4318">
			<nodes>362, 363, 428</nodes>
		</tri>
		<tri idx = "4319">
			<nodes>362, 380, 428</nodes>
		</tri>
		<tri idx = "4320">
			<nodes>363, 380, 428</nodes>
		</tri>
		<tri idx = "4321">
			<nodes>360, 423, 428</nodes>
		</tri>
		<tri idx = "4322">
			<nodes>360, 389, 428</nodes>
		</tri>
		<tri idx = "4323">
			<nodes>371, 416, 428</nodes>
		</tri>
		<tri idx = "4324">
			<nodes>363, 416, 428</nodes>
		</tri>
		<tri idx = "4325">
			<nodes>363, 371, 428</nodes>
		</tri>
		<tri idx = "4326">
			<nodes>360, 365, 428</nodes>
		</tri>
		<tri idx = "4327">
			<nodes>365, 389, 428</nodes>
		</tri>
		<tri idx = "4328">
			<nodes>368, 369, 428</nodes>
		</tri>
		<tri idx = "4329">
			<nodes>365, 368, 428</nodes>
		</tri>
		<tri idx = "4330">
			<nodes>365, 369, 428</nodes>
		</tri>
		<tri idx = "4331">
			<nodes>416, 418, 428</nodes>
		</tri>
		<tri idx = "4332">
			<nodes>371, 418, 428</nodes>
		</tri>
		<tri idx = "4333">
			<nodes>365, 424, 428</nodes>
		</tri>
		<tri idx = "4334">
			<nodes>360, 380, 428</nodes>
		</tri>
		<tri idx = "4335">
			<nodes>380, 423, 428</nodes>
		</tri>
		<tri idx = "4336">
			<nodes>380, 416, 428</nodes>
		</tri>
		<tri idx = "4337">
			<nodes>361, 362, 428</nodes>
		</tri>
		<tri idx = "4338">
			<nodes>361, 368, 428</nodes>
		</tri>
		<tri idx = "4339">
			<nodes>360, 362, 428</nodes>
		</tri>
		<tri idx = "4340">
			<nodes>416, 423, 428</nodes>
		</tri>
		<tri idx = "4341">
			<nodes>380, 416, 423</nodes>
		</tri>
		<tri idx = "4342">
			<nodes>360, 361, 428</nodes>
		</tri>
		<tri idx = "4343">
			<nodes>361, 365, 428</nodes>
		</tri>
		<tri idx = "4344">
			<nodes>366, 370, 429</nodes>
		</tri>
		<tri idx = "4345">
			<nodes>366, 390, 429</nodes>
		</tri>
		<tri idx = "4346">
			<nodes>370, 390, 429</nodes>
		</tri>
		<tri idx = "4347">
			<nodes>364, 367, 429</nodes>
		</tri>
		<tri idx = "4348">
			<nodes>366, 367, 429</nodes>
		</tri>
		<tri idx = "4349">
			<nodes>364, 366, 429</nodes>
		</tri>
		<tri idx = "4350">
			<nodes>366, 394, 429</nodes>
		</tri>
		<tri idx = "4351">
			<nodes>364, 394, 429</nodes>
		</tri>
		<tri idx = "4352">
			<nodes>367, 370, 429</nodes>
		</tri>
		<tri idx = "4353">
			<nodes>365, 424, 429</nodes>
		</tri>
		<tri idx = "4354">
			<nodes>364, 424, 429</nodes>
		</tri>
		<tri idx = "4355">
			<nodes>364, 365, 429</nodes>
		</tri>
		<tri idx = "4356">
			<nodes>394, 424, 429</nodes>
		</tri>
		<tri idx = "4357">
			<nodes>366, 391, 429</nodes>
		</tri>
		<tri idx = "4358">
			<nodes>391, 394, 429</nodes>
		</tri>
		<tri idx = "4359">
			<nodes>390, 391, 429</nodes>
		</tri>
		<tri idx = "4360">
			<nodes>365, 428, 429</nodes>
		</tri>
		<tri idx = "4361">
			<nodes>424, 428, 429</nodes>
		</tri>
		<tri idx = "4362">
			<nodes>367, 369, 429</nodes>
		</tri>
		<tri idx = "4363">
			<nodes>369, 370, 429</nodes>
		</tri>
		<tri idx = "4364">
			<nodes>365, 367, 429</nodes>
		</tri>
		<tri idx = "4365">
			<nodes>365, 369, 429</nodes>
		</tri>
		<tri idx = "4366">
			<nodes>369, 428, 429</nodes>
		</tri>
		<tri idx = "4367">
			<nodes>368, 428, 430</nodes>
		</tri>
		<tri idx = "4368">
			<nodes>371, 428, 430</nodes>
		</tri>
		<tri idx = "4369">
			<nodes>369, 428, 430</nodes>
		</tri>
		<tri idx = "4370">
			<nodes>369, 429, 430</nodes>
		</tri>
		<tri idx = "4371">
			<nodes>428, 429, 430</nodes>
		</tri>
		<tri idx = "4372">
			<nodes>370, 429, 431</nodes>
		</tri>
		<tri idx = "4373">
			<nodes>390, 429, 431</nodes>
		</tri>
		<tri idx = "4374">
			<nodes>429, 431, 432</nodes>
		</tri>
		<tri idx = "4375">
			<nodes>370, 429, 432</nodes>
		</tri>
		<tri idx = "4376">
			<nodes>369, 429, 432</nodes>
		</tri>
		<tri idx = "4377">
			<nodes>429, 430, 432</nodes>
		</tri>
		<tri idx = "4378">
			<nodes>371, 428, 433</nodes>
		</tri>
		<tri idx = "4379">
			<nodes>428, 430, 433</nodes>
		</tri>
		<tri idx = "4380">
			<nodes>418, 428, 433</nodes>
		</tri>
		<tri idx = "4381">
			<nodes>392, 434, 437</nodes>
		</tri>
		<tri idx = "4382">
			<nodes>390, 434, 437</nodes>
		</tri>
		<tri idx = "4383">
			<nodes>390, 392, 437</nodes>
		</tri>
		<tri idx = "4384">
			<nodes>431, 434, 437</nodes>
		</tri>
		<tri idx = "4385">
			<nodes>390, 431, 437</nodes>
		</tri>
		<tri idx = "4386">
			<nodes>426, 434, 437</nodes>
		</tri>
		<tri idx = "4387">
			<nodes>392, 426, 437</nodes>
		</tri>
		<tri idx = "4388">
			<nodes>429, 431, 437</nodes>
		</tri>
		<tri idx = "4389">
			<nodes>390, 429, 437</nodes>
		</tri>
		<tri idx = "4390">
			<nodes>426, 435, 437</nodes>
		</tri>
		<tri idx = "4391">
			<nodes>434, 435, 437</nodes>
		</tri>
		<tri idx = "4392">
			<nodes>402, 403, 441</nodes>
		</tri>
		<tri idx = "4393">
			<nodes>396, 402, 441</nodes>
		</tri>
		<tri idx = "4394">
			<nodes>372, 376, 442</nodes>
		</tri>
		<tri idx = "4395">
			<nodes>372, 399, 442</nodes>
		</tri>
		<tri idx = "4396">
			<nodes>376, 399, 442</nodes>
		</tri>
		<tri idx = "4397">
			<nodes>372, 378, 442</nodes>
		</tri>
		<tri idx = "4398">
			<nodes>378, 399, 442</nodes>
		</tri>
		<tri idx = "4399">
			<nodes>378, 385, 442</nodes>
		</tri>
		<tri idx = "4400">
			<nodes>378, 421, 442</nodes>
		</tri>
		<tri idx = "4401">
			<nodes>385, 421, 442</nodes>
		</tri>
		<tri idx = "4402">
			<nodes>376, 385, 442</nodes>
		</tri>
		<tri idx = "4403">
			<nodes>372, 385, 442</nodes>
		</tri>
		<tri idx = "4404">
			<nodes>421, 422, 442</nodes>
		</tri>
		<tri idx = "4405">
			<nodes>385, 422, 442</nodes>
		</tri>
		<tri idx = "4406">
			<nodes>373, 376, 442</nodes>
		</tri>
		<tri idx = "4407">
			<nodes>373, 385, 442</nodes>
		</tri>
		<tri idx = "4408">
			<nodes>385, 387, 442</nodes>
		</tri>
		<tri idx = "4409">
			<nodes>373, 387, 442</nodes>
		</tri>
		<tri idx = "4410">
			<nodes>373, 442, 443</nodes>
		</tri>
		<tri idx = "4411">
			<nodes>373, 387, 443</nodes>
		</tri>
		<tri idx = "4412">
			<nodes>387, 442, 443</nodes>
		</tri>
		<tri idx = "4413">
			<nodes>376, 442, 443</nodes>
		</tri>
		<tri idx = "4414">
			<nodes>373, 376, 443</nodes>
		</tri>
		<tri idx = "4415">
			<nodes>373, 375, 443</nodes>
		</tri>
		<tri idx = "4416">
			<nodes>374, 375, 443</nodes>
		</tri>
		<tri idx = "4417">
			<nodes>373, 374, 443</nodes>
		</tri>
		<tri idx = "4418">
			<nodes>375, 410, 443</nodes>
		</tri>
		<tri idx = "4419">
			<nodes>376, 410, 443</nodes>
		</tri>
		<tri idx = "4420">
			<nodes>375, 376, 443</nodes>
		</tri>
		<tri idx = "4421">
			<nodes>375, 414, 443</nodes>
		</tri>
		<tri idx = "4422">
			<nodes>410, 414, 443</nodes>
		</tri>
		<tri idx = "4423">
			<nodes>386, 414, 443</nodes>
		</tri>
		<tri idx = "4424">
			<nodes>374, 414, 443</nodes>
		</tri>
		<tri idx = "4425">
			<nodes>374, 386, 443</nodes>
		</tri>
		<tri idx = "4426">
			<nodes>374, 387, 443</nodes>
		</tri>
		<tri idx = "4427">
			<nodes>386, 387, 443</nodes>
		</tri>
		<tri idx = "4428">
			<nodes>411, 412, 444</nodes>
		</tri>
		<tri idx = "4429">
			<nodes>377, 412, 444</nodes>
		</tri>
		<tri idx = "4430">
			<nodes>377, 411, 444</nodes>
		</tri>
		<tri idx = "4431">
			<nodes>377, 399, 444</nodes>
		</tri>
		<tri idx = "4432">
			<nodes>377, 408, 444</nodes>
		</tri>
		<tri idx = "4433">
			<nodes>399, 408, 444</nodes>
		</tri>
		<tri idx = "4434">
			<nodes>376, 443, 444</nodes>
		</tri>
		<tri idx = "4435">
			<nodes>376, 442, 444</nodes>
		</tri>
		<tri idx = "4436">
			<nodes>442, 443, 444</nodes>
		</tri>
		<tri idx = "4437">
			<nodes>399, 442, 444</nodes>
		</tri>
		<tri idx = "4438">
			<nodes>376, 399, 444</nodes>
		</tri>
		<tri idx = "4439">
			<nodes>376, 411, 444</nodes>
		</tri>
		<tri idx = "4440">
			<nodes>399, 411, 444</nodes>
		</tri>
		<tri idx = "4441">
			<nodes>412, 413, 444</nodes>
		</tri>
		<tri idx = "4442">
			<nodes>377, 413, 444</nodes>
		</tri>
		<tri idx = "4443">
			<nodes>408, 413, 444</nodes>
		</tri>
		<tri idx = "4444">
			<nodes>410, 411, 444</nodes>
		</tri>
		<tri idx = "4445">
			<nodes>376, 410, 444</nodes>
		</tri>
		<tri idx = "4446">
			<nodes>410, 443, 444</nodes>
		</tri>
		<tri idx = "4447">
			<nodes>414, 443, 445</nodes>
		</tri>
		<tri idx = "4448">
			<nodes>410, 443, 445</nodes>
		</tri>
		<tri idx = "4449">
			<nodes>378, 421, 446</nodes>
		</tri>
		<tri idx = "4450">
			<nodes>398, 421, 446</nodes>
		</tri>
		<tri idx = "4451">
			<nodes>378, 398, 446</nodes>
		</tri>
		<tri idx = "4452">
			<nodes>378, 442, 446</nodes>
		</tri>
		<tri idx = "4453">
			<nodes>399, 442, 446</nodes>
		</tri>
		<tri idx = "4454">
			<nodes>378, 399, 446</nodes>
		</tri>
		<tri idx = "4455">
			<nodes>421, 442, 446</nodes>
		</tri>
		<tri idx = "4456">
			<nodes>399, 444, 446</nodes>
		</tri>
		<tri idx = "4457">
			<nodes>442, 444, 446</nodes>
		</tri>
		<tri idx = "4458">
			<nodes>399, 408, 446</nodes>
		</tri>
		<tri idx = "4459">
			<nodes>408, 444, 446</nodes>
		</tri>
		<tri idx = "4460">
			<nodes>398, 399, 446</nodes>
		</tri>
		<tri idx = "4461">
			<nodes>384, 438, 447</nodes>
		</tri>
		<tri idx = "4462">
			<nodes>382, 384, 447</nodes>
		</tri>
		<tri idx = "4463">
			<nodes>382, 438, 447</nodes>
		</tri>
		<tri idx = "4464">
			<nodes>383, 416, 447</nodes>
		</tri>
		<tri idx = "4465">
			<nodes>380, 416, 447</nodes>
		</tri>
		<tri idx = "4466">
			<nodes>380, 383, 447</nodes>
		</tri>
		<tri idx = "4467">
			<nodes>381, 415, 447</nodes>
		</tri>
		<tri idx = "4468">
			<nodes>381, 383, 447</nodes>
		</tri>
		<tri idx = "4469">
			<nodes>383, 415, 447</nodes>
		</tri>
		<tri idx = "4470">
			<nodes>381, 382, 447</nodes>
		</tri>
		<tri idx = "4471">
			<nodes>382, 415, 447</nodes>
		</tri>
		<tri idx = "4472">
			<nodes>415, 416, 447</nodes>
		</tri>
		<tri idx = "4473">
			<nodes>416, 423, 447</nodes>
		</tri>
		<tri idx = "4474">
			<nodes>380, 423, 447</nodes>
		</tri>
		<tri idx = "4475">
			<nodes>415, 438, 447</nodes>
		</tri>
		<tri idx = "4476">
			<nodes>384, 386, 447</nodes>
		</tri>
		<tri idx = "4477">
			<nodes>382, 386, 447</nodes>
		</tri>
		<tri idx = "4478">
			<nodes>416, 417, 447</nodes>
		</tri>
		<tri idx = "4479">
			<nodes>415, 417, 447</nodes>
		</tri>
		<tri idx = "4480">
			<nodes>379, 382, 447</nodes>
		</tri>
		<tri idx = "4481">
			<nodes>379, 386, 447</nodes>
		</tri>
		<tri idx = "4482">
			<nodes>379, 381, 447</nodes>
		</tri>
		<tri idx = "4483">
			<nodes>379, 388, 447</nodes>
		</tri>
		<tri idx = "4484">
			<nodes>386, 388, 447</nodes>
		</tri>
		<tri idx = "4485">
			<nodes>380, 381, 447</nodes>
		</tri>
		<tri idx = "4486">
			<nodes>379, 380, 447</nodes>
		</tri>
		<tri idx = "4487">
			<nodes>380, 388, 447</nodes>
		</tri>
		<tri idx = "4488">
			<nodes>388, 423, 447</nodes>
		</tri>
		<tri idx = "4489">
			<nodes>386, 414, 448</nodes>
		</tri>
		<tri idx = "4490">
			<nodes>414, 443, 448</nodes>
		</tri>
		<tri idx = "4491">
			<nodes>386, 443, 448</nodes>
		</tri>
		<tri idx = "4492">
			<nodes>384, 439, 448</nodes>
		</tri>
		<tri idx = "4493">
			<nodes>438, 439, 448</nodes>
		</tri>
		<tri idx = "4494">
			<nodes>384, 438, 448</nodes>
		</tri>
		<tri idx = "4495">
			<nodes>384, 425, 448</nodes>
		</tri>
		<tri idx = "4496">
			<nodes>386, 425, 448</nodes>
		</tri>
		<tri idx = "4497">
			<nodes>384, 386, 448</nodes>
		</tri>
		<tri idx = "4498">
			<nodes>384, 447, 448</nodes>
		</tri>
		<tri idx = "4499">
			<nodes>386, 447, 448</nodes>
		</tri>
		<tri idx = "4500">
			<nodes>414, 425, 448</nodes>
		</tri>
		<tri idx = "4501">
			<nodes>425, 439, 448</nodes>
		</tri>
		<tri idx = "4502">
			<nodes>414, 445, 448</nodes>
		</tri>
		<tri idx = "4503">
			<nodes>443, 445, 448</nodes>
		</tri>
		<tri idx = "4504">
			<nodes>438, 447, 448</nodes>
		</tri>
		<tri idx = "4505">
			<nodes>387, 443, 449</nodes>
		</tri>
		<tri idx = "4506">
			<nodes>386, 443, 449</nodes>
		</tri>
		<tri idx = "4507">
			<nodes>386, 387, 449</nodes>
		</tri>
		<tri idx = "4508">
			<nodes>386, 447, 449</nodes>
		</tri>
		<tri idx = "4509">
			<nodes>386, 448, 449</nodes>
		</tri>
		<tri idx = "4510">
			<nodes>447, 448, 449</nodes>
		</tri>
		<tri idx = "4511">
			<nodes>387, 388, 449</nodes>
		</tri>
		<tri idx = "4512">
			<nodes>386, 388, 449</nodes>
		</tri>
		<tri idx = "4513">
			<nodes>387, 442, 449</nodes>
		</tri>
		<tri idx = "4514">
			<nodes>442, 443, 449</nodes>
		</tri>
		<tri idx = "4515">
			<nodes>443, 448, 449</nodes>
		</tri>
		<tri idx = "4516">
			<nodes>388, 447, 449</nodes>
		</tri>
		<tri idx = "4517">
			<nodes>385, 387, 449</nodes>
		</tri>
		<tri idx = "4518">
			<nodes>385, 442, 449</nodes>
		</tri>
		<tri idx = "4519">
			<nodes>422, 442, 449</nodes>
		</tri>
		<tri idx = "4520">
			<nodes>385, 422, 449</nodes>
		</tri>
		<tri idx = "4521">
			<nodes>388, 422, 449</nodes>
		</tri>
		<tri idx = "4522">
			<nodes>385, 388, 449</nodes>
		</tri>
		<tri idx = "4523">
			<nodes>389, 424, 450</nodes>
		</tri>
		<tri idx = "4524">
			<nodes>423, 424, 450</nodes>
		</tri>
		<tri idx = "4525">
			<nodes>389, 423, 450</nodes>
		</tri>
		<tri idx = "4526">
			<nodes>388, 422, 450</nodes>
		</tri>
		<tri idx = "4527">
			<nodes>389, 422, 450</nodes>
		</tri>
		<tri idx = "4528">
			<nodes>388, 389, 450</nodes>
		</tri>
		<tri idx = "4529">
			<nodes>388, 447, 450</nodes>
		</tri>
		<tri idx = "4530">
			<nodes>388, 423, 450</nodes>
		</tri>
		<tri idx = "4531">
			<nodes>423, 447, 450</nodes>
		</tri>
		<tri idx = "4532">
			<nodes>388, 449, 450</nodes>
		</tri>
		<tri idx = "4533">
			<nodes>447, 449, 450</nodes>
		</tri>
		<tri idx = "4534">
			<nodes>422, 424, 450</nodes>
		</tri>
		<tri idx = "4535">
			<nodes>422, 449, 450</nodes>
		</tri>
		<tri idx = "4536">
			<nodes>408, 413, 451</nodes>
		</tri>
		<tri idx = "4537">
			<nodes>413, 444, 451</nodes>
		</tri>
		<tri idx = "4538">
			<nodes>408, 444, 451</nodes>
		</tri>
		<tri idx = "4539">
			<nodes>442, 446, 451</nodes>
		</tri>
		<tri idx = "4540">
			<nodes>444, 446, 451</nodes>
		</tri>
		<tri idx = "4541">
			<nodes>442, 444, 451</nodes>
		</tri>
		<tri idx = "4542">
			<nodes>412, 413, 451</nodes>
		</tri>
		<tri idx = "4543">
			<nodes>412, 444, 451</nodes>
		</tri>
		<tri idx = "4544">
			<nodes>408, 446, 451</nodes>
		</tri>
		<tri idx = "4545">
			<nodes>390, 397, 452</nodes>
		</tri>
		<tri idx = "4546">
			<nodes>390, 392, 452</nodes>
		</tri>
		<tri idx = "4547">
			<nodes>392, 397, 452</nodes>
		</tri>
		<tri idx = "4548">
			<nodes>426, 440, 452</nodes>
		</tri>
		<tri idx = "4549">
			<nodes>397, 426, 452</nodes>
		</tri>
		<tri idx = "4550">
			<nodes>397, 440, 452</nodes>
		</tri>
		<tri idx = "4551">
			<nodes>392, 426, 452</nodes>
		</tri>
		<tri idx = "4552">
			<nodes>390, 437, 452</nodes>
		</tri>
		<tri idx = "4553">
			<nodes>392, 437, 452</nodes>
		</tri>
		<tri idx = "4554">
			<nodes>391, 394, 452</nodes>
		</tri>
		<tri idx = "4555">
			<nodes>391, 429, 452</nodes>
		</tri>
		<tri idx = "4556">
			<nodes>394, 429, 452</nodes>
		</tri>
		<tri idx = "4557">
			<nodes>390, 391, 452</nodes>
		</tri>
		<tri idx = "4558">
			<nodes>391, 397, 452</nodes>
		</tri>
		<tri idx = "4559">
			<nodes>390, 429, 452</nodes>
		</tri>
		<tri idx = "4560">
			<nodes>429, 437, 452</nodes>
		</tri>
		<tri idx = "4561">
			<nodes>394, 397, 452</nodes>
		</tri>
		<tri idx = "4562">
			<nodes>419, 424, 452</nodes>
		</tri>
		<tri idx = "4563">
			<nodes>394, 424, 452</nodes>
		</tri>
		<tri idx = "4564">
			<nodes>394, 419, 452</nodes>
		</tri>
		<tri idx = "4565">
			<nodes>426, 437, 452</nodes>
		</tri>
		<tri idx = "4566">
			<nodes>424, 429, 452</nodes>
		</tri>
		<tri idx = "4567">
			<nodes>393, 395, 453</nodes>
		</tri>
		<tri idx = "4568">
			<nodes>395, 419, 453</nodes>
		</tri>
		<tri idx = "4569">
			<nodes>393, 419, 453</nodes>
		</tri>
		<tri idx = "4570">
			<nodes>393, 396, 453</nodes>
		</tri>
		<tri idx = "4571">
			<nodes>393, 402, 453</nodes>
		</tri>
		<tri idx = "4572">
			<nodes>396, 402, 453</nodes>
		</tri>
		<tri idx = "4573">
			<nodes>395, 397, 453</nodes>
		</tri>
		<tri idx = "4574">
			<nodes>394, 397, 453</nodes>
		</tri>
		<tri idx = "4575">
			<nodes>394, 395, 453</nodes>
		</tri>
		<tri idx = "4576">
			<nodes>394, 419, 453</nodes>
		</tri>
		<tri idx = "4577">
			<nodes>397, 452, 453</nodes>
		</tri>
		<tri idx = "4578">
			<nodes>394, 452, 453</nodes>
		</tri>
		<tri idx = "4579">
			<nodes>419, 452, 453</nodes>
		</tri>
		<tri idx = "4580">
			<nodes>397, 440, 453</nodes>
		</tri>
		<tri idx = "4581">
			<nodes>440, 452, 453</nodes>
		</tri>
		<tri idx = "4582">
			<nodes>395, 440, 453</nodes>
		</tri>
		<tri idx = "4583">
			<nodes>395, 441, 453</nodes>
		</tri>
		<tri idx = "4584">
			<nodes>440, 441, 453</nodes>
		</tri>
		<tri idx = "4585">
			<nodes>396, 441, 453</nodes>
		</tri>
		<tri idx = "4586">
			<nodes>395, 396, 453</nodes>
		</tri>
		<tri idx = "4587">
			<nodes>402, 441, 453</nodes>
		</tri>
		<tri idx = "4588">
			<nodes>402, 419, 453</nodes>
		</tri>
		<tri idx = "4589">
			<nodes>441, 453, 454</nodes>
		</tri>
		<tri idx = "4590">
			<nodes>402, 441, 454</nodes>
		</tri>
		<tri idx = "4591">
			<nodes>402, 453, 454</nodes>
		</tri>
		<tri idx = "4592">
			<nodes>403, 441, 454</nodes>
		</tri>
		<tri idx = "4593">
			<nodes>402, 403, 454</nodes>
		</tri>
		<tri idx = "4594">
			<nodes>399, 446, 456</nodes>
		</tri>
		<tri idx = "4595">
			<nodes>408, 446, 456</nodes>
		</tri>
		<tri idx = "4596">
			<nodes>399, 408, 456</nodes>
		</tri>
		<tri idx = "4597">
			<nodes>405, 406, 407</nodes>
		</tri>
		<tri idx = "4598">
			<nodes>405, 406, 456</nodes>
		</tri>
		<tri idx = "4599">
			<nodes>405, 407, 456</nodes>
		</tri>
		<tri idx = "4600">
			<nodes>406, 407, 456</nodes>
		</tri>
		<tri idx = "4601">
			<nodes>400, 409, 456</nodes>
		</tri>
		<tri idx = "4602">
			<nodes>400, 408, 456</nodes>
		</tri>
		<tri idx = "4603">
			<nodes>408, 409, 456</nodes>
		</tri>
		<tri idx = "4604">
			<nodes>400, 405, 456</nodes>
		</tri>
		<tri idx = "4605">
			<nodes>400, 407, 456</nodes>
		</tri>
		<tri idx = "4606">
			<nodes>398, 405, 456</nodes>
		</tri>
		<tri idx = "4607">
			<nodes>398, 406, 456</nodes>
		</tri>
		<tri idx = "4608">
			<nodes>398, 446, 456</nodes>
		</tri>
		<tri idx = "4609">
			<nodes>398, 399, 456</nodes>
		</tri>
		<tri idx = "4610">
			<nodes>398, 400, 456</nodes>
		</tri>
		<tri idx = "4611">
			<nodes>399, 400, 456</nodes>
		</tri>
		<tri idx = "4612">
			<nodes>421, 446, 456</nodes>
		</tri>
		<tri idx = "4613">
			<nodes>398, 421, 456</nodes>
		</tri>
		<tri idx = "4614">
			<nodes>406, 421, 456</nodes>
		</tri>
		<tri idx = "4615">
			<nodes>407, 409, 456</nodes>
		</tri>
		<tri idx = "4616">
			<nodes>408, 446, 457</nodes>
		</tri>
		<tri idx = "4617">
			<nodes>408, 451, 457</nodes>
		</tri>
		<tri idx = "4618">
			<nodes>446, 451, 457</nodes>
		</tri>
		<tri idx = "4619">
			<nodes>408, 456, 457</nodes>
		</tri>
		<tri idx = "4620">
			<nodes>446, 456, 457</nodes>
		</tri>
		<tri idx = "4621">
			<nodes>408, 409, 457</nodes>
		</tri>
		<tri idx = "4622">
			<nodes>409, 456, 457</nodes>
		</tri>
		<tri idx = "4623">
			<nodes>402, 420, 458</nodes>
		</tri>
		<tri idx = "4624">
			<nodes>401, 402, 458</nodes>
		</tri>
		<tri idx = "4625">
			<nodes>401, 420, 458</nodes>
		</tri>
		<tri idx = "4626">
			<nodes>419, 420, 458</nodes>
		</tri>
		<tri idx = "4627">
			<nodes>402, 419, 458</nodes>
		</tri>
		<tri idx = "4628">
			<nodes>419, 453, 458</nodes>
		</tri>
		<tri idx = "4629">
			<nodes>402, 453, 458</nodes>
		</tri>
		<tri idx = "4630">
			<nodes>406, 420, 458</nodes>
		</tri>
		<tri idx = "4631">
			<nodes>406, 421, 458</nodes>
		</tri>
		<tri idx = "4632">
			<nodes>420, 421, 458</nodes>
		</tri>
		<tri idx = "4633">
			<nodes>401, 406, 458</nodes>
		</tri>
		<tri idx = "4634">
			<nodes>453, 454, 458</nodes>
		</tri>
		<tri idx = "4635">
			<nodes>402, 454, 458</nodes>
		</tri>
		<tri idx = "4636">
			<nodes>406, 421, 459</nodes>
		</tri>
		<tri idx = "4637">
			<nodes>421, 456, 459</nodes>
		</tri>
		<tri idx = "4638">
			<nodes>406, 456, 459</nodes>
		</tri>
		<tri idx = "4639">
			<nodes>406, 458, 459</nodes>
		</tri>
		<tri idx = "4640">
			<nodes>421, 458, 459</nodes>
		</tri>
		<tri idx = "4641">
			<nodes>421, 446, 459</nodes>
		</tri>
		<tri idx = "4642">
			<nodes>446, 456, 459</nodes>
		</tri>
		<tri idx = "4643">
			<nodes>446, 457, 459</nodes>
		</tri>
		<tri idx = "4644">
			<nodes>456, 457, 459</nodes>
		</tri>
		<tri idx = "4645">
			<nodes>403, 406, 460</nodes>
		</tri>
		<tri idx = "4646">
			<nodes>401, 403, 460</nodes>
		</tri>
		<tri idx = "4647">
			<nodes>401, 406, 460</nodes>
		</tri>
		<tri idx = "4648">
			<nodes>402, 403, 460</nodes>
		</tri>
		<tri idx = "4649">
			<nodes>403, 454, 460</nodes>
		</tri>
		<tri idx = "4650">
			<nodes>402, 454, 460</nodes>
		</tri>
		<tri idx = "4651">
			<nodes>401, 402, 460</nodes>
		</tri>
		<tri idx = "4652">
			<nodes>406, 458, 460</nodes>
		</tri>
		<tri idx = "4653">
			<nodes>458, 459, 460</nodes>
		</tri>
		<tri idx = "4654">
			<nodes>406, 459, 460</nodes>
		</tri>
		<tri idx = "4655">
			<nodes>454, 458, 460</nodes>
		</tri>
		<tri idx = "4656">
			<nodes>402, 458, 460</nodes>
		</tri>
		<tri idx = "4657">
			<nodes>406, 456, 460</nodes>
		</tri>
		<tri idx = "4658">
			<nodes>456, 459, 460</nodes>
		</tri>
		<tri idx = "4659">
			<nodes>401, 458, 460</nodes>
		</tri>
		<tri idx = "4660">
			<nodes>403, 454, 461</nodes>
		</tri>
		<tri idx = "4661">
			<nodes>441, 454, 461</nodes>
		</tri>
		<tri idx = "4662">
			<nodes>441, 454, 455</nodes>
		</tri>
		<tri idx = "4663">
			<nodes>454, 455, 461</nodes>
		</tri>
		<tri idx = "4664">
			<nodes>403, 460, 461</nodes>
		</tri>
		<tri idx = "4665">
			<nodes>454, 460, 461</nodes>
		</tri>
		<tri idx = "4666">
			<nodes>403, 406, 462</nodes>
		</tri>
		<tri idx = "4667">
			<nodes>404, 406, 462</nodes>
		</tri>
		<tri idx = "4668">
			<nodes>405, 406, 462</nodes>
		</tri>
		<tri idx = "4669">
			<nodes>406, 460, 462</nodes>
		</tri>
		<tri idx = "4670">
			<nodes>403, 460, 462</nodes>
		</tri>
		<tri idx = "4671">
			<nodes>460, 461, 462</nodes>
		</tri>
		<tri idx = "4672">
			<nodes>406, 407, 462</nodes>
		</tri>
		<tri idx = "4673">
			<nodes>406, 462, 463</nodes>
		</tri>
		<tri idx = "4674">
			<nodes>460, 462, 463</nodes>
		</tri>
		<tri idx = "4675">
			<nodes>406, 460, 463</nodes>
		</tri>
		<tri idx = "4676">
			<nodes>406, 407, 463</nodes>
		</tri>
		<tri idx = "4677">
			<nodes>407, 456, 463</nodes>
		</tri>
		<tri idx = "4678">
			<nodes>406, 456, 463</nodes>
		</tri>
		<tri idx = "4679">
			<nodes>456, 460, 463</nodes>
		</tri>
		<tri idx = "4680">
			<nodes>407, 456, 464</nodes>
		</tri>
		<tri idx = "4681">
			<nodes>409, 456, 464</nodes>
		</tri>
		<tri idx = "4682">
			<nodes>456, 457, 464</nodes>
		</tri>
		<tri idx = "4683">
			<nodes>409, 457, 464</nodes>
		</tri>
		<tri idx = "4684">
			<nodes>456, 463, 464</nodes>
		</tri>
		<tri idx = "4685">
			<nodes>408, 451, 465</nodes>
		</tri>
		<tri idx = "4686">
			<nodes>413, 451, 465</nodes>
		</tri>
		<tri idx = "4687">
			<nodes>451, 457, 465</nodes>
		</tri>
		<tri idx = "4688">
			<nodes>408, 457, 465</nodes>
		</tri>
		<tri idx = "4689">
			<nodes>409, 457, 465</nodes>
		</tri>
		<tri idx = "4690">
			<nodes>457, 464, 465</nodes>
		</tri>
		<tri idx = "4691">
			<nodes>410, 443, 466</nodes>
		</tri>
		<tri idx = "4692">
			<nodes>443, 444, 466</nodes>
		</tri>
		<tri idx = "4693">
			<nodes>410, 444, 466</nodes>
		</tri>
		<tri idx = "4694">
			<nodes>411, 444, 466</nodes>
		</tri>
		<tri idx = "4695">
			<nodes>412, 444, 466</nodes>
		</tri>
		<tri idx = "4696">
			<nodes>443, 445, 466</nodes>
		</tri>
		<tri idx = "4697">
			<nodes>412, 451, 466</nodes>
		</tri>
		<tri idx = "4698">
			<nodes>444, 451, 466</nodes>
		</tri>
		<tri idx = "4699">
			<nodes>451, 466, 467</nodes>
		</tri>
		<tri idx = "4700">
			<nodes>412, 451, 467</nodes>
		</tri>
		<tri idx = "4701">
			<nodes>451, 467, 468</nodes>
		</tri>
		<tri idx = "4702">
			<nodes>412, 451, 468</nodes>
		</tri>
		<tri idx = "4703">
			<nodes>413, 451, 468</nodes>
		</tri>
		<tri idx = "4704">
			<nodes>451, 465, 468</nodes>
		</tri>
		<tri idx = "4705">
			<nodes>414, 448, 469</nodes>
		</tri>
		<tri idx = "4706">
			<nodes>445, 448, 469</nodes>
		</tri>
		<tri idx = "4707">
			<nodes>425, 448, 469</nodes>
		</tri>
		<tri idx = "4708">
			<nodes>416, 423, 473</nodes>
		</tri>
		<tri idx = "4709">
			<nodes>416, 428, 473</nodes>
		</tri>
		<tri idx = "4710">
			<nodes>423, 428, 473</nodes>
		</tri>
		<tri idx = "4711">
			<nodes>416, 418, 473</nodes>
		</tri>
		<tri idx = "4712">
			<nodes>418, 428, 473</nodes>
		</tri>
		<tri idx = "4713">
			<nodes>416, 417, 473</nodes>
		</tri>
		<tri idx = "4714">
			<nodes>416, 447, 473</nodes>
		</tri>
		<tri idx = "4715">
			<nodes>417, 447, 473</nodes>
		</tri>
		<tri idx = "4716">
			<nodes>428, 433, 473</nodes>
		</tri>
		<tri idx = "4717">
			<nodes>418, 433, 473</nodes>
		</tri>
		<tri idx = "4718">
			<nodes>423, 447, 473</nodes>
		</tri>
[truncated: 704,492 more chars]
