# Supplementary material for: URDME: a modular framework for stochastic simulation of reaction-transport processes in complex geometries
Source: BMC Syst Biol. 2012 Jun 22;6:76. doi: 10.1186/1752-0509-6-76 (PMC3439286; doi:10.1186/1752-0509-6-76)
Supplement: Additional file 7 — urdme_software_comparision.tar.gz. Model files and scripts used to conduct the performance benchmark in the discussion section and the simulations described in Additional file 6. [file 1752-0509-6-76-S7.gz › urdme_software_comparison/steps/meshes/coli_p1555_e7040.txt]

1555

14770
1.23184450413e-14 0.436640054242 0.180862198925 0.881268590177 5 -1 
1.05337314279e-14 -0.173264903107 -0.0717686594895 -0.982256856869 0 -1 
1.05328227695e-14 -0.0717647073953 -0.17325531872 0.982258836208 1 -1 
1.23182931463e-14 -0.436635982909 0.180866499663 -0.881269724732 7 -1 
1.05330489104e-14 0.071775826542 -0.173255179742 0.982258048283 3 -1 
1.05335028613e-14 0.17326493859 -0.0717658206678 0.982257058025 2 -1 
4.73969420535e-15 -0.585268022823 0.410136467128 -0.699463665813 12 -1 
9.81556519526e-15 0.431269321806 -0.241839152069 0.869206877904 6 -1 
1.23179880262e-14 -0.180860832598 0.436632279579 -0.881272722636 75 -1 
9.81544345028e-15 -0.241843905339 0.431265148049 -0.869207626249 78 -1 
4.73966911888e-15 0.410125070811 -0.585262476077 0.699474989109 85 -1 
1.16838874994e-14 0.427328489325 -0.588086966899 0.686690673866 86 -1 
1.1683986394e-14 0.588089647593 -0.427325325345 0.686690347036 11 -1 
1.23178210726e-14 0.180857678705 0.436629032631 -0.881274978606 64 -1 
9.81538579287e-15 0.241849025677 0.431260651948 -0.869208432346 61 -1 
4.73962306233e-15 0.410134819043 0.585257213754 -0.699473676386 132 -1 
9.8156503721e-15 0.431272249318 0.241852248909 0.869201781329 15 -1 
4.73974481676e-15 0.585267877511 0.410137856098 0.699462972965 32 -1 
1.05335028613e-14 0.0717658206678 -0.17326493859 -0.982257058025 21 -1 
1.05337314279e-14 -0.0717686594895 -0.173264903107 -0.982256856869 20 -1 
1.23184450413e-14 -0.180862198925 -0.436640054242 -0.881268590177 24 -1 
9.8156503721e-15 0.241852248909 0.431272249318 0.869201781329 25 -1 
1.23182931463e-14 -0.180866499663 0.436635982909 0.881269724732 27 -1 
4.73974481676e-15 -0.410137856098 -0.585267877511 -0.699462972965 149 -1 
1.16840423113e-14 -0.588090672319 -0.427332365232 -0.686685088492 28 -1 
1.16840423113e-14 -0.427332365232 -0.588090672319 -0.686685088492 33 -1 
1.20877077577e-14 0.524233972357 -0.0614776506636 0.849352247713 34 -1 
1.20877687492e-14 -0.524233965298 -0.0614778688622 -0.849352236276 35 -1 
4.93378732269e-15 -0.695694340698 -0.143225936412 -0.703914565455 36 -1 
5.88833891175e-15 -0.684905056398 0.137731257288 -0.715496446173 43 -1 
2.96727357838e-15 0.689802968086 -0.162470403542 0.705531879643 42 -1 
8.41570236364e-15 0.697943945318 -0.439891870439 0.565127765657 45 -1 
3.89320541473e-15 -0.781545150355 0.251407087999 -0.570948030963 44 -1 
7.34924810905e-15 0.744909910066 0.126975206974 0.654970627357 47 -1 
8.41580632951e-15 -0.697947396698 -0.439896347622 -0.565120018041 48 -1 
4.18161723989e-15 0.78219943431 0.249524487319 0.570877898673 49 -1 
1.37475097538e-14 0.735310318066 0.515287918394 0.440223917231 172 -1 
1.37476685207e-14 -0.735307811659 0.515288957987 -0.440226886831 107 -1 
1.20874100971e-14 -0.061477802096 -0.524218800121 0.849361601115 74 -1 
4.93367524227e-15 -0.14322665512 -0.695682522513 0.703926099198 127 -1 
1.20874763823e-14 -0.0614851174258 0.524218563455 -0.84936121766 77 -1 
4.93367413011e-15 -0.143228742386 0.695681899916 -0.703926289808 87 -1 
1.05328227695e-14 0.17325531872 0.0717647073953 -0.982258836208 50 -1 
1.05330489104e-14 -0.173255179742 0.071775826542 0.982258048283 51 -1 
1.23178210726e-14 -0.436629032631 -0.180857678705 0.881274978606 62 -1 
9.81538579287e-15 0.431260651948 0.241849025677 -0.869208432346 60 -1 
4.73962306233e-15 -0.585257213754 -0.410134819043 0.699473676386 143 -1 
1.23179880262e-14 0.436632279579 -0.180860832598 -0.881272722636 53 -1 
9.81556519526e-15 -0.241839152069 0.431269321806 0.869206877904 52 -1 
4.73969420535e-15 -0.410136467128 0.585268022823 0.699463665813 159 -1 
9.81544345028e-15 0.431265148049 -0.241843905339 -0.869207626249 54 -1 
4.73966911888e-15 -0.585262476077 0.410125070811 0.699474989109 252 -1 
1.16838874994e-14 0.588086966899 -0.427328489325 -0.686690673866 258 -1 
1.1683986394e-14 0.427325325345 -0.588089647593 -0.686690347036 160 -1 
1.168376995e-14 -0.588079195442 -0.427323968154 0.686700142806 141 -1 
1.168376995e-14 -0.427323968154 -0.588079195442 0.686700142806 136 -1 
8.41570156609e-15 -0.43988907076 -0.697939499515 0.565135435487 126 -1 
4.18157126312e-15 -0.249523859345 -0.782188444037 0.570893231377 134 -1 
7.34913254052e-15 0.126975466513 0.744898903833 -0.654983094417 128 -1 
7.34915191478e-15 0.126975994097 -0.744899663766 0.654982127882 93 -1 
8.41573729183e-15 -0.439890697383 0.697940933862 -0.565132397934 95 -1 
4.18156529466e-15 0.249524651841 -0.78219031825 0.570890317101 94 -1 
1.37477640419e-14 0.515285746853 -0.735307781802 0.44023069533 113 -1 
1.75863143253e-14 -0.658414958382 0.658406960515 -0.364677963309 114 -1 
1.22835364703e-14 0.692307226812 -0.692301376607 0.203542397675 138 -1 
1.20877077577e-14 0.0614776506636 -0.524233972357 -0.849352247713 177 -1 
1.20877687492e-14 0.0614778688622 0.524233965298 0.849352236276 175 -1 
4.93378732269e-15 0.143225936412 0.695694340698 0.703914565455 176 -1 
5.88833891175e-15 -0.137731257288 0.684905056398 0.715496446173 180 -1 
2.96727357838e-15 0.162470403542 -0.689802968086 -0.705531879643 181 -1 
8.41580632951e-15 0.439896347622 0.697947396698 0.565120018041 187 -1 
4.18161723989e-15 0.249524487319 0.78219943431 0.570877898673 188 -1 
7.34924810905e-15 -0.126975206974 -0.744909910066 -0.654970627357 189 -1 
8.41570236364e-15 0.439891870439 -0.697943945318 -0.565127765657 233 -1 
3.89320541473e-15 -0.251407087999 0.781545150355 0.570948030963 232 -1 
1.37476199854e-14 -0.515287712286 -0.73531023205 -0.440224302156 191 -1 
1.75860622404e-14 0.658415681462 0.658410061523 0.364671059025 190 -1 
1.22833405354e-14 -0.692307346626 -0.692301437403 -0.203541783368 192 -1 
7.2962073005e-15 0.81812863292 0.0603672545625 0.571857792264 205 -1 
8.18906322134e-15 0.872045657406 -0.156315182183 0.463790831322 204 -1 
7.83129015226e-15 -0.818601143879 0.0499297569427 -0.572188069267 207 -1 
1.11650437322e-14 -0.905524588777 0.191065124456 -0.378839461166 211 -1 
1.31768468305e-14 0.88931557117 -0.348449159718 0.296143542841 209 -1 
7.52111012803e-15 -0.905032098 -0.212440505624 -0.368491428882 213 -1 
7.61364742109e-15 0.912559853822 0.177929714252 0.368205825564 214 -1 
1.317669218e-14 -0.889316229327 -0.348450149785 -0.296140401449 215 -1 
1.18397840193e-14 -0.830964743762 -0.554649840261 -0.0431410399041 220 -1 
1.05560511053e-14 0.908565023554 0.370770646973 0.192454475963 219 -1 
1.18398828769e-14 0.830964674424 -0.55464979398 0.0431429704223 225 -1 
1.05560963588e-14 -0.908564857856 0.370770902573 -0.19245476579 222 -1 
7.83120616388e-15 0.0499291977784 -0.81859052189 0.572203314112 226 -1 
7.83121789276e-15 0.0499280734241 0.818590567959 -0.572203346314 227 -1 
7.52124750277e-15 0.212438507157 0.905027894534 -0.368502904726 316 -1 
7.61380468831e-15 0.177937300254 0.912553681305 -0.368217457374 321 -1 
7.61390397844e-15 0.177935581981 -0.912554275668 0.368216814697 326 -1 
7.52116831278e-15 -0.212436871135 0.90502822294 -0.368503041322 332 -1 
1.31770376472e-14 -0.348456504112 0.889309954204 -0.296151768685 333 -1 
1.18401073623e-14 -0.554664795602 0.830954482849 -0.0431464013884 346 -1 
1.0556443729e-14 0.370779159016 -0.90856133087 0.192455509891 324 -1 
1.37476685207e-14 -0.515288957987 0.735307811659 0.440226886831 235 -1 
8.41570156609e-15 0.697939499515 0.43988907076 -0.565135435487 241 -1 
4.93367524227e-15 0.695682522513 0.14322665512 -0.703926099198 244 -1 
1.20874100971e-14 0.524218800121 0.061477802096 -0.849361601115 245 -1 
1.20874763823e-14 -0.524218563455 0.0614851174258 0.84936121766 243 -1 
4.93367413011e-15 -0.695681899916 0.143228742386 0.703926289808 250 -1 
4.18157126312e-15 0.782188444037 0.249523859345 -0.570893231377 247 -1 
7.34913254052e-15 -0.744898903833 -0.126975466513 0.654983094417 246 -1 
8.41573729183e-15 -0.697940933862 0.439890697383 0.565132397934 271 -1 
4.18156529466e-15 -0.78219031825 0.249524651841 0.570890317101 273 -1 
7.34915191478e-15 0.744899663766 -0.126975994097 -0.654982127882 272 -1 
1.37477640419e-14 0.735307781802 -0.515285746853 -0.44023069533 274 -1 
1.75863143253e-14 -0.658406960515 0.658414958382 0.364677963309 275 -1 
1.22835364703e-14 0.692301376607 -0.692307226812 -0.203542397675 505 -1 
1.3747807147e-14 0.515286754119 0.735305652017 -0.440233073656 302 -1 
1.31771232448e-14 0.348447298238 0.889312313108 -0.296155516757 317 -1 
1.37479173795e-14 -0.735305565993 -0.515286547992 0.440233458608 299 -1 
1.75865513422e-14 0.658406333463 0.658411953382 -0.364684520785 301 -1 
1.19042122493e-14 -0.830245320149 0.554169641558 -0.0599058990972 380 -1 
1.07327819899e-14 0.553204367759 -0.828766586533 0.0843259896958 385 -1 
7.47587203564e-15 -0.683869067291 0.728840201955 0.0333924964064 381 -1 
1.05564164017e-14 -0.370771123748 -0.908564472017 0.192456161199 398 -1 
1.18401793324e-14 0.554649660635 0.83096447465 -0.0431485321422 606 -1 
1.22837251033e-14 -0.692301176151 -0.692307085385 0.203543560512 600 -1 
7.2962073005e-15 -0.0603672545625 -0.81812863292 -0.571857792264 438 -1 
8.18906322134e-15 0.156315182183 -0.872045657406 -0.463790831322 435 -1 
7.83129015226e-15 -0.0499297569427 0.818601143879 0.572188069267 437 -1 
1.31767612348e-14 0.348458365597 0.889313212283 0.296139794529 441 -1 
7.6137957734e-15 -0.177929761655 -0.912559864062 -0.368205777278 439 -1 
7.52106387724e-15 -0.212440649106 -0.905031776211 -0.36849213649 442 -1 
1.11650437322e-14 -0.191065124456 0.905524588777 0.378839461166 446 -1 
1.31768468305e-14 0.348449159718 -0.88931557117 -0.296143542841 448 -1 
1.18398828769e-14 0.55464979398 -0.830964674424 -0.0431429704223 509 -1 
1.05560963588e-14 -0.370770902573 0.908564857856 0.19245476579 449 -1 
1.1839811257e-14 0.554664912509 0.830954657991 0.0431415251795 451 -1 
1.05561249208e-14 -0.370778784611 -0.908561610577 -0.192454910742 450 -1 
1.07327819899e-14 -0.553204367759 -0.828766586533 -0.0843259896958 453 -1 
1.19042122493e-14 0.830245320149 0.554169641558 0.0599058990972 456 -1 
7.47587203564e-15 -0.683869067291 -0.728840201955 0.0333924964064 455 -1 
9.51404806513e-15 0.980878440062 -0.194618697328 0.00102394924466 472 -1 
9.33822324113e-15 0.979311105374 0.0174540585764 0.201606336037 467 -1 
9.33822324113e-15 -0.979311105374 0.0174540585764 -0.201606336037 466 -1 
9.51404806513e-15 -0.980878440062 -0.194618697328 -0.00102394924466 469 -1 
1.06769862327e-14 -0.977777087323 0.194003349691 -0.0794648841563 473 -1 
1.06769862327e-14 0.977777087323 0.194003349691 0.0794648841563 477 -1 
1.93042411811e-14 -0.874781994707 -0.482731944554 0.0415491449239 480 -1 
1.08711190643e-14 0.969897518725 0.242426816012 0.0229791655553 479 -1 
1.08711190643e-14 -0.969897518725 0.242426816012 -0.0229791655553 482 -1 
1.93042411811e-14 0.874781994707 -0.482731944554 -0.0415491449239 483 -1 
9.8285050614e-15 -0.899184888474 0.430825390672 -0.0765246306301 488 -1 
9.8285050614e-15 0.899184888474 0.430825390672 0.0765246306301 735 -1 
9.33865033248e-15 0.0174623929255 -0.979309251817 0.201614617872 493 -1 
9.51443739424e-15 -0.194618695465 -0.980878430673 0.00103325461745 495 -1 
9.51486286158e-15 -0.194627462129 0.980876701354 -0.00102358483524 497 -1 
9.33905739676e-15 0.0174542299265 0.979309391423 -0.201614646613 494 -1 
1.06769862327e-14 0.194003349691 0.977777087323 -0.0794648841563 625 -1 
9.50660469078e-15 0.193694792073 -0.976176263309 0.0977866579618 500 -1 
1.12541033154e-14 -0.389382615801 0.913882726729 0.114889252322 499 -1 
1.31771959658e-14 0.889309048704 0.348455878324 -0.296155224086 540 -1 
7.52120302663e-15 -0.905027359181 -0.212438745862 0.368504081918 539 -1 
7.83120616388e-15 0.81859052189 -0.0499291977784 -0.572203314112 544 -1 
7.61395386629e-15 0.912553592439 0.177936888887 -0.368217876398 541 -1 
7.83121789276e-15 -0.818590567959 -0.0499280734241 0.572203346314 543 -1 
1.31770376472e-14 -0.889309954204 0.348456504112 0.296151768685 562 -1 
7.61390397844e-15 0.912554275668 -0.177935581981 -0.368216814697 552 -1 
7.52116831278e-15 0.90502822294 -0.212436871135 -0.368503041322 561 -1 
1.18401073623e-14 -0.830954482849 0.554664795602 0.0431464013884 568 -1 
1.0556443729e-14 0.90856133087 -0.370779159016 -0.192455509891 567 -1 
1.18402065712e-14 0.83095438888 0.554664732877 -0.043149017401 601 -1 
1.05564917432e-14 -0.908560927754 -0.370779780832 0.192456214982 570 -1 
1.19042122493e-14 -0.554169641558 0.830245320149 0.0599058990972 595 -1 
1.07327819899e-14 0.828766586533 -0.553204367759 -0.0843259896958 598 -1 
7.47587203564e-15 -0.728840201955 0.683869067291 -0.0333924964064 599 -1 
1.08711190643e-14 0.242426816012 0.969897518725 -0.0229791655553 655 -1 
7.46926936649e-15 -0.752737887279 0.657479146599 0.0332692777449 668 -1 
7.47654652501e-15 0.688480636612 -0.724486994855 0.0333617639729 670 -1 
1.2416314354e-14 0.400991109955 -0.911060785936 0.0957829529017 674 -1 
7.41209125916e-15 -0.562272314234 0.82629657613 0.0329213141026 673 -1 
1.07327819899e-14 -0.828766586533 -0.553204367759 0.0843259896958 685 -1 
1.19042122493e-14 -0.554169641558 -0.830245320149 0.0599058990972 687 -1 
7.47587203564e-15 -0.728840201955 -0.683869067291 -0.0333924964064 690 -1 
1.93042411811e-14 0.482731944554 0.874781994707 0.0415491449239 689 -1 
9.51404806513e-15 0.194618697328 -0.980878440062 -0.00102394924466 718 -1 
9.33822324113e-15 -0.0174540585764 -0.979311105374 -0.201606336037 717 -1 
9.33863011451e-15 -0.0174448388524 0.979311262973 0.201606368481 719 -1 
9.5144735256e-15 0.194627463776 0.980876709656 0.00101528230611 722 -1 
1.06769862327e-14 -0.194003349691 0.977777087323 0.0794648841563 723 -1 
1.93042411811e-14 0.482731944554 -0.874781994707 0.0415491449239 725 -1 
1.08711190643e-14 -0.242426816012 0.969897518725 0.0229791655553 726 -1 
9.50660469078e-15 -0.193694792073 -0.976176263309 -0.0977866579618 727 -1 
1.12541033154e-14 0.389382615801 0.913882726729 -0.114889252322 729 -1 
7.47654652501e-15 0.688480636612 0.724486994855 0.0333617639729 730 -1 
7.46926936649e-15 0.752737887279 0.657479146599 -0.0332692777449 737 -1 
7.41209125916e-15 0.562272314234 0.82629657613 -0.0329213141026 733 -1 
1.2416314354e-14 -0.400991109955 -0.911060785936 -0.0957829529017 732 -1 
9.8285050614e-15 -0.430825390672 0.899184888474 0.0765246306301 752 -1 
6.69542075208e-15 0.997625837092 -0.0688671849722 0.0 769 -1 
6.82912166222e-15 0.989956999781 -0.131762352116 -0.0512232481273 767 -1 
6.69542075208e-15 -0.997625837092 -0.0688671849722 -0.0 763 -1 
6.82912166222e-15 -0.989956999781 -0.131762352116 0.0512232481273 764 -1 
7.99518722776e-15 -0.909298328058 -0.405303699712 0.0943687532573 771 -1 
7.4483219676e-15 0.988071419995 0.147910155857 0.0428655430705 770 -1 
7.99518722776e-15 0.909298328058 -0.405303699712 -0.0943687532573 774 -1 
7.4483219676e-15 -0.988071419995 0.147910155857 -0.0428655430705 773 -1 
8.06914988344e-15 0.756791745737 -0.652930142413 0.0307974465389 789 -1 
1.57291740918e-14 -0.933495226297 0.352727171065 -0.064577126546 791 -1 
1.11502925148e-14 0.852849655968 -0.520930804504 -0.0357569746256 792 -1 
8.06914988344e-15 -0.756791745737 -0.652930142413 -0.0307974465389 793 -1 
1.57291740918e-14 0.933495226297 0.352727171065 0.064577126546 796 -1 
1.11502925148e-14 -0.852849655968 -0.520930804504 0.0357569746256 794 -1 
6.69542075208e-15 -0.0688671849722 -0.997625837092 -0.0 803 -1 
6.82912166222e-15 -0.131762352116 -0.989956999781 -0.0512232481273 806 -1 
9.22297860684e-15 -0.0948651953016 0.995490127887 0.0 805 -1 
1.07360313198e-14 0.104821908783 -0.994443032445 -0.00976845228807 810 -1 
1.34234213172e-14 -0.335754507689 0.941867409705 -0.0124375681842 808 -1 
9.51486286158e-15 0.980876701354 0.194627462129 -0.00102358483524 865 -1 
9.33905739676e-15 -0.979309391423 0.0174542299265 0.201614646613 867 -1 
9.33905739676e-15 -0.979309391423 -0.0174542299265 0.201614646613 866 -1 
9.51486286158e-15 -0.980876701354 0.194627462129 0.00102358483524 864 -1 
9.50660469078e-15 0.976176263309 -0.193694792073 -0.0977866579618 876 -1 
1.12541033154e-14 -0.913882726729 0.389382615801 -0.114889252322 879 -1 
9.50660469078e-15 -0.976176263309 -0.193694792073 0.0977866579618 888 -1 
1.12541033154e-14 0.913882726729 0.389382615801 0.114889252322 887 -1 
7.47654652501e-15 0.724486994855 -0.688480636612 -0.0333617639729 906 -1 
7.46926936649e-15 -0.657479146599 0.752737887279 -0.0332692777449 904 -1 
7.41209125916e-15 -0.82629657613 0.562272314234 -0.0329213141026 907 -1 
1.2416314354e-14 0.911060785936 -0.400991109955 -0.0957829529017 908 -1 
9.8285050614e-15 -0.430825390672 -0.899184888474 0.0765246306301 947 -1 
7.99518722776e-15 -0.405303699712 -0.909298328058 -0.0943687532573 953 -1 
7.4483219676e-15 0.147910155857 0.988071419995 -0.0428655430705 950 -1 
8.07808278818e-15 -0.684094943628 0.728739105003 0.030877579916 972 -1 
8.01370971041e-15 0.567324986029 -0.822930818093 0.0304504328261 974 -1 
1.14422626185e-14 0.395871236006 -0.914639779987 -0.0819758340503 977 -1 
1.15234334991e-14 -0.432013258659 0.898313678864 -0.0799817398503 979 -1 
1.2416314354e-14 -0.911060785936 -0.400991109955 0.0957829529017 989 -1 
7.41209125916e-15 -0.82629657613 -0.562272314234 -0.0329213141026 990 -1 
7.46926936649e-15 0.657479146599 0.752737887279 0.0332692777449 992 -1 
7.47654652501e-15 0.724486994855 0.688480636612 -0.0333617639729 991 -1 
6.69542075208e-15 0.0688671849722 -0.997625837092 0.0 1029 -1 
6.82912166222e-15 0.131762352116 -0.989956999781 0.0512232481273 1030 -1 
9.22297860684e-15 0.0948651953016 0.995490127887 0.0 1027 -1 
7.99518722776e-15 0.405303699712 -0.909298328058 0.0943687532573 1034 -1 
7.4483219676e-15 -0.147910155857 0.988071419995 0.0428655430705 1033 -1 
1.34234213172e-14 0.335754507689 0.941867409705 0.0124375681842 1038 -1 
1.07360313198e-14 -0.104821908783 -0.994443032445 0.00976845228807 1037 -1 
8.01370971041e-15 -0.567324986029 -0.822930818093 -0.0304504328261 1043 -1 
1.14422626185e-14 -0.395871236006 -0.914639779987 0.0819758340503 1042 -1 
8.07808278818e-15 0.684094943628 0.728739105003 -0.030877579916 1041 -1 
1.15234334991e-14 0.432013258659 0.898313678864 0.0799817398503 1052 -1 
8.07877040371e-15 -0.688361261888 -0.72470955428 -0.0309004056218 1055 -1 
8.06914988344e-15 0.652930142413 -0.756791745737 -0.0307974465389 1067 -1 
1.57291740918e-14 -0.352727171065 0.933495226297 0.064577126546 1068 -1 
1.11502925148e-14 0.520930804504 -0.852849655968 0.0357569746256 1070 -1 
8.88260229033e-15 0.995817611924 -0.0913634707178 0.0 1077 -1 
9.08172894184e-15 0.982350802083 -0.163271786567 -0.0912645898413 1081 -1 
8.88260229033e-15 -0.995817611924 -0.0913634707178 -0.0 1075 -1 
9.08172894184e-15 -0.982350802083 -0.163271786567 0.0912645898413 1079 -1 
9.21475079972e-15 0.973667636943 0.209477561901 0.0899471168501 1085 -1 
9.21475079972e-15 -0.973667636943 0.209477561901 -0.0899471168501 1087 -1 
8.07877040371e-15 0.688361261888 -0.72470955428 0.0309004056218 1107 -1 
1.30252960891e-14 -0.869214030325 0.493414466179 -0.0317668703361 1114 -1 
8.07331668488e-15 0.768448624109 -0.639687091028 -0.0169451372577 1115 -1 
9.41462100924e-15 -0.961063648156 0.27632709638 0.0 1117 -1 
9.80601919381e-15 0.887919867677 -0.459998161502 0.0 1118 -1 
8.07331668488e-15 -0.768448624109 -0.639687091028 0.0169451372577 1120 -1 
1.30252960891e-14 0.869214030325 0.493414466179 0.0317668703361 1119 -1 
9.80601919381e-15 -0.887919867677 -0.459998161502 -0.0 1122 -1 
9.41462100924e-15 0.961063648156 0.27632709638 0.0 1123 -1 
8.88260229033e-15 -0.0913634707178 -0.995817611924 -0.0 1132 -1 
1.07671241428e-14 -0.168088849268 0.983026813319 0.0735147811439 1130 -1 
1.10962268405e-14 -0.11413246572 0.993465540554 0.0 1131 -1 
9.21475079972e-15 0.209477561901 -0.973667636943 0.0899471168501 1135 -1 
9.22297860684e-15 0.995490127887 0.0948651953016 0.0 1182 -1 
9.22297860684e-15 -0.995490127887 0.0948651953016 0.0 1183 -1 
1.34234213172e-14 -0.941867409705 0.335754507689 0.0124375681842 1194 -1 
1.07360313198e-14 0.994443032445 -0.104821908783 0.00976845228807 1191 -1 
1.07360313198e-14 -0.994443032445 -0.104821908783 -0.00976845228807 1200 -1 
1.34234213172e-14 0.941867409705 0.335754507689 -0.0124375681842 1199 -1 
8.01370971041e-15 0.822930818093 -0.567324986029 -0.0304504328261 1210 -1 
1.14422626185e-14 0.914639779987 -0.395871236006 0.0819758340503 1211 -1 
8.07808278818e-15 -0.728739105003 0.684094943628 -0.030877579916 1209 -1 
8.07877040371e-15 0.72470955428 -0.688361261888 -0.0309004056218 1216 -1 
8.06914988344e-15 -0.652930142413 -0.756791745737 0.0307974465389 1249 -1 
1.57291740918e-14 0.352727171065 0.933495226297 -0.064577126546 1250 -1 
9.08172894184e-15 0.163271786567 0.982350802083 0.0912645898413 1253 -1 
1.11502925148e-14 -0.520930804504 -0.852849655968 -0.0357569746256 1251 -1 
9.21475079972e-15 -0.209477561901 -0.973667636943 0.0899471168501 1254 -1 
9.74238657109e-15 -0.636090235968 0.771546700621 0.0102420928796 1277 -1 
1.19115066251e-14 0.473943382232 -0.880457488662 0.0131255893893 1279 -1 
9.80601919381e-15 -0.459998161502 0.887919867677 0.0 1282 -1 
9.41462100924e-15 0.27632709638 -0.961063648156 0.0 1283 -1 
1.15234334991e-14 -0.898313678864 0.432013258659 0.0799817398503 1298 -1 
8.07808278818e-15 0.728739105003 0.684094943628 0.030877579916 1318 -1 
8.01370971041e-15 0.822930818093 0.567324986029 -0.0304504328261 1314 -1 
1.14422626185e-14 -0.914639779987 -0.395871236006 -0.0819758340503 1317 -1 
1.15234334991e-14 0.898313678864 0.432013258659 -0.0799817398503 1319 -1 
8.88260229033e-15 0.0913634707178 -0.995817611924 0.0 1367 -1 
9.08172894184e-15 0.163271786567 -0.982350802083 0.0912645898413 1373 -1 
1.10962268405e-14 0.11413246572 0.993465540554 0.0 1370 -1 
1.07671241428e-14 0.168088849268 0.983026813319 -0.0735147811439 1371 -1 
9.21475079972e-15 -0.209477561901 0.973667636943 0.0899471168501 1374 -1 
9.21475079972e-15 -0.209477561901 -0.973667636943 -0.0899471168501 1379 -1 
1.19115066251e-14 -0.473943382232 -0.880457488662 -0.0131255893893 1381 -1 
9.74238657109e-15 0.636090235968 0.771546700621 -0.0102420928796 1380 -1 
9.80601919381e-15 0.459998161502 0.887919867677 0.0 1392 -1 
9.41462100924e-15 -0.27632709638 -0.961063648156 -0.0 1391 -1 
1.0014171287e-14 -0.630512176002 -0.776179358083 -0.0 1394 -1 
1.0014171287e-14 0.776179358083 0.630512176002 0.0 1393 -1 
8.07331668488e-15 0.639687091028 -0.768448624109 0.0169451372577 1399 -1 
1.30252960891e-14 -0.493414466179 0.869214030325 0.0317668703361 1397 -1 
9.80601919381e-15 0.459998161502 -0.887919867677 0.0 1402 -1 
9.41462100924e-15 -0.27632709638 0.961063648156 0.0 1401 -1 
9.0816356764e-15 0.982350757562 -0.163271530524 -0.091265527099 1408 -1 
8.8825566085e-15 0.995817611924 -0.0913634707178 0.0 1411 -1 
8.8825566085e-15 -0.995817611924 -0.0913634707178 -0.0 1406 -1 
9.0816356764e-15 -0.982350757562 -0.163271530524 0.091265527099 1409 -1 
9.21475079972e-15 0.973667636943 0.209477561901 0.0899471168501 1417 -1 
9.21475079972e-15 -0.973667636943 0.209477561901 -0.0899471168501 1419 -1 
1.0014171287e-14 -0.776179358083 0.630512176002 0.0 1438 -1 
1.0014171287e-14 0.630512176002 -0.776179358083 0.0 1439 -1 
9.80601919381e-15 -0.887919867677 0.459998161502 0.0 1456 -1 
1.00141197857e-14 0.776179358083 -0.630512176002 0.0 1455 -1 
9.80606962488e-15 0.887919867677 -0.459998161502 0.0 1460 -1 
9.4146694274e-15 -0.961063648156 0.27632709638 0.0 1457 -1 
1.00141197857e-14 -0.776179358083 -0.630512176002 -0.0 1462 -1 
9.80601919381e-15 0.887919867677 0.459998161502 0.0 1461 -1 
9.4146694274e-15 0.961063648156 0.27632709638 0.0 1464 -1 
9.80606962488e-15 -0.887919867677 -0.459998161502 -0.0 1465 -1 
8.8825566085e-15 -0.0913634707178 -0.995817611924 -0.0 1472 -1 
9.0816356764e-15 -0.163271530524 0.982350757562 0.091265527099 1474 -1 
8.8825566085e-15 -0.0913634707178 0.995817611924 0.0 1470 -1 
9.21475079972e-15 0.209477561901 -0.973667636943 0.0899471168501 1477 -1 
1.07671241428e-14 0.983026813319 0.168088849268 0.0735147811439 1511 -1 
1.10962268405e-14 0.993465540554 0.11413246572 0.0 1513 -1 
1.10962268405e-14 -0.993465540554 0.11413246572 0.0 1514 -1 
1.07671241428e-14 -0.983026813319 0.168088849268 -0.0735147811439 1510 -1 
9.21475079972e-15 0.973667636943 -0.209477561901 -0.0899471168501 1517 -1 
9.21475079972e-15 -0.973667636943 -0.209477561901 0.0899471168501 1521 -1 
1.19115066251e-14 0.880457488662 -0.473943382232 -0.0131255893893 1528 -1 
9.74238657109e-15 -0.771546700621 0.636090235968 -0.0102420928796 1529 -1 
1.0014171287e-14 0.776179358083 -0.630512176002 0.0 1561 -1 
1.0014171287e-14 -0.630512176002 0.776179358083 0.0 1560 -1 
8.07877040371e-15 -0.72470955428 -0.688361261888 0.0309004056218 1569 -1 
1.30252960891e-14 0.493414466179 0.869214030325 -0.0317668703361 1593 -1 
8.07331668488e-15 -0.639687091028 -0.768448624109 -0.0169451372577 1592 -1 
9.0816356764e-15 0.163271530524 0.982350757562 0.091265527099 1599 -1 
9.41462100924e-15 0.27632709638 0.961063648156 0.0 1597 -1 
9.80601919381e-15 -0.459998161502 -0.887919867677 -0.0 1598 -1 
9.21475079972e-15 -0.209477561901 -0.973667636943 0.0899471168501 1601 -1 
1.00141197857e-14 -0.630512176002 0.776179358083 0.0 1619 -1 
9.80601919381e-15 0.459998161502 -0.887919867677 0.0 1620 -1 
9.80606962488e-15 -0.459998161502 0.887919867677 0.0 1621 -1 
9.4146694274e-15 0.27632709638 -0.961063648156 0.0 1622 -1 
9.80601919381e-15 -0.887919867677 0.459998161502 0.0 1638 -1 
9.41462100924e-15 0.961063648156 -0.27632709638 0.0 1639 -1 
9.74238657109e-15 0.771546700621 0.636090235968 0.0102420928796 1659 -1 
1.19115066251e-14 -0.880457488662 -0.473943382232 0.0131255893893 1660 -1 
9.80601919381e-15 0.887919867677 0.459998161502 0.0 1670 -1 
9.41462100924e-15 -0.961063648156 -0.27632709638 -0.0 1671 -1 
8.8825566085e-15 0.0913634707178 -0.995817611924 0.0 1700 -1 
9.0816356764e-15 0.163271530524 -0.982350757562 0.091265527099 1704 -1 
8.8825566085e-15 0.0913634707178 0.995817611924 0.0 1698 -1 
9.0816356764e-15 0.163271530524 0.982350757562 -0.091265527099 1703 -1 
9.21475079972e-15 -0.209477561901 -0.973667636943 -0.0899471168501 1708 -1 
9.21475079972e-15 -0.209477561901 0.973667636943 0.0899471168501 1711 -1 
9.80601919381e-15 -0.459998161502 -0.887919867677 -0.0 1725 -1 
1.00141197857e-14 0.630512176002 0.776179358083 0.0 1726 -1 
9.4146694274e-15 -0.27632709638 -0.961063648156 -0.0 1729 -1 
9.80606962488e-15 0.459998161502 0.887919867677 0.0 1731 -1 
1.00141197857e-14 -0.630512176002 -0.776179358083 -0.0 1732 -1 
1.00141197857e-14 0.776179358083 0.630512176002 0.0 1734 -1 
1.00141197857e-14 0.630512176002 -0.776179358083 0.0 1735 -1 
9.80601919381e-15 -0.459998161502 0.887919867677 0.0 1736 -1 
9.4146694274e-15 -0.27632709638 0.961063648156 0.0 1738 -1 
9.80606962488e-15 0.459998161502 -0.887919867677 0.0 1739 -1 
8.88260229033e-15 0.995817611924 -0.0913634707178 0.0 1749 -1 
9.08172894184e-15 0.982350802083 -0.163271786567 -0.0912645898413 1755 -1 
9.08172894184e-15 -0.982350802083 -0.163271786567 0.0912645898413 1753 -1 
8.88260229033e-15 -0.995817611924 -0.0913634707178 -0.0 1748 -1 
9.21475079972e-15 -0.973667636943 0.209477561901 -0.0899471168501 1757 -1 
9.21475079972e-15 0.973667636943 0.209477561901 0.0899471168501 1759 -1 
1.0014171287e-14 -0.776179358083 -0.630512176002 -0.0 1808 -1 
9.80606962488e-15 0.887919867677 0.459998161502 0.0 1810 -1 
1.00141197857e-14 -0.776179358083 0.630512176002 0.0 1786 -1 
1.00141197857e-14 0.630512176002 -0.776179358083 0.0 1785 -1 
9.80606962488e-15 -0.887919867677 0.459998161502 0.0 1802 -1 
1.0014171287e-14 0.776179358083 -0.630512176002 0.0 1799 -1 
9.41462100924e-15 -0.961063648156 0.27632709638 0.0 1805 -1 
9.80601919381e-15 0.887919867677 -0.459998161502 0.0 1804 -1 
9.80601919381e-15 -0.887919867677 -0.459998161502 -0.0 1811 -1 
9.41462100924e-15 0.961063648156 0.27632709638 0.0 1812 -1 
8.88260229033e-15 -0.0913634707178 -0.995817611924 -0.0 1814 -1 
8.88260229033e-15 -0.0913634707178 0.995817611924 0.0 1815 -1 
9.08172894184e-15 -0.163271786567 0.982350802083 0.0912645898413 1816 -1 
9.21475079972e-15 0.209477561901 -0.973667636943 0.0899471168501 1820 -1 
1.0014171287e-14 -0.630512176002 0.776179358083 0.0 1931 -1 
9.80606962488e-15 0.459998161502 -0.887919867677 0.0 1928 -1 
1.00141197857e-14 -0.776179358083 0.630512176002 0.0 2097 -1 
1.00141197857e-14 0.630512176002 -0.776179358083 0.0 2101 -1 
9.0816356764e-15 0.982350757562 0.163271530524 0.091265527099 1836 -1 
8.8825566085e-15 0.995817611924 0.0913634707178 0.0 1840 -1 
8.8825566085e-15 -0.995817611924 0.0913634707178 0.0 1839 -1 
9.0816356764e-15 -0.982350757562 0.163271530524 -0.091265527099 1843 -1 
9.21475079972e-15 0.973667636943 -0.209477561901 -0.0899471168501 1847 -1 
9.21475079972e-15 -0.973667636943 -0.209477561901 0.0899471168501 1849 -1 
9.80601919381e-15 0.887919867677 -0.459998161502 0.0 1858 -1 
1.00141197857e-14 -0.776179358083 0.630512176002 0.0 1857 -1 
1.00141197857e-14 0.776179358083 -0.630512176002 0.0 1895 -1 
1.00141197857e-14 -0.630512176002 0.776179358083 0.0 1894 -1 
1.0014171287e-14 0.630512176002 0.776179358083 0.0 1897 -1 
1.0014171287e-14 -0.776179358083 -0.630512176002 -0.0 1896 -1 
9.80601919381e-15 0.459998161502 0.887919867677 0.0 1912 -1 
1.00141197857e-14 -0.630512176002 -0.776179358083 -0.0 1913 -1 
9.80606962488e-15 -0.459998161502 -0.887919867677 -0.0 1922 -1 
9.4146694274e-15 0.27632709638 0.961063648156 0.0 1921 -1 
9.08172894184e-15 0.163271786567 0.982350802083 0.0912645898413 1918 -1 
9.21475079972e-15 -0.209477561901 -0.973667636943 0.0899471168501 1924 -1 
9.80601919381e-15 -0.459998161502 0.887919867677 0.0 1940 -1 
9.41462100924e-15 0.27632709638 -0.961063648156 0.0 1941 -1 
9.4146694274e-15 0.961063648156 -0.27632709638 0.0 1963 -1 
9.80606962488e-15 -0.887919867677 0.459998161502 0.0 1965 -1 
1.00141197857e-14 0.776179358083 0.630512176002 0.0 1979 -1 
9.80601919381e-15 -0.887919867677 -0.459998161502 -0.0 1977 -1 
9.80606962488e-15 0.887919867677 0.459998161502 0.0 1989 -1 
9.4146694274e-15 -0.961063648156 -0.27632709638 -0.0 1990 -1 
9.08172894184e-15 0.163271786567 -0.982350802083 0.0912645898413 2017 -1 
8.88260229033e-15 0.0913634707178 -0.995817611924 0.0 2016 -1 
9.08172894184e-15 0.163271786567 0.982350802083 -0.0912645898413 2019 -1 
8.88260229033e-15 0.0913634707178 0.995817611924 0.0 2015 -1 
9.21475079972e-15 -0.209477561901 0.973667636943 0.0899471168501 2022 -1 
9.21475079972e-15 -0.209477561901 -0.973667636943 -0.0899471168501 2023 -1 
9.80606962488e-15 -0.459998161502 -0.887919867677 -0.0 2052 -1 
1.0014171287e-14 0.630512176002 0.776179358083 0.0 2051 -1 
9.41462100924e-15 -0.27632709638 -0.961063648156 -0.0 2058 -1 
9.80601919381e-15 0.459998161502 0.887919867677 0.0 2059 -1 
1.00141197857e-14 0.776179358083 0.630512176002 0.0 2060 -1 
1.00141197857e-14 -0.630512176002 -0.776179358083 -0.0 2061 -1 
1.0014171287e-14 0.630512176002 -0.776179358083 0.0 2064 -1 
9.80606962488e-15 -0.459998161502 0.887919867677 0.0 2063 -1 
9.80601919381e-15 0.459998161502 -0.887919867677 0.0 2066 -1 
9.41462100924e-15 -0.27632709638 0.961063648156 0.0 2067 -1 
9.0816356764e-15 0.982350757562 -0.163271530524 -0.091265527099 2082 -1 
8.8825566085e-15 0.995817611924 -0.0913634707178 0.0 2076 -1 
8.8825566085e-15 -0.995817611924 -0.0913634707178 -0.0 2077 -1 
9.0816356764e-15 -0.982350757562 -0.163271530524 0.091265527099 2079 -1 
9.21475079972e-15 -0.973667636943 0.209477561901 -0.0899471168501 2084 -1 
9.21475079972e-15 0.973667636943 0.209477561901 0.0899471168501 2085 -1 
1.00141197857e-14 -0.776179358083 -0.630512176002 -0.0 2087 -1 
9.80601919381e-15 0.887919867677 0.459998161502 0.0 2086 -1 
9.80606962488e-15 -0.887919867677 -0.459998161502 -0.0 2130 -1 
9.4146694274e-15 0.961063648156 0.27632709638 0.0 2128 -1 
1.00141197857e-14 0.776179358083 -0.630512176002 0.0 2120 -1 
9.80601919381e-15 -0.887919867677 0.459998161502 0.0 2119 -1 
9.80606962488e-15 0.887919867677 -0.459998161502 0.0 2122 -1 
9.4146694274e-15 -0.961063648156 0.27632709638 0.0 2123 -1 
8.8825566085e-15 -0.0913634707178 -0.995817611924 -0.0 2144 -1 
8.8825566085e-15 -0.0913634707178 0.995817611924 0.0 2142 -1 
9.0816356764e-15 -0.163271530524 0.982350757562 0.091265527099 2143 -1 
1.00141197857e-14 -0.630512176002 0.776179358083 0.0 2146 -1 
9.80601919381e-15 0.459998161502 -0.887919867677 0.0 2145 -1 
1.0014171287e-14 0.630512176002 -0.776179358083 0.0 2148 -1 
1.0014171287e-14 -0.776179358083 0.630512176002 0.0 2149 -1 
8.88260229033e-15 0.995817611924 0.0913634707178 0.0 2168 -1 
9.08172894184e-15 0.982350802083 0.163271786567 0.0912645898413 2170 -1 
9.08172894184e-15 -0.982350802083 0.163271786567 -0.0912645898413 2174 -1 
8.88260229033e-15 -0.995817611924 0.0913634707178 0.0 2171 -1 
9.21475079972e-15 -0.973667636943 -0.209477561901 0.0899471168501 2179 -1 
9.21475079972e-15 0.973667636943 -0.209477561901 -0.0899471168501 2180 -1 
9.80606962488e-15 0.887919867677 -0.459998161502 0.0 2182 -1 
1.0014171287e-14 -0.776179358083 0.630512176002 0.0 2183 -1 
1.00141197857e-14 -0.630512176002 0.776179358083 0.0 2205 -1 
1.00141197857e-14 0.776179358083 -0.630512176002 0.0 2206 -1 
9.80606962488e-15 -0.459998161502 0.887919867677 0.0 2207 -1 
9.21475079972e-15 0.209477561901 -0.973667636943 0.0899471168501 2208 -1 
9.4146694274e-15 -0.27632709638 0.961063648156 0.0 2246 -1 
1.00141197857e-14 0.630512176002 0.776179358083 0.0 2210 -1 
1.00141197857e-14 -0.776179358083 -0.630512176002 -0.0 2209 -1 
9.80606962488e-15 0.459998161502 0.887919867677 0.0 2224 -1 
1.0014171287e-14 -0.630512176002 -0.776179358083 -0.0 2223 -1 
9.41462100924e-15 0.27632709638 0.961063648156 0.0 2230 -1 
9.0816356764e-15 0.163271530524 0.982350757562 0.091265527099 2234 -1 
9.80601919381e-15 -0.459998161502 -0.887919867677 -0.0 2229 -1 
9.21475079972e-15 -0.209477561901 -0.973667636943 0.0899471168501 2236 -1 
9.41462100924e-15 0.961063648156 -0.27632709638 0.0 2281 -1 
9.80601919381e-15 -0.887919867677 0.459998161502 0.0 2282 -1 
1.0014171287e-14 0.776179358083 0.630512176002 0.0 2290 -1 
9.80606962488e-15 -0.887919867677 -0.459998161502 -0.0 2291 -1 
9.80601919381e-15 0.887919867677 0.459998161502 0.0 2311 -1 
9.41462100924e-15 -0.961063648156 -0.27632709638 -0.0 2313 -1 
8.8825566085e-15 0.0913634707178 -0.995817611924 0.0 2332 -1 
9.0816356764e-15 0.163271530524 -0.982350757562 0.091265527099 2336 -1 
9.0816356764e-15 0.163271530524 0.982350757562 -0.091265527099 2331 -1 
8.8825566085e-15 0.0913634707178 0.995817611924 0.0 2330 -1 
9.21475079972e-15 -0.209477561901 -0.973667636943 -0.0899471168501 2338 -1 
9.21475079972e-15 -0.209477561901 0.973667636943 0.0899471168501 2340 -1 
9.80601919381e-15 -0.459998161502 -0.887919867677 -0.0 2361 -1 
1.00141197857e-14 0.630512176002 0.776179358083 0.0 2360 -1 
9.80606962488e-15 0.459998161502 0.887919867677 0.0 2369 -1 
9.4146694274e-15 -0.27632709638 -0.961063648156 -0.0 2371 -1 
1.0014171287e-14 0.776179358083 0.630512176002 0.0 2376 -1 
1.0014171287e-14 -0.630512176002 -0.776179358083 -0.0 2377 -1 
1.00141197857e-14 0.630512176002 -0.776179358083 0.0 2378 -1 
9.80601919381e-15 -0.459998161502 0.887919867677 0.0 2379 -1 
9.80606962488e-15 0.459998161502 -0.887919867677 0.0 2381 -1 
9.4146694274e-15 -0.27632709638 0.961063648156 0.0 2380 -1 
8.88260229033e-15 0.995817611924 -0.0913634707178 0.0 2397 -1 
9.08172894184e-15 0.982350802083 -0.163271786567 -0.0912645898413 2395 -1 
8.88260229033e-15 -0.995817611924 -0.0913634707178 -0.0 2394 -1 
9.08172894184e-15 -0.982350802083 -0.163271786567 0.0912645898413 2393 -1 
9.21465752229e-15 0.973667506446 0.209477777495 0.0899480273599 2401 -1 
8.58029201012e-15 0.887919867677 0.459998161502 0.0 2404 -1 
8.76238056311e-15 -0.776179358083 -0.630512176002 -0.0 2403 -1 
5.88416233985e-15 0.961063648156 0.27632709638 0.0 2406 -1 
6.12878721166e-15 -0.887919867677 -0.459998161502 -0.0 2405 -1 
1.06400151476e-14 0.776179358083 -0.630512176002 0.0 2429 -1 
1.04189080012e-14 -0.887919867677 0.459998161502 0.0 2430 -1 
9.21465752229e-15 -0.973667506446 0.209477777495 -0.0899480273599 2433 -1 
1.01494157796e-14 0.93459665973 -0.342882601992 -0.0946604715409 2434 -1 
8.88260229033e-15 -0.0913634707178 -0.995817611924 -0.0 2453 -1 
8.88260229033e-15 -0.0913634707178 0.995817611924 0.0 2454 -1 
9.08172894184e-15 0.163271786567 -0.982350802083 -0.0912645898413 2516 -1 
9.21465752229e-15 0.209477777495 -0.973667506446 0.0899480273599 2518 -1 
5.88416233985e-15 0.27632709638 -0.961063648156 0.0 2514 -1 
6.12878721166e-15 0.459998161502 -0.887919867677 0.0 2457 -1 
8.76238056311e-15 -0.630512176002 0.776179358083 0.0 2455 -1 
8.58029201012e-15 0.459998161502 -0.887919867677 0.0 2456 -1 
7.51058983925e-15 -0.776179358083 0.630512176002 0.0 2459 -1 
7.51058983925e-15 0.630512176002 -0.776179358083 0.0 2460 -1 
8.8825566085e-15 0.995817611924 0.0913634707178 0.0 2471 -1 
9.0816356764e-15 0.982350757562 0.163271530524 0.091265527099 2476 -1 
9.0816356764e-15 -0.982350757562 0.163271530524 -0.091265527099 2472 -1 
8.8825566085e-15 -0.995817611924 0.0913634707178 0.0 2473 -1 
9.21475079972e-15 -0.973667636943 -0.209477561901 0.0899471168501 2479 -1 
9.21475079972e-15 0.973667636943 -0.209477561901 -0.0899471168501 2480 -1 
9.80601919381e-15 0.887919867677 -0.459998161502 0.0 2482 -1 
1.00141197857e-14 -0.776179358083 0.630512176002 0.0 2481 -1 
9.80606962488e-15 -0.887919867677 0.459998161502 0.0 2580 -1 
9.4146694274e-15 0.961063648156 -0.27632709638 0.0 2581 -1 
1.0014171287e-14 -0.630512176002 0.776179358083 0.0 2513 -1 
1.0014171287e-14 0.776179358083 -0.630512176002 0.0 2512 -1 
1.00141197857e-14 0.630512176002 0.776179358083 0.0 2524 -1 
1.00141197857e-14 -0.776179358083 -0.630512176002 -0.0 2523 -1 
1.00141197857e-14 -0.630512176002 -0.776179358083 -0.0 2542 -1 
9.80601919381e-15 0.459998161502 0.887919867677 0.0 2541 -1 
9.80606962488e-15 -0.459998161502 -0.887919867677 -0.0 2546 -1 
9.4146694274e-15 0.27632709638 0.961063648156 0.0 2544 -1 
9.08172894184e-15 0.163271786567 0.982350802083 0.0912645898413 2545 -1 
1.00141197857e-14 0.776179358083 0.630512176002 0.0 2598 -1 
9.80601919381e-15 -0.887919867677 -0.459998161502 -0.0 2599 -1 
9.80606962488e-15 0.887919867677 0.459998161502 0.0 2619 -1 
9.4146694274e-15 -0.961063648156 -0.27632709638 -0.0 2620 -1 
8.88260229033e-15 0.0913634707178 -0.995817611924 0.0 2634 -1 
9.08172894184e-15 0.163271786567 -0.982350802083 0.0912645898413 2635 -1 
8.88260229033e-15 0.0913634707178 0.995817611924 0.0 2631 -1 
9.08172894184e-15 0.163271786567 0.982350802083 -0.0912645898413 2633 -1 
9.21465752229e-15 -0.209477777495 0.973667506446 0.0899480273599 2639 -1 
9.21465752229e-15 -0.209477777495 -0.973667506446 -0.0899480273599 2640 -1 
8.58029201012e-15 -0.459998161502 -0.887919867677 -0.0 2668 -1 
8.76238056311e-15 0.630512176002 0.776179358083 0.0 2669 -1 
5.88416233985e-15 -0.27632709638 -0.961063648156 -0.0 2672 -1 
6.12878721166e-15 0.459998161502 0.887919867677 0.0 2674 -1 
7.51058983925e-15 0.776179358083 0.630512176002 0.0 2686 -1 
7.51058983925e-15 -0.630512176002 -0.776179358083 -0.0 2684 -1 
8.58029201012e-15 -0.459998161502 0.887919867677 0.0 2693 -1 
8.76238056311e-15 0.630512176002 -0.776179358083 0.0 2694 -1 
5.88416233985e-15 -0.27632709638 0.961063648156 0.0 2696 -1 
6.12878721166e-15 0.459998161502 -0.887919867677 0.0 2697 -1 
9.21465752229e-15 -0.209477777495 -0.973667506446 0.0899480273599 2698 -1 
8.8825566085e-15 0.995817611924 -0.0913634707178 0.0 2714 -1 
5.78666498737e-15 -0.968509340321 -0.203651714523 0.143232806588 2719 -1 
8.8825566085e-15 -0.995817611924 -0.0913634707178 -0.0 2713 -1 
1.13849887563e-14 0.982290314846 0.187365251207 0.0 2722 -1 
1.23966440444e-14 -0.821435575327 -0.563934377558 0.0849800764646 2721 -1 
6.12873678059e-15 0.887919867677 0.459998161502 0.0 2720 -1 
7.48257369839e-15 0.818106932086 -0.557565571281 -0.140789493196 2748 -1 
1.0185301067e-14 -0.984471855905 0.155541287972 0.0813761185332 2750 -1 
1.14621196819e-14 -0.915085629803 0.394452267276 -0.0838194426707 2749 -1 
8.8825566085e-15 -0.0913634707178 -0.995817611924 -0.0 2782 -1 
5.78666498737e-15 -0.203651714523 0.968509340321 0.143232806588 2783 -1 
8.8825566085e-15 -0.0913634707178 0.995817611924 0.0 2781 -1 
6.12873678059e-15 -0.459998161502 0.887919867677 0.0 2784 -1 
1.23966440444e-14 -0.563934377558 0.821435575327 0.0849800764646 2787 -1 
1.13849887563e-14 0.187365251207 -0.982290314846 0.0 2786 -1 
1.47877865257e-14 0.54900962355 -0.835816028352 0.0 2791 -1 
1.47877865257e-14 -0.835816028352 0.54900962355 0.0 2793 -1 
8.88260229033e-15 0.995817611924 0.0913634707178 0.0 2795 -1 
9.08172894184e-15 0.982350802083 0.163271786567 0.0912645898413 2796 -1 
8.88260229033e-15 -0.995817611924 0.0913634707178 0.0 2797 -1 
9.08172894184e-15 -0.982350802083 0.163271786567 -0.0912645898413 2798 -1 
9.21465752229e-15 -0.973667506446 -0.209477777495 0.0899480273599 2805 -1 
9.21465752229e-15 0.973667506446 -0.209477777495 -0.0899480273599 2806 -1 
8.58029201012e-15 0.887919867677 -0.459998161502 0.0 2811 -1 
8.76238056311e-15 -0.776179358083 0.630512176002 0.0 2810 -1 
5.88416233985e-15 0.961063648156 -0.27632709638 0.0 2814 -1 
6.12878721166e-15 -0.887919867677 0.459998161502 0.0 2813 -1 
7.51058983925e-15 -0.630512176002 0.776179358083 0.0 2837 -1 
7.51058983925e-15 0.776179358083 -0.630512176002 0.0 2838 -1 
1.04189080012e-14 0.459998161502 0.887919867677 0.0 2856 -1 
1.01494157796e-14 0.342882601992 0.93459665973 0.0946604715409 2851 -1 
1.0014171287e-14 -0.776179358083 -0.630512176002 -0.0 2852 -1 
1.0014171287e-14 0.630512176002 0.776179358083 0.0 2854 -1 
1.06400151476e-14 0.630512176002 0.776179358083 0.0 2861 -1 
5.88416233985e-15 -0.961063648156 -0.27632709638 -0.0 2912 -1 
6.12878721166e-15 -0.887919867677 -0.459998161502 -0.0 2903 -1 
8.76238056311e-15 0.776179358083 0.630512176002 0.0 2904 -1 
8.58029201012e-15 -0.887919867677 -0.459998161502 -0.0 2902 -1 
7.51058983925e-15 -0.630512176002 -0.776179358083 0.0 3142 -1 
7.51058983925e-15 -0.776179358083 -0.630512176002 -0.0 3144 -1 
5.78666498737e-15 0.203651714523 -0.968509340321 0.143232806588 2928 -1 
8.8825566085e-15 0.0913634707178 -0.995817611924 0.0 2924 -1 
5.78666498737e-15 0.203651714523 0.968509340321 -0.143232806588 2923 -1 
8.8825566085e-15 0.0913634707178 0.995817611924 0.0 2922 -1 
1.13849887563e-14 -0.187365251207 -0.982290314846 -0.0 2952 -1 
1.23966440444e-14 0.563934377558 0.821435575327 -0.0849800764646 2955 -1 
6.12873678059e-15 -0.459998161502 -0.887919867677 0.0 2957 -1 
1.47877865257e-14 -0.54900962355 -0.835816028352 -0.0 2961 -1 
1.47877865257e-14 0.835816028352 0.54900962355 0.0 2964 -1 
1.13849887563e-14 -0.187365251207 0.982290314846 0.0 2981 -1 
1.23966440444e-14 0.563934377558 -0.821435575327 0.0849800764646 2979 -1 
6.12873678059e-15 -0.459998161502 0.887919867677 0.0 2978 -1 
7.48257369839e-15 -0.557565571281 -0.818106932086 -0.140789493196 2983 -1 
1.0185301067e-14 0.155541287972 0.984471855905 0.0813761185332 2986 -1 
1.14621196819e-14 -0.394452267276 -0.915085629803 0.0838194426707 2985 -1 
1.8216150639e-14 0.982290314846 -0.187365251207 0.0 3032 -1 
1.8216150639e-14 -0.982290314846 -0.187365251207 -0.0 3034 -1 
1.47876851242e-14 -0.835816028352 -0.54900962355 -0.0 3039 -1 
1.97170149004e-14 -0.835816028352 -0.54900962355 -0.0 3041 -1 
1.8216150639e-14 0.982290314846 0.187365251207 0.0 3038 -1 
2.2181578387e-14 0.835816028352 -0.54900962355 0.0 3056 -1 
2.04931109172e-14 -0.982290314846 0.187365251207 0.0 3042 -1 
1.8216150639e-14 -0.187365251207 -0.982290314846 -0.0 3087 -1 
1.8216150639e-14 -0.187365251207 0.982290314846 0.0 3085 -1 
1.97170149004e-14 -0.54900962355 0.835816028352 0.0 3092 -1 
1.8216150639e-14 0.187365251207 -0.982290314846 0.0 3091 -1 
1.47876851242e-14 0.54900962355 -0.835816028352 0.0 3105 -1 
1.47876851242e-14 -0.835816028352 0.54900962355 0.0 3104 -1 
5.78666498737e-15 0.968509340321 0.203651714523 0.143232806588 3109 -1 
8.8825566085e-15 0.995817611924 0.0913634707178 0.0 3107 -1 
5.78666498737e-15 -0.968509340321 0.203651714523 -0.143232806588 3110 -1 
8.8825566085e-15 -0.995817611924 0.0913634707178 0.0 3108 -1 
1.13849887563e-14 0.982290314846 -0.187365251207 0.0 3117 -1 
1.23966440444e-14 -0.821435575327 0.563934377558 -0.0849800764646 3118 -1 
6.12873678059e-15 0.887919867677 -0.459998161502 0.0 3119 -1 
1.47877865257e-14 0.835816028352 -0.54900962355 0.0 3133 -1 
1.47877865257e-14 -0.54900962355 0.835816028352 0.0 3124 -1 
6.12873678059e-15 0.887919867677 0.459998161502 0.0 3181 -1 
1.23966440444e-14 0.821435575327 0.563934377558 0.0849800764646 3179 -1 
1.13849887563e-14 -0.982290314846 -0.187365251207 -0.0 3182 -1 
1.47877865257e-14 -0.835816028352 -0.54900962355 -0.0 3186 -1 
1.47877865257e-14 0.54900962355 0.835816028352 0.0 3184 -1 
1.8216150639e-14 0.187365251207 -0.982290314846 0.0 3201 -1 
1.8216150639e-14 0.187365251207 0.982290314846 0.0 3200 -1 
1.8216150639e-14 -0.187365251207 -0.982290314846 -0.0 3236 -1 
1.97170149004e-14 0.54900962355 0.835816028352 0.0 3237 -1 
1.47876851242e-14 0.54900962355 0.835816028352 0.0 3234 -1 
1.72523500123e-14 0.835816028352 0.54900962355 0.0 3254 -1 
1.47876851242e-14 0.835816028352 0.54900962355 0.0 3256 -1 
1.82160569562e-14 0.187365251207 0.982290314846 0.0 3257 -1 
1.82160569562e-14 -0.187365251207 0.982290314846 0.0 3473 -1 
1.97170149004e-14 0.54900962355 -0.835816028352 0.0 3258 -1 
1.8216150639e-14 -0.187365251207 0.982290314846 0.0 3260 -1 
2.2181578387e-14 -0.54900962355 -0.835816028352 -0.0 3261 -1 
2.04931109172e-14 0.187365251207 0.982290314846 0.0 3262 -1 
8.70415759865e-15 -0.821619848469 -0.557039015304 -0.121030409533 3265 -1 
1.59390966781e-14 -0.187365251207 -0.982290314846 -0.0 3492 -1 
1.72523500123e-14 -0.54900962355 -0.835816028352 0.0 3274 -1 
1.47876851242e-14 0.54900962355 0.835816028352 0.0 3275 -1 
8.70415759865e-15 -0.557039015304 -0.821619848469 -0.121030409533 3276 -1 
1.82160569562e-14 0.982290314846 -0.187365251207 0.0 3320 -1 
1.82160569562e-14 -0.982290314846 -0.187365251207 -0.0 3319 -1 
1.59390966781e-14 -0.982290314846 -0.187365251207 -0.0 3318 -1 
1.59390966781e-14 -0.982290314846 0.187365251207 0.0 3330 -1 
1.72523500123e-14 0.835816028352 -0.54900962355 0.0 3328 -1 
1.82160569562e-14 -0.187365251207 -0.982290314846 -0.0 3376 -1 
1.82160569562e-14 -0.187365251207 0.982290314846 0.0 3372 -1 
1.59390966781e-14 0.187365251207 -0.982290314846 0.0 3384 -1 
1.72523500123e-14 -0.54900962355 0.835816028352 0.0 3383 -1 
1.47876851242e-14 -0.835816028352 0.54900962355 0.0 3398 -1 
1.47876851242e-14 0.54900962355 -0.835816028352 0.0 3397 -1 
1.47876851242e-14 -0.54900962355 0.835816028352 0.0 3400 -1 
1.8216150639e-14 0.982290314846 0.187365251207 0.0 3405 -1 
1.8216150639e-14 -0.982290314846 0.187365251207 0.0 3406 -1 
1.8216150639e-14 0.982290314846 -0.187365251207 0.0 3416 -1 
1.97170149004e-14 -0.835816028352 0.54900962355 0.0 3414 -1 
1.47876851242e-14 -0.835816028352 0.54900962355 0.0 3415 -1 
1.47876851242e-14 0.54900962355 0.835816028352 0.0 3458 -1 
1.47876851242e-14 0.835816028352 0.54900962355 0.0 3460 -1 
1.97170149004e-14 0.835816028352 0.54900962355 0.0 3461 -1 
1.8216150639e-14 -0.982290314846 -0.187365251207 -0.0 3463 -1 
1.82160569562e-14 0.982290314846 -0.187365251207 0.0 3602 -1 
1.82160569562e-14 0.982290314846 0.187365251207 0.0 3510 -1 
8.58029201012e-15 -0.887919867677 -0.459998161502 -0.0 3511 -1 
1.59390966781e-14 0.982290314846 0.187365251207 0.0 3512 -1 
9.21470563255e-15 -0.973667472754 -0.209478135751 -0.0899475577385 3691 -1 
1.0014171287e-14 -0.630512176002 -0.776179358083 -0.0 3513 -1 
9.89185694769e-15 0.844803393482 0.524371337397 -0.106498482982 3537 -1 
1.0014171287e-14 0.776179358083 0.630512176002 0.0 3514 -1 
9.89185694769e-15 0.524371337397 0.844803393482 -0.106498482982 3568 -1 
8.58029201012e-15 0.459998161502 0.887919867677 0.0 3553 -1 
1.82160569562e-14 0.187365251207 0.982290314846 0.0 3515 -1 
1.59390966781e-14 0.187365251207 0.982290314846 0.0 3558 -1 
9.21470563255e-15 0.209478135751 0.973667472754 0.0899475577385 3560 -1 
1.82160569562e-14 -0.187365251207 0.982290314846 0.0 3517 -1 
1.59390966781e-14 0.187365251207 -0.982290314846 0.0 3516 -1 
1.72523500123e-14 0.54900962355 -0.835816028352 0.0 3519 -1 
1.47876851242e-14 -0.54900962355 0.835816028352 0.0 3522 -1 
8.70415759865e-15 0.557039015304 -0.821619848469 -0.121030409533 3523 -1 
1.48533406561e-14 -0.824256736661 -0.561756645065 -0.0709246346117 3538 -1 
1.59390966781e-14 0.187365251207 0.982290314846 0.0 3524 -1 
1.72523500123e-14 -0.54900962355 -0.835816028352 -0.0 3525 -1 
1.59390966781e-14 -0.982290314846 0.187365251207 0.0 3617 -1 
9.21470563255e-15 -0.973667472754 0.209478135751 -0.0899475577385 3695 -1 
8.58029201012e-15 -0.887919867677 0.459998161502 0.0 3618 -1 
8.70415759865e-15 0.821619848469 -0.557039015304 0.121030409533 3619 -1 
8.70415759865e-15 -0.557039015304 0.821619848469 -0.121030409533 3625 -1 
8.58029201012e-15 -0.459998161502 0.887919867677 0.0 3627 -1 
1.82160569562e-14 -0.187365251207 -0.982290314846 -0.0 3676 -1 
1.82160569562e-14 -0.187365251207 0.982290314846 0.0 3674 -1 
1.59390966781e-14 -0.187365251207 0.982290314846 0.0 3672 -1 
9.21470563255e-15 0.209478135751 -0.973667472754 0.0899475577385 3677 -1 
1.47876851242e-14 0.54900962355 0.835816028352 0.0 3706 -1 
8.70415759865e-15 -0.557039015304 -0.821619848469 0.121030409533 3707 -1 
1.59390966781e-14 0.187365251207 0.982290314846 0.0 3711 -1 
9.21470563255e-15 0.209478135751 0.973667472754 -0.0899475577385 3709 -1 
8.58029201012e-15 -0.459998161502 -0.887919867677 -0.0 3854 -1 
1.0014171287e-14 -0.776179358083 0.630512176002 0.0 3713 -1 
9.89185694769e-15 0.844803393482 -0.524371337397 -0.106498482982 3929 -1 
9.89185694769e-15 0.524371337397 -0.844803393482 -0.106498482982 3940 -1 
1.0014171287e-14 0.630512176002 -0.776179358083 0.0 3712 -1 
1.48533406561e-14 0.824256736661 -0.561756645065 0.0709246346117 3930 -1 
1.72523500123e-14 0.835816028352 -0.54900962355 0.0 3728 -1 
1.47876851242e-14 -0.835816028352 0.54900962355 0.0 3731 -1 
8.70415759865e-15 -0.821619848469 0.557039015304 0.121030409533 3727 -1 
1.82160569562e-14 0.982290314846 0.187365251207 0.0 3740 -1 
1.82160569562e-14 -0.982290314846 0.187365251207 0.0 3741 -1 
1.59390966781e-14 -0.982290314846 0.187365251207 0.0 3744 -1 
1.59390966781e-14 -0.982290314846 -0.187365251207 -0.0 3768 -1 
1.72523500123e-14 -0.835816028352 -0.54900962355 0.0 3767 -1 
1.47876851242e-14 0.835816028352 0.54900962355 0.0 3769 -1 
8.70415759865e-15 -0.821619848469 -0.557039015304 0.121030409533 3775 -1 
1.48533406561e-14 -0.561756645065 -0.824256736661 -0.0709246346117 3812 -1 
1.21176170191e-14 0.910032673323 -0.413408996422 -0.0305538076588 3927 -1 
5.86371552768e-15 0.964816754975 -0.262206540519 0.0193999852557 3813 -1 
8.88260229033e-15 0.995817611924 -0.0913634707178 0.0 3817 -1 
5.62784741916e-15 0.989503884813 -0.13404586008 -0.0539793417521 3815 -1 
8.88260229033e-15 -0.995817611924 -0.0913634707178 -0.0 3814 -1 
5.86371552768e-15 0.964816754975 0.262206540519 0.0193999852557 3818 -1 
5.62784741916e-15 0.989503884813 0.13404586008 -0.0539793417521 3820 -1 
1.21176170191e-14 -0.910032673323 -0.413408996422 0.0305538076588 3819 -1 
9.70786025728e-15 0.907473207044 0.418375266801 0.0381380994239 3824 -1 
1.00141197857e-14 0.776179358083 0.630512176002 0.0 3826 -1 
1.00141197857e-14 -0.630512176002 -0.776179358083 -0.0 3827 -1 
8.88260229033e-15 0.0913634707178 -0.995817611924 0.0 3830 -1 
8.88260229033e-15 -0.0913634707178 -0.995817611924 0.0 3829 -1 
1.21176170191e-14 0.413408996422 0.910032673323 -0.0305538076588 3833 -1 
5.86371552768e-15 -0.262206540519 -0.964816754975 -0.0193999852557 3835 -1 
5.62784741916e-15 -0.13404586008 -0.989503884813 0.0539793417521 3832 -1 
8.58029201012e-15 0.459998161502 -0.887919867677 0.0 3837 -1 
1.59390966781e-14 0.187365251207 -0.982290314846 0.0 3838 -1 
9.21470563255e-15 -0.209478135751 0.973667472754 0.0899475577385 3839 -1 
1.0014171287e-14 0.776179358083 -0.630512176002 0.0 3841 -1 
9.89185694769e-15 -0.524371337397 0.844803393482 -0.106498482982 3847 -1 
1.0014171287e-14 -0.630512176002 0.776179358083 0.0 3843 -1 
1.0014171287e-14 -0.776179358083 -0.630512176002 -0.0 3849 -1 
9.80606962488e-15 0.887919867677 0.459998161502 0.0 3850 -1 
5.86371552768e-15 0.262206540519 -0.964816754975 0.0193999852557 3942 -1 
1.48533406561e-14 -0.561756645065 0.824256736661 -0.0709246346117 3947 -1 
1.21176170191e-14 0.413408996422 -0.910032673323 -0.0305538076588 3946 -1 
8.88260229033e-15 -0.0913634707178 -0.995817611924 -0.0 3996 -1 
5.62784741916e-15 -0.13404586008 0.989503884813 0.0539793417521 3998 -1 
8.88260229033e-15 -0.0913634707178 0.995817611924 0.0 3999 -1 
5.86371552768e-15 -0.262206540519 -0.964816754975 0.0193999852557 4003 -1 
5.62784741916e-15 0.13404586008 0.989503884813 0.0539793417521 4002 -1 
1.0014171287e-14 0.630512176002 0.776179358083 0.0 4040 -1 
9.89185694769e-15 0.524371337397 0.844803393482 0.106498482982 4038 -1 
1.0014171287e-14 -0.776179358083 -0.630512176002 -0.0 4041 -1 
1.48533406561e-14 -0.561756645065 -0.824256736661 0.0709246346117 4044 -1 
1.21176170191e-14 0.413408996422 0.910032673323 0.0305538076588 4043 -1 
9.70786025728e-15 -0.907473207044 0.418375266801 -0.0381380994239 4046 -1 
1.00141197857e-14 -0.776179358083 0.630512176002 0.0 4050 -1 
1.00141197857e-14 0.630512176002 -0.776179358083 0.0 4049 -1 
1.0014171287e-14 0.776179358083 -0.630512176002 0.0 4053 -1 
9.80606962488e-15 -0.887919867677 0.459998161502 0.0 4052 -1 
9.70786025728e-15 -0.418375266801 0.907473207044 -0.0381380994239 4055 -1 
9.80606962488e-15 0.459998161502 -0.887919867677 0.0 4256 -1 
1.0014171287e-14 -0.630512176002 0.776179358083 0.0 4259 -1 
9.89185694769e-15 -0.844803393482 0.524371337397 -0.106498482982 4073 -1 
8.58029201012e-15 0.887919867677 -0.459998161502 0.0 4072 -1 
1.82160569562e-14 0.982290314846 0.187365251207 0.0 4080 -1 
1.82160569562e-14 0.982290314846 -0.187365251207 0.0 4084 -1 
1.59390966781e-14 -0.982290314846 0.187365251207 0.0 4081 -1 
9.21470563255e-15 0.973667472754 -0.209478135751 -0.0899475577385 4088 -1 
8.58029201012e-15 0.887919867677 0.459998161502 0.0 4091 -1 
1.59390966781e-14 -0.982290314846 -0.187365251207 -0.0 4090 -1 
9.89185694769e-15 0.844803393482 0.524371337397 0.106498482982 4093 -1 
9.21470563255e-15 0.973667472754 0.209478135751 -0.0899475577385 4102 -1 
1.48533406561e-14 -0.824256736661 -0.561756645065 0.0709246346117 4110 -1 
5.86371552768e-15 0.262206540519 -0.964816754975 -0.0193999852557 4139 -1 
5.62784741916e-15 -0.13404586008 0.989503884813 -0.0539793417521 4138 -1 
9.70786025728e-15 -0.418375266801 -0.907473207044 -0.0381380994239 4145 -1 
1.0014171287e-14 0.630512176002 0.776179358083 0.0 4149 -1 
9.80606962488e-15 -0.459998161502 -0.887919867677 -0.0 4150 -1 
1.35066931674e-14 -0.990302740609 0.138926174434 0.0 4155 -1 
1.37208073762e-14 0.978890171211 -0.199013608768 -0.0465576656697 4154 -1 
1.35066931674e-14 -0.990302740609 -0.138926174434 -0.0 4156 -1 
1.37208073762e-14 -0.978890171211 -0.199013608768 0.0465576656697 4157 -1 
9.08172894184e-15 0.982350802083 0.163271786567 0.0912645898413 4160 -1 
9.08172894184e-15 -0.982350802083 0.163271786567 -0.0912645898413 4162 -1 
9.80606962488e-15 -0.887919867677 -0.459998161502 -0.0 4171 -1 
9.4146694274e-15 0.961063648156 0.27632709638 0.0 4170 -1 
1.0014171287e-14 -0.630512176002 -0.776179358083 -0.0 4174 -1 
1.0014171287e-14 0.776179358083 0.630512176002 0.0 4173 -1 
1.35066931674e-14 0.138926174434 -0.990302740609 0.0 4175 -1 
1.35066931674e-14 0.138926174434 0.990302740609 0.0 4179 -1 
1.37208073762e-14 0.199013608768 0.978890171211 -0.0465576656697 4176 -1 
9.08172894184e-15 -0.163271786567 -0.982350802083 -0.0912645898413 4181 -1 
1.48533406561e-14 0.561756645065 -0.824256736661 -0.0709246346117 4186 -1 
1.21176170191e-14 -0.413408996422 0.910032673323 -0.0305538076588 4188 -1 
1.48533406561e-14 0.824256736661 -0.561756645065 -0.0709246346117 4190 -1 
1.00141197857e-14 -0.630512176002 0.776179358083 0.0 4192 -1 
1.00141197857e-14 0.776179358083 -0.630512176002 0.0 4191 -1 
1.00141352361e-14 -0.776179358083 -0.630512176002 -0.0 4196 -1 
9.80603432313e-15 0.887919867677 0.459998161502 0.0 4197 -1 
9.70786025728e-15 -0.418375266801 -0.907473207044 0.0381380994239 4230 -1 
1.35066931674e-14 -0.138926174434 -0.990302740609 -0.0 4307 -1 
1.37208073762e-14 -0.199013608768 -0.978890171211 -0.0465576656697 4305 -1 
1.35066931674e-14 0.138926174434 -0.990302740609 0.0 4244 -1 
1.37208073762e-14 -0.199013608768 0.978890171211 0.0465576656697 4245 -1 
9.08172894184e-15 0.163271786567 -0.982350802083 0.0912645898413 4276 -1 
9.80606962488e-15 0.459998161502 0.887919867677 0.0 4368 -1 
1.0014171287e-14 0.630512176002 0.776179358083 0.0 4369 -1 
1.00141197857e-14 0.630512176002 0.776179358083 0.0 4370 -1 
1.00141197857e-14 -0.776179358083 -0.630512176002 -0.0 4371 -1 
9.80606962488e-15 0.887919867677 -0.459998161502 0.0 4382 -1 
9.4146694274e-15 -0.961063648156 0.27632709638 0.0 4381 -1 
1.0014171287e-14 0.630512176002 -0.776179358083 0.0 4389 -1 
1.0014171287e-14 -0.776179358083 0.630512176002 0.0 4388 -1 
9.80603432313e-15 -0.887919867677 0.459998161502 0.0 4391 -1 
1.00141352361e-14 0.776179358083 -0.630512176002 0.0 4394 -1 
1.00141352361e-14 -0.630512176002 0.776179358083 0.0 4397 -1 
9.4146694274e-15 0.27632709638 -0.961063648156 0.0 4398 -1 
9.80606962488e-15 -0.459998161502 0.887919867677 0.0 4400 -1 
9.80603432313e-15 -0.459998161502 0.887919867677 0.0 4399 -1 
1.21176170191e-14 -0.910032673323 0.413408996422 -0.0305538076588 4414 -1 
5.86371552768e-15 0.964816754975 -0.262206540519 -0.0193999852557 4415 -1 
8.88260229033e-15 0.995817611924 0.0913634707178 0.0 4418 -1 
8.88260229033e-15 -0.995817611924 0.0913634707178 0.0 4419 -1 
5.62784741916e-15 -0.989503884813 0.13404586008 -0.0539793417521 4421 -1 
5.86371552768e-15 -0.964816754975 -0.262206540519 0.0193999852557 4427 -1 
5.62784741916e-15 -0.989503884813 -0.13404586008 -0.0539793417521 4425 -1 
1.21176170191e-14 0.910032673323 0.413408996422 0.0305538076588 4426 -1 
9.70786025728e-15 -0.907473207044 -0.418375266801 0.0381380994239 4436 -1 
9.80606962488e-15 -0.887919867677 -0.459998161502 -0.0 4441 -1 
1.0014171287e-14 0.776179358083 0.630512176002 0.0 4440 -1 
9.70786025728e-15 0.907473207044 -0.418375266801 -0.0381380994239 4448 -1 
1.37208073762e-14 -0.199013608768 0.978890171211 -0.0465576656697 4483 -1 
9.70786025728e-15 0.418375266801 -0.907473207044 -0.0381380994239 4488 -1 
9.08172894184e-15 0.163271786567 -0.982350802083 -0.0912645898413 4491 -1 
9.4146694274e-15 -0.27632709638 -0.961063648156 -0.0 4495 -1 
9.80606962488e-15 0.459998161502 0.887919867677 0.0 4496 -1 
9.80603432313e-15 -0.459998161502 -0.887919867677 -0.0 4498 -1 
1.00141352361e-14 0.630512176002 0.776179358083 0.0 4499 -1 
8.88259315396e-15 0.995817611924 -0.0913634707178 0.0 4504 -1 
9.21474117767e-15 0.973667643682 -0.20947749025 -0.0899472107731 4503 -1 
8.88259315396e-15 -0.995817611924 -0.0913634707178 -0.0 4501 -1 
9.21474117767e-15 -0.973667643682 -0.20947749025 0.0899472107731 4505 -1 
9.0816825618e-15 0.982350763966 0.163271755368 0.0912650559285 4508 -1 
9.80602423691e-15 -0.887919867677 -0.459998161502 -0.0 4518 -1 
9.41462585105e-15 0.961063648156 0.27632709638 0.0 4516 -1 
1.00141197857e-14 0.776179358083 0.630512176002 0.0 4520 -1 
1.00141197857e-14 -0.630512176002 -0.776179358083 -0.0 4519 -1 
8.88259315396e-15 0.0913634707178 -0.995817611924 0.0 4523 -1 
8.88259315396e-15 0.0913634707178 0.995817611924 0.0 4522 -1 
9.21474117767e-15 0.20947749025 0.973667643682 -0.0899472107731 4521 -1 
9.0816825618e-15 -0.163271755368 -0.982350763966 -0.0912650559285 4524 -1 
1.0014171287e-14 0.630512176002 -0.776179358083 0.0 4527 -1 
9.80606962488e-15 -0.459998161502 0.887919867677 0.0 4528 -1 
1.0014171287e-14 -0.776179358083 0.630512176002 0.0 4533 -1 
9.80606962488e-15 0.887919867677 -0.459998161502 0.0 4534 -1 
1.0014171287e-14 0.776179358083 -0.630512176002 0.0 4535 -1 
1.0014171287e-14 -0.630512176002 0.776179358083 0.0 4536 -1 
1.00141455363e-14 -0.776179358083 -0.630512176002 -0.0 4541 -1 
9.80604440934e-15 0.887919867677 0.459998161502 0.0 4542 -1 
1.36221967303e-14 -0.983305450168 0.171488478129 -0.0608448316625 4543 -1 
9.08172894184e-15 0.163271786567 0.982350802083 -0.0912645898413 4579 -1 
9.80606962488e-15 -0.459998161502 -0.887919867677 -0.0 4582 -1 
9.4146694274e-15 0.27632709638 0.961063648156 0.0 4581 -1 
8.88259315396e-15 -0.0913634707178 -0.995817611924 -0.0 4603 -1 
9.21474117767e-15 -0.20947749025 -0.973667643682 -0.0899472107731 4926 -1 
8.88259315396e-15 -0.0913634707178 0.995817611924 0.0 4608 -1 
9.21474117767e-15 -0.20947749025 0.973667643682 0.0899472107731 4604 -1 
9.80603432313e-15 0.459998161502 0.887919867677 0.0 4692 -1 
1.0014171287e-14 -0.776179358083 -0.630512176002 -0.0 4699 -1 
1.0014171287e-14 -0.630512176002 -0.776179358083 0.0 4695 -1 
1.00141352361e-14 0.630512176002 0.776179358083 0.0 4694 -1 
1.36221967303e-14 0.171488478129 0.983305450168 -0.0608448316625 4919 -1 
1.18870684743e-14 -0.944782522258 0.326329965248 0.029912195122 4715 -1 
6.14525692086e-15 0.880665970075 -0.473275471243 0.0209231324395 4712 -1 
1.00141197857e-14 -0.776179358083 0.630512176002 0.0 4720 -1 
6.23412188175e-15 -0.80255264835 0.593080967472 0.0645307109005 4717 -1 
1.00141197857e-14 0.630512176002 -0.776179358083 0.0 4721 -1 
6.23412188175e-15 -0.593080967472 0.80255264835 0.0645307109005 4725 -1 
6.14525692086e-15 0.473275471243 -0.880665970075 0.0209231324395 4724 -1 
1.36221967303e-14 0.171488478129 -0.983305450168 0.0608448316625 4729 -1 
1.18870684743e-14 -0.326329965248 0.944782522258 0.029912195122 4730 -1 
1.35066931674e-14 0.990302740609 0.138926174434 0.0 4736 -1 
1.37208073762e-14 0.978890171211 0.199013608768 0.0465576656697 4737 -1 
1.35066931674e-14 0.990302740609 -0.138926174434 0.0 4739 -1 
1.37208073762e-14 -0.978890171211 0.199013608768 -0.0465576656697 4731 -1 
9.08172894184e-15 0.982350802083 -0.163271786567 -0.0912645898413 4740 -1 
9.08172894184e-15 -0.982350802083 -0.163271786567 0.0912645898413 4742 -1 
1.00141352361e-14 0.776179358083 0.630512176002 0.0 4757 -1 
9.4146694274e-15 -0.961063648156 -0.27632709638 -0.0 4761 -1 
9.80606962488e-15 0.887919867677 0.459998161502 0.0 4758 -1 
9.80603432313e-15 0.887919867677 0.459998161502 0.0 4759 -1 
9.4146694274e-15 0.961063648156 -0.27632709638 0.0 4769 -1 
9.80606962488e-15 -0.887919867677 0.459998161502 0.0 4768 -1 
9.21474117767e-15 -0.20947749025 0.973667643682 -0.0899472107731 4804 -1 
9.80606962488e-15 0.459998161502 -0.887919867677 0.0 4798 -1 
9.4146694274e-15 -0.27632709638 0.961063648156 0.0 4802 -1 
9.0816825618e-15 0.163271755368 -0.982350763966 -0.0912650559285 4806 -1 
9.80602423691e-15 0.459998161502 0.887919867677 0.0 4809 -1 
9.41462585105e-15 -0.27632709638 -0.961063648156 -0.0 4810 -1 
9.80604440934e-15 -0.459998161502 -0.887919867677 -0.0 4814 -1 
1.00141455363e-14 0.630512176002 0.776179358083 0.0 4813 -1 
8.88257488123e-15 0.995817611924 -0.0913634707178 0.0 4816 -1 
9.21472762752e-15 -0.973667594425 -0.209477662404 0.0899473430394 4817 -1 
8.88257488123e-15 -0.995817611924 -0.0913634707178 -0.0 4815 -1 
9.08170549914e-15 0.982350798881 0.163271674146 0.0912648254235 4818 -1 
9.50109539679e-15 0.946351039052 -0.320965980262 0.0374239281665 4819 -1 
9.0816961726e-15 -0.982350794429 0.163271648542 0.0912649191489 4874 -1 
9.21472762752e-15 0.973667594425 -0.209477662404 0.0899473430394 4876 -1 
9.41464521832e-15 0.961063648156 0.27632709638 0.0 4834 -1 
9.80604440934e-15 -0.887919867677 -0.459998161502 -0.0 4832 -1 
1.00141403862e-14 -0.630512176002 -0.776179358083 -0.0 4839 -1 
1.00141403862e-14 0.776179358083 0.630512176002 0.0 4838 -1 
8.88257488123e-15 0.0913634707178 -0.995817611924 0.0 4842 -1 
9.21472762752e-15 0.209477662404 0.973667594425 -0.0899473430394 4843 -1 
8.88257488123e-15 0.0913634707178 0.995817611924 0.0 4841 -1 
9.08170549914e-15 -0.163271674146 -0.982350798881 -0.0912648254235 5103 -1 
1.00141352361e-14 0.630512176002 -0.776179358083 0.0 4846 -1 
9.80603432313e-15 -0.459998161502 0.887919867677 0.0 4845 -1 
9.80603432313e-15 0.887919867677 -0.459998161502 0.0 4847 -1 
1.00141352361e-14 -0.776179358083 0.630512176002 0.0 4848 -1 
1.00141197857e-14 -0.630512176002 0.776179358083 0.0 4851 -1 
1.00141197857e-14 0.776179358083 -0.630512176002 0.0 4852 -1 
9.80603936623e-15 0.887919867677 0.459998161502 0.0 4866 -1 
1.00141403862e-14 -0.776179358083 -0.630512176002 -0.0 4867 -1 
8.88257488123e-15 -0.0913634707178 -0.995817611924 -0.0 4933 -1 
8.88257488123e-15 -0.0913634707178 0.995817611924 0.0 4932 -1 
1.18870684743e-14 0.326329965248 0.944782522258 0.029912195122 4931 -1 
6.14525692086e-15 -0.473275471243 -0.880665970075 0.0209231324395 4930 -1 
1.00141197857e-14 -0.630512176002 -0.776179358083 0.0 5005 -1 
6.23412188175e-15 0.593080967472 0.80255264835 0.0645307109005 5004 -1 
1.00141197857e-14 -0.776179358083 -0.630512176002 -0.0 5006 -1 
9.50109539679e-15 -0.320965980262 -0.946351039052 0.0374239281665 5010 -1 
9.0816961726e-15 0.163271648542 0.982350794429 0.0912649191489 5008 -1 
9.21472762752e-15 0.209477662404 0.973667594425 -0.0899473430394 5009 -1 
1.49225835278e-14 0.807261263638 -0.590194249574 0.0 5033 -1 
1.4780446858e-14 -0.8415276064 0.537631955126 0.05275574371 5038 -1 
1.49225835278e-14 0.590194249574 -0.807261263638 0.0 5036 -1 
9.50109539679e-15 0.320965980262 -0.946351039052 0.0374239281665 5054 -1 
9.0816961726e-15 0.163271648542 -0.982350794429 -0.0912649191489 5052 -1 
9.21472762752e-15 0.209477662404 -0.973667594425 0.0899473430394 5053 -1 
1.4780446858e-14 -0.537631955126 0.8415276064 0.05275574371 5056 -1 
8.88259315396e-15 0.995817611924 0.0913634707178 0.0 5062 -1 
9.21474117767e-15 0.973667643682 0.20947749025 0.0899472107731 5063 -1 
8.88259315396e-15 -0.995817611924 0.0913634707178 0.0 5068 -1 
9.21474117767e-15 -0.973667643682 0.20947749025 -0.0899472107731 5064 -1 
9.0816825618e-15 0.982350763966 -0.163271755368 -0.0912650559285 5071 -1 
6.23412188175e-15 0.80255264835 0.593080967472 0.0645307109005 5081 -1 
6.14525692086e-15 -0.880665970075 -0.473275471243 0.0209231324395 5085 -1 
1.36221967303e-14 -0.983305450168 -0.171488478129 0.0608448316625 5089 -1 
1.18870684743e-14 0.944782522258 0.326329965248 0.029912195122 5088 -1 
9.80602423691e-15 -0.887919867677 0.459998161502 0.0 5091 -1 
9.41462585105e-15 0.961063648156 -0.27632709638 0.0 5090 -1 
9.21472762752e-15 -0.209477662404 0.973667594425 -0.0899473430394 5116 -1 
9.80602423691e-15 0.459998161502 -0.887919867677 0.0 5118 -1 
9.41462585105e-15 -0.27632709638 0.961063648156 0.0 5115 -1 
9.08170549914e-15 0.163271674146 -0.982350798881 -0.0912648254235 5122 -1 
9.41464521832e-15 -0.27632709638 -0.961063648156 -0.0 5123 -1 
9.80604440934e-15 0.459998161502 0.887919867677 0.0 5124 -1 
1.00141403862e-14 0.630512176002 0.776179358083 0.0 5127 -1 
9.80603936623e-15 -0.459998161502 -0.887919867677 -0.0 5126 -1 
1.00141455363e-14 0.776179358083 0.630512176002 0.0 5158 -1 
1.00141455363e-14 -0.630512176002 -0.776179358083 -0.0 5160 -1 
1.48534266804e-14 0.561756608633 -0.824256796835 0.0709242238488 5371 -1 
1.48534266804e-14 0.824256796835 -0.561756608633 0.0709242238488 5128 -1 
1.00141455363e-14 -0.776179358083 0.630512176002 0.0 5223 -1 
1.00141455363e-14 0.630512176002 -0.776179358083 0.0 5220 -1 
8.88257944941e-15 0.995817611924 -0.0913634707178 0.0 5131 -1 
8.88257944941e-15 -0.995817611924 -0.0913634707178 -0.0 5129 -1 
9.21472762752e-15 -0.973667594425 -0.209477662404 0.0899473430394 5130 -1 
5.62781293901e-15 -0.989503855344 0.134045944438 0.0539796724695 5135 -1 
5.86370322589e-15 -0.964816799036 0.262206375381 -0.019400025956 5137 -1 
1.21176440229e-14 0.910032740518 -0.413408853538 -0.0305537395705 5136 -1 
9.0816961726e-15 0.982350794429 0.163271648542 0.0912649191489 5139 -1 
9.80603936623e-15 -0.887919867677 -0.459998161502 -0.0 5140 -1 
9.4146403765e-15 0.961063648156 0.27632709638 0.0 5141 -1 
9.70788558379e-15 -0.907473128477 0.418375446284 -0.0381379999269 5222 -1 
8.88257944941e-15 0.0913634707178 -0.995817611924 0.0 5171 -1 
8.88257944941e-15 0.0913634707178 0.995817611924 0.0 5169 -1 
9.21472762752e-15 0.209477662404 0.973667594425 -0.0899473430394 5170 -1 
1.00141455363e-14 0.630512176002 -0.776179358083 0.0 5173 -1 
9.80604440934e-15 -0.459998161502 0.887919867677 0.0 5174 -1 
9.80604440934e-15 0.887919867677 -0.459998161502 0.0 5181 -1 
1.00141455363e-14 -0.776179358083 0.630512176002 0.0 5180 -1 
1.00141403862e-14 0.776179358083 -0.630512176002 0.0 5190 -1 
1.00141403862e-14 -0.630512176002 0.776179358083 0.0 5192 -1 
1.30252656085e-14 0.869214015096 0.493414488222 -0.0317669446741 5218 -1 
8.07329892563e-15 -0.768448638313 -0.639687072977 -0.0169451745328 5216 -1 
1.11503389025e-14 -0.852849733689 -0.520930687473 -0.0357568258693 5219 -1 
1.21176440229e-14 -0.413408853538 0.910032740518 0.0305537395705 5370 -1 
5.86370322589e-15 -0.262206375381 0.964816799036 -0.019400025956 5242 -1 
8.88257944941e-15 -0.0913634707178 -0.995817611924 -0.0 5243 -1 
8.88257944941e-15 -0.0913634707178 0.995817611924 0.0 5244 -1 
5.62781293901e-15 -0.134045944438 0.989503855344 0.0539796724695 5245 -1 
1.49225835278e-14 -0.590194249574 -0.807261263638 0.0 5276 -1 
1.4780446858e-14 0.537631955126 0.8415276064 0.05275574371 5277 -1 
1.49225835278e-14 -0.807261263638 -0.590194249574 -0.0 5343 -1 
5.62781293901e-15 0.134045944438 0.989503855344 0.0539796724695 5345 -1 
5.86370322589e-15 -0.262206375381 -0.964816799036 0.019400025956 5346 -1 
1.48534266804e-14 -0.561756608633 -0.824256796835 0.0709242238488 5349 -1 
1.21176440229e-14 0.413408853538 0.910032740518 0.0305537395705 5350 -1 
9.70788558379e-15 0.418375446284 -0.907473128477 0.0381379999269 5376 -1 
8.88257488123e-15 0.995817611924 0.0913634707178 0.0 5379 -1 
9.21472762752e-15 -0.973667594425 0.209477662404 -0.0899473430394 5385 -1 
8.88257488123e-15 -0.995817611924 0.0913634707178 0.0 5380 -1 
9.08170549914e-15 0.982350798881 -0.163271674146 -0.0912648254235 5386 -1 
9.50109539679e-15 -0.946351039052 -0.320965980262 0.0374239281665 5395 -1 
9.0816961726e-15 -0.982350794429 -0.163271648542 -0.0912649191489 5396 -1 
1.4780446858e-14 0.8415276064 0.537631955126 0.05275574371 5398 -1 
9.21472762752e-15 0.973667594425 0.209477662404 -0.0899473430394 5401 -1 
9.41464521832e-15 0.961063648156 -0.27632709638 0.0 5410 -1 
9.80604440934e-15 -0.887919867677 0.459998161502 0.0 5412 -1 
1.48534266804e-14 -0.824256796835 -0.561756608633 0.0709242238488 5413 -1 
1.00141455363e-14 0.630512176002 0.776179358083 0.0 5590 -1 
1.00141455363e-14 -0.776179358083 -0.630512176002 -0.0 5594 -1 
9.0816961726e-15 -0.163271648542 -0.982350794429 -0.0912649191489 5422 -1 
9.41464521832e-15 -0.27632709638 0.961063648156 0.0 5428 -1 
9.80604440934e-15 0.459998161502 -0.887919867677 0.0 5433 -1 
9.21472762752e-15 -0.209477662404 0.973667594425 -0.0899473430394 5431 -1 
9.0816961726e-15 0.163271648542 -0.982350794429 -0.0912649191489 5435 -1 
9.80603936623e-15 0.459998161502 0.887919867677 0.0 5438 -1 
9.4146403765e-15 -0.27632709638 -0.961063648156 -0.0 5437 -1 
8.07877498623e-15 0.688361383649 0.724709439373 -0.0309003880942 5441 -1 
9.74240056438e-15 0.63609020501 0.771546726339 0.0102420781686 5442 -1 
1.19115142526e-14 -0.473943350445 -0.880457505899 0.0131255809845 5440 -1 
9.74240056438e-15 -0.63609020501 0.771546726339 -0.0102420781686 5454 -1 
1.19115142526e-14 0.473943350445 -0.880457505899 -0.0131255809845 5453 -1 
8.07877498623e-15 0.688361383649 -0.724709439373 -0.0309003880942 5457 -1 
1.30252656085e-14 -0.869214015096 0.493414488222 0.0317669446741 5455 -1 
8.07329892563e-15 0.768448638313 -0.639687072977 0.0169451745328 5456 -1 
1.35067209526e-14 0.990302740609 -0.138926174434 0.0 5464 -1 
1.37208659525e-14 0.978890185635 -0.199013584318 -0.0465574669086 5461 -1 
8.88257488123e-15 -0.995817611924 -0.0913634707178 -0.0 5463 -1 
9.21472762752e-15 -0.973667594425 -0.209477662404 0.0899473430394 5459 -1 
9.08170549914e-15 -0.982350798881 0.163271674146 -0.0912648254235 5467 -1 
1.57291829875e-14 -0.93349529213 -0.352727003525 0.0645770900246 5470 -1 
9.08170549914e-15 0.982350798881 0.163271674146 0.0912648254235 5469 -1 
1.11503389025e-14 0.852849733689 -0.520930687473 0.0357568258693 5472 -1 
1.57291829875e-14 -0.93349529213 0.352727003525 0.0645770900246 5471 -1 
7.99519259604e-15 0.909298227956 -0.405303939043 0.0943686898944 5479 -1 
7.99519259604e-15 0.909298227956 0.405303939043 0.0943686898944 5540 -1 
8.88257488123e-15 0.0913634707178 -0.995817611924 0.0 5504 -1 
8.88257488123e-15 0.0913634707178 0.995817611924 0.0 5503 -1 
9.21472762752e-15 0.209477662404 0.973667594425 -0.0899473430394 5729 -1 
9.80603936623e-15 -0.459998161502 0.887919867677 0.0 5505 -1 
1.00141403862e-14 0.630512176002 -0.776179358083 0.0 5507 -1 
1.00141403862e-14 -0.776179358083 0.630512176002 0.0 5511 -1 
9.80603936623e-15 0.887919867677 -0.459998161502 0.0 5510 -1 
1.00141455363e-14 -0.630512176002 0.776179358083 0.0 5514 -1 
1.00141455363e-14 0.776179358083 -0.630512176002 0.0 5515 -1 
8.07808733145e-15 -0.684094822012 -0.728739219905 -0.0308775625498 5552 -1 
8.06918965157e-15 0.756791708354 0.652930192901 -0.0307972947571 5551 -1 
9.82848024864e-15 0.899184948912 0.430825230215 -0.0765248238225 5554 -1 
7.46926152936e-15 -0.75273791847 -0.657479109123 -0.0332693126527 5553 -1 
1.35067209526e-14 -0.138926174434 -0.990302740609 -0.0 5579 -1 
1.35067209526e-14 0.138926174434 -0.990302740609 0.0 5580 -1 
1.37208659525e-14 -0.199013584318 0.978890185635 0.0465574669086 5581 -1 
9.70788558379e-15 -0.418375446284 -0.907473128477 0.0381379999269 5661 -1 
1.37208659525e-14 0.199013584318 0.978890185635 0.0465574669086 5660 -1 
1.30252656085e-14 0.493414488222 0.869214015096 0.0317669446741 5664 -1 
8.07329892563e-15 -0.639687072977 -0.768448638313 0.0169451745328 5665 -1 
9.08170549914e-15 -0.163271674146 -0.982350798881 0.0912648254235 5900 -1 
1.07670831193e-14 0.168088735074 -0.983026811899 0.0735150612416 5676 -1 
1.14422536116e-14 -0.395871522521 0.914639650195 -0.0819758985785 5683 -1 
1.15234231348e-14 -0.432012981619 0.898313805691 0.0799818117868 5677 -1 
9.82848024864e-15 -0.899184948912 0.430825230215 0.0765248238225 5778 -1 
8.06918965157e-15 -0.756791708354 0.652930192901 0.0307972947571 5764 -1 
8.07808733145e-15 -0.684094822012 0.728739219905 -0.0308775625498 5762 -1 
8.01369207778e-15 0.567324950638 -0.822930840013 -0.0304504998266 5682 -1 
7.46926152936e-15 -0.75273791847 0.657479109123 -0.0332693126527 5759 -1 
7.41208352816e-15 -0.562272353783 0.82629654785 -0.0329213484404 5681 -1 
7.47653868795e-15 0.68848060041 -0.724487027648 -0.0333617989434 5989 -1 
8.88257944941e-15 0.995817611924 0.0913634707178 0.0 5688 -1 
8.88257944941e-15 -0.995817611924 0.0913634707178 0.0 5689 -1 
9.21472762752e-15 -0.973667594425 0.209477662404 -0.0899473430394 5690 -1 
1.21176440229e-14 0.910032740518 0.413408853538 0.0305537395705 5695 -1 
5.62781293901e-15 -0.989503855344 -0.134045944438 -0.0539796724695 5698 -1 
5.86370322589e-15 -0.964816799036 -0.262206375381 0.019400025956 5697 -1 
9.0816961726e-15 0.982350794429 -0.163271648542 -0.0912649191489 5701 -1 
9.80603936623e-15 -0.887919867677 0.459998161502 0.0 5716 -1 
9.4146403765e-15 0.961063648156 -0.27632709638 0.0 5717 -1 
9.70788558379e-15 -0.907473128477 -0.418375446284 0.0381379999269 5720 -1 
8.07877498623e-15 0.724709439373 0.688361383649 0.0309003880942 5725 -1 
9.74240056438e-15 0.771546726339 0.63609020501 -0.0102420781686 5722 -1 
1.19115142526e-14 -0.880457505899 -0.473943350445 -0.0131255809845 5724 -1 
9.80603936623e-15 0.459998161502 -0.887919867677 0.0 5739 -1 
9.4146403765e-15 -0.27632709638 0.961063648156 0.0 5740 -1 
9.21472762752e-15 -0.209477662404 0.973667594425 -0.0899473430394 5742 -1 
9.08170549914e-15 0.163271674146 -0.982350798881 -0.0912648254235 5744 -1 
1.07670831193e-14 -0.168088735074 -0.983026811899 -0.0735150612416 5746 -1 
1.15234231348e-14 0.432012981619 0.898313805691 -0.0799818117868 5745 -1 
7.47653868795e-15 0.68848060041 0.724487027648 -0.0333617989434 5866 -1 
7.41208352816e-15 0.562272353783 0.82629654785 0.0329213484404 5817 -1 
8.01369207778e-15 0.567324950638 0.822930840013 -0.0304504998266 5748 -1 
1.14422536116e-14 -0.395871522521 -0.914639650195 -0.0819758985785 5749 -1 
8.88257944941e-15 -0.0913634707178 -0.995817611924 -0.0 5890 -1 
1.10961983075e-14 -0.11413246572 0.993465540554 0.0 5889 -1 
8.88257944941e-15 0.995817611924 -0.0913634707178 0.0 5772 -1 
7.44832613587e-15 0.988071439668 -0.14791003139 -0.0428655190819 5774 -1 
8.88257944941e-15 -0.995817611924 -0.0913634707178 -0.0 5773 -1 
7.44832613587e-15 -0.988071439668 -0.14791003139 0.0428655190819 5775 -1 
6.82913603888e-15 -0.989956983588 0.131762515703 -0.0512231402923 5787 -1 
6.82913603888e-15 0.989956983588 0.131762515703 0.0512231402923 5807 -1 
7.4758642098e-15 0.683869102139 -0.728840167656 0.0333925313621 5986 -1 
1.19041927287e-14 0.830245315245 -0.554169638285 -0.0599059973313 5792 -1 
1.93042357959e-14 0.874781971517 -0.482731985579 0.0415491565147 5776 -1 
1.08711190643e-14 -0.969897518725 0.242426816012 0.0229791655553 5777 -1 
1.08711190643e-14 0.969897518725 0.242426816012 -0.0229791655553 5809 -1 
1.93042357959e-14 -0.874781971517 -0.482731985579 -0.0415491565147 5806 -1 
1.19041927287e-14 0.830245315245 0.554169638285 -0.0599059973313 5864 -1 
7.4758642098e-15 -0.683869102139 -0.728840167656 -0.0333925313621 5869 -1 
8.88257944941e-15 0.0913634707178 -0.995817611924 0.0 5835 -1 
1.10961983075e-14 0.11413246572 0.993465540554 0.0 5834 -1 
1.07327819899e-14 0.553204367759 0.828766586533 -0.0843259896958 6057 -1 
1.30252656085e-14 -0.493414488222 0.869214015096 -0.0317669446741 5838 -1 
8.07329892563e-15 0.639687072977 -0.768448638313 -0.0169451745328 5837 -1 
8.07877498623e-15 -0.724709439373 0.688361383649 -0.0309003880942 5842 -1 
9.74240056438e-15 -0.771546726339 0.63609020501 0.0102420781686 5841 -1 
1.19115142526e-14 0.880457505899 -0.473943350445 0.0131255809845 5840 -1 
8.07808733145e-15 -0.728739219905 -0.684094822012 0.0308775625498 5956 -1 
1.07327819899e-14 -0.553204367759 0.828766586533 0.0843259896958 5996 -1 
1.34234361391e-14 0.335754478364 -0.94186742034 -0.0124375544508 5962 -1 
1.07360415908e-14 0.1048219177 -0.994443031597 0.00976844294277 5977 -1 
1.24163059539e-14 -0.400991022102 0.911060817791 0.0957830177024 5961 -1 
1.12541161442e-14 -0.389382735485 0.913882692198 -0.114889121358 5994 -1 
8.06918965157e-15 -0.652930192901 -0.756791708354 -0.0307972947571 5966 -1 
1.11503389025e-14 -0.520930687473 -0.852849733689 0.0357568258693 5963 -1 
1.57291829875e-14 0.352727003525 0.93349529213 0.0645770900246 5965 -1 
7.46926152936e-15 0.657479109123 0.75273791847 -0.0332693126527 6247 -1 
7.44832613587e-15 0.14791003139 0.988071439668 0.0428655190819 5969 -1 
7.99519259604e-15 -0.405303939043 -0.909298227956 0.0943686898944 5972 -1 
9.82848024864e-15 -0.430825230215 -0.899184948912 -0.0765248238225 6307 -1 
6.82913603888e-15 -0.131762515703 -0.989956983588 0.0512231402923 5967 -1 
1.35067209526e-14 0.990302740609 0.138926174434 0.0 6014 -1 
1.37208659525e-14 0.978890185635 0.199013584318 0.0465574669086 6015 -1 
8.88257488123e-15 -0.995817611924 0.0913634707178 0.0 6020 -1 
9.21472762752e-15 -0.973667594425 0.209477662404 -0.0899473430394 6017 -1 
1.07670831193e-14 0.983026811899 -0.168088735074 -0.0735150612416 6030 -1 
1.15234231348e-14 -0.898313805691 0.432012981619 -0.0799818117868 6033 -1 
1.07670831193e-14 -0.983026811899 -0.168088735074 0.0735150612416 6035 -1 
1.15234231348e-14 0.898313805691 0.432012981619 0.0799818117868 6036 -1 
8.01369207778e-15 0.822930840013 0.567324950638 0.0304504998266 6038 -1 
1.14422536116e-14 -0.914639650195 -0.395871522521 0.0819758985785 6037 -1 
1.57291829875e-14 -0.352727003525 0.93349529213 -0.0645770900246 6048 -1 
1.11503389025e-14 0.520930687473 -0.852849733689 -0.0357568258693 6049 -1 
7.99519259604e-15 0.405303939043 -0.909298227956 -0.0943686898944 6052 -1 
7.44832613587e-15 -0.14791003139 0.988071439668 -0.0428655190819 6051 -1 
1.07360415908e-14 -0.1048219177 -0.994443031597 -0.00976844294277 6061 -1 
1.34234361391e-14 0.335754478364 0.94186742034 -0.0124375544508 6059 -1 
1.12541161442e-14 0.389382735485 0.913882692198 0.114889121358 6060 -1 
1.24163059539e-14 -0.400991022102 -0.911060817791 0.0957830177024 6058 -1 
6.82913603888e-15 0.131762515703 -0.989956983588 -0.0512231402923 6063 -1 
1.1840117131e-14 0.554664796455 -0.830954484128 -0.0431463657902 6076 -1 
6.69543452555e-15 -0.0688671849722 -0.997625837092 -0.0 6077 -1 
9.22299757987e-15 -0.0948651953016 0.995490127887 0.0 6078 -1 
9.50662599721e-15 0.193694796264 -0.976176284432 -0.0977864388004 6283 -1 
9.51484339882e-15 0.194627462128 -0.980876701352 -0.001023586929 6279 -1 
1.05564397001e-14 -0.370778861384 0.908561436773 0.192455583343 6273 -1 
1.18398014882e-14 -0.554664911656 -0.830954656712 0.0431415607747 6081 -1 
1.18397742505e-14 -0.830964742483 -0.554649839407 0.0431410754988 6140 -1 
1.22833308024e-14 -0.692307322918 -0.692301413695 0.203541944648 6082 -1 
1.22835413367e-14 0.692307311055 -0.692301316072 -0.203542317038 6091 -1 
1.18398828769e-14 -0.830964674424 0.55464979398 0.0431429704223 6083 -1 
6.69543452555e-15 0.997625837092 -0.0688671849722 0.0 6088 -1 
1.06769862327e-14 0.977777087323 -0.194003349691 -0.0794648841563 6085 -1 
1.06769862327e-14 -0.977777087323 -0.194003349691 0.0794648841563 6086 -1 
6.69543452555e-15 -0.997625837092 -0.0688671849722 -0.0 6084 -1 
9.51400038352e-15 -0.980878440057 0.194618697327 0.00102395437642 6089 -1 
1.0556074666e-14 0.9085649941 -0.37077036342 -0.192455161286 6099 -1 
1.31768426424e-14 -0.889315829503 0.348448420399 0.296143636967 6096 -1 
9.51400038352e-15 0.980878440057 0.194618697327 -0.00102395437642 6094 -1 
1.05560245878e-14 -0.908565109508 -0.370770185397 0.192454959423 6141 -1 
6.69543452555e-15 0.0688671849722 -0.997625837092 0.0 6168 -1 
9.22299757987e-15 0.0948651953016 0.995490127887 0.0 6167 -1 
9.50662599721e-15 -0.193694796264 -0.976176284432 0.0977864388004 6169 -1 
9.51442584186e-15 -0.194627463775 -0.980876709651 0.00101528739443 6171 -1 
1.05560984041e-14 0.370778323039 0.908561696537 -0.192455394185 6170 -1 
1.31767613924e-14 -0.348457795904 -0.889313436684 0.296139790988 6172 -1 
8.07808733145e-15 0.728739219905 -0.684094822012 -0.0308775625498 6174 -1 
8.06918965157e-15 -0.652930192901 0.756791708354 -0.0307972947571 6173 -1 
8.01369207778e-15 -0.822930840013 0.567324950638 -0.0304504998266 6178 -1 
1.14422536116e-14 0.914639650195 -0.395871522521 -0.0819758985785 6177 -1 
7.41208352816e-15 0.82629654785 -0.562272353783 -0.0329213484404 6511 -1 
7.41208352816e-15 -0.82629654785 -0.562272353783 0.0329213484404 6262 -1 
7.47653868795e-15 0.724487027648 0.68848060041 0.0333617989434 6261 -1 
1.31770246129e-14 0.348455995274 -0.889310056027 -0.296152061629 6276 -1 
7.4758642098e-15 -0.728840167656 -0.683869102139 0.0333925313621 6278 -1 
1.19041927287e-14 -0.554169638285 -0.830245315245 -0.0599059973313 6298 -1 
1.93042357959e-14 0.482731985579 0.874781971517 -0.0415491565147 6301 -1 
1.06769862327e-14 0.194003349691 0.977777087323 0.0794648841563 6288 -1 
1.08711190643e-14 0.242426816012 0.969897518725 0.0229791655553 6302 -1 
9.51441793236e-15 -0.194618695465 -0.980878430671 -0.00103325673098 6292 -1 
1.10961983075e-14 0.993465540554 0.11413246572 0.0 6340 -1 
1.10961983075e-14 -0.993465540554 0.11413246572 0.0 6342 -1 
1.07360415908e-14 0.994443031597 -0.1048219177 -0.00976844294277 6346 -1 
1.34234361391e-14 -0.94186742034 0.335754478364 -0.0124375544508 6345 -1 
1.24163059539e-14 -0.911060817791 0.400991022102 -0.0957830177024 6509 -1 
1.34234361391e-14 0.94186742034 0.335754478364 0.0124375544508 6348 -1 
1.07360415908e-14 -0.994443031597 -0.1048219177 0.00976844294277 6349 -1 
1.24163059539e-14 0.911060817791 0.400991022102 0.0957830177024 6350 -1 
9.82848024864e-15 -0.430825230215 0.899184948912 -0.0765248238225 6360 -1 
7.46926152936e-15 0.657479109123 -0.75273791847 -0.0332693126527 6359 -1 
7.47653868795e-15 0.724487027648 -0.68848060041 0.0333617989434 6508 -1 
1.06769862327e-14 -0.194003349691 0.977777087323 -0.0794648841563 6374 -1 
1.08711190643e-14 -0.242426816012 0.969897518725 -0.0229791655553 6363 -1 
1.93042357959e-14 0.482731985579 -0.874781971517 -0.0415491565147 6362 -1 
9.51400038352e-15 -0.194618697327 0.980878440057 -0.00102395437642 6372 -1 
1.19041927287e-14 -0.554169638285 0.830245315245 -0.0599059973313 6662 -1 
7.4758642098e-15 -0.728840167656 0.683869102139 0.0333925313621 6510 -1 
1.37477446504e-14 0.515285205495 -0.735307789405 -0.440231316285 6390 -1 
1.37476529842e-14 -0.735307993228 0.515288273855 0.44022738434 6415 -1 
1.75863004405e-14 -0.658415008345 0.658406751079 0.36467825123 6389 -1 
8.41575095816e-15 0.69794554393 -0.439893526218 -0.565124502476 6416 -1 
9.3386367058e-15 0.0174622797992 -0.979309193268 -0.201614912062 6392 -1 
9.33904376949e-15 0.0174541168056 0.979309332873 0.201614940803 6391 -1 
8.41574391682e-15 -0.439890720191 0.697941279712 0.565131953055 6427 -1 
7.61392425147e-15 0.177933958066 -0.912554987909 -0.368215834274 6395 -1 
7.52118775552e-15 -0.212438814235 0.905028154709 0.368502088719 6394 -1 
4.1815678874e-15 -0.249527870049 0.782189549963 0.570889963125 6593 -1 
1.31766923369e-14 0.88931645372 0.348449580083 -0.296140397923 6402 -1 
1.37476160539e-14 -0.515287018282 -0.735310643019 0.440224428051 6404 -1 
1.37475058217e-14 0.73531072903 0.51528722438 -0.440224043146 6405 -1 
1.75860714969e-14 0.658415734618 0.658410114679 -0.364670867079 6406 -1 
1.11650775877e-14 0.905524742583 -0.191066673203 -0.378838312424 6420 -1 
9.33823210445e-15 0.979311167599 0.017452777448 -0.201606144684 6417 -1 
9.33823210445e-15 -0.979311167599 0.017452777448 0.201606144684 6419 -1 
7.52114087637e-15 -0.905032181361 -0.212442763575 0.368489922395 6435 -1 
7.61367834239e-15 0.912560254996 0.177930751252 -0.368204330176 6421 -1 
8.189096524e-15 -0.872046271542 0.156317352144 0.46378894522 6422 -1 
3.89322708761e-15 0.781546873264 -0.251408950078 -0.570944852602 6424 -1 
8.415797929e-15 -0.697947708649 -0.439895128002 0.565120582134 6700 -1 
4.18161285221e-15 0.782197712672 0.249528513749 -0.570878497683 6702 -1 
7.52109462442e-15 0.212442907071 0.905031859551 -0.368490630048 6486 -1 
8.415797929e-15 0.439895128002 0.697947708649 -0.565120582134 6481 -1 
4.18161285221e-15 -0.249528513749 -0.782197712672 0.570878497683 6496 -1 
9.33823210445e-15 -0.017452777448 -0.979311167599 0.201606144684 6492 -1 
9.33863897833e-15 -0.0174435577791 0.979311325186 -0.201606177125 6490 -1 
7.61382669489e-15 0.177930798635 0.912560265232 -0.36820428191 6493 -1 
1.18398828769e-14 0.55464979398 -0.830964674424 0.0431429704223 6659 -1 
1.0556074666e-14 0.37077036342 -0.9085649941 0.192455161286 6501 -1 
1.11650775877e-14 -0.191066673203 0.905524742583 -0.378838312424 6502 -1 
1.31768426424e-14 0.348448420399 -0.889315829503 0.296143636967 6503 -1 
1.22835413367e-14 -0.692301316072 0.692307311055 -0.203542317038 6660 -1 
1.07327819899e-14 -0.828766586533 0.553204367759 -0.0843259896958 6522 -1 
1.12541161442e-14 0.913882692198 -0.389382735485 -0.114889121358 6521 -1 
1.1840117131e-14 -0.830954484128 0.554664796455 -0.0431463657902 6523 -1 
1.07327819899e-14 0.828766586533 0.553204367759 0.0843259896958 6571 -1 
1.12541161442e-14 -0.913882692198 -0.389382735485 0.114889121358 6554 -1 
7.61382496016e-15 0.17793567631 0.912554393539 0.368216476993 6612 -1 
1.18401988699e-14 0.554649662342 0.830964477208 0.0431484609428 6602 -1 
1.05564171968e-14 0.370770748536 0.908564628205 0.192456146704 6608 -1 
1.31771148662e-14 -0.348446668072 -0.889312497307 -0.296155705066 6611 -1 
7.52126696059e-15 0.21244002287 0.905027926918 0.368501951394 6605 -1 
1.18402261087e-14 -0.830954391438 -0.554664734584 -0.0431489462008 6588 -1 
1.22837445691e-14 0.692301223568 0.692307132801 0.20354323796 6597 -1 
9.22299757987e-15 0.995490127887 0.0948651953016 0.0 6645 -1 
9.50662599721e-15 0.976176284432 0.193694796264 0.0977864388004 6647 -1 
9.22299757987e-15 -0.995490127887 0.0948651953016 0.0 6648 -1 
9.50662599721e-15 -0.976176284432 0.193694796264 -0.0977864388004 6646 -1 
9.51484339882e-15 0.980876701352 -0.194627462128 0.001023586929 6652 -1 
1.05564397001e-14 0.908561436773 -0.370778861384 0.192455583343 6798 -1 
9.51484339882e-15 -0.980876701352 -0.194627462128 -0.001023586929 6653 -1 
1.05564925392e-14 0.908561083948 0.370779405625 0.19245620047 6828 -1 
1.31770246129e-14 0.889310056027 -0.348455995274 0.296152061629 6799 -1 
7.29621072877e-15 0.818128741253 0.0603683317456 -0.571857523565 6720 -1 
7.83129349771e-15 -0.818601287213 0.0499302081271 0.572187824835 6717 -1 
7.34923126504e-15 -0.744907939753 -0.126979022548 0.654972128511 6726 -1 
1.16840447356e-14 -0.427330985898 -0.588091840965 0.686684946013 6687 -1 
1.16840447356e-14 0.588091840965 0.427330985898 -0.686684946013 6705 -1 
4.93379453169e-15 0.695694715545 0.143229170513 -0.703913536933 6722 -1 
4.73975303972e-15 -0.585269304348 -0.410137889527 0.699461759471 6703 -1 
1.16838702246e-14 0.427328323573 -0.588085901824 -0.68669168915 6689 -1 
1.16839660887e-14 -0.588087121725 0.427326883747 0.686691540423 6690 -1 
4.73968780642e-15 0.585265516975 -0.410138432483 -0.699464610142 6693 -1 
5.88833238803e-15 -0.684904192219 0.137731436654 0.715497238875 6721 -1 
2.96726832862e-15 -0.689801911658 0.162469468295 0.705533127886 6692 -1 
4.73969057996e-15 -0.410130634443 0.58526236256 0.699471821922 6695 -1 
7.83120790236e-15 0.0499336326791 -0.818590340168 -0.572203187086 6699 -1 
4.93369395243e-15 -0.143226766377 0.695685168438 0.703923461612 6697 -1 
7.8312196312e-15 0.0499325083186 0.818590386241 0.572203219291 6696 -1 
7.34912590415e-15 0.12697580361 -0.744897657891 -0.654984446048 6698 -1 
8.189096524e-15 0.156317352144 -0.872046271542 0.46378894522 6759 -1 
7.29621072877e-15 -0.0603683317456 -0.818128741253 0.571857523565 6765 -1 
7.83129349771e-15 0.0499302081271 -0.818601287213 0.572187824835 6764 -1 
7.34923126504e-15 0.126979022548 0.744907939753 -0.654972128511 6763 -1 
4.73975303972e-15 0.410137889527 0.585269304348 -0.699461759471 6769 -1 
4.93379453169e-15 -0.143229170513 -0.695694715545 0.703913536933 6771 -1 
1.37477446504e-14 0.735307789405 -0.515285205495 0.440231316285 6796 -1 
1.37476529842e-14 -0.515288273855 0.735307993228 -0.44022738434 6786 -1 
1.75863004405e-14 0.658406751079 -0.658415008345 0.36467825123 6785 -1 
8.41575095816e-15 0.439893526218 -0.69794554393 0.565124502476 6789 -1 
3.89322708761e-15 -0.251408950078 0.781546873264 -0.570944852602 6788 -1 
4.18156379333e-15 -0.249526643548 -0.782186811514 -0.5708942512 6831 -1 
7.3491017176e-15 0.126976366176 0.744896334992 0.654985841486 6830 -1 
8.41568787238e-15 0.439888725915 0.697938972266 0.565136355055 6847 -1 
1.37477800449e-14 0.515286498279 0.735305311705 0.440233941524 6845 -1 
1.75865143166e-14 -0.65840612083 -0.658411740747 -0.364685288571 6846 -1 
1.37478902772e-14 0.73530522568 0.515286292151 0.440234326477 6849 -1 
1.31771875878e-14 -0.889309232913 -0.348455248166 -0.296155412379 6850 -1 
9.33904376949e-15 0.979309332873 -0.0174541168056 0.201614940803 6873 -1 
9.33904376949e-15 -0.979309332873 -0.0174541168056 -0.201614940803 6874 -1 
7.61392425147e-15 0.912554987909 -0.177933958066 0.368215834274 6878 -1 
7.52118775552e-15 -0.905028154709 0.212438814235 -0.368502088719 6876 -1 
7.6139741393e-15 -0.912554304682 -0.177935264977 -0.368216895979 6879 -1 
7.52122248368e-15 0.905027391551 0.212440261586 0.368503128615 6881 -1 
8.41574391682e-15 -0.697941279712 0.439890720191 -0.565131953055 6896 -1 
4.1815678874e-15 0.782189549963 -0.249527870049 0.570889963125 6897 -1 
1.20877050324e-14 0.524233597364 -0.0614782026684 -0.84935243921 6900 -1 
1.20877681414e-14 -0.524233498468 -0.0614812595397 0.84935227898 6899 -1 
9.81565835825e-15 0.431273827062 0.241851977072 -0.869201074135 6904 -1 
1.23184574174e-14 0.436641579527 0.180862830719 -0.881267704782 6903 -1 
9.81565835825e-15 -0.241851977072 -0.431273827062 0.869201074135 6905 -1 
1.23182974258e-14 -0.436637283085 0.180864852618 0.881269418571 6909 -1 
9.81558780809e-15 -0.431269840927 0.241845423346 0.869204875454 6908 -1 
9.81546517501e-15 0.24185067616 -0.431265228516 -0.869205702417 6907 -1 
1.20874764604e-14 0.0614810169658 -0.524219053263 -0.849361212176 6911 -1 
1.2317982542e-14 -0.180856199603 0.43663340671 0.881273114993 6912 -1 
4.93367524227e-15 -0.14322665512 -0.695682522513 -0.703926099198 6918 -1 
1.20874133516e-14 0.0614779597589 0.524219152166 0.849361372424 6917 -1 
5.88833238803e-15 -0.137731436654 0.684904192219 -0.715497238875 6943 -1 
2.96726832862e-15 0.162469468295 -0.689801911658 0.705533127886 6945 -1 
1.20877050324e-14 0.0614782026684 -0.524233597364 0.84935243921 6952 -1 
1.20877681414e-14 0.0614812595397 0.524233498468 -0.84935227898 6949 -1 
1.23184574174e-14 0.180862830719 0.436641579527 -0.881267704782 6948 -1 
1.16838702246e-14 0.588085901824 -0.427328323573 0.68669168915 6957 -1 
1.16839660887e-14 -0.427326883747 0.588087121725 -0.686691540423 6956 -1 
4.73968780642e-15 -0.410138432483 0.585265516975 -0.699464610142 6953 -1 
4.7396203264e-15 0.410131820748 0.585258832314 0.699474080155 6978 -1 
1.1683799347e-14 -0.427323899601 -0.588081262765 -0.686698415037 6975 -1 
1.1683799347e-14 0.588081262765 0.427323899601 0.686698415037 6980 -1 
8.41568787238e-15 -0.697938972266 -0.439888725915 -0.565136355055 6981 -1 
4.18156379333e-15 -0.782186811514 -0.249526643548 -0.5708942512 6983 -1 
7.83120790236e-15 0.818590340168 -0.0499336326791 0.572203187086 6998 -1 
7.3491017176e-15 0.744896334992 0.126976366176 0.654985841486 6995 -1 
7.8312196312e-15 -0.818590386241 -0.0499325083186 -0.572203219291 6997 -1 
7.34912590415e-15 -0.744897657891 0.12697580361 -0.654984446048 6996 -1 
4.73969057996e-15 -0.58526236256 0.410130634443 -0.699471821922 7003 -1 
4.93369395243e-15 0.695685168438 -0.143226766377 0.703923461612 7002 -1 
1.05330470685e-14 0.0717706305145 -0.173256358451 -0.982258220048 7012 -1 
1.05334985644e-14 0.173263860907 -0.0717629381432 -0.982257458721 7010 -1 
1.05337289724e-14 -0.0717682005521 -0.173263795134 0.982257085841 7011 -1 
1.05337289724e-14 -0.173263795134 -0.0717682005521 0.982257085841 7009 -1 
1.23178241664e-14 -0.180857836658 -0.436629413961 -0.88127475726 7014 -1 
9.81537559892e-15 -0.241844209254 -0.431261533482 -0.869209335079 7015 -1 
1.05328252248e-14 0.0717651663546 0.173256426745 0.982258607236 7013 -1 
1.23182974258e-14 -0.180864852618 0.436637283085 -0.881269418571 7022 -1 
9.81558780809e-15 0.241845423346 -0.431269840927 0.869204875454 7019 -1 
9.81546517501e-15 0.431265228516 -0.24185067616 0.869205702417 7020 -1 
1.05334985644e-14 -0.0717629381432 0.173263860907 -0.982257458721 7021 -1 
4.93367524227e-15 -0.695682522513 -0.14322665512 -0.703926099198 7027 -1 
4.7396203264e-15 -0.585258832314 -0.410131820748 -0.699474080155 7029 -1 
9.81537559892e-15 0.431261533482 0.241844209254 0.869209335079 7032 -1 
1.20874133516e-14 0.524219152166 0.0614779597589 0.849361372424 7036 -1 
1.23178241664e-14 -0.436629413961 -0.180857836658 -0.88127475726 7035 -1 
1.05328252248e-14 -0.173256426745 -0.0717651663546 -0.982258607236 7038 -1 
1.20874764604e-14 -0.524219053263 0.0614810169658 -0.849361212176 7034 -1 
1.2317982542e-14 -0.43663340671 0.180856199603 -0.881273114993 7039 -1 
1.05330470685e-14 0.173256358451 -0.0717706305145 0.982258220048 7037 -1 
9.28374573948e-15 0.714237537373 -0.696128629896 0.0725924985607 0 20 
9.32660894149e-15 -0.017747108309 -0.994767623701 -0.10061021311 0 2 
1.0258904928e-14 0.484573559585 0.200716903261 -0.851411293146 0 4 
9.96340200159e-15 -0.981245843818 0.0334831077113 -0.189830122712 1 3 
9.98743715599e-15 0.697029405043 -0.713860727856 0.0674749563131 1 50 
1.27540165904e-14 -0.161449098557 -0.389772578233 -0.906648512839 1 70 
9.70738304772e-15 -0.717154023371 -0.66573515727 -0.206123281407 2 3 
1.07306046348e-14 -0.463262035349 0.191910617035 0.865192811848 2 9 
1.17590189324e-14 -0.175086009773 0.422760316037 0.889167365779 3 80 
8.35937691691e-15 0.88184706013 0.365272944754 0.298196979143 4 5 
1.14836715146e-14 0.394219178881 -0.750562781645 0.530327021575 4 13 
1.11055442983e-14 0.191488649055 -0.865651855682 -0.462578600928 4 8 
9.23535179098e-15 -0.459291731404 0.795688618292 0.394880650559 5 35 
9.70123079115e-15 -0.231801027613 0.842571179598 -0.486150276056 5 15 
1.22353545506e-14 0.784334055607 0.480486897689 0.392367723398 6 79 
1.01728011687e-14 0.295014670354 -0.413887655929 -0.861198788054 6 10 
1.36458310011e-14 -0.173117161426 -0.913327472914 -0.368596494341 6 7 
1.06345884665e-14 0.916068675593 -0.379474773425 0.129680676782 7 9 
1.33622566053e-14 0.503337951302 0.797434233836 -0.332790548973 7 34 
1.3265823293e-14 -0.267024360547 -0.891940392916 0.364883990275 8 9 
1.14784179319e-14 -0.32682684152 0.306032789293 -0.89416337855 8 16 
9.51309195422e-15 -0.990249939799 0.136021353786 -0.030054085282 8 37 
1.41476313805e-14 0.587605754398 0.696659552613 0.41156402315 9 82 
1.02427973438e-14 -0.80586813086 -0.469045327042 -0.361348912887 10 90 
8.89692189462e-15 0.724716417461 -0.677298623364 -0.126699206988 10 12 
9.07741611822e-15 -0.529635758579 -0.729261748628 0.433201183312 10 40 
1.01610460569e-14 0.866020388758 0.372031444024 0.334067793889 11 92 
9.24388961345e-15 0.570943909982 -0.0144138032605 -0.82086253047 11 45 
9.96479737018e-15 0.336113293575 -0.893779491935 -0.296961400992 11 12 
5.05768134461e-15 0.0641505503299 0.953871880668 -0.29327997232 12 39 
6.15525399123e-15 0.665298873863 0.746296514229 0.0204675666964 13 14 
8.79259331623e-15 0.798031328821 -0.569089889172 -0.198198628306 13 19 
8.17778263955e-15 0.196312649351 0.119617280303 0.973217884113 13 17 
9.98474511219e-15 0.764999102664 -0.342744999136 0.545254287916 14 15 
7.28773224913e-15 0.164116782357 0.282911551065 -0.94500091853 14 30 
7.76997886475e-15 0.609947176478 -0.766293257934 -0.201888793029 14 25 
8.23957773896e-15 0.140340707593 0.288585043401 -0.94711306533 15 29 
8.19836460131e-15 -0.306613827115 0.9457162385 0.107743943027 16 17 
1.0487541759e-14 0.59783766361 0.463468360284 0.654054437325 16 59 
6.63997643037e-15 0.757852739861 0.0933873053169 -0.64570739185 16 102 
5.19805841708e-15 -0.529451845858 -0.652049609882 0.542689643507 17 31 
8.76231488544e-15 -0.78418270011 0.386396802171 -0.485546088563 17 18 
8.99690686836e-15 -0.155152090729 0.336773675396 0.928714875676 18 22 
1.10798881963e-14 0.578425048384 0.493345983614 0.649641596462 18 58 
8.00365059792e-15 0.116636529703 0.727421484412 -0.676205519021 18 153 
1.05970475969e-14 0.194312199617 0.469111234327 -0.861497196111 19 20 
7.52818913083e-15 0.381242825183 0.920401769175 0.086686166981 19 24 
1.16267088705e-14 0.673251345665 -0.261983977883 0.691445602266 19 22 
9.63921024752e-15 0.979948238912 0.0346126729382 0.196222862902 20 21 
9.9399891482e-15 -0.667069048313 -0.717284659385 -0.201299781905 21 51 
1.15650811213e-14 0.178063820417 -0.429834959241 0.885175227666 21 23 
8.91249673548e-15 0.0435680378658 0.970547730594 -0.236936549976 22 26 
1.02425330218e-14 0.938428636569 0.251311920815 -0.237052763162 22 23 
9.03603306282e-15 0.378739108452 -0.91428729841 0.143650352229 23 27 
1.20345850153e-14 0.685433665546 0.487305937448 0.541030140994 23 57 
9.67312305629e-15 0.986998324398 -0.0633895671679 -0.147702641851 24 25 
1.26876196294e-14 -0.70188336923 0.170513242877 -0.691581499176 24 26 
8.80768163437e-15 -0.27636585454 -0.125764050761 0.952788181067 25 150 
1.38878216183e-14 -0.74285678266 0.66923679845 -0.0169088159637 26 175 
1.09086699464e-14 0.164981915907 0.139262566212 -0.97641533431 26 147 
1.49167557571e-14 0.771674261918 0.275479527114 0.573262473597 27 52 
1.29730510865e-14 -0.795228807575 -0.538977376799 0.277695032188 27 177 
1.06769880276e-14 -0.871536863708 0.31110501474 -0.378994940602 28 33 
9.30114787856e-15 -0.227135262 -0.854691658798 0.466810176772 28 32 
9.48710545604e-15 -0.479253766338 0.0384754282211 0.876832634472 28 48 
8.02989479409e-15 -0.695265966935 -0.672361669965 0.254037438153 29 32 
8.73495113679e-15 -0.872668145257 0.309100071307 -0.378031022762 29 30 
7.00053884447e-15 0.456557599382 -0.817244032261 -0.351663689027 29 38 
1.00259638195e-14 -0.331601409138 0.773483087561 -0.540152218097 30 152 
6.43175879364e-15 -0.482302090156 -0.465371276083 -0.742168625872 30 31 
8.64770414627e-15 0.411030640385 -0.628320059041 0.660505651809 31 146 
6.25997434328e-15 0.511909811705 -0.804682182029 -0.300724010689 31 103 
4.65969112065e-15 -0.149424822638 0.964563679624 0.217460640875 32 36 
1.35255356033e-14 -0.187957271594 0.175189269179 -0.966426812552 33 169 
1.32002371552e-14 -0.890600311851 -0.448411676894 0.0758818328489 33 151 
1.02683319363e-14 0.372740000489 -0.261354428304 -0.890370010075 34 41 
1.55296547063e-14 0.221413438095 -0.90680179453 0.358729138583 34 37 
8.37555899166e-15 -0.181444766673 -0.204195910757 0.96196768484 35 38 
1.19767693422e-14 -0.301817583067 -0.818405129495 -0.488998149861 35 37 
8.13860376461e-15 -0.85318050024 -0.356792522481 0.380502470309 36 38 
8.97128632409e-15 -0.469003382548 0.256086147845 0.845254820774 36 47 
1.17753329931e-14 -0.201018936756 -0.253622181823 0.946185592763 37 97 
1.03857435455e-14 -0.214510156656 -0.665786386232 -0.714642484463 38 96 
8.77875240838e-15 0.66478740932 -0.742461986578 -0.0825099927022 39 40 
4.81867455374e-15 0.602011004941 0.745019172838 0.287278927237 39 42 
7.17233680342e-15 0.454463041968 -0.736651807049 -0.500806807718 39 46 
1.3252417028e-14 -0.231199713426 -0.933067042711 -0.275558680355 40 41 
8.02496921363e-15 0.509937771604 -0.0962382183147 0.854810899806 40 98 
1.0321641271e-14 -0.943754386031 0.323259773144 -0.0695037978376 41 43 
1.47016470963e-14 -0.19383686276 0.885498806542 -0.422278503181 41 100 
6.9448030471e-15 -0.345643661654 0.921029937482 0.179539169598 42 43 
4.451980697e-15 -0.731020272831 0.522076039541 0.439369968986 42 44 
5.56608996456e-15 0.594261679658 0.695426852035 -0.404022956722 43 205 
5.8575955546e-15 -0.665510383519 -0.702946127813 -0.250923635437 44 46 
5.649437234e-15 -0.727517242221 -0.490682697139 0.479530137739 44 204 
1.11855954799e-14 -0.0660998245895 -0.262176566547 -0.962753478905 45 111 
6.69094082797e-15 -0.0214349329769 -0.971666112794 0.235383748157 45 46 
7.25944784279e-15 -0.068229540988 -0.399442020653 -0.914215949255 46 112 
1.26857345295e-14 0.237108052642 0.672657417548 0.70093635231 47 99 
6.59019582094e-15 -0.264169038638 -0.804613264411 0.53180091553 47 49 
6.31649925415e-15 0.124144946465 -0.977535817153 -0.17032838416 48 49 
1.23639306199e-14 0.170756422371 -0.170455611009 0.970457175199 48 173 
7.26461458963e-15 0.102658093439 0.263670035302 0.95913472898 49 200 
9.99018806387e-15 -0.0165666434392 0.995441579239 0.0939234190599 50 51 
1.31129851536e-14 0.379102536228 0.157029422163 0.911933675001 50 69 
1.2613975303e-14 -0.394107137778 0.16321805868 -0.904455321878 51 55 
1.23531782452e-14 0.273812472873 -0.122698345507 0.953924444445 52 161 
1.25848171464e-14 0.457268005972 0.783334980932 0.421060896264 52 56 
1.22746870065e-14 -0.610923795637 -0.777588944772 -0.148753315569 53 243 
9.90559257529e-15 0.9177447316 -0.380117418638 -0.115131905521 53 55 
1.41205406506e-14 -0.26815716638 -0.784821764297 0.558700753896 53 54 
1.32527525736e-14 -0.773220626965 -0.380198290755 0.507522533236 54 56 
1.06026871562e-14 -0.210108888417 0.346103635732 -0.914366736239 54 254 
1.5086889819e-14 -0.0348969655689 -0.976569165946 -0.212355517748 55 65 
1.66920304612e-14 0.278338479075 0.780428224052 -0.559874520022 55 57 
1.71037430454e-14 0.167846863064 -0.356977054366 0.918909578368 56 162 
1.36823811483e-14 -0.53817219013 0.79847924975 -0.269817681944 56 57 
1.32771055074e-14 -0.283239571873 0.283396895208 0.916221340459 57 71 
1.00767137522e-14 -0.923796661004 -0.376425398927 -0.0700260534432 58 72 
7.18346016385e-15 -0.417104316739 0.908844120814 0.00513351918864 58 59 
8.07827455356e-15 0.0119211832609 -0.60106377399 0.799112147941 58 148 
1.18731494601e-14 0.487311523337 0.871174568586 0.0598527382125 59 67 
6.75778539517e-15 -0.37176784768 0.154740554734 0.915338204246 59 123 
7.98792729942e-15 -0.254201856582 -0.381620673748 -0.888677150308 60 145 
7.71253550376e-15 0.707874794247 -0.70633513482 -0.00198821232557 60 61 
1.09913298194e-14 -0.0731509431762 -0.988946257819 0.12897379059 60 62 
7.99094460286e-15 -0.381810065766 -0.254439360714 -0.888527819148 61 131 
1.10105768476e-14 0.988538040155 0.074343580621 -0.131398535714 61 64 
8.51933304181e-15 -0.912164597301 -0.377830971686 0.158743517241 62 68 
1.48112373841e-14 0.107262446078 -0.666975950881 0.7373180105 62 63 
1.43431022498e-14 0.726626707332 -0.665445540357 -0.170867963676 63 245 
1.42634597021e-14 -0.2481877668 -0.180356401293 -0.951774343489 63 140 
1.27118758511e-14 -0.973373872168 -0.228659562667 -0.0160657829674 63 66 
1.48494534402e-14 0.666238575197 -0.106007267748 -0.738165713173 64 84 
8.517501662e-15 0.377912210532 0.912360725213 -0.157417496546 64 73 
1.26149497339e-14 -0.629502616707 -0.763350444776 -0.144991565342 65 66 
1.25695013292e-14 -0.299021500067 -0.703326059088 0.644917511861 65 71 
1.59098223313e-14 0.229801815122 -0.876453643618 0.423107712474 65 69 
1.26094091849e-14 0.741086955123 -0.352267374609 0.571574861005 66 68 
1.03605085883e-14 0.474147061823 0.220167960772 0.852473244632 66 264 
1.37778071726e-14 0.101255758292 0.804337691421 -0.585481126573 67 76 
8.17734290143e-15 -0.70120870772 0.712699086929 -0.0191405252694 67 72 
1.01007630568e-14 -0.13297844961 0.503878868886 0.853476899178 67 121 
1.4064261692e-14 -0.842762995768 -0.349083885226 -0.409745011 68 69 
8.08178623965e-15 0.651200511768 -0.758820206338 0.0113924504041 68 73 
1.53102353765e-14 -0.688283307114 0.72459624859 -0.0350195042512 69 70 
1.38813699508e-14 0.353683183411 0.853866683106 0.381863710314 70 73 
1.51584769929e-14 0.883219473613 -0.277868662742 -0.377772904927 70 81 
1.46603822152e-14 0.120397519427 -0.293461490772 0.948358998876 71 163 
1.12847933773e-14 -0.822720112307 -0.0687216602336 0.564277369935 71 72 
9.66082337749e-15 -0.596080879123 0.29090310958 -0.748373547355 72 166 
1.26487498771e-14 0.282409260753 -0.807544470771 -0.517800093828 73 83 
1.06563056189e-14 0.199743070153 0.167420233511 0.965439366991 74 129 
1.20552808314e-14 0.956621070346 -0.153012756243 0.247917777088 74 77 
1.35320585667e-14 0.640013860643 -0.736409799806 0.219278053928 74 84 
1.31449191134e-14 0.758614150982 0.282442501565 -0.587137806004 75 78 
9.38381559415e-15 -0.377134875291 0.91054156252 -0.169361591761 75 80 
1.11679058659e-14 0.775507888715 0.61592628391 0.138644608009 75 77 
1.38452384503e-14 -0.14771577092 0.321916871412 0.935173555508 76 118 
1.19051014628e-14 -0.743723351386 -0.23853790605 0.624479978846 76 81 
1.51013158916e-14 -0.358502504896 0.250652050528 -0.899249411203 76 82 
9.38773933061e-15 0.226714502091 -0.254240016404 -0.940192825223 77 89 
1.00060284113e-14 0.322302592536 -0.181008189738 -0.929170099655 78 91 
1.27536422727e-14 0.342894012928 0.765029737432 -0.545117599004 78 79 
1.3621007912e-14 -0.658383998416 0.749113771959 0.0732056506735 79 82 
1.47173604105e-14 -0.254420349097 0.429811894887 0.866332511787 79 88 
1.51421983656e-14 0.783718678154 0.227019462048 -0.578141156954 80 82 
1.37476744221e-14 0.970880433868 -0.00985867296561 0.239361629545 80 81 
1.13142784317e-14 -0.778943884836 -0.611293943406 -0.139879015697 81 83 
1.00607298634e-14 -0.202559771851 -0.52014973355 -0.829707052829 83 133 
1.23232176846e-14 -0.259929251404 -0.965469591747 0.0174714531715 83 84 
1.4291108333e-14 -0.13788931166 -0.245376447508 -0.959571225464 84 135 
4.72847889249e-15 0.957092662249 0.271960581794 0.100055373768 85 87 
1.00963429257e-14 0.848085582961 -0.214371457981 -0.48455724324 85 86 
8.87213548569e-15 0.67411364118 -0.701553545727 -0.231070165217 85 91 
9.86092063394e-15 -0.0423181879351 0.616223767057 0.786433366461 86 95 
1.23631844766e-14 0.254983543659 0.872211191864 -0.417409905548 86 92 
8.87955934838e-15 -0.237688733122 -0.633044513625 -0.736721595934 87 93 
8.76447416054e-15 0.356172557899 -0.886244184011 -0.296162717616 87 89 
1.52152425997e-14 -0.845519213705 0.0449594764769 0.532048780405 88 90 
1.21053791565e-14 0.44073596988 -0.355227435793 0.824357491453 88 116 
1.1895975176e-14 -0.31818391569 -0.835727199662 0.447570154882 88 91 
1.11025756238e-14 -0.678607866266 -0.0133266151805 -0.734379850738 89 125 
8.77771462886e-15 -0.74517877356 -0.629854721406 -0.21906990975 89 91 
1.19428779513e-14 -0.623957954696 0.760022851262 0.181773860416 90 92 
1.06584377674e-14 -0.266588570743 0.336677349859 -0.903094068213 90 120 
1.10725775976e-14 -0.162978242071 0.187289807127 0.968690157252 92 110 
6.70889530451e-15 -0.804153355244 0.262100042221 0.533517524658 93 94 
1.15877381612e-14 -0.728245463788 0.13908030899 -0.671055297366 93 130 
6.26020393338e-15 -0.962966851552 -0.25740249261 -0.0802421311471 94 95 
6.68338164556e-15 0.250889731565 0.0148149478679 0.967902298745 94 327 
1.23983420947e-14 -0.221292540336 -0.11360760744 0.968567459253 95 104 
1.72163361002e-14 0.401403085904 0.887982058637 -0.224417972021 96 97 
1.06307854982e-14 -0.872647528573 0.306682583925 -0.38004221291 96 103 
1.65382901046e-14 0.844087965997 0.309151315572 -0.438110682064 96 99 
1.65689623905e-14 -0.3875266932 0.904424102618 0.178437957458 97 100 
1.20871982358e-14 0.907120120923 -0.222057830271 0.357523993926 97 102 
1.05676520135e-14 0.356455978149 0.789738547328 0.499251602407 98 100 
7.58140137362e-15 -0.0679191752108 0.512710636806 0.855870777948 98 109 
1.07518793263e-14 0.778846183747 0.342852460729 0.52521501524 98 115 
1.54254941759e-14 -0.520232305893 0.817176463765 0.248155142955 99 101 
1.56351557055e-14 0.187208972863 0.587460187177 -0.787301294906 99 198 
1.04717263718e-14 0.700753297889 0.609126321678 -0.371362275597 100 101 
1.17722466023e-14 0.819207482319 -0.541081156835 0.190079674428 101 207 
1.14811787079e-14 -0.498121738147 -0.0124546614714 0.867017655756 101 199 
1.09044820711e-14 -0.701784659619 -0.467043703471 -0.537929800784 102 122 
8.99963894034e-15 -0.191138984024 -0.933039232692 0.304801048298 102 103 
1.17414529451e-14 -0.370670016833 0.56381464833 -0.738049307939 103 154 
1.59308253279e-14 0.679072003522 -0.593700644737 -0.431718378658 104 113 
1.38485024333e-14 -0.111625689561 -0.934472760687 -0.338083369843 104 110 
1.3897783053e-14 0.692223029525 0.14925841354 0.706080167815 104 331 
1.52155786318e-14 -0.558814010702 0.747638891511 0.358835602111 105 106 
1.34093083719e-14 0.916034007975 0.30232050192 -0.263598198688 105 209 
1.19158854276e-14 0.1271838708 0.464564015676 0.876358681333 105 137 
1.3250185623e-14 0.17095575892 0.746704678435 -0.642811209995 105 107 
1.24488866274e-14 -0.788510307939 0.575131448979 -0.217888298604 106 108 
9.79440439363e-15 0.754321306472 0.642813111566 -0.13338167116 106 212 
1.14488134285e-14 0.530599179432 0.181674672173 -0.827924407345 106 112 
1.54065549183e-14 -0.589569786155 0.677876453896 0.439193556995 107 111 
1.43174537198e-14 0.229840051883 0.925701935703 0.300415506899 107 114 
1.20081631542e-14 -0.572121747217 -0.14592233275 0.807083254173 108 109 
1.45963781763e-14 -0.663543180986 0.115766225696 -0.739126936294 108 340 
1.0009484061e-14 -0.673299744662 -0.721539464907 0.16139471621 108 201 
8.94378784549e-15 -0.730107316272 0.602707117507 -0.322005337273 109 112 
1.28915818232e-14 -0.999499818897 -0.0193024965526 0.0250504620973 109 117 
1.04117214863e-14 -0.947270829738 -0.274597504376 0.16514898037 110 111 
1.11911851398e-14 0.581911755051 -0.715584144227 0.386416927508 110 119 
1.18441264536e-14 0.00338689930043 0.875554020306 -0.4831083589 111 112 
1.52108907885e-14 -0.965300216224 -0.122364975075 0.230699599984 113 114 
1.44946035804e-14 -0.755379441396 -0.0835196113841 -0.649943362171 113 325 
1.42261216408e-14 0.0131265961318 -0.0131123166039 0.999827864998 114 138 
1.18144011947e-14 -0.571092790415 0.819183342922 0.0528363077328 115 122 
1.25397606506e-14 -0.316681371216 0.481059498761 0.817492916041 115 117 
1.00467569045e-14 0.557199650276 0.729797490505 -0.396136558001 115 120 
1.35347507646e-14 0.654112821228 -0.749338373925 -0.103094221316 116 118 
1.39787092795e-14 0.926108045715 -0.116708017338 -0.358752179576 116 120 
1.21267056999e-14 0.777442562051 0.347210362948 0.524431145693 116 312 
1.52240744313e-14 -0.137868837896 0.164106381946 -0.976760604724 117 338 
1.21634882575e-14 0.560291546791 0.721797750318 -0.406302092329 117 119 
1.50444901873e-14 -0.0467843593402 -0.970118896018 0.238076776082 118 121 
1.41189666986e-14 0.532046071882 0.631055523988 0.564531578425 118 309 
1.47122750711e-14 0.599571023869 0.417774588215 0.682626530966 119 124 
1.27611235044e-14 0.353129409535 -0.421206709473 -0.835394833607 119 120 
9.1895847945e-15 0.532416309446 -0.192814712574 0.824230162061 121 276 
1.13748252337e-14 -0.610094249822 -0.679878225646 0.406879103206 121 123 
1.29112747074e-14 -0.392395027489 0.536204337249 -0.747335969372 122 156 
1.05831532651e-14 -0.881910840407 -0.220897351152 0.416458437094 122 123 
7.74457765312e-15 -0.0153197778335 -0.561683568535 0.82721029566 123 155 
8.92072801955e-15 -0.214262409154 -0.494117375032 0.842579159317 124 344 
1.10072780201e-14 -0.994064143595 -0.102315993091 -0.0369853481229 124 307 
9.66564638158e-15 -0.0216757250709 0.975421654994 0.219277809895 124 335 
1.18793745941e-14 -0.0621697025589 0.686825848862 -0.724158257164 125 310 
1.2009619771e-14 -0.639638343491 0.293504116822 0.710435164491 125 129 
1.4356670014e-14 -0.0617173290488 0.824139171903 0.563014739265 125 130 
1.29586699684e-14 0.174582353893 -0.166200363826 0.970514523731 126 300 
5.97384057097e-15 0.880134662925 -0.468323900732 0.0776897620034 126 134 
9.85372592035e-15 -0.0717034446169 -0.661435810868 -0.746566329358 126 136 
8.16545187202e-15 -0.21822931658 0.737905412467 0.638648234662 127 128 
8.25610424659e-15 0.355208615517 0.896754783196 0.263927448888 127 129 
4.5247329024e-15 0.885786326983 -0.453927743361 0.0966032439258 127 132 
9.65052705579e-15 0.778926580936 0.0265788269985 -0.626551631924 128 226 
6.29014465268e-15 0.763408759981 0.128370664219 0.633030834756 128 134 
1.14500408919e-14 -0.600670093935 0.798642793439 0.0369476215764 129 135 
1.16097053316e-14 0.647485834466 0.759497697094 -0.0626525520167 130 227 
1.66456544621e-14 -0.00213525275807 -0.0842696496307 -0.996440699112 130 313 
8.60698271575e-15 -0.669072331621 -0.685297927569 -0.287591664568 131 132 
1.04556949034e-14 -0.69986297324 0.209096774076 -0.682986352542 131 144 
1.04716345068e-14 -0.957369608857 -0.160326881668 -0.240288832555 131 135 
1.00560980372e-14 -0.777911676689 -0.106457497766 -0.61929009716 132 136 
1.3450553766e-14 0.524881614944 -0.0184297796197 -0.850975695021 133 311 
1.12733708184e-14 -0.702621359046 0.206813079877 -0.680846220379 133 293 
1.30766761378e-14 0.0900027186187 0.55952106472 -0.823914855295 133 135 
6.10150034118e-15 -0.245715700035 0.0548038395512 0.967791472336 134 319 
1.42750260326e-14 0.148753147725 -0.862908562388 0.482971338693 136 142 
1.17957921145e-14 -0.236048289226 -0.971730484203 0.00459034018651 137 139 
1.12279090058e-14 -0.830419056684 -0.134403368679 0.540684681477 137 224 
1.01974142775e-14 0.789906271326 -0.433204956138 0.434029432754 137 342 
1.39390116741e-14 0.786745143175 0.0879592517505 0.610978927396 138 351 
1.30720462052e-14 -0.174091192539 -0.758604391409 0.627862750937 138 139 
9.08655551727e-15 -0.823144144576 -0.22523041081 0.521253277493 139 225 
9.40168811961e-15 -0.849655221772 -0.382100290213 -0.363435513309 139 349 
1.07963711886e-14 -0.791421553921 0.520019781925 -0.321296359137 140 242 
8.29299683126e-15 0.104085348278 0.994563950098 -0.00296469884714 140 145 
1.17079955596e-14 0.501165556998 0.00521718968793 -0.865335695213 140 261 
8.60831789702e-15 -0.18013171784 -0.828535664862 -0.53017093119 141 143 
8.74105066321e-15 0.517268079647 -0.0171015606716 0.855652540697 141 241 
1.13221416912e-14 0.869254042256 -0.20217279776 -0.451135866306 141 142 
1.65068747834e-14 0.159032524487 0.0610586598916 0.985383425986 142 304 
1.57155066917e-14 0.658171101129 0.70229366442 0.271282897645 142 144 
4.12064058195e-15 0.240043067632 -0.961792841376 0.131658102519 143 244 
7.58853027086e-15 -0.700222664263 -0.673777403931 -0.236034383946 143 145 
8.48520768489e-15 -0.285194606988 0.72871447448 0.62260681881 144 145 
1.2075352417e-14 0.450990903166 0.582994098698 -0.675814387347 144 294 
9.19072959814e-15 0.20027884379 0.936490572557 0.287878085728 146 152 
9.46825413717e-15 -0.0661948423226 0.122814619673 0.990219577692 146 158 
6.42982919366e-15 0.93656137339 0.312709024212 -0.158322013786 146 153 
1.25408261269e-14 -0.608358792996 0.669288866001 -0.426558311174 147 174 
7.00330852454e-15 0.0573123349619 -0.930755926825 -0.361121449018 147 153 
9.45065745843e-15 -0.955243504402 0.0376582276398 0.293413880361 147 150 
1.02505620419e-14 0.670380238365 -0.225006665996 0.707080148404 148 167 
8.78786331816e-15 -0.533353273246 -0.308039512331 -0.787810855955 148 153 
6.47853349241e-15 0.322362456027 -0.024372140746 -0.946302512783 148 157 
1.59196463104e-14 -0.717575592632 -0.0340514524831 0.695647732292 149 151 
1.18500036645e-14 -0.560932331434 -0.494830734638 0.663699829448 149 150 
7.187909967e-15 -0.934965554814 0.354433842621 -0.0146990651627 149 176 
7.7591127096e-15 -0.62053118805 0.658831943785 0.425301674704 150 152 
1.32097777882e-14 0.252150827085 0.851641408835 -0.459485441725 151 152 
1.74373629971e-14 0.171945190575 0.336802093793 -0.925742513367 151 170 
1.14350875262e-14 0.58205721108 0.479700072779 -0.656579959491 154 171 
9.49274638689e-15 0.596773842437 0.761318022457 0.253487375751 154 156 
1.00011682682e-14 -0.534243283876 0.836061300773 0.12484236053 154 158 
1.21388723264e-14 0.709335337326 0.00526680439756 0.704851502085 155 278 
1.19810346745e-14 0.986174836265 -0.135093789491 0.0959628071591 155 156 
6.84950593e-15 0.450575360402 -0.880720232524 -0.145992179998 155 157 
1.11267065124e-14 0.097427947518 -0.172780758035 -0.980129891747 156 287 
1.15307411618e-14 -0.766474299112 0.24331188604 -0.594404302568 157 280 
8.59405752509e-15 -0.912285505706 -0.357111450181 -0.200515755564 157 158 
1.24978190116e-14 -0.249957750542 -0.821566231426 0.512396380085 158 168 
5.89640712599e-15 -0.957176447844 -0.27149363235 0.100520919646 159 181 
1.24784897265e-14 0.788342608077 -0.120376344463 0.603345231177 159 160 
9.76248104073e-15 0.628666475151 -0.601992812891 0.492324198318 159 161 
1.30697584066e-14 -0.0506867206523 -0.456922082547 0.88806140938 160 230 
1.3210221113e-14 -0.416868498637 -0.858500217049 -0.298660396056 160 256 
1.18454443684e-14 -0.444499556749 -0.836596201411 -0.320198282061 161 162 
1.02593162729e-14 -0.781746543274 -0.54083768596 0.310430249048 161 178 
1.61054058703e-14 0.791132937268 -0.0910862157349 0.604823922207 162 253 
1.20176429096e-14 0.383220960934 -0.438620989564 -0.812867346259 162 165 
1.18605775735e-14 0.593225763152 0.473961487946 0.650725519614 163 262 
1.27017876336e-14 0.553079521983 -0.809966455006 0.195083018552 163 165 
1.28479543578e-14 0.957041472927 -0.0283552756283 -0.288561254227 163 166 
1.30815491466e-14 -0.0556778607249 -0.43147949843 0.900402919953 164 403 
9.03789462412e-15 0.169005755663 0.800657275927 0.574791249984 164 179 
1.06435280323e-14 -0.503007144872 0.835189139528 -0.222357625059 164 167 
9.57184336458e-15 -0.794996244614 -0.416985232989 0.440572680177 164 165 
1.28884319318e-14 -0.778160256476 0.0795685733178 -0.623005182468 165 268 
7.39835830653e-15 0.118843175109 -0.492966679356 -0.861893353481 166 279 
9.4837756998e-15 0.596613506912 0.642486768399 -0.480898196921 166 167 
1.03214606832e-14 -0.401120076696 0.0474461747814 0.914795903232 167 277 
1.35811421174e-14 0.580757910569 -0.463527053841 0.669225611934 168 405 
1.33948827506e-14 -0.143813910481 -0.814187949335 -0.562508259771 168 170 
1.24148039978e-14 0.731780540307 -0.558477833931 -0.390640179495 168 171 
1.40702115863e-14 0.233145515562 0.860852327334 -0.45230127028 169 187 
1.84968074622e-14 0.898366263207 0.36362537494 0.246403416841 169 170 
1.1412271772e-14 0.945848338834 -0.264359034219 -0.188375213207 169 173 
2.02756190453e-14 0.576666320397 -0.495816375067 0.649324323535 170 182 
1.23782360693e-14 0.158807271524 -0.102593405586 -0.981964787373 171 194 
1.37776762706e-14 0.999808165342 -0.0129234516621 -0.0147179112774 171 202 
1.36870601835e-14 -0.256814231918 0.912826713612 -0.317480457981 172 190 
1.43641137998e-14 0.567946502776 0.670928624028 -0.476751037172 172 173 
1.32077591344e-14 -0.118445094337 0.752629166103 0.647703711553 172 197 
1.28376107983e-14 -0.0408962032695 0.821549357466 0.568668755785 173 203 
1.3053399822e-14 -0.184841239451 -0.121167819652 0.975270257764 174 175 
1.35392933491e-14 0.667694243601 -0.191212897949 0.719459536541 174 179 
1.17777306816e-14 0.324645985834 0.627132677332 -0.708032194822 174 176 
1.37248710428e-14 -0.981619376071 0.100239217876 0.162405356198 175 177 
1.40457749098e-14 -0.256554129249 0.462874455017 -0.848485248934 176 185 
1.20600169721e-14 -0.200076959613 0.168421349048 -0.965196073043 177 178 
9.85140537836e-15 0.34644355715 -0.74649743894 0.568083123641 178 180 
1.29067196726e-14 0.698876992377 0.0174901385763 -0.715028002654 178 179 
1.71183052674e-14 0.088066977522 0.587142463343 -0.804678777656 179 183 
9.50510677892e-15 -0.652671851905 -0.0859122571649 0.75275396897 180 184 
9.53197391044e-15 0.923802701019 -0.262746272286 0.278483331621 180 181 
6.31990818662e-15 0.42400411553 -0.325715725397 0.845061995503 181 231 
1.85957706563e-14 0.242332206516 0.860917544617 -0.447321006722 182 186 
1.22660368626e-14 0.757905577586 0.000297126883428 -0.652364198266 182 185 
1.57535515457e-14 0.438131236031 0.377870138668 0.815631766373 182 408 
1.29151408799e-14 -0.088898849035 -0.322664880485 -0.942329225665 183 411 
1.25187591668e-14 -0.937308250348 -0.307674577713 -0.16367528237 183 185 
1.42557042862e-14 -0.636814394041 0.727178549945 -0.256278723352 183 184 
7.94449610004e-15 -0.538054755584 -0.842858753432 0.00928449007881 184 438 
1.36556117358e-14 -0.523528062187 0.328579894956 -0.786100261247 184 234 
1.05809358473e-14 0.110204151153 -0.978126124843 0.176420885865 185 189 
1.14623188633e-14 0.910066446279 0.199956475535 0.363037837214 186 187 
7.73071188645e-15 0.604773863219 -0.730156197834 -0.317994498588 186 188 
1.70256337299e-14 -0.0734060878924 0.47415757104 -0.877374574561 186 425 
1.48791542617e-14 0.672739584903 0.573322179653 -0.467678446395 187 191 
6.66265737537e-15 0.74415775531 0.0814025799076 -0.663025531331 188 189 
5.28899357576e-15 0.143823247883 -0.551357458775 0.821778453126 188 442 
8.58469171404e-15 0.822080016981 -0.504689588683 0.263577056582 189 437 
1.45144814235e-14 0.958692573387 -0.144277234236 -0.245137980357 190 191 
1.44133256039e-14 -0.0818024575072 -0.0818017592783 -0.993285875327 190 192 
1.45044535204e-14 -0.757636895575 0.0355678858583 -0.651706421603 191 422 
1.42509071615e-14 -0.798107650186 0.0454220178241 -0.600800315422 192 423 
1.33308524375e-14 0.12683852639 -0.774902783427 -0.61922343662 192 193 
1.4790798814e-14 -0.789524621456 0.279663034321 0.546296127892 193 220 
1.53972399992e-14 -0.850342456615 0.225004289846 -0.47570030064 193 428 
1.24115861979e-14 0.250257515883 -0.778153563983 0.576062675934 193 195 
1.60905691124e-14 -0.934339246471 -0.0258146691144 -0.355448695824 194 196 
1.30881742182e-14 -0.644496078159 0.510796857552 -0.568956391608 194 402 
1.41517375383e-14 -0.32738166299 -0.591496015956 -0.736853927075 194 288 
1.78947922731e-14 0.110301069281 -0.0341966407607 0.99330975223 195 197 
1.60970265625e-14 -0.742236869388 0.130667397304 0.657275026912 195 217 
1.28522550916e-14 -0.841527694352 -0.540202605455 -0.00350495332582 195 196 
1.15698374818e-14 -0.0238567250463 -0.684826594957 -0.728315447804 196 240 
1.48654771266e-14 -0.302347514225 -0.0939010181785 -0.948561320857 196 202 
1.44388980353e-14 -0.970670073677 0.180372573058 0.158950756388 197 215 
1.747996531e-14 -0.599383181543 -0.454698003946 0.658778814847 197 203 
1.10133547755e-14 0.356979489168 -0.926462677843 0.119300255144 198 199 
1.44108345815e-14 0.295250203131 0.88900761912 -0.349989672273 198 200 
1.202217485e-14 0.437466783232 -0.547085032112 0.713667136141 198 202 
1.15975667603e-14 -0.875940324592 0.436652008535 0.205094054513 199 206 
8.02703627169e-15 -0.0633122761043 -0.62244232792 -0.780100701261 199 201 
7.02185006111e-15 -0.935239822788 -0.0279163659212 0.35291238344 200 213 
1.46534092756e-14 -0.208694331479 0.730195671087 -0.650585088927 200 203 
1.1331508643e-14 0.421623188836 -0.393339373562 0.817017762256 201 238 
1.13171743661e-14 0.972751640829 -0.197156799818 0.121997711247 201 208 
1.60720937108e-14 -0.809494479489 -0.485000918903 -0.330896957283 202 203 
8.92861215654e-15 -0.0679925125962 0.289428781511 0.954781649732 204 211 
7.83259435306e-15 0.464501624153 -0.847273974185 -0.257614156886 204 205 
1.26655453916e-14 0.497394682686 -0.794810602557 0.347670297407 205 207 
8.38418652256e-15 -0.365755878556 0.487582588627 -0.79277099882 206 207 
7.15453846639e-15 -0.604984684013 -0.683386135621 0.408628097114 206 214 
8.90358312046e-15 0.310417126926 -0.658771841307 -0.685318078276 206 210 
1.19677008205e-14 0.103521385889 -0.954286064377 0.280395131911 208 212 
1.19328908564e-14 0.214485975733 0.336773418964 -0.916831189747 208 216 
1.26136979042e-14 -0.571636428541 -0.409925132347 -0.710769427758 208 210 
1.24162218564e-14 0.330735003911 -0.265923103963 -0.905482887727 209 222 
1.30291910964e-14 0.271810562236 -0.91695103789 -0.292095553492 209 212 
1.03786159238e-14 -0.425641892566 0.613910845852 -0.66478752443 210 211 
8.91019397479e-15 0.623634031306 0.637111473988 -0.452956471098 210 467 
1.03291399664e-14 0.492351652927 0.660509177875 0.566848723913 211 212 
1.02596301337e-14 0.432309482882 -0.897830134359 0.0837231201461 213 214 
1.09617927706e-14 0.426487506851 -0.712441966583 0.557256539442 213 215 
7.69546503596e-15 -0.235958789351 0.737679502184 0.63257600475 214 466 
1.2548420595e-14 0.189498561685 -0.0489176816757 0.980661692705 215 219 
1.09987184942e-14 -0.954715827938 0.224104752627 -0.195690438536 216 239 
1.1210464242e-14 -0.339910140795 0.624090468845 0.70354259493 216 223 
1.26281863158e-14 0.73245180756 0.677069456804 -0.0713533479682 216 471 
1.60610330693e-14 0.851357117579 -0.166827232756 0.497352724693 217 219 
1.45285334145e-14 -0.0894524704838 0.642565558115 0.760991300245 217 221 
1.27994021089e-14 0.236376777419 -0.774379633876 0.586909023389 217 220 
1.53449441824e-14 0.88884596484 -0.395720706399 0.230993448642 218 221 
1.006672014e-14 -0.444020463749 0.84934905613 -0.285397982864 218 468 
8.88675267893e-15 -0.191848294359 0.672850046781 0.714469765979 218 219 
1.2757354008e-14 0.852400137933 -0.27447736073 -0.445057505608 218 469 
1.61660550567e-14 0.073377498613 0.0489777914045 0.996100857668 220 456 
1.21491467119e-14 0.849325514485 0.52763974258 -0.0155715283237 221 236 
1.52554596312e-14 0.132483601147 -0.206296610471 0.969479140536 221 462 
1.08199863187e-14 -0.577583160387 -0.547733974909 -0.605297600828 222 224 
9.4108131921e-15 0.0812919005174 0.694797261446 -0.714596664139 222 223 
1.15836240857e-14 -0.53419314359 -0.341805075822 -0.773179782123 223 229 
1.26531005443e-14 -0.850658373851 -0.276738878803 0.446985373313 223 472 
1.11465788565e-14 0.345223690483 -0.861922425534 -0.371362808977 224 225 
9.97280288115e-15 0.0775745180688 -0.520423498294 0.850377314238 224 228 
9.55583991388e-15 -0.15582969691 0.104012735977 0.982292449485 225 380 
1.52841918495e-14 -0.795052309503 -0.497128644919 0.347498108707 226 227 
7.3030861999e-15 -0.688159182137 -0.127502089874 -0.714268966929 226 318 
1.15921517294e-14 -0.433535552631 -0.44782248743 0.781985897799 227 315 
1.06166164156e-14 -0.306727136975 0.632349253588 0.711373941701 228 378 
1.12187608285e-14 0.462120769002 0.882185569096 -0.0905152834393 228 229 
9.43079027509e-15 0.977061502517 -0.212756456742 -0.00924718408969 228 341 
1.36354644481e-14 0.667324894502 0.156928123141 -0.728046048919 229 476 
1.07931309788e-14 -0.936035620931 0.351881169659 -0.00411810497049 229 237 
9.92453728034e-15 0.978806446331 0.195453888454 0.061120521175 230 231 
1.19352171472e-14 0.354797005416 -0.929040565904 0.104893812268 230 233 
1.3897766232e-14 0.346613872351 0.507723971451 0.788717435022 230 255 
1.06296095029e-14 -0.918885336437 0.0711513970438 0.388055688246 231 234 
5.5177764933e-15 -0.495282533031 0.861686669247 -0.110414204326 231 232 
5.29528505447e-15 -0.501433392705 -0.705590244417 0.500706460577 232 435 
4.85519932766e-15 -0.908162844536 -0.416959779049 -0.0372127727971 232 233 
8.53802038233e-15 -0.57881003557 0.373645107477 -0.724822927605 233 235 
1.07098691698e-14 0.177629654783 0.887645014192 -0.424892968314 234 436 
1.18384728301e-14 -0.0604728330314 0.487893510466 0.87080592494 234 419 
1.50384590019e-14 0.124085198926 0.802650017056 0.583400217285 235 257 
7.39124820493e-15 0.542287306727 0.697046117185 -0.469096138845 235 448 
1.39772567006e-14 0.863208854208 0.0949480754359 -0.495838014868 236 240 
1.0086538887e-14 0.202604162302 0.391322089776 -0.897673980614 236 458 
9.32662362269e-15 0.0318296646096 0.968232970604 -0.248015699276 236 239 
1.14713497675e-14 0.874800066337 0.47982464011 -0.0670310277424 237 343 
9.13894930236e-15 -0.199064147491 0.613436873591 0.764243853297 237 239 
8.8053139726e-15 0.198927560938 0.419742822391 -0.885575399698 237 463 
1.59843312318e-14 0.800287337658 0.591716472699 0.0970143964612 238 339 
1.37606519062e-14 -0.334455085492 0.941525864749 -0.0408514601558 238 240 
1.45312228639e-14 -0.868251158574 -0.0660172188937 0.491712977706 238 239 
1.74657924542e-14 -0.970103717156 0.212161209677 -0.117840566311 240 290 
1.20465292005e-14 -0.216024629495 0.128809639882 0.96785403658 241 305 
5.5757478396e-15 -0.224214400429 0.969048456555 -0.103310171274 241 247 
1.11562698916e-14 0.209625857171 0.213028587915 0.954293361989 242 245 
7.53923246387e-15 0.87881595169 0.356606925212 0.31703946749 242 244 
1.38102028896e-14 -0.308288428705 0.429122202221 -0.849006702145 242 248 
9.99481518695e-15 -0.29109190326 0.237763719308 -0.926678972264 243 249 
1.30938000287e-14 -0.133421229921 0.967195560219 0.216174752684 243 245 
7.90261818595e-15 0.529249575575 -0.250713606805 0.810578542842 244 246 
1.12031777376e-14 -0.22750056828 -0.678593813862 0.698393819575 246 251 
5.92306365476e-15 0.212191852459 0.791474470004 0.573186515091 246 247 
6.64107403553e-15 0.115009696912 0.264809270525 -0.95741778752 247 391 
9.61998839074e-15 0.0668696678007 -0.904287462283 -0.421654637216 248 249 
1.14978750795e-14 -0.858393534786 -0.240601540878 -0.453068910835 248 251 
1.22840021112e-14 0.509236424285 -0.000534333268635 -0.860626503583 248 263 
8.08147320856e-15 0.918211724408 -0.35105011249 0.183442218914 249 250 
9.83347448175e-15 0.393330786014 0.837815490144 -0.37862395229 249 254 
7.9265137879e-15 0.886287262863 0.172059307704 0.429988932786 250 272 
4.88117530117e-15 -0.622172399793 -0.715849851155 0.316955037091 250 252 
9.82950631218e-15 0.745921932609 -0.664893140223 -0.0389561617285 251 544 
1.35237047346e-14 0.000818711664248 -0.125673453 -0.992071324514 251 388 
8.71404551416e-15 -0.673762775124 0.66464713648 -0.32293638201 252 254 
1.06225373496e-14 0.00567815870682 -0.691181083797 0.722659302794 252 259 
1.96892249072e-14 -0.55302303111 0.709326797542 -0.437059516943 253 260 
1.43621967899e-14 0.522990252298 0.425874990252 -0.738316794256 253 254 
1.45109930873e-14 -0.389936558788 0.439846805771 0.809002019511 253 269 
1.24885641521e-14 0.266101147271 0.816265478702 -0.512738576372 255 256 
1.31607468016e-14 -0.55824221813 0.581396981184 -0.591897944047 255 257 
1.2095942231e-14 -0.483876911196 0.373171733466 0.791584482007 255 415 
1.1327462184e-14 -0.808748315418 -0.564480728693 0.165189797638 256 258 
1.51558080102e-14 -0.0218345117811 0.999011558523 -0.0387189880198 256 260 
1.42216581754e-14 -0.97027076164 -0.103997054321 -0.218538925134 257 275 
1.45161505489e-14 -0.31591877134 0.202532368763 0.926917455612 257 507 
1.6539105311e-14 0.499439513009 -0.864884290945 -0.0503521213326 258 259 
1.21701557356e-14 -0.866891675797 0.239719222235 -0.437073811759 258 271 
1.86472523821e-14 0.924940898403 -0.350742076732 -0.146507099048 259 260 
1.07431380701e-14 0.842178520167 0.0392752530263 0.537766487119 259 270 
1.48273847667e-14 0.451187536203 -0.520328343714 -0.725043600002 260 267 
1.20103371397e-14 0.951965023995 0.190757173163 -0.239529317574 261 264 
1.00523969357e-14 0.302895501026 -0.698912770052 -0.64790065235 261 295 
9.88391810254e-15 0.871172998845 -0.485209752898 0.0750273401928 261 263 
1.17313329582e-14 -0.34577995295 0.439630435295 0.828951931357 262 282 
1.08295309103e-14 0.443832800244 0.789422441713 -0.424057371056 262 264 
1.05625283229e-14 -0.59511877454 0.765448243734 -0.244790993207 262 265 
8.73819972084e-15 -0.414525697415 -0.8042234549 0.425902665842 263 266 
9.91842362798e-15 -0.602651169212 -0.225666451026 -0.765432048669 263 389 
1.12472408192e-14 -0.152438733689 0.75921454497 0.632736680758 264 296 
7.12659475778e-15 0.988807514521 -0.0340260218157 -0.145265030431 265 266 
6.6493830022e-15 0.218283650989 -0.275354457362 -0.936232968081 265 283 
1.00417785439e-14 -0.0687706921302 0.963326993477 0.259367876853 265 268 
6.42345027972e-15 0.605122873945 0.231188978288 0.76182541553 266 554 
9.04074925665e-15 -0.0511411792076 -0.968391611858 -0.244135752958 266 269 
1.23951514644e-14 0.530469514057 -0.684743489956 0.499728373838 267 269 
1.17897473281e-14 -0.484644993913 -0.244896497528 0.839729084511 267 285 
9.24383614211e-15 -0.605718308803 -0.228787819244 -0.762077072314 267 564 
1.00850862595e-14 0.195945344615 0.454522933351 -0.868915602911 268 286 
1.44818854493e-14 -0.876679442421 0.422260451279 0.230497866631 268 269 
8.89315338088e-15 -0.118194876 0.940718252582 0.317929458445 270 271 
1.17479738224e-14 0.316383636443 0.372895746834 0.872267250666 270 553 
6.35897014966e-15 0.673009651128 0.693055887726 -0.258324497437 270 273 
1.19505068277e-14 -0.479280452235 0.6343971464 -0.606490320405 271 274 
7.76970151722e-15 0.210257725987 0.841168572707 0.498223966658 272 543 
6.07474657621e-15 0.0136388164865 0.697746373025 -0.716215038668 272 273 
5.31873165106e-15 0.174104673886 0.227853746966 0.958003252878 273 551 
1.22126833503e-14 -0.0970925462317 -0.754419749038 -0.649171687404 274 563 
1.24156670972e-14 0.448381391417 0.782143238845 -0.432673181235 274 275 
1.56274103235e-14 0.214177952143 -0.214192423908 -0.95302120142 275 512 
1.28729423679e-14 0.450891672529 0.800498615575 0.394840051295 276 308 
7.98295439024e-15 0.681826536837 -0.728679844577 -0.0643292917019 276 279 
9.41248568721e-15 0.675125365373 0.665035989258 -0.319269281362 276 278 
1.21342442598e-14 0.142936275029 -0.632647058641 0.761135283951 277 406 
1.0798581938e-14 -0.943633977664 0.236789700204 0.231269440426 277 280 
7.43888959454e-15 -0.580105403738 -0.754066143387 0.307996707695 277 279 
1.03543079974e-14 -0.555823990303 0.831254333991 0.00871343933603 278 280 
1.2402236474e-14 -0.282146654561 0.194429024085 0.939462942278 278 289 
1.01699119353e-14 -0.87307401106 -0.33820754518 -0.351222760644 279 281 
1.35491266757e-14 -0.324986312134 0.653594656698 -0.683518779304 280 407 
1.10145493267e-14 0.132321224107 0.926672221788 0.351809162782 281 298 
6.93305300731e-15 0.146002542898 0.747557951356 -0.647950898472 281 292 
9.83038815213e-15 -0.857938709458 0.161181534132 0.48781316492 281 282 
6.93023872783e-15 0.607969311973 -0.781400440878 0.140665086979 282 283 
9.82108470284e-15 -0.0167026657628 -0.915200901001 -0.402651625805 282 297 
4.9722162818e-15 -0.729915270829 -0.200250009929 -0.653546961537 283 394 
6.11037226361e-15 -0.141951371195 -0.749551829442 0.646546102917 283 284 
8.48609458798e-15 0.798169373948 0.0509444425546 -0.600275198774 284 291 
6.53225619532e-15 0.773522288166 0.532007993944 0.344428169712 284 395 
8.38755410305e-15 0.101712527115 -0.90883871165 -0.404557484216 284 286 
1.214305753e-14 0.863349172791 -0.49147830541 -0.114355940606 285 286 
8.79122502151e-15 0.884714411272 0.369535100837 0.284120079785 285 558 
1.3846279646e-14 -0.217232852041 -0.874168635838 0.434326011322 285 416 
1.48092880566e-14 0.783744971925 0.421275316778 -0.456367096158 286 421 
1.77206497024e-14 0.488866048469 -0.716617189045 -0.497463356459 287 337 
1.63685393227e-14 -0.962189790592 0.179848944778 0.204560905214 287 289 
1.25573702732e-14 -0.650667251762 -0.623743403037 0.433100790409 287 288 
2.36879320345e-14 -0.526439724392 0.671733488023 0.521186471094 288 290 
1.81257103247e-14 -0.492814792697 0.84817959842 -0.194229114509 288 400 
1.30840105108e-14 -0.412298310783 -0.788175632544 -0.456934650896 289 353 
1.30391997667e-14 0.525789663771 -0.831723437424 0.178273254058 289 412 
1.57061482831e-14 -0.0940842621337 0.437567533387 -0.894249856217 290 401 
1.93159952832e-14 0.155087033058 0.987726173988 0.018574643932 290 336 
1.13496373648e-14 -0.179450756246 -0.96201459102 -0.205731263416 291 418 
8.54681721693e-15 -0.248064179342 -0.534188567834 -0.808150194533 291 579 
9.07421380886e-15 0.755635599918 -0.652462622716 -0.057509704364 291 292 
9.95130485516e-15 0.852103217915 0.492735024105 0.176443481146 292 410 
8.8332949164e-15 -0.0691131147509 -0.638615933136 -0.766415727471 292 578 
1.49377763284e-14 0.822717081605 -0.106494879899 -0.558386464906 293 306 
1.41584069151e-14 0.947130655671 0.3205405329 -0.0140459195425 293 294 
1.08650036149e-14 -0.625919133422 0.77870388571 0.0429592457685 293 296 
1.51630348578e-14 -0.589276379853 -0.592609524599 -0.549151435855 294 303 
1.15340356053e-14 -0.084205666571 -0.995945840023 -0.0316431581494 294 295 
1.15402085093e-14 -0.885971166684 -0.463678559422 0.00756870771875 295 296 
8.72150044066e-15 -0.711831074964 -0.101980280945 -0.694907578757 295 387 
9.97944143565e-15 -0.514877864713 -0.528336080075 0.67510130419 296 297 
1.22574258241e-14 -0.834640270471 0.222280388516 0.503951433958 297 298 
6.99945741933e-15 -0.750970495004 -0.141608294132 -0.644973182905 297 397 
1.3496092835e-14 -0.654811050927 0.751605384971 0.0794470444131 298 314 
9.40292037294e-15 0.00683917069042 0.296474511068 0.955016277365 298 361 
1.32032147632e-14 0.0656484179833 -0.97903290786 -0.192833738085 299 301 
1.27581693759e-14 -0.553180086421 -0.665688391383 -0.500850035006 299 305 
1.53414703187e-14 -0.14239735339 -0.750745081351 0.645061870347 299 386 
1.14354902883e-14 0.657525272679 0.532003762476 0.533509618001 300 302 
1.06803646376e-14 -0.5359561066 0.218975496842 0.815353164942 300 322 
1.0819386205e-14 -0.0432037340882 0.977522890407 0.206355121311 300 304 
1.43145021341e-14 0.225988081157 0.22599001011 -0.947553640965 301 604 
1.12710329251e-14 0.81722413023 -0.406539545462 0.408497636402 301 302 
1.15893898302e-14 0.757235649036 -0.0480615607474 -0.651371060309 302 323 
1.34888260097e-14 -0.486117494865 -0.615622098135 0.62024125425 303 304 
1.1157940819e-14 -0.496885593742 0.377387486963 0.781462341649 303 367 
1.17811677467e-14 -0.672453206614 0.299556700332 -0.676810511296 303 390 
1.12617211351e-14 -0.856860336488 0.112264425453 -0.503176969396 304 305 
1.36721250179e-14 -0.00074531822132 -0.600166163111 0.799875003458 305 392 
1.43631560452e-14 -0.424517467686 -0.621541952734 0.658384781584 306 314 
1.50478327836e-14 0.788852508912 -0.213374744505 0.576353136185 306 311 
1.19480088278e-14 -0.475256388956 -0.611589209682 -0.632526681933 306 369 
1.29460030876e-14 -0.574337944146 0.351154803475 0.739476997553 307 312 
9.40619283464e-15 -0.367969831571 0.41605322971 -0.831563535216 307 358 
9.82587899441e-15 0.00461682939774 0.975561439891 0.21967831455 307 328 
1.80789888371e-14 -0.958224719197 -0.0605636134331 -0.279530742937 308 314 
1.34026133997e-14 -0.331913105507 0.128699545795 0.93448922803 308 357 
1.61913317149e-14 -0.436710739811 0.462280282282 -0.771738731921 308 309 
1.53544830327e-14 -0.779612653805 0.626038995956 -0.0167118392096 309 312 
1.47737721975e-14 0.840107822046 0.459075725004 -0.288908854223 309 311 
1.10473010217e-14 0.442881810878 0.839750074741 -0.314126588442 310 312 
1.19600357117e-14 0.0742239904542 -0.949738695831 -0.30411709732 310 313 
1.2231490574e-14 0.532960999637 -0.837264954572 0.122229164733 310 311 
1.35810087456e-14 0.613118948529 -0.229562995276 -0.755900777983 313 329 
1.57490353564e-14 -0.474606522623 -0.612350847123 -0.632277699046 313 315 
1.59329453116e-14 0.149936662063 0.145068023587 0.977995023455 314 363 
1.53325073789e-14 0.726472243706 0.160186056423 0.66826529646 315 320 
1.25109297027e-14 0.694565171791 -0.159592858008 -0.701505054728 315 330 
7.73737946651e-15 0.866042464843 -0.138279728614 0.480467653171 316 317 
7.99439991728e-15 0.996241320388 -0.0201619970014 -0.0842420644873 316 321 
6.12560824063e-15 0.0545823751072 0.962875667911 0.264369462066 316 319 
1.10266291219e-14 0.159361317405 -0.97711692617 -0.140877546499 317 323 
9.39856588215e-15 -0.0374682746725 0.214308731506 -0.97604707673 317 398 
7.4836282763e-15 0.583552320274 0.79294873074 0.175211300778 318 321 
1.19695085113e-14 0.784018292925 0.4983895791 -0.370031274087 318 320 
1.01025236778e-14 -0.994099210475 -0.0952735721972 0.0518623772419 318 319 
1.01348329551e-14 -0.810010996126 0.454009452521 -0.37115711387 319 322 
1.21535432517e-14 -0.53870818658 0.188424142116 0.82115152827 320 334 
1.11622437352e-14 -0.743716124605 0.519559106156 -0.420647906464 320 365 
6.94095279698e-15 0.713452876045 0.122848967831 -0.689850074122 321 493 
1.15697684975e-14 -0.66690075227 -0.530352353603 -0.523421214367 322 323 
1.17914175264e-14 -0.443608057606 -0.712265997102 0.543956837074 322 370 
1.2742847047e-14 -0.0547135444246 0.320277550366 -0.945742416722 323 371 
1.24241219565e-14 0.384533992022 0.724094386274 -0.572556485202 324 348 
1.20613127957e-14 0.178879849316 -0.109115464206 -0.977801521261 324 333 
9.39474432975e-15 0.695503836672 0.0767595283829 0.714410517823 324 497 
1.74328779044e-14 -0.618096515014 0.608957643078 0.497118986827 325 331 
1.34180575409e-14 0.276528572664 0.930170100909 0.241486090438 325 333 
1.5276092595e-14 0.231522020523 0.0428517982441 -0.971885424008 325 350 
9.45186355033e-15 0.738777590585 0.0716914740021 0.670125364544 326 494 
1.19205012385e-14 0.995961134307 0.00636308660456 0.0895596453752 326 332 
1.01023368861e-14 0.618106034345 -0.747338716126 -0.243782225945 326 330 
8.00096819283e-15 -0.0231277156077 0.929411434907 0.368319824928 327 332 
1.45651466042e-14 0.964943995246 -0.261695533836 -0.0199633065572 327 329 
1.32524917641e-14 0.920031872403 0.26602873066 -0.287697876646 327 331 
1.24197511641e-14 -0.54007413287 -0.707312441469 0.456102007393 328 329 
8.20172338608e-15 0.378401339707 -0.183237344482 0.907323813032 328 355 
1.00411172553e-14 -0.972577533187 0.229453167067 0.0380024481279 328 335 
1.54492012257e-14 -0.804919497931 -0.52369747993 -0.27900815645 329 330 
1.48024417889e-14 -0.674890182881 -0.171424102476 -0.717730463434 330 334 
1.54109377619e-14 -0.532274666412 0.783019627949 -0.321813520136 331 335 
1.14604066804e-14 0.912674993124 -0.048294146087 -0.405822661244 332 333 
1.27132830391e-14 0.245967437835 -0.3023245156 0.920923398982 334 630 
1.24268877224e-14 -0.0254090768183 -0.697765489574 -0.71587547826 334 496 
7.67546329401e-15 -0.230920678011 -0.0436481544614 0.971993044769 335 347 
2.22819592859e-14 -0.743719108733 -0.391769033467 0.541663097987 336 337 
1.82743520263e-14 -0.911820307263 0.395353713609 -0.110811409147 336 339 
1.51058301165e-14 0.20436260397 0.206853877152 0.956790154426 336 373 
1.62052416694e-14 0.506017894368 -0.707465854886 0.493394319738 337 338 
1.95255107437e-14 -0.825004650755 -0.510288760714 -0.242842967618 337 354 
1.70035448396e-14 0.949112288086 0.0666505717065 -0.307804427997 338 340 
1.43330651791e-14 -0.700272858979 -0.70463527768 -0.114486018476 338 344 
1.26308434676e-14 -0.453101797559 0.456645455644 0.765619807011 339 343 
1.50162485953e-14 0.123345752718 0.726893117989 -0.675582874492 339 340 
1.10089142772e-14 0.417911843128 -0.735053790344 -0.533896634822 340 342 
9.76169394462e-15 0.271881109975 0.444295906735 -0.853628613214 341 342 
1.15839638669e-14 -0.203247907603 0.975875642004 -0.0797309187083 341 343 
9.79358429151e-15 0.429467433812 0.506552641233 0.747637709693 341 376 
1.0265541018e-14 0.595026215073 0.78044151892 0.191976141542 342 345 
1.18733133814e-14 0.561468889197 -0.00273340982061 0.82749333226 343 374 
8.49471956982e-15 0.087708457363 -0.870058968828 -0.485082072715 344 352 
1.03414629684e-14 0.857783722704 -0.164310436975 0.487041235795 344 359 
9.11538765369e-15 -0.931087057297 0.0488801960408 0.361507424777 345 352 
8.80844021732e-15 -0.404100041271 0.863988256092 -0.300378844097 345 349 
8.04417573455e-15 0.146756814533 0.105272123061 0.983554887891 345 375 
1.2406438112e-14 0.316165810141 0.764353430181 0.561963534642 346 351 
1.20425701184e-14 0.851237820568 0.000157876664309 -0.524780094811 346 348 
1.38092192757e-14 -0.0172849123643 0.025894874758 -0.99951522613 346 385 
9.98942118554e-15 0.577019571233 -0.794213374878 0.190456109321 347 350 
7.63721243356e-15 0.672548777913 -0.232926846771 0.702440905259 347 356 
7.70812902251e-15 -0.148509391067 -0.84194749349 0.518718978803 347 352 
1.17064449298e-14 -0.115583932463 -0.740503356076 -0.662038619867 348 350 
1.09411253577e-14 -0.623945951202 0.0297660389927 -0.780900398835 348 491 
1.23081579951e-14 0.293298324216 0.783738425955 -0.54747618459 349 351 
7.71263453575e-15 -0.106155715146 -0.201798786204 -0.973657133712 349 384 
1.19337301963e-14 0.892756926589 0.116437849725 -0.435232463378 350 351 
8.1854595668e-15 -0.805993984353 -0.0556480794002 -0.589302119839 352 360 
1.65649048635e-14 -0.829813975109 0.152530087612 -0.536789846296 353 362 
1.44449863725e-14 -0.657553218907 -0.499340340154 0.564165746036 353 357 
1.9433962923e-14 -0.91847563347 0.289502468652 0.269426857173 353 354 
1.60605167646e-14 -0.0572013828094 -0.122767322547 -0.990785640953 354 372 
1.50913786428e-14 -0.176237576775 0.902377615859 -0.393261941878 354 359 
1.18878551765e-14 0.802037710118 0.476108253426 0.360633390811 355 628 
8.5054412312e-15 -0.0583625473748 -0.936503085084 -0.345768397475 355 358 
8.54498865503e-15 0.694508331091 -0.093926862504 -0.713327360014 355 356 
1.24254772928e-14 0.336372258668 0.514371884332 0.78884426106 356 631 
9.04488081672e-15 0.550339344875 0.814562862007 -0.183341073742 356 360 
1.57192198564e-14 0.966246889772 0.0566359917704 0.251315165564 357 364 
1.29514333224e-14 0.782832509167 -0.621367601487 -0.0327958292219 357 358 
9.71056916807e-15 0.738783375576 0.394544102978 -0.546382718228 358 359 
9.26088430079e-15 -0.10397888975 0.87331446068 0.475930922774 359 360 
1.09724870467e-14 -0.0598534239646 -0.10713571799 -0.992441184943 360 640 
9.26952423689e-15 0.68648471433 -0.705931123673 0.174355916505 361 363 
7.72328244689e-15 -0.127223747288 -0.589578874262 0.797628277551 361 577 
8.67323143458e-15 0.85438511186 0.0919570446581 0.5114391289 361 393 
1.15657378019e-14 -0.623379704891 0.735052719359 -0.266636912849 362 573 
9.70042250326e-15 0.190349528089 0.551312182489 -0.81229424139 362 364 
1.44822279519e-14 -0.323808774737 -0.0432819821151 -0.945132026453 362 525 
1.29435710066e-14 0.771826926709 -0.0755220443181 -0.63133162128 363 364 
1.14812731023e-14 0.52396128166 0.686115688858 0.504687860786 363 368 
1.09406342776e-14 0.643922585502 0.659537597903 0.387780686515 364 366 
1.12234388199e-14 -0.362770804686 0.930213004876 0.0556876002923 365 369 
9.18519330917e-15 0.597392894739 -0.232852950411 -0.767399004951 365 621 
1.01818617512e-14 0.954361213871 0.24572559233 -0.169745711973 365 370 
1.17003104181e-14 -0.442350623074 0.873428995976 0.203587119568 366 629 
1.27171349747e-14 0.32570824926 0.0459670544714 0.944352246922 366 612 
1.34587405857e-14 -0.60024080968 0.266607409761 0.754076560738 366 368 
1.44418613608e-14 -0.961542439512 -0.215134788463 0.170742964162 367 369 
1.06157146376e-14 -0.119734805107 -0.992364663277 0.0295964782586 367 370 
1.01728193611e-14 0.695104452466 -0.316219715826 0.645627517603 367 609 
1.20155965696e-14 0.344265814627 0.519313562687 -0.782172917256 368 369 
1.13313713841e-14 -0.878769959733 0.172139854824 -0.445119341585 368 615 
8.58891460266e-15 0.670338093292 0.539995860299 0.508970835649 370 371 
1.11063312516e-14 -0.656128717661 0.421491803681 -0.625971057869 371 602 
1.08546637034e-14 -0.0766951366295 0.482553695593 0.872502026867 371 399 
9.7807688745e-15 0.0966572949398 -0.848960019233 -0.519542349649 372 637 
9.79550830281e-15 0.86135367571 0.505512123284 -0.0502726421989 372 373 
1.46598240353e-14 0.702700352108 -0.0941366612428 0.705230816227 372 524 
1.18399440395e-14 0.0700232649946 -0.533726118546 0.842753328526 373 531 
9.11264571309e-15 0.678112815739 -0.492967557813 -0.54511099427 373 374 
1.13547664298e-14 -0.0986340848878 -0.379702829454 0.919835354073 374 502 
9.92077890561e-15 -0.161989420714 -0.884126246099 -0.438269561497 374 377 
1.03404507007e-14 -0.556848895241 -0.77495347881 0.298942157533 375 376 
9.39855885877e-15 0.328915449411 -0.920816941565 -0.209549009222 375 383 
1.04293597532e-14 0.96170211821 0.0197369236724 0.273385240412 375 639 
1.14265048892e-14 0.478267690951 -0.683657602018 0.551246132862 376 377 
9.42435517913e-15 -0.744557161856 0.505012235695 0.43657447764 376 379 
9.4318879505e-15 -0.86029829666 -0.507453959199 0.0487577691982 377 638 
1.1793605776e-14 -0.0883739732316 -0.324484714488 0.941753529815 377 501 
1.1467966871e-14 -0.17689627064 0.736634091528 -0.65274644743 378 380 
1.47320948511e-14 -0.678647849734 -0.258723032978 0.687385982006 378 483 
1.0264131744e-14 -0.854445453869 -0.202379160956 -0.478503543951 378 379 
1.22799391745e-14 -0.265006447324 -0.163617063117 0.950263668428 379 486 
1.05029011903e-14 -0.476766611945 -0.842230967616 0.251675574744 379 382 
7.44631762168e-15 0.854877890606 0.382023910479 0.351057721716 380 381 
8.01257383943e-15 0.811148766519 0.2170675124 -0.543064796902 381 384 
9.42098449082e-15 -0.528481981448 0.461025509938 -0.712855016445 381 382 
1.04442626967e-14 0.0764309386818 -0.215641868263 -0.973476705558 382 670 
1.25903178129e-14 -0.856572338283 -0.178735292165 0.484084212326 382 383 
1.37685549677e-14 -0.848406993991 -0.386449586081 -0.361748932224 383 490 
1.14019807464e-14 0.349777083697 -0.489724909398 0.798639784156 383 384 
1.11943099738e-14 -0.297470594905 -0.793215818377 0.531337849813 384 385 
1.29319690744e-14 -0.735084580916 0.0288475288067 -0.677361409428 385 492 
1.41863600194e-14 0.544535096089 0.550943743717 0.632410088776 386 392 
1.15012774021e-14 0.784591589595 -0.468556112463 0.406043356072 386 540 
1.47159177224e-14 -0.23671098461 0.114661333128 0.964790489407 386 605 
1.00006180554e-14 0.172426653132 0.431450897588 -0.885505037964 387 396 
1.02093660673e-14 -0.673877183915 0.668499545744 0.314639314675 387 389 
1.20823406189e-14 0.087131236633 0.995597927531 0.0345385914324 387 390 
1.42110569183e-14 -0.921983356579 -0.151487422352 0.356368139793 388 389 
1.18337930921e-14 -0.285019642073 -0.957375187437 0.0468674099184 388 391 
1.51553064282e-14 -0.641255425471 0.493359396083 -0.587697188695 388 542 
1.16047261801e-14 0.02112497125 0.580754547349 -0.813804578092 389 555 
1.25092336815e-14 0.127829377719 -0.191104799311 -0.973210463298 390 611 
1.27847220596e-14 0.827087269975 0.477871237477 -0.295915069298 390 392 
6.75841959045e-15 -0.806104940967 0.0504881722026 -0.589614932491 391 539 
1.04697126403e-14 0.271155471313 -0.946729151162 -0.173719960617 391 392 
7.84853467952e-15 0.71934617769 -0.257181846296 -0.645289527715 393 397 
9.34104396535e-15 0.418443480801 0.77584764063 0.472192219232 393 614 
7.08077326127e-15 0.302824632963 0.625801927004 -0.718797043559 393 575 
6.13095166875e-15 -0.479610606199 0.877481415661 0.000177736416526 394 397 
7.48079578159e-15 -0.99857743131 0.00657947302493 0.0529133651566 394 566 
5.73437420662e-15 0.157015877046 0.755948241186 -0.63552204604 394 395 
7.34269086216e-15 -0.685809735034 0.065182496599 0.724856019821 395 572 
9.30269036073e-15 -0.987687054181 0.143860802806 -0.0614683041901 395 557 
1.10989082254e-14 0.600816791441 -0.799337443495 -0.0088788822135 396 560 
9.09035899551e-15 0.875843295368 0.478801413365 -0.0603964280333 396 397 
1.22560413331e-14 0.0351706997907 -0.726945494303 -0.685793897748 396 613 
1.23973574707e-14 -0.142082136952 0.861807098987 -0.486930375407 398 399 
7.47656982694e-15 -0.711998883073 -0.123218129561 0.69128495069 398 495 
1.43986981891e-14 -0.662163101321 0.435360706906 -0.60991891439 399 607 
1.09525522576e-14 -0.785692989111 0.0750925273273 0.614042050027 399 623 
1.27438812957e-14 0.378449893204 -0.324638291786 -0.866825044539 400 401 
1.53461396014e-14 0.886855145354 -0.456129370521 -0.0737153207053 400 409 
1.40515514304e-14 -0.0103715113162 0.890377452231 0.455104849801 400 402 
1.55208913302e-14 -0.186024237496 -0.0593460646882 -0.980751256777 401 526 
1.22321899138e-14 0.509514744462 0.298920516717 -0.806871272176 401 459 
1.08889917059e-14 0.408844899684 0.841564885296 -0.353007637083 402 429 
1.6682638872e-14 -0.781226615298 0.601391053615 0.167373164462 402 404 
1.52855089185e-14 0.753720728523 -0.0985040721867 0.649770737382 403 417 
1.50195143054e-14 0.615634217767 -0.767963455278 -0.176710614484 403 406 
1.59786559545e-14 -0.187927611512 -0.980881842488 -0.050537351615 403 411 
1.70005738237e-14 -0.109517486492 0.977272279216 -0.181507058893 404 426 
1.33487930565e-14 0.532072367095 0.71032708392 0.460797602016 404 409 
1.30255282043e-14 -0.312351054241 0.222686515263 0.923497447118 404 405 
1.6672336479e-14 -0.198375365946 0.97283825995 0.119301861527 405 408 
1.11818211692e-14 0.773443985987 0.628131180464 -0.0850624515814 405 407 
1.26685774711e-14 0.742413095272 -0.0716876894894 0.666095842312 406 410 
1.79116022389e-14 0.944495129646 -0.26608033984 -0.192691989518 406 407 
1.27232256536e-14 0.303824528261 -0.230597100402 -0.924400147833 407 412 
1.82213947379e-14 -0.0901745540686 -0.707891656612 0.700541185297 408 424 
1.22898501722e-14 -0.964422660953 -0.214167232916 0.154988152406 408 411 
1.51444190666e-14 0.688179874678 -0.238412059382 0.685250428697 409 516 
1.31041239142e-14 0.785267480551 0.464952592565 -0.408869258633 409 412 
1.10132833251e-14 0.661096678336 -0.280566584038 -0.695868934365 410 413 
1.21469334393e-14 0.675612819342 -0.732818436173 -0.080774116804 410 414 
1.63755084206e-14 -0.610541075103 0.541896329104 -0.577570743819 411 420 
1.59954951177e-14 0.83026444022 -0.113674050546 0.545654808041 412 413 
1.19380246199e-14 0.554941759743 0.646319435583 0.52374691453 413 576 
1.20300876237e-14 0.051974901089 0.535664491797 -0.842829853461 413 518 
1.27846506339e-14 0.116968420049 0.631568359844 0.766446211782 414 417 
1.20074199275e-14 0.978740152869 0.163645268512 0.123644406484 414 418 
8.10991107848e-15 -0.25279188178 -0.344279162419 0.904194737227 414 517 
1.57432407761e-14 0.109632919441 -0.987766481194 -0.110896355234 415 416 
1.47098706794e-14 0.510934568687 -0.544500833999 0.665180207384 415 506 
1.21877941579e-14 -0.95527960164 -0.24838333513 -0.160457475739 415 419 
1.48731624521e-14 0.730584934861 -0.682722014582 0.0116749200894 416 421 
1.20637314749e-14 0.508322335308 -0.55601148716 0.657616628115 416 508 
1.45846327654e-14 0.969811813513 0.188428804559 0.154788991803 417 421 
1.31704821838e-14 0.312725423547 0.936050058822 0.161285761448 417 420 
1.38547663506e-14 0.601126291921 -0.480961761712 -0.63821858711 418 421 
8.4285431504e-15 0.164557345279 -0.271689474275 0.948211848525 418 520 
1.65018225737e-14 -0.595854833979 0.80279685929 0.0217765823108 419 420 
1.34355093116e-14 -0.188006746169 -0.781432395629 0.594993171773 419 432 
1.17510922335e-14 0.336438075222 0.67691130581 -0.654675878285 420 433 
1.14359311947e-14 -0.37162563197 0.870362036342 -0.323054663111 422 441 
1.51593366852e-14 -0.817093295625 -0.51627522785 0.256551038496 422 425 
1.12942458535e-14 -0.500021733638 0.142649419408 0.854183475041 422 423 
1.16063169148e-14 -0.238973031503 0.81506405325 -0.527790184935 423 451 
1.62291764937e-14 0.181943483044 0.642281779757 0.744560732492 423 427 
1.4096727663e-14 0.709727685691 -0.47676234322 0.518636944549 424 431 
1.40799554077e-14 0.319220317236 -0.319283590416 -0.892275953926 424 426 
1.46846098873e-14 -0.487131511706 -0.726848257586 -0.484143058142 424 425 
1.32963304766e-14 -0.487581241742 0.821273678681 -0.296266902314 425 443 
1.4774170365e-14 0.813275760929 0.410685230625 -0.412213752841 426 430 
1.46977204296e-14 -0.638379738739 0.411707194907 -0.650360280791 426 714 
1.39521172419e-14 -0.537925645661 0.787805958961 0.299996284587 427 428 
1.07171563999e-14 0.229556855036 -0.840085723468 0.491487159071 427 452 
1.19181565479e-14 -0.671059976736 -0.707783398625 -0.220728720951 427 430 
1.18734599451e-14 0.470708443452 -0.204865032972 -0.858174737177 428 454 
1.23538337008e-14 0.904712118533 0.412395003198 0.106894078028 428 429 
1.2323790488e-14 0.838082657781 -0.502543949263 -0.212289985129 429 430 
8.83383037106e-15 0.407931848019 -0.240452044598 -0.880780575184 429 460 
9.57723904958e-15 -0.658924588139 0.399416422494 -0.63740482316 430 713 
1.57551738338e-14 0.0250318275196 0.074344957251 0.996918369247 431 704 
1.41299629412e-14 0.860118158205 0.386353237025 -0.333058448575 431 433 
1.40831430744e-14 0.180569108819 0.948031521684 0.261975248513 431 444 
1.1677103561e-14 0.817302333869 -0.208903674448 -0.537006657179 432 433 
9.79108894741e-15 0.805611600729 -0.256622518075 0.533980179396 432 510 
1.10334435801e-14 -0.0788563632995 -0.944919697336 -0.317660887669 432 434 
9.35492340376e-15 0.143646408159 0.00597550871368 -0.989611036074 433 707 
1.07411272561e-14 0.885785786602 0.200340140826 -0.418625570443 434 440 
1.11517170129e-14 0.635311687189 -0.719897285919 0.27951199947 434 447 
1.12299639524e-14 0.138866382494 -0.0218832768558 -0.990069315759 434 436 
1.02919769912e-14 0.681998193052 -0.730933199366 -0.0248016680328 435 436 
8.05192855092e-15 0.382989246849 -0.511406938029 0.769273800759 435 446 
9.95087417261e-15 0.739838076238 0.224056969546 0.634380087445 436 438 
1.17628517827e-14 0.95182339415 0.251334858361 0.175678727572 437 438 
6.57019741556e-15 -0.689456971525 -0.133681849205 0.711883591333 437 439 
1.08419248019e-14 -0.930861609854 0.361458027597 0.0533362689563 439 442 
1.000582343e-14 -0.691315820059 -0.214957575116 -0.689837428555 439 440 
1.06110493678e-14 -0.547497741862 0.765405651123 -0.338231299388 440 719 
1.40574841816e-14 0.598021615017 -0.577678455119 -0.555569753013 440 444 
1.13796649302e-14 0.257117482457 0.307262723088 -0.916231531446 441 450 
1.31970004009e-14 0.891668430836 0.398682592527 -0.214428542566 441 443 
1.34176092023e-14 -0.576397145893 0.582039346871 0.573582190187 442 443 
1.38838741133e-14 0.757462811094 0.154932590792 0.634228651293 443 444 
1.32948528528e-14 0.0325796515198 0.231630485987 -0.972258136643 444 706 
1.20002842852e-14 -0.234706557633 -0.878391195889 -0.416343294396 445 514 
1.1834224949e-14 0.2052317538 -0.173973440189 0.963126767015 445 449 
8.90355903881e-15 0.7627637245 0.179680979819 0.62121352696 445 447 
1.29523302555e-14 0.119361355594 -0.531356357524 -0.838697375761 445 448 
7.87776063638e-15 0.895385619896 0.0401089646835 0.443481524571 446 448 
1.08396508542e-14 -0.563033080284 0.523673756844 0.639343058849 446 447 
8.35236281363e-15 -0.695560985853 -0.473093713167 0.540719200252 447 717 
1.42298221505e-14 0.251608364611 0.809629154154 0.530277157345 449 515 
8.72854205621e-15 -0.580334823483 -0.456985998852 0.67407365288 449 718 
9.55133289175e-15 -0.71198278084 -0.124255540614 -0.69111582272 450 711 
9.60053250026e-15 0.605415187391 -0.511173415961 -0.610060808192 450 451 
1.40170032589e-14 -0.25172402152 -0.377112818015 -0.891302944839 451 452 
1.25131132605e-14 0.21881693692 0.327814052918 -0.91905228079 452 453 
1.07469737805e-14 0.812014101954 0.0357901574672 0.582539408844 452 705 
1.08969146103e-14 -0.722647170525 0.0191619907806 -0.690951434647 453 698 
8.40546698907e-15 0.556219393483 -0.595065485951 -0.580100899623 453 455 
1.38936146932e-14 0.910172232532 -0.253857822028 0.327326615667 454 456 
1.4101431663e-14 -0.299228222884 -0.494682722634 -0.815935950033 454 457 
9.14442040771e-15 0.310254558617 -0.882536043974 0.3533726644 454 455 
8.83919241046e-15 -0.370433389268 -0.269282380241 -0.888969124215 455 695 
1.64969864998e-14 -0.0955290295422 0.661680451385 0.743675456614 456 461 
1.30607513567e-14 -0.913693655933 0.333654364416 -0.232031610377 457 461 
1.1198852931e-14 -0.884159705386 -0.43421015463 -0.172404051542 457 460 
1.42485846449e-14 -0.438745155439 0.157538296146 -0.884694508758 457 691 
1.07953903723e-14 0.936984746274 -0.260906531818 0.232351817091 458 459 
1.16399904717e-14 0.860974641606 0.481538120262 0.1638404872 458 462 
9.8002635607e-15 0.218050691466 -0.45657971234 -0.862547889819 458 465 
1.41438897721e-14 -0.449945998998 -0.202194953707 -0.869865391127 459 528 
9.65738319609e-15 -0.256938300165 -0.966396728746 0.00775065007209 459 460 
1.07629621925e-14 -0.354607037457 0.217978587101 -0.909251991778 460 692 
1.17734699584e-14 -0.241872376959 0.962655390088 -0.121623818385 461 462 
1.55897535491e-14 -0.683897251454 0.252711875046 0.684413075316 461 480 
1.59834747449e-14 -0.678720724536 0.161513413823 0.716415797732 462 464 
1.08155263923e-14 -0.558699958188 0.00484114304758 -0.829355725883 463 485 
7.06000857553e-15 0.04591234271 -0.996093562857 -0.0754299066828 463 465 
8.82051911224e-15 0.920398811564 -0.384197485905 0.0725142709823 463 474 
1.47572476253e-14 -0.49834397049 -0.428324735873 0.753784589731 464 478 
1.22732437363e-14 -0.920635579125 0.383615842873 -0.0725879848552 464 470 
8.94392306171e-15 -0.872665676653 -0.468947350336 -0.136172682298 464 465 
1.10498143394e-14 -0.542293451619 -0.148093116566 -0.827034606989 465 527 
1.1738226741e-14 0.315572086672 0.946675105646 0.0649653943475 466 467 
8.96325495586e-15 -0.404424109601 0.624604582411 -0.668064559159 466 468 
1.13649751322e-14 0.641671640979 0.492609095368 0.587872251704 467 471 
9.17074691573e-15 -0.0545854081681 -0.968061110652 0.244700059785 468 471 
8.10244998433e-15 -0.166056230715 -0.731405232455 0.661416445349 468 469 
1.14321619481e-14 0.252595091664 0.0501180632412 -0.966273201224 469 470 
1.71943298416e-14 -0.812986794787 -0.161306869928 0.559493132412 470 477 
6.93267061095e-15 0.0300215826525 -0.996559167478 -0.0772562637619 470 475 
8.10778802597e-15 0.179625649089 -0.730923686616 -0.658395922324 471 472 
1.13906519979e-14 -0.253515601716 0.0503007040864 0.966022607838 472 473 
7.46186705229e-15 0.130965804983 0.836936165183 -0.531399862 473 475 
1.25491624049e-14 0.679667188514 0.378247803672 0.628475227733 473 476 
9.99910838726e-15 0.10515086849 -0.320096469454 -0.94153148917 474 481 
7.3769514498e-15 -0.58258583107 -0.802226073714 -0.130487838858 474 475 
1.12964046876e-14 0.245146403894 -0.540537006355 0.804812391442 474 476 
8.37798637491e-15 0.654463532728 0.627152218424 -0.42232402164 475 769 
1.27730789566e-14 0.261432967086 -0.682140153959 -0.68288916676 476 482 
9.22686626873e-15 0.112686830259 -0.645556682082 0.755353062154 477 479 
7.79845221609e-15 -0.587141754873 0.673758406843 0.448680475275 477 763 
1.85378579445e-14 0.873764619267 -0.452267181561 0.1788568886 478 479 
1.23378694231e-14 0.52315292517 0.134424802255 0.841570549285 478 756 
1.7027134316e-14 0.140302325128 -0.961023405925 0.238221054545 478 480 
7.88438625269e-15 -0.58522077962 0.642161635577 0.495121270895 479 764 
1.66649887096e-14 0.516901612626 -0.186317850747 0.835522819172 480 736 
8.50374721892e-15 0.648937011906 0.595390507409 -0.473699164308 481 767 
1.0903220449e-14 -0.346363992359 0.809146564218 -0.474672331626 481 482 
1.34095683307e-14 -0.614744944818 0.0416548607288 -0.787625244261 481 484 
1.5753573902e-14 -0.217606781345 -0.945809676121 -0.241021462256 482 483 
1.67854010351e-14 0.614652137521 0.105423545186 0.781721578288 483 488 
1.31525686933e-14 0.181331329382 0.512650598862 -0.839230786179 484 753 
1.16103471489e-14 0.259533495704 0.919360149213 0.295667517063 484 487 
9.66602417518e-15 -0.787827858645 0.46451280174 0.404419487862 484 485 
1.1913617872e-14 -0.393253606251 0.790028261386 -0.470326426413 485 529 
1.02234281346e-14 -0.877662948371 -0.476331741994 0.0530643065044 485 503 
1.4759226341e-14 0.274150310153 -0.585081302196 0.763230946217 486 489 
1.23275806856e-14 0.923097920011 0.238392471659 0.301760268307 486 488 
1.11865071139e-14 0.364640590228 0.85504278644 0.368699163702 486 668 
1.38834551783e-14 -0.560037949015 0.389211144352 -0.731349561274 487 488 
1.39148266745e-14 -0.853561560042 -0.520193524516 0.0288333187532 487 489 
1.41673121688e-14 -0.0768406459771 -0.138904804077 0.987320095273 487 754 
1.76250266363e-14 -0.481764716892 -0.21259516131 -0.850121200151 489 662 
9.9334197877e-15 0.748210770731 -0.517841803421 -0.414753552355 489 504 
1.30315843479e-14 -0.24751997686 -0.314602076236 -0.916383868629 490 665 
1.045722183e-14 -0.813628468707 0.580253408192 -0.0362587533087 490 636 
1.03446511166e-14 -0.0050782291648 0.70460834306 -0.709578251132 490 492 
1.02356334208e-14 -0.802074211372 -0.58529963501 -0.118748880876 491 498 
8.29617230748e-15 -0.827340395704 -0.00147764709382 0.561698928426 491 492 
8.76946203395e-15 -0.624974681808 0.718895598158 -0.304295524199 491 633 
9.55635703529e-15 0.271002859059 0.722410568379 0.636144968601 492 499 
7.01566975459e-15 -0.697329989956 0.178365955035 -0.694202039173 493 495 
1.31709586177e-14 -0.735041750152 -0.664094328657 0.136719962621 493 496 
1.65588356811e-14 -0.823792716812 0.555246397489 -0.114310969744 494 496 
9.32999729e-15 -0.731107319309 0.0778162362007 0.677810239696 494 497 
1.54451357699e-14 -0.147797978229 -0.744901966356 0.650597278007 495 624 
1.62084211266e-14 -0.263788771951 0.571921182922 -0.776737822124 496 627 
1.53237084767e-14 0.102110075487 -0.514610800158 0.851322064112 497 498 
1.53823094559e-14 -0.731196916607 0.605805175063 -0.313609883473 498 622 
1.20969962534e-14 -0.1217702792 0.613693609721 0.780097527551 498 500 
7.48378987558e-15 -0.723981453385 0.157264716747 0.671653678633 499 500 
1.01766443361e-14 0.152685614622 -0.21661179653 0.964243969487 499 674 
8.43791034815e-15 0.685768162952 -0.359473911919 0.632851114664 500 626 
9.49067967643e-15 -0.181384372254 -0.955486570579 -0.232691046121 501 502 
8.87599678676e-15 0.829364817398 0.348595337384 0.436618014306 501 658 
1.17630654228e-14 0.568068444735 -0.182540945053 -0.802481803829 501 504 
1.24985834906e-14 -0.642560180652 -0.531766729316 0.551670698726 502 503 
8.60631045809e-15 0.603006842433 -0.782370457885 0.15581788924 502 532 
6.64911911772e-15 0.0783709088865 0.932947598167 0.351378399613 503 504 
8.94345375385e-15 -0.0470214881695 0.892257897433 -0.449071068004 503 530 
8.39723773656e-15 0.15137869663 0.38186137792 0.911738108373 504 663 
1.06190970805e-14 -0.372306674928 -0.721253166357 0.584107532757 505 509 
1.21803336827e-14 -0.207702658097 -0.745704894917 -0.633074889343 505 545 
1.51830977053e-14 0.466323559461 -0.466314855565 0.751726541616 505 512 
1.31661481444e-14 0.199876777562 0.806104663126 0.556996001672 506 508 
1.19402759243e-14 0.483870303134 0.749344867618 -0.452052872041 506 510 
1.46958448295e-14 0.725492084444 -0.658379691537 -0.200492935487 506 507 
1.37061925365e-14 0.928191651485 0.132340782918 0.347773166433 507 512 
1.22570793975e-14 -0.54223184973 -0.697502512919 0.468481446388 507 514 
1.27249531485e-14 0.895425996193 0.215183283914 0.389754332453 508 547 
1.07014169479e-14 -0.245797583859 0.109099845009 0.963161861573 508 523 
1.0952862407e-14 -0.860148971975 0.0485978130208 -0.507722363678 509 515 
1.24332514813e-14 0.0884286773462 -0.132481987514 -0.987232947185 509 595 
1.05024859057e-14 -0.279132806864 0.0343295824254 0.959638659029 510 513 
1.28625476419e-14 -0.391979755416 0.918989353188 -0.0425492664001 510 514 
1.23046559277e-14 -0.597771513624 -0.709609972413 0.372991829068 511 716 
1.20398195741e-14 -0.412594183179 0.909690535087 0.0472140909053 511 513 
1.11810767146e-14 -0.688163252791 -0.000287693156223 -0.725555824689 511 597 
1.42294084522e-14 -0.325278890915 0.156311492779 0.932609436126 511 515 
1.49370901021e-14 -0.153623668621 -0.819521411301 -0.552072843797 512 546 
1.0949149533e-14 -0.899480537564 0.240700980852 0.364688634812 513 709 
1.11074968932e-14 0.175502998911 0.781236755465 0.599055781446 513 521 
1.50148476265e-14 -0.08073507571 0.65461496505 -0.751638939307 514 515 
1.45996541848e-14 -0.155781200167 0.227679840805 0.961194105145 516 534 
1.28349379708e-14 -0.116041487928 -0.992596010676 -0.0358822054695 516 715 
1.5657120507e-14 -0.906030030202 -0.37077374132 0.204050035822 516 518 
1.02516115643e-14 -0.340622781154 -0.939888915494 0.0241856877167 517 710 
9.77543454018e-15 -0.866460497176 -0.0192399386957 -0.498874765439 517 522 
9.9279559506e-15 -0.707921665549 0.670351878443 0.222430381274 517 518 
1.27530931647e-14 -0.512216413314 -0.47175867206 -0.71768941839 518 593 
1.37324864581e-14 -0.765189538011 -0.563463421373 -0.311438507081 519 703 
1.01647022501e-14 -0.0541363634674 -0.0173501676367 -0.998382805257 519 748 
1.13806883807e-14 -0.949734255781 0.130151240388 0.284720034458 519 521 
9.455986054e-15 -0.0899911073832 0.95628368879 -0.278250080226 519 522 
9.78103430522e-15 -0.732993965666 0.679457340366 0.0325202847285 520 523 
9.01940422977e-15 -0.864599569566 -0.307900876223 0.397070062744 520 522 
8.79222810912e-15 0.229260723389 0.81127689983 0.537837626531 520 571 
1.09716724212e-14 0.705756495845 -0.0743520362924 0.704542080554 521 831 
1.03909619327e-14 -0.48260205124 -0.771068199737 0.415390288154 521 523 
8.69678643202e-15 -0.0205937906835 0.742067379858 0.670008880191 522 587 
1.13962939909e-14 -0.838321321371 -0.222341375923 -0.497776731765 523 548 
1.39306896403e-14 0.866802540447 -0.293968782747 -0.402784943419 524 525 
1.19313022605e-14 -0.0150493796423 0.812569871948 0.582669476955 524 632 
1.14985619745e-14 0.138637767494 0.607019884587 -0.782500114467 524 535 
1.52263263838e-14 0.624213026837 -0.729816679482 0.278793313186 525 574 
1.12170534261e-14 -0.647242916969 -0.681467612448 -0.341582346759 525 646 
1.66192775701e-14 -0.808322210506 0.329343827126 -0.488003942133 526 533 
1.54513885771e-14 -0.871086546971 -0.463528693766 0.162324914111 526 528 
1.46104292608e-14 -0.199380008758 -0.927879805713 -0.315097886786 526 531 
1.18232101127e-14 -0.709589771266 0.491589801526 0.504798795115 527 528 
1.23573682109e-14 0.338086651679 0.35974552476 -0.869643934821 527 760 
1.27926690981e-14 0.139179261711 0.929757408418 0.340852306141 527 529 
1.34973384422e-14 -0.0958795585345 0.749370580159 -0.655172377202 528 693 
1.32437215403e-14 0.824611830082 0.556178039487 -0.103350462419 529 530 
1.31197198221e-14 0.339594296587 0.372255131574 -0.863771862671 529 758 
7.0482907991e-15 -0.151281853153 0.0731776792276 -0.985778285503 530 777 
1.11392916349e-14 0.922427188771 -0.00881766995777 -0.38607036938 530 532 
1.21522119831e-14 0.685585716287 -0.521689241317 -0.507752460475 531 532 
1.47420874894e-14 0.818980488252 0.0608975247737 0.570580801761 531 536 
7.83820144317e-15 0.910089726173 -0.0627525848584 0.409632522401 532 537 
1.5795243163e-14 0.48897929382 0.731720008619 0.474852692107 533 538 
1.36566290611e-14 0.468875627439 0.732515513141 -0.49353487111 533 694 
1.52872376228e-14 -0.792389387377 0.459694515862 0.400998766655 533 534 
1.15856706178e-14 -0.181182121705 -0.918031142036 0.352692303612 534 697 
1.43230365195e-14 -0.833497112945 -0.484017063123 -0.266477100925 534 588 
1.1102058781e-14 0.808164890195 0.561949741406 -0.176300874614 535 536 
1.05178190632e-14 0.725140906314 -0.675337246823 0.134500070796 535 590 
8.49619791951e-15 0.0292768243097 -0.748807681665 -0.662140410667 535 656 
1.32622618334e-14 -0.509253539932 0.840428651769 -0.185311935265 536 538 
1.04702626472e-14 -0.348860961279 0.554421852129 0.755587479765 536 537 
7.16654878481e-15 0.452192904566 0.825704443735 0.337244345625 537 660 
8.7293622067e-15 0.0275092494456 -0.0692348599599 0.997221026333 537 817 
1.0800007703e-14 0.00264864825671 -0.0284826844929 0.999590776941 538 855 
1.44909125958e-14 -0.997093531317 -0.0496396509525 0.0577961491698 538 592 
1.31035520199e-14 0.150488347175 0.977423610571 -0.148311641022 539 541 
1.19025218563e-14 0.0515044462787 0.913143119358 0.40437227351 539 540 
1.35755526755e-14 -0.153346338218 0.0654147006258 0.986004978434 540 570 
1.13515444072e-14 0.202899508378 0.694607577174 -0.690182659325 541 559 
9.62939044095e-15 0.687151497281 0.651926585623 0.320647075056 541 542 
9.43082464519e-15 -0.408247657107 0.460488702472 0.788215709919 542 544 
1.62719303831e-14 0.0460018962734 0.578412028135 -0.814446653408 542 550 
1.1994903487e-14 -0.397802723083 0.874317470984 0.278068253203 543 544 
6.6352493356e-15 -0.000801184631674 -0.65449274747 0.756067855164 543 556 
1.19730850038e-14 -0.817845842426 -0.234298662525 -0.525578076755 545 568 
9.40673784697e-15 0.213155411921 0.189506920412 -0.95846330002 545 596 
1.22609841783e-14 -0.428770884289 0.657394092469 -0.619668085327 545 546 
1.42562908674e-14 -0.395599408573 -0.91312320042 0.0985247623236 546 565 
1.14572348434e-14 -0.750813158807 0.635739241137 0.179207192493 546 547 
1.20031560748e-14 0.603349612752 0.783573285964 -0.148263786257 547 549 
9.87374650652e-15 -0.450699073661 0.0624543624999 0.890488516268 547 548 
1.10695584685e-14 0.238655098387 0.80719089908 0.539894986508 548 583 
1.0563363383e-14 -0.23305657284 0.547621095004 -0.80361419236 548 828 
1.40914003578e-14 -0.36032315032 0.67320950182 -0.645721452333 549 558 
1.27740311995e-14 -0.0823201751561 0.560743587795 0.823887138818 549 581 
1.55413813191e-14 -0.860355817163 0.466114826214 0.206215510227 549 565 
1.4642651565e-14 -0.629366224681 -0.337021504771 -0.700224721467 550 559 
1.36300734412e-14 0.370945219879 -0.917855060961 -0.141215193648 550 556 
1.59130435652e-14 0.943888610402 0.115398215431 -0.309447157086 550 555 
8.56371763272e-15 0.948705550557 -0.0398871667131 0.313634807177 551 561 
1.31417146763e-14 -0.679876932904 -0.702528982852 0.210286434078 551 553 
1.09305086299e-14 -0.158850636697 -0.986771172178 0.0323902605551 551 556 
1.16139763734e-14 -0.242186519506 -0.970222558398 0.00372517717562 552 561 
8.95758535419e-15 -0.296024047298 -0.731858241103 -0.61380231211 552 866 
9.5063659026e-15 0.713943988129 -0.638229551236 0.288005246035 552 556 
1.46150702014e-14 -0.863083988338 0.411049636225 0.293469292489 553 564 
1.5770071307e-14 0.468999216733 -0.688594556772 0.553061724483 553 563 
1.27384043736e-14 0.560892067185 0.810500995242 -0.168784554034 554 555 
9.17046305489e-15 -0.48984882698 0.243516611166 0.837106795333 554 566 
1.1159167456e-14 -0.110603887551 0.992244147689 0.056730339634 554 564 
1.47744010878e-14 0.549627702333 -0.118357088241 -0.826983064211 555 560 
1.28944033926e-14 -0.183769258798 0.0705854424426 -0.980431820595 557 580 
1.28476301934e-14 0.290963589856 0.728287876011 -0.620432880362 557 566 
1.10470018512e-14 -0.278841202663 0.885752421532 0.371066343727 557 558 
1.25148193896e-14 0.461902389639 0.235738296124 -0.855028442911 558 564 
1.16814192091e-14 -0.747749778359 0.561206009692 -0.354849381641 559 867 
1.45161812859e-14 0.125543421744 -0.248391935677 -0.96048961241 559 678 
1.33705634013e-14 0.502312854445 0.863143410704 -0.0516260478536 560 566 
1.33363143883e-14 0.394726460376 0.331245630192 0.857010708193 560 684 
1.15209630809e-14 -0.129778356721 -0.869020304044 0.477452918397 561 562 
1.24425347827e-14 0.131788522765 -0.188166972088 0.973254836044 562 567 
1.54087864411e-14 -0.963958176614 -0.199824449705 -0.175655409936 562 563 
1.60022232463e-14 -0.391915171499 -0.295255724918 0.871336074802 563 565 
1.58275957925e-14 -0.804884339939 -0.0662724572417 -0.589719561089 565 569 
1.3802162631e-14 0.770753804908 0.31710574772 -0.552614256949 567 569 
9.22223606398e-15 0.291325884516 0.645134248666 0.706350500962 567 864 
1.26021206148e-14 -0.112855567176 0.0753314548415 -0.990751630263 568 598 
1.18736243759e-14 -0.123691968164 0.869313723079 -0.478533120983 568 569 
1.32867509909e-14 -0.0476145493102 -0.526396045325 -0.848905211528 569 870 
1.16609643826e-14 -0.20229668733 -0.710441141967 0.67405447413 570 680 
1.30962017469e-14 -0.711198784079 0.401516101632 0.577045153913 570 603 
9.50023241781e-15 -0.861085068555 -0.169049572444 -0.479535970254 571 586 
7.51783548263e-15 -0.810374695917 -0.048363239604 0.583912535636 571 589 
7.24456055296e-15 -0.0100119341352 0.813093930309 -0.582046408518 571 579 
1.0553288204e-14 0.764736748222 -0.137699479286 0.629457353061 572 582 
1.00784031495e-14 -0.835668759727 -0.49966647265 -0.228015657633 572 579 
8.45240844423e-15 0.554157971631 -0.824337514002 -0.115657275981 572 575 
1.59136473436e-14 0.0887434290409 0.958203499881 0.271975470617 573 576 
1.19622316904e-14 0.816621031522 -0.185215900092 -0.546649029295 573 577 
1.66216077661e-14 0.0689784133314 -0.539218660049 -0.839336175289 573 574 
1.53245914025e-14 0.217933187826 0.561148420147 -0.798509596818 574 591 
1.46269038902e-14 0.799736997878 0.440942554125 0.407419192217 574 619 
1.0977530363e-14 -0.319819721231 -0.568921098058 -0.757657000295 575 616 
1.12122144253e-14 0.92212228478 0.330788609165 0.200672339796 575 577 
8.62748113325e-15 -0.848114370948 0.067622343227 0.525480001986 576 578 
9.71734527488e-15 -0.216562643198 -0.715146427266 0.66457972369 576 594 
1.09137523668e-14 -0.142298238317 -0.960068741121 -0.240871799292 577 578 
8.3766750256e-15 -0.760991623129 0.647068209499 0.0468452962702 578 579 
1.36666396349e-14 0.382226736837 -0.837402543371 0.390716907751 580 581 
1.05120923991e-14 0.851217494787 -0.0982752273743 -0.515529588145 580 582 
1.14435633653e-14 -0.532519167789 -0.830269650028 -0.164546784166 580 677 
1.38349721496e-14 0.855445315608 0.000556698511332 0.517892848078 581 871 
1.23608888063e-14 -0.619928522264 -0.346999692322 0.703761210079 581 584 
1.11601585473e-14 -0.0443464366031 0.800823611079 -0.597256174098 582 585 
1.01759868981e-14 -0.134876639481 0.83699149121 0.53033341943 582 618 
1.0240064687e-14 0.0974655756877 -0.877174709842 0.470175488483 583 827 
1.05962195313e-14 -0.611019556369 -0.771705766293 0.176423671895 583 584 
1.12871522618e-14 -0.427986127903 0.862964252101 0.268552739547 583 586 
8.88387049638e-15 0.955947103897 0.0975907462128 0.276841436212 584 869 
1.10428641733e-14 0.876663906647 -0.273566305098 -0.395754812348 584 585 
1.02322337642e-14 0.121328386876 -0.489764574794 -0.863371347576 585 900 
1.36885930034e-14 0.580374240403 0.798310573957 -0.160829004179 585 586 
1.08212821179e-14 0.424602466257 -0.0386895560607 -0.904552853016 586 839 
1.08452718278e-14 -0.736523361449 -0.675899818406 -0.0263205911376 587 589 
8.79945745213e-15 0.0821492459459 -0.404539667175 0.910823341309 587 833 
9.60955764826e-15 -0.925096136749 0.279202638563 -0.257377202547 587 593 
1.12865168565e-14 -0.737786167393 -0.146879132087 0.658861208269 588 593 
1.06798119605e-14 -0.187205385262 0.792113994136 0.580955733272 588 592 
8.19194498254e-15 -0.684879097382 0.3887707064 -0.616277502278 588 835 
6.70490642908e-15 0.48700766182 -0.830180275754 0.271337883601 589 594 
8.41275804366e-15 0.613457940336 0.166467323172 0.771983151211 589 836 
1.19491278675e-14 0.60458826955 0.766211316373 -0.217699892017 590 592 
1.23457667321e-14 0.725427494291 0.0705604178913 -0.684672314289 590 591 
9.43112617147e-15 0.62508386116 0.125261770742 0.77044120821 590 844 
9.79609396417e-15 -0.0612346328878 -0.916090259262 -0.396268793397 591 594 
9.94776800213e-15 -0.624872010025 -0.125239999972 -0.77061658008 591 620 
9.52873786838e-15 -0.548359544752 -0.00245524217301 -0.836239069564 592 842 
1.19782952812e-14 -0.498369330344 -0.864659761999 0.0631783709299 593 594 
1.46610358417e-14 0.736339555815 -0.175071511727 -0.653570213767 595 597 
1.00773824788e-14 0.307529421179 0.889503667057 0.337948045418 595 596 
1.04696882241e-14 0.893542962177 0.282385788414 0.349054782587 596 599 
1.27654784925e-14 0.647145480176 -0.330950037446 -0.68678584741 596 823 
1.48540667562e-14 0.258539448191 0.678809142662 -0.687295788993 597 725 
1.47199295974e-14 -0.0502222323693 -0.859584460896 -0.50851969673 597 825 
9.95255057351e-15 0.76719163526 0.341272674413 -0.543092953818 598 599 
1.15799813049e-14 -0.0140554566597 -0.724061561562 -0.68959212525 598 873 
1.06468167942e-14 -0.350256182389 0.438861242627 0.827478952251 599 822 
8.11394750334e-15 0.570774215349 -0.525874042523 0.630613420801 600 601 
8.15798575353e-15 0.554371925281 -0.53635654501 -0.636390937306 600 606 
1.44681098186e-14 -0.595289308383 -0.595294389558 -0.539680673256 600 604 
9.88750352492e-15 -0.0127159646905 -0.0084879474165 -0.999883122665 601 685 
1.28757863777e-14 -0.414201399838 -0.847962499466 -0.330751870549 601 603 
1.12545856859e-14 0.0300086987585 0.993738000325 -0.107630222101 602 608 
1.2817263275e-14 -0.919006913979 0.202682051193 0.33815126524 602 604 
1.41981651328e-14 -0.292589582925 0.640977972057 0.70960452035 602 607 
1.82333413739e-14 -0.294973643603 -0.620926051932 0.726251600764 603 676 
1.47255140439e-14 -0.629439239432 0.384482913679 -0.675262269754 603 605 
1.45154746254e-14 0.00471664835402 0.99518263567 -0.0979248430687 604 605 
1.57144269913e-14 -0.81585540027 -0.451590949542 0.361172507455 605 610 
1.32120747942e-14 0.845713639053 0.423015295881 0.325309852557 606 607 
1.0001715084e-14 -0.00839077455169 -0.0125708822381 -0.999885777388 606 687 
1.59101579935e-14 0.364143487611 0.173274587077 -0.915082202812 607 652 
8.69228643502e-15 0.605674054273 0.665653055931 0.435964389727 608 609 
8.70850196537e-15 0.334451965256 -0.464566224689 -0.819951282586 608 651 
1.24587608273e-14 0.629238541451 -0.757999808903 -0.171741514069 608 610 
1.26614062569e-14 0.869585609022 -0.493780520002 0.00129098694792 609 611 
9.99520999871e-15 0.920810768977 0.275225564131 -0.276330267224 609 615 
1.66295816613e-14 -0.688382665988 -0.589020120095 -0.423302023725 610 611 
1.41119086483e-14 0.458219245012 -0.477970295415 0.749386095549 610 681 
1.47370977392e-14 -0.138180982479 -0.926677667622 0.349534714172 611 613 
1.1722461193e-14 0.055794201745 -0.597657450733 -0.799807838568 612 647 
8.70219994338e-15 0.603397102838 -0.26707223467 -0.751388286943 612 615 
1.0056298059e-14 -0.0452215217301 -0.407439300959 0.912111961333 612 645 
1.21941882525e-14 -0.921857081612 -0.272466110651 0.275575288493 613 614 
1.35264516582e-14 -0.648644509435 0.105316776765 -0.753769644462 613 683 
9.64719846004e-15 -0.137630198577 -0.321431144799 0.936877765556 614 617 
9.32862508314e-15 -0.643701933627 0.753126410198 -0.135825001034 614 615 
1.31594812359e-14 -0.780412620653 0.525863192021 -0.338266233613 616 618 
1.47825232617e-14 -0.459955819044 -0.886903329319 0.0429316779264 616 617 
1.42858130368e-14 -0.94907458866 0.00383361727147 0.31502813928 616 619 
1.58635816436e-14 0.958574103962 0.111325493295 0.262187569798 617 682 
1.34440082507e-14 0.724103751166 -0.613190489458 -0.315707429729 617 644 
1.23208448833e-14 0.0169306068411 -0.661275436773 0.749952099318 618 892 
1.30698443483e-14 -0.664791615668 -0.745578865534 -0.0465216401862 618 679 
1.21394318074e-14 -0.272253554515 -0.587018611338 0.762421898949 619 620 
1.37595857378e-14 0.104972457795 0.990615804987 0.087527767102 619 642 
1.24644193298e-14 -0.248481996309 0.0106133227031 0.968578367966 620 845 
9.78557704751e-15 -0.613991601732 0.614424965763 -0.495475806121 620 896 
1.41782161335e-14 -0.068031485207 -0.840082325667 0.538175996421 621 629 
1.63868822163e-14 0.80423376202 -0.530597973299 0.267719716791 621 630 
1.08667634351e-14 -0.796583073305 -0.492770610564 -0.35018928123 621 623 
1.31243751826e-14 0.785604208538 -0.152090871934 -0.599745274431 622 627 
1.18425109754e-14 -0.135670587077 -0.407998764675 -0.902845778539 622 626 
1.2336506947e-14 0.0542898855227 0.985231468565 -0.16239323163 622 635 
1.69870699692e-14 0.506612060552 -0.426391307804 0.749356172146 623 649 
1.60663648854e-14 0.532473791589 -0.835311257909 0.136845766038 623 624 
1.40538309175e-14 0.0801725302066 0.404069636909 0.91120804097 624 625 
1.34860120113e-14 0.887171777807 0.279061215136 0.367492958939 624 627 
8.82071508816e-15 0.838854905928 -0.115600611553 -0.531938854953 625 803 
1.24660364884e-14 0.517779666499 -0.463713242611 0.718939667557 625 653 
9.93650651517e-15 0.647595632628 0.374333949605 0.663697213174 626 805 
9.67817420508e-15 -0.0990158321181 0.198493071218 -0.97508787587 626 797 
1.52582672259e-14 -0.171825187731 0.985004373419 0.015572064928 627 630 
1.51989678355e-14 -0.94364265961 0.30996442491 -0.116019766649 628 629 
1.55595689333e-14 -0.786523199096 0.0123971748878 0.617436286056 628 634 
1.44559131721e-14 0.513981756665 0.704082161467 -0.489990881262 628 630 
1.57142811404e-14 0.521957679996 -0.407439428463 0.749368595837 629 643 
1.19679247882e-14 -0.149394776107 0.89197529873 0.426686380527 631 633 
1.3930329675e-14 -0.907320248617 -0.400458522364 -0.128073956426 631 634 
1.2257712377e-14 -0.544289070637 -0.80457886869 0.237491582256 631 640 
1.19743313653e-14 -0.122466173163 -0.00454413995419 0.992462285038 632 657 
1.12994950062e-14 -0.89625057422 -0.430423401776 -0.107100902957 632 641 
1.18215734226e-14 -0.747809680703 0.413300542486 -0.519579967886 632 637 
1.20541066609e-14 0.871371662265 0.463793441972 0.160022090305 633 635 
9.05831959075e-15 0.751890081804 0.134666255943 -0.645388491061 633 636 
1.44332825275e-14 0.586286555377 -0.718557522585 -0.374089777621 634 635 
1.16455249702e-14 0.761094735403 -0.39497831249 0.514516215881 634 648 
1.01714246661e-14 -0.134869987001 -0.374327552186 -0.91743608512 635 798 
1.09281612127e-14 -0.153691455594 -0.381204781359 -0.911625938171 636 667 
1.20478269763e-14 -0.00148306600727 0.950674002854 0.310188234485 636 639 
1.15725526259e-14 0.175139234767 -0.829763909175 0.529922733496 637 640 
9.93926256896e-15 -0.780627500618 0.360877671711 0.510282285935 637 638 
1.2520880463e-14 -0.160212304952 0.825179748626 -0.541673702334 638 639 
1.18000287911e-14 -0.200115999859 0.166005542025 -0.965606413927 638 659 
1.1149388428e-14 0.721277765306 -0.082133242804 -0.687759053522 639 640 
1.14593441464e-14 0.0879383651576 -0.0120089851048 -0.99605352678 641 814 
1.10668901767e-14 -0.675277042891 0.521068359453 0.522004482856 641 646 
1.19624290524e-14 0.306098200387 0.877126062643 -0.370072644155 641 648 
1.25206706715e-14 -0.720667026616 0.609497179448 -0.330381938055 642 646 
9.26657094349e-15 -0.23169032227 0.131557853273 0.963852751103 642 812 
1.395957068e-14 -0.90365149005 -0.342421666963 0.257218557893 642 644 
1.6483962705e-14 0.419627687357 -0.869987075972 -0.258911358663 643 647 
1.64588051375e-14 0.796910296633 0.491277319927 0.351540287939 643 650 
1.56594586834e-14 0.755526033506 0.00942694715698 -0.655050796016 643 648 
1.09908725922e-14 -0.753108645234 -0.454051680879 -0.47609288964 644 913 
1.07068195266e-14 0.504126469496 -0.750304352014 0.427667957769 644 645 
1.35277036774e-14 0.0105126105872 -0.993872154775 0.110034653551 645 647 
1.26496375026e-14 -0.451407461011 -0.751702629062 0.480806054043 645 646 
9.37531167961e-15 -0.652871127054 -0.651710574598 -0.386047430268 647 654 
1.31629179641e-14 0.0527160502704 0.436469149149 0.898173535507 648 934 
1.31986552457e-14 -0.1909149595 0.72341264561 0.663495005566 649 653 
1.66121941134e-14 0.943157410937 -0.33233042959 -0.00325326959136 649 652 
1.28009990956e-14 0.354834705051 0.88043717521 -0.314519812731 649 650 
1.42060157024e-14 -0.914291868501 0.404431640105 -0.0224817186637 650 654 
1.07776102826e-14 -0.409598415498 0.237596680181 0.880782013661 650 936 
1.14376629467e-14 -0.92109155523 -0.329729714158 0.20704748848 651 654 
1.49022203852e-14 -0.110500174607 -0.94525713035 0.307048316936 651 652 
1.27437694201e-14 -0.468924146647 0.491959376831 -0.733543533977 651 915 
1.62809466146e-14 -0.707638922791 -0.356789230497 -0.609875888974 652 688 
1.3526416436e-14 0.670521905532 0.390472080611 0.630818459198 653 655 
1.06329100122e-14 -0.482926972391 -0.14241445286 0.864002119763 653 804 
1.11757927012e-14 -0.767210024444 0.304829365867 -0.564329545654 654 916 
1.56248522009e-14 -0.966172164663 0.103162028803 -0.236366122877 655 689 
1.06890617966e-14 -0.810360132241 -0.341497883903 0.476125667617 655 806 
1.21746469211e-14 -0.12853081455 -0.793654911234 0.594635780613 656 657 
1.079724988e-14 -0.709911474837 0.0437116210913 -0.702933134855 656 811 
1.12104912388e-14 -0.845516076327 -0.252306941647 0.470578125149 656 660 
1.06489484169e-14 0.892220467491 -0.451599703576 0.000587468940442 657 659 
1.16966913405e-14 0.82070871176 0.410286396017 0.397620778738 657 813 
1.19321883496e-14 0.621436556906 0.525317958588 -0.581255234924 658 659 
7.99753212958e-15 -0.70535385587 0.673879305563 -0.219915028005 658 660 
1.09216164381e-14 -0.52141995165 0.202837160548 0.828841553206 658 661 
1.01510349236e-14 -0.0271167296214 -0.898271424248 -0.438603615301 659 666 
9.74529769794e-15 -0.0612498405565 -0.236052817468 0.969807983261 660 819 
1.09794658438e-14 -0.307330092075 -0.948437970478 -0.0775476025523 661 664 
1.10115056871e-14 0.253169741185 -0.470203554831 0.845466557099 661 782 
1.22856611292e-14 -0.965096536848 -0.245846233674 -0.0902679563987 661 663 
1.56088759282e-14 0.407492455996 0.326788415778 -0.852736318928 662 755 
1.38338902821e-14 0.235454459488 0.969138963638 0.0730127842618 662 669 
1.24761766596e-14 -0.929320280747 0.365429810589 -0.0531494997668 662 663 
8.49276330583e-15 0.118769104338 -0.514905391817 0.848979585934 663 783 
1.09186079651e-14 -0.4625814553 -0.25465913162 -0.849215593295 664 957 
1.05152716713e-14 -0.617181370524 -0.155754744936 0.771250682533 664 666 
1.01353144936e-14 -0.805722910758 0.59149774046 -0.0306759532935 664 672 
1.19709692968e-14 -0.235435105097 -0.939202082961 -0.24993950998 665 675 
1.21447190833e-14 0.692188628413 0.0628318384241 -0.718976399318 665 671 
1.08828356477e-14 0.809864981133 -0.586273742018 0.0200452427002 665 667 
1.01927487868e-14 -0.854247518225 -0.355399104969 -0.379410929987 666 801 
1.05491599076e-14 0.184094062567 -0.676233398867 0.713314633513 666 667 
1.02163488277e-14 -0.837006931772 -0.481506736824 -0.259943568029 667 799 
1.15880609661e-14 -0.405520747625 0.240913127642 -0.88176742295 668 669 
1.09855918634e-14 0.455347105074 0.677775896611 -0.577303081469 668 670 
1.09814742239e-14 -0.250222303488 0.331700478467 0.909595289908 669 789 
1.28349314796e-14 -0.833994330122 -0.543258515807 -0.0965590095583 669 672 
1.10626516574e-14 0.845317239625 0.387007482869 0.36832590541 670 671 
1.0787556546e-14 -0.187821951167 -0.935374660697 -0.299661740612 671 673 
1.1662755281e-14 -0.0926990385637 -0.563516333921 0.820887464671 671 672 
1.23823388706e-14 0.117657802777 0.516505679209 0.848161850587 672 969 
8.14936418506e-15 -0.720799604197 -0.383933970553 0.577098463734 673 675 
7.74359748847e-15 -0.0412850933724 -0.108089769231 -0.993283515847 673 974 
1.09302790462e-14 0.692661572163 -0.360665468091 0.624612172933 674 800 
1.0496346586e-14 -0.0989225527418 -0.912148245016 0.397743519965 674 675 
9.36347772127e-15 -0.817444086764 -0.512390062001 -0.263137966431 675 802 
1.33674339431e-14 0.487005504756 -0.873031852221 -0.0253184388294 676 680 
1.31779772764e-14 0.170618912637 0.335285738459 0.92653799719 676 686 
1.47746342383e-14 0.956827829407 0.275455137154 -0.0927629898572 676 681 
1.42726926828e-14 -0.797866857044 0.276445999399 -0.535710824837 677 860 
1.55360787809e-14 -0.160543779981 -0.578644409627 0.79962262469 677 684 
1.11746674135e-14 -0.69693460556 0.398849186664 0.595987820237 677 679 
1.90304043648e-14 -0.612688792377 0.40083948988 -0.681131519641 678 861 
1.42790976419e-14 -0.133338045273 -0.990504197974 0.0335022309434 678 680 
1.57265875439e-14 -0.978347875082 -0.18501573869 0.0927610465626 678 684 
1.5208083098e-14 -0.53990611864 0.11739962729 -0.833497876762 679 882 
1.83921183751e-14 -0.397465177935 0.869232662191 -0.294034030871 679 682 
1.09562788348e-14 0.552649901319 -0.530391604417 0.642855218954 680 862 
1.49720287575e-14 0.404076161605 0.912985531165 -0.0563903848785 681 683 
1.15766143681e-14 -0.139988525031 0.246568080355 0.958961623116 681 912 
1.33244364354e-14 0.36801840398 0.344931146104 -0.863472616114 682 683 
1.69487787448e-14 0.176564587409 0.77628235861 0.605153407149 682 910 
1.29846536625e-14 -0.587436270352 0.80847707297 0.0358252809779 683 684 
1.27801091047e-14 0.36696504843 0.765814578789 -0.528076399912 685 686 
6.96113493717e-15 -0.58602349018 0.565094146486 0.580728055602 685 690 
1.23080702736e-14 -0.536220906569 0.454743276769 -0.711108776203 686 887 
1.36369865902e-14 -0.662997337668 0.0167343552764 0.748434694278 686 914 
6.81122856253e-15 -0.676776452292 0.631092798155 -0.379071911042 687 690 
1.48203481447e-14 -0.750502612525 -0.368356315372 0.548688849458 687 688 
1.47085627977e-14 -0.204407365046 0.723756322035 0.659086045543 688 689 
1.36967159041e-14 -0.248589524105 0.751692435303 -0.610869651574 688 911 
1.50912475465e-14 -0.183615358263 0.520399570836 -0.833948251922 689 947 
9.73810302988e-15 -0.505070192661 -0.562464609986 0.654627881318 690 918 
1.3458845308e-14 0.432213646942 -0.161285507737 -0.887230718805 691 738 
1.17809116333e-14 -0.28550843186 0.913652050617 -0.289352493926 691 695 
1.11179623874e-14 0.782971212652 0.570989485679 -0.246834129331 691 692 
1.15806898499e-14 0.434797393076 0.734567897752 0.520923440217 692 693 
8.79528355225e-15 -0.851184936657 0.512167531284 -0.114754623028 692 699 
1.41984551041e-14 0.935316858835 -0.109620665459 0.336401075034 693 694 
1.22601667598e-14 0.566932078208 0.00418112130562 -0.823753929838 693 734 
1.352497053e-14 0.0222727876325 0.06649649214 -0.997538039106 694 741 
1.30029980007e-14 0.552029055491 -0.819870436368 -0.151909148719 694 700 
1.14472523415e-14 0.214608291896 0.353268207686 -0.910573914895 695 730 
1.011200429e-14 -0.899382221409 0.429139946757 -0.0833698141522 695 696 
1.04178670528e-14 -0.472322853196 0.589986611898 0.654848776536 696 698 
1.12402207011e-14 0.0648440108681 0.416166347005 -0.906973442762 696 731 
8.51395608217e-15 0.575856997215 0.761659871065 -0.297090827135 696 699 
1.49361605037e-14 0.844303671015 -0.160265519943 -0.511337730105 697 700 
1.32756530094e-14 0.699266926085 -0.366422165354 0.61380824597 697 746 
1.43202355919e-14 0.0857746844083 -0.570190649653 -0.817022231376 697 702 
1.44539108513e-14 -0.198136556007 0.777675621125 -0.596625957767 698 729 
1.36076539455e-14 -0.729837275703 -0.359007177543 0.581765758245 698 708 
9.5640252642e-15 -0.607362836785 0.36123467535 0.707544976533 699 712 
1.00184704229e-14 0.656826867166 0.542491753715 0.523718592108 699 700 
1.13289247986e-14 0.101313948398 -0.249987053228 0.962934035684 700 701 
9.77554001378e-15 -0.941033739863 0.257617558574 0.219291344912 701 751 
1.07495810432e-14 -0.404988590547 0.538461266461 0.738947701836 701 740 
8.7757307036e-15 -0.421375418771 -0.695322931284 0.58221025213 701 1000 
1.21537318845e-14 0.66931677104 0.537667578271 0.512765672877 702 712 
1.34436742512e-14 0.195209342075 0.0636891924754 -0.978691473105 702 715 
1.05223093122e-14 0.640418302106 -0.236337245865 0.730759265794 702 750 
1.32830299448e-14 0.808972623594 -0.254139834416 0.530071918554 703 710 
1.31983037608e-14 0.0952013090866 -0.764952707735 -0.637011825382 703 709 
1.12640178112e-14 -0.090451133665 -0.0903250200879 0.991796341577 703 747 
1.50332711002e-14 -0.615267398139 0.511098092981 0.600187277555 704 714 
1.28351357052e-14 -0.184174151664 -0.982893156515 0.000961631581656 704 706 
1.50315299099e-14 -0.79883835453 -0.406040410974 -0.44383382925 704 707 
1.63501537736e-14 -0.178259989546 -0.320732537898 0.930244062201 705 708 
1.22783734467e-14 -0.615998740462 0.509740479129 0.600591538141 705 711 
1.26656992787e-14 0.321956951292 0.938554271725 -0.12433664199 705 713 
1.35129164166e-14 -0.727579722582 -0.40976842098 0.550197772128 706 711 
1.35262381176e-14 -0.520076758484 0.750977009559 -0.406882902564 706 720 
1.10215258003e-14 -0.809597235873 0.257457633972 -0.527511025834 707 709 
1.35754990101e-14 -0.128243142256 -0.654494107696 -0.745111508068 707 710 
1.27918815242e-14 -0.301053090275 0.774873021568 -0.555822667118 708 728 
1.00658419552e-14 0.314505174464 0.949081363671 0.0181950643552 708 712 
1.03981146505e-14 0.0318274727701 -0.990389456997 0.134594708093 709 721 
1.3194495064e-14 0.947105237052 -0.198981094306 -0.251789980059 710 715 
1.3321807453e-14 -0.340203322218 0.796374245156 -0.500049758727 711 722 
1.28507440105e-14 -0.0653577967207 0.0339452829325 0.997284350712 712 713 
1.59025257715e-14 -0.706075544105 -0.479541273638 0.521054213009 713 714 
1.79108675015e-14 -0.634342801561 -0.516906085243 -0.574819370887 714 715 
1.31757559993e-14 0.0964925731067 -0.48632267036 -0.868435054353 716 718 
1.4531757989e-14 0.103493551736 -0.521607610044 0.846885225927 716 723 
1.20055363926e-14 0.843833904082 -0.43780116695 -0.310281292601 716 721 
1.20536022664e-14 -0.936841412473 0.342570591692 0.0705234541363 717 719 
7.98730321123e-15 -0.706837565308 -0.133257208188 -0.69471085549 717 718 
9.91922116959e-15 -0.569167579377 0.519484148374 0.637326043853 719 720 
1.10570344219e-14 0.689427924596 0.449333109715 -0.568145134012 720 722 
1.05804856553e-14 0.851757807688 -0.00347092094981 0.523924221381 720 721 
1.18415195197e-14 -0.0665220089861 -0.428903511988 0.900897663292 721 724 
1.44333096705e-14 0.085851915956 0.43267349431 -0.897453673372 722 727 
9.91283085532e-15 -0.809576422298 0.315780447606 0.494842121659 723 724 
1.11243924613e-14 0.670397625589 -0.0243106506607 0.741603678436 723 726 
1.01979917804e-14 -0.754701491809 -0.433048910799 0.492843077579 724 1029 
1.08894785354e-14 -0.102527976236 0.226607553341 0.968574742009 724 743 
1.52650798008e-14 0.851750062357 0.466071517697 0.239372453858 725 726 
1.90877703911e-14 0.00823058065877 -0.72918653736 -0.684265483037 725 744 
1.00182973802e-14 -0.816477775705 0.315304203588 0.483680990922 726 745 
1.03748166352e-14 0.586278107917 -0.404502220522 -0.7018945318 727 728 
9.46604490763e-15 -0.706185155705 0.122693803335 -0.697315392405 727 1027 
1.2393531916e-14 0.710636546256 0.379605374953 -0.592364295373 728 729 
9.69398231378e-15 -0.678338798262 0.104270480291 -0.727312959951 728 1022 
1.58033354655e-14 0.0987953723919 0.358163301443 -0.928417214346 729 732 
1.12087781683e-14 0.514695333361 -0.629693609547 -0.581871697122 730 739 
1.10056135596e-14 0.768688452436 -0.516589606425 0.377164740697 730 731 
1.20997253319e-14 0.326758408704 -0.885238874306 0.331030327552 731 733 
1.10139804901e-14 -0.342958666951 -0.0315925805946 -0.938819078212 731 1001 
1.33150806368e-14 -0.644726611379 0.121968652734 -0.754619933695 732 1019 
1.06505312154e-14 0.48514496157 -0.683145714406 -0.545844574171 732 733 
1.03749001151e-14 0.284749646822 0.259212438029 0.922890324256 733 999 
1.45254139588e-14 0.699041066271 -0.623905494037 -0.349404525125 734 757 
1.03260303571e-14 -0.595310514451 -0.744676907321 -0.301764303864 734 738 
1.2478770911e-14 -0.749302439497 0.114129065711 -0.652319255061 734 742 
1.91201290618e-14 0.524871750309 0.604514907375 -0.599225644051 735 736 
9.97539001563e-15 -0.381273124047 -0.0135078784678 0.924363749883 735 771 
8.21005465353e-15 -0.317339633596 0.875668611647 -0.364005548756 735 737 
1.56724875424e-14 0.251772546313 0.883629054188 0.394728108346 736 759 
1.60980893258e-14 0.913392437576 -0.335148293997 -0.231062493731 736 738 
1.1170318285e-14 -0.900186788205 -0.0236722155586 0.434860175862 737 739 
8.21757847041e-15 -0.222400694898 -0.309437202536 0.92454667194 737 793 
1.2356690556e-14 0.221708391813 -0.883253228432 0.413169606172 738 739 
1.03968340595e-14 -0.675768130511 0.345447916169 -0.651155258752 739 1003 
1.39078632227e-14 -0.512468375246 0.805237731208 -0.298275645353 740 741 
1.00381669397e-14 -0.715579259971 -0.32492568247 -0.618360431764 740 850 
1.13702455879e-14 -0.387785966698 -0.762741787903 0.517539379197 740 1002 
1.27643506814e-14 -0.484845186495 -0.724933413972 -0.48928181086 741 857 
1.40044094237e-14 -0.972358950661 0.0747242373912 0.221211119557 741 742 
9.43716186107e-15 -0.226158418264 0.880696057867 -0.416205266071 742 1004 
1.25442076267e-14 -0.510293926584 0.632447248452 0.582761174425 742 762 
1.42892143501e-14 -0.720633775868 -0.378608101205 0.580812247444 743 1028 
1.01188469732e-14 -0.967968418939 0.241633712341 -0.0681930274728 743 745 
1.04576354548e-14 -0.0587044761654 0.987097418369 0.148971376875 743 749 
1.31556304274e-14 -0.400328744326 -0.176324679504 -0.899247743319 744 752 
1.52737193339e-14 -0.139096156506 -0.975769469986 -0.168897012077 744 826 
8.34959574067e-15 -0.904019348114 -0.39579714314 -0.161535258433 744 745 
7.71015109064e-15 -0.769529531127 -0.336049111366 0.543042627675 745 1030 
1.41605093791e-14 -0.213190512031 -0.148008263026 0.965734621755 746 751 
9.86172669684e-15 0.752738280689 0.644098436469 0.13609660144 746 838 
1.24163870554e-14 -0.392933314387 0.734556987555 0.553199279174 746 750 
1.11117304846e-14 0.799242379422 0.59391752843 0.0920520958998 747 748 
1.12015461155e-14 0.0124774689502 0.846910922212 -0.531588377042 747 749 
1.07863590403e-14 -0.904850479418 0.173352064657 0.38883759023 747 750 
9.19355871766e-15 0.0383844003435 -0.85791563798 -0.512354755925 748 837 
1.17773555867e-14 0.830758237186 -0.0943749206156 0.548574630935 748 824 
8.01553773927e-15 -0.843672540398 -0.508345115237 -0.17263223451 749 829 
1.02246471197e-14 -0.735102733064 -0.31675090681 0.599410406047 749 1020 
1.11092948555e-14 0.167197779671 -0.876520066451 0.45139503274 750 1021 
9.95940821624e-15 -0.165055545627 0.874260452409 -0.456536228806 751 1023 
9.27995063557e-15 0.488835701191 0.441046913365 0.752673420185 751 849 
1.24924406881e-14 0.188505134617 0.938542668842 0.28914265162 752 821 
9.08492331336e-15 0.145590853217 0.0624532599638 -0.987371710036 752 1034 
1.29826826023e-14 0.68216089289 0.592108207391 -0.429027256654 753 768 
1.00206410612e-14 0.388554642696 -0.78937987853 0.475294326718 753 761 
9.24909396327e-15 -0.278701783465 -0.957344920964 -0.0762628231713 753 754 
1.2321775319e-14 0.727503213843 0.388172209062 0.565739701594 754 755 
1.09513699007e-14 0.682564615062 -0.192094202103 -0.705127905974 754 774 
1.53252913203e-14 0.238913222521 -0.361751828908 -0.901141546255 755 790 
1.07463503438e-14 0.582992969007 -0.545467164909 0.602150122557 755 778 
1.38967263572e-14 -0.329089462978 0.774535345051 -0.540180640733 756 759 
1.09740328484e-14 -0.64357366785 0.638579041966 0.42193570744 756 765 
1.06011252341e-14 0.843676934182 0.510722578896 -0.165443882133 756 760 
1.22262655512e-14 0.218646621489 -0.810853010333 0.542872959858 757 760 
1.44177122993e-14 -0.972193048744 -0.232165624054 -0.0306561410223 757 759 
1.40244399146e-14 -0.46605572204 -0.177980620495 -0.866668888724 757 762 
1.10861657754e-14 -0.466448180184 -0.152466859449 -0.871309331967 758 776 
1.13293742483e-14 -0.184726172186 -0.96054999119 -0.207894097401 758 760 
9.56788598439e-15 0.787391483312 -0.450284883592 -0.421020398101 758 761 
1.43486903205e-14 -0.383145168217 -0.0182690941016 0.92350745545 759 772 
1.12581523336e-14 0.920803237414 0.293951685325 -0.256347039503 761 766 
8.95544188742e-15 0.751100601212 -0.0326578128223 0.659379522067 761 780 
1.38460189089e-14 -0.344543813712 -0.764945679386 -0.544194513038 762 775 
1.27999058159e-14 -0.362160684725 -0.0126426106432 0.932029936663 762 785 
9.99070153535e-15 0.0804559293217 0.996758166978 0.0 763 769 
5.6504580141e-15 -0.229524161261 0.75090299198 -0.619244181266 763 764 
8.03483752354e-15 -0.428552132957 -0.21405855075 -0.877793828976 764 765 
1.12352224734e-14 -0.447979338374 0.091496184391 0.889349740334 765 770 
8.00907186881e-15 -0.17653677487 -0.961376448817 -0.211163658756 765 766 
1.10822059221e-14 0.176439938579 -0.835428927521 0.520506921314 766 768 
1.34048847505e-14 0.521996555481 0.363152334331 -0.771777155749 766 1076 
8.09635898539e-15 0.400475057551 -0.21243199306 0.891343018486 767 768 
5.87559547632e-15 0.340433468756 0.722130351885 0.602190010078 767 769 
1.0323294767e-14 0.733218650486 0.0144026876938 -0.679840402717 768 773 
1.10318799615e-14 -0.0819011867965 0.795123333878 0.60089190336 770 1075 
8.25277994516e-15 0.39136516615 -0.804824891477 0.446195249621 770 772 
1.35427127582e-14 -0.154349164377 -0.41447943045 0.896874092161 771 796 
1.09744963102e-14 -0.506352957294 -0.794470035945 0.33529694992 771 772 
1.37758524663e-14 0.238764744137 0.131732550493 0.962100791029 772 788 
5.85409318579e-15 0.123718492163 -0.894310237657 -0.430003411056 773 774 
8.09714600923e-15 -0.0635410781525 0.800991005282 -0.595294835224 773 1077 
1.03742627623e-14 0.0895742478439 -0.395073005367 -0.914272265003 774 791 
1.15379148157e-14 0.382628426737 0.0459521270541 -0.922758846651 775 787 
9.67686671467e-15 -0.990980426574 -0.10566578732 0.0824168401337 775 858 
1.03687815894e-14 -0.0389911917755 0.973993929893 -0.223193887676 775 776 
1.16704065525e-14 -0.809842164388 -0.559356491681 0.176850173858 776 777 
1.17540812558e-14 -0.398530221131 0.447630523165 0.800500204607 776 781 
9.54021159179e-15 -0.998129958047 0.0346625265717 0.0503497378347 777 816 
8.36656364598e-15 -0.118937097912 -0.758116259995 -0.641181489963 777 779 
1.12476842249e-14 0.90012570008 -0.0881584130677 -0.426616711183 778 783 
8.82476160878e-15 0.171304710475 0.984972269444 -0.022007375926 778 780 
1.19489483943e-14 -0.196465800537 0.319855947133 0.926872894362 778 965 
8.41481247314e-15 -0.841897950621 -0.391879815667 0.370996025332 779 781 
7.18751778092e-15 -0.0322709426773 -0.998515304067 -0.0438836393591 779 783 
8.44793149541e-15 -0.928932745905 -0.291618912865 -0.228127953668 779 815 
1.09186575944e-14 -0.799596799182 0.44724772013 0.400767308516 780 781 
1.1785954324e-14 -0.298305000501 -0.347979110155 0.888777061794 780 784 
9.17937237641e-15 -0.330986279845 -0.318045092332 0.888422985857 781 786 
1.26953502304e-14 0.470078505592 0.329513919632 0.818808143187 782 925 
1.12548223708e-14 0.727237091235 -0.670703152123 0.145888638573 782 818 
1.18272554697e-14 0.960912320852 0.153230721835 0.230581563707 782 783 
1.13630390927e-14 0.783166685795 -0.601411744714 -0.157967894146 784 786 
1.03583382005e-14 -0.971361931911 -0.235397814303 0.0323089191186 784 1083 
1.32185664081e-14 0.178027427399 -0.391186856469 -0.902928058275 784 1074 
1.25466359933e-14 0.557203013155 0.824754054776 0.0964652852682 785 787 
1.30367667283e-14 -0.0433479769854 -0.607935166534 0.792802488759 785 996 
1.13658691347e-14 0.973223291592 0.227365294478 -0.0337853158906 785 788 
9.75340630955e-15 0.205557803465 -0.962750329175 -0.17566386398 786 787 
8.95444413112e-15 0.43062623641 -0.0405635861458 0.901618344974 786 993 
1.11384389238e-14 0.4112944368 0.0383897644523 0.910693753269 787 994 
9.79984561091e-15 -0.256095078284 0.950252062342 0.177302929736 788 1080 
1.64606593855e-14 0.319710670729 0.612478471761 -0.722948966838 788 795 
1.23029883769e-14 0.598876908094 0.620444831928 0.506354282578 789 972 
1.08567519207e-14 -0.369274292889 -0.852866175036 0.369128411384 789 790 
1.55631783241e-14 -0.284384863004 0.188258308653 -0.940044711127 790 963 
1.25340739261e-14 -0.96508657368 -0.0626697031134 0.25432344291 790 792 
1.52512015725e-14 -0.868437900965 -0.32710187933 -0.372585524016 791 792 
8.0576360198e-15 -0.0631848674256 0.799020034317 -0.597975465457 791 1081 
1.3708746074e-14 0.777443691706 -0.117103405147 0.61795477078 792 966 
7.91670698166e-15 0.556296080669 -0.740283558281 -0.377511488529 793 794 
1.04315781097e-14 0.832386417386 -0.300514581038 0.465643467403 793 1041 
1.36406234849e-14 0.257660876594 -0.845584050084 0.46754517099 794 796 
1.2439538678e-14 -0.692963404597 -0.0108400492929 -0.720891263105 794 995 
1.22049950994e-14 0.454744053407 -0.655944915981 -0.602448431892 795 1079 
1.61221293595e-14 0.580918798504 -0.410515198099 0.702858891723 795 997 
1.61239532245e-14 0.563022442446 0.711315934882 0.420755713074 795 796 
1.34904268478e-14 -0.764545227794 -0.623883338411 -0.16198819312 797 807 
1.00288507027e-14 0.873217920456 -0.255193436659 -0.415170776044 797 800 
1.32748571558e-14 -0.0450759532005 -0.971520806991 0.23262734153 797 798 
1.42006503918e-14 -0.776664488265 0.446413827271 -0.444417559835 798 935 
1.22498201311e-14 -0.837212113092 -0.224492173651 0.49867739237 798 799 
9.81544063761e-15 -0.513287478974 0.853137236899 0.0932352880826 799 802 
1.05461504277e-14 -0.316096360658 0.588334663803 -0.744275093058 799 801 
1.33426575924e-14 0.149090674172 0.859384765881 0.489111229729 800 808 
1.39687278791e-14 0.227340222391 0.919865725392 -0.319630209043 800 802 
1.34008215367e-14 -0.963068092539 0.241598068263 -0.118870612623 801 928 
1.0181534929e-14 0.0849747624189 -0.0643754139888 -0.994301310381 801 960 
7.87040378377e-15 0.0711115977053 -0.0409530235361 -0.996627307741 802 809 
1.35281617647e-14 -0.990902975718 -0.134578202967 -0.0 803 805 
8.21578754775e-15 -0.67488366897 0.467301394042 -0.571105454784 803 804 
1.41469239165e-14 -0.457096570548 -0.65305018979 0.603811373534 804 929 
9.53203496786e-15 -0.721387639999 -0.407585822527 -0.559887194113 804 806 
1.15619277287e-14 -0.527188718182 -0.629861065936 0.570392052048 805 807 
1.2301646796e-14 -0.21830560565 -0.530474217948 0.819109129869 806 932 
1.05808508592e-14 -0.842287714793 0.314244063373 -0.437952136817 807 933 
7.68777492273e-15 -0.610501364774 0.580013596614 0.539325793331 807 810 
8.98528240906e-15 -0.212484257504 -0.731959499806 0.647368311672 808 809 
1.00290807123e-14 -0.838109826196 -0.538459763015 -0.0873670581429 808 810 
8.88493173619e-15 0.51934217657 0.242773772213 -0.81935621018 809 977 
7.88073986554e-15 0.272234812258 -0.519940724198 0.80966033021 809 954 
6.94628323418e-15 0.696407725242 -0.117631416411 0.70794006109 810 1131 
1.07838615349e-14 0.319484839249 0.833045810712 -0.451623864233 811 813 
1.18033593445e-14 0.235750750279 0.257879902211 -0.936973606767 811 820 
9.59709471959e-15 -0.729643954076 0.668073724844 -0.145935596936 811 843 
1.10031581878e-14 -0.226580780575 -0.865760395567 0.446228738812 812 840 
9.5540189037e-15 0.764556476904 -0.632875384109 0.122156218883 812 814 
1.03698800379e-14 0.737782536355 0.453108942923 0.500369078674 812 920 
1.3311487467e-14 0.849833371223 0.38315694505 -0.361903297327 813 814 
9.97603248955e-15 0.173647237277 0.87029138563 0.460911641298 813 930 
1.28771795785e-14 -0.232989159506 -0.876318240324 -0.421642494571 814 931 
6.96535423505e-15 -0.34509339898 0.0794687142134 -0.935197984088 815 1093 
9.55791134324e-15 0.214497810444 0.972964120658 0.0856242327082 815 818 
8.95553674186e-15 -0.378951198064 0.701510210134 0.603555643303 815 816 
9.06626518809e-15 -0.643268753156 0.753325441243 -0.136770211626 816 859 
1.00500456465e-14 -0.704876128862 -0.0215680536611 0.709002441478 816 817 
8.41179010675e-15 0.48503122132 -0.804471580435 0.342885098271 817 856 
7.27489628799e-15 -0.445943765413 -0.876910073052 0.179340128996 817 819 
1.13067770343e-14 0.393184283309 0.417237437141 0.819340613181 818 926 
9.41330274366e-15 0.615026252923 -0.315165759366 -0.722781607637 818 819 
8.61499412249e-15 0.979307113573 0.129109101356 0.155847416571 819 820 
9.27685890218e-15 0.641368148275 -0.688482611119 0.33858321365 820 846 
1.02813120721e-14 0.0287713871113 -0.433347514842 -0.900767527536 820 927 
1.64083647958e-14 -0.366803179721 0.266887491787 -0.891193858862 821 826 
1.09270591556e-14 -0.860905216716 -0.351816328366 -0.367515277133 821 904 
1.46804062235e-14 -0.0704089941359 0.238493636607 0.96858833301 821 1060 
1.13847125647e-14 0.388096852266 -0.250590160115 0.886896501806 822 906 
1.52058665529e-14 -0.393392032113 -0.841264163218 -0.370833273528 822 830 
1.65935355372e-14 -0.851497333214 -0.317399411176 -0.417384601194 822 823 
1.31711143958e-14 0.703604851409 -0.703897678764 0.0973050404894 823 828 
1.6980352122e-14 -0.772846928358 -0.607358410451 0.183911355229 823 825 
1.43936280081e-14 -0.0978582380971 0.8125565352 -0.574609121352 824 829 
1.28966189969e-14 0.743084881169 -0.112497921858 -0.65967346237 824 831 
1.38259705594e-14 -0.0873488411076 0.870462749009 0.48442211195 824 832 
1.4849885161e-14 0.544325388799 -0.827944870396 0.134970969815 825 831 
1.66335731312e-14 -0.258559944239 -0.598489758804 0.75825903479 825 826 
1.24293249099e-14 -0.65931983651 0.750466597351 0.04579562692 826 829 
1.44282567889e-14 -0.16897699275 -0.936680962078 -0.306717380013 827 828 
9.27780242525e-15 0.499157214072 -0.550981845155 -0.668775808436 827 834 
8.63875187908e-15 0.933836203055 -0.0670875871726 0.351353385512 827 830 
1.39192775935e-14 0.664074848738 0.72045960399 -0.199856334131 828 831 
1.03651817084e-14 0.00230351037944 -0.164668229946 -0.986346322488 829 1058 
1.23866402241e-14 -0.489722681135 -0.337464727834 -0.803921173405 830 875 
1.13973061066e-14 0.700431072198 0.70477561406 -0.112639455459 830 868 
9.82270101755e-15 0.0299868955976 -0.130371798996 0.991011594341 832 1061 
1.07585073389e-14 -0.535409168967 -0.843811017859 0.0363316380736 832 834 
8.81475627917e-15 -0.823895529166 0.480722141486 -0.300170584344 832 837 
9.15512104912e-15 0.0878032665638 -0.972361884031 0.216339901229 833 837 
9.14747840412e-15 0.785857134871 0.116088706156 -0.607414171613 833 835 
9.57922391605e-15 0.741983953268 0.668559389727 0.0498814143764 833 836 
1.00016350617e-14 -0.35382542516 -0.402301173296 -0.844370377545 834 893 
1.0774279963e-14 0.223654046854 -0.943578433296 0.244210170848 834 839 
1.10400969546e-14 0.147832146639 0.916281776165 -0.372254433267 835 838 
8.75419207322e-15 -0.00616412650632 -0.670436795007 -0.74194104041 835 841 
1.03768042813e-14 0.965828994544 0.154350987523 0.208206930597 836 839 
8.16561449934e-15 0.275090773276 0.759656167916 0.589277161449 836 894 
8.55243700154e-15 -0.796437084819 0.376811376142 0.472970566458 837 838 
9.56689344853e-15 -0.106644861531 -0.0565764997073 0.99268624106 838 847 
1.56346915926e-14 -0.193017178287 -0.779466529573 -0.595966692158 839 901 
1.30611937154e-14 0.977563332847 -0.00866286958015 -0.210463500311 840 843 
1.41375483643e-14 0.675765703487 0.0830032032793 0.732428277879 840 903 
1.35857300454e-14 0.0530975935846 -0.79588713801 -0.603112186169 840 845 
1.26886330706e-14 -0.145820758926 -0.49566642532 0.856184034584 841 848 
9.86816192251e-15 0.658965146478 -0.721189763728 0.213659215624 841 842 
1.006005829e-14 -0.835681322699 -0.5011546019 0.224679308987 841 895 
1.122366166e-14 0.608148960347 0.0519393525306 -0.792121926024 842 854 
9.98062609556e-15 -0.555882738172 -0.773815427017 0.303651224784 842 844 
9.15799164705e-15 -0.1134507555 0.785692775458 0.608124813397 843 844 
1.18979153601e-14 0.57192060843 -0.0753870277575 -0.816837568736 843 846 
1.26691505427e-14 -0.985250238693 -0.134906766465 0.105271703312 844 845 
1.37514760442e-14 0.73493705973 -0.652385586577 0.185096095747 845 897 
7.82135170776e-15 0.488620855891 0.856814225839 -0.164678600883 846 851 
1.20072054147e-14 0.247092831952 0.100892572602 0.963724971759 846 1142 
1.10676117035e-14 -0.745655118766 -0.625552796926 0.22952590729 847 849 
9.03124507942e-15 0.681463267819 -0.43666243405 0.587310593556 847 1005 
1.05125174068e-14 -0.102534860694 -0.982230913049 -0.157191080516 847 848 
1.10197010309e-14 0.809146191889 -0.356487828946 -0.467117616843 848 852 
1.09835481244e-14 0.741489219736 0.00983296811359 0.670892725966 848 1144 
8.78751121743e-15 0.301368346295 -0.693025863212 0.654898673667 849 1006 
8.08365622768e-15 -0.787332821645 0.403219852837 0.466391228732 849 850 
1.19416053765e-14 0.0544959627985 0.982076306546 0.180433694635 850 853 
9.39836873221e-15 -0.0178548986139 0.5539704743 -0.832344830103 850 1015 
9.22903821576e-15 0.145586564581 -0.758144878009 -0.635626380952 851 854 
8.77486889284e-15 -0.264148188077 -0.13159814113 -0.955462015983 851 1090 
7.63207361001e-15 0.980489135054 0.1125845786 0.161138973258 851 856 
7.91958207664e-15 -0.212542667254 -0.234410763061 -0.948618579176 852 1167 
9.52208477621e-15 0.505691404202 -0.747240653569 0.431170046931 852 854 
7.86928348772e-15 -0.735081130407 -0.640888696021 0.221172808075 852 853 
8.90811785624e-15 -0.624042425493 0.667101044629 -0.406874977652 853 857 
7.56806894404e-15 0.056190153319 0.09799304779 0.99359953163 853 1008 
1.03643118574e-14 0.993531530572 0.0448277634595 0.104333932081 854 855 
1.10194169034e-14 0.434689535328 -0.699870928726 -0.566767757552 855 856 
1.0678618435e-14 -0.51304764015 -0.794521475429 0.324834948888 855 857 
1.13817629569e-14 0.719854179704 -0.00754449638736 -0.694084318031 856 859 
1.02781761076e-14 -0.471771394493 0.652988166327 0.592484772779 857 858 
8.77901253611e-15 0.429354904466 0.874027578355 -0.227442648343 858 859 
7.35353575686e-15 -0.132089374834 -0.00828744764423 -0.991203165485 858 1009 
7.33969430623e-15 -0.191853706219 -0.126588448344 -0.973225318288 859 1089 
1.18220920512e-14 -0.355772389817 0.854721117842 -0.377991821816 860 872 
1.0287480639e-14 0.638951262062 0.49188670406 -0.591429416819 860 861 
9.34647141184e-15 -0.0651086111673 -0.117551100023 -0.990930172936 860 884 
1.42097998165e-14 -0.775180717152 0.629670764991 -0.0510840823635 861 863 
1.14299034671e-14 0.631479645904 0.55815282307 0.5382368279 861 862 
1.19345384176e-14 0.928002215513 -0.15420780626 0.33916344215 862 865 
9.71128852601e-15 0.226278903414 0.248052929289 0.941948832018 862 886 
1.16212038442e-14 -0.553692411771 0.549795898862 0.625419205607 863 867 
8.47726802577e-15 -0.110264352663 0.863438447635 -0.492255847785 863 877 
7.11079413684e-15 0.512720504461 0.669600855442 0.53735684484 863 865 
1.45959814755e-14 -0.487591244416 0.0967488027045 0.867694904643 864 876 
8.87447303749e-15 0.053033182947 0.71996277259 -0.691983444593 864 866 
9.60454356438e-15 0.561007476928 0.111316194297 0.820292213615 865 888 
1.41844754035e-14 -0.424656127322 0.901123690265 0.0874257877969 866 867 
1.2557578289e-14 -0.700663867759 -0.0950287042961 0.70713484554 868 873 
8.86257631957e-15 -0.297763838786 0.810145692787 -0.504975893256 868 869 
1.22131837813e-14 0.14929282502 -0.0279014073973 0.988399293738 868 874 
1.16100912388e-14 0.51183539188 0.351626695858 -0.783826000066 869 871 
8.11869474107e-15 -0.0109500450294 0.488322777102 0.872594385656 869 881 
1.14439791931e-14 0.130901126542 -0.774814998743 0.618487358636 870 873 
1.39660289822e-14 -0.760756941756 -0.647916781424 -0.0381145630804 870 878 
1.38524692409e-14 0.829465159278 -0.491770473195 -0.264857228025 870 871 
1.27042539182e-14 0.494903293895 0.858165725667 0.136463610467 871 872 
9.92398928464e-15 0.0592485471649 -0.428964376084 -0.901376266445 872 885 
1.19283763602e-14 0.928989215702 -0.290003787413 -0.229949647522 872 880 
1.21713247683e-14 -0.859350421307 -0.0584145957638 -0.508039947644 873 879 
1.17845443756e-14 -0.570377959451 -0.646841942155 0.506225725582 874 875 
6.81015527872e-15 0.258890993992 -0.963718638136 -0.0649756857575 874 883 
1.1783332422e-14 0.874801166881 0.0610098195104 0.480625343014 874 909 
1.50875168212e-14 -0.305564135857 0.468376347963 -0.82900793455 875 905 
7.2477604638e-15 -0.72654577634 0.500009988927 0.471297407011 875 890 
1.1810809745e-14 0.549130476863 -0.624311728347 -0.555599302761 876 877 
1.28321529834e-14 -0.772381613615 -0.321076556637 0.548029641286 876 878 
6.8469041149e-15 -0.539144890895 -0.578634994695 -0.611967588632 877 1183 
1.19804008129e-14 0.771460707582 0.326185282654 -0.546307182853 877 880 
7.35566354661e-15 -0.233668882061 0.724019530101 -0.648995048971 878 879 
1.06748291732e-14 -0.0941799809544 0.960611636168 0.26144868645 878 880 
9.85078402698e-15 -0.192197099773 0.0236030817713 -0.981072458776 879 908 
7.24557831358e-15 0.11504524097 0.398485841342 0.909930561515 880 1186 
9.8459751416e-15 -0.882966768001 0.268118840453 0.385333587947 881 899 
1.07935280427e-14 -0.556223096019 -0.48441063611 0.67524973386 881 885 
1.15721347745e-14 0.224777816834 -0.337348962559 0.91415021223 881 883 
1.07825782117e-14 0.86413139771 -0.425079198771 -0.26941529701 882 884 
1.50153365436e-14 -0.0806896432101 -0.869778295778 -0.486800675505 882 917 
1.33827828851e-14 0.173223269919 0.766805192775 -0.618064313071 882 891 
1.04542473323e-14 -0.801779767775 0.18545660844 0.568115349531 883 898 
1.05524859659e-14 -0.873734904697 -0.0682698520735 -0.481587524352 883 1187 
1.02249284275e-14 0.357008258111 -0.867391363454 0.346666015417 884 885 
8.73398838658e-15 -0.718539570802 -0.616471268398 -0.321969036447 884 889 
1.04703800026e-14 -0.865872253216 -0.0588825856077 -0.496787763761 885 1188 
1.01511815457e-14 -0.112330743453 0.688475247643 0.716507946543 886 887 
7.99288436386e-15 -0.692030458604 0.399057411523 0.60153721969 886 888 
7.1690899332e-15 -0.305976067253 -0.193930321785 0.932078149385 886 889 
1.57886607295e-14 0.305622869299 0.189397138683 -0.933125600131 887 989 
5.86387974198e-15 0.279579120366 -0.675637717779 0.682165075162 888 1182 
1.20943371408e-14 -0.0183906653631 0.870998100723 0.490942045423 889 986 
8.59958902701e-15 -0.500555226158 0.760524215449 -0.413578751003 889 1185 
1.20719635404e-14 -0.0315641262015 -0.218198159854 0.975393904519 890 980 
1.01532185377e-14 -0.901305364987 0.00822641928173 -0.433106182213 890 893 
8.48652117058e-15 -0.502722079158 -0.727566467195 0.466816395321 890 898 
1.18568576726e-14 0.573560367489 -0.802267757507 0.16551419912 891 899 
1.25604039753e-14 0.733625371472 0.623149278267 0.271069716728 891 892 
1.20189185628e-14 -0.00797059866738 -0.588854466483 -0.808199781527 891 921 
1.40981649352e-14 0.111696528057 -0.993740171099 0.00208757359932 892 900 
1.22278304598e-14 0.865300493128 0.160663490159 -0.47480764476 892 896 
1.37155776036e-14 0.0277263263087 0.217868401763 -0.975584240516 893 1146 
1.28383913158e-14 -0.407530418183 0.552669329836 -0.726963252245 893 901 
1.2292320422e-14 -0.237986048638 0.968934493452 0.0672947847399 894 896 
1.55827248993e-14 -0.732838918721 0.578941685242 0.35745439471 894 901 
1.18874962795e-14 -0.525589337427 0.278788324618 0.803761729893 894 895 
1.41100074467e-14 -0.00110066236489 0.943852144927 -0.330366337661 895 897 
1.31260819359e-14 -0.165669534121 0.378027589548 -0.910850562389 895 1145 
1.42659312363e-14 0.525579875801 -0.275718734038 -0.804826051923 896 897 
1.2766843773e-14 0.203108355945 0.648545613598 0.733577250757 897 902 
1.18319663637e-14 0.298337930779 0.211538971399 0.930723236326 898 1177 
1.30979884673e-14 0.583720684421 -0.428340237183 0.689778807871 898 899 
1.01648865215e-14 -0.938388439177 -0.12416151313 -0.322507450884 899 900 
1.48733137089e-14 -0.61891764801 -0.689867443685 0.375531430276 900 901 
1.08088403638e-14 -0.489991541618 0.844999712676 0.214204982949 902 903 
8.30793618857e-15 0.0649869673521 -0.808580916906 0.58478508436 902 1149 
9.65425129686e-15 -0.761258972702 -0.607406209698 -0.227029674054 902 924 
1.06707103743e-14 -0.482840564675 0.0821180706266 0.871849534943 903 1139 
1.37409956235e-14 0.684788936948 0.686316400411 0.245018183735 903 919 
1.08284423815e-14 0.493689260964 0.649451123504 -0.578346048476 904 906 
1.03560111433e-14 0.0820405002795 -0.235049554337 -0.968514875115 904 1057 
1.29956764578e-14 0.927302465285 0.215160669895 0.306294015622 905 907 
1.10713485302e-14 0.392688938602 0.842454251331 0.368871565607 905 906 
1.29959102178e-14 0.238007390223 0.0412198787753 -0.970388274761 905 981 
9.58027909906e-15 0.111803405138 0.0387052101109 0.992976286378 907 982 
1.00204035882e-14 0.484534312399 0.657954081843 -0.57647456691 907 909 
8.79166644985e-15 -0.0436344464827 -0.664155922032 -0.746319600647 908 1194 
1.07565356536e-14 0.911291963151 0.101586101598 -0.399032858119 908 909 
9.21316086787e-15 0.581880409935 0.67502890618 0.453598020669 909 1193 
1.44961989229e-14 -0.445421022393 -0.77370760697 0.450529301741 910 912 
1.65784558006e-14 -0.774361721775 0.570095426068 0.274508886972 910 913 
1.71463309276e-14 0.546668788725 -0.437999435221 0.713659393675 910 917 
1.27802655257e-14 0.0751915089688 -0.329794288047 -0.941053645947 911 946 
1.29072239624e-14 0.948389423036 -0.316693146133 0.0162158399796 911 918 
1.36245694141e-14 0.578018057602 0.765011107684 0.2839949475 911 915 
1.21616510026e-14 -0.632966569066 0.760244705823 0.146223492339 912 915 
1.37178240939e-14 -0.913719041615 -0.351689315939 -0.203548859111 912 914 
1.30909860855e-14 -0.126960332762 0.973768398385 -0.188828441213 913 916 
1.27070600446e-14 0.228090876293 -0.133322533955 -0.964468586369 913 922 
1.41642656037e-14 0.528411666226 -0.453753027742 0.717557872796 914 988 
1.24801204825e-14 0.31983760999 -0.919838616123 -0.227158146508 914 918 
1.41500846453e-14 0.678250674671 0.526253601974 -0.512867593749 915 916 
1.15685384341e-14 0.232108855469 -0.163749789964 -0.958807324492 916 943 
1.33925362815e-14 -0.909366278537 -0.375260819603 -0.179533530934 917 987 
1.72236190492e-14 -0.0925342557948 0.0304370657527 0.995244189399 917 923 
1.01725793585e-14 0.327452565211 0.188224539615 0.925929986675 918 991 
1.01014364749e-14 0.0225655182088 0.783910810943 -0.62046324458 919 920 
9.83677804314e-15 -0.888012558321 0.453818203097 0.0740454914425 919 924 
1.19708005329e-14 0.03730370412 0.499227626002 0.865667494536 919 937 
1.13325979289e-14 0.0467796585412 0.932990533474 0.356847765853 920 944 
9.18816747227e-15 0.799781404227 0.222471353483 -0.557544798499 920 922 
1.41706185242e-14 -0.439210313125 0.0405301133765 -0.897469559793 921 1170 
9.64178534412e-15 -0.851317728173 -0.12794107121 0.50881156433 921 924 
1.20764923322e-14 -0.172246950073 -0.735752630342 0.65498019446 921 923 
9.30308458164e-15 0.795544678414 -0.600027857257 0.0841144170891 922 923 
1.16576940925e-14 0.253125393905 -0.799502142641 -0.544723653674 922 941 
1.33096823899e-14 0.592604947411 0.287567907683 0.752412170805 923 1171 
1.0130758672e-14 -0.777468432573 -0.0164215644639 -0.628707538187 924 1175 
1.3318107384e-14 -0.567467605649 0.808337546785 0.156751162662 925 926 
1.21190402003e-14 0.323848900678 0.938498522168 0.119759815537 925 961 
1.28406091701e-14 -0.429459460826 0.278422892609 0.859095608403 925 964 
1.01854398337e-14 0.178323544003 -0.620103421313 0.763984594433 926 1091 
1.02084115381e-14 -0.997896466782 -0.0262636854851 0.05926938846 926 927 
1.11800282693e-14 -0.256499692553 -0.958168998973 -0.126964865723 927 955 
1.17287326934e-14 -0.598824831762 0.510614838456 -0.616993766268 927 1143 
1.15463167583e-14 0.481951347746 0.460197353518 -0.745614708963 928 935 
1.27224510418e-14 0.103739391727 -0.0690920455144 -0.992201808026 928 959 
1.30308593776e-14 -0.664649950861 0.723683442865 0.185802899181 928 930 
1.45925166372e-14 0.701641997649 0.369891469204 0.608998200446 929 932 
1.56074546575e-14 0.972092983172 0.217665844254 -0.0875032131598 929 933 
1.14714368082e-14 -0.133665537982 -0.979745533202 -0.149104708597 929 936 
1.26576666408e-14 -0.137927210295 0.107096156965 0.984635210534 930 958 
1.60496532274e-14 -0.756347006533 0.131077566787 0.640903953174 930 931 
1.43539117837e-14 -0.273217796277 -0.678625006616 0.681777189552 931 934 
1.22657225224e-14 -0.914549163751 0.0456691909017 -0.401888233325 931 945 
1.19557190405e-14 -0.128166646448 0.269768768784 0.954357439394 932 950 
1.25916196599e-14 0.721553599174 -0.345733016747 0.599857553633 932 939 
7.05450723279e-15 -0.105919195394 -0.324310098194 -0.940002172474 933 952 
1.14314212965e-14 0.612958267845 0.788180844912 0.0552550232602 933 935 
1.5238659616e-14 -0.932008532527 -0.357664102258 0.0586215425678 934 936 
1.41848444174e-14 -0.675856520781 0.707502266275 0.206539358315 934 935 
1.12258066197e-14 0.735335392732 -0.287555553649 0.613672277165 936 942 
1.19685032229e-14 0.729321942939 0.069602116352 0.680621075891 937 1173 
9.62204858516e-15 -0.0235582593659 -0.798773681716 0.601170203697 937 940 
1.19535794672e-14 -0.711838287686 -0.212716032338 0.669356513206 937 1136 
1.02898918862e-14 0.0662114415278 -0.101262367735 -0.99265400714 938 945 
8.04806125398e-15 0.137811069306 0.730007452402 0.6694006488 938 1244 
1.04547059472e-14 0.846143271676 -0.127511662234 -0.517476897834 938 962 
9.38864117241e-15 -0.751520743293 0.656779047886 0.0621116306132 938 940 
1.13256068892e-14 0.996249867886 0.0753310390207 -0.042560959777 939 948 
1.01178154086e-14 -0.0337388350218 0.213430452125 0.976375508253 939 951 
7.81676189547e-15 0.237469504889 0.942328601143 0.23584961674 939 942 
1.25043800319e-14 0.0193492474743 0.0270974619462 0.999445513361 940 944 
9.88153464061e-15 -0.761459421639 -0.188069302343 -0.620330143321 940 1227 
1.24555974482e-14 -0.000694334634364 -0.776721542831 0.629843760627 941 943 
9.98969675452e-15 -0.67912888855 -0.171375812797 -0.713732641488 941 1224 
1.22118611739e-14 -0.797896264702 -0.169193854491 0.5785628664 941 944 
9.85142790312e-15 0.89751369871 -0.408869461007 -0.165211756495 942 943 
9.67528508752e-15 0.25253014568 0.678641845052 -0.689691069732 942 945 
9.87413604968e-15 -0.6243867414 -0.763705153627 -0.163998888677 943 949 
1.25719895088e-14 -0.752117530118 0.649714013607 -0.110412505684 944 945 
1.1284213892e-14 -0.916111466452 0.198318933229 -0.348438490637 946 992 
1.46535018855e-14 -0.548849736367 -0.259170677363 0.794729216076 946 949 
1.1326081783e-14 0.287477576268 -0.905034065377 0.313480435834 946 947 
1.26308519925e-14 0.37363902691 0.509912722993 -0.774843785869 947 948 
1.13796514537e-14 -0.657667515997 0.716676349442 0.232052684864 948 949 
1.22531183377e-14 -0.0751051250415 0.209584580209 0.974901802199 948 953 
1.27976069231e-14 -0.43810816535 0.344779809921 -0.830173546992 949 1225 
1.2610423354e-14 -0.800871598647 -0.0126180086717 0.598703155443 950 952 
9.43396565172e-15 -0.791323957321 0.421357907496 -0.443016826273 950 951 
1.01365914804e-14 -0.890327168841 -0.169378377325 -0.422644647096 951 953 
1.05652158528e-14 -0.179922785585 -0.334356209565 0.925112812771 951 1239 
8.69546731191e-15 0.631603037835 -0.581486432849 -0.512787608089 952 1132 
1.0862421202e-14 -0.355357110516 -0.269513280012 0.895032913307 952 1124 
1.64940614343e-14 0.294902008557 -0.180975820358 0.938232677855 953 1240 
1.20344916697e-14 0.858819572943 -0.0394423925146 -0.510757514681 954 976 
9.58938629144e-15 0.860786810458 0.228245436438 0.454917671329 954 1128 
8.97866035664e-15 0.470721836685 -0.75299879133 -0.459797534489 954 960 
1.07974116835e-14 -0.994291105316 0.0764860762135 0.074398105052 955 961 
1.17366066991e-14 -0.305090680688 -0.626496934818 0.717231669142 955 958 
1.37290720121e-14 -0.730035859339 -0.184539546293 -0.658021884084 955 956 
1.43833628364e-14 0.124588974225 0.311717034938 0.94197137835 956 985 
1.33174484447e-14 -0.32772611232 -0.634151396349 0.7003196426 956 962 
1.20897668455e-14 -0.319793665768 0.859839660727 -0.398004735117 956 1137 
1.2022313404e-14 -0.130624523096 0.687670195877 -0.714175703639 957 961 
1.06497558367e-14 0.857832114875 0.278324527843 -0.432041109029 957 960 
1.11931811005e-14 0.505251001843 -0.722209486187 -0.472371552063 957 975 
1.36255078548e-14 0.536632513609 -0.617323098823 0.575271880938 958 959 
1.49991349931e-14 0.609820713777 0.0198141321971 0.792291674331 958 962 
1.29609468354e-14 0.964202747947 -0.24237362017 0.107555051472 959 960 
9.5356558396e-15 -0.405349223804 -0.644839683444 -0.647976688945 959 1129 
1.26667829032e-14 -0.41372964519 0.310431337433 0.855838866511 961 968 
1.3665934337e-14 -0.341365588524 -0.737276358544 -0.58300352152 962 1126 
1.10175692783e-14 0.594727142427 0.728374311999 0.340250624805 963 973 
1.40970043696e-14 0.774414466891 0.134631341571 -0.61818818764 963 966 
1.28060049994e-14 -0.686428668913 0.707239569366 -0.169197736441 963 965 
1.1238475721e-14 -0.899871825267 -0.204534428909 -0.385222488285 964 965 
1.41103897592e-14 0.0790131526022 -0.508385668213 0.857496900327 964 1096 
1.38925398594e-14 -0.25076481517 -0.939158341087 -0.234730947768 964 967 
1.22336082083e-14 -0.300020921368 -0.615813939791 0.728533210157 965 1072 
1.15176077082e-14 -0.131663145235 0.535985362754 0.833897180173 966 1114 
1.23569635683e-14 -0.101748174809 0.783081421905 -0.613539563182 966 1073 
9.99083272809e-15 -0.540994770426 0.83585246807 -0.0931413441603 967 970 
1.3146563889e-14 -0.577474157778 -0.681580327631 0.449412788074 967 968 
1.10394673367e-14 -0.117482800496 0.38625113863 -0.914881330826 967 1101 
1.2128770742e-14 0.402393979021 -0.900216122988 0.166403177737 968 971 
1.02229084576e-14 0.707403540073 0.193104605658 0.679919732591 968 984 
1.12054754994e-14 0.873766112735 0.325272138119 -0.361567167203 969 972 
1.08919806689e-14 0.176252440117 0.938532590138 -0.29680238308 969 974 
1.34467889293e-14 0.693705049713 -0.0135423785528 0.72013186847 969 975 
1.46194720357e-14 -0.841380506774 -0.333931462081 0.42493366712 970 971 
1.28627595228e-14 -0.399544179121 0.414443798333 0.817680125082 970 1106 
1.37401870679e-14 -0.914564429979 -0.135509828385 -0.381062973573 970 973 
1.61837434813e-14 -0.138467595093 -0.291492045782 0.9464983425 971 975 
1.41380810351e-14 -0.36632060733 -0.783910073966 -0.501292537925 971 978 
1.06709799249e-14 -0.290806137998 0.177895399782 -0.940098408061 972 973 
9.98348464538e-15 -0.29154673974 0.427172070984 0.855876463234 973 1107 
9.38605291004e-15 0.722967484894 0.475679590696 0.501045848981 974 977 
1.39404051131e-14 -0.424210301586 -0.905221366153 0.0248977567094 975 976 
1.77000954512e-14 -0.128776728441 -0.278868470966 -0.951655888498 976 979 
1.52788304404e-14 0.438590764558 -0.533929817648 0.722881104381 976 977 
1.28500384965e-14 0.650949645021 -0.131391022024 -0.747663667018 978 1279 
1.47193437816e-14 0.273779369232 0.581031585106 -0.766451012193 978 979 
1.29610072946e-14 -0.734043701756 -0.0649795799461 -0.675986315026 978 1260 
1.33900756831e-14 -0.842974256858 -0.234258889798 -0.484269733542 979 1125 
1.53997418793e-14 0.90022257129 0.175129545536 -0.398658957532 980 1148 
9.88781090229e-15 0.769623080012 -0.631641671844 -0.0933226291035 980 981 
1.08301771081e-14 0.542213364685 0.582485670604 0.605570070841 980 1179 
1.26197991627e-14 -0.513285611656 -0.742264060271 0.430792230312 981 1059 
1.2909207592e-14 -0.851665453557 -0.200320592486 -0.484290837663 981 983 
1.09042034307e-14 -0.893785404329 -0.198070359612 0.40238760375 982 983 
8.84592412803e-15 0.678250075545 -0.392536267262 0.621202152208 982 1210 
7.70579869444e-15 -0.625162579581 -0.779017527707 0.0479941727386 982 1190 
9.65407802783e-15 -0.293160861394 0.492464182638 -0.819472841628 983 1212 
6.06490699171e-15 -0.260826681442 0.85417109788 0.44984572666 983 1181 
1.26891920007e-14 0.205344321005 0.90117092695 0.381739008028 984 1259 
1.04473962561e-14 0.627260251392 -0.27810197888 -0.727463996612 984 985 
1.18707119601e-14 0.162346478562 0.552249827999 -0.817718624206 984 1103 
1.19237883358e-14 0.42559050299 0.887127781888 0.178541374385 985 1127 
1.03094098604e-14 0.31724354668 -0.872972010725 0.370508300286 985 1141 
1.53075360923e-14 -0.296693523942 -0.696639432404 0.653197102007 986 989 
1.63153162107e-14 0.557028869356 -0.445797779108 0.700701918683 986 1199 
1.62235283665e-14 -0.853832259074 0.440326111258 0.277638954596 986 987 
1.64828325148e-14 0.160976103595 0.773210267653 -0.613378004225 987 988 
1.7569721758e-14 0.246264181693 0.0327471345492 -0.968649357608 987 1169 
1.32968916938e-14 0.872064415449 -0.202654460664 -0.445460239394 988 989 
1.09118172984e-14 -0.133602011414 0.825920294051 0.547728190273 988 990 
1.01645386077e-14 -0.238633523789 -0.271745249956 0.932313552648 990 1168 
9.92337029245e-15 -0.519664846824 0.766558387586 -0.377275344274 990 991 
1.03289807222e-14 -0.701177629804 0.423479760851 0.573598137734 991 992 
1.03809775132e-14 0.174910438939 0.335822037314 -0.9255430285 992 1220 
1.27665149504e-14 -0.506963911032 0.553289877948 0.660952270494 993 1071 
8.64769870612e-15 0.937596870202 0.310712777366 0.156107908095 993 1092 
1.04955568559e-14 -0.211530051621 0.963622844057 0.163358659618 993 994 
1.3464779624e-14 0.276506379203 0.801779997082 -0.529804736237 994 998 
1.06617320923e-14 0.987119261387 0.104076397464 0.121505832328 994 1007 
1.49278802006e-14 0.162743442646 0.547182067775 -0.821039802069 995 1119 
1.3041437317e-14 -0.766563532287 0.641136659655 0.0363886605096 995 1049 
1.69331606943e-14 0.062154340371 0.984131517291 -0.166198660186 995 997 
1.22888445261e-14 0.600333118964 0.599712181487 0.529098710688 996 998 
1.34808180119e-14 0.909357204681 0.35385926084 -0.218753509256 996 997 
1.14100129945e-14 0.378295901965 -0.922432465111 0.0775277877079 996 1047 
1.27553088551e-14 -0.144313364326 0.413613324581 0.89894252909 997 1110 
1.18984012545e-14 0.787571029999 -0.412023081127 0.458223584427 998 1010 
1.0091065448e-14 0.566494515229 -0.146307121286 -0.810973606523 998 1108 
1.47332821532e-14 -0.228558774242 0.973436575484 -0.01349519272 999 1001 
1.11462680092e-14 -0.805169537302 0.574399443452 -0.147537437836 999 1018 
1.00343040233e-14 -0.264389577627 -0.523225369537 0.810144038992 999 1043 
9.44340678841e-15 -0.685013917873 -0.709019709674 -0.167472336862 1000 1001 
8.82151650928e-15 0.333819750357 -0.687168538957 -0.645262561551 1000 1002 
7.97304723831e-15 0.716888305062 -0.68584491038 0.125251415046 1000 1024 
1.31867362497e-14 -0.459472746724 0.606239034458 0.649121735976 1001 1003 
1.25096378811e-14 0.927975648753 0.160124981557 -0.336483559185 1002 1004 
8.52938346418e-15 0.498819314487 -0.0712346097571 0.863773651987 1002 1016 
1.39814066782e-14 0.362930699378 0.275171041581 -0.890259628044 1003 1044 
1.06239658868e-14 0.568637452246 0.77654878766 0.271336374795 1003 1004 
1.17253175378e-14 0.292798964576 0.17605910862 -0.93982549264 1004 1046 
9.47662866911e-15 0.714445518412 0.229761799314 0.660891153517 1005 1151 
8.21550825849e-15 0.955091530422 0.267138642263 0.128207309956 1005 1006 
8.22828448584e-15 0.878735934598 -0.47717030183 0.0114743321608 1005 1065 
7.89904730902e-15 -0.204998047328 -0.965385784575 -0.161264030497 1006 1026 
6.99641361953e-15 0.511547137244 0.0941945860613 -0.854076639614 1006 1014 
1.23280708354e-14 0.430782970908 0.767842317528 -0.474177400757 1007 1010 
1.20236625165e-14 0.566528905596 0.796499170853 0.211267768374 1007 1094 
1.15192549455e-14 0.783329456993 0.0867080316825 -0.615529592342 1007 1009 
1.20697490918e-14 -0.0339535061692 -0.977100312775 0.21005270337 1008 1011 
9.21934525007e-15 0.589815116285 -0.745354868 -0.310747887121 1008 1009 
8.71278301643e-15 0.719950265427 0.649997811476 0.243258011971 1008 1161 
9.64663798236e-15 -0.472391156372 -0.822197105538 -0.317550807001 1009 1095 
1.16527712778e-14 0.0627014442325 -0.157659751764 0.985500853153 1010 1336 
1.29673575002e-14 -0.256757597899 0.966369393225 0.0143433524563 1010 1012 
8.18681275939e-15 0.783312307527 -0.351762205652 0.512528223175 1011 1153 
8.16995732805e-15 0.752627938023 0.226286795194 -0.618340903732 1011 1012 
9.76846502985e-15 -0.0689671667443 -0.723224254478 -0.687160976516 1011 1015 
1.13359471583e-14 0.386532585508 0.818161066808 0.425681840227 1012 1051 
1.10646911838e-14 -0.141191684761 0.461411905194 -0.875878965326 1012 1340 
7.26872231625e-15 -0.227934135246 0.627900831756 0.74416837844 1013 1025 
7.71384764851e-15 -0.716602926831 0.686460008224 -0.123502641135 1013 1016 
1.12140161309e-14 0.0984697909747 -0.782872224168 0.614340932131 1013 1351 
8.5265555919e-15 -0.324484372656 -0.943866550975 0.0618532606528 1013 1014 
8.24614987317e-15 -0.588978728649 -0.202003359567 -0.782495175655 1014 1155 
8.11799615668e-15 0.698333440302 -0.704996189341 0.123736733311 1014 1015 
9.00101984195e-15 0.686029442061 0.727479039295 -0.0117410396912 1015 1016 
1.00723263114e-14 -0.739462660297 -0.184703373589 0.647363605566 1016 1048 
8.6679635942e-15 0.848845743241 -0.528639448481 0.00111251600422 1017 1026 
7.67637485961e-15 0.241453667473 0.292853525197 0.925168600442 1017 1020 
7.60920260782e-15 0.847836516939 0.507513637498 0.153633161453 1017 1064 
9.01780367373e-15 0.306049358181 -0.687079512223 0.658980678199 1017 1039 
1.2261513491e-14 -0.329984595016 0.637299100629 0.696390711735 1018 1019 
1.01590897266e-14 0.462126664514 0.877677503087 0.126969077028 1018 1024 
1.16389761633e-14 -0.0200824057779 0.644778631772 -0.764105498599 1018 1036 
1.6387528784e-14 -0.142333361216 0.863779265444 -0.483349350753 1019 1038 
1.30159403753e-14 -0.791199485553 -0.362396682301 0.492617517673 1019 1022 
1.28628207742e-14 0.82128202104 -0.56120396891 -0.102693462282 1020 1021 
1.29659643051e-14 0.0921141311667 -0.979902879283 -0.176933134295 1020 1032 
1.11360368912e-14 0.386673746982 -0.583357600426 -0.714266983291 1021 1023 
1.01615518885e-14 -0.433057956623 -0.887181963258 -0.159276395851 1021 1022 
1.35916529737e-14 -0.9177300781 0.390607981765 0.0720895854587 1022 1031 
9.09678686501e-15 -0.508808589498 -0.0929616105405 -0.855845756091 1023 1026 
9.20499336319e-15 0.79203542687 0.332045533427 -0.512274971391 1023 1024 
7.67745454615e-15 0.406370328107 0.0510134840188 0.912283278857 1024 1025 
1.03111862834e-14 -0.0415228342143 0.617788432919 -0.78524728996 1025 1348 
8.12498850441e-15 0.535204447057 0.270492509745 -0.800243714141 1025 1026 
1.44810553895e-14 -0.963903331916 -0.266252449232 0.0 1027 1029 
1.00923170914e-14 -0.634008763086 0.412625029309 0.654043938522 1027 1031 
9.81586337823e-15 -0.590962091319 -0.623369715815 -0.512029299971 1028 1029 
8.38923477717e-15 0.657195128333 -0.564628787371 0.499288389377 1028 1030 
1.46059005953e-14 0.685329295641 -0.37284267926 -0.625549432945 1028 1032 
8.15330387949e-15 -0.161854124451 -0.0695737701212 0.984359046745 1030 1033 
8.95546618367e-15 0.622178816393 0.55408317413 -0.553069034188 1031 1037 
1.22745951659e-14 0.948850244125 0.311000695012 0.0544222557875 1031 1032 
8.73353156228e-15 0.324181525997 -0.39414468158 0.859974597407 1032 1035 
6.44252023058e-15 0.818347439294 0.358673597817 0.449066497113 1033 1034 
1.04401976219e-14 -0.736915960388 0.429250118192 0.522206092801 1033 1035 
1.43230527806e-14 -0.0495047560223 -0.629292466447 -0.775590272505 1034 1062 
9.72397342085e-15 -0.651154382238 -0.547947028827 0.525120961391 1035 1367 
1.02188326999e-14 0.143804021546 0.623104769187 0.768804819186 1035 1040 
9.58677189117e-15 0.326236399901 -0.596161468209 -0.733594789514 1036 1038 
1.059682846e-14 0.634517756884 0.250070794904 -0.731335636856 1036 1042 
9.06990498692e-15 -0.422282319795 -0.0948916441728 -0.901483897945 1036 1349 
1.23567701174e-14 0.806604001162 -0.584893013907 0.0853823611243 1037 1038 
8.22269006755e-15 -0.671372764643 0.184014001555 -0.717911873511 1037 1370 
9.29230805428e-15 0.840632370082 0.523700630532 0.138111795119 1039 1063 
8.36318088618e-15 -0.788154165329 0.0265071147781 0.614906809639 1039 1352 
1.13988695257e-14 -0.13509707526 0.989924440033 0.0424073493834 1039 1040 
1.1109633118e-14 -0.648420611531 -0.53510574418 0.541491046175 1040 1368 
1.03541305608e-14 -0.986386854234 -0.099304557703 -0.131070891556 1040 1056 
1.08001021215e-14 0.950175952391 -0.0302870423187 -0.310239189281 1041 1044 
9.40216661835e-15 0.419826871936 0.327485862673 0.846462289385 1041 1050 
1.22869735173e-14 -0.278287530544 -0.0437042049974 -0.959502992601 1042 1052 
1.04530163587e-14 0.53702438649 -0.696315645966 0.476182033993 1042 1043 
9.98641053577e-15 0.372517466278 -0.86348594067 -0.340033480091 1043 1044 
1.33416552128e-14 -0.110001588393 -0.333447659682 -0.936329166909 1044 1045 
9.67981153701e-15 -0.537103340692 0.764900060697 -0.355595132929 1045 1053 
1.37117417459e-14 -0.842778925197 0.113823744855 0.52608729157 1045 1050 
1.30584567695e-14 -0.599191103568 -0.788156711539 -0.140637901935 1045 1046 
1.19765558971e-14 -0.917037404674 -0.0485591679442 -0.395833810629 1046 1048 
1.29528143642e-14 0.50889322299 -0.590311077346 -0.62654650231 1046 1047 
1.0776587819e-14 0.784802814616 0.217710772381 0.580246983413 1047 1051 
1.2249001929e-14 0.876213001345 0.426561763928 -0.224267335627 1047 1049 
1.01627048709e-14 0.126155651874 -0.605962727414 -0.785425950988 1048 1051 
9.44801750857e-15 0.509834277999 -0.787153645213 0.347070810939 1048 1347 
1.19280254666e-14 0.405556206386 0.352998101748 -0.84315864677 1049 1054 
1.28581245627e-14 -0.319007663209 0.72916769741 0.605432556003 1049 1050 
9.4499233079e-15 -0.371097667794 -0.501160748727 0.781744475448 1050 1055 
9.84576643371e-15 -0.283746405017 0.0782296641238 -0.9557029336 1051 1346 
1.11483321256e-14 -0.163155398845 0.692508272694 0.702718014625 1052 1053 
1.1755829747e-14 -0.869058022201 -0.269512079847 -0.41485104901 1052 1354 
1.00815292831e-14 0.667715241084 0.208326824024 -0.714672156458 1053 1381 
1.11651969045e-14 0.905648093947 0.216429391171 0.364636597953 1053 1355 
1.15985905835e-14 0.830420308022 -0.426905777606 -0.357985431367 1054 1120 
9.28959574983e-15 0.190167944093 -0.923605855783 -0.332848878925 1054 1055 
9.51071532276e-15 -0.318339575852 0.061209974996 -0.945998548311 1054 1324 
9.53541454122e-15 0.400701133431 -0.782461375135 0.476647456816 1055 1380 
1.36941588837e-14 -0.835585591514 0.349865127115 0.42354587955 1056 1062 
9.8317150246e-15 -0.488489786495 0.458124428995 -0.742630282205 1056 1069 
1.19574955312e-14 -0.504466502745 0.863347161544 -0.0120509859193 1056 1063 
1.3881022034e-14 0.872753433421 0.348445776394 0.341887386965 1057 1060 
1.1552531619e-14 0.484647496406 -0.449557554589 0.750343127735 1057 1067 
1.49922881543e-14 -0.377940426429 -0.831393249608 -0.407365067939 1057 1059 
1.67028627134e-14 0.0970658085215 -0.937557974256 -0.334010888633 1058 1061 
1.42645950964e-14 0.647275897576 -0.750904855811 -0.131056514283 1058 1060 
1.05474086089e-14 0.723943511389 0.307348695875 -0.617610371887 1058 1064 
1.35487969509e-14 0.531344950896 -0.297392570277 0.793240318126 1059 1066 
1.07512650071e-14 0.745070872991 -0.662859239922 -0.0740744373629 1059 1147 
1.47742903896e-14 -0.265001809051 -0.815399822196 0.514681621163 1060 1062 
1.43153490683e-14 0.524178269665 0.746406415475 0.410017810038 1061 1150 
1.34465899767e-14 0.656710696438 -0.274733635013 -0.702319365372 1061 1065 
1.71989797603e-14 -0.478893952936 0.45494984546 -0.750787066989 1062 1068 
1.23379181035e-14 0.18994610093 0.85618831993 -0.480481050154 1063 1064 
8.46576500853e-15 -0.0666543951765 0.546468752206 0.834822792254 1063 1157 
1.13796927768e-14 0.101863140898 0.98277022104 0.154229028277 1064 1065 
1.57375194612e-14 -0.0280132433124 0.695888622335 0.717603151821 1065 1152 
1.13503394002e-14 0.428966339757 0.758763226663 0.490169608625 1066 1067 
1.32686217307e-14 0.859302783625 0.229058583617 0.457308311017 1066 1209 
1.03802511119e-14 0.0641829183918 0.148707086251 0.986796207677 1066 1217 
9.54563964507e-15 0.475463077647 0.806554853349 -0.351289240276 1067 1070 
1.29871818405e-14 0.78891017603 -0.294626173709 -0.539273726342 1068 1069 
1.49812630013e-14 0.863351790439 0.202390950025 0.462235426264 1068 1070 
9.26574194682e-15 0.597853618241 0.553609316998 -0.579730778283 1069 1373 
9.98160993948e-15 -0.00967076558644 -0.446001793189 -0.894979819195 1069 1213 
1.1302472575e-14 -0.228885331424 -0.428447242 -0.874096371049 1070 1397 
1.00067927992e-14 -0.438018748191 -0.530441303431 0.725790327744 1071 1109 
1.30253272455e-14 -0.464234934264 -0.655484709837 -0.595672494731 1071 1099 
1.11459643566e-14 -0.729933379605 0.343953806198 -0.590671685914 1071 1074 
1.25865179126e-14 0.73912683985 -0.058600519184 0.671012290323 1072 1097 
1.34656426054e-14 0.897508064329 -0.320046004753 -0.303397147822 1072 1073 
1.17140190292e-14 -0.0757936950443 -0.948067019001 -0.308908146986 1072 1074 
1.29109473395e-14 0.0883090034115 -0.240023897562 -0.966741976184 1073 1084 
1.28915650784e-14 0.75150467681 0.656694461405 0.0631910206713 1073 1078 
1.16984209827e-14 -0.972518223287 -0.179601058999 0.148161280301 1074 1082 
1.52158478713e-14 0.28828976634 0.957543216061 0.0 1075 1076 
9.02495138131e-15 -0.393947220466 0.552532766866 -0.734515574393 1075 1080 
1.50615915534e-14 -0.666891365986 0.745154954337 0.0 1076 1077 
1.28298826546e-14 -0.579406306839 0.118582756371 -0.806366208051 1076 1083 
6.25425486605e-15 -0.109444241057 0.627721951573 0.770705592047 1077 1081 
1.50493890268e-14 0.489801152935 0.134104057185 -0.861458607497 1078 1087 
1.32317851782e-14 0.485891265516 -0.789213607002 -0.375568316846 1078 1082 
1.30408482203e-14 0.67066743275 -0.306350444454 0.675540228137 1078 1081 
9.62264904935e-15 -0.320967492505 -0.610051315739 0.724442724389 1079 1080 
1.39746053773e-14 -0.0202322157036 -0.258918572895 -0.965687232005 1079 1085 
1.10904702049e-14 -0.372772275912 -0.919352531488 -0.125824294782 1080 1083 
1.1391423891e-14 -0.302111433786 -0.553700303668 0.775979803406 1082 1086 
1.3674172273e-14 -0.110152140067 -0.456065545505 -0.883102895614 1082 1083 
9.18723578814e-15 0.17109498391 -0.890876429525 -0.420791746351 1084 1116 
8.62558426503e-15 -0.748533186649 -0.487111495228 0.449911613211 1084 1088 
8.40530760248e-15 -0.819514700601 0.105187663291 -0.563321587541 1084 1100 
1.02517303732e-14 -0.572431839492 0.397364438481 -0.717233080781 1085 1111 
1.23552036224e-14 0.274088966442 0.778800721489 0.56422041321 1085 1086 
1.32971565392e-14 -0.537951744461 0.656676117847 0.528568251866 1086 1406 
1.25241705823e-14 0.566758021736 -0.432533114374 0.701213555037 1086 1113 
1.10373094291e-14 0.117168387123 0.79112805441 -0.60032322176 1087 1411 
9.08998189166e-15 -0.318385703993 -0.526233994067 -0.788484829899 1087 1088 
7.34927948674e-15 0.504427593089 -0.617720830041 -0.603302394711 1088 1117 
7.70937324753e-15 0.0187776055247 -0.51339670157 0.857945935562 1088 1407 
9.8586335022e-15 0.574089046774 -0.793848930938 -0.20056330976 1089 1093 
1.05033262936e-14 -0.994485694132 -0.090082558793 0.0536967109669 1089 1090 
1.02838157509e-14 -0.328431270713 -0.76268496549 0.557175505414 1089 1095 
1.24727821569e-14 -0.532827355344 -0.836301845328 -0.129206164319 1090 1140 
1.20564848349e-14 -0.507397803903 0.690921765748 -0.514951048363 1090 1162 
1.27140535816e-14 0.457249966281 -0.337867291394 -0.822659201457 1091 1102 
1.04650987739e-14 0.997346848504 0.0314311114951 -0.06566086361 1091 1138 
1.14691808076e-14 -0.244788972176 -0.953914565005 -0.173566591754 1091 1093 
1.26702306516e-14 -0.260784993488 0.648049446471 0.715557895701 1092 1098 
1.07040604837e-14 -0.499688556893 0.858727040228 0.113574717663 1092 1094 
9.61654566328e-15 0.630534594813 0.381413537496 -0.675980649248 1092 1093 
1.36526050115e-14 -0.757447302428 -0.0196702860116 0.652599926366 1094 1095 
1.03952940803e-14 0.175013814096 0.0111993370433 0.984502280203 1094 1330 
1.15266974163e-14 -0.999470031854 -0.030943539048 0.0101070676423 1095 1166 
1.44974080954e-14 0.287995714802 0.767695566328 0.572452605633 1096 1101 
1.23263627461e-14 0.827537930156 0.530979745131 -0.182322473693 1096 1097 
1.38436841542e-14 0.515776552384 -0.849345215065 0.112192930509 1096 1102 
1.19583365216e-14 -0.39293820519 0.909499305658 -0.135685592119 1097 1099 
1.12475195645e-14 -0.497566308868 0.319490293744 0.806445113125 1097 1100 
1.38480416608e-14 -0.992019477471 -0.0635045788198 0.108924399414 1098 1099 
1.150681089e-14 0.32094111425 -0.251201463466 0.913178310045 1098 1328 
1.40596945645e-14 -0.479406739239 -0.852143529434 0.20981082817 1098 1102 
1.17427268619e-14 0.254781351905 0.274008754883 -0.927364903891 1099 1112 
9.99348643051e-15 0.209763512101 0.750939714891 0.626169955834 1100 1268 
8.97828513589e-15 0.0895919933412 0.534084974438 -0.840670277106 1100 1255 
1.39455376869e-14 0.6967499072 0.176906977905 0.695157167829 1101 1104 
1.06363109927e-14 0.399049364597 -0.413538694474 -0.818379711862 1101 1273 
1.29470128956e-14 -0.623082675887 -0.348997389313 -0.699977714833 1102 1105 
1.16161793052e-14 -0.157809863052 -0.74356828148 -0.649770927251 1103 1258 
1.06209843697e-14 0.770985121557 0.633084553392 -0.0691801314967 1103 1104 
9.66245892151e-15 0.458300005327 -0.876489105321 0.147404048015 1103 1236 
1.08194485635e-14 -0.385630396041 0.413912307933 0.824600387455 1104 1275 
1.05389284277e-14 -0.540874666479 0.828852876666 -0.143029731189 1104 1105 
1.17218097011e-14 -0.997218768038 -0.070866681077 -0.0230790421553 1105 1233 
1.16565077844e-14 -0.178277254847 0.433014182928 -0.883581313625 1105 1424 
1.29109792248e-14 0.395778239229 0.785574793649 0.475638338378 1106 1277 
1.02501002625e-14 0.0294924287965 -0.26496651095 0.963806487174 1106 1274 
1.20831093202e-14 0.873237623827 0.173441749774 0.455383367909 1106 1107 
9.31914923852e-15 -0.847820469334 -0.39550948436 0.353231792962 1107 1115 
1.2398279467e-14 0.115384680832 -0.993168864943 -0.0173776044496 1108 1109 
1.2046477988e-14 -0.652870106144 0.377943081196 -0.656444705881 1108 1335 
1.36797956363e-14 -0.888225774398 -0.459386058665 0.00440713044459 1108 1110 
1.22729366021e-14 0.462977879664 0.653998207509 0.598279054888 1109 1112 
1.1541872541e-14 0.996011045773 0.0884526843562 -0.011752418016 1109 1113 
1.69326219807e-14 -0.683797369656 0.729378847577 0.0206797959088 1110 1111 
1.75838989557e-14 -0.137229305106 -0.759719902822 0.635605055893 1110 1121 
1.06651934805e-14 0.324830438828 0.639403983625 -0.696884302976 1111 1123 
1.52645103782e-14 -0.147118116612 0.988960015555 0.0177298448627 1111 1113 
1.29939882151e-14 0.542087557538 -0.571114591182 -0.616416420695 1112 1257 
1.43555327575e-14 0.678076518582 -0.181963828102 0.712110525277 1112 1326 
1.4266080045e-14 -0.465674130073 0.606891471109 0.644073246514 1113 1412 
1.30947656267e-14 -0.65011413915 -0.712804160629 -0.263176432583 1114 1115 
1.16954572556e-14 0.110490196519 -0.819771607272 0.561930981868 1114 1116 
9.50100930143e-15 0.717403349876 0.0509203844246 0.694794608526 1115 1269 
8.65634603896e-15 -0.784545478656 -0.316841766428 0.533010025203 1116 1118 
8.83831658051e-15 -0.736751223882 -0.15158768998 -0.658952810416 1116 1267 
8.94279244915e-15 -0.3656667012 -0.93074586415 -0.0 1117 1118 
8.04472478757e-15 -0.257409580935 0.793710054334 -0.551148489331 1117 1408 
7.02318578683e-15 0.738374818814 0.152355974607 0.656955313505 1118 1256 
1.65389157725e-14 0.604314774361 -0.751617418277 0.264338627583 1119 1120 
1.35772938617e-14 0.0811911173155 -0.787309934064 -0.611188244482 1119 1122 
1.09008762779e-14 -0.602422678628 0.212371493605 -0.769405786941 1120 1321 
1.83448728682e-14 -0.0334277467827 -0.999441136708 -0.0 1121 1122 
1.66006995015e-14 0.669315982196 -0.742977870449 0.0 1121 1123 
1.63020091989e-14 0.571175915105 -0.451365821688 0.685585128935 1121 1323 
1.12944615022e-14 -0.619009223228 0.277510482088 -0.734721385213 1122 1322 
1.23152086279e-14 0.448830638956 -0.659030658619 -0.603514414521 1123 1409 
1.55807485694e-14 0.591590845087 -0.764105004544 -0.25722327663 1124 1133 
1.46633912566e-14 0.878161996028 -0.382117022827 0.287781322531 1124 1241 
1.19985214515e-14 -0.626697494613 -0.769241722761 0.124568945605 1124 1129 
1.32845416798e-14 -0.672098364703 0.122419530415 0.730272036119 1125 1128 
1.44891895592e-14 0.357446873712 0.872529979187 0.333051299191 1125 1130 
1.41098220636e-14 0.199871064173 0.558420978728 -0.805119598707 1125 1262 
1.24406713015e-14 -0.393166394582 0.852446874291 -0.344607766429 1126 1129 
1.487181032e-14 -0.896726875144 -0.441533020427 -0.0304877560301 1126 1246 
1.42793822609e-14 0.264690609681 0.49692880694 -0.826438528857 1126 1127 
1.08652988887e-14 -0.686734942868 0.163399102659 0.70830491421 1127 1264 
1.08836385294e-14 -0.804566695858 -0.156814048369 -0.572784240487 1127 1247 
1.19922159869e-14 0.720259664008 0.674326051169 -0.162820125038 1128 1134 
1.18787915795e-14 -0.719385171819 0.633416058848 0.285077306991 1128 1129 
8.39753480396e-15 -0.599208453096 0.251007529694 0.76022657792 1130 1134 
1.13895055244e-14 0.171831443759 0.36575117221 0.914713088877 1130 1135 
1.04848616235e-14 0.862453310181 -0.506136629535 0.0 1131 1132 
8.68980737438e-15 0.338191452571 0.751920880072 -0.5658988704 1131 1134 
1.04938303349e-14 0.261017624903 -0.866788175934 0.42490946983 1132 1133 
6.97430537952e-15 -0.6096967288 -0.323210894156 -0.723743474436 1133 1253 
1.1275779709e-14 -0.951647247069 0.0492408009342 0.303220811734 1133 1134 
8.70601180627e-15 0.758857052772 0.281181508748 0.587429087292 1135 1470 
9.88085312907e-15 -0.275204956108 -0.734182471883 0.620675704464 1135 1261 
1.12635409678e-14 -0.744646345499 -0.659076415765 -0.105451876784 1136 1139 
9.94057945161e-15 0.858258485648 -0.388494481371 -0.335357137627 1136 1137 
1.02980549618e-14 0.816651860684 0.0989464475136 0.568585384059 1136 1172 
1.43372771952e-14 0.396175139354 0.878723800603 0.266251274572 1137 1143 
1.3450742642e-14 -0.0754394763887 -0.450912347711 -0.889374465613 1137 1141 
1.24496952575e-14 0.050226021267 0.408202466145 0.911508690809 1138 1234 
1.29709534046e-14 0.406894445212 0.568175233367 -0.715271846673 1138 1143 
1.32335069718e-14 -0.342632209504 0.916071690143 0.208364650384 1138 1140 
1.42311943188e-14 -0.977806888992 0.0085452051083 0.209333865653 1139 1142 
8.42603326683e-15 0.0445943411296 -0.791461928159 0.609589502054 1139 1159 
1.54246845901e-14 -0.444274386975 0.750510077341 -0.489239095828 1140 1160 
1.38558241963e-14 -0.312307150538 -0.713385989936 0.627331390165 1140 1142 
1.14070632107e-14 0.325654657411 0.351517196957 -0.877715617014 1141 1235 
9.92237013212e-15 0.806266434902 0.108346953293 0.581545676334 1141 1219 
1.42827499651e-14 -0.463579667556 0.785394773871 0.410181595156 1142 1143 
1.28967776736e-14 -0.211897076047 0.33682192886 0.917415182674 1144 1163 
1.25454697565e-14 0.71065990967 0.54994905588 -0.438769334303 1144 1145 
1.13545918077e-14 -0.172741533775 0.980685707632 -0.0917382436867 1144 1151 
1.31494886296e-14 -0.199320947136 -0.681135940578 -0.704503364425 1145 1149 
1.13537290653e-14 0.745938687312 -0.618232224121 -0.247718372007 1145 1146 
1.5199982505e-14 0.92019465424 0.00279101988019 0.391451157255 1146 1148 
1.2534493619e-14 0.470544694504 0.801775955434 -0.368433179507 1146 1150 
1.47746956713e-14 -0.943728084137 -0.16251181242 -0.288040299324 1147 1150 
9.68714524954e-15 -0.16373694383 -0.0617277894773 -0.984570918335 1147 1288 
1.08973961617e-14 -0.398874851653 -0.819431699757 0.411619414207 1147 1148 
1.08249167853e-14 -0.412977280097 -0.579694573254 -0.702427197554 1148 1178 
1.01333984659e-14 0.463444472159 -0.0231657045279 -0.885823103875 1149 1158 
9.60369596056e-15 0.818137479708 0.20869083511 0.535816386123 1149 1204 
1.39345069825e-14 -0.885394784434 -0.126724956007 0.447232446522 1150 1152 
1.08573256715e-14 -0.16033538261 0.00858484663908 0.987025260817 1151 1156 
1.42562910221e-14 -0.734606072223 0.63488652898 0.23931780956 1151 1152 
1.43011960691e-14 -0.161220138824 0.00941066947758 0.986873601905 1152 1154 
1.21361958915e-14 0.497572770311 0.864518371182 0.0709177279171 1153 1164 
1.07146416775e-14 -0.140103254629 0.820912791098 0.553600277686 1153 1155 
1.03964280412e-14 -0.108399306346 -0.440150135682 0.891357082455 1153 1362 
1.10622490366e-14 0.642368378789 0.13067723949 0.755173043091 1154 1287 
9.94049771052e-15 -0.195746465832 -0.81108844917 0.55119764943 1154 1157 
1.00698621428e-14 0.741406624409 -0.670478149448 -0.0278436419128 1154 1156 
8.0006229619e-15 -0.816565741682 -0.193779111495 0.543755501545 1155 1156 
9.95538268685e-15 0.0175856206192 0.871929317956 -0.489315859579 1155 1356 
1.10364318557e-14 0.242255955308 -0.760679242096 -0.60222848053 1156 1165 
9.95709685038e-15 0.420589121807 -0.278646293639 0.863400853404 1157 1214 
7.80384775032e-15 -0.858287421302 -0.0848092786719 0.506112723301 1157 1353 
1.10445850927e-14 -0.620762109853 -0.779250463474 -0.0861575193829 1158 1163 
9.08370359648e-15 0.535259810234 -0.752093756797 -0.384515170748 1158 1159 
9.73430038272e-15 -0.721359895278 -0.206429689306 -0.661079938326 1158 1205 
1.25675342196e-14 0.968797167142 0.0392254282401 -0.244731311273 1159 1160 
9.50753058112e-15 0.808727715665 0.0689852252911 0.584123720291 1159 1202 
1.29140761355e-14 -0.217368297195 -0.0561181409541 -0.974475129303 1160 1230 
1.52850022624e-14 0.531874962084 0.837033705432 0.128388475644 1160 1162 
1.18695263022e-14 -0.418849490272 0.805796784009 -0.418636653173 1161 1164 
1.25813568952e-14 -0.295788599678 0.884889099069 0.359833831997 1161 1166 
9.81883108398e-15 0.511532105908 0.417016079761 -0.751287224599 1161 1167 
1.50129622836e-14 0.354382394683 0.755248613291 -0.551373421975 1162 1166 
1.10885584846e-14 -0.298330342866 0.882498021677 0.363588019965 1162 1167 
1.07016854997e-14 0.0397227586796 -0.756625273867 0.652641017244 1163 1165 
1.14087788212e-14 -0.877740733836 0.336108295363 0.341470962093 1163 1167 
1.27814173251e-14 0.178502655375 0.0442563237375 0.982943630039 1164 1215 
1.10301239217e-14 -0.791348200822 -0.0328083022573 0.610484758499 1164 1165 
9.48669452e-15 -0.683075420501 -0.069560428616 -0.727027727586 1165 1494 
1.29291977494e-14 -0.191723973786 -0.0116993673139 -0.981379153376 1166 1229 
1.05262903195e-14 0.518216454957 0.260436914853 0.814631400815 1168 1314 
1.34578502817e-14 0.132037449362 -0.830149853694 -0.541680101516 1168 1169 
1.38742664164e-14 0.696068278789 -0.408557296794 -0.590398074608 1168 1222 
1.36756406039e-14 0.744780342656 -0.505866616853 0.435202489821 1169 1197 
1.41342299872e-14 0.901018395254 0.341676939145 -0.267250295923 1169 1171 
1.43309117775e-14 0.328204859207 0.11739266663 -0.937283592204 1170 1174 
1.24770505926e-14 0.201448519954 0.754728820412 -0.62434197476 1170 1171 
1.37801330663e-14 -0.610579975218 0.602953720592 -0.513457792507 1170 1176 
1.05962734794e-14 -0.220297656317 0.794136426355 0.566406460907 1171 1223 
1.19492745362e-14 0.209482848144 0.415621948016 0.885084929632 1172 1218 
8.57349422294e-15 -0.246638100023 0.681969809016 -0.688539633723 1172 1203 
1.14393123492e-14 0.331506583736 0.166044894525 -0.928726266422 1172 1173 
8.24340809283e-15 0.712750405259 -0.571445732317 -0.406739025445 1173 1175 
1.00164785187e-14 0.663467396299 0.743088793814 0.0873502063869 1173 1221 
8.69376245693e-15 0.156403881235 -0.912891972712 -0.377049164025 1174 1228 
1.18940368748e-14 0.967249861289 0.113137279164 -0.227217213037 1174 1175 
1.38047040909e-14 0.591158547996 -0.599299404291 0.539788657854 1174 1180 
8.51163250083e-15 -0.264030667067 0.691989044114 -0.671892081866 1175 1208 
1.54404655329e-14 0.526030571824 -0.0495439346189 -0.849021340161 1176 1180 
1.18967601717e-14 -0.296875448057 0.830255691526 0.4717419369 1176 1177 
1.30357976802e-14 0.997574105724 0.0616447835079 -0.0323392061533 1176 1196 
1.01109850796e-14 0.403701319915 0.635852664161 -0.657812004891 1177 1179 
1.12533793906e-14 0.990244619314 -0.0840044591172 -0.111170341224 1177 1184 
1.27717448821e-14 -0.344044634088 0.762057166657 0.548545499025 1178 1206 
1.42167725929e-14 -0.512354464268 0.237794054408 0.825195062172 1178 1179 
1.24305663507e-14 -0.127143690468 0.00619362015598 -0.991864971175 1178 1293 
9.83818098156e-15 -0.922373319831 0.355892804433 -0.150225732204 1179 1181 
1.45791760405e-14 0.412677587016 0.61478577788 -0.672112830178 1180 1207 
1.24339438207e-14 0.486982343557 0.117010385493 0.865538425924 1180 1501 
7.33496949026e-15 -0.891111948247 -0.237794713041 0.386488253561 1181 1195 
7.10604310136e-15 0.134576602297 -0.00915931983125 0.990860860552 1181 1296 
8.67783935126e-15 -0.236470732948 -0.971638612067 0.0 1182 1183 
7.68529007614e-15 0.714340086898 -0.467767091988 -0.520492255373 1182 1185 
9.34673946679e-15 -0.806908744961 -0.384618165808 0.448293591116 1183 1186 
1.43555272348e-14 -0.595184601221 0.646202657539 -0.477679197641 1184 1192 
1.36879995145e-14 0.196394627569 0.866512272667 0.458896101072 1184 1198 
1.48165664567e-14 -0.00599598624685 -0.238218063363 -0.971193184921 1184 1187 
1.09357311261e-14 -0.145157317805 -0.71638938823 -0.682433584694 1185 1200 
1.11308031566e-14 0.249105379913 0.968439697265 -0.00842985531953 1185 1188 
7.24172309371e-15 0.234550669537 -0.708056455328 0.666064591079 1186 1191 
1.12128935608e-14 -0.749757184814 0.394178660532 0.53149538794 1186 1188 
1.2811154216e-14 0.164987392885 0.448289446141 -0.878530439238 1187 1188 
1.12329347772e-14 -0.624730455246 0.761356004343 -0.173346165052 1187 1189 
1.3868062825e-14 0.388148695436 -0.66253886887 -0.640611299828 1189 1192 
1.35894663171e-14 0.765215131366 -0.490321300774 -0.41717001898 1189 1191 
1.13277312903e-14 -0.176695725433 0.977882323583 0.111914171745 1189 1193 
1.06952673407e-14 -0.324994151517 -0.48408411533 0.81242930201 1190 1193 
7.95127984089e-15 -0.463269164098 0.631365932196 -0.621899301541 1190 1211 
7.1445430591e-15 -0.327817341309 0.81820634009 0.472307289562 1190 1195 
1.08015400776e-14 0.131559453642 -0.987394594959 -0.0880001363859 1191 1194 
1.25742218629e-14 -0.453964179952 -0.591035609071 -0.666778398069 1192 1514 
1.08244590358e-14 0.23529379614 0.694747150357 -0.67967876719 1192 1195 
1.22864322554e-14 -0.882145331515 -0.0259937734739 0.470259436723 1193 1194 
8.06697383721e-15 -0.204196247297 -0.00863586832012 -0.978891880837 1195 1201 
1.5742606426e-14 -0.636537824253 0.658885472916 0.400860988219 1196 1198 
1.40775827941e-14 0.0891273001671 0.103489693465 0.99062919789 1196 1503 
1.27421426598e-14 0.13566892709 0.762766446518 -0.632282603184 1196 1197 
1.45824833067e-14 0.675303957466 -0.263920909186 -0.688701908467 1197 1199 
1.05594950205e-14 0.195696141509 0.629750861347 0.75174255755 1197 1317 
1.52458284366e-14 0.650189110433 -0.487465335729 0.582779261073 1198 1513 
1.29170260736e-14 -0.216484999281 -0.690565902254 0.690110845973 1198 1200 
1.69198742619e-14 0.371907477915 -0.923702384466 0.0919713694718 1199 1200 
7.81063085911e-15 -0.489945084292 -0.862494521085 -0.126716279443 1201 1515 
7.64668945791e-15 0.472813072043 -0.669568595414 0.572822568463 1201 1299 
6.50842378434e-15 0.890382884644 0.237688560204 -0.388229915231 1201 1297 
1.47611773018e-14 -0.0450814155117 0.0435273144095 0.998034588016 1202 1478 
1.05030609982e-14 0.438217484956 0.855074917831 -0.277150357704 1202 1203 
1.15661847255e-14 -0.324379505424 0.7753238859 0.541895569657 1202 1205 
1.03222111236e-14 -0.190665774358 -0.50274521495 -0.843145189948 1203 1483 
7.7066452255e-15 0.616232197636 -0.266705211899 -0.741030504462 1203 1208 
1.354115735e-14 -0.864271597111 0.495611703057 0.0860444432854 1204 1206 
1.19615698117e-14 -0.676495534686 -0.0324346413353 0.735732142557 1204 1205 
1.03487073189e-14 0.410278728933 0.879658524675 -0.240566507542 1204 1208 
1.18988122197e-14 -0.225385405754 0.617377581375 -0.753688490617 1205 1496 
1.22891770847e-14 -0.117038802032 -0.973188682528 0.198004310608 1206 1207 
1.35209380794e-14 0.434206324783 -0.661052091313 0.611943624927 1206 1292 
1.15709732842e-14 0.97159237512 0.100075395385 -0.214460187093 1207 1208 
9.24793504485e-15 -0.72060203258 -0.449244904917 -0.528120938846 1207 1497 
9.88794762628e-15 0.564111502136 0.733935845464 -0.378307266518 1209 1212 
9.64842811707e-15 -0.0065250236449 0.135602200993 0.990741877157 1209 1216 
8.49386989833e-15 0.95048002375 0.126299885287 -0.283964898232 1210 1212 
8.46187902237e-15 0.883760411024 0.253703285042 0.393194836011 1210 1211 
7.5509479395e-15 -0.0922146318421 -0.219350200196 -0.971278513789 1211 1298 
6.74439988934e-15 -0.0496484730879 -0.212036176022 -0.975999840767 1212 1289 
1.03938517722e-14 -0.960143575979 -0.0990651590688 -0.26136259825 1213 1396 
1.00889137995e-14 0.449323596349 -0.872876432799 -0.190249937786 1213 1214 
8.72229071453e-15 -0.613356438382 -0.617295147753 0.492687101572 1213 1375 
1.19376522498e-14 0.708715538495 0.59950814437 0.371903576658 1214 1285 
1.07579247714e-14 0.818535195339 0.104560388453 -0.564860389085 1214 1366 
1.09198254092e-14 -0.44827100256 -0.862158009354 0.236086160482 1215 1357 
1.04291571404e-14 0.93364099788 0.073922521785 0.350499568972 1215 1487 
1.1464579593e-14 0.223342743875 -0.803284918527 -0.5521334607 1215 1231 
1.21673409098e-14 -0.936841362818 -0.136362281102 0.322076992669 1216 1217 
1.17248293607e-14 -0.467482276389 -0.727398819841 -0.502345775493 1216 1286 
9.60363542074e-15 -0.473185245577 -0.802126291421 0.364265200066 1217 1399 
1.44770607964e-14 -0.427457957926 0.524124275425 0.736595844488 1217 1290 
8.90413368181e-15 -0.706142467745 0.45872205718 0.539385659342 1218 1219 
1.04243906803e-14 0.269932758872 -0.482671686439 0.833165258996 1218 1485 
8.89778153616e-15 -0.671725916635 -0.664594477394 0.327259031255 1218 1226 
1.08415101374e-14 -0.0151792205434 -0.271271198713 0.962383254225 1219 1309 
8.31636930808e-15 0.225705793582 0.974051325035 0.0167603979808 1219 1238 
1.60128890177e-14 0.99501402771 -0.0894576307132 0.0440955436341 1220 1225 
1.33785238424e-14 0.637085250267 -0.757929810069 0.140231190899 1220 1222 
1.13910730459e-14 -0.491090490813 -0.458371734047 -0.740760071318 1220 1249 
1.12488092081e-14 -0.178043202027 0.679900453735 -0.711362067602 1221 1227 
9.83280889802e-15 -0.901667327897 0.260146699415 0.345426872993 1221 1228 
1.24988512714e-14 -0.017404926803 0.188260119741 0.981964966706 1221 1226 
1.26047948781e-14 -0.651497670199 -0.196270535517 -0.732822395 1222 1316 
1.167391762e-14 -0.800602791131 -0.594958720773 0.0711286961027 1222 1223 
1.10528439565e-14 -0.80850488985 0.576858817394 -0.116420564698 1223 1224 
9.87531839036e-15 -0.277887430979 -0.496849077635 0.822143278119 1223 1228 
1.03405686385e-14 0.700991210541 0.144331651727 -0.698412268688 1224 1227 
1.09389650872e-14 0.465918023801 0.875804444894 -0.126043521855 1224 1225 
1.19931882343e-14 0.436051866179 -0.550355147185 -0.712016841071 1225 1243 
9.32585544593e-15 -0.209781075607 0.932307970468 0.294607787608 1226 1242 
1.01716120921e-14 -0.758553981752 0.0420894596475 -0.650249439949 1226 1313 
9.78915681035e-15 0.176423170975 -0.818662180446 -0.546504436441 1227 1245 
9.32229335555e-15 -0.510813948326 -0.0506259916096 -0.858199346987 1228 1312 
1.19159807195e-14 0.412218011849 -0.726903421779 0.549261072818 1229 1231 
1.12061562201e-14 0.667081336647 0.0163267493391 -0.744805966379 1229 1332 
1.05453951703e-14 -0.478149265865 -0.853072886391 0.20890172344 1229 1230 
1.10794858874e-14 -0.92084919421 -0.0656440919772 -0.384353502274 1230 1481 
1.11315053169e-14 0.211395663595 -0.807923240769 -0.550065369241 1230 1232 
1.17099243744e-14 -0.64596262029 -0.0455815957778 0.762006962773 1231 1331 
1.07287702519e-14 -0.924208871775 -0.100786365957 -0.368347756569 1231 1488 
9.63348025714e-15 -0.935595471637 -0.0178469388695 -0.352622461318 1232 1482 
1.07397181526e-14 0.444790204656 -0.770466911852 0.456664440901 1232 1234 
1.00966540899e-14 -0.652619270131 0.0541641055489 0.755747535837 1232 1426 
1.00304062923e-14 0.435148230759 0.892384690485 -0.119564131139 1233 1236 
1.11323381317e-14 0.206551653896 0.455844439024 -0.865761088109 1233 1428 
1.29851491242e-14 -0.741146508072 0.234551086406 0.629037074772 1233 1234 
1.17997841065e-14 -0.463760616679 -0.873822169863 0.146153706329 1234 1235 
8.69518245945e-15 -0.93316306753 -0.23676567638 -0.270460170609 1235 1307 
9.67666862509e-15 0.656890453825 -0.43841671908 -0.613421316963 1235 1236 
8.13711115595e-15 0.299431485665 0.580593561892 0.757134004838 1236 1237 
6.38215933114e-15 -0.471809737421 0.864473468355 -0.173439309803 1237 1263 
6.1341703699e-15 -0.98736477955 -0.11620143485 -0.10774051533 1237 1308 
6.80360320866e-15 -0.089510154498 -0.221302215232 0.971088699231 1237 1422 
1.0892495334e-14 0.135190727446 0.391161384279 0.910338529703 1238 1305 
1.00828121246e-14 -0.576559674867 0.626260700919 -0.524763256909 1238 1247 
8.05629206777e-15 -0.771798141688 0.307166370912 0.55675528652 1238 1242 
1.63642094973e-14 0.772054708087 0.036217527338 -0.634523300151 1239 1241 
1.43808669191e-14 0.915048513034 0.358175743365 -0.185462545164 1239 1240 
8.69367196379e-15 -0.279059180126 -0.930648413426 0.236684398672 1239 1244 
1.87418109903e-14 0.490881038418 0.599333148065 0.632325536217 1240 1250 
1.26875152023e-14 0.695433499412 -0.714618823052 0.0754465747133 1240 1243 
1.44828371205e-14 0.324175426424 0.579491688602 0.74772968093 1241 1252 
1.57127263305e-14 0.283350696617 0.928450355985 -0.240192254659 1241 1246 
8.3111976937e-15 0.651111667618 0.262621004191 0.712098170514 1242 1564 
8.73161160701e-15 0.131713889899 -0.462371949597 0.87684869358 1242 1245 
1.18427794316e-14 -0.685958488876 -0.359314953139 -0.632735107284 1243 1248 
8.34939803534e-15 -0.542552179071 -0.805029537878 0.239926188918 1243 1245 
9.13034742185e-15 0.811260773689 -0.583740404691 0.0332129041967 1244 1245 
1.16966551152e-14 -0.745856800157 0.266242386492 0.610583839693 1244 1246 
1.23844168619e-14 -0.012896068465 0.396300101013 -0.918030457749 1246 1247 
1.30732535115e-14 -0.237353348593 -0.238137411705 -0.941782332101 1247 1302 
1.051522601e-14 -0.264546024371 0.913829590185 0.308108554071 1248 1251 
8.46010395111e-15 -0.344831076067 0.234921140365 -0.908792378263 1248 1570 
9.32423740694e-15 -0.856703794807 0.361035388116 0.3683911732 1248 1249 
1.07131497059e-14 -0.776015109366 0.39686739288 -0.490200798147 1249 1318 
1.40767281294e-14 -0.866603198529 0.191077270291 -0.460964611524 1250 1251 
1.06914478355e-14 -0.799428215259 -0.0711575806385 0.59653258701 1250 1252 
1.03334469788e-14 0.349219920778 -0.250656073498 0.902893670235 1251 1593 
1.16657703568e-14 0.0749569942668 -0.241175237606 0.967582530731 1252 1304 
1.29029470683e-14 -0.366311372048 0.809536074166 0.458767177697 1252 1253 
1.09949002668e-14 0.177998447503 -0.343625571008 -0.922083520966 1253 1254 
9.32536973649e-15 0.291598062976 -0.715569591917 0.634768248097 1254 1303 
8.44470969943e-15 0.782338137822 -0.175136306118 -0.597724277898 1254 1472 
7.7148321988e-15 0.903818580031 0.379372709779 -0.197960403783 1255 1405 
1.03136280121e-14 -0.23703508526 -0.967177887427 -0.0915494534525 1255 1271 
1.34128116241e-14 0.277625201199 -0.882997813952 0.378469428377 1255 1257 
8.45232225483e-15 0.922904663347 0.320627305732 -0.213178594589 1256 1276 
8.51564686399e-15 0.0444288243386 0.616811790847 0.785855771907 1256 1456 
7.51955083794e-15 0.398066897267 0.916620226035 0.0367437957206 1256 1410 
1.58948389911e-14 -0.997490845719 -0.0453214552379 0.0543873000032 1257 1413 
1.78939496719e-14 -0.700505579216 0.206888356667 -0.683000103487 1257 1325 
1.05293281631e-14 -0.181014560718 -0.639277978223 0.747366975031 1258 1259 
9.02628558308e-15 -0.641887142405 0.120031606767 0.75734622848 1258 1272 
1.0346144509e-14 -0.55296372554 -0.0795286882766 -0.829401173123 1258 1263 
9.5260889239e-15 -0.406912313749 0.897297322371 -0.171113658677 1259 1260 
1.2838239423e-14 -0.653352678374 -0.749212110535 0.108680684063 1259 1264 
1.49230310744e-14 0.842895152594 0.534196960371 -0.0645086758768 1260 1262 
1.07564458101e-14 0.645277054253 -0.131836954263 -0.752486904036 1260 1278 
9.07950178929e-15 0.635577570606 -0.143276736693 -0.758625684027 1261 1283 
1.0542717663e-14 0.666185905579 0.07524836338 0.741979799601 1261 1471 
1.32946361439e-14 -0.298762744068 -0.703182299259 -0.645194138818 1261 1262 
1.10664901517e-14 0.522881541337 -0.836393065158 0.164443103487 1262 1264 
7.96624883838e-15 -0.291408365844 0.129059965987 0.947852672885 1263 1430 
7.31684474201e-15 -0.687633731178 -0.72598218184 0.0104748936692 1263 1265 
1.07505707782e-14 0.624411602621 0.198873991696 0.755353748875 1264 1265 
1.06112437599e-14 -0.335682145532 -0.665413487895 -0.666740119761 1265 1466 
8.24843254592e-15 0.991956382191 0.0471657021248 0.117464600515 1265 1306 
1.06294595637e-14 -0.53716904711 -0.505783959203 -0.675005186232 1266 1431 
1.10350645166e-14 0.124161418408 -0.360621031206 0.924411387874 1266 1275 
8.34923703843e-15 0.553112155846 -0.83099254244 0.0593155752269 1266 1425 
9.61719947933e-15 -0.93143039403 -0.251375962295 0.263149285876 1266 1270 
1.34621598203e-14 0.106481782227 0.912735061656 -0.394431663634 1267 1269 
1.11816089236e-14 0.236481760476 0.195095279469 -0.951847786619 1267 1276 
1.16927948746e-14 -0.660441958785 0.749703236571 -0.0419699434278 1267 1268 
1.24264670004e-14 -0.843678421807 -0.309863386161 0.438396398815 1268 1273 
1.32408804584e-14 -0.0502429507721 -0.386086670744 0.921093224691 1268 1271 
1.05315703444e-14 -0.155974822717 0.731792349166 0.663439381089 1269 1438 
1.24877242816e-14 0.792153178968 0.405538879843 -0.456104766459 1269 1274 
1.40008020078e-14 -0.70770358009 0.172557874528 -0.685112708002 1270 1271 
1.11860332547e-14 0.0231188895932 0.40749724858 0.912913746935 1270 1607 
9.60916313685e-15 -0.0720205419446 0.977375349955 -0.198872991727 1270 1327 
1.14740047334e-14 -0.708469893796 0.634384794487 0.309235091973 1271 1276 
1.08219646582e-14 -0.557088600581 -0.776346032938 -0.29485441873 1272 1275 
1.18423677652e-14 0.38721038702 0.0971776219073 0.916855837078 1272 1432 
9.43804562394e-15 0.46095892004 -0.883044656439 0.0880284543163 1272 1280 
9.94363471183e-15 0.536192436103 -0.835230123123 0.122017674515 1273 1274 
1.2404778352e-14 -0.932804304573 0.00452970124539 -0.360354840647 1273 1275 
1.20816517826e-14 0.402493732441 0.881795622802 0.245835869948 1274 1281 
1.49429853525e-14 -0.198925835961 0.522485978836 0.82911815425 1276 1440 
1.62076459065e-14 0.802329941425 0.584947909496 -0.118754403157 1277 1279 
1.06453511221e-14 0.159408362781 0.643923801765 -0.748298811569 1277 1281 
1.29494319259e-14 0.794207142774 0.0526226228687 0.605364248969 1278 1279 
1.31804670252e-14 -0.401973350283 -0.716719321202 -0.569851594959 1278 1282 
1.13461980659e-14 -0.172265001303 -0.647544244324 0.742301300665 1278 1280 
1.11808153941e-14 -0.885413706287 -0.279872200426 -0.371098531589 1280 1281 
1.2950191974e-14 -0.277566777537 -0.317852423974 -0.906601632792 1280 1284 
9.58402546591e-15 -0.702608324123 0.0698613842359 0.708139061107 1281 1439 
1.45986774416e-14 -0.822068498645 -0.569388605027 -0.0 1282 1283 
1.08886820486e-14 0.201325150979 0.695454641386 -0.689790566301 1282 1284 
1.12145270705e-14 -0.787541016089 -0.0503946313717 -0.614198281588 1283 1474 
9.65238778684e-15 0.656592693555 -0.0906250879697 -0.748781094981 1284 1620 
1.49413740392e-14 -0.518028982689 0.28987180432 -0.804748600592 1284 1613 
9.51097243059e-15 -0.885555258341 0.461492262151 -0.053073311554 1285 1400 
1.23278833938e-14 0.461114049621 0.856789051081 -0.230838374603 1285 1291 
8.87856747201e-15 -0.635986859142 0.110779629597 0.763707135403 1285 1360 
1.31340823032e-14 -0.841985196527 -0.294556461272 -0.451992721127 1286 1529 
1.17996941069e-14 -0.945140332694 -0.231861457752 0.23010870458 1286 1290 
9.66456696711e-15 -0.576830175974 -0.765248203704 0.285765874125 1286 1289 
1.50764941101e-14 0.607908726661 0.0696480159366 -0.79094635338 1287 1288 
1.57429719067e-14 -0.0834677263535 0.640087084201 -0.763754975955 1287 1291 
1.37546957056e-14 -0.245234318584 0.76136975133 0.600146840988 1287 1490 
8.88936387609e-15 0.435903728851 0.855177356334 -0.280463238924 1288 1293 
9.0964529858e-15 -0.755939600263 0.654537405261 -0.0116664419709 1288 1290 
6.74056664194e-15 0.36431658333 -0.919694482787 0.146408624889 1289 1296 
9.99956733403e-15 -0.836572518591 -0.262670097021 -0.480781490148 1289 1300 
1.71045077571e-14 -0.611788001931 -0.0644323722435 0.788393245849 1290 1295 
1.33705773461e-14 -0.248704161722 0.792545526496 0.556792446405 1291 1491 
1.45542254047e-14 -0.709340981715 0.694730805028 -0.119098615461 1291 1295 
1.66612328394e-14 0.297924945147 -0.700019892244 -0.649009150569 1292 1293 
1.44720192309e-14 0.611891399588 0.103936131876 -0.784083028512 1292 1495 
1.31567506881e-14 0.742005703751 0.321455944751 0.588297213308 1292 1294 
1.12533712348e-14 0.925871154832 -0.367729975117 -0.0868174524499 1293 1296 
7.99897357003e-15 -0.458780864219 -0.875739393926 -0.150335067607 1294 1500 
1.13473188202e-14 0.236482958681 0.199386287223 0.950957895346 1294 1508 
7.42267701609e-15 0.459289891096 -0.678757852797 -0.573010098692 1294 1297 
1.63273886191e-14 -0.395953847323 -0.88793391448 0.234080999457 1295 1398 
1.34412226398e-14 -0.470527750475 -0.244344538808 -0.847879344239 1295 1530 
1.04558436725e-14 0.853090293614 0.190895500002 0.485588157825 1296 1297 
8.65913933393e-15 0.754572697281 -0.529983929023 0.386958756841 1297 1301 
8.44116216806e-15 -0.796267354546 -0.0298564289469 0.604207657793 1298 1300 
8.12345568804e-15 0.36116750054 -0.847742786083 -0.388445884517 1298 1299 
8.74459373246e-15 0.729670996494 0.547365633361 0.409842775088 1299 1510 
7.56417511866e-15 0.753439705764 0.399233518762 -0.522437754451 1299 1301 
1.18141092674e-14 -0.0932505047328 0.640977796292 -0.761873879344 1300 1528 
1.00031169622e-14 0.0542100737699 0.994404656491 0.0906677839728 1300 1301 
8.6463167937e-15 0.159266655259 0.270412154347 0.949479541277 1301 1519 
1.19161825428e-14 0.565374460858 -0.777436072467 0.275580972195 1302 1305 
1.12921258534e-14 -0.34136916584 -0.934552495505 -0.100392857112 1302 1304 
1.10334405983e-14 0.678746425386 -0.165335236684 -0.71551907699 1302 1306 
9.44460377381e-15 0.640672393026 0.249540418219 0.726132539203 1303 1597 
1.34952771723e-14 0.326695003048 -0.706422442836 -0.62788351407 1303 1304 
1.08140169866e-14 0.71578182056 -0.0465696766529 -0.696769438604 1303 1469 
1.01146753798e-14 0.903445136765 -0.177344021557 0.390302424889 1304 1594 
1.11577787073e-14 -0.0818602689982 -0.534249403487 0.84135395122 1305 1310 
9.93374118337e-15 0.91838998485 0.0964077882815 0.383751708903 1305 1563 
7.67219226161e-15 -0.621177646635 0.763041477539 -0.178622604608 1306 1311 
1.17395407097e-14 -0.346914542323 0.687204103119 0.63827957901 1306 1467 
1.16913290584e-14 -0.734501459443 -0.397400050871 0.550073454771 1307 1309 
7.36565973513e-15 -0.469133121459 0.520422990747 0.713494236172 1307 1308 
7.90957317116e-15 -0.377036757732 0.811759691143 -0.445970276087 1307 1479 
6.79343713671e-15 0.469427579769 0.881047811141 -0.0582451872291 1308 1311 
6.5005902865e-15 0.0904283912141 0.221408332044 -0.970979431586 1308 1586 
8.4546051841e-15 -0.229746766502 -0.949452405039 -0.213907816236 1309 1310 
9.31544207681e-15 0.695652909043 -0.678668801957 0.235532773495 1309 1480 
1.03124773837e-14 0.666022694048 -0.139765807567 -0.732720471973 1310 1311 
8.71829223962e-15 0.905840638171 0.0716742293531 0.417511129294 1310 1568 
8.74239386078e-15 -0.124276843952 -0.179867637486 -0.975808843495 1311 1584 
9.27144809011e-15 0.827731266811 0.552343621388 0.0988811097004 1312 1315 
8.74883008073e-15 -0.512761475495 0.817163182091 -0.263286921595 1312 1499 
9.15623346265e-15 0.80801489473 -0.273054086066 -0.522066467011 1312 1313 
9.31366792375e-15 -0.157313141358 -0.814171289961 -0.558907582843 1313 1562 
8.36589881682e-15 0.137202056579 0.658732772792 -0.739761265356 1313 1486 
1.12950896273e-14 -0.747422711311 0.477237384106 -0.462172878725 1314 1317 
1.08453898907e-14 -0.883512574931 0.330600917924 0.331826103564 1314 1316 
1.23905040183e-14 -0.836756857425 0.470965494258 -0.279337546296 1315 1320 
1.07888736302e-14 -0.177197557578 0.748546088524 0.638967744838 1315 1571 
9.89882007972e-15 -0.0789800874148 0.290999925648 -0.953457492007 1315 1316 
9.80300174059e-15 -0.219509654715 0.91196572618 0.34660355705 1316 1318 
1.26503968939e-14 0.00340782837974 -0.25850972229 0.966002645021 1317 1319 
8.44607757217e-15 -0.0325473795204 0.099202709736 -0.994534811089 1318 1569 
1.13515416531e-14 -0.176190432693 -0.881987295421 0.437098778475 1319 1504 
1.17922524161e-14 0.704574005833 -0.149537918158 -0.693695813262 1319 1320 
1.21921759415e-14 -0.0835465796084 -0.638268484314 -0.765266823381 1320 1660 
1.21219391314e-14 -0.0858534325672 0.977895739503 -0.190654427638 1320 1502 
1.02625000446e-14 -0.263779046991 0.876923614371 0.401778034402 1321 1322 
8.28446139784e-15 0.17894593457 0.738383326609 -0.650206440669 1321 1393 
1.19989098292e-14 -0.896451295047 0.433152337688 0.0935634969602 1321 1324 
1.45594582362e-14 0.41258819144 0.791129430019 0.45153649824 1322 1323 
8.31383698869e-15 0.207210844354 0.679989122747 -0.703333817563 1322 1461 
1.47267934699e-14 0.166854823066 0.076696292666 0.982993970842 1323 1404 
1.3613034749e-14 0.944766489079 0.222636297665 0.24051893912 1323 1339 
1.13327074688e-14 -0.395640141983 0.810135222575 -0.43260813584 1324 1382 
1.03392281348e-14 -0.899525692259 -0.32899157983 -0.287433591228 1324 1343 
1.79323354853e-14 0.166498748343 0.313954943567 -0.934724804533 1325 1441 
1.52315499992e-14 0.579581497071 0.678930659836 0.450708827723 1325 1327 
1.56733250577e-14 -0.427005655577 0.536789145057 0.727683711412 1325 1326 
1.33575782075e-14 -0.298040776798 0.935491268499 -0.1898098573 1326 1334 
1.30720708205e-14 0.952079077731 0.112487099308 -0.284415334039 1326 1328 
1.10984435246e-14 -0.0558301347523 0.0412206693116 -0.997589019825 1327 1448 
9.29870066277e-15 0.957161050051 0.151299888992 -0.246882700601 1327 1421 
1.26723761491e-14 0.529443322111 -0.842222018382 0.101743994542 1328 1333 
1.43102769753e-14 0.658921481967 0.646588869462 0.384376526976 1328 1423 
1.39640516462e-14 -0.145110396162 -0.966864442101 -0.210038385839 1329 1427 
9.95139025756e-15 0.385468000321 -0.627593878365 -0.676417285829 1329 1332 
1.03782218606e-14 0.43851969263 -0.179941749059 0.880523393285 1329 1554 
1.28836259362e-14 0.808260522409 0.418239246499 0.414476610441 1329 1333 
1.17378216183e-14 0.26862131262 -0.657450533085 -0.703989621338 1330 1333 
9.5274108217e-15 -0.517448255336 -0.829994892164 0.208220512991 1330 1337 
9.90706010362e-15 0.99951863823 0.0309966464509 -0.00130374092833 1330 1332 
9.03727873856e-15 0.249604412267 0.0483793590137 0.967138601752 1331 1553 
8.90282588072e-15 0.703463837275 -0.687568885783 0.179965710484 1331 1332 
8.13261676671e-15 -0.437387144346 -0.872078577731 0.219479931255 1331 1345 
1.15928462772e-14 0.591489802316 0.719784851968 -0.363386269187 1333 1338 
1.38257797454e-14 0.402692394228 0.735828851752 0.544421469598 1334 1335 
1.37194025715e-14 0.265100440209 0.0762218878776 -0.961203402205 1334 1434 
1.36108561509e-14 0.96876044003 -0.0938053688976 -0.229573000586 1334 1338 
1.28650161159e-14 -0.853556504233 0.327944906826 0.404837537994 1335 1336 
1.47325486337e-14 0.589427490364 0.713201387809 -0.379366595828 1335 1339 
1.39672827968e-14 -0.540792911558 -0.688311543852 -0.483497926995 1336 1337 
1.62194039155e-14 0.256375404587 -0.966128694088 -0.0294448362739 1336 1341 
1.09809166128e-14 0.184124549581 -0.743497140116 -0.642892022723 1337 1338 
8.13020906633e-15 0.571365595903 -0.7943387897 0.206318305043 1337 1344 
9.33021549675e-15 -0.461591944729 0.156142848658 -0.873242398979 1338 1679 
1.03855740496e-14 -0.656548471472 0.70690770129 0.263107594843 1339 1342 
1.18935254131e-14 -0.222075692295 -0.0113403042761 0.974963478491 1339 1403 
1.26949028516e-14 0.131344440362 -0.558629128872 -0.818951851065 1340 1341 
1.18834147113e-14 -0.315398211143 -0.945208517012 -0.0842901404482 1340 1346 
7.05027932155e-15 -0.989699091917 0.136848190026 -0.0420509256139 1340 1363 
1.03730681063e-14 0.797730729156 0.232251092784 0.556493588158 1341 1344 
1.30909092986e-14 0.44183820402 0.839318732961 -0.316738166266 1341 1342 
1.42656756452e-14 0.136578893413 0.878676173049 0.45746517768 1342 1343 
1.02719438764e-14 -0.290398696039 0.564078082167 -0.772971224922 1342 1389 
1.09296503444e-14 -0.468744863237 -0.371567371731 0.801383766652 1343 1346 
1.43579375018e-14 -0.155230770145 0.918968461472 -0.362491896213 1343 1390 
9.03971483484e-15 0.526839260421 -0.322810343547 0.786278497594 1344 1531 
8.24287798687e-15 0.98967378469 -0.137193656992 0.0415174707667 1344 1345 
9.62100694715e-15 0.436753506674 -0.542784622143 -0.717378023341 1345 1359 
9.52308262124e-15 0.0418614144501 -0.315130818161 0.948124564298 1345 1533 
8.97604061782e-15 -0.464448716467 0.884736899392 0.0390897509155 1346 1350 
1.16813499505e-14 0.362461651068 0.931892363427 0.0140774461623 1347 1355 
9.96592816695e-15 0.122554480731 0.227321370511 0.966077322869 1347 1350 
1.00472880766e-14 0.779274503087 0.117768191089 -0.615517588706 1347 1351 
1.18888908091e-14 -0.410499364527 -0.911248199884 0.0334213993066 1348 1349 
1.28574398583e-14 0.243387674808 -0.836327661338 -0.491241776148 1348 1351 
1.06145385602e-14 -0.794935563513 0.592530126398 -0.130328428105 1348 1352 
1.101160714e-14 -0.812380547335 0.568425171206 -0.130117912104 1349 1372 
1.28336914091e-14 -0.778882452498 -0.289378742209 0.556418968718 1349 1354 
1.23752128656e-14 0.237286676507 0.674716088354 -0.698894293344 1350 1386 
8.7680312247e-15 0.949671894859 0.304947513647 0.0716261546832 1350 1361 
9.64131541472e-15 0.602043871284 0.327459652914 0.728226168688 1351 1356 
1.1083214629e-14 -0.0212005564103 -0.996545803341 0.0802932017716 1352 1369 
7.8018871178e-15 -0.266777591937 -0.637945777976 -0.722395252478 1352 1353 
1.05121302615e-14 0.722220857962 -0.691637109914 -0.00592794354019 1353 1356 
1.0405834402e-14 0.285945741357 -0.28399809477 0.915194031431 1353 1365 
1.12889235311e-14 -0.521994020399 0.753174022542 -0.400313794961 1354 1371 
1.23174408585e-14 -0.460500645802 0.645999821316 0.608788457574 1354 1355 
1.14188571555e-14 0.0179972857749 -0.0448573306746 0.998831275837 1355 1385 
1.22400997516e-14 0.160346443479 -0.142754650026 -0.976683228053 1356 1364 
1.00521881868e-14 0.649703575565 0.0736850827862 -0.756608070584 1357 1359 
1.24805867238e-14 -0.432103470053 -0.574933279803 -0.694793721145 1357 1362 
8.05774596739e-15 0.872304287495 -0.185959443946 0.45222153335 1357 1358 
1.08469056227e-14 0.170700260392 -0.855194839252 -0.489390649706 1358 1360 
1.16714951668e-14 0.459956165797 0.857864833033 -0.229146795288 1358 1492 
1.18411113948e-14 0.016142017335 0.188729032872 -0.981896525825 1358 1540 
8.77248812007e-15 0.227572225277 0.507099354193 0.831300864465 1359 1363 
8.14516137138e-15 -0.0408290796753 -0.185915024857 0.981717163844 1359 1532 
9.82955861085e-15 -0.384047513022 -0.613593452189 -0.689935202155 1360 1366 
8.55818659491e-15 -0.00234454894474 -0.26422659379 0.964457780426 1360 1537 
8.9458791494e-15 -0.243222028211 -0.675033135069 0.696543833187 1361 1383 
9.82311616674e-15 -0.758771483925 -0.10615861109 0.642647791931 1361 1364 
8.28405122815e-15 0.368067167093 0.925844805838 0.0856618702261 1361 1363 
1.04449980329e-14 -0.768824239309 -0.216027305041 0.601865011882 1362 1363 
1.11725377348e-14 0.135197327881 -0.849859657768 -0.5093724027 1362 1364 
9.69420120508e-15 -0.72221950699 0.691645389726 0.00506345665224 1364 1365 
9.98003005065e-15 0.872898058326 -0.191350175015 0.448814093241 1365 1366 
9.30710900319e-15 -0.135949454747 0.832751202948 -0.536696543441 1365 1377 
1.05548680192e-14 -0.36658049466 -0.858929365571 0.35757388872 1366 1378 
1.12327081006e-14 -0.940323446013 -0.340281966724 0.0 1367 1370 
9.5724691885e-15 -0.35717278812 -0.766731897035 -0.533432092676 1367 1368 
7.26417746973e-15 0.59479287123 -0.402036492572 0.696123623342 1368 1373 
1.10047718394e-14 0.736532359203 -0.392116570645 -0.551148508909 1368 1369 
1.17713672097e-14 0.913479740693 0.402417708009 0.0601228045301 1369 1372 
8.27717402184e-15 0.291472014203 -0.240754998479 0.92578674415 1369 1376 
9.02544265306e-15 -0.418311770561 0.630256166696 0.654058427781 1370 1372 
1.10518927652e-14 -0.191808335901 0.291904081689 -0.93701737944 1371 1379 
1.01624238025e-14 0.54935112289 0.52231047439 -0.652230873328 1371 1372 
1.00104882196e-14 0.269883588536 -0.0870465245242 -0.958950338238 1373 1374 
9.5118353525e-15 -0.746782679095 0.39960787958 0.531628792281 1374 1376 
8.4541977165e-15 -0.292319147928 -0.7147311538 -0.635380904295 1374 1375 
7.34509578109e-15 0.637288935551 -0.360554499831 0.681075080498 1375 1401 
9.47918446834e-15 0.79748395987 -0.348823055359 -0.492282246075 1375 1378 
1.10094490402e-14 -0.662818302716 -0.526536568406 0.532382512594 1376 1700 
1.05673950901e-14 0.246660127764 0.719676967684 0.649017598804 1376 1377 
1.3703855287e-14 0.60904627863 0.344617038984 -0.714354062723 1377 1705 
1.32096173248e-14 0.924942273672 0.346504107992 0.156258419035 1377 1378 
1.0600435634e-14 0.0744712013977 -0.111518184314 0.990968079571 1378 1535 
9.14739567491e-15 -0.797742284907 -0.133357048421 -0.588067295901 1379 1698 
8.04563198356e-15 0.40358987863 -0.562558957324 -0.721555700831 1379 1384 
8.67544382644e-15 -0.0209774099505 0.735053504977 0.677684508524 1380 1382 
1.20852227956e-14 0.843995754277 -0.523060506048 -0.118654430073 1380 1381 
1.10662115307e-14 -0.823557880246 -0.186696185557 -0.535627624552 1381 1387 
9.73912422308e-15 0.762147270815 0.286269011878 -0.580673393938 1382 1394 
1.27961755246e-14 0.916237244051 -0.00125823749596 0.400634159117 1382 1388 
1.16653182033e-14 -0.867851521946 0.0765633645595 -0.490888772599 1383 1386 
1.35535693882e-14 0.4379756897 -0.840441770991 0.319115848565 1383 1707 
9.0655651239e-15 -0.221916158304 -0.491870604916 -0.841912422229 1383 1694 
1.48415772433e-14 0.530882504004 -0.765176484489 0.364237167965 1384 1385 
1.09855090782e-14 -0.565690181482 -0.674410781777 0.474515243166 1384 1391 
1.2408064524e-14 -0.8741405767 -0.0466198579926 -0.483430285571 1384 1706 
1.44670882342e-14 -0.924669359083 -0.253516398944 0.284105635003 1385 1387 
1.57065440931e-14 -0.363138314622 -0.923936575372 -0.120298666425 1385 1386 
1.1271721108e-14 0.652658921177 -0.625923165216 -0.426915124883 1386 1390 
1.12537545581e-14 -0.19191439771 0.861394014721 -0.470286312106 1387 1392 
1.13692759415e-14 -0.564975734234 0.711768474101 0.417358429892 1387 1388 
1.0975026083e-14 -0.293016603462 -0.322802466272 0.899966575971 1388 1395 
1.44061316123e-14 0.591194962624 0.806528592153 -0.000382369680372 1388 1390 
1.05225099809e-14 -0.758372302949 -0.0879444530043 -0.645861613123 1389 1534 
1.19053217617e-14 -0.284665703782 -0.460272874159 -0.840900896898 1389 1390 
1.13383221831e-14 0.141818533244 0.109352874383 -0.983834057396 1389 1677 
1.04714879799e-14 0.968654958994 -0.248410085175 0.0 1391 1392 
8.4109650834e-15 0.776412570721 -0.114364875374 0.619761401917 1391 1703 
6.53270732309e-15 0.53159436957 -0.247105156662 -0.810152126327 1392 1725 
1.07632674022e-14 0.850090866173 -0.526636040591 0.0 1393 1394 
8.46128575357e-15 0.337943078396 -0.693189364149 -0.636618395269 1393 1462 
9.85441137856e-15 -0.815996509796 0.069363955785 -0.573880072523 1394 1395 
1.1327917696e-14 0.142642052261 -0.830879350214 0.537859415009 1395 1726 
1.1238287907e-14 -0.285582912967 -0.461442747796 -0.839948206932 1395 1676 
1.16345886369e-14 0.261405908044 0.893262754967 0.365716559413 1396 1400 
1.33847314799e-14 -0.821060348733 0.275945345903 0.499713988011 1396 1397 
8.66502495247e-15 0.467561549727 0.654311071532 -0.594359503068 1396 1402 
1.48200737694e-14 -0.482438419166 -0.841482245518 -0.243229936872 1397 1399 
1.57592834201e-14 0.892227997585 0.423812587368 -0.155923350124 1398 1400 
1.02330289423e-14 0.492235435706 0.308097455595 0.814113157792 1398 1548 
1.3245664487e-14 0.193189408607 -0.828303449732 -0.525919430678 1398 1399 
7.69971804325e-15 0.337289238322 0.08772764939 -0.937304555225 1400 1543 
1.00531730198e-14 0.949120088695 0.314914364924 0.0 1401 1402 
9.54821387589e-15 -0.781532041526 0.338686808089 0.523926439583 1401 1536 
8.12178222447e-15 -0.120599782797 -0.76377646298 -0.634114506211 1402 1545 
1.33267201015e-14 -0.459201548185 -0.779076747913 -0.426817711683 1403 1435 
1.36241711202e-14 -0.942854672323 -0.222503480187 -0.248026748928 1403 1404 
1.260833211e-14 0.323968306732 -0.593733445464 0.736563053628 1403 1678 
1.12501877143e-14 -0.615488385748 0.748771489094 0.245998585624 1404 1415 
1.37114500812e-14 -0.252636809548 -0.753075332891 0.607496654685 1404 1463 
1.11669704693e-14 0.598336965499 -0.281675946135 0.750101017921 1405 1407 
1.27390674058e-14 0.700345218859 -0.643726369266 -0.308436275319 1405 1410 
1.77169635756e-14 0.487134686194 -0.805597263731 0.33721335409 1405 1413 
1.5325587382e-14 -0.305892651648 0.952066009092 0.0 1406 1411 
1.07509510901e-14 -0.593450966517 0.469493762771 -0.653751907882 1406 1412 
8.80818862821e-15 0.325174462561 0.573046819693 0.752249234854 1407 1411 
7.42161646803e-15 -0.494858453982 0.570631030968 0.655358937544 1407 1408 
1.17683547304e-14 0.621963854692 -0.30870473668 0.719626534397 1408 1410 
1.41508755293e-14 -0.00172677059093 -0.255672621903 -0.966761877958 1409 1417 
9.85939513377e-15 -0.341752548496 -0.606617452658 0.717788591249 1409 1412 
1.31704501185e-14 0.348927934008 0.176535016422 -0.920372036106 1410 1419 
1.36081038491e-14 -0.228267754931 -0.704825528374 -0.67165080705 1412 1413 
1.73625775679e-14 -0.237183538302 -0.311115996762 0.920299302248 1413 1414 
1.15432734065e-14 -0.701453848694 0.555523631304 0.446492993468 1414 1420 
1.12937743995e-14 0.404747742493 0.856016052354 -0.321583244368 1414 1416 
1.13776037789e-14 0.751483865534 -0.188676337339 0.632197152453 1414 1446 
1.02082472827e-14 -0.546976418192 0.413180852086 -0.728078554424 1415 1417 
1.0698030544e-14 -0.167260639326 -0.88688749647 -0.430644223388 1415 1418 
8.30523754663e-15 -0.376876489288 -0.635982053462 0.673417359069 1415 1464 
1.25342850522e-14 0.272282735152 0.779153118802 0.564608297493 1416 1417 
8.88579592792e-15 0.709581938419 -0.539816551833 -0.452870360078 1416 1748 
9.65660427799e-15 0.532996887473 -0.486529681661 0.69224503379 1416 1418 
8.38877180439e-15 -0.221118054846 0.103162004055 0.969775441399 1418 1754 
1.01316089477e-14 -0.867701112568 -0.387334571476 -0.311555306468 1418 1443 
1.19840917158e-14 -0.338841976596 0.764181678946 -0.54882827593 1419 1420 
8.04709332382e-15 -0.039250614973 -0.609250318309 -0.792005958857 1419 1457 
8.15578639188e-15 -0.173527685732 -0.251507022308 -0.952172442373 1420 1454 
8.27366289385e-15 -0.658911904035 -0.579755276428 0.479290018856 1420 1749 
1.0418142541e-14 -0.0274506384628 -0.0533528315807 0.998198345926 1421 1437 
9.62426564166e-15 0.217520197794 0.941966697993 -0.255702372739 1421 1425 
1.43352208169e-14 -0.494786001514 0.495493444807 0.713913901573 1421 1423 
9.00383741308e-15 0.481501259286 -0.553508722926 -0.679547372117 1422 1433 
8.01753653616e-15 0.880738581889 0.0226520326794 0.473060710467 1422 1585 
8.15739555342e-15 -0.408829786273 -0.817781663954 -0.405081912651 1422 1428 
1.63863873597e-14 -0.648381881814 0.742422107402 -0.168553699976 1423 1427 
1.72016781351e-14 0.34284903961 0.832213810204 -0.435746153332 1423 1424 
1.40520831822e-14 0.920286155575 0.234793540151 -0.312962274659 1424 1428 
1.05855653148e-14 0.468210097903 -0.563852980389 -0.680330155681 1424 1425 
9.80031734886e-15 0.179103189123 0.826124938277 0.534265508902 1425 1429 
1.2173910029e-14 -0.60863618823 -0.668742837129 0.427018744513 1426 1427 
9.22139533749e-15 0.880317929342 0.0262267018926 0.473658635926 1426 1575 
1.13287434242e-14 0.644162216662 -0.745558820317 0.170871542604 1426 1428 
1.38728253771e-14 -0.377823795833 0.490562389327 -0.785237366329 1427 1550 
8.52022594062e-15 -0.61603836246 0.775802929751 -0.136479119897 1429 1431 
8.03264057755e-15 -0.0737866389113 -0.260108893051 0.962755885816 1429 1436 
8.50159839798e-15 -0.893567929467 -0.420583447908 0.15699018687 1429 1433 
1.07738397251e-14 0.997246681201 -0.0481869782776 -0.0563655209997 1430 1432 
8.06558151277e-15 0.473594641503 -0.864850787962 0.166556987549 1430 1433 
1.041952626e-14 0.441759831861 0.718313804604 0.537469561063 1430 1468 
9.87919918134e-15 0.442256645514 -0.206964496142 -0.872682506319 1431 1604 
1.13566748555e-14 0.42531570029 0.875395574389 -0.229758881061 1431 1432 
1.46634559477e-14 -0.0906004689235 0.791870270401 0.603931312226 1432 1612 
9.49711350795e-15 -0.745617371422 -0.166767469598 -0.645169238663 1433 1589 
1.32639880101e-14 -0.595425417055 -0.749500746857 0.289339252757 1434 1435 
1.0850767553e-14 -0.983849561936 0.135035577957 -0.117496519794 1434 1683 
1.46182846745e-14 0.438822140555 -0.708762351657 -0.552350484595 1434 1445 
1.18185531045e-14 -0.0319170471728 0.916287801812 -0.399246748704 1435 1675 
1.24409404289e-14 -0.173240794706 0.9059094002 0.386414008129 1435 1442 
9.34916083143e-15 -0.141669598862 -0.673975534699 -0.72504255281 1436 1437 
8.89404758553e-15 0.663808060796 0.109195942349 0.739888575798 1436 1763 
1.00079731018e-14 0.516802964284 -0.323796884851 -0.792508847564 1436 1451 
7.71257260313e-15 -0.867629691236 -0.149530720324 0.474193296626 1437 1447 
7.63882498072e-15 0.665178279392 -0.746669357162 -0.00476735780854 1437 1551 
1.31986328434e-14 -0.601936643666 -0.798543847896 -0.0 1438 1439 
1.16523014277e-14 -0.15572953911 -0.784979811996 0.599629056507 1438 1440 
1.07002561644e-14 0.70325247332 0.321155610603 0.63426731947 1439 1619 
1.5187888194e-14 -0.860648527462 -0.0679680132361 0.504642904789 1440 1455 
1.43491054741e-14 0.577337746977 -0.021397185358 0.816225021899 1440 1606 
1.6064623025e-14 0.294090914974 -0.93434134585 0.201287811764 1441 1445 
1.92974721831e-14 0.928333505514 0.139484197216 -0.344588248882 1441 1446 
1.72384798885e-14 -0.591950042459 -0.700269897129 -0.399020323302 1441 1450 
1.4146893869e-14 -0.692740594687 -0.591969132501 0.41192598199 1442 1445 
1.00749223403e-14 -0.124861687461 -0.369945084757 0.920624892814 1442 1719 
1.26549539372e-14 -0.845315939293 0.52335302227 0.10743638517 1442 1443 
1.11718511564e-14 0.54347700164 0.0437662676316 -0.838282328638 1443 1744 
1.27539433457e-14 0.32659845964 0.865323039971 -0.380196636829 1443 1446 
1.04730417523e-14 -0.77434622869 -0.35572977791 -0.523301292968 1444 1445 
8.51169612127e-15 -0.860680874519 0.460732290618 0.216689152058 1444 1686 
8.80640419946e-15 0.329712772054 -0.916789610758 0.225358153949 1444 1449 
1.00223265956e-14 0.367927569293 -0.0425483850015 0.928880475997 1444 1774 
1.20965975613e-14 -0.429789124883 0.512367545639 0.743478853975 1446 1452 
7.88904133144e-15 -0.643932307968 -0.679875234311 -0.350885805535 1447 1451 
9.52459076335e-15 -0.953691217055 -0.125058405982 -0.273557046346 1447 1448 
6.91386736235e-15 -0.388805118837 -0.770292506781 0.505450327493 1447 1449 
1.47189480836e-14 -0.544937391123 -0.731495328706 0.409826577759 1448 1450 
9.44787821003e-15 0.0468873307797 -0.965108371953 -0.257618727187 1448 1608 
1.0413496532e-14 -0.79948028958 0.259440872832 -0.541776429976 1449 1450 
7.65658984067e-15 -0.357032872069 -0.00603833136711 -0.934072302778 1449 1779 
1.03253430368e-14 -0.594844303752 0.388019399145 0.703989488687 1450 1453 
8.55191114588e-15 0.654288014714 -0.754788344507 -0.0469227961414 1451 1609 
1.18726479131e-14 -0.463525191063 -0.181023769702 -0.867395406982 1451 1769 
1.27067568643e-14 -0.85308360444 -0.516198806074 -0.0760733622463 1452 1453 
1.21355276208e-14 -0.51105809135 -0.458978257908 0.726745200213 1452 1747 
1.11590139395e-14 -0.881525240169 0.466764772859 -0.07102040385 1452 1454 
1.05684090731e-14 -0.182043361833 -0.983024809602 -0.0228569052985 1453 1602 
8.46350089459e-15 0.327765752555 0.0208705367731 0.944528470798 1453 1789 
1.20478938897e-14 -0.257438740573 0.966186667357 -0.0144436378101 1454 1459 
9.92855348123e-15 0.535838688455 0.441216567699 -0.719864459703 1454 1752 
1.57595867132e-14 -0.886528113384 -0.46267472827 -0.0 1455 1456 
1.15741765448e-14 0.749309128003 -0.00473057778132 0.662203482568 1455 1605 
1.05620239325e-14 -0.46260236335 -0.62012375189 0.633597337246 1456 1460 
1.29232262233e-14 -0.40735837898 -0.913268389399 -0.0 1457 1460 
1.21531448373e-14 -0.337325480537 0.78179008176 -0.524419477367 1457 1459 
7.54289957e-15 0.25722232231 0.526504428522 0.810326948615 1458 1802 
9.74992041913e-15 -0.455764656364 -0.88894708366 -0.0452952587089 1458 1459 
1.1308319921e-14 0.803423617278 0.0656010880776 0.591782889617 1458 1460 
1.28418234862e-14 -0.902429339091 -0.423431406919 -0.0795432686168 1458 1603 
9.36145948969e-15 -0.368072771179 -0.697311886003 0.615043550292 1459 1755 
1.35327013686e-14 -0.414350892998 -0.801004294631 -0.432094269177 1461 1463 
1.20611771477e-14 0.114164245259 -0.993461889105 0.0 1461 1462 
8.28383562274e-15 -0.759343326537 -0.023778587984 -0.650255558375 1462 1674 
1.06396372921e-14 0.745654958593 -0.367737269909 -0.555668950947 1463 1465 
1.34685204304e-14 0.748171876076 -0.252336112812 0.61364919133 1463 1673 
9.4571097039e-15 0.0979191480319 0.800414471662 0.591395395655 1464 1753 
1.14010515081e-14 0.437855723061 -0.899045252355 0.0 1464 1465 
8.45761030672e-15 -0.681696269036 0.215982528682 -0.699029143946 1465 1718 
1.29554505078e-14 -0.995206487162 0.0956850024165 0.0202096072078 1466 1467 
8.79087350462e-15 0.606724405043 0.305033310398 -0.734057338273 1466 1468 
1.17203825639e-14 -0.341090045367 0.937001520288 0.0754037925422 1466 1475 
1.14330850818e-14 -0.374128546604 -0.925083101911 -0.0651850072765 1467 1476 
8.76144506269e-15 0.518554583142 -0.427867270036 0.740290985718 1467 1590 
1.37201547913e-14 -0.629029835347 0.612757189289 0.478382789426 1468 1615 
1.02728540022e-14 -0.768985656703 0.350841468412 -0.534388738492 1468 1591 
9.27648618327e-15 -0.619347550219 -0.250333902304 -0.744138125213 1469 1599 
1.42789702036e-14 -0.703498325546 -0.588967720372 0.39775259938 1469 1476 
8.98669023314e-15 0.382856651386 -0.733444532697 0.561675975938 1469 1472 
1.08864085554e-14 0.997461535249 0.071207343008 0.0 1470 1472 
9.45722536715e-15 0.363807987663 0.758428473941 -0.540767970601 1470 1471 
8.88194744135e-15 -0.626876130006 0.143878550651 0.76571879975 1471 1474 
1.34169034658e-14 -0.682025971655 0.570715031046 -0.457301790207 1471 1475 
1.54278387068e-14 -0.307677040956 0.458799066973 -0.833569585945 1473 1474 
1.05089805592e-14 -0.70311620386 0.220006049174 0.676184103774 1473 1475 
1.31057666798e-14 0.165552903321 0.387703808018 0.906795452928 1473 1477 
1.36177674139e-14 0.353357516944 0.72312839982 -0.593484441744 1473 1610 
1.25831263495e-14 -0.996732049835 -0.0804846491174 0.00688782178002 1475 1476 
9.80664781758e-15 -0.690778064203 -0.324213722158 -0.646305754562 1476 1600 
9.97316702664e-15 0.752555741492 0.303799388912 0.584265168605 1477 1815 
1.03398535545e-14 -0.329345365835 -0.669331630195 0.665978076834 1477 1614 
1.25862459982e-14 -0.441837962683 -0.870792891941 0.215636161338 1478 1483 
1.39693291592e-14 -0.722573712975 -0.005871316443 0.691268946909 1478 1481 
1.34313072606e-14 0.287934294572 -0.76206139845 0.579962297914 1478 1489 
1.22813652458e-14 0.699114992884 0.437153137055 -0.565805056082 1479 1480 
8.68126406262e-15 0.112870043336 0.185341901141 -0.976170442596 1479 1574 
1.13592261667e-14 0.407072808841 0.896232532386 -0.176235570174 1479 1482 
1.22357005678e-14 0.633049021769 -0.350067756077 -0.690435733572 1480 1485 
8.84987275056e-15 0.827198637469 0.376283565449 0.417316537585 1480 1565 
1.35143513943e-14 -0.325416433722 0.800614994158 0.503110103052 1481 1482 
1.32084565285e-14 -0.34117973121 0.770302563509 -0.538730314409 1481 1493 
1.22250354706e-14 0.000718495423683 -0.0663566551146 -0.997795709595 1482 1577 
8.78435679836e-15 -0.877367474399 -0.365627878162 -0.310713001944 1483 1484 
1.33431565622e-14 0.0133353206883 -0.969609402701 -0.244294444094 1483 1485 
1.26392140612e-14 0.746737933164 -0.298045414011 0.59460187551 1484 1525 
8.0932143303e-15 -0.78106088101 0.155514769378 0.60478017218 1484 1498 
1.15199164542e-14 0.698995065938 -0.715064203608 -0.00943835328982 1484 1486 
1.15383567439e-14 0.899759625197 0.313976042968 0.303070390022 1485 1486 
1.17320627081e-14 -0.100712405342 -0.541196881678 -0.834843067092 1486 1567 
1.24253823496e-14 -0.344870093374 0.77888990724 -0.523827386737 1487 1492 
1.27195599179e-14 -0.301622814977 0.797258502717 0.522879103934 1487 1488 
1.32928143173e-14 0.698757626075 0.0231837441522 -0.714982722874 1487 1494 
1.25309004026e-14 0.445311271494 0.865357026904 -0.229902343329 1488 1493 
1.34981275585e-14 -0.0369654227158 -0.0280326542938 -0.99892328425 1488 1556 
1.32276589866e-14 0.32458961164 -0.775918570992 -0.540917697256 1489 1496 
1.38837619832e-14 0.700888251371 0.0427488484885 -0.711988900927 1489 1493 
1.06096445808e-14 0.877007601518 0.058590115547 0.476890831575 1489 1507 
1.61119547956e-14 0.109895837126 -0.717650595431 0.687677633677 1490 1491 
1.41063383951e-14 -0.392860570573 -0.895701685561 0.208276409064 1490 1495 
1.42322246672e-14 -0.750802112051 0.660479464303 0.00794139618915 1490 1494 
1.14147300201e-14 0.630741591797 -0.00317791347988 0.775986433672 1491 1634 
1.30748294433e-14 -0.669563338576 -0.0711051467194 0.739343623591 1491 1492 
1.35440469935e-14 0.0663828532331 -0.0439401398516 0.996826254122 1492 1538 
1.41246778726e-14 -0.0251788524791 -0.00535799514172 -0.999668603726 1493 1557 
1.18133785502e-14 0.430274782419 0.877663220822 -0.211118171718 1494 1496 
1.23014312293e-14 -0.710884618572 -0.316176793179 -0.62823187959 1495 1505 
1.40821654723e-14 0.856287211123 -0.514230450918 -0.048365849685 1495 1496 
1.00074656581e-14 -0.281005108728 0.809050697921 -0.516210322507 1497 1500 
9.47672312192e-15 -0.173190603395 0.441705363589 0.880284832695 1497 1498 
1.302301568e-14 -0.421807924202 -0.619304740237 0.662223311127 1497 1501 
1.18765694675e-14 -0.0317034699083 0.135555263354 -0.990262420055 1498 1523 
1.04027782992e-14 0.413686145454 0.436156230913 -0.799144239355 1498 1499 
1.1382396568e-14 0.805960301166 0.585393809162 0.0879890967124 1499 1502 
1.16334021869e-14 0.0330265800259 0.797287808817 0.602695109424 1499 1501 
6.7725883698e-15 -0.887177311125 -0.100066965633 0.450447578541 1500 1509 
9.59558776764e-15 -0.0493391603371 0.184380907073 -0.981615672432 1500 1506 
1.21839322767e-14 -0.916297839686 -0.0201040319486 0.39999262104 1501 1503 
1.09761327176e-14 -0.15718064801 0.041642034486 -0.986691534805 1502 1526 
1.22876819725e-14 0.690873528106 -0.385242689403 -0.611785778213 1502 1504 
1.30230116651e-14 0.740734430769 -0.643314555275 0.193542982421 1503 1512 
1.23373568456e-14 -0.224700855564 -0.817008373484 -0.531043165069 1503 1504 
1.11136237724e-14 0.833338971094 -0.419838876781 0.359557334509 1504 1511 
1.12437162369e-14 -0.724211005229 -0.15554458852 0.671806743705 1505 1508 
1.11077048383e-14 -0.218643105774 0.775723625422 0.591986527938 1505 1507 
1.12658958215e-14 -0.269015295439 0.574830560109 -0.772787550356 1505 1633 
9.89080509371e-15 0.272379652042 -0.730707620343 -0.625999759366 1506 1522 
7.96969254484e-15 0.928743009593 -0.0534415328952 0.366852047416 1506 1518 
9.56436764298e-15 0.442716560514 0.896098682466 -0.0317678820286 1506 1508 
1.08963705684e-14 0.527647809872 0.836588743751 -0.14733316859 1507 1527 
1.32890625547e-14 0.0847817362764 0.00920669937373 0.996357011257 1507 1832 
8.76239607176e-15 -0.752301832253 0.520316386199 -0.404119798379 1508 1520 
9.14200357483e-15 0.0362340389455 0.779141125137 -0.625800448659 1509 1512 
7.16820345632e-15 -0.39245450478 0.73007402298 0.559438452957 1509 1515 
7.36892347524e-15 -0.3886648162 0.164458140028 -0.906583245393 1509 1516 
8.43927591812e-15 0.101677391653 0.235866993373 0.966451483244 1510 1517 
8.69511217004e-15 -0.582140721806 0.529697244478 -0.616873576357 1510 1515 
9.06568422262e-15 0.565817177246 0.535436931025 0.627023296878 1511 1512 
9.80464933859e-15 0.388240699899 -0.165397316604 0.906594113483 1511 1521 
1.18224171613e-14 0.410095915535 -0.516737318676 -0.751534352874 1512 1513 
1.52716883704e-14 0.244719348097 -0.969593956596 0.0 1513 1514 
1.04931761409e-14 -0.150402036163 -0.582195901621 0.799016370079 1514 1515 
9.6373312988e-15 -0.560887873957 -0.64380094526 -0.520504693284 1516 1839 
8.30908397946e-15 0.411410357572 -0.742966199748 -0.527960930103 1516 1517 
8.58378626363e-15 0.694316470931 0.144811842108 -0.70494976316 1516 1518 
6.94730750807e-15 -0.675884557702 -0.324231851963 0.661856306786 1517 1519 
1.06785608771e-14 0.320732183467 0.584512003168 0.745303015317 1518 1837 
8.21850761429e-15 0.24128785731 0.962546227109 -0.123632239293 1518 1520 
9.79394656967e-15 0.0949596039149 -0.630730330506 0.770170061612 1519 1639 
9.21899056953e-15 -0.460846245719 0.679344433804 0.571062061483 1519 1520 
1.16242829092e-14 -0.0310043498334 0.533972020026 -0.844933495679 1520 1640 
7.74576106864e-15 -0.0617808197896 -0.801021738854 0.595438749318 1521 1840 
7.42097021427e-15 -0.631588742531 0.357443393716 0.687989738729 1521 1524 
1.21658730435e-14 -0.72363339527 -0.150590876836 0.673555563457 1522 1527 
1.19784883194e-14 0.296335509218 -0.848185561832 0.439051840534 1522 1523 
1.02526292882e-14 -0.942122174843 0.107350482668 -0.317618767612 1522 1838 
1.33310212366e-14 0.844957829304 -0.18778287706 -0.500783244309 1523 1525 
1.01023662264e-14 -0.800904225012 -0.598544111916 0.0172443743919 1523 1526 
1.16044652904e-14 -0.816655596124 0.409202145987 -0.406973268212 1524 1526 
9.38298943995e-15 -0.404254382576 -0.633292922957 -0.659938230367 1524 1671 
8.87844168453e-15 0.11226470884 -0.905358892462 0.409538656281 1524 1841 
1.24834203561e-14 -0.301093045656 0.754328123165 0.583379859491 1525 1566 
1.2866014173e-14 -0.150217530283 0.830118572073 -0.536970995394 1525 1527 
1.1924599019e-14 -0.0284631731942 -0.866965455816 -0.49755476703 1526 1662 
1.39635878389e-14 -0.0803149656214 -0.243247357097 0.966633451502 1527 1829 
1.56522638492e-14 0.696342256284 0.708102420502 -0.117040267402 1528 1529 
1.18231128149e-14 -0.128005982112 -0.774432594471 -0.61957132371 1528 1638 
1.06758850045e-14 0.689154675928 0.0953213845338 -0.718317246276 1529 1530 
1.16443097865e-14 0.0554784002569 0.647854797701 -0.759740948087 1530 1547 
1.41708763556e-14 0.0272996623069 -0.692298127661 -0.721095022084 1530 1632 
7.0736804132e-15 0.0206095442237 0.543113085645 0.839406589734 1531 1685 
8.01276565271e-15 -0.289438210166 -0.838620407778 0.461455668677 1531 1534 
7.3821715112e-15 -0.939546295717 0.00545273817046 0.342378483335 1531 1533 
8.10502175953e-15 -0.311447554694 -0.828566941014 0.465271152053 1532 1692 
8.61002772614e-15 -0.715345696437 0.20987386908 -0.666508434805 1532 1539 
8.19430814594e-15 -0.484167356693 0.855260128651 -0.184694566928 1532 1533 
7.20805104335e-15 0.467133913307 0.550356143292 0.692021692275 1533 1552 
1.16853287295e-14 -0.173736803404 -0.114855887786 0.978071392171 1534 1691 
8.93573764107e-15 -0.860695730687 0.498240188794 0.104687981394 1534 1697 
1.64492381272e-14 -0.778156276569 -0.381358583622 0.499037513554 1535 1702 
1.00470594733e-14 -0.886421209801 0.44026332832 -0.142918300268 1535 1536 
1.06393990215e-14 0.44021080963 0.894248692366 0.0808314251191 1535 1537 
9.00158457782e-15 -0.608654523644 -0.536779122768 0.584301158828 1536 1704 
7.91063365e-15 -0.875093830587 -0.460439083821 -0.149018917451 1536 1542 
1.3847123897e-14 -0.165501690943 0.799485476442 0.577435852067 1537 1541 
8.01247482159e-15 0.868050876217 -0.476457818783 0.139555090268 1537 1544 
1.14531131757e-14 0.27451375428 -0.741701663221 -0.611981079353 1538 1555 
1.05886791313e-14 0.865393771746 0.0225176191142 0.500586232984 1538 1636 
1.07076881353e-14 -0.478184209954 -0.871182662052 0.111268282501 1538 1540 
1.46887590048e-14 0.0713986537058 0.794467867825 -0.60309455249 1539 1693 
9.7843322607e-15 -0.705660314821 -0.0576044038047 0.70620482351 1539 1540 
1.00462543044e-14 0.030209161052 0.925629225331 0.377223996853 1539 1549 
1.25871413689e-14 -0.126559964642 0.873867449874 -0.469402018956 1540 1541 
1.01539305663e-14 -0.855891038594 0.0252223538489 -0.516540765982 1541 1546 
1.27769752108e-14 -0.734865042496 0.0256075746542 0.677729755461 1541 1695 
7.32727712014e-15 -0.297483893056 0.125424436545 -0.946452346444 1542 1737 
9.99347568545e-15 -0.76610107642 0.356330992368 0.534899396696 1542 1545 
8.63876570025e-15 -0.337225571446 0.940223395852 -0.0475276746391 1542 1544 
6.64667918417e-15 -0.885420611847 -0.416288723742 0.206722128959 1543 1548 
7.81867642237e-15 -0.465350542553 -0.623439699302 0.628308693144 1543 1545 
6.24846969158e-15 0.77518395831 -0.229185318772 -0.588696798393 1543 1544 
7.2657623289e-15 -0.110338095703 0.789569023113 0.603660717934 1544 1546 
7.22532787134e-15 -0.69160492448 0.308945465887 -0.652867006015 1545 1736 
7.8216923072e-15 0.701413388833 0.706407748604 0.0949070633777 1546 1637 
9.20776959575e-15 -0.260945722676 0.004842564536 -0.965341327918 1546 1878 
1.10692258149e-14 0.433088196356 -0.773640782686 0.462508976715 1547 1561 
1.07679527795e-14 0.0164170024628 -0.819916471852 -0.572247727139 1547 1635 
9.7268123865e-15 0.541100311784 0.802836425707 0.250328037072 1547 1548 
7.48609188379e-15 -0.755933146807 0.252378883986 -0.604044680861 1548 1560 
1.11385321489e-14 -0.691957772898 -0.54011232591 0.479033522758 1549 1555 
1.42544258668e-14 -0.0552160647021 -0.125855719029 0.990510739057 1549 1865 
9.72092394191e-15 -0.680679297919 0.522280508542 -0.51371077834 1549 1552 
1.27421419562e-14 0.233959563436 0.889870474354 0.39165477343 1550 1554 
1.06240258389e-14 0.920691102052 0.380789919894 0.0855974971 1550 1576 
1.50634092013e-14 0.103483648676 -0.0323862671748 -0.994103749191 1550 1551 
1.07028839953e-14 0.311234023484 0.815736098468 -0.487553074324 1551 1684 
1.24016914252e-14 0.552623454766 0.283421008416 0.783760071215 1551 1625 
9.08668813955e-15 0.247441139144 0.712390169964 -0.656713886253 1552 1553 
8.50768017557e-15 -0.646254553949 0.302171321858 0.700747846052 1552 1682 
9.2330316987e-15 0.993785781291 0.0974007079182 -0.0538787806199 1553 1556 
8.28569331468e-15 -0.563802005533 0.725489226883 0.394705814795 1553 1554 
1.07897663758e-14 -0.287455882636 -0.66684947689 0.687517920282 1554 1680 
1.457669079e-14 -0.598692880164 -0.369538654981 -0.7106391614 1555 1558 
1.32673649254e-14 0.313822994446 -0.687717639507 0.654644618451 1555 1556 
1.25326320405e-14 -0.439733282231 -0.8299847169 -0.34316178431 1556 1557 
1.16850522325e-14 0.343238953972 -0.837613293982 -0.424959986612 1557 1579 
1.67056177503e-14 -0.591263601001 -0.0413045438408 -0.805419945612 1557 1559 
1.22329568496e-14 -0.93003704085 0.315590227912 -0.188238972304 1558 1631 
1.23544368239e-14 0.24125803355 0.255169515477 -0.936313558387 1558 1861 
1.28916114664e-14 0.0256341216699 0.961844687882 -0.27239252596 1558 1559 
1.32864674858e-14 -0.994171198658 -0.0647234571921 -0.0862235573847 1559 1831 
1.53615436294e-14 -0.195366724453 0.796130917141 0.572719307994 1559 1578 
1.06632412712e-14 0.243511186135 0.969898088578 0.0 1560 1561 
7.13458042299e-15 0.455764778195 0.624955573622 -0.6338051735 1560 1735 
9.58376318083e-15 -0.039882399094 0.844418792504 0.534196871114 1561 1630 
8.82450146393e-15 -0.853578965275 -0.517248424555 -0.0621048897878 1562 1572 
7.5780367458e-15 -0.167637028997 -0.819764033236 0.547617344796 1562 1567 
1.04150324428e-14 0.460573400098 -0.886282742326 -0.0487344208579 1562 1564 
1.20238158216e-14 0.542066889971 0.818410033387 0.190705280601 1563 1595 
1.02223922651e-14 0.432216657082 0.572227149224 -0.696953980569 1563 1568 
9.48433640131e-15 0.740549879497 -0.319810578063 -0.59102205554 1563 1564 
1.13685258404e-14 0.671877354397 0.737137568207 0.0721735837133 1564 1573 
1.12518967708e-14 0.150982649397 -0.0494961763774 0.987296494527 1565 1581 
7.69066911757e-15 -0.370604223615 0.926856600456 -0.0599111978589 1565 1568 
1.14302764128e-14 -0.741185571307 0.283559187634 0.608471968125 1565 1567 
1.47302205835e-14 -0.171070023825 0.0717119264514 0.982645636307 1566 1583 
8.87195679783e-15 -0.805277678448 -0.592457398636 0.0228493193412 1566 1661 
1.13473543168e-14 -0.73877667062 0.273544477497 -0.615940297252 1566 1567 
1.04969688059e-14 0.0599126041172 0.181337485344 0.981594211615 1568 1650 
1.13810242289e-14 0.213513598866 -0.859449910758 0.464497356287 1569 1571 
9.32251479288e-15 0.859196045923 -0.362824190859 -0.360750275395 1569 1570 
1.05055541502e-14 0.257117773948 -0.909008867789 -0.328014220119 1570 1592 
1.14044988646e-14 0.209688863157 0.715039333311 -0.666895293495 1570 1573 
1.34948397044e-14 0.835887684721 -0.306822479028 0.455139258793 1571 1659 
1.25780813843e-14 -0.855609739018 0.193596224686 0.480054659684 1571 1572 
1.4391983087e-14 -0.723508531237 0.68978795897 0.0269810468219 1572 1573 
9.92899272866e-15 -0.723457317293 0.294882690482 -0.624222483502 1572 1663 
1.44035409832e-14 -0.358652354141 0.704890476454 0.611962339588 1573 1596 
1.03744645321e-14 -0.810783758419 -0.362232022977 -0.459801760124 1574 1580 
8.34253992144e-15 0.523727751949 -0.702377439756 -0.482053082098 1574 1588 
1.23027661724e-14 -0.408207572746 -0.91252462529 -0.0257950730051 1574 1577 
1.11397376229e-14 0.182351194493 0.692188372393 -0.698300292847 1575 1576 
1.12560127564e-14 0.870560642304 -0.0378373283972 -0.490604224046 1575 1577 
8.64751330779e-15 0.040481280988 0.96889600438 0.244134795937 1575 1587 
1.15649498604e-14 -0.172861300646 0.00348899531145 0.98493999698 1576 1623 
1.07741716918e-14 -0.90487084758 0.343935948653 0.250832239601 1576 1579 
1.34424274518e-14 0.354710915324 -0.806495859402 0.473016485248 1577 1579 
1.39504825162e-14 -0.771705513035 -0.499107616019 -0.39416010552 1578 1582 
1.23689751218e-14 -0.263575129354 0.0410442895439 0.963765281322 1578 1624 
1.44004804574e-14 -0.729603747739 0.330498136171 -0.598706399894 1578 1579 
1.01753187074e-14 -0.0891255719193 0.774154789734 0.626690508914 1580 1651 
1.15192283719e-14 -0.800683640828 -0.465524019725 0.377084996214 1580 1581 
9.86941187678e-15 -0.00963286699218 0.960724514675 -0.27733664521 1580 1582 
1.38961389314e-14 0.189793432674 -0.714554795324 -0.673342332988 1581 1644 
1.47252105266e-14 0.920835378328 -0.347974724843 -0.17599942298 1581 1583 
1.08249300948e-14 0.0994383460927 -0.135300887429 -0.985802051726 1582 1822 
1.28177887835e-14 -0.931295432151 0.310788122658 0.189998844389 1582 1830 
1.25723955346e-14 0.234592698099 -0.949930345686 0.206394293389 1583 1828 
1.46198233781e-14 0.553372172889 0.53866802946 0.635307793365 1583 1656 
9.30273259663e-15 -0.871695494229 -0.0839718231886 -0.482799853202 1584 1646 
6.48846487792e-15 -0.465719169905 -0.877244182526 0.116397160654 1584 1586 
8.2961734079e-15 0.482254926132 -0.78147768397 -0.395882325545 1584 1590 
8.90817713662e-15 -0.716954529692 0.504214554223 0.481397845511 1585 1589 
6.9387634767e-15 0.867260904411 0.218525151105 -0.447331288884 1585 1586 
9.79592062889e-15 -0.758519153196 0.594769355756 -0.266266985728 1585 1587 
7.28244245639e-15 0.330668989734 -0.771026838415 0.544220206969 1586 1588 
9.46820343115e-15 -0.168777017799 0.0498220007006 0.984394273911 1587 1664 
1.06514321509e-14 -0.880489200176 -0.195326114161 0.431956568997 1587 1588 
8.47782512632e-15 -0.874909434437 -0.274263276917 -0.399140497154 1588 1647 
9.11127153053e-15 -0.130251885088 0.175672437551 -0.975793851751 1589 1666 
7.84151112955e-15 -0.0627819592125 0.978898238392 0.194465072624 1589 1591 
1.01669169704e-14 0.687235142456 0.370889758817 0.624618800371 1590 1649 
7.36904900466e-15 0.874555947481 0.140624194837 -0.464086985976 1590 1591 
1.09096387357e-14 -0.0882454807371 -0.278252262855 -0.956445718975 1591 1629 
1.49370756498e-14 0.404787162378 -0.884233245092 0.232978371203 1592 1593 
1.21105125053e-14 -0.150218638146 -0.814345890362 0.560602471992 1592 1596 
1.08770780206e-14 0.814976267614 0.0647280896408 -0.575868003659 1593 1594 
1.31255275987e-14 -0.421405188299 0.87990027284 -0.21952944479 1594 1595 
1.27788899017e-14 -0.411434141434 0.708302966464 0.573610368596 1594 1598 
1.53936570502e-14 -0.85293210294 0.0878233553823 0.514581272515 1595 1596 
1.31451057665e-14 -0.0822257668898 -0.0271447944077 0.996243987884 1595 1648 
9.89448720943e-15 0.621018105567 -0.107246572146 0.776424294649 1596 1897 
1.41376061824e-14 -0.873576175349 0.486687441653 0.0 1597 1598 
1.12380781376e-14 -0.792029901774 0.0168494776573 0.610249727406 1597 1599 
1.01547367517e-14 0.254251154367 -0.643663069103 0.721840843937 1598 1645 
1.5160486363e-14 0.305946483292 0.422794942111 -0.853018866313 1599 1600 
1.18111100434e-14 -0.364539608578 0.659964361737 -0.65693067748 1600 1643 
1.25718173332e-14 0.172584254654 -0.363080723879 -0.915634786906 1600 1601 
9.60626377876e-15 0.78129898154 -0.180966190144 -0.597346749777 1601 1814 
9.64118003337e-15 0.353212245785 -0.63746647554 0.684746377859 1601 1654 
1.20875676333e-14 -0.741202649679 0.668803969394 -0.0576184226762 1602 1603 
1.083192656e-14 -0.694494565588 -0.0221080988661 0.719158209529 1602 1608 
9.5778341549e-15 -0.350865518211 -0.215635577595 -0.911259944146 1602 1782 
1.27064010511e-14 -0.0555375411426 -0.475794382122 -0.877801394089 1603 1784 
1.32986903691e-14 0.144662278676 0.562176436555 -0.814266835448 1603 1605 
1.06097657642e-14 0.907537110453 0.405125284086 0.11067925436 1604 1607 
9.72043729212e-15 0.274605201241 -0.595967813744 0.754595486623 1604 1609 
1.26509758843e-14 -0.204753535129 -0.959293237354 -0.194505718733 1604 1611 
1.46501741018e-14 0.661201945047 0.0730409715894 -0.746643826959 1605 1606 
1.0080011337e-14 0.090251026962 0.63009798873 0.771253056221 1605 1786 
1.15611620918e-14 0.667396181514 0.726182633759 0.165048839218 1606 1617 
1.28339231952e-14 0.799064186921 -0.594711573402 -0.0884000545411 1606 1607 
1.08441463837e-14 0.0816090889303 -0.679858883401 0.728787935729 1607 1608 
8.59451573812e-15 -0.926719955992 -0.230985720387 -0.296370916495 1608 1609 
1.17534337531e-14 -0.428689949298 -0.225212951321 -0.874930885229 1609 1768 
1.37863562605e-14 0.871583890523 0.453419566274 0.186419469745 1610 1613 
1.41876005798e-14 -0.291286530407 -0.64544336081 -0.706084290429 1610 1614 
1.31336257391e-14 0.233855346522 -0.971071015457 0.0482986526006 1610 1615 
1.1544708635e-14 -0.64525026617 0.753708127424 0.124804457705 1611 1618 
1.10152983899e-14 -0.558260554125 -0.431940710981 0.708358931549 1611 1612 
9.73259479004e-15 -0.399703455828 0.135965892131 -0.906504508305 1611 1762 
1.45584014767e-14 -0.46416854867 0.880362799947 -0.0975135831293 1612 1613 
1.23610927066e-14 -0.93668439816 -0.287420832609 -0.200029005962 1612 1615 
1.38304541408e-14 0.79776507729 -0.161570136176 -0.580918215029 1613 1616 
9.03476261354e-15 0.639950816902 -0.311133541441 -0.702608618889 1614 1622 
1.24146788116e-14 0.524304970749 -0.0462771636951 0.850272145709 1614 1628 
1.14184103777e-14 0.527168351143 -0.0695126740583 0.846912933954 1615 1626 
1.09252913499e-14 -0.48666248719 -0.634223310446 -0.600766523742 1616 1621 
1.36480956734e-14 -0.287116606916 -0.71510467893 0.637329861379 1616 1618 
1.52461159687e-14 0.815406880225 -0.332237469287 0.474056835921 1616 1620 
9.83322795784e-15 0.0426836726658 0.722365593695 -0.690192765199 1617 1619 
1.03411740711e-14 -0.64898970767 -0.053167145584 0.758937160751 1617 1785 
1.41534319305e-14 -0.989687360404 -0.130155025427 -0.0598213842475 1617 1618 
1.13256674565e-14 0.233068069311 0.0691936213258 0.96999562774 1618 1930 
1.45246977225e-14 0.98168819933 0.190494827477 0.0 1619 1620 
1.2771096555e-14 -0.942043198869 -0.335491596712 -0.0 1621 1622 
9.20263954254e-15 0.239411875361 0.658781118528 -0.713224643297 1621 1926 
1.10653532761e-14 -0.799852384473 0.176450153404 -0.573673693328 1622 1627 
1.02366731668e-14 0.0502767077154 -0.753878450699 -0.655087424878 1623 1668 
1.00386522091e-14 0.853070086404 -0.364723935639 0.373159320471 1623 1624 
1.08614437045e-14 -0.925120106569 -0.369704122078 0.0864387097295 1623 1625 
1.32677425606e-14 0.476739578176 0.411071270869 0.777006940038 1624 1821 
1.01902047522e-14 -0.100266709734 -0.844698310899 0.525767391994 1624 1889 
9.46466978566e-15 -0.320396601108 -0.820108987164 0.474096263611 1625 1681 
9.53120719768e-15 -0.0170205477349 0.76185943519 0.647518727117 1625 1761 
1.41123139816e-14 0.82982485418 -0.549769858812 0.0956232907179 1626 1629 
8.8689014822e-15 0.496192613209 0.424205030552 -0.757524245586 1626 1766 
1.09225951459e-14 -0.118162478826 0.982095656502 0.146716563749 1626 1628 
1.05514683513e-14 -0.534957358214 0.290246349055 0.793459313231 1627 1628 
1.37366946261e-14 0.561310587401 0.606279421519 0.563343312301 1627 1816 
1.10061746094e-14 0.409269225769 0.655834896735 -0.634333736343 1627 1933 
1.35132789976e-14 0.80387761771 0.524668510292 0.280185171008 1628 1818 
1.21038692299e-14 -0.90019957121 -0.341574656692 -0.270124944978 1629 1652 
1.24139337965e-14 0.143192105354 -0.71349407223 0.685873333683 1629 1667 
1.3804118587e-14 -0.803277327571 -0.200176824286 -0.56095879887 1630 1857 
1.04687718289e-14 -0.439179014611 -0.066606681452 0.895927085823 1630 1873 
1.50876549252e-14 -0.455544224339 0.399448111206 -0.795563112597 1630 1635 
1.34667682389e-14 -0.251336220484 0.740391316078 0.623418642125 1631 1636 
1.37269067293e-14 -0.0304602061255 0.330903565995 -0.943172839863 1631 1870 
1.32627020882e-14 0.571097194157 0.803181654498 -0.169550065479 1631 1825 
1.74569406815e-14 -0.0515893852611 -0.754510283186 0.654257417149 1632 1635 
1.58610299657e-14 -0.672866443704 -0.737303694583 0.0602827578343 1632 1641 
1.51877075616e-14 0.668871328085 -0.743200801445 0.0162393102191 1632 1634 
1.41143480263e-14 0.494772507563 0.866873223247 -0.0610817532183 1633 1634 
1.33553748957e-14 0.215440239377 -0.769035958141 -0.601804950414 1633 1826 
1.36593409417e-14 0.943777220138 -0.330279065886 -0.0141526458859 1633 1642 
1.37680087188e-14 0.722128283992 0.0714779442837 -0.688056425694 1634 1636 
9.85816967563e-15 -0.806484841223 0.170834537507 0.566036890734 1635 1637 
1.27402076105e-14 -0.204533173404 0.841144485541 -0.500641723612 1636 1637 
1.31767388174e-14 0.0107439630065 -0.266145934484 0.963872869634 1637 1874 
1.55919740687e-14 -0.0402338377576 -0.999190291336 0.0 1638 1639 
1.08849659788e-14 -0.718500642788 -0.175691351091 0.672970560623 1638 1641 
1.60340901723e-14 0.467173109958 -0.748625254903 -0.470435450465 1639 1640 
1.15120537536e-14 -0.329601128485 -0.713142550933 -0.618700895547 1640 1843 
1.5168246757e-14 0.720233427148 0.159098965294 -0.675241682407 1640 1642 
9.86829231724e-15 -0.126252773119 0.664839202355 -0.736239819822 1641 1858 
1.64459538963e-14 0.0976289069718 0.993729479609 -0.0545006227401 1641 1642 
1.36100546905e-14 0.262474843896 0.692001809689 0.672488253956 1642 1827 
1.24223746846e-14 0.853787026466 -0.124009695764 -0.505637527083 1643 1645 
1.61183935526e-14 0.0941323232401 -0.217521448806 -0.971505802881 1643 1655 
1.09894046184e-14 0.435254069316 0.8881748787 0.147306754736 1643 1649 
1.35220791211e-14 -0.778884976028 -0.0953883909084 0.619870348539 1644 1651 
9.69119497811e-15 0.374668273897 -0.795226408101 0.476695546857 1644 1650 
1.32846514484e-14 -0.867597595815 -0.264418522383 -0.421138049525 1644 1657 
1.12935258591e-14 0.67033396132 0.152657450446 0.726187360895 1645 1912 
1.33703750909e-14 0.420143931671 -0.733020930706 -0.534938680437 1645 1648 
8.24883763867e-15 -0.292637075269 0.794519642947 -0.532073377598 1646 1647 
1.02130366874e-14 -0.861411642721 0.0976076820111 0.4984402895 1646 1650 
1.02962260834e-14 -0.301313735477 0.809219001414 0.504355668713 1646 1649 
1.00731096158e-14 0.0352782534453 -0.0868601685312 -0.995595678956 1647 1902 
1.16147941356e-14 -0.877037208115 0.439410236154 0.194227649795 1647 1651 
1.23234914138e-14 0.838411888424 -0.125310974979 0.530436296739 1648 1898 
1.03985452409e-14 -0.557342014466 -0.828319448801 -0.0570681141179 1648 1650 
1.02367361377e-14 -0.0877735615542 0.228802816366 0.969507644691 1649 1653 
1.26526695861e-14 -0.0989845456213 0.117268763025 0.98815489522 1651 1910 
1.30593887101e-14 -0.2505069563 0.66050301189 -0.707800844962 1652 1665 
1.26003867831e-14 -0.0450163318171 0.985378605329 0.164324477879 1652 1817 
1.14862765798e-14 -0.713168737442 -0.0299478247821 0.700352396816 1652 1653 
8.48528045581e-15 0.241626113477 -0.658326235013 0.712897881592 1653 1906 
1.0644178887e-14 -0.492557790899 -0.777163356654 0.391668149967 1653 1655 
8.90886562925e-15 0.627745049178 0.447329046902 0.637050136983 1654 1921 
1.40377401044e-14 0.400321834947 -0.774725726422 -0.489430768633 1654 1655 
1.10584869449e-14 0.705948956391 -0.0673035087522 -0.705057663372 1654 1819 
1.04637237643e-14 -0.893107032843 -0.0862946816297 -0.44148958743 1655 1914 
1.10851311021e-14 -0.629140984955 0.396777619205 -0.668392954742 1656 1853 
1.11800064466e-14 -0.671035175408 0.584473495119 0.456182558707 1656 1657 
1.08438415966e-14 0.794761767799 0.529253944091 -0.297058908482 1656 1658 
1.11768722394e-14 0.00423816673266 -0.139886014277 -0.990158543342 1657 1908 
9.41716317099e-15 0.432287669342 0.900869729658 -0.0395107722059 1657 1899 
1.21818533276e-14 -0.800234624532 0.235177602442 -0.551648475943 1658 1672 
1.12301151818e-14 -0.177810986306 0.943976727969 0.278012931717 1658 1900 
1.32436187659e-14 0.0654479538727 -0.150783741687 -0.986397905805 1658 1661 
1.61910648917e-14 0.691589734231 -0.71272311104 -0.117172550093 1659 1660 
1.09428187136e-14 0.679359711501 -0.109860998986 -0.725534935955 1659 1663 
1.22069277472e-14 0.141609231229 -0.77032029796 0.62173423919 1660 1662 
1.21317159041e-14 -0.749900137275 0.357314990973 0.556754686861 1661 1662 
1.00625775532e-14 -0.107966263371 0.754695103996 -0.647131042354 1661 1663 
1.34921656096e-14 -0.82756181076 0.251988661611 -0.50164047264 1662 1670 
9.71471088214e-15 0.137659950556 -0.604081685003 -0.784942708646 1663 1896 
9.46237725393e-15 0.956168908074 0.268764723407 0.116217652207 1664 1909 
1.08461070389e-14 0.797497048007 -0.595578689733 -0.0963560208593 1664 1666 
1.13249327606e-14 -0.176240138638 -0.753305892998 0.633616323265 1664 1669 
1.04503378997e-14 0.874780776365 0.458557976086 0.156471006486 1665 1667 
1.09729007307e-14 0.859066628685 -0.506772703943 -0.0720135682918 1665 1903 
1.21681945218e-14 -0.245457086925 -0.141934515473 -0.958960589282 1665 1917 
9.91193740359e-15 0.058492431292 -0.972360111772 -0.226040811615 1666 1667 
1.13768973059e-14 0.60501598554 0.420049640349 -0.67639778007 1666 1764 
1.27423196684e-14 0.623430498477 0.314807783536 -0.715702782581 1667 1767 
1.01512062298e-14 -0.749295855338 0.312227081559 0.584011961105 1668 1760 
7.68732121064e-15 -0.813123870815 0.559796430133 -0.159554152314 1668 1824 
8.90224402822e-15 -0.094453280347 -0.994250523216 0.0504427885385 1668 1669 
6.77666692851e-15 0.957987231873 0.256498753627 0.12833102881 1669 1911 
9.73613669206e-15 0.785426725499 0.145672197227 -0.601568341776 1669 1765 
1.31750275367e-14 -0.578610265926 0.8156041688 0.0 1670 1671 
8.97321634555e-15 0.575553318873 -0.31593842373 -0.754268711763 1670 1672 
9.93907059022e-15 -0.238278896878 0.745033591852 -0.623015340353 1671 1836 
1.01646163509e-14 -0.106925447629 0.6466985869 -0.755213801748 1672 1851 
9.42464362537e-15 -0.371040047858 -0.694299759196 -0.616666139225 1672 1977 
1.12446135313e-14 0.823362290881 0.552145793176 -0.131185216521 1673 1678 
1.0597663795e-14 0.0539363192403 0.0765581345938 0.995605205638 1673 1722 
1.04530292277e-14 -0.0236083204376 0.996706054506 0.0775866490886 1673 1674 
8.1349278688e-15 -0.0610154334562 0.645097714526 -0.761660065642 1674 1734 
7.99090427439e-15 -0.755946686924 0.622432212696 0.202787443217 1674 1676 
1.31863923788e-14 0.557600847838 0.406606897351 0.7237072098 1675 1678 
1.19023277398e-14 0.169652500203 0.0753353043875 -0.982620283267 1675 1723 
1.10691001054e-14 0.880759633014 -0.412938037021 0.231828916305 1675 1687 
1.2687497849e-14 -0.190865085785 0.712528613359 -0.675184044667 1676 1724 
1.15235198948e-14 -0.592575906144 -0.802900117081 0.0648474937801 1676 1677 
1.42425546986e-14 -0.787142717769 -0.0964262999132 -0.609186597479 1677 1688 
9.1081432333e-15 0.6576913689 -0.728908223158 -0.19009172914 1677 1678 
1.43324810498e-14 -0.776352792876 0.0246085388144 0.629818037858 1679 1683 
1.28117577339e-14 -0.77659954358 -0.629186553528 -0.0318971749558 1679 1680 
1.13649837655e-14 -0.482553157335 0.868503971444 0.113328292722 1679 1685 
1.42654400027e-14 -0.163498410219 -0.754107999411 -0.636073419568 1680 1684 
1.09450825762e-14 0.412573098345 -0.903770869022 -0.113937065212 1680 1682 
9.28249194535e-15 0.72393624991 -0.520882081944 0.452325284255 1681 1890 
1.04550009331e-14 0.261009767404 -0.0773758556994 -0.962230158681 1681 1778 
1.26004938422e-14 -0.557400619757 -0.296491686116 -0.775498052324 1681 1684 
1.0303952457e-14 0.720713141943 -0.536000765513 0.439631375586 1682 1863 
8.6007706665e-15 -0.977665223577 -0.20906770937 0.0214803051063 1682 1685 
9.018088112e-15 0.111624213863 0.914144353091 -0.389718021897 1683 1689 
9.86055607353e-15 0.056294817837 0.723214392627 0.688325385107 1683 1686 
9.36543725874e-15 0.856580183338 0.182478193964 -0.482671832863 1684 1686 
9.61004712993e-15 -0.289143248793 -0.814446428397 0.503063810016 1685 1690 
9.58260485432e-15 0.0147450194449 -0.156606138606 -0.987551062858 1686 1773 
1.2407949826e-14 0.937126670525 0.337167124276 -0.0900662739267 1687 1689 
1.04165067132e-14 0.0812855488898 0.726811766144 0.682009762493 1687 1688 
1.09015138636e-14 -0.0946559082629 -0.108568920208 0.989572154315 1687 1721 
1.00866342049e-14 0.193259226021 0.868688925176 -0.456103522058 1688 1727 
1.29372236338e-14 -0.951792070376 -0.1982391824 0.234079220204 1688 1691 
1.4042347833e-14 0.787659181775 -0.221450212212 -0.57493722864 1689 1690 
1.05226837946e-14 0.0417574547022 0.090338232454 -0.99503533542 1689 1716 
1.05243528977e-14 0.875265400866 -0.349115273168 0.334707340953 1690 1715 
9.96618484416e-15 -0.0932852456871 -0.728697816269 -0.678452176282 1690 1691 
1.12542151075e-14 0.831126570446 -0.536670149304 0.145649492769 1691 1696 
9.46780687094e-15 -0.362234283002 -0.896975487116 -0.253419217367 1692 1694 
9.61753032473e-15 0.870734932721 0.418986776949 0.257431073651 1692 1693 
8.63197662314e-15 0.86527627687 0.260980831795 -0.428002301538 1692 1697 
1.27928767452e-14 0.607752243797 -0.793112582979 -0.040120330014 1693 1695 
1.21182919845e-14 0.0370792801802 -0.206799977073 -0.977680365183 1693 1860 
1.08795226705e-14 -0.413297759036 0.654987195414 0.632595238853 1694 1697 
1.16930506948e-14 -0.263294290865 0.954349212297 0.141045019002 1694 1699 
1.08052563199e-14 0.124867253544 -0.000448435325049 0.992173355769 1695 1862 
1.05702260138e-14 -0.280379583311 -0.928471983582 -0.243571478146 1695 1701 
1.03224088877e-14 0.0022636610799 0.896727030409 -0.442578251581 1696 1710 
9.18255281666e-15 0.555669871672 0.396143189383 0.730959347174 1696 1714 
1.05548749532e-14 0.404985915452 -0.0398890555148 -0.913452391499 1696 1697 
1.32584494645e-14 -0.905951757992 -0.423380930359 0.0 1698 1700 
7.99920435278e-15 -0.487887282439 0.556543017514 0.672477411733 1698 1706 
1.49720499657e-14 0.256219424804 0.49371932242 -0.831019155629 1699 1709 
1.37735372765e-14 0.98162175154 -0.0308997778792 0.188318720872 1699 1701 
1.8253586906e-14 0.361877383287 0.183068902043 0.914073594723 1699 1707 
1.11630564834e-14 -0.349609453213 -0.775943709886 -0.52505674866 1700 1705 
1.35296904922e-14 -0.024233028094 -0.496545419153 0.867672407691 1701 1712 
1.63779685336e-14 0.66458752613 -0.21502374441 -0.715603388374 1701 1702 
1.15254331195e-14 -0.61235108421 -0.133093775232 -0.779302378196 1702 1705 
1.11627632629e-14 0.460650023914 -0.74002705909 0.490062758515 1702 1704 
1.04698604048e-14 0.266118577863 0.063277281008 0.961861158497 1703 1708 
1.06255993353e-14 0.491918342946 0.68673099595 -0.535179299931 1703 1706 
1.08970059034e-14 -0.166972522721 -0.382789354462 0.908621200923 1704 1711 
1.35106057292e-14 0.851270749013 -0.178034802651 -0.493600770786 1705 1707 
1.82338884993e-14 0.667471988965 0.676064896901 0.312117604638 1706 1707 
1.28701602222e-14 -0.647186009011 -0.621228061626 -0.441843824432 1708 1709 
6.55083305801e-15 -0.551514548632 0.250243630534 0.795744825949 1708 1729 
1.3051152278e-14 -0.760219536896 0.276057888059 -0.588097184284 1709 2015 
1.25072877531e-14 0.434025621599 -0.336298959536 -0.835777942764 1709 1710 
1.32635762705e-14 -0.488239541937 0.102716001799 -0.866643855724 1710 2007 
1.29733777041e-14 0.919394505551 0.284260103318 -0.271863820369 1710 1728 
1.03182294438e-14 -0.745272582613 0.404332234687 0.530173765475 1711 1712 
6.60179472042e-15 0.596823981298 0.0952550084374 0.796697946976 1711 1738 
1.36462455146e-14 -0.727067450905 -0.38190050646 0.570547916481 1712 2016 
9.9769954796e-15 0.190837218403 0.267154075732 0.944568608356 1712 1713 
1.06490356787e-14 -0.791560381082 -0.446957452807 0.416726767176 1713 2020 
9.11380367025e-15 0.276468947233 0.944224533274 0.178899278869 1713 1866 
8.58532002518e-15 -0.910117861237 0.137492387667 -0.390872513733 1713 1740 
8.81175293658e-15 -0.344929867493 0.825987361457 0.44583434729 1714 1715 
7.66789053562e-15 0.0158674287843 -0.884288412773 0.466671434458 1714 2006 
8.64954317619e-15 -0.927243768565 -0.363005986406 0.0919002039805 1714 1864 
1.00571307605e-14 0.937008649915 0.332302116429 -0.107657296092 1715 1859 
9.13607459052e-15 -0.355891723364 0.0286970494365 0.934086484537 1715 1717 
9.64217564569e-15 -0.853094059552 -0.33133266804 0.403049858759 1716 1720 
8.10893935419e-15 -0.911415116569 0.349615043388 -0.217006467017 1716 1717 
7.01641661529e-15 -0.056392370571 -0.723898620957 -0.687597765498 1716 1741 
7.70684340743e-15 -0.630082246678 -0.3557233851 -0.690258817918 1717 2004 
7.31404139114e-15 -0.0980017195238 -0.726593266445 0.680042563468 1717 2011 
1.21135567914e-14 0.0984503732463 0.658490145457 -0.746122143046 1718 1807 
1.20830652523e-14 -0.704878287874 0.356392777295 0.613295024907 1718 1722 
1.14070304958e-14 -0.136668764879 0.916652138364 0.375593538201 1718 1746 
1.19149082662e-14 0.761092662311 -0.216826322888 -0.611329947802 1719 1745 
8.75416872011e-15 0.701200470188 0.263457417733 0.662501388413 1719 1743 
9.56825382772e-15 0.174739326162 -0.900580668798 -0.398020887491 1719 1723 
9.91578246232e-15 -0.10926446676 -0.725078362159 0.679943118969 1720 1996 
1.22254374206e-14 -0.730040885388 -0.20785191415 -0.651028330755 1720 1721 
8.48180431616e-15 -0.210194554259 -0.770594539849 -0.601666273373 1720 1742 
1.01755048668e-14 -0.185856314597 -0.758481216693 0.62463083037 1721 1998 
9.66665904674e-15 -0.83439169441 0.413098582922 -0.364883626773 1721 1723 
1.17469342076e-14 0.0575128675118 -0.767463783638 0.638507330321 1722 1733 
1.09664595623e-14 -0.767165501901 -0.503386414679 0.397566611036 1722 1723 
1.16570203319e-14 0.197079001356 0.829440318641 0.52267449243 1724 1726 
8.07086084534e-15 0.63938485045 -0.0723334700768 -0.76547689849 1724 1732 
1.30205049015e-14 0.758752484676 0.00344103689058 0.651369961131 1724 1727 
8.57205823301e-15 -0.77816880701 0.115136590032 -0.617411429626 1725 1731 
1.26332947818e-14 0.445846317708 -0.895109524576 0.0 1725 1726 
1.30791251295e-14 0.654326601689 -0.711187354277 0.257039384994 1727 1730 
9.75764610566e-15 0.0643612369315 -0.0598879076339 -0.996128038808 1727 1994 
1.47221229699e-14 0.964590961061 -0.263625177197 -0.00812673285501 1728 1730 
1.43056434337e-14 -0.797247189339 -0.0361555377776 -0.602569245962 1728 2009 
1.32646873391e-14 -0.688441364723 -0.609600813654 -0.392982614539 1728 1729 
1.04715418334e-14 -0.968654958994 0.248410085175 0.0 1729 1731 
1.16454576976e-14 0.089131009661 0.88629260919 0.454467902071 1730 1731 
1.10545947408e-14 -0.416554016746 0.443317650483 0.793695289077 1730 1992 
1.17432721787e-14 0.697109379111 -0.71696479241 0.0 1732 1734 
1.11985557535e-14 -0.834034645623 0.00562271267258 -0.551683419183 1732 1993 
1.51611827514e-14 0.70508274158 -0.357849815754 -0.612210614814 1733 1806 
1.13303419027e-14 -0.00730463745588 -0.837195722962 -0.546854609312 1733 1734 
1.32327174329e-14 0.865147485283 -0.37445515419 0.3336212916 1733 1997 
9.2736939383e-15 0.960850087579 0.277068780628 0.0 1735 1736 
7.4492628727e-15 0.0879396121729 -0.789797385075 -0.607031066041 1735 1883 
1.04149852022e-14 0.808864144619 -0.374967014583 -0.452922215755 1736 1737 
9.02681300558e-15 0.573789926544 0.529356306683 -0.624937613504 1737 1739 
9.87700367665e-15 0.107832986305 -0.786134839263 -0.608575436212 1737 1884 
1.05230007428e-14 -0.767882857514 0.400665731398 0.49982285744 1738 1740 
1.08874946497e-14 0.865122172322 0.501561189644 0.0 1738 1739 
1.09570308005e-14 0.0247562823212 -0.856924525419 -0.514847049346 1739 1879 
9.68605452067e-15 0.606496757727 0.540195061778 -0.583396073091 1740 2017 
1.04210519881e-14 0.538120516786 0.79340823456 0.28448142777 1740 1876 
1.02544365392e-14 -0.110836907206 -0.986403555258 0.121339219446 1741 1775 
7.91617402511e-15 -0.905974742237 0.147104437296 -0.396950942759 1741 2003 
9.28238695988e-15 -0.852447912525 -0.41706233955 0.315264272255 1741 1742 
1.00682623174e-14 -0.533248829686 0.839744685739 0.102345241276 1742 1743 
9.11551688851e-15 0.0834876640796 0.635188522441 -0.767831590198 1742 2043 
1.36358329373e-14 -0.591833827223 0.275264361144 0.757602964909 1743 1788 
1.18110362242e-14 0.748425891833 0.593314717349 -0.296371946397 1743 1772 
1.23129767548e-14 0.559929775552 -0.641221298945 0.524703623228 1744 1745 
1.23167876858e-14 0.0399215362469 -0.977728807169 -0.206040410056 1744 1747 
1.33130381096e-14 0.937001854213 0.348236471123 -0.0275478743633 1744 1751 
1.36405477306e-14 -0.683168476564 -0.671778208042 0.28634746695 1745 1746 
1.2754708715e-14 -0.560173143072 -0.301970479732 -0.771375316659 1745 1790 
1.25971193379e-14 -0.673925005604 0.551740751418 -0.491332097514 1746 1750 
1.56360831626e-14 -0.152740506443 -0.361822576995 0.919649259483 1746 1809 
1.16497145924e-14 0.586691659499 0.213707788547 0.781102987953 1747 1787 
1.42821283911e-14 0.947229620541 -0.278873005069 -0.158069266505 1747 1756 
8.56491766547e-15 0.0797286082143 -0.996816607522 0.0 1748 1749 
5.92987534869e-15 -0.543539328722 0.494008205298 -0.678616895775 1748 1754 
5.62635195332e-15 0.481834035135 0.520658341845 0.704805543149 1749 1752 
1.39518722965e-14 -0.741602198293 0.0354800925948 0.669900994563 1750 1759 
1.32195129277e-14 -0.510870805701 -0.30929481338 -0.8020896074 1750 1753 
1.44793210565e-14 -0.594688703409 -0.728214887361 0.34065880858 1750 1751 
8.26219542818e-15 0.540077297408 0.350955899077 0.764948671302 1751 1754 
9.00059272002e-15 -0.0665035589958 -0.97856199473 -0.194919724788 1751 1756 
1.06637827978e-14 0.654785241278 -0.508343734791 -0.559323640751 1752 1755 
9.63617522407e-15 0.45384732839 -0.713156644125 0.534256683115 1752 1756 
8.26480493888e-15 0.374360028808 0.60057930336 -0.706511903089 1753 1754 
1.12979095487e-14 -0.133364691234 -0.22922646852 0.964193489535 1755 1757 
1.3861834233e-14 0.617272655428 -0.426959054955 -0.660818003881 1756 1758 
1.17451937351e-14 -0.470680196661 0.721507920151 -0.507825239261 1757 1758 
7.24839606309e-15 0.267249789297 0.545525772955 0.794341979983 1757 1797 
1.15412370265e-14 -0.378506216177 -0.30111586717 -0.875249837963 1758 1795 
1.07850730482e-14 0.685830411427 0.559204766437 -0.465753879164 1758 2076 
6.87034467284e-15 0.321912778353 -0.524830583421 0.787987957928 1759 1812 
8.47978358753e-15 -0.422921909981 0.711228558217 0.561507788044 1759 2077 
1.38832715684e-14 -0.880253286566 -0.474060458307 -0.0205142233502 1760 1761 
9.64894047052e-15 0.0338535730998 -0.288028774693 0.957023176594 1760 1946 
1.3583725903e-14 -0.315663580873 -0.922439407878 0.222400635126 1760 1765 
1.11900810765e-14 -0.339457991275 -0.449912162006 0.826043169961 1761 1771 
1.08450646775e-14 -0.791554463191 0.52692019733 -0.309510318806 1761 1763 
1.5134791051e-14 0.155293803442 -0.464546114411 -0.871826096305 1762 1927 
1.04889656965e-14 0.939670767687 0.340171898443 0.0360822375203 1762 1766 
1.33334361029e-14 0.271174165609 0.89415515927 0.356302011021 1762 1768 
1.26232634187e-14 -0.951869688971 0.223123039239 0.210143295348 1763 1769 
1.01213727483e-14 0.922323798123 0.382273899444 0.0564400320694 1763 1764 
1.18788323378e-14 0.399599878574 -0.853082768598 0.335514123347 1764 1765 
1.04246732733e-14 0.220131766256 -0.884814511036 -0.410664445193 1764 1767 
7.02954901376e-15 -0.197401790098 -0.139162907031 -0.970394877652 1765 1955 
1.29564537303e-14 0.535094759453 -0.289352121272 -0.793693233133 1766 1934 
1.33856549048e-14 0.925499844853 -0.294580926343 -0.238059057826 1766 1767 
1.05148385062e-14 -0.204441475106 -0.1207210316 -0.971406256819 1767 1953 
1.26495883054e-14 -0.441187836368 0.802705059494 0.401270333445 1768 1769 
1.14281885605e-14 0.363832724984 -0.0768934945471 -0.928285052517 1768 1781 
9.47634570286e-15 0.0983064533071 0.547480676126 -0.831023916928 1769 1770 
8.91184947141e-15 0.941953718115 -0.33195832594 -0.0502679099323 1770 1771 
1.04246916317e-14 0.436560357476 -0.388332372139 -0.811549766206 1770 1780 
7.88884778122e-15 0.605301142618 0.795806805418 0.0173797352387 1770 1779 
1.1185242319e-14 0.57270179002 0.0506527751725 0.8181973821 1771 1947 
8.75597183999e-15 -0.206695616493 -0.977559078828 -0.0406837746978 1771 1778 
1.11917958117e-14 0.302578824839 0.461911144189 -0.833717068095 1772 1774 
1.20005574908e-14 -0.464295825073 0.453081815152 0.76101659351 1772 1791 
1.20586888188e-14 -0.914286271265 0.298472579795 0.273851662925 1772 1775 
1.11354767023e-14 -0.0879156358582 -0.568580962553 0.817915967563 1773 1775 
1.06752175675e-14 -0.957233229777 -0.288606706116 0.0202660552627 1773 1778 
1.05310727203e-14 0.890791130196 -0.45115778353 -0.054293800064 1773 1774 
9.78614214362e-15 -0.235751274544 0.970183825829 0.056255494406 1774 1779 
1.20785788002e-14 -0.925827561154 -0.0152670806657 -0.377637714291 1775 1777 
1.20033669648e-14 -0.473200115276 0.389022159954 -0.790407116597 1776 1778 
9.38194773189e-15 -0.833810280704 0.551415187106 -0.0264897569107 1776 1892 
8.66498261908e-15 -0.531276903587 -0.579984350886 -0.617545953304 1776 1948 
9.00417955036e-15 -0.749238166363 -0.502186964826 0.431799053291 1776 1777 
6.77504636707e-15 -0.218409876452 -0.393357377359 -0.893066122717 1777 1959 
7.97053457981e-15 0.370949916508 -0.878534728454 0.300953302595 1777 2002 
9.31596558272e-15 0.466786803736 -0.350215022955 -0.812071128384 1779 1794 
1.2870410555e-14 -0.35759125279 -0.153670893133 -0.92114806222 1780 2090 
1.10402640131e-14 0.112382009971 -0.833862275935 0.540410944196 1780 1781 
1.09606655037e-14 -0.721911117216 -0.651020864498 0.234555266044 1780 1793 
1.3561775308e-14 -0.243361793308 -0.880826278349 -0.406103564289 1781 1929 
8.93784801819e-15 0.973287304472 0.208188261533 0.0967960263315 1781 1782 
9.85243888756e-15 0.569027124099 -0.747032148273 -0.343731147099 1782 1783 
8.44447583568e-15 -0.0317062550074 0.847361277098 -0.530069410047 1782 1792 
1.5800610388e-14 0.646592851451 -0.165326664423 0.74470449071 1783 1784 
1.38752267817e-14 -0.825246725716 -0.512655495195 -0.236964522536 1783 1935 
1.38986481536e-14 -0.492150649089 -0.170188125778 0.853711743181 1783 1800 
1.3857008189e-14 0.850897595956 0.0943521166451 -0.516789085877 1784 1799 
1.28430978738e-14 -0.177528468852 -0.77592918775 0.605324324924 1784 1786 
1.32680950278e-14 0.796286794758 0.126630170837 0.591516813225 1785 1925 
1.48401654506e-14 -0.738704698361 -0.674029204574 -0.0 1785 1786 
1.30763296752e-14 -0.540427695736 0.435858110676 0.719698279169 1787 1798 
1.19991040117e-14 0.795745038945 0.54604930782 -0.261954168556 1787 1789 
1.10573803645e-14 -0.393707502981 0.882839490211 -0.256103175733 1787 1790 
1.40792362784e-14 -0.995470935539 0.016783134307 0.0935731954098 1788 1790 
1.41672530879e-14 -0.741755831428 -0.610307303464 0.27807064189 1788 1791 
1.46595599156e-14 -0.311286239454 -0.349888600362 0.883560323047 1788 2049 
1.19987124201e-14 0.283713260367 0.884653651437 0.369992841674 1789 1792 
9.73663603473e-15 0.915930242882 -0.399107504321 0.0422491440101 1789 1794 
1.53033920383e-14 0.164489782444 0.370770924969 -0.914041592417 1790 2048 
1.14308687285e-14 0.0535879579909 -0.948575355529 0.311982572657 1791 1794 
1.08638574412e-14 0.510812185727 0.298289263252 0.806284333434 1791 1960 
9.65431388516e-15 0.622780458485 -0.326233877085 -0.71113708803 1792 1796 
9.90390078284e-15 0.977842444637 0.0312622959265 0.206994739837 1792 1793 
1.12205259424e-14 0.510562606422 0.302451393368 0.804890663117 1793 2096 
1.18131425686e-14 -0.334961901448 -0.865109931658 -0.37334344875 1793 1794 
7.90974706944e-15 -0.257332370522 0.965996392498 0.0251201266544 1795 1797 
1.00804700688e-14 -0.973522390149 0.133671241663 -0.185435042619 1795 1798 
9.17086016859e-15 0.371797119578 0.307285089593 -0.875981036089 1795 2078 
8.39512733464e-15 0.408621604147 -0.912653384384 0.00960128096537 1796 1801 
9.33016605744e-15 -0.505237006341 -0.846236221268 -0.169173949642 1796 1798 
9.41591202276e-15 -0.226410095284 -0.359311698657 -0.905336165168 1796 2106 
7.81902561552e-15 0.448836385915 0.879094788851 0.160431452321 1797 1803 
7.57729231848e-15 -0.476128502111 0.623086602537 0.620535845231 1797 1805 
1.0514412976e-14 -0.187094854636 -0.337020153212 0.922720397356 1798 2074 
1.246776332e-14 0.807821942767 -0.132359357581 0.574373318709 1799 1800 
1.53029247331e-14 0.920728223315 0.390204483304 0.0 1799 1802 
1.21370298964e-14 0.451098746413 0.373028801638 0.810777055752 1800 2098 
1.27437419939e-14 -0.176046791882 -0.670373878047 0.720837284482 1800 1801 
1.21001919079e-14 -0.342291304106 -0.123025498589 -0.931504905961 1801 2104 
1.03274069334e-14 -0.950453083188 -0.229473141204 -0.209716508946 1801 1803 
9.57077500545e-15 0.359702167373 0.68026610241 -0.638633212962 1802 1803 
1.12301640926e-14 -0.868097829652 -0.178703679701 0.463110303292 1803 1804 
1.02191911311e-14 -0.623053024934 -0.782179600936 -0.0 1804 1805 
7.58836780487e-15 0.701755143278 0.194458206421 0.685365395128 1804 2100 
7.58056778873e-15 -0.122261656507 -0.774803229038 0.620267719312 1805 2082 
1.38705406991e-14 -0.911160649021 -0.168736555277 0.375917872134 1806 1808 
1.42495838708e-14 0.546085735983 -0.836390930868 0.0473347622485 1806 1807 
1.15931338789e-14 -0.839281005712 0.358171401277 -0.409048457715 1806 1995 
1.20170814079e-14 0.623531501459 0.661844344122 -0.416137634494 1807 1810 
1.24496547471e-14 0.118963127868 -0.955448367758 -0.270122547663 1807 1809 
9.84317325285e-15 -0.629738448722 0.776807238767 0.0 1808 1810 
6.51562463378e-15 -0.204604608964 0.563669451522 -0.800258522861 1808 2060 
1.60291663969e-14 0.754986740029 -0.0493969615322 -0.65387687111 1809 1813 
1.22539740362e-14 0.67182245763 0.444404588366 0.592586826772 1809 2046 
8.21732648373e-15 -0.606602334016 0.511551400559 0.608562875103 1810 1811 
1.24130403969e-14 -0.202075108804 -0.979370027314 -0.0 1811 1813 
6.19135830225e-15 0.196070602368 -0.556036958635 0.80769995637 1811 2086 
1.64309908896e-14 0.903482517422 -0.428624941777 0.0 1812 1813 
8.86719212681e-15 -0.404345728206 0.680991266581 0.610536998815 1812 2079 
1.31268655273e-14 -0.400070481959 -0.449918474659 -0.798446601612 1813 2072 
1.2401683356e-14 0.996523926976 0.0833070403042 0.0 1814 1815 
9.28197207548e-15 0.435431682528 -0.654375520449 0.618216732294 1814 1819 
9.85870972306e-15 0.40995879091 0.694691037649 -0.591048349939 1815 1818 
9.33705429253e-15 -0.621832104869 0.22502731898 0.750125015625 1816 1818 
1.43991473033e-14 0.235240465536 0.104723135614 0.966278939148 1816 1820 
1.27774908569e-14 0.250168606587 0.101537197 0.962863368243 1817 1915 
1.30276388606e-14 -0.969280624763 0.142762448446 -0.200284681821 1817 1818 
1.49132580736e-14 -0.594349511988 -0.620850472894 0.511168610056 1817 1819 
8.73993243086e-15 -0.583371221515 -0.449578188809 -0.676429944676 1819 1918 
1.1748469937e-14 0.80114151189 -0.0525978233393 0.596159162395 1820 1939 
1.11140020899e-14 -0.368421859978 -0.616001038941 0.696281590389 1820 1932 
1.00806979689e-14 0.0189300021288 0.762186137787 -0.647081097224 1821 1885 
9.97769843938e-15 0.865056960729 0.422228509948 -0.270923494887 1821 1822 
1.12352756662e-14 -0.188263459141 0.794327399474 0.577581901029 1821 1824 
9.10879076777e-15 0.916499412773 -0.253330055139 0.309600887516 1822 1833 
9.53369840366e-15 0.0832139862512 -0.83755763213 -0.53997467103 1822 1823 
9.34895347419e-15 0.499398745711 0.563573193336 0.658016829979 1823 1905 
8.73167375179e-15 0.0308830227887 -0.997096597237 0.0696032663145 1823 1904 
7.93730373494e-15 0.654193461728 0.754679433915 0.0498985636946 1823 1824 
7.52132944399e-15 0.140530965615 0.182011380884 -0.973202396695 1824 1944 
1.36843581524e-14 -0.59462674478 0.29925034147 0.746236066887 1825 1826 
1.56499281903e-14 -0.30790651625 0.905671992948 -0.291464952337 1825 1831 
1.32402599955e-14 0.321437908094 0.0433304332991 0.945938763763 1825 1835 
9.70147570774e-15 0.338906174682 -0.909243638049 0.241699423726 1826 1832 
8.94927978169e-15 -0.955126044491 0.295586958072 -0.019041779156 1826 1827 
1.21806515801e-14 0.270031732253 0.0616653439483 0.960874731134 1827 1846 
1.09505543812e-14 -0.806427184018 -0.549905311582 0.217438141019 1827 1844 
1.1812727619e-14 0.605043185896 0.406064905147 0.68486059604 1828 1856 
1.41296261754e-14 0.536485522961 0.752865630873 -0.381282868096 1828 1830 
1.29269330113e-14 0.261664675009 -0.472031859882 -0.841853622139 1828 1829 
1.15015320538e-14 -0.505564453196 -0.817946816679 0.274531580604 1829 1832 
8.09451018906e-15 0.997688831453 -0.0112284173937 -0.0670143136657 1829 1842 
1.44028687187e-14 -0.331262528287 0.00360808214773 -0.943531726598 1830 1834 
1.80442581729e-14 0.0229614565468 0.807423589494 0.589525163705 1830 1831 
1.61656541713e-14 -0.493390858368 -0.0287206477714 0.86933341433 1831 1832 
1.36403816091e-14 0.438535583989 -0.228803336028 -0.869100440109 1833 1834 
1.03029590232e-14 0.167615398016 0.759004123346 -0.629140540016 1833 1869 
1.25863318047e-14 0.325221304815 0.685936368484 0.650939629524 1833 1855 
1.22128328023e-14 -0.69160459188 -0.688531861694 -0.218190201255 1834 1854 
1.18458489795e-14 0.194707207491 -0.977714309574 -0.078510077097 1834 1835 
1.33241802651e-14 -0.247161027053 -0.613260057753 0.750215654509 1835 1868 
1.03796181893e-14 0.949515825144 -0.273320486655 0.153998731733 1835 1845 
8.95233394797e-15 0.415547727236 0.591736816074 0.690773209448 1836 1841 
1.24200620779e-14 0.2280953885 0.289071697769 -0.929736547251 1836 1849 
8.47002820715e-15 -0.00792412873116 -0.624916309916 0.780651531597 1837 1843 
1.01118552826e-14 -0.805700421699 -0.323655278501 0.496078714695 1837 1839 
1.14200463469e-14 -0.407620966122 0.723469081707 0.557169306219 1837 1838 
1.22629050473e-14 0.190490836225 0.236601411111 -0.952750236722 1838 1842 
1.26253488252e-14 0.581381965472 0.797035117109 -0.163493217959 1838 1841 
1.13144761277e-14 -0.41603181317 -0.909350059345 0.0 1839 1840 
7.30048929643e-15 0.632391004553 -0.448292601326 -0.631755776354 1840 1841 
8.73234241079e-15 -0.248290916837 0.93440143634 -0.25543213655 1842 1844 
1.09020243273e-14 0.327615309247 0.473967398955 0.817326809712 1842 1848 
1.45908806537e-14 -0.355981485656 0.301520468104 0.884512628052 1843 1844 
1.41953913211e-14 -0.40892868206 -0.159326632238 -0.898550141755 1844 1847 
1.50536519742e-14 -0.150856458527 0.659766156927 -0.736173177381 1845 1966 
1.09811703378e-14 0.405449492881 0.894871996135 0.18658729661 1845 2172 
1.22586789909e-14 0.255521917379 -0.222847339932 -0.940769691701 1845 1846 
9.68383295206e-15 0.13625691236 -0.634969684694 0.760425902606 1846 1963 
9.75371602432e-15 0.523086218201 0.427349987513 -0.73739595639 1846 1847 
1.0700081981e-14 -0.180824077805 -0.781324653366 -0.597356207743 1847 2171 
1.26359792847e-14 -0.51837122894 -0.701270371228 0.48939874892 1848 1849 
1.14460039587e-14 0.372628204619 -0.730406688212 0.572410945857 1848 2168 
1.2133462307e-14 -0.596990517724 0.384573171007 0.704063774022 1848 1852 
8.78166582408e-15 0.598398471958 -0.380413692393 -0.705127429192 1849 1850 
8.81032046015e-15 -0.39357001554 -0.634417638692 -0.665294598343 1850 1990 
1.21633568024e-14 0.575016629246 -0.818061525521 0.0114549793608 1850 1851 
1.23299113587e-14 -0.140169778327 -0.989393244389 0.0381240239444 1850 1852 
1.07933623016e-14 -0.375635350932 -0.650739022543 -0.659876357865 1851 1978 
1.06162660986e-14 0.938337888195 0.343504091692 -0.0390761636886 1851 1853 
1.1619312377e-14 -0.999515818454 -0.0102365998857 0.0293826595544 1852 1856 
1.1710658605e-14 0.225593087725 -0.63309715754 0.740469950697 1852 2169 
9.34980545896e-15 0.420789788442 -0.436732287343 -0.795110598053 1853 1901 
1.21715696037e-14 -0.0777852224752 0.996455271567 -0.032036712222 1853 1856 
1.12117529679e-14 -0.437037508239 0.230231798729 0.869477737062 1854 1855 
1.2071356048e-14 -0.291575188749 -0.617215894954 0.730772501071 1854 1856 
1.01102929764e-14 -0.971950064235 0.160530498674 -0.17188086464 1854 2167 
1.33583198156e-14 0.182060172906 0.127320144481 0.975009576492 1855 2155 
1.118834018e-14 -0.289464861719 0.850344324654 0.439459467253 1855 1907 
1.46964751768e-14 0.707281073587 0.706932445815 0.0 1857 1858 
1.05732164063e-14 0.669498858999 0.12409904551 -0.732373336968 1857 1875 
1.14427414211e-14 -0.256361534272 -0.728788499424 -0.634937860624 1858 1965 
1.26014115107e-14 0.497361888333 0.75013507661 -0.435807892165 1859 1863 
9.13644006661e-15 -0.267820199269 0.857718160568 0.438852934245 1859 1864 
8.62290067176e-15 0.0822499897711 0.200134001508 0.97631005353 1859 1999 
1.06390957614e-14 -0.613693237267 0.758902657241 -0.217824166162 1860 1862 
1.1910875295e-14 -0.0469592544332 -0.993030666605 -0.108096825138 1860 1865 
1.12392063444e-14 -0.670670530974 -0.111018860878 0.733400198673 1860 1864 
1.10314424525e-14 0.859149774884 -0.357354792655 0.366277512937 1861 1871 
1.43470920636e-14 0.25300416034 -0.470457709515 -0.845374732535 1861 1886 
1.1603336539e-14 0.76084964208 0.513648542249 0.39657659688 1861 1865 
9.74461734013e-15 0.908188786937 -0.0272232149622 0.417674542974 1862 1880 
1.19340900197e-14 0.0814128601172 0.654729742873 -0.751465840877 1862 1866 
1.46751313271e-14 0.617108067259 -0.277600685675 -0.73628492626 1863 1865 
1.35075602896e-14 0.34332727338 0.592531939991 0.728719619225 1863 1888 
7.46590487298e-15 -0.392364190736 0.79620871175 -0.460545360591 1864 1867 
1.04000408027e-14 -0.915943816113 0.0107304166341 -0.401163039029 1866 1872 
1.02839447047e-14 -0.775748799227 0.0878524849794 0.624896584549 1866 1867 
7.65410655787e-15 -0.134163054281 -0.0743146500802 -0.98816881536 1867 2031 
8.5833804762e-15 -0.707798327576 -0.653560758415 0.268104200902 1867 2013 
1.26106332669e-14 -0.63945535791 -0.729342963222 -0.243219422001 1868 1870 
1.14619020411e-14 0.892484084185 -0.363204403136 0.267497142077 1868 1964 
1.25168102785e-14 0.436121191784 -0.414586643905 -0.798696576161 1868 1869 
1.38418850817e-14 -0.190669131788 -0.155111318587 -0.969322320505 1869 2150 
1.13460320115e-14 0.865941590353 0.421091625461 -0.269864790336 1869 1887 
1.41702576204e-14 0.269898436765 -0.962197379615 0.0364833728384 1870 1882 
1.48067646131e-14 0.774669097588 0.00710312304871 -0.632326920892 1870 1871 
1.61146919112e-14 -0.331161712213 0.498730892012 0.800999012307 1871 1891 
1.25481119455e-14 -0.266485292635 0.963029962212 -0.0394826631625 1871 1877 
1.27909257434e-14 0.403862626751 0.665497289468 -0.627700833538 1872 1880 
1.0621269284e-14 -0.424778003632 0.895667328097 -0.131695425169 1872 1876 
1.08398105443e-14 0.01398597979 -0.0820310183599 -0.996531637429 1872 2030 
1.55615638136e-14 0.654432757965 0.173024081092 0.736057356912 1873 1875 
9.45590091455e-15 -0.278266116553 -0.957124005845 0.0805084207671 1873 1883 
1.37010779555e-14 0.88682111249 -0.413153939492 0.207007576488 1873 1874 
1.52313272852e-14 0.244277921676 -0.70555842159 -0.665218468403 1874 1882 
1.19416360521e-14 -0.694055470344 -0.719572455066 -0.0224161994046 1874 1878 
1.57033154761e-14 -0.0355477919424 -0.619289466177 -0.784357642642 1875 1881 
1.1111364652e-14 0.229226804557 -0.750987741339 0.61925155182 1875 1895 
1.34182648172e-14 -0.833019683144 0.301766630451 0.463697216123 1876 1879 
1.100153107e-14 -0.0961879992762 0.25489262559 0.962173382616 1876 2027 
1.25252269762e-14 0.784381409714 -0.0958242227733 -0.612832377102 1877 1882 
1.01138006701e-14 0.450036409811 0.847364651292 0.281851694309 1877 1880 
1.14261810022e-14 0.168830632499 0.202509522136 -0.964617079972 1877 2185 
1.1663715491e-14 0.811418157003 -0.0276953410643 -0.583809508803 1878 1880 
9.81730285329e-15 0.36453197437 -0.912724431802 0.184527914563 1878 1884 
7.98493604101e-15 -0.614591159779 -0.0508526384262 -0.787205002199 1879 2063 
1.03674025135e-14 -0.578635993779 -0.475925265425 0.662325847626 1879 1884 
1.2847096819e-14 -0.596513781676 -0.768497903247 -0.231478467628 1881 1967 
1.11412364088e-14 0.891140644985 -0.366944341072 0.266871132591 1881 1882 
1.33270994534e-14 0.211835778177 -0.317869824366 0.924166856061 1881 1893 
8.15881604242e-15 -0.640566487224 -0.0700116162174 -0.764704484778 1883 1894 
9.34627408109e-15 -0.910802119898 -0.399974716097 -0.102272796349 1883 1884 
1.48602242652e-14 0.484328218336 0.678737203865 0.552034405642 1885 1889 
1.24640581562e-14 0.198093801946 -0.496031982943 -0.84540588922 1885 1943 
1.10281487379e-14 0.859205946658 -0.342736823479 0.37986393756 1885 1887 
1.32431511292e-14 -0.857288185263 0.353039024138 -0.374727120507 1886 1891 
1.36646304633e-14 -0.960465149632 -0.181229185851 0.211335464458 1886 1888 
1.46632007005e-14 0.126757430043 -0.948052158553 -0.29176987266 1886 1889 
1.57934770106e-14 -0.364608834024 -0.774082960442 -0.517548034973 1887 1891 
1.67523151095e-14 -0.32287425199 -0.218954197469 -0.920766678813 1887 2152 
1.23191253928e-14 -0.418953633021 -0.609687438207 0.67287374824 1888 2000 
1.41697246925e-14 -0.234707817659 0.920134112257 0.313473213832 1888 1890 
1.12506772085e-14 0.895735758361 0.425961623841 -0.127334780043 1889 1890 
1.25606048559e-14 -0.532095922832 0.271532034227 0.801962769269 1890 1892 
1.3139958126e-14 0.019648981612 -0.674577181668 0.737942777927 1891 2188 
9.48520665162e-15 0.397841947652 0.677127995966 0.619047220951 1892 1945 
9.68206153078e-15 0.272079994537 0.845423345191 -0.4595996562 1892 2001 
1.29289067559e-14 -0.0448694777758 0.845430493712 0.532197341469 1893 1895 
1.17966904246e-14 -0.556281452808 -0.0380218004207 0.830123658231 1893 2186 
1.47308090866e-14 0.597748787945 0.484884477575 0.63842261075 1893 2183 
9.64958430494e-15 0.594157976408 0.478466335724 -0.646564973262 1894 2064 
1.37683842131e-14 0.337411935002 0.941357098087 0.0 1894 1895 
1.45353902726e-14 0.731986507843 -0.681319126648 0.0 1896 1897 
1.29454929377e-14 0.11815617313 -0.799414704857 0.589046049482 1896 1900 
1.33040713937e-14 0.812466385101 -0.0803736312557 -0.577441297865 1897 1898 
1.39214497259e-14 -0.3268616753 0.727178721523 0.603632795815 1898 1913 
1.27569757431e-14 -0.3193107346 0.830788928555 -0.455884207842 1898 1899 
1.03739234066e-14 -0.0584029419783 0.027430614826 0.99791615767 1899 1970 
1.03159212382e-14 -0.848225791917 0.232580300974 0.475835485778 1899 1900 
1.03591041708e-14 0.799584826353 -0.207269862625 0.563651762628 1900 1979 
1.30138516618e-14 -0.417113118063 -0.649161206656 -0.636086766497 1901 1972 
1.13062094008e-14 -0.216231983159 -0.768167700225 0.602629333663 1901 1907 
1.11872596863e-14 0.618362943109 -0.386183861924 0.684462778666 1901 1908 
1.04465471378e-14 0.298415417217 -0.80127473094 -0.518562478708 1902 1906 
1.17881032086e-14 0.750860371437 0.13974526887 -0.645507523143 1902 1909 
1.33437923532e-14 0.870312446033 -0.438276498993 -0.224655195157 1902 1910 
1.31358763372e-14 0.736801869916 -0.00244641528629 -0.676104296349 1903 1906 
8.53925306779e-15 0.0698831749525 0.970060096094 0.232593533497 1903 1909 
1.04526810551e-14 0.0329738086986 0.263564713423 0.964077989469 1903 1916 
9.86160898069e-15 -0.036351454526 -0.740426337953 0.671153789991 1904 1910 
1.02712008034e-14 -0.518365675741 0.472695802969 -0.712639954023 1904 1905 
8.7365509239e-15 -0.68131947113 0.716493353947 -0.149803377829 1904 1911 
1.0694759551e-14 -0.884274149649 0.00318612400656 -0.4669572538 1905 1907 
8.50616081148e-15 0.0630124668466 0.0526372464245 0.99662367487 1905 1982 
9.40288245838e-15 0.915824791176 0.292711912021 0.274926696464 1906 1976 
1.71631521678e-14 0.219872430599 0.0463086187653 0.974428871745 1907 2154 
1.14831620809e-14 0.933482743461 0.255790810812 0.251358367208 1908 1910 
1.1469330673e-14 -0.327323143505 -0.76910456682 -0.548942369491 1908 1974 
9.9967900191e-15 0.0400467292381 0.739013931904 -0.672498823738 1909 1911 
6.31480704385e-15 0.0220496672476 0.0966173933152 0.995077329399 1911 1986 
1.5922126733e-14 -0.827309769814 0.561745978864 0.0 1912 1913 
1.31672404351e-14 -0.768030926952 0.148950896436 0.622850002566 1912 1914 
1.09279609399e-14 0.211212153694 -0.603366150105 0.768985510292 1913 1971 
9.48952464453e-15 -0.294516307981 0.629857091297 -0.718707304037 1914 1975 
1.1263526816e-14 -0.316281251352 0.784947779869 0.532750554127 1914 1922 
9.73204730631e-15 0.0942923018937 -0.995428139606 0.0152243451058 1915 1917 
1.17233788659e-14 0.731924699447 0.681219064907 -0.0150605426984 1915 1919 
1.41692452553e-14 0.444749208495 -0.211638313005 -0.870291540814 1915 1938 
1.01568325675e-14 -0.972901300363 -0.23103244166 0.00933116567296 1916 1969 
1.13080135608e-14 -0.0154537212094 -0.431214455394 0.902117107675 1916 1952 
1.07507228082e-14 -0.870841913147 0.491555690039 -0.00271401876139 1916 1917 
1.32627223081e-14 -0.411510787009 -0.201760085183 0.88879229306 1917 1954 
1.24453334022e-14 0.304602598961 0.399905455045 -0.864461036561 1918 1919 
9.3311182962e-15 -0.793765078615 0.00162938673076 0.608222282616 1918 1921 
1.23338742295e-14 -0.131275762771 0.49839251988 0.856954823918 1919 1924 
7.13584494803e-15 -0.898126073055 0.439734636719 -0.00173383065357 1919 1923 
7.69087777093e-15 0.359878926013 -0.870620175255 -0.335421628775 1920 1968 
8.11494948249e-15 0.286442635812 -0.609224969572 0.739456254852 1920 1922 
7.1332770152e-15 -0.642622269271 -0.161516047806 0.748965409974 1920 1923 
6.00519787491e-15 -0.689516887878 -0.483604749276 -0.539159445627 1920 2224 
1.15714732112e-14 -0.898561806646 0.438846988866 0.0 1921 1922 
6.26366765921e-15 0.0627748875009 -0.997908158842 0.0154473303828 1923 1973 
5.79155120606e-15 -0.247202287377 -0.338518661813 -0.907907563973 1923 2228 
1.05381016102e-14 -0.767714849414 -0.324680189621 0.552446091901 1924 1936 
7.21625789264e-15 0.629250628215 0.0826631834429 0.772793921427 1924 2230 
1.56086763366e-14 0.0972541072709 0.849774228918 0.518097865741 1925 1931 
1.62518508279e-14 0.825050503498 0.0839621926357 -0.55878619962 1925 1930 
1.62749471099e-14 0.267982236716 0.795594031783 -0.543337517015 1925 1935 
1.43106636207e-14 0.519898170307 0.832797574093 0.19014229697 1926 1930 
1.0994638959e-14 0.685581316001 -0.24722438527 -0.684732329073 1926 1928 
1.32708895363e-14 0.962602066176 0.236398465173 0.132336797065 1926 1933 
1.65026148165e-14 -0.904327922825 -0.398108990615 -0.153948821338 1927 1934 
1.60789809996e-14 -0.538961599693 -0.578936682867 0.611843698412 1927 1929 
1.30466018536e-14 0.659801028683 -0.748829548223 -0.0625852239541 1927 1930 
1.18565544213e-14 0.629921641009 0.447247366664 0.634955525372 1928 1940 
1.5416240451e-14 0.680817433968 0.732453153181 0.0 1928 1931 
1.36130770386e-14 -0.307368645557 0.280802291925 -0.909216469593 1929 2092 
1.19051207876e-14 -0.802156364745 0.54257655142 0.24931075458 1929 1935 
1.03023539074e-14 0.258540958444 0.563037935163 -0.784948951445 1931 2102 
1.05023370457e-14 0.640729576811 -0.272567402631 -0.717755264991 1932 1941 
1.45935970764e-14 0.65445668018 -0.20230112004 0.728533259775 1932 1937 
1.42233630066e-14 -0.486267589616 -0.475030450052 -0.733409778236 1932 1933 
1.1052319072e-14 0.122484400992 -0.980567601263 -0.153247351907 1933 1934 
1.45421172962e-14 -0.642587415352 0.0356708237258 -0.765381608066 1934 1950 
1.53107346595e-14 0.160715976492 -0.0407818346727 -0.986157805253 1935 2099 
1.58262545603e-14 -0.491818519719 -0.765921713718 -0.414099592026 1936 1938 
1.09810594134e-14 0.508616271901 -0.744811452171 -0.431932157488 1936 2144 
9.29445024784e-15 0.567923154075 0.0560915776169 0.821168086317 1936 2232 
1.24396977598e-14 0.770025353907 0.545614307227 -0.330705279803 1937 1939 
1.34105588389e-14 -0.409555073782 0.196720431805 0.890823053839 1937 1942 
1.38167757015e-14 -0.395487120675 0.895846419037 -0.202605851047 1937 1949 
1.38031979954e-14 0.971218709016 -0.194424615316 -0.137598285659 1938 1939 
1.24458706561e-14 -0.0545949402957 -0.948635787626 0.311624028164 1938 1951 
1.15112069127e-14 0.485191999648 0.769077878331 0.416062423849 1939 2142 
1.52273028662e-14 -0.985489171683 -0.169738305917 -0.0 1940 1941 
1.00848603914e-14 -0.300142089482 -0.593840953879 0.746503615274 1940 2137 
1.37162280196e-14 -0.793126141478 0.262521057954 -0.549575852667 1941 1942 
1.69031279457e-14 0.0240073123124 -0.584748370382 0.810859415862 1942 2247 
1.17383196873e-14 -0.424297348439 -0.760024347006 -0.492275077641 1942 2143 
1.01512434654e-14 -0.905261610066 -0.356280312526 0.231442770996 1943 1945 
1.16334450507e-14 -0.680986986595 0.0809068038829 -0.7278123475 1943 2151 
1.08111127932e-14 0.111158432623 -0.993467068542 0.0258260833119 1943 1944 
9.07460742752e-15 -0.520636187529 -0.588911415372 -0.61815961133 1944 1983 
8.18742751969e-15 0.852929084266 -0.491897737398 -0.174781558397 1944 1946 
7.92916803444e-15 -0.703178452803 0.699262364044 0.128733094983 1945 1948 
7.70532705574e-15 0.0207262058903 -0.355411001752 0.934480307028 1945 2034 
1.32034797106e-14 0.82445608316 0.520965197606 -0.221059787895 1946 1947 
1.19973945494e-14 0.352496969532 0.677376904985 0.645682905971 1946 1957 
1.08153663891e-14 0.124908368146 0.988849852803 -0.0810793942866 1947 1948 
1.24215783139e-14 -0.251896419497 0.352836290128 0.901140802657 1947 1956 
7.61284170041e-15 0.3051481737 0.0163736962294 -0.952164110939 1948 1962 
1.49692879746e-14 0.14328543466 0.884137651329 0.444713275849 1949 1950 
1.31311453403e-14 0.258556005863 0.13735044007 -0.956181807213 1949 2244 
1.1738057581e-14 0.93749533846 0.226678958583 -0.264043822313 1949 1951 
1.62617255738e-14 0.329347930938 0.546219464056 -0.770178055694 1950 2091 
1.56904360953e-14 -0.80019868333 0.310454684466 0.51312762164 1950 1953 
1.30807185769e-14 0.353440092749 -0.740732629735 -0.571310136513 1951 1954 
1.00450586595e-14 0.567606671662 0.0541049529318 0.821520127783 1951 2220 
1.43455351464e-14 0.702302352528 -0.164702833121 0.692563630575 1952 2214 
1.0000728458e-14 -0.0592748403166 -0.942429542607 0.329109481064 1952 1985 
1.22546918492e-14 0.788013481453 -0.5639924205 0.246875075021 1952 1954 
1.18942542793e-14 -0.882053220801 -0.458511278338 0.10839521812 1953 1954 
1.05676528356e-14 -0.398742291078 0.856903336138 -0.326682196977 1953 1958 
1.24710637107e-14 0.35579533633 0.934423151478 0.0162188972511 1955 1957 
1.15180605336e-14 -0.225932006505 0.890158819895 0.395691804058 1955 1958 
9.09699152397e-15 -0.926360145708 -0.261471053633 -0.271089963952 1955 1988 
1.08414667734e-14 -0.813405231388 -0.374601319034 0.445023349195 1956 1957 
1.05189586242e-14 -0.311761086208 -0.450960648314 0.836325007876 1956 1961 
1.23666731585e-14 -0.700920515456 0.409584064532 0.583910374196 1956 2093 
9.04549100965e-15 -0.951900200197 -0.05911620341 -0.30065143166 1957 1984 
1.18227730292e-14 0.784661824423 -0.206207874537 -0.584623069825 1958 2089 
1.10136561782e-14 0.988622674812 -0.112633141561 0.0996944445234 1958 1987 
7.6329237851e-15 0.983630050796 -0.180158124497 -0.00386954127181 1959 1960 
7.46231738511e-15 0.774670803158 0.632075814026 0.0191131383647 1959 1962 
7.52216996882e-15 -0.426322572024 0.455569219126 -0.781476647871 1959 2035 
9.79141470887e-15 0.326685715534 0.360638122268 -0.873622680585 1960 2050 
8.24405697087e-15 0.150427499366 0.988210381064 0.028492283016 1960 2095 
1.00703624758e-14 0.341394533157 -0.334558754935 0.878362232924 1961 2261 
1.02794955096e-14 0.566317103843 -0.823870696392 -0.0228476152269 1961 2094 
9.8882219006e-15 -0.0906042103017 -0.995475596334 -0.0286219178067 1961 1962 
9.20151878662e-15 0.278419267885 -0.570708351164 0.772511934654 1962 2037 
1.49955054095e-14 -0.112539598294 -0.993647240632 0.0 1963 1965 
1.4819135418e-14 0.407649909581 -0.766092633734 -0.496914105009 1963 1966 
1.66674109263e-14 0.659629915436 0.434106897511 -0.613546718837 1964 1966 
1.51278622481e-14 0.0463981118641 0.996685564217 0.0668214134651 1964 1967 
1.47689000667e-14 -0.0042557989096 0.249122857293 0.968462539363 1964 2162 
1.0614033985e-14 -0.702947951954 -0.193152784916 0.684511635053 1965 1967 
1.39529928789e-14 -0.517755891803 -0.620395817101 -0.589099199309 1966 2174 
1.17493023278e-14 0.0425171959674 0.617473699536 -0.785441607268 1967 2182 
7.81562204479e-15 0.500703166373 0.598975984659 -0.624919281976 1968 1973 
1.13646606877e-14 0.111351712636 -0.338488461717 -0.934358794777 1968 1975 
6.52989085607e-15 0.829357982479 0.280608529559 0.483139928009 1968 2211 
1.26392873884e-14 -0.212619370124 0.377658209601 -0.901203240212 1969 2215 
1.17759618127e-14 -0.185524807863 0.210023435286 0.959932655085 1969 1976 
1.08238562039e-14 0.462820749103 0.886293779812 -0.0167418656893 1969 1973 
1.29109100829e-14 0.370209516145 -0.862664302899 -0.344608784941 1970 1971 
9.24071002846e-15 0.919649649824 -0.24240667387 0.309004087419 1970 1980 
1.01081954478e-14 -0.427805500611 -0.852101486523 0.301505406772 1970 1974 
9.0705601325e-15 0.764995131087 0.304671710118 0.567413075692 1971 2210 
1.22926945274e-14 0.765540697838 -0.144856479955 -0.626868439283 1971 1975 
1.00701376527e-14 -0.484173909816 0.750353244969 -0.450050700275 1972 1974 
1.29876858561e-14 -0.102145871378 0.218223339043 -0.970538404834 1972 2159 
9.72204749092e-15 -0.923396813663 -0.383267347792 -0.0210823298931 1972 1981 
5.20073630056e-15 0.286382442413 -0.257428653748 0.922884383283 1973 2219 
1.06343634287e-14 -0.512100437439 0.730092285165 0.452458171676 1974 1976 
1.0420457091e-14 0.513438489901 0.771863880426 -0.374976088814 1975 1976 
9.72842222315e-15 0.0172270196293 -0.801750766187 0.597410193011 1977 1978 
1.12070465578e-14 0.479843706909 -0.877353986108 0.0 1977 1979 
1.2533370965e-14 -0.817825691682 0.267626890991 -0.509447725722 1978 1989 
9.26690512112e-15 -0.650503328054 0.278211456166 0.706713383097 1978 1981 
7.7243371939e-15 0.630138379386 -0.177541759296 -0.755913054875 1979 1980 
8.44928550068e-15 0.264034470669 0.758205400265 0.596163039199 1980 2209 
8.2619093362e-15 -0.169441679754 0.88053632234 -0.442657093247 1980 1981 
1.13247336378e-14 -0.384032595235 0.085706981603 -0.919333062117 1981 1991 
1.1870916751e-14 0.991684540626 -0.0253869080098 0.126163690442 1982 2158 
9.00653530061e-15 -0.578271156645 -0.677186882313 0.454994940428 1982 1983 
9.56763731257e-15 0.630039649949 -0.715768594821 -0.301206504179 1982 1986 
1.15166295069e-14 -0.556560203693 0.630245159346 -0.541324097733 1983 2153 
1.00933185708e-14 -0.682961524214 0.644320527142 0.344114246649 1983 1984 
8.17495631403e-15 -0.246578890345 0.363509232269 -0.898365120033 1984 2253 
1.0080159236e-14 -0.0296339752235 0.993014027632 -0.11421457192 1984 1988 
1.39822231226e-14 0.71628633102 0.565222889709 0.409215074188 1985 2216 
1.00236415499e-14 -0.0671026092014 -0.872042602133 -0.484808147522 1985 1986 
1.33548027478e-14 0.743961147784 0.642990556017 -0.181892703155 1985 1987 
7.95226906596e-15 -0.825093305631 -0.161300873822 0.541482285128 1986 1988 
9.57437308106e-15 0.263192906947 0.13349352287 0.955462701043 1987 2240 
1.25452834002e-14 0.124908396543 0.885243575401 0.448042079144 1987 1988 
1.24029467958e-14 -0.565388535477 0.824824711046 0.0 1989 1990 
8.73371508551e-15 0.626236960578 -0.270814410574 -0.731086058021 1989 1991 
9.42649197812e-15 -0.151898006402 0.768298810163 -0.621806990917 1990 2170 
1.25345899737e-14 0.28792421712 0.360133551211 -0.88735757758 1991 2160 
8.56136225407e-15 -0.290690148459 -0.690162779042 -0.662702479258 1991 2291 
1.3509110241e-14 -0.676158157873 0.733027920219 -0.0740284656155 1992 1994 
9.85044485412e-15 -0.693683977581 -0.347157377681 0.631097690036 1992 2052 
1.20110966419e-14 -0.946004795266 0.131728472348 -0.296179906318 1992 2010 
1.29204354637e-14 -0.074980447766 0.858137990546 -0.5079144826 1993 2051 
1.35131124778e-14 -0.218617449607 0.879094988116 0.423554497787 1993 1997 
1.28958357989e-14 -0.87822191642 0.0662817984022 0.47363803555 1993 1994 
1.01016603157e-14 -0.154736579171 -0.953522540156 -0.258556292674 1994 1998 
1.43257812222e-14 -0.170579795478 0.135894676744 0.975927850923 1995 1997 
1.41714109622e-14 0.0255603791758 0.560447501232 -0.827795424836 1995 2056 
1.18447558836e-14 0.645723300938 0.48433250299 0.59030792403 1995 2040 
1.365015744e-14 0.777255019178 0.504879472678 0.375461520307 1996 1998 
9.06564658151e-15 0.902310814866 -0.363863471727 0.23116783366 1996 2008 
1.03101856164e-14 0.130567944694 0.29103478184 0.947760923217 1996 2042 
1.26164695397e-14 0.866941327839 0.394520256436 -0.304575936912 1997 1998 
1.40401260522e-14 -0.492651337311 -0.799326363228 -0.344052357781 1999 2000 
9.74966836571e-15 -0.938092791937 -0.339249950062 0.0699384379263 1999 2004 
7.44233332087e-15 0.394827819094 -0.831638749237 0.390497098628 1999 2033 
1.27024046338e-14 0.390843196451 -0.728628973052 -0.562442366307 2000 2001 
1.05640633261e-14 0.636156065992 -0.524751980143 0.565633113455 2000 2028 
1.01435945097e-14 0.962365721306 0.0234009615938 -0.270748247367 2001 2002 
9.20174581418e-15 -0.23505365314 -0.142067504133 -0.96154386505 2001 2036 
1.2744030179e-14 0.728683585602 0.658583111091 0.18785238316 2002 2003 
8.02025683311e-15 0.309365042466 0.143791124008 0.940009246314 2002 2038 
6.63903084083e-15 -0.260118769796 0.786969362326 0.559479622828 2003 2004 
7.3106677421e-15 0.525457940973 0.592667271198 -0.610442018475 2003 2041 
6.73308809222e-15 0.380688896186 0.860048742688 -0.339694163213 2004 2012 
1.24962045419e-14 -0.193258503329 0.417200475519 -0.888028667397 2005 2323 
1.10841089368e-14 0.384369065126 0.150371231831 0.910850654285 2005 2008 
8.07126602296e-15 -0.43880655898 0.499892371037 0.746697007611 2005 2039 
9.30093366322e-15 0.579201558463 0.305925123773 -0.755602655711 2005 2012 
1.0741203372e-14 -0.42727972035 -0.857386176364 -0.286916338253 2006 2007 
7.59533612767e-15 0.980369913515 -0.110950619885 0.162987093424 2006 2013 
6.89811193427e-15 0.396495587294 -0.474251479296 -0.786051387405 2006 2011 
1.40780802054e-14 -0.791739433958 -0.31705698945 0.522133636301 2007 2009 
1.44320445008e-14 -0.903023496225 0.423237822278 -0.0736091778257 2007 2014 
1.04605726015e-14 0.395432216727 0.860539318444 0.321100363418 2008 2010 
1.0135835004e-14 0.79481263984 0.398225233763 -0.45791869447 2008 2011 
1.22948557286e-14 -0.425045886226 0.443648552691 0.788994268862 2009 2010 
1.25609038771e-14 -0.436659707695 0.748427066803 -0.499184560411 2009 2019 
1.13271223193e-14 -0.176587636469 0.452837210967 -0.873930928054 2010 2024 
7.63477809737e-15 0.603060120698 0.261101475682 0.753753613736 2011 2012 
7.55723544966e-15 0.982916788756 -0.125964427681 0.134192210434 2012 2032 
7.0959381678e-15 0.420780397742 0.340824680568 0.840703511348 2013 2025 
9.33749686824e-15 -0.172947314552 -0.950033921289 -0.259855295866 2013 2018 
1.03954154601e-14 -0.556829308383 0.38052055989 0.738339505124 2014 2015 
9.02853949194e-15 0.557402227934 0.535871287808 -0.634148814709 2014 2019 
1.29228226965e-14 0.949988373123 0.207819713485 0.233094525073 2014 2018 
1.65718023314e-14 -0.996980170632 -0.0776565474845 0.0 2015 2016 
1.08784399697e-14 -0.532104972508 -0.452349113978 -0.71571263599 2016 2020 
7.74551736206e-15 0.591601873291 -0.416149509925 0.690526472272 2017 2020 
1.05525420364e-14 0.262978169698 -0.0441402303058 -0.963791534685 2017 2022 
8.67948344066e-15 0.396163090247 -0.322696782525 0.859605486531 2018 2021 
1.05306885527e-14 0.685913868198 -0.321392096759 -0.652862378725 2018 2020 
1.25187534618e-14 -0.154576308489 0.424771670407 -0.89200627401 2019 2023 
1.14260715457e-14 -0.666055915084 -0.520387612681 0.534383991666 2021 2332 
9.91623003063e-15 -0.754720592592 0.373470660646 0.539366751621 2021 2022 
1.02248931722e-14 0.348650147806 0.66979337378 0.655606521379 2021 2026 
8.51683614468e-15 -0.32624923579 -0.673310510372 -0.66348654302 2022 2029 
9.53227540124e-15 -0.798382570672 0.0426664400262 -0.600637033276 2023 2330 
8.35667552012e-15 0.448146670543 -0.4859828605 -0.750323410925 2023 2024 
9.59938089707e-15 0.636585180839 0.369679121708 -0.676828378919 2024 2058 
1.08980193703e-14 -0.400626657299 -0.22761468932 -0.887518920738 2024 2324 
9.00679754564e-15 -0.480792156247 0.468302539673 0.741304009046 2025 2032 
9.47558895009e-15 0.691808987872 0.642057471164 -0.330397530292 2025 2031 
8.28128132781e-15 -0.0918857440388 0.951943023379 -0.292166887723 2025 2026 
1.19642019838e-14 -0.421774357553 -0.0899765810769 0.902225363292 2026 2334 
9.51999591353e-15 -0.98445796644 -0.00438610477612 0.175565584321 2026 2029 
1.35626965893e-14 0.708977857427 0.00951665860623 0.705166527061 2027 2065 
1.05491867947e-14 0.420466033748 -0.882316567389 0.211484726104 2027 2030 
9.66879805011e-15 -0.645198303679 -0.685978201259 0.336382306798 2027 2029 
1.2385238646e-14 0.996320975019 0.0507628360742 -0.0690481658719 2028 2187 
1.34058289922e-14 0.191200153478 0.195775614954 0.961828680119 2028 2200 
1.34574324571e-14 0.60802658041 0.653672788682 0.450572483459 2028 2033 
9.38023040712e-15 -0.630299549578 0.0912934615369 -0.770965616407 2029 2067 
1.29085793486e-14 -0.378187661494 -0.745683506542 -0.548571053525 2030 2193 
9.60255441103e-15 0.98609652534 -0.0594850330105 -0.155161765782 2030 2031 
9.53017557182e-15 0.197986869206 -0.75800211038 -0.621477272539 2031 2033 
1.20754949937e-14 -0.333994593456 -0.372343631218 0.865914448334 2032 2325 
1.08971988133e-14 0.654377895694 0.712311220011 -0.253776073486 2032 2033 
1.09568125849e-14 0.757105824453 -0.0293925578058 0.65263071344 2034 2197 
6.96104885407e-15 0.699743257389 -0.607323844853 -0.376187614379 2034 2037 
7.83599390151e-15 -0.416643692114 -0.847897573455 -0.327837976371 2034 2036 
9.06748738771e-15 0.509464471135 0.295297572463 -0.80823591627 2035 2068 
8.71823411557e-15 0.822969204904 0.551766913874 0.135184912377 2035 2037 
6.18430273848e-15 -0.105362778005 0.899001140854 0.425083090411 2035 2038 
9.55573527463e-15 -0.635977709903 0.524227667312 -0.566319437536 2036 2203 
7.23876339215e-15 -0.991764436699 -0.045238436871 0.119819806075 2036 2038 
1.25277624715e-14 0.388399072329 0.302261515602 0.870507976299 2037 2264 
8.49494002972e-15 -0.47632657459 -0.557263947314 0.680124905708 2038 2044 
1.13019188011e-14 0.392896322173 -0.659597315503 0.640752574247 2039 2320 
7.6240513351e-15 -0.137634137872 -0.98972129895 -0.0388406294664 2039 2041 
9.97022977304e-15 -0.905850390492 0.39555694401 -0.151557824252 2039 2042 
1.31277887717e-14 -0.762725842758 -0.272882622111 0.5863312744 2040 2042 
1.17903045571e-14 -0.076275262008 0.952044276456 0.296300151996 2040 2047 
1.44832955672e-14 -0.101162080858 -0.62626886867 0.773015871462 2040 2053 
8.55956281961e-15 -0.563554185157 -0.419970335955 -0.711358979215 2041 2044 
7.74059162026e-15 0.983890703711 0.04933343631 0.171829261807 2041 2043 
1.07957159757e-14 0.215599129491 0.975086940775 0.0521773254633 2042 2043 
9.71609280518e-15 0.622614717974 -0.448206914464 -0.64145262864 2043 2045 
8.59054551147e-15 0.423438612454 -0.604839107552 0.674440060686 2044 2315 
7.84319504985e-15 0.364667318487 -0.517230097503 -0.774267894895 2044 2069 
1.02103173815e-14 0.282984725501 -0.882969046805 0.374546802839 2045 2049 
1.19960683112e-14 -0.651360761544 -0.644183527174 0.400944811213 2045 2047 
7.65469483637e-15 -0.607960182609 -0.400681599125 -0.685447789759 2045 2071 
1.53453147727e-14 0.634460391906 0.658301578981 -0.405091399826 2046 2048 
1.44417832021e-14 -0.60154249188 0.149063622863 0.78480995585 2046 2075 
1.01273867627e-14 -0.709348517148 0.672322223061 -0.211677843898 2046 2047 
1.10654776954e-14 -0.138198279313 -0.299277166238 0.944105085975 2047 2054 
1.38514793133e-14 0.988567679648 0.00730954425228 -0.150600509024 2048 2049 
1.25622960267e-14 0.515382057001 -0.344407114226 -0.784706999454 2048 2073 
1.02194437448e-14 0.610643962682 0.390180660094 0.689110298376 2049 2050 
1.05675337362e-14 0.204405787579 -0.419293528217 -0.884540112827 2050 2109 
9.05015311288e-15 0.574773851416 -0.439177830919 0.690476540194 2050 2070 
8.49488082712e-15 0.221010429759 -0.595285852929 -0.77252128983 2051 2055 
1.24094631257e-14 0.738170067065 -0.674614669341 0.0 2051 2052 
9.74251166223e-15 0.7018695688 -0.316577134417 0.638089356091 2052 2059 
1.02394745751e-14 0.741227691582 -0.547741069143 0.388022203496 2053 2317 
1.24591929863e-14 -0.613232515281 -0.788694335457 -0.0436706700321 2053 2056 
1.01406311847e-14 0.139494291872 -0.627637317491 -0.765906482691 2053 2054 
9.87214490824e-15 0.382272108376 0.161297878587 0.90986319275 2054 2354 
1.15099834428e-14 0.583635573862 -0.126901808604 -0.802038308247 2054 2125 
1.07311585646e-14 -0.764021879001 -0.29809053715 0.572199790343 2055 2061 
1.42331011816e-14 0.129603666138 -0.956830795293 0.260149416493 2055 2056 
1.06046987235e-14 -0.770040241084 0.505712652805 -0.388963674272 2055 2057 
1.30462915921e-14 0.754794641463 0.318110111442 -0.573664541538 2056 2062 
1.03744420808e-14 0.694033154563 0.358206415684 -0.624504719062 2057 2361 
8.48496298433e-15 -0.273692962796 0.623138414995 0.732660001551 2057 2059 
1.40825544454e-14 0.92625076779 0.258516151195 0.274278899553 2057 2318 
1.36751115123e-14 0.999699191216 0.0245260490417 0.0 2058 2059 
1.3398397086e-14 -0.758425736758 -0.435481627566 -0.484918708522 2058 2322 
8.163919251e-15 0.595971836107 -0.486720927288 -0.638686393708 2060 2087 
1.40347148205e-14 0.995484840405 -0.0949206643697 0.0 2060 2062 
1.23969248114e-14 0.502196985502 -0.864753252525 0.0 2061 2062 
9.71212708965e-15 0.446954900423 -0.632856710895 0.632237060337 2061 2360 
9.37368670311e-15 0.224204571564 -0.558791806325 -0.798425968562 2062 2088 
1.29031873656e-14 0.818635006801 -0.30417440082 -0.487149524813 2063 2065 
1.21257087331e-14 0.903839785473 0.427871057908 0.0 2063 2064 
1.04753135344e-14 0.103838078854 -0.796542422688 -0.595598709064 2064 2189 
1.64633354993e-14 0.293541138428 0.82490079095 0.483086208807 2065 2191 
1.36573174426e-14 0.423217485943 0.697554821894 -0.578190479033 2065 2066 
1.53611846639e-14 0.818394843607 0.574656314642 0.0 2066 2067 
1.14751559632e-14 -0.198755291371 -0.697823491191 -0.688141489298 2066 2346 
1.17670577194e-14 0.786999981466 0.0540241641863 -0.614583126075 2067 2336 
8.79138501956e-15 0.972099190283 -0.219614820629 0.082416593062 2068 2070 
9.81225374488e-15 -0.26474702711 -0.941557433551 0.208275324896 2068 2069 
1.00061373361e-14 -0.652029887415 -0.462763486028 -0.600588862632 2068 2265 
9.32536087569e-15 -0.998543156419 0.0352957531068 -0.0408139018133 2069 2071 
1.08362556023e-14 -0.35564437658 0.508589844163 -0.784125913244 2069 2356 
7.96816208686e-15 -0.152124950839 0.962026204122 -0.2266353501 2070 2071 
8.13583219361e-15 -0.560048813163 0.690976955156 0.457051610124 2070 2110 
8.63822606582e-15 0.39890937341 0.494238017247 -0.772398921616 2071 2349 
1.50311845366e-14 -0.895775972227 0.443878764183 0.0236019128258 2072 2081 
1.35071912912e-14 -0.282919656253 0.317018909053 -0.905237802684 2072 2127 
1.54476896599e-14 -0.964208614427 -0.227608841433 0.135999864582 2072 2075 
1.14203102197e-14 0.461351381742 -0.882602088221 0.0903795133478 2073 2074 
1.1135156153e-14 -0.481031847517 -0.4193305279 -0.769915755161 2073 2108 
1.25320513949e-14 -0.523615056867 -0.831656055732 0.184866106105 2073 2075 
1.1106153451e-14 0.994692079266 -0.0273254166159 -0.0992017593248 2074 2080 
1.0518742932e-14 0.362327934662 0.592517598934 0.719472975669 2074 2113 
1.24949166686e-14 -0.0283732676825 -0.380441205681 0.924369756483 2075 2129 
1.08910932511e-14 0.27989323384 0.960031133688 0.0 2076 2077 
7.64922884918e-15 0.587904823153 0.472359137985 0.656692289946 2076 2078 
6.37292480826e-15 -0.346901429876 0.566958383185 -0.747139605219 2077 2079 
7.33077028304e-15 0.484187406971 -0.573803610219 -0.660539152382 2078 2082 
1.00306349854e-14 0.46226243905 -0.340088927788 0.818934038027 2078 2080 
1.26325231098e-14 -0.597403787971 -0.309365735933 -0.739865903761 2079 2081 
9.29295823512e-15 -0.166874850506 -0.971274711032 0.169641445345 2080 2081 
1.08878039538e-14 0.446339416072 -0.543561192174 -0.710860292901 2080 2083 
1.36154275956e-14 -0.548540818742 0.114140969095 0.828296329431 2081 2085 
1.02780411691e-14 0.432482433562 -0.306459027677 0.847963329995 2082 2083 
1.39947041054e-14 0.557258382363 0.111047585479 -0.822880021051 2083 2084 
9.8794519164e-15 0.74741822035 0.437520960796 0.49994140932 2083 2112 
1.00560882486e-14 0.41628091224 0.713913156972 -0.563061458818 2084 2397 
9.32920907075e-15 -0.574496295863 -0.396047730186 -0.716310129382 2084 2114 
8.9206085011e-15 0.545312587497 -0.414188345609 0.728753865361 2085 2124 
9.70870464644e-15 -0.346187611097 0.739457421952 0.577370642693 2085 2394 
1.07146085157e-14 0.347405118457 0.813313492477 0.466723522682 2086 2132 
9.84312263096e-15 0.629738448722 -0.776807238767 0.0 2086 2087 
1.08204241499e-14 -0.841545559693 -0.244109274882 -0.481883526256 2087 2088 
7.94817942158e-15 -0.36340600686 0.449196650582 -0.816185299601 2088 2367 
1.36606150641e-14 -0.301292461678 -0.838146799289 -0.454678782635 2088 2133 
1.71546773265e-14 0.567004522138 -0.813594448368 0.128724300188 2089 2091 
1.12540562282e-14 -0.311123201865 -0.12483670799 -0.94213488928 2089 2267 
1.33618077085e-14 -0.22837456646 -0.967228458301 -0.110969215763 2089 2093 
1.31525226601e-14 -0.935380158743 0.236608010067 -0.262831901035 2090 2093 
1.46661628602e-14 0.135452043379 0.987157223818 0.0846956870666 2090 2092 
1.52703841082e-14 0.634353671703 0.61478538115 -0.468651634288 2090 2096 
1.81836200276e-14 0.0273260477092 -0.577922488456 -0.815634038312 2091 2243 
1.62067110882e-14 0.899976481554 0.33530823725 0.278587003792 2091 2092 
1.3452099016e-14 0.625542826706 -0.388116504925 -0.676802593495 2092 2105 
1.43264802936e-14 0.0406978374634 -0.765765240461 0.641831194729 2093 2094 
9.96077387673e-15 -0.250092510602 0.189477423271 -0.949500943765 2094 2257 
7.75394227802e-15 -0.996849348215 -0.0792375946222 -0.00357499119584 2094 2095 
1.32052146591e-14 -0.267654069932 0.730502161662 -0.628273738633 2095 2096 
9.24731809461e-15 -0.319546700255 -0.228604540941 0.919581355954 2095 2107 
1.14781315285e-14 -0.652760659347 0.318178323362 0.687507146255 2096 2103 
1.27868405742e-14 0.898768416415 0.438423691942 0.0 2097 2101 
9.58393317134e-15 0.57836192068 0.504571432203 -0.641018844116 2097 2120 
9.55270571216e-15 -0.190870174879 0.741601346955 0.643114312185 2097 2098 
1.41274663337e-14 0.857990241598 0.508922952197 0.0696431909863 2098 2099 
1.12079383686e-14 0.430311312652 0.86961841318 -0.242066085319 2098 2104 
1.75152141357e-14 -0.0745346650454 -0.803295408839 -0.590898527537 2099 2102 
1.19083034594e-14 0.70161614464 -0.52532246916 0.481426099185 2099 2105 
9.25880799011e-15 -0.238706928949 0.684495910118 0.688828244995 2100 2119 
9.73422643127e-15 -0.147318834786 0.601531292614 -0.785147925504 2100 2118 
1.07703412358e-14 0.566489280905 0.0922390458432 -0.818890623369 2100 2104 
1.20876793598e-14 0.768691595661 -0.333457283372 -0.545819998649 2101 2102 
1.0931830453e-14 0.778893837794 0.170513576424 0.603530868889 2101 2139 
1.48682732317e-14 -0.533593079484 -0.285073474304 -0.79624841587 2102 2138 
1.53931413071e-14 -0.174549739006 -0.389818015629 0.904198154889 2103 2111 
1.06767850201e-14 -0.951392249088 -0.0707969199037 -0.299734189755 2103 2106 
1.20405423936e-14 -0.444515407315 -0.864454407229 0.234786350713 2103 2105 
1.04319832315e-14 -0.519572409015 0.69637299796 -0.495085002299 2104 2106 
1.61284745369e-14 -0.328140179227 -0.581194594277 -0.744672321468 2105 2140 
1.17607205678e-14 0.221566552973 0.394294512949 -0.891874486496 2106 2117 
1.4805037588e-14 0.694621598951 -0.692520017067 -0.194722521123 2107 2115 
1.11073879246e-14 0.801120510525 -0.0669470133752 0.594747026067 2107 2277 
1.1769946475e-14 -0.13334023137 -0.987528479231 -0.0837131137073 2107 2109 
1.29995191269e-14 -0.281634712029 0.947563933729 0.151011524316 2108 2116 
1.22309233526e-14 -0.985379859698 0.00269204186396 0.170350476993 2108 2109 
1.19492909242e-14 0.253958581631 0.637329734725 -0.727540959707 2108 2131 
1.26842381787e-14 -0.656139767923 0.569619152072 -0.49498952165 2109 2110 
8.27433055062e-15 -0.747898132924 -0.373804601886 -0.548560390821 2110 2279 
7.59702596877e-15 -0.318833507911 -0.618201819483 0.718450906202 2110 2126 
1.739812156e-14 0.374942606689 -0.776730749371 0.506070533296 2111 2115 
1.46936255767e-14 0.954805753985 0.0763781282363 0.287249636527 2111 2117 
1.35988916804e-14 0.354395969459 0.635007912394 0.686417109364 2111 2412 
1.55509172144e-14 -0.646339273576 -0.166548178702 0.744652434096 2112 2114 
1.12233255877e-14 0.4827100975 0.843166406256 -0.236772830224 2112 2118 
1.29150272082e-14 -0.930515911637 0.197497599276 0.30843935623 2112 2113 
1.3724629829e-14 -0.668496499431 0.553331387813 -0.496927364419 2113 2116 
1.34868989388e-14 0.493368101279 0.836079662147 -0.239913974552 2113 2117 
1.06650091621e-14 -0.325645495277 0.639366891915 0.696537858934 2114 2123 
1.23090046371e-14 0.0989974678298 0.464214515388 -0.880172929069 2114 2390 
1.35238885482e-14 -0.449282567873 -0.38469759279 -0.806320616323 2115 2410 
1.30001216612e-14 -0.756658242409 -0.651030713718 0.0602271864697 2115 2116 
1.11438739061e-14 -0.387916991241 -0.335598868493 0.858425190318 2116 2392 
1.18007454713e-14 0.845822398834 -0.467484254685 -0.256988212281 2117 2118 
1.25434594495e-14 0.24950751195 -0.727419100952 -0.63922410237 2118 2121 
1.24869573197e-14 -0.297883246621 -0.954602310589 -0.0 2119 2120 
1.22580992536e-14 0.22655733158 -0.823391351281 0.520286899837 2119 2121 
8.58669708749e-15 -0.69286553334 -0.0897056177191 -0.715465061942 2120 2136 
1.28183970062e-14 -0.641098974248 -0.480223486244 0.598646396864 2121 2122 
1.15738368108e-14 -0.679578967583 -0.448151677805 -0.580803323423 2121 2134 
1.49410280274e-14 -0.331013978519 -0.943625850655 -0.0 2122 2123 
1.00101627339e-14 0.542931433435 0.342878640021 0.766589653468 2122 2135 
1.23783010429e-14 0.0508466567966 -0.798285221354 0.600129421759 2123 2391 
1.02161535432e-14 0.396183217752 0.634151539187 -0.663995996463 2124 2128 
1.44253949445e-14 0.756743567426 -0.262889955214 -0.598521548991 2124 2127 
1.08169836437e-14 -0.185295292131 0.607939243008 0.7720592798 2124 2399 
1.53569251567e-14 -0.81237491026 -0.110979365518 -0.572477585246 2125 2353 
1.46191398739e-14 -0.746170842124 -0.596189760582 0.296288446856 2125 2133 
1.24723439143e-14 0.66425690583 -0.679272273541 0.312012726432 2125 2129 
1.26084426689e-14 0.757881287066 -0.507243661941 0.410267988192 2126 2131 
1.13785183213e-14 0.359504256822 -0.137940800039 0.922891664829 2126 2383 
9.99768812851e-15 0.304359418553 -0.952468797225 0.0129820895816 2126 2351 
1.27698092871e-14 0.0208334648873 0.902650155841 -0.429870518763 2127 2132 
1.55121931893e-14 0.967227131529 0.222556786298 -0.122229918216 2127 2129 
1.09805984144e-14 -0.0878860899747 0.78143213122 0.617770070079 2128 2393 
1.38123984472e-14 -0.43190687304 0.9019182075 0.0 2128 2130 
1.11862558532e-14 0.568952830463 0.641043813361 0.515126689329 2129 2131 
1.29810405808e-14 -0.753115544315 0.358441697771 0.55166704289 2130 2132 
9.27944962522e-15 -0.527666038533 0.354970775012 -0.771728126134 2130 2373 
1.26629133613e-14 0.491662196906 -0.469938801244 -0.733093314127 2131 2389 
1.55534873809e-14 -0.850773436586 0.479974729295 -0.214029948461 2132 2133 
1.60087693285e-14 -0.402276915087 0.295554361939 -0.866499222577 2133 2366 
1.03385767723e-14 0.230354440037 0.969989017522 -0.0778340403758 2134 2136 
8.69504246128e-15 0.512499382625 0.398038649381 -0.760861101916 2134 2135 
1.00766839014e-14 -0.986435914661 0.137000286643 -0.090416302328 2134 2414 
7.88643629844e-15 -0.258070478316 0.686871993954 0.679416287812 2135 2430 
1.08860318792e-14 -0.27685795246 0.500243271277 -0.820430584328 2135 2423 
8.01544157243e-15 -0.216500846905 0.74804036675 0.627345991461 2136 2149 
1.11576416586e-14 -0.90219006104 -0.430441054279 -0.0278135318291 2136 2141 
9.53709784622e-15 0.693368743115 -0.431952581658 -0.57676403604 2137 2145 
1.38624037325e-14 -0.695966930989 -0.710155819391 -0.10634257452 2137 2138 
1.36916512816e-14 0.96654587429 -0.0192752841803 0.255768520957 2137 2242 
1.29625102621e-14 -0.764023552415 0.335270244832 0.551236677196 2138 2139 
1.32842401274e-14 -0.616482100487 0.749147882613 -0.242337099422 2138 2140 
1.14909946039e-14 0.0502676284919 0.866723682583 0.496249154736 2139 2146 
9.08732550377e-15 -0.216406115301 -0.412612892698 0.884827098387 2139 2141 
1.72248363867e-14 -0.931940019585 -0.293404933437 -0.213075913539 2140 2245 
1.31129187206e-14 0.196037025168 0.429494778567 -0.881534865985 2140 2411 
1.15325967325e-14 -0.677763495406 0.724681494591 -0.124392024236 2141 2416
[truncated: 1,424,711 more chars]
