# Supplementary material for: URDME: a modular framework for stochastic simulation of reaction-transport processes in complex geometries
Source: BMC Syst Biol. 2012 Jun 22;6:76. doi: 10.1186/1752-0509-6-76 (PMC3439286; doi:10.1186/1752-0509-6-76)
Supplement: Additional file 7 — urdme_software_comparision.tar.gz. Model files and scripts used to conduct the performance benchmark in the discussion section and the simulations described in Additional file 6. [file 1752-0509-6-76-S7.gz › urdme_software_comparison/steps/meshes/coli_p1555_e7040.xml]

<?xml version="1.0" encoding="ISO-8859-1"?>
<tetmesh>
	<nodes size = "1555">
		<node idx = "0">
			<coords>1.209654e-07, 1.209654e-07, 3.969824e-06</coords>
		</node>
		<node idx = "1">
			<coords>1.710709e-07, 0.0, 3.969824e-06</coords>
		</node>
		<node idx = "2">
			<coords>3.011709e-07, 1.192308e-07, 3.880894e-06</coords>
		</node>
		<node idx = "3">
			<coords>3.011694e-07, -1.192302e-07, 3.880895e-06</coords>
		</node>
		<node idx = "4">
			<coords>3.522784e-07, -1.394638e-07, 3.826266e-06</coords>
		</node>
		<node idx = "5">
			<coords>3.522798e-07, 1.394644e-07, 3.826265e-06</coords>
		</node>
		<node idx = "6">
			<coords>0.0, 0.0, 4e-06</coords>
		</node>
		<node idx = "7">
			<coords>-1.209628e-07, 1.209628e-07, 3.969825e-06</coords>
		</node>
		<node idx = "8">
			<coords>-1.209603e-07, -1.209603e-07, 3.969827e-06</coords>
		</node>
		<node idx = "9">
			<coords>2.211286e-08, 1.097033e-08, 3.887632e-06</coords>
		</node>
		<node idx = "10">
			<coords>0.0, -1.710637e-07, 3.969827e-06</coords>
		</node>
		<node idx = "11">
			<coords>1.209628e-07, -1.209628e-07, 3.969825e-06</coords>
		</node>
		<node idx = "12">
			<coords>2.147497e-07, -2.147497e-07, 3.897197e-06</coords>
		</node>
		<node idx = "13">
			<coords>1.192289e-07, -3.01166e-07, 3.880898e-06</coords>
		</node>
		<node idx = "14">
			<coords>1.394627e-07, -3.522756e-07, 3.82627e-06</coords>
		</node>
		<node idx = "15">
			<coords>1.841125e-07, 6.801448e-08, 3.847943e-06</coords>
		</node>
		<node idx = "16">
			<coords>2.901513e-07, -2.901513e-07, 3.7857e-06</coords>
		</node>
		<node idx = "17">
			<coords>1.670727e-07, -6.469682e-08, 3.80875e-06</coords>
		</node>
		<node idx = "18">
			<coords>2.451254e-07, -1.550881e-07, 3.752011e-06</coords>
		</node>
		<node idx = "19">
			<coords>-1.192283e-07, -3.011645e-07, 3.8809e-06</coords>
		</node>
		<node idx = "20">
			<coords>-1.394621e-07, -3.522741e-07, 3.826272e-06</coords>
		</node>
		<node idx = "21">
			<coords>-2.147472e-07, -2.147472e-07, 3.897199e-06</coords>
		</node>
		<node idx = "22">
			<coords>1.049408e-07, 1.383927e-07, 3.855263e-06</coords>
		</node>
		<node idx = "23">
			<coords>2.147521e-07, 2.147521e-07, 3.897194e-06</coords>
		</node>
		<node idx = "24">
			<coords>1.179057e-07, 5.560666e-08, 3.768443e-06</coords>
		</node>
		<node idx = "25">
			<coords>-2.588589e-08, 1.388862e-07, 3.833228e-06</coords>
		</node>
		<node idx = "26">
			<coords>0.0, 1.710709e-07, 3.969824e-06</coords>
		</node>
		<node idx = "27">
			<coords>1.192308e-07, 3.011709e-07, 3.880894e-06</coords>
		</node>
		<node idx = "28">
			<coords>-1.192302e-07, 3.011694e-07, 3.880895e-06</coords>
		</node>
		<node idx = "29">
			<coords>1.394644e-07, 3.522798e-07, 3.826265e-06</coords>
		</node>
		<node idx = "30">
			<coords>2.901532e-07, 2.901532e-07, 3.785696e-06</coords>
		</node>
		<node idx = "31">
			<coords>2.4331e-07, 1.359767e-07, 3.766858e-06</coords>
		</node>
		<node idx = "32">
			<coords>3.432877e-07, 0.0, 3.863529e-06</coords>
		</node>
		<node idx = "33">
			<coords>3.88559e-07, -7.190378e-08, 3.806352e-06</coords>
		</node>
		<node idx = "34">
			<coords>3.285148e-07, -7.588536e-08, 3.711182e-06</coords>
		</node>
		<node idx = "35">
			<coords>4.065443e-07, -1.609472e-07, 3.742524e-06</coords>
		</node>
		<node idx = "36">
			<coords>4.172956e-07, 7.722157e-08, 3.764388e-06</coords>
		</node>
		<node idx = "37">
			<coords>4.065453e-07, 1.609476e-07, 3.742522e-06</coords>
		</node>
		<node idx = "38">
			<coords>4.060649e-07, 2.654739e-07, 3.620975e-06</coords>
		</node>
		<node idx = "39">
			<coords>4.060647e-07, -2.654737e-07, 3.620976e-06</coords>
		</node>
		<node idx = "40">
			<coords>0.0, -3.432809e-07, 3.863536e-06</coords>
		</node>
		<node idx = "41">
			<coords>-1.394638e-07, 3.522784e-07, 3.826266e-06</coords>
		</node>
		<node idx = "42">
			<coords>-1.710637e-07, 0.0, 3.969827e-06</coords>
		</node>
		<node idx = "43">
			<coords>-3.011645e-07, -1.192283e-07, 3.8809e-06</coords>
		</node>
		<node idx = "44">
			<coords>-3.522741e-07, -1.394621e-07, 3.826272e-06</coords>
		</node>
		<node idx = "45">
			<coords>-3.01166e-07, 1.192289e-07, 3.880898e-06</coords>
		</node>
		<node idx = "46">
			<coords>-2.147497e-07, 2.147497e-07, 3.897197e-06</coords>
		</node>
		<node idx = "47">
			<coords>-1.763049e-07, 3.287185e-08, 3.819519e-06</coords>
		</node>
		<node idx = "48">
			<coords>-3.522756e-07, 1.394627e-07, 3.82627e-06</coords>
		</node>
		<node idx = "49">
			<coords>-2.901513e-07, 2.901513e-07, 3.7857e-06</coords>
		</node>
		<node idx = "50">
			<coords>3.125775e-08, 1.600147e-08, 3.739946e-06</coords>
		</node>
		<node idx = "51">
			<coords>-1.368676e-07, -1.365406e-07, 3.841338e-06</coords>
		</node>
		<node idx = "52">
			<coords>-2.901494e-07, -2.901494e-07, 3.785704e-06</coords>
		</node>
		<node idx = "53">
			<coords>-4.97655e-08, -6.280501e-08, 3.773848e-06</coords>
		</node>
		<node idx = "54">
			<coords>3.470871e-08, -1.829647e-07, 3.828554e-06</coords>
		</node>
		<node idx = "55">
			<coords>-1.609459e-07, -4.065411e-07, 3.74253e-06</coords>
		</node>
		<node idx = "56">
			<coords>-7.722067e-08, -4.172908e-07, 3.764396e-06</coords>
		</node>
		<node idx = "57">
			<coords>1.203482e-07, -2.57229e-07, 3.750766e-06</coords>
		</node>
		<node idx = "58">
			<coords>7.722079e-08, -4.172914e-07, 3.764395e-06</coords>
		</node>
		<node idx = "59">
			<coords>1.609463e-07, -4.065422e-07, 3.742528e-06</coords>
		</node>
		<node idx = "60">
			<coords>2.399421e-07, -4.387073e-09, 3.661322e-06</coords>
		</node>
		<node idx = "61">
			<coords>3.39096e-07, -1.209048e-07, 3.554058e-06</coords>
		</node>
		<node idx = "62">
			<coords>2.432757e-07, -2.259172e-07, 3.623632e-06</coords>
		</node>
		<node idx = "63">
			<coords>2.654772e-07, -4.060618e-07, 3.620978e-06</coords>
		</node>
		<node idx = "64">
			<coords>1.070883e-07, -9.720958e-08, 3.664479e-06</coords>
		</node>
		<node idx = "65">
			<coords>1.225329e-07, -2.221894e-07, 3.595114e-06</coords>
		</node>
		<node idx = "66">
			<coords>-9.152705e-08, -2.743978e-07, 3.752672e-06</coords>
		</node>
		<node idx = "67">
			<coords>3.117752e-07, -2.432273e-07, 3.48169e-06</coords>
		</node>
		<node idx = "68">
			<coords>3.535567e-07, -3.535501e-07, 3.5e-06</coords>
		</node>
		<node idx = "69">
			<coords>-2.594095e-07, -1.239274e-07, 3.770443e-06</coords>
		</node>
		<node idx = "70">
			<coords>7.427473e-08, 1.771709e-07, 3.750449e-06</coords>
		</node>
		<node idx = "71">
			<coords>1.351446e-07, 8.656756e-08, 3.634871e-06</coords>
		</node>
		<node idx = "72">
			<coords>-1.069737e-07, 2.116232e-07, 3.755751e-06</coords>
		</node>
		<node idx = "73">
			<coords>-7.025218e-08, 7.467045e-08, 3.692393e-06</coords>
		</node>
		<node idx = "74">
			<coords>2.425641e-07, 2.253083e-07, 3.637748e-06</coords>
		</node>
		<node idx = "75">
			<coords>0.0, 3.432877e-07, 3.863529e-06</coords>
		</node>
		<node idx = "76">
			<coords>-7.190378e-08, 3.88559e-07, 3.806352e-06</coords>
		</node>
		<node idx = "77">
			<coords>3.561216e-08, 3.188143e-07, 3.705596e-06</coords>
		</node>
		<node idx = "78">
			<coords>1.609476e-07, 4.065453e-07, 3.742522e-06</coords>
		</node>
		<node idx = "79">
			<coords>7.722157e-08, 4.172956e-07, 3.764388e-06</coords>
		</node>
		<node idx = "80">
			<coords>-1.609472e-07, 4.065443e-07, 3.742524e-06</coords>
		</node>
		<node idx = "81">
			<coords>2.654776e-07, 4.060624e-07, 3.620975e-06</coords>
		</node>
		<node idx = "82">
			<coords>3.535567e-07, 3.535501e-07, 3.5e-06</coords>
		</node>
		<node idx = "83">
			<coords>2.915026e-07, 1.49871e-07, 3.514586e-06</coords>
		</node>
		<node idx = "84">
			<coords>3.631988e-07, 3.751241e-08, 3.617887e-06</coords>
		</node>
		<node idx = "85">
			<coords>4.593426e-07, 0.0, 3.697495e-06</coords>
		</node>
		<node idx = "86">
			<coords>4.815229e-07, -9.26102e-08, 3.597771e-06</coords>
		</node>
		<node idx = "87">
			<coords>4.815229e-07, 9.26102e-08, 3.597771e-06</coords>
		</node>
		<node idx = "88">
			<coords>3.844919e-07, -1.134328e-09, 3.469746e-06</coords>
		</node>
		<node idx = "89">
			<coords>4.621235e-07, 1.908976e-07, 3.5e-06</coords>
		</node>
		<node idx = "90">
			<coords>4.621235e-07, -1.908976e-07, 3.5e-06</coords>
		</node>
		<node idx = "91">
			<coords>0.0, -4.59339e-07, 3.697504e-06</coords>
		</node>
		<node idx = "92">
			<coords>-9.261004e-08, -4.81522e-07, 3.597775e-06</coords>
		</node>
		<node idx = "93">
			<coords>9.261409e-08, -4.815213e-07, 3.597775e-06</coords>
		</node>
		<node idx = "94">
			<coords>1.909058e-07, -4.621201e-07, 3.5e-06</coords>
		</node>
		<node idx = "95">
			<coords>3.345595e-07, -1.348319e-07, 3.39516e-06</coords>
		</node>
		<node idx = "96">
			<coords>-1.280841e-07, 3.403539e-07, 3.68216e-06</coords>
		</node>
		<node idx = "97">
			<coords>-2.654737e-07, 4.060647e-07, 3.620976e-06</coords>
		</node>
		<node idx = "98">
			<coords>2.66608e-07, -4.443849e-09, 3.441697e-06</coords>
		</node>
		<node idx = "99">
			<coords>-4.065411e-07, -1.609459e-07, 3.74253e-06</coords>
		</node>
		<node idx = "100">
			<coords>-3.432809e-07, 0.0, 3.863536e-06</coords>
		</node>
		<node idx = "101">
			<coords>-4.172908e-07, -7.722067e-08, 3.764396e-06</coords>
		</node>
		<node idx = "102">
			<coords>-2.981102e-07, 5.747814e-08, 3.747431e-06</coords>
		</node>
		<node idx = "103">
			<coords>-2.5465e-07, 2.050176e-07, 3.668594e-06</coords>
		</node>
		<node idx = "104">
			<coords>-1.970161e-07, -2.405194e-08, 3.691873e-06</coords>
		</node>
		<node idx = "105">
			<coords>-1.979044e-07, 7.347619e-08, 3.662982e-06</coords>
		</node>
		<node idx = "106">
			<coords>-4.065422e-07, 1.609463e-07, 3.742528e-06</coords>
		</node>
		<node idx = "107">
			<coords>-4.172914e-07, 7.722079e-08, 3.764395e-06</coords>
		</node>
		<node idx = "108">
			<coords>-4.060618e-07, 2.654772e-07, 3.620978e-06</coords>
		</node>
		<node idx = "109">
			<coords>-6.029526e-09, -7.589331e-09, 3.611959e-06</coords>
		</node>
		<node idx = "110">
			<coords>-1.307076e-07, 1.220797e-08, 3.606706e-06</coords>
		</node>
		<node idx = "111">
			<coords>-1.829224e-07, 1.267803e-07, 3.547001e-06</coords>
		</node>
		<node idx = "112">
			<coords>8.89769e-08, 2.284421e-08, 3.473738e-06</coords>
		</node>
		<node idx = "113">
			<coords>-5.408326e-08, 1.086403e-07, 3.519444e-06</coords>
		</node>
		<node idx = "114">
			<coords>-3.535501e-07, 3.535567e-07, 3.5e-06</coords>
		</node>
		<node idx = "115">
			<coords>-2.654733e-07, -4.06064e-07, 3.620979e-06</coords>
		</node>
		<node idx = "116">
			<coords>-4.060615e-07, -2.65477e-07, 3.620979e-06</coords>
		</node>
		<node idx = "117">
			<coords>-1.418816e-07, -1.300678e-07, 3.650954e-06</coords>
		</node>
		<node idx = "118">
			<coords>-2.167336e-07, -2.61846e-07, 3.666999e-06</coords>
		</node>
		<node idx = "119">
			<coords>-1.331184e-09, -2.327551e-07, 3.644638e-06</coords>
		</node>
		<node idx = "120">
			<coords>-8.857298e-08, -3.77149e-07, 3.620537e-06</coords>
		</node>
		<node idx = "121">
			<coords>9.310428e-08, -3.448575e-07, 3.582614e-06</coords>
		</node>
		<node idx = "122">
			<coords>1.949751e-07, -1.561712e-07, 3.4898e-06</coords>
		</node>
		<node idx = "123">
			<coords>1.935847e-07, -2.906123e-07, 3.504397e-06</coords>
		</node>
		<node idx = "124">
			<coords>3.270689e-08, -1.823655e-07, 3.502414e-06</coords>
		</node>
		<node idx = "125">
			<coords>-7.678571e-08, -9.517358e-08, 3.535934e-06</coords>
		</node>
		<node idx = "126">
			<coords>-1.251206e-07, -2.760488e-07, 3.561409e-06</coords>
		</node>
		<node idx = "127">
			<coords>1.561038e-07, -9.981487e-08, 3.390479e-06</coords>
		</node>
		<node idx = "128">
			<coords>2.365235e-07, -2.400704e-07, 3.3497e-06</coords>
		</node>
		<node idx = "129">
			<coords>3.869658e-07, -3.166345e-07, 3.378472e-06</coords>
		</node>
		<node idx = "130">
			<coords>2.939547e-07, -4.044634e-07, 3.390625e-06</coords>
		</node>
		<node idx = "131">
			<coords>-3.174057e-07, -1.137959e-07, 3.624704e-06</coords>
		</node>
		<node idx = "132">
			<coords>-2.050935e-07, -2.843609e-08, 3.539982e-06</coords>
		</node>
		<node idx = "133">
			<coords>-1.908976e-07, -4.621235e-07, 3.5e-06</coords>
		</node>
		<node idx = "134">
			<coords>-3.535501e-07, -3.535567e-07, 3.5e-06</coords>
		</node>
		<node idx = "135">
			<coords>1.687644e-07, 1.819775e-07, 3.448975e-06</coords>
		</node>
		<node idx = "136">
			<coords>4.334214e-08, 1.919613e-07, 3.578407e-06</coords>
		</node>
		<node idx = "137">
			<coords>-8.066099e-08, 2.364447e-07, 3.560676e-06</coords>
		</node>
		<node idx = "138">
			<coords>1.49839e-07, 3.359101e-07, 3.564998e-06</coords>
		</node>
		<node idx = "139">
			<coords>2.346093e-07, 2.915382e-07, 3.449561e-06</coords>
		</node>
		<node idx = "140">
			<coords>-4.181584e-08, 3.718244e-07, 3.567132e-06</coords>
		</node>
		<node idx = "141">
			<coords>0.0, 4.593426e-07, 3.697495e-06</coords>
		</node>
		<node idx = "142">
			<coords>9.261425e-08, 4.815221e-07, 3.597771e-06</coords>
		</node>
		<node idx = "143">
			<coords>-9.26102e-08, 4.815229e-07, 3.597771e-06</coords>
		</node>
		<node idx = "144">
			<coords>-1.908976e-07, 4.621235e-07, 3.5e-06</coords>
		</node>
		<node idx = "145">
			<coords>1.909058e-07, 4.621201e-07, 3.5e-06</coords>
		</node>
		<node idx = "146">
			<coords>2.939547e-07, 4.044634e-07, 3.390625e-06</coords>
		</node>
		<node idx = "147">
			<coords>3.869658e-07, 3.166345e-07, 3.378472e-06</coords>
		</node>
		<node idx = "148">
			<coords>3.225067e-07, 1.405411e-07, 3.379082e-06</coords>
		</node>
		<node idx = "149">
			<coords>3.975714e-07, 8.267791e-09, 3.353547e-06</coords>
		</node>
		<node idx = "150">
			<coords>5e-07, 0.0, 3.5e-06</coords>
		</node>
		<node idx = "151">
			<coords>4.952573e-07, -6.870384e-08, 3.390625e-06</coords>
		</node>
		<node idx = "152">
			<coords>4.952573e-07, 6.870384e-08, 3.390625e-06</coords>
		</node>
		<node idx = "153">
			<coords>4.802e-07, 1.393123e-07, 3.28125e-06</coords>
		</node>
		<node idx = "154">
			<coords>4.802e-07, -1.393123e-07, 3.28125e-06</coords>
		</node>
		<node idx = "155">
			<coords>3.01135e-07, -8.666288e-08, 3.274721e-06</coords>
		</node>
		<node idx = "156">
			<coords>4.164018e-07, -2.767842e-07, 3.256944e-06</coords>
		</node>
		<node idx = "157">
			<coords>4.164018e-07, 2.767842e-07, 3.256944e-06</coords>
		</node>
		<node idx = "158">
			<coords>1.379449e-07, -3.737649e-07, 3.422225e-06</coords>
		</node>
		<node idx = "159">
			<coords>0.0, -5e-07, 3.5e-06</coords>
		</node>
		<node idx = "160">
			<coords>-6.870384e-08, -4.952573e-07, 3.390625e-06</coords>
		</node>
		<node idx = "161">
			<coords>9.443731e-08, -4.910006e-07, 3.402778e-06</coords>
		</node>
		<node idx = "162">
			<coords>2.023816e-07, -8.414554e-08, 3.290063e-06</coords>
		</node>
		<node idx = "163">
			<coords>-1.071226e-07, 3.498101e-07, 3.420587e-06</coords>
		</node>
		<node idx = "164">
			<coords>-2.121831e-07, 2.969866e-07, 3.520254e-06</coords>
		</node>
		<node idx = "165">
			<coords>2.705038e-09, 2.0254e-07, 3.417191e-06</coords>
		</node>
		<node idx = "166">
			<coords>-1.275434e-07, 1.923893e-07, 3.42443e-06</coords>
		</node>
		<node idx = "167">
			<coords>3.573284e-09, -8.917829e-08, 3.371706e-06</coords>
		</node>
		<node idx = "168">
			<coords>2.077484e-07, 5.643285e-08, 3.299675e-06</coords>
		</node>
		<node idx = "169">
			<coords>7.299107e-08, 1.446233e-07, 3.302545e-06</coords>
		</node>
		<node idx = "170">
			<coords>8.095258e-08, -2.080967e-08, 3.29781e-06</coords>
		</node>
		<node idx = "171">
			<coords>-4.815213e-07, -9.261409e-08, 3.597775e-06</coords>
		</node>
		<node idx = "172">
			<coords>-4.59339e-07, 0.0, 3.697504e-06</coords>
		</node>
		<node idx = "173">
			<coords>-4.815213e-07, 9.261409e-08, 3.597775e-06</coords>
		</node>
		<node idx = "174">
			<coords>-2.995826e-07, 2.044061e-07, 3.482512e-06</coords>
		</node>
		<node idx = "175">
			<coords>-3.552152e-07, 6.099648e-08, 3.574559e-06</coords>
		</node>
		<node idx = "176">
			<coords>-4.621201e-07, 1.909058e-07, 3.5e-06</coords>
		</node>
		<node idx = "177">
			<coords>-4.621201e-07, -1.909058e-07, 3.5e-06</coords>
		</node>
		<node idx = "178">
			<coords>-1.081807e-07, 5.080063e-08, 3.439575e-06</coords>
		</node>
		<node idx = "179">
			<coords>-2.66144e-07, 3.302009e-08, 3.427463e-06</coords>
		</node>
		<node idx = "180">
			<coords>-2.594144e-07, 1.456291e-07, 3.364529e-06</coords>
		</node>
		<node idx = "181">
			<coords>-2.012057e-08, 7.769245e-08, 3.363799e-06</coords>
		</node>
		<node idx = "182">
			<coords>-3.166345e-07, 3.869658e-07, 3.378472e-06</coords>
		</node>
		<node idx = "183">
			<coords>-4.044634e-07, 2.939547e-07, 3.390625e-06</coords>
		</node>
		<node idx = "184">
			<coords>-2.823393e-07, -2.781197e-07, 3.498454e-06</coords>
		</node>
		<node idx = "185">
			<coords>-1.733174e-07, -1.858478e-07, 3.490644e-06</coords>
		</node>
		<node idx = "186">
			<coords>-1.438174e-07, -7.020043e-08, 3.333686e-06</coords>
		</node>
		<node idx = "187">
			<coords>-1.872617e-08, -3.621187e-07, 3.440505e-06</coords>
		</node>
		<node idx = "188">
			<coords>7.992768e-08, -2.503283e-07, 3.38039e-06</coords>
		</node>
		<node idx = "189">
			<coords>-8.613382e-08, -1.988241e-07, 3.365108e-06</coords>
		</node>
		<node idx = "190">
			<coords>-1.463769e-07, -3.345369e-07, 3.373702e-06</coords>
		</node>
		<node idx = "191">
			<coords>-1.393123e-07, -4.802e-07, 3.28125e-06</coords>
		</node>
		<node idx = "192">
			<coords>1.097795e-07, -1.915095e-07, 3.258082e-06</coords>
		</node>
		<node idx = "193">
			<coords>2.488397e-07, -2.313538e-07, 3.194282e-06</coords>
		</node>
		<node idx = "194">
			<coords>1.654934e-07, -3.408289e-07, 3.272511e-06</coords>
		</node>
		<node idx = "195">
			<coords>3.326391e-07, -3.732978e-07, 3.269097e-06</coords>
		</node>
		<node idx = "196">
			<coords>2.279776e-07, -4.450013e-07, 3.28125e-06</coords>
		</node>
		<node idx = "197">
			<coords>-3.332798e-07, -1.175769e-07, 3.449739e-06</coords>
		</node>
		<node idx = "198">
			<coords>-4.044634e-07, -2.939547e-07, 3.390625e-06</coords>
		</node>
		<node idx = "199">
			<coords>-3.166345e-07, -3.869658e-07, 3.378472e-06</coords>
		</node>
		<node idx = "200">
			<coords>2.252101e-07, 2.452418e-07, 3.312651e-06</coords>
		</node>
		<node idx = "201">
			<coords>1.326127e-07, 3.273669e-07, 3.343714e-06</coords>
		</node>
		<node idx = "202">
			<coords>8.649244e-08, 2.579156e-07, 3.22739e-06</coords>
		</node>
		<node idx = "203">
			<coords>3.965786e-08, 3.564282e-07, 3.434576e-06</coords>
		</node>
		<node idx = "204">
			<coords>0.0, 5e-07, 3.5e-06</coords>
		</node>
		<node idx = "205">
			<coords>-6.870384e-08, 4.952573e-07, 3.390625e-06</coords>
		</node>
		<node idx = "206">
			<coords>-1.393123e-07, 4.802e-07, 3.28125e-06</coords>
		</node>
		<node idx = "207">
			<coords>9.443731e-08, 4.910006e-07, 3.402778e-06</coords>
		</node>
		<node idx = "208">
			<coords>3.326391e-07, 3.732978e-07, 3.269097e-06</coords>
		</node>
		<node idx = "209">
			<coords>2.279776e-07, 4.450013e-07, 3.28125e-06</coords>
		</node>
		<node idx = "210">
			<coords>3.090193e-07, 2.19107e-07, 3.211809e-06</coords>
		</node>
		<node idx = "211">
			<coords>1.848888e-07, 1.640836e-07, 3.162829e-06</coords>
		</node>
		<node idx = "212">
			<coords>-9.184512e-08, 3.717264e-07, 3.281388e-06</coords>
		</node>
		<node idx = "213">
			<coords>-3.514404e-08, 2.719192e-07, 3.298183e-06</coords>
		</node>
		<node idx = "214">
			<coords>-2.767842e-07, 4.164018e-07, 3.256944e-06</coords>
		</node>
		<node idx = "215">
			<coords>3.845615e-07, -1.03314e-07, 3.178865e-06</coords>
		</node>
		<node idx = "216">
			<coords>3.501393e-07, 4.511891e-08, 3.225427e-06</coords>
		</node>
		<node idx = "217">
			<coords>5e-07, 0.0, 3.305556e-06</coords>
		</node>
		<node idx = "218">
			<coords>4.916527e-07, 9.098153e-08, 3.184028e-06</coords>
		</node>
		<node idx = "219">
			<coords>4.916527e-07, -9.098153e-08, 3.184028e-06</coords>
		</node>
		<node idx = "220">
			<coords>1.99698e-07, 2.456694e-08, 3.162022e-06</coords>
		</node>
		<node idx = "221">
			<coords>2.377013e-07, -7.865796e-08, 3.139227e-06</coords>
		</node>
		<node idx = "222">
			<coords>3.406485e-07, 6.659963e-08, 3.096593e-06</coords>
		</node>
		<node idx = "223">
			<coords>3.869644e-07, -3.166364e-07, 3.135417e-06</coords>
		</node>
		<node idx = "224">
			<coords>4.648942e-07, -1.840474e-07, 3.0625e-06</coords>
		</node>
		<node idx = "225">
			<coords>3.869644e-07, 3.166364e-07, 3.135417e-06</coords>
		</node>
		<node idx = "226">
			<coords>4.648942e-07, 1.840474e-07, 3.0625e-06</coords>
		</node>
		<node idx = "227">
			<coords>5.458379e-08, -4.069896e-07, 3.267316e-06</coords>
		</node>
		<node idx = "228">
			<coords>0.0, -5e-07, 3.305556e-06</coords>
		</node>
		<node idx = "229">
			<coords>1.133865e-07, -4.869738e-07, 3.196181e-06</coords>
		</node>
		<node idx = "230">
			<coords>-2.648155e-08, -1.519331e-07, 3.23469e-06</coords>
		</node>
		<node idx = "231">
			<coords>1.021823e-07, -5.337161e-08, 3.191383e-06</coords>
		</node>
		<node idx = "232">
			<coords>-2.280459e-07, 2.508557e-07, 3.301249e-06</coords>
		</node>
		<node idx = "233">
			<coords>-9.323172e-08, 1.646504e-07, 3.285829e-06</coords>
		</node>
		<node idx = "234">
			<coords>-2.879015e-08, 2.617247e-08, 3.216636e-06</coords>
		</node>
		<node idx = "235">
			<coords>9.713019e-09, 1.721299e-07, 3.171942e-06</coords>
		</node>
		<node idx = "236">
			<coords>8.904731e-08, 8.263347e-08, 3.176282e-06</coords>
		</node>
		<node idx = "237">
			<coords>-4.132735e-07, -2.11069e-08, 3.443551e-06</coords>
		</node>
		<node idx = "238">
			<coords>-5e-07, 0.0, 3.5e-06</coords>
		</node>
		<node idx = "239">
			<coords>-3.87364e-07, 1.100218e-07, 3.38285e-06</coords>
		</node>
		<node idx = "240">
			<coords>-3.27963e-07, 1.334693e-07, 3.271756e-06</coords>
		</node>
		<node idx = "241">
			<coords>-4.910006e-07, 9.443731e-08, 3.402778e-06</coords>
		</node>
		<node idx = "242">
			<coords>-3.379863e-07, -4.159362e-08, 3.314758e-06</coords>
		</node>
		<node idx = "243">
			<coords>-4.910006e-07, -9.443731e-08, 3.402778e-06</coords>
		</node>
		<node idx = "244">
			<coords>-2.075485e-07, 3.924304e-08, 3.254574e-06</coords>
		</node>
		<node idx = "245">
			<coords>-1.32653e-07, -2.058992e-08, 3.16352e-06</coords>
		</node>
		<node idx = "246">
			<coords>-3.732978e-07, 3.326391e-07, 3.269097e-06</coords>
		</node>
		<node idx = "247">
			<coords>-4.450013e-07, 2.279776e-07, 3.28125e-06</coords>
		</node>
		<node idx = "248">
			<coords>-2.630782e-07, -2.291947e-07, 3.32746e-06</coords>
		</node>
		<node idx = "249">
			<coords>-1.899852e-07, -1.448726e-07, 3.237664e-06</coords>
		</node>
		<node idx = "250">
			<coords>9.971282e-08, -1.677511e-07, 3.099121e-06</coords>
		</node>
		<node idx = "251">
			<coords>-4.288459e-08, -3.300999e-07, 3.251771e-06</coords>
		</node>
		<node idx = "252">
			<coords>-9.345991e-08, -2.197975e-07, 3.141894e-06</coords>
		</node>
		<node idx = "253">
			<coords>-1.547059e-07, -2.992666e-07, 3.241167e-06</coords>
		</node>
		<node idx = "254">
			<coords>-2.767842e-07, -4.164018e-07, 3.256944e-06</coords>
		</node>
		<node idx = "255">
			<coords>-9.098153e-08, -4.916527e-07, 3.184028e-06</coords>
		</node>
		<node idx = "256">
			<coords>9.236492e-08, -3.100065e-07, 3.147168e-06</coords>
		</node>
		<node idx = "257">
			<coords>3.040729e-07, -2.111761e-07, 3.054545e-06</coords>
		</node>
		<node idx = "258">
			<coords>1.91324e-07, -2.86061e-07, 3.037408e-06</coords>
		</node>
		<node idx = "259">
			<coords>2.939528e-07, -4.044648e-07, 3.147569e-06</coords>
		</node>
		<node idx = "260">
			<coords>1.840474e-07, -4.648942e-07, 3.0625e-06</coords>
		</node>
		<node idx = "261">
			<coords>-2.817473e-07, 2.062357e-07, 3.160383e-06</coords>
		</node>
		<node idx = "262">
			<coords>-3.801826e-07, 1.693167e-07, 3.173411e-06</coords>
		</node>
		<node idx = "263">
			<coords>-1.07183e-08, -2.370517e-07, 3.030394e-06</coords>
		</node>
		<node idx = "264">
			<coords>-4.450013e-07, -2.279776e-07, 3.28125e-06</coords>
		</node>
		<node idx = "265">
			<coords>-3.732978e-07, -3.326391e-07, 3.269097e-06</coords>
		</node>
		<node idx = "266">
			<coords>2.151958e-07, 5.351678e-08, 3.01132e-06</coords>
		</node>
		<node idx = "267">
			<coords>2.763091e-07, 1.903549e-07, 3.029323e-06</coords>
		</node>
		<node idx = "268">
			<coords>1.64987e-07, 3.328128e-07, 3.188237e-06</coords>
		</node>
		<node idx = "269">
			<coords>-2.281063e-08, 2.914442e-07, 3.165621e-06</coords>
		</node>
		<node idx = "270">
			<coords>8.583538e-08, 1.396878e-07, 3.033336e-06</coords>
		</node>
		<node idx = "271">
			<coords>9.809005e-08, 2.447079e-07, 3.086685e-06</coords>
		</node>
		<node idx = "272">
			<coords>3.931485e-08, 3.913587e-07, 3.240943e-06</coords>
		</node>
		<node idx = "273">
			<coords>0.0, 5e-07, 3.305556e-06</coords>
		</node>
		<node idx = "274">
			<coords>-9.098153e-08, 4.916527e-07, 3.184028e-06</coords>
		</node>
		<node idx = "275">
			<coords>1.133865e-07, 4.869738e-07, 3.196181e-06</coords>
		</node>
		<node idx = "276">
			<coords>-6.913491e-08, 3.824968e-07, 3.10232e-06</coords>
		</node>
		<node idx = "277">
			<coords>2.939528e-07, 4.044648e-07, 3.147569e-06</coords>
		</node>
		<node idx = "278">
			<coords>2.236333e-07, 3.120161e-07, 3.054921e-06</coords>
		</node>
		<node idx = "279">
			<coords>1.840474e-07, 4.648942e-07, 3.0625e-06</coords>
		</node>
		<node idx = "280">
			<coords>3.535534e-07, 3.535534e-07, 3.013889e-06</coords>
		</node>
		<node idx = "281">
			<coords>-1.889961e-07, 3.129619e-07, 3.138267e-06</coords>
		</node>
		<node idx = "282">
			<coords>-3.166364e-07, 3.869644e-07, 3.135417e-06</coords>
		</node>
		<node idx = "283">
			<coords>-1.840474e-07, 4.648942e-07, 3.0625e-06</coords>
		</node>
		<node idx = "284">
			<coords>3.499211e-07, -4.821938e-08, 3.018274e-06</coords>
		</node>
		<node idx = "285">
			<coords>5e-07, 0.0, 3.111111e-06</coords>
		</node>
		<node idx = "286">
			<coords>3.792812e-07, -1.504122e-07, 2.956479e-06</coords>
		</node>
		<node idx = "287">
			<coords>4.916527e-07, 9.098153e-08, 2.989583e-06</coords>
		</node>
		<node idx = "288">
			<coords>4.916527e-07, -9.098153e-08, 2.989583e-06</coords>
		</node>
		<node idx = "289">
			<coords>9.084703e-08, -2.187816e-08, 3.034283e-06</coords>
		</node>
		<node idx = "290">
			<coords>2.205912e-07, -1.122167e-07, 2.963833e-06</coords>
		</node>
		<node idx = "291">
			<coords>1.047958e-07, -1.903563e-07, 2.948903e-06</coords>
		</node>
		<node idx = "292">
			<coords>3.535534e-07, -3.535534e-07, 3.013889e-06</coords>
		</node>
		<node idx = "293">
			<coords>3.380304e-07, 6.97614e-08, 2.898507e-06</coords>
		</node>
		<node idx = "294">
			<coords>4.184978e-07, -2.736049e-07, 2.940972e-06</coords>
		</node>
		<node idx = "295">
			<coords>4.648942e-07, -1.840474e-07, 2.868056e-06</coords>
		</node>
		<node idx = "296">
			<coords>4.184978e-07, 2.736049e-07, 2.940972e-06</coords>
		</node>
		<node idx = "297">
			<coords>4.648942e-07, 1.840474e-07, 2.868056e-06</coords>
		</node>
		<node idx = "298">
			<coords>-7.973424e-09, -3.883095e-07, 3.067949e-06</coords>
		</node>
		<node idx = "299">
			<coords>0.0, -5e-07, 3.111111e-06</coords>
		</node>
		<node idx = "300">
			<coords>9.098153e-08, -4.916527e-07, 2.989583e-06</coords>
		</node>
		<node idx = "301">
			<coords>-6.077432e-08, -8.71356e-08, 3.071862e-06</coords>
		</node>
		<node idx = "302">
			<coords>-1.610232e-07, 1.394879e-07, 3.144491e-06</coords>
		</node>
		<node idx = "303">
			<coords>-7.976945e-08, 2.328787e-07, 3.059214e-06</coords>
		</node>
		<node idx = "304">
			<coords>-6.923324e-08, 7.522204e-08, 3.064399e-06</coords>
		</node>
		<node idx = "305">
			<coords>-3.355424e-07, -1.485678e-07, 3.186232e-06</coords>
		</node>
		<node idx = "306">
			<coords>-2.235573e-07, -1.006845e-07, 3.116752e-06</coords>
		</node>
		<node idx = "307">
			<coords>-3.476964e-07, 3.844046e-08, 3.167789e-06</coords>
		</node>
		<node idx = "308">
			<coords>-5e-07, 0.0, 3.305556e-06</coords>
		</node>
		<node idx = "309">
			<coords>-4.869738e-07, 1.133865e-07, 3.196181e-06</coords>
		</node>
		<node idx = "310">
			<coords>-4.869738e-07, -1.133865e-07, 3.196181e-06</coords>
		</node>
		<node idx = "311">
			<coords>-3.963337e-07, 7.882491e-08, 3.080967e-06</coords>
		</node>
		<node idx = "312">
			<coords>-2.470157e-07, 4.292137e-09, 3.059462e-06</coords>
		</node>
		<node idx = "313">
			<coords>-4.044648e-07, 2.939528e-07, 3.147569e-06</coords>
		</node>
		<node idx = "314">
			<coords>-1.514839e-07, 3.667511e-07, 2.980074e-06</coords>
		</node>
		<node idx = "315">
			<coords>-2.94235e-08, 1.734129e-07, 2.937647e-06</coords>
		</node>
		<node idx = "316">
			<coords>-3.535534e-07, 3.535534e-07, 3.013889e-06</coords>
		</node>
		<node idx = "317">
			<coords>-1.615381e-07, -2.022319e-07, 3.03783e-06</coords>
		</node>
		<node idx = "318">
			<coords>-2.576544e-07, -2.58147e-07, 3.146336e-06</coords>
		</node>
		<node idx = "319">
			<coords>-1.358306e-08, 1.394312e-08, 2.941536e-06</coords>
		</node>
		<node idx = "320">
			<coords>-1.445629e-08, -1.318938e-07, 2.951234e-06</coords>
		</node>
		<node idx = "321">
			<coords>2.344885e-09, -2.509361e-07, 2.925654e-06</coords>
		</node>
		<node idx = "322">
			<coords>-1.71804e-07, -3.313546e-07, 3.094837e-06</coords>
		</node>
		<node idx = "323">
			<coords>-3.166364e-07, -3.869644e-07, 3.135417e-06</coords>
		</node>
		<node idx = "324">
			<coords>-1.840474e-07, -4.648942e-07, 3.0625e-06</coords>
		</node>
		<node idx = "325">
			<coords>-9.098153e-08, -4.916527e-07, 2.989583e-06</coords>
		</node>
		<node idx = "326">
			<coords>3.434987e-07, -1.298996e-07, 2.832419e-06</coords>
		</node>
		<node idx = "327">
			<coords>1.930555e-07, -1.393517e-07, 2.840448e-06</coords>
		</node>
		<node idx = "328">
			<coords>9.854905e-08, -3.414539e-07, 2.967556e-06</coords>
		</node>
		<node idx = "329">
			<coords>2.451455e-07, -2.718363e-07, 2.898266e-06</coords>
		</node>
		<node idx = "330">
			<coords>2.736049e-07, -4.184978e-07, 2.940972e-06</coords>
		</node>
		<node idx = "331">
			<coords>1.840474e-07, -4.648942e-07, 2.868056e-06</coords>
		</node>
		<node idx = "332">
			<coords>-2.00622e-07, 2.693786e-07, 2.953278e-06</coords>
		</node>
		<node idx = "333">
			<coords>-3.046491e-07, 1.775949e-07, 3.037458e-06</coords>
		</node>
		<node idx = "334">
			<coords>-4.648942e-07, 1.840474e-07, 3.0625e-06</coords>
		</node>
		<node idx = "335">
			<coords>-1.132754e-07, -3.378625e-07, 2.956402e-06</coords>
		</node>
		<node idx = "336">
			<coords>-1.123566e-07, -1.896041e-07, 2.928957e-06</coords>
		</node>
		<node idx = "337">
			<coords>-3.002846e-07, -1.746306e-07, 3.036675e-06</coords>
		</node>
		<node idx = "338">
			<coords>-4.044648e-07, -2.939528e-07, 3.147569e-06</coords>
		</node>
		<node idx = "339">
			<coords>-4.648942e-07, -1.840474e-07, 3.0625e-06</coords>
		</node>
		<node idx = "340">
			<coords>2.952508e-07, 2.594419e-07, 2.890969e-06</coords>
		</node>
		<node idx = "341">
			<coords>1.718603e-07, 6.504222e-09, 2.847661e-06</coords>
		</node>
		<node idx = "342">
			<coords>8.664358e-08, 1.084785e-07, 2.91094e-06</coords>
		</node>
		<node idx = "343">
			<coords>1.924653e-07, 1.730666e-07, 2.866552e-06</coords>
		</node>
		<node idx = "344">
			<coords>1.048086e-07, 2.538996e-07, 2.958472e-06</coords>
		</node>
		<node idx = "345">
			<coords>5.77377e-08, 3.764527e-07, 3.060804e-06</coords>
		</node>
		<node idx = "346">
			<coords>-1.504007e-08, 3.011779e-07, 2.962441e-06</coords>
		</node>
		<node idx = "347">
			<coords>0.0, 5e-07, 3.111111e-06</coords>
		</node>
		<node idx = "348">
			<coords>-9.098153e-08, 4.916527e-07, 2.989583e-06</coords>
		</node>
		<node idx = "349">
			<coords>9.098153e-08, 4.916527e-07, 2.989583e-06</coords>
		</node>
		<node idx = "350">
			<coords>2.736049e-07, 4.184978e-07, 2.940972e-06</coords>
		</node>
		<node idx = "351">
			<coords>1.572919e-07, 3.605633e-07, 2.882322e-06</coords>
		</node>
		<node idx = "352">
			<coords>1.840474e-07, 4.648942e-07, 2.868056e-06</coords>
		</node>
		<node idx = "353">
			<coords>3.535534e-07, 3.535534e-07, 2.819444e-06</coords>
		</node>
		<node idx = "354">
			<coords>-2.736049e-07, 4.184978e-07, 2.940972e-06</coords>
		</node>
		<node idx = "355">
			<coords>-1.840474e-07, 4.648942e-07, 2.868056e-06</coords>
		</node>
		<node idx = "356">
			<coords>3.594653e-07, 1.327011e-07, 2.760561e-06</coords>
		</node>
		<node idx = "357">
			<coords>5e-07, 0.0, 2.916667e-06</coords>
		</node>
		<node idx = "358">
			<coords>4.121844e-07, -7.023775e-09, 2.787445e-06</coords>
		</node>
		<node idx = "359">
			<coords>4.916527e-07, 9.098153e-08, 2.795139e-06</coords>
		</node>
		<node idx = "360">
			<coords>4.916527e-07, -9.098153e-08, 2.795139e-06</coords>
		</node>
		<node idx = "361">
			<coords>4.559895e-08, -1.059165e-07, 2.83818e-06</coords>
		</node>
		<node idx = "362">
			<coords>9.544485e-08, -2.221104e-07, 2.810608e-06</coords>
		</node>
		<node idx = "363">
			<coords>2.005419e-07, 1.146052e-07, 2.731735e-06</coords>
		</node>
		<node idx = "364">
			<coords>1.273825e-07, -3.252112e-08, 2.753974e-06</coords>
		</node>
		<node idx = "365">
			<coords>3.535534e-07, -3.535534e-07, 2.819444e-06</coords>
		</node>
		<node idx = "366">
			<coords>2.731629e-07, 6.148508e-09, 2.698002e-06</coords>
		</node>
		<node idx = "367">
			<coords>2.238001e-07, -1.05063e-07, 2.717589e-06</coords>
		</node>
		<node idx = "368">
			<coords>3.570792e-07, -1.286813e-07, 2.671861e-06</coords>
		</node>
		<node idx = "369">
			<coords>4.184978e-07, -2.736049e-07, 2.746528e-06</coords>
		</node>
		<node idx = "370">
			<coords>4.648942e-07, -1.840474e-07, 2.673611e-06</coords>
		</node>
		<node idx = "371">
			<coords>4.184978e-07, 2.736049e-07, 2.746528e-06</coords>
		</node>
		<node idx = "372">
			<coords>4.648942e-07, 1.840474e-07, 2.673611e-06</coords>
		</node>
		<node idx = "373">
			<coords>-1.062663e-08, -3.728836e-07, 2.864258e-06</coords>
		</node>
		<node idx = "374">
			<coords>0.0, -5e-07, 2.916667e-06</coords>
		</node>
		<node idx = "375">
			<coords>9.098153e-08, -4.916527e-07, 2.795139e-06</coords>
		</node>
		<node idx = "376">
			<coords>-1.812925e-07, -5.711754e-08, 2.946141e-06</coords>
		</node>
		<node idx = "377">
			<coords>-1.919091e-07, 1.067705e-07, 2.94553e-06</coords>
		</node>
		<node idx = "378">
			<coords>-3.941719e-07, -4.841684e-08, 3.056958e-06</coords>
		</node>
		<node idx = "379">
			<coords>-3.499159e-07, 5.158555e-08, 2.959485e-06</coords>
		</node>
		<node idx = "380">
			<coords>-5e-07, 0.0, 3.111111e-06</coords>
		</node>
		<node idx = "381">
			<coords>-4.916527e-07, 9.098153e-08, 2.989583e-06</coords>
		</node>
		<node idx = "382">
			<coords>-4.916527e-07, -9.098153e-08, 2.989583e-06</coords>
		</node>
		<node idx = "383">
			<coords>-3.543677e-07, -1.056371e-07, 2.919551e-06</coords>
		</node>
		<node idx = "384">
			<coords>-4.184978e-07, 2.736049e-07, 2.940972e-06</coords>
		</node>
		<node idx = "385">
			<coords>6.418836e-08, 2.069937e-07, 2.84775e-06</coords>
		</node>
		<node idx = "386">
			<coords>-1.278799e-07, 3.680132e-07, 2.837563e-06</coords>
		</node>
		<node idx = "387">
			<coords>-1.326402e-07, 2.173526e-07, 2.838094e-06</coords>
		</node>
		<node idx = "388">
			<coords>-2.471762e-07, 3.268454e-07, 2.869604e-06</coords>
		</node>
		<node idx = "389">
			<coords>-2.521469e-08, 6.82323e-08, 2.825135e-06</coords>
		</node>
		<node idx = "390">
			<coords>-1.749454e-07, 6.071672e-08, 2.784506e-06</coords>
		</node>
		<node idx = "391">
			<coords>-3.535534e-07, 3.535534e-07, 2.819444e-06</coords>
		</node>
		<node idx = "392">
			<coords>-2.516918e-07, -2.441167e-07, 2.947532e-06</coords>
		</node>
		<node idx = "393">
			<coords>-3.535534e-07, -3.535534e-07, 3.013889e-06</coords>
		</node>
		<node idx = "394">
			<coords>-8.996269e-08, -9.424737e-08, 2.814347e-06</coords>
		</node>
		<node idx = "395">
			<coords>-2.249016e-07, -9.93283e-08, 2.801433e-06</coords>
		</node>
		<node idx = "396">
			<coords>-5.204981e-08, -2.350195e-07, 2.827972e-06</coords>
		</node>
		<node idx = "397">
			<coords>-2.736049e-07, -4.184978e-07, 2.940972e-06</coords>
		</node>
		<node idx = "398">
			<coords>-1.840474e-07, -4.648942e-07, 2.868056e-06</coords>
		</node>
		<node idx = "399">
			<coords>-9.098153e-08, -4.916527e-07, 2.795139e-06</coords>
		</node>
		<node idx = "400">
			<coords>2.506682e-07, -2.40796e-07, 2.739363e-06</coords>
		</node>
		<node idx = "401">
			<coords>1.399774e-07, -3.411479e-07, 2.773118e-06</coords>
		</node>
		<node idx = "402">
			<coords>2.736049e-07, -4.184978e-07, 2.746528e-06</coords>
		</node>
		<node idx = "403">
			<coords>1.840474e-07, -4.648942e-07, 2.673611e-06</coords>
		</node>
		<node idx = "404">
			<coords>-7.263291e-09, -2.430823e-09, 2.715031e-06</coords>
		</node>
		<node idx = "405">
			<coords>2.796715e-08, -3.434697e-07, 2.698449e-06</coords>
		</node>
		<node idx = "406">
			<coords>-3.11635e-07, 1.666894e-07, 2.8261e-06</coords>
		</node>
		<node idx = "407">
			<coords>-4.648942e-07, 1.840474e-07, 2.868056e-06</coords>
		</node>
		<node idx = "408">
			<coords>-1.816073e-07, -2.830086e-07, 2.827568e-06</coords>
		</node>
		<node idx = "409">
			<coords>-1.318156e-07, -3.579469e-07, 2.74149e-06</coords>
		</node>
		<node idx = "410">
			<coords>-3.173628e-07, -2.18292e-07, 2.817844e-06</coords>
		</node>
		<node idx = "411">
			<coords>-4.184978e-07, -2.736049e-07, 2.940972e-06</coords>
		</node>
		<node idx = "412">
			<coords>-4.47796e-08, -2.040024e-07, 2.696427e-06</coords>
		</node>
		<node idx = "413">
			<coords>-7.070569e-08, -1.025301e-07, 2.687149e-06</coords>
		</node>
		<node idx = "414">
			<coords>-4.648942e-07, -1.840474e-07, 2.868056e-06</coords>
		</node>
		<node idx = "415">
			<coords>2.669525e-07, 2.693508e-07, 2.755065e-06</coords>
		</node>
		<node idx = "416">
			<coords>7.848014e-08, 1.278383e-07, 2.727814e-06</coords>
		</node>
		<node idx = "417">
			<coords>1.376671e-07, 2.929814e-07, 2.745291e-06</coords>
		</node>
		<node idx = "418">
			<coords>1.323674e-08, 3.300624e-07, 2.819786e-06</coords>
		</node>
		<node idx = "419">
			<coords>0.0, 5e-07, 2.916667e-06</coords>
		</node>
		<node idx = "420">
			<coords>9.098153e-08, 4.916527e-07, 2.795139e-06</coords>
		</node>
		<node idx = "421">
			<coords>-9.098153e-08, 4.916527e-07, 2.795139e-06</coords>
		</node>
		<node idx = "422">
			<coords>-7.1246e-08, 3.758904e-07, 2.708466e-06</coords>
		</node>
		<node idx = "423">
			<coords>2.566442e-08, 2.688426e-07, 2.703359e-06</coords>
		</node>
		<node idx = "424">
			<coords>4.450227e-08, 7.041911e-08, 2.602078e-06</coords>
		</node>
		<node idx = "425">
			<coords>1.262658e-07, 2.017074e-07, 2.646126e-06</coords>
		</node>
		<node idx = "426">
			<coords>2.700963e-07, 1.704521e-07, 2.635909e-06</coords>
		</node>
		<node idx = "427">
			<coords>2.736049e-07, 4.184978e-07, 2.746528e-06</coords>
		</node>
		<node idx = "428">
			<coords>1.840474e-07, 4.648942e-07, 2.673611e-06</coords>
		</node>
		<node idx = "429">
			<coords>3.535534e-07, 3.535534e-07, 2.625e-06</coords>
		</node>
		<node idx = "430">
			<coords>-2.736049e-07, 4.184978e-07, 2.746528e-06</coords>
		</node>
		<node idx = "431">
			<coords>-1.840474e-07, 4.648942e-07, 2.673611e-06</coords>
		</node>
		<node idx = "432">
			<coords>1.456586e-07, 1.001678e-07, 2.564236e-06</coords>
		</node>
		<node idx = "433">
			<coords>3.924545e-07, 3.135446e-08, 2.601505e-06</coords>
		</node>
		<node idx = "434">
			<coords>5e-07, 0.0, 2.722222e-06</coords>
		</node>
		<node idx = "435">
			<coords>4.916527e-07, -9.098153e-08, 2.600694e-06</coords>
		</node>
		<node idx = "436">
			<coords>4.916527e-07, 9.098153e-08, 2.600694e-06</coords>
		</node>
		<node idx = "437">
			<coords>4.184978e-07, 2.736049e-07, 2.552083e-06</coords>
		</node>
		<node idx = "438">
			<coords>7.812402e-08, -1.588138e-07, 2.664945e-06</coords>
		</node>
		<node idx = "439">
			<coords>1.227553e-07, -2.619574e-08, 2.625495e-06</coords>
		</node>
		<node idx = "440">
			<coords>2.507908e-07, -1.770157e-07, 2.600952e-06</coords>
		</node>
		<node idx = "441">
			<coords>3.535534e-07, -3.535534e-07, 2.625e-06</coords>
		</node>
		<node idx = "442">
			<coords>2.580719e-07, -4.451762e-08, 2.546545e-06</coords>
		</node>
		<node idx = "443">
			<coords>3.826778e-07, -1.185571e-07, 2.544768e-06</coords>
		</node>
		<node idx = "444">
			<coords>4.184978e-07, -2.736049e-07, 2.552083e-06</coords>
		</node>
		<node idx = "445">
			<coords>4.648942e-07, -1.840474e-07, 2.479167e-06</coords>
		</node>
		<node idx = "446">
			<coords>3.398509e-07, 2.098478e-07, 2.527283e-06</coords>
		</node>
		<node idx = "447">
			<coords>4.648942e-07, 1.840474e-07, 2.479167e-06</coords>
		</node>
		<node idx = "448">
			<coords>0.0, -5e-07, 2.722222e-06</coords>
		</node>
		<node idx = "449">
			<coords>9.098153e-08, -4.916527e-07, 2.600694e-06</coords>
		</node>
		<node idx = "450">
			<coords>2.736049e-07, -4.184978e-07, 2.552083e-06</coords>
		</node>
		<node idx = "451">
			<coords>3.535534e-07, -3.535534e-07, 2.430556e-06</coords>
		</node>
		<node idx = "452">
			<coords>-1.651417e-07, -2.077759e-08, 2.688802e-06</coords>
		</node>
		<node idx = "453">
			<coords>-3.57734e-07, 1.917477e-08, 2.848522e-06</coords>
		</node>
		<node idx = "454">
			<coords>-3.309823e-07, 3.543046e-08, 2.712429e-06</coords>
		</node>
		<node idx = "455">
			<coords>-5e-07, 0.0, 2.916667e-06</coords>
		</node>
		<node idx = "456">
			<coords>-4.916527e-07, 9.098153e-08, 2.795139e-06</coords>
		</node>
		<node idx = "457">
			<coords>-4.916527e-07, -9.098153e-08, 2.795139e-06</coords>
		</node>
		<node idx = "458">
			<coords>-3.59669e-07, -1.119192e-07, 2.737027e-06</coords>
		</node>
		<node idx = "459">
			<coords>-4.184978e-07, 2.736049e-07, 2.746528e-06</coords>
		</node>
		<node idx = "460">
			<coords>-7.828745e-08, 2.275748e-07, 2.720576e-06</coords>
		</node>
		<node idx = "461">
			<coords>-2.637724e-07, 1.744601e-07, 2.676961e-06</coords>
		</node>
		<node idx = "462">
			<coords>-2.202403e-07, 3.057698e-07, 2.712147e-06</coords>
		</node>
		<node idx = "463">
			<coords>-7.958633e-08, 1.226495e-07, 2.624695e-06</coords>
		</node>
		<node idx = "464">
			<coords>-3.535534e-07, 3.535534e-07, 2.625e-06</coords>
		</node>
		<node idx = "465">
			<coords>-3.535534e-07, -3.535534e-07, 2.819444e-06</coords>
		</node>
		<node idx = "466">
			<coords>-1.708308e-07, -1.953909e-07, 2.698384e-06</coords>
		</node>
		<node idx = "467">
			<coords>-2.736049e-07, -4.184978e-07, 2.746528e-06</coords>
		</node>
		<node idx = "468">
			<coords>-2.356008e-07, -3.658806e-07, 2.65073e-06</coords>
		</node>
		<node idx = "469">
			<coords>-1.325212e-07, -3.598654e-07, 2.620421e-06</coords>
		</node>
		<node idx = "470">
			<coords>-1.840474e-07, -4.648942e-07, 2.673611e-06</coords>
		</node>
		<node idx = "471">
			<coords>-9.098153e-08, -4.916527e-07, 2.600694e-06</coords>
		</node>
		<node idx = "472">
			<coords>1.574623e-07, -3.105429e-07, 2.591264e-06</coords>
		</node>
		<node idx = "473">
			<coords>-5.547658e-09, -3.952265e-07, 2.535021e-06</coords>
		</node>
		<node idx = "474">
			<coords>1.840474e-07, -4.648942e-07, 2.479167e-06</coords>
		</node>
		<node idx = "475">
			<coords>-4.054839e-08, -9.835834e-09, 2.573441e-06</coords>
		</node>
		<node idx = "476">
			<coords>-3.570557e-08, -2.568445e-07, 2.546744e-06</coords>
		</node>
		<node idx = "477">
			<coords>-1.766916e-08, -1.198691e-07, 2.522638e-06</coords>
		</node>
		<node idx = "478">
			<coords>1.229132e-07, -2.274538e-08, 2.504991e-06</coords>
		</node>
		<node idx = "479">
			<coords>-4.648942e-07, 1.840474e-07, 2.673611e-06</coords>
		</node>
		<node idx = "480">
			<coords>-2.905725e-07, -2.759628e-07, 2.69287e-06</coords>
		</node>
		<node idx = "481">
			<coords>-4.184978e-07, -2.736049e-07, 2.746528e-06</coords>
		</node>
		<node idx = "482">
			<coords>-1.512081e-07, -1.196272e-07, 2.559389e-06</coords>
		</node>
		<node idx = "483">
			<coords>-4.648942e-07, -1.840474e-07, 2.673611e-06</coords>
		</node>
		<node idx = "484">
			<coords>1.874972e-07, 3.242779e-07, 2.600052e-06</coords>
		</node>
		<node idx = "485">
			<coords>3.547733e-08, 2.168237e-07, 2.582653e-06</coords>
		</node>
		<node idx = "486">
			<coords>4.558026e-08, 3.699588e-07, 2.652398e-06</coords>
		</node>
		<node idx = "487">
			<coords>0.0, 5e-07, 2.722222e-06</coords>
		</node>
		<node idx = "488">
			<coords>-9.098153e-08, 4.916527e-07, 2.600694e-06</coords>
		</node>
		<node idx = "489">
			<coords>9.098153e-08, 4.916527e-07, 2.600694e-06</coords>
		</node>
		<node idx = "490">
			<coords>-9.325106e-08, 3.355869e-07, 2.584069e-06</coords>
		</node>
		<node idx = "491">
			<coords>2.971767e-08, 1.18047e-07, 2.497686e-06</coords>
		</node>
		<node idx = "492">
			<coords>1.520373e-07, 2.039398e-07, 2.497918e-06</coords>
		</node>
		<node idx = "493">
			<coords>2.465052e-07, 9.566313e-08, 2.477423e-06</coords>
		</node>
		<node idx = "494">
			<coords>2.736049e-07, 4.184978e-07, 2.552083e-06</coords>
		</node>
		<node idx = "495">
			<coords>2.432874e-07, 2.895175e-07, 2.444409e-06</coords>
		</node>
		<node idx = "496">
			<coords>1.840474e-07, 4.648942e-07, 2.479167e-06</coords>
		</node>
		<node idx = "497">
			<coords>3.535534e-07, 3.535534e-07, 2.430556e-06</coords>
		</node>
		<node idx = "498">
			<coords>-2.736049e-07, 4.184978e-07, 2.552083e-06</coords>
		</node>
		<node idx = "499">
			<coords>-1.840474e-07, 4.648942e-07, 2.479167e-06</coords>
		</node>
		<node idx = "500">
			<coords>1.507785e-07, 6.412496e-08, 2.407804e-06</coords>
		</node>
		<node idx = "501">
			<coords>3.761538e-07, 6.789582e-09, 2.444825e-06</coords>
		</node>
		<node idx = "502">
			<coords>5e-07, 0.0, 2.527778e-06</coords>
		</node>
		<node idx = "503">
			<coords>4.916527e-07, -9.098153e-08, 2.40625e-06</coords>
		</node>
		<node idx = "504">
			<coords>4.916527e-07, 9.098153e-08, 2.40625e-06</coords>
		</node>
		<node idx = "505">
			<coords>4.184978e-07, 2.736049e-07, 2.357639e-06</coords>
		</node>
		<node idx = "506">
			<coords>4.648942e-07, 1.840474e-07, 2.284722e-06</coords>
		</node>
		<node idx = "507">
			<coords>1.331473e-07, -1.502262e-07, 2.476856e-06</coords>
		</node>
		<node idx = "508">
			<coords>2.95891e-07, -2.353455e-07, 2.471576e-06</coords>
		</node>
		<node idx = "509">
			<coords>2.267257e-07, -2.488829e-08, 2.364915e-06</coords>
		</node>
		<node idx = "510">
			<coords>3.19879e-07, -1.331776e-07, 2.364675e-06</coords>
		</node>
		<node idx = "511">
			<coords>4.184978e-07, -2.736049e-07, 2.357639e-06</coords>
		</node>
		<node idx = "512">
			<coords>4.648942e-07, -1.840474e-07, 2.284722e-06</coords>
		</node>
		<node idx = "513">
			<coords>3.367587e-07, 1.226864e-07, 2.34411e-06</coords>
		</node>
		<node idx = "514">
			<coords>3.096372e-07, -2.527614e-07, 2.295217e-06</coords>
		</node>
		<node idx = "515">
			<coords>2.062813e-07, -3.305349e-07, 2.405271e-06</coords>
		</node>
		<node idx = "516">
			<coords>0.0, -5e-07, 2.527778e-06</coords>
		</node>
		<node idx = "517">
			<coords>2.736049e-07, -4.184978e-07, 2.357639e-06</coords>
		</node>
		<node idx = "518">
			<coords>3.535534e-07, -3.535534e-07, 2.236111e-06</coords>
		</node>
		<node idx = "519">
			<coords>-2.323305e-07, 5.010214e-08, 2.548391e-06</coords>
		</node>
		<node idx = "520">
			<coords>-3.134584e-07, -1.072499e-07, 2.595365e-06</coords>
		</node>
		<node idx = "521">
			<coords>-3.614388e-07, 1.312527e-07, 2.572471e-06</coords>
		</node>
		<node idx = "522">
			<coords>-4.064947e-07, 1.5624e-08, 2.615902e-06</coords>
		</node>
		<node idx = "523">
			<coords>-5e-07, 0.0, 2.722222e-06</coords>
		</node>
		<node idx = "524">
			<coords>-4.916527e-07, -9.098153e-08, 2.600694e-06</coords>
		</node>
		<node idx = "525">
			<coords>-4.916527e-07, 9.098153e-08, 2.600694e-06</coords>
		</node>
		<node idx = "526">
			<coords>-4.184978e-07, 2.736049e-07, 2.552083e-06</coords>
		</node>
		<node idx = "527">
			<coords>-2.174203e-07, 2.343525e-07, 2.543957e-06</coords>
		</node>
		<node idx = "528">
			<coords>-1.120559e-07, 9.561933e-08, 2.469899e-06</coords>
		</node>
		<node idx = "529">
			<coords>-1.755264e-08, 1.01995e-07, 2.38025e-06</coords>
		</node>
		<node idx = "530">
			<coords>-6.001835e-08, 2.147474e-07, 2.466813e-06</coords>
		</node>
		<node idx = "531">
			<coords>-3.535534e-07, 3.535534e-07, 2.430556e-06</coords>
		</node>
		<node idx = "532">
			<coords>1.840474e-07, -4.648942e-07, 2.284722e-06</coords>
		</node>
		<node idx = "533">
			<coords>9.098153e-08, -4.916527e-07, 2.40625e-06</coords>
		</node>
		<node idx = "534">
			<coords>-3.535534e-07, -3.535534e-07, 2.625e-06</coords>
		</node>
		<node idx = "535">
			<coords>-7.396366e-09, -3.936331e-07, 2.411637e-06</coords>
		</node>
		<node idx = "536">
			<coords>-2.381113e-07, -2.755011e-07, 2.551589e-06</coords>
		</node>
		<node idx = "537">
			<coords>-1.374657e-07, -3.45315e-07, 2.479085e-06</coords>
		</node>
		<node idx = "538">
			<coords>-2.736049e-07, -4.184978e-07, 2.552083e-06</coords>
		</node>
		<node idx = "539">
			<coords>-1.840474e-07, -4.648942e-07, 2.479167e-06</coords>
		</node>
		<node idx = "540">
			<coords>-9.098153e-08, -4.916527e-07, 2.40625e-06</coords>
		</node>
		<node idx = "541">
			<coords>-1.433906e-07, -2.139387e-07, 2.452924e-06</coords>
		</node>
		<node idx = "542">
			<coords>9.495047e-08, -3.233607e-07, 2.410026e-06</coords>
		</node>
		<node idx = "543">
			<coords>-1.220506e-07, -5.062593e-08, 2.433565e-06</coords>
		</node>
		<node idx = "544">
			<coords>3.003241e-09, -1.681407e-08, 2.428481e-06</coords>
		</node>
		<node idx = "545">
			<coords>-1.626036e-08, -2.083734e-07, 2.392825e-06</coords>
		</node>
		<node idx = "546">
			<coords>7.676254e-08, -2.086471e-08, 2.321516e-06</coords>
		</node>
		<node idx = "547">
			<coords>-4.648942e-07, 1.840474e-07, 2.479167e-06</coords>
		</node>
		<node idx = "548">
			<coords>-2.873755e-07, 1.631503e-07, 2.428029e-06</coords>
		</node>
		<node idx = "549">
			<coords>-4.184978e-07, -2.736049e-07, 2.552083e-06</coords>
		</node>
		<node idx = "550">
			<coords>-2.926e-07, -1.805601e-07, 2.456782e-06</coords>
		</node>
		<node idx = "551">
			<coords>-2.812606e-07, -3.205175e-08, 2.447216e-06</coords>
		</node>
		<node idx = "552">
			<coords>-4.040023e-07, -9.908378e-08, 2.512522e-06</coords>
		</node>
		<node idx = "553">
			<coords>-1.885085e-07, 2.515699e-08, 2.355306e-06</coords>
		</node>
		<node idx = "554">
			<coords>-4.648942e-07, -1.840474e-07, 2.479167e-06</coords>
		</node>
		<node idx = "555">
			<coords>4.490782e-08, 2.206751e-07, 2.403059e-06</coords>
		</node>
		<node idx = "556">
			<coords>1.340442e-07, 3.15926e-07, 2.361437e-06</coords>
		</node>
		<node idx = "557">
			<coords>3.275909e-08, 3.581662e-07, 2.464477e-06</coords>
		</node>
		<node idx = "558">
			<coords>0.0, 5e-07, 2.527778e-06</coords>
		</node>
		<node idx = "559">
			<coords>9.098153e-08, 4.916527e-07, 2.40625e-06</coords>
		</node>
		<node idx = "560">
			<coords>-9.098153e-08, 4.916527e-07, 2.40625e-06</coords>
		</node>
		<node idx = "561">
			<coords>-1.503584e-07, 3.393913e-07, 2.395719e-06</coords>
		</node>
		<node idx = "562">
			<coords>1.505628e-07, 1.750453e-07, 2.343477e-06</coords>
		</node>
		<node idx = "563">
			<coords>2.736049e-07, 4.184978e-07, 2.357639e-06</coords>
		</node>
		<node idx = "564">
			<coords>2.341229e-07, 3.159684e-07, 2.275232e-06</coords>
		</node>
		<node idx = "565">
			<coords>1.840474e-07, 4.648942e-07, 2.284722e-06</coords>
		</node>
		<node idx = "566">
			<coords>3.29083e-07, 1.916241e-07, 2.213583e-06</coords>
		</node>
		<node idx = "567">
			<coords>3.535534e-07, 3.535534e-07, 2.236111e-06</coords>
		</node>
		<node idx = "568">
			<coords>-2.736049e-07, 4.184978e-07, 2.357639e-06</coords>
		</node>
		<node idx = "569">
			<coords>-1.840474e-07, 4.648942e-07, 2.284722e-06</coords>
		</node>
		<node idx = "570">
			<coords>2.104204e-07, 6.857728e-08, 2.22849e-06</coords>
		</node>
		<node idx = "571">
			<coords>1.485694e-07, -1.383001e-08, 2.215549e-06</coords>
		</node>
		<node idx = "572">
			<coords>3.789802e-07, -3.233326e-08, 2.263297e-06</coords>
		</node>
		<node idx = "573">
			<coords>5e-07, 0.0, 2.333333e-06</coords>
		</node>
		<node idx = "574">
			<coords>4.916527e-07, 9.098153e-08, 2.211806e-06</coords>
		</node>
		<node idx = "575">
			<coords>4.184978e-07, 2.736049e-07, 2.1875e-06</coords>
		</node>
		<node idx = "576">
			<coords>4.648942e-07, 1.840474e-07, 2.163194e-06</coords>
		</node>
		<node idx = "577">
			<coords>1.595469e-07, -1.741381e-07, 2.314684e-06</coords>
		</node>
		<node idx = "578">
			<coords>2.549187e-07, -1.140513e-07, 2.203041e-06</coords>
		</node>
		<node idx = "579">
			<coords>2.899457e-07, -2.698867e-07, 2.166381e-06</coords>
		</node>
		<node idx = "580">
			<coords>3.685598e-07, -1.623857e-07, 2.195984e-06</coords>
		</node>
		<node idx = "581">
			<coords>4.184978e-07, -2.736049e-07, 2.151042e-06</coords>
		</node>
		<node idx = "582">
			<coords>4.916527e-07, -9.098153e-08, 2.211806e-06</coords>
		</node>
		<node idx = "583">
			<coords>3.362992e-07, 6.682285e-08, 2.147309e-06</coords>
		</node>
		<node idx = "584">
			<coords>8.838835e-08, -8.838835e-08, 2.149523e-06</coords>
		</node>
		<node idx = "585">
			<coords>1.913725e-07, -3.121204e-07, 2.241078e-06</coords>
		</node>
		<node idx = "586">
			<coords>0.0, -5e-07, 2.333333e-06</coords>
		</node>
		<node idx = "587">
			<coords>9.098153e-08, -4.916527e-07, 2.211806e-06</coords>
		</node>
		<node idx = "588">
			<coords>1.840474e-07, -4.648942e-07, 2.163194e-06</coords>
		</node>
		<node idx = "589">
			<coords>2.736049e-07, -4.184978e-07, 2.1875e-06</coords>
		</node>
		<node idx = "590">
			<coords>3.535534e-07, -3.535534e-07, 2.090278e-06</coords>
		</node>
		<node idx = "591">
			<coords>-3.935503e-07, 2.888819e-08, 2.475602e-06</coords>
		</node>
		<node idx = "592">
			<coords>-5e-07, 0.0, 2.527778e-06</coords>
		</node>
		<node idx = "593">
			<coords>-4.916527e-07, -9.098153e-08, 2.40625e-06</coords>
		</node>
		<node idx = "594">
			<coords>-4.916527e-07, 9.098153e-08, 2.40625e-06</coords>
		</node>
		<node idx = "595">
			<coords>-4.184978e-07, 2.736049e-07, 2.357639e-06</coords>
		</node>
		<node idx = "596">
			<coords>-4.648942e-07, 1.840474e-07, 2.284722e-06</coords>
		</node>
		<node idx = "597">
			<coords>4.432377e-08, 1.296272e-07, 2.245868e-06</coords>
		</node>
		<node idx = "598">
			<coords>-7.132846e-08, 5.611803e-08, 2.292258e-06</coords>
		</node>
		<node idx = "599">
			<coords>-1.394863e-07, 1.816848e-07, 2.342926e-06</coords>
		</node>
		<node idx = "600">
			<coords>-4.692405e-08, 2.220997e-07, 2.310157e-06</coords>
		</node>
		<node idx = "601">
			<coords>-2.859012e-07, 2.699231e-07, 2.288541e-06</coords>
		</node>
		<node idx = "602">
			<coords>-3.535534e-07, 3.535534e-07, 2.236111e-06</coords>
		</node>
		<node idx = "603">
			<coords>3.277018e-08, -3.531247e-07, 2.271852e-06</coords>
		</node>
		<node idx = "604">
			<coords>-3.535534e-07, -3.535534e-07, 2.430556e-06</coords>
		</node>
		<node idx = "605">
			<coords>-1.219752e-07, -3.555179e-07, 2.343757e-06</coords>
		</node>
		<node idx = "606">
			<coords>-2.579871e-07, -2.760043e-07, 2.372021e-06</coords>
		</node>
		<node idx = "607">
			<coords>-2.736049e-07, -4.184978e-07, 2.357639e-06</coords>
		</node>
		<node idx = "608">
			<coords>-1.840474e-07, -4.648942e-07, 2.284722e-06</coords>
		</node>
		<node idx = "609">
			<coords>-1.822627e-07, -1.757018e-07, 2.327896e-06</coords>
		</node>
		<node idx = "610">
			<coords>3.494929e-08, -1.844533e-07, 2.234844e-06</coords>
		</node>
		<node idx = "611">
			<coords>-7.797683e-08, -8.321413e-08, 2.283486e-06</coords>
		</node>
		<node idx = "612">
			<coords>-5.895211e-08, -2.355971e-07, 2.242962e-06</coords>
		</node>
		<node idx = "613">
			<coords>-9.499051e-09, -1.559129e-08, 2.168827e-06</coords>
		</node>
		<node idx = "614">
			<coords>-3.471651e-07, 8.291035e-08, 2.321931e-06</coords>
		</node>
		<node idx = "615">
			<coords>-2.324124e-07, 8.626241e-08, 2.273139e-06</coords>
		</node>
		<node idx = "616">
			<coords>-1.39781e-07, 2.761359e-09, 2.212333e-06</coords>
		</node>
		<node idx = "617">
			<coords>-2.924596e-07, 1.702947e-07, 2.203678e-06</coords>
		</node>
		<node idx = "618">
			<coords>-4.184978e-07, -2.736049e-07, 2.357639e-06</coords>
		</node>
		<node idx = "619">
			<coords>-3.515806e-07, -9.226415e-08, 2.333897e-06</coords>
		</node>
		<node idx = "620">
			<coords>-2.464253e-07, -4.670697e-08, 2.252584e-06</coords>
		</node>
		<node idx = "621">
			<coords>-4.648942e-07, -1.840474e-07, 2.284722e-06</coords>
		</node>
		<node idx = "622">
			<coords>3.429515e-08, 3.451925e-07, 2.278731e-06</coords>
		</node>
		<node idx = "623">
			<coords>0.0, 5e-07, 2.333333e-06</coords>
		</node>
		<node idx = "624">
			<coords>-9.098153e-08, 4.916527e-07, 2.211806e-06</coords>
		</node>
		<node idx = "625">
			<coords>9.098153e-08, 4.916527e-07, 2.211806e-06</coords>
		</node>
		<node idx = "626">
			<coords>6.194201e-08, 7.812717e-08, 2.135247e-06</coords>
		</node>
		<node idx = "627">
			<coords>1.703672e-07, 7.560112e-08, 2.109096e-06</coords>
		</node>
		<node idx = "628">
			<coords>-1.287444e-07, 3.084345e-07, 2.20125e-06</coords>
		</node>
		<node idx = "629">
			<coords>1.520705e-07, 2.060762e-07, 2.139495e-06</coords>
		</node>
		<node idx = "630">
			<coords>9.337327e-08, 3.661023e-07, 2.155864e-06</coords>
		</node>
		<node idx = "631">
			<coords>2.424574e-07, 3.11397e-07, 2.131797e-06</coords>
		</node>
		<node idx = "632">
			<coords>2.736049e-07, 4.184978e-07, 2.1875e-06</coords>
		</node>
		<node idx = "633">
			<coords>1.840474e-07, 4.648942e-07, 2.163194e-06</coords>
		</node>
		<node idx = "634">
			<coords>3.065121e-07, 1.87967e-07, 2.087816e-06</coords>
		</node>
		<node idx = "635">
			<coords>3.535534e-07, 3.535534e-07, 2.090278e-06</coords>
		</node>
		<node idx = "636">
			<coords>-1.309064e-08, 2.235823e-07, 2.118799e-06</coords>
		</node>
		<node idx = "637">
			<coords>-2.736049e-07, 4.184978e-07, 2.1875e-06</coords>
		</node>
		<node idx = "638">
			<coords>-1.840474e-07, 4.648942e-07, 2.163194e-06</coords>
		</node>
		<node idx = "639">
			<coords>-9.098153e-08, -4.916527e-07, 2.211806e-06</coords>
		</node>
		<node idx = "640">
			<coords>-2.895259e-08, -1.998508e-07, 2.115839e-06</coords>
		</node>
		<node idx = "641">
			<coords>-1.185536e-08, -9.877643e-08, 2.038295e-06</coords>
		</node>
		<node idx = "642">
			<coords>2.216891e-07, -3.357655e-08, 2.083922e-06</coords>
		</node>
		<node idx = "643">
			<coords>3.71045e-07, -6.072111e-08, 2.096244e-06</coords>
		</node>
		<node idx = "644">
			<coords>3.332348e-07, 4.886684e-08, 2.017595e-06</coords>
		</node>
		<node idx = "645">
			<coords>5e-07, 0.0, 2.138889e-06</coords>
		</node>
		<node idx = "646">
			<coords>4.648942e-07, 1.840474e-07, 2.041667e-06</coords>
		</node>
		<node idx = "647">
			<coords>1.544057e-07, -2.042767e-07, 2.124411e-06</coords>
		</node>
		<node idx = "648">
			<coords>2.14187e-07, -3.254416e-07, 2.0938e-06</coords>
		</node>
		<node idx = "649">
			<coords>2.963615e-07, -1.980443e-07, 2.062825e-06</coords>
		</node>
		<node idx = "650">
			<coords>4.648942e-07, -1.840474e-07, 2.065972e-06</coords>
		</node>
		<node idx = "651">
			<coords>2.045639e-07, 1.039592e-07, 2.009479e-06</coords>
		</node>
		<node idx = "652">
			<coords>8.713187e-08, 7.645976e-09, 2.039806e-06</coords>
		</node>
		<node idx = "653">
			<coords>1.431547e-07, -1.341723e-07, 2.013365e-06</coords>
		</node>
		<node idx = "654">
			<coords>9.194814e-08, -2.706456e-07, 2.030323e-06</coords>
		</node>
		<node idx = "655">
			<coords>4.533801e-08, -3.38254e-07, 2.122402e-06</coords>
		</node>
		<node idx = "656">
			<coords>0.0, -5e-07, 2.138889e-06</coords>
		</node>
		<node idx = "657">
			<coords>1.840474e-07, -4.648942e-07, 2.041667e-06</coords>
		</node>
		<node idx = "658">
			<coords>3.481123e-07, 1.381623e-07, 1.928766e-06</coords>
		</node>
		<node idx = "659">
			<coords>3.535534e-07, -3.535534e-07, 1.944444e-06</coords>
		</node>
		<node idx = "660">
			<coords>-5e-07, 0.0, 2.333333e-06</coords>
		</node>
		<node idx = "661">
			<coords>-3.974797e-07, 1.215749e-08, 2.23422e-06</coords>
		</node>
		<node idx = "662">
			<coords>-4.916527e-07, -9.098153e-08, 2.211806e-06</coords>
		</node>
		<node idx = "663">
			<coords>-4.916527e-07, 9.098153e-08, 2.211806e-06</coords>
		</node>
		<node idx = "664">
			<coords>-3.651041e-07, 9.270865e-08, 2.159839e-06</coords>
		</node>
		<node idx = "665">
			<coords>-4.184978e-07, 2.736049e-07, 2.1875e-06</coords>
		</node>
		<node idx = "666">
			<coords>-4.648942e-07, 1.840474e-07, 2.163194e-06</coords>
		</node>
		<node idx = "667">
			<coords>-1.308522e-07, 1.342414e-07, 2.142293e-06</coords>
		</node>
		<node idx = "668">
			<coords>-3.00538e-07, 2.392165e-07, 2.128742e-06</coords>
		</node>
		<node idx = "669">
			<coords>-3.535534e-07, 3.535534e-07, 2.090278e-06</coords>
		</node>
		<node idx = "670">
			<coords>-1.290906e-07, -3.258041e-07, 2.184374e-06</coords>
		</node>
		<node idx = "671">
			<coords>-2.932914e-07, -2.148086e-07, 2.244932e-06</coords>
		</node>
		<node idx = "672">
			<coords>-2.736049e-07, -4.184978e-07, 2.151042e-06</coords>
		</node>
		<node idx = "673">
			<coords>-3.535534e-07, -3.535534e-07, 2.236111e-06</coords>
		</node>
		<node idx = "674">
			<coords>-2.408423e-07, -3.450425e-07, 2.274468e-06</coords>
		</node>
		<node idx = "675">
			<coords>-1.403646e-07, -1.307539e-07, 2.144413e-06</coords>
		</node>
		<node idx = "676">
			<coords>-7.355048e-08, 3.939691e-08, 2.059151e-06</coords>
		</node>
		<node idx = "677">
			<coords>-2.517102e-07, 5.463478e-09, 2.155179e-06</coords>
		</node>
		<node idx = "678">
			<coords>-2.870365e-07, 1.092466e-07, 2.058584e-06</coords>
		</node>
		<node idx = "679">
			<coords>-4.648942e-07, -1.840474e-07, 2.163194e-06</coords>
		</node>
		<node idx = "680">
			<coords>-4.184978e-07, -2.736049e-07, 2.1875e-06</coords>
		</node>
		<node idx = "681">
			<coords>-1.380355e-07, -3.486706e-07, 2.037109e-06</coords>
		</node>
		<node idx = "682">
			<coords>-3.535534e-07, -3.535534e-07, 2.090278e-06</coords>
		</node>
		<node idx = "683">
			<coords>-3.578407e-07, -8.451736e-08, 2.154827e-06</coords>
		</node>
		<node idx = "684">
			<coords>-1.695439e-07, 3.149505e-07, 2.088322e-06</coords>
		</node>
		<node idx = "685">
			<coords>0.0, 5e-07, 2.138889e-06</coords>
		</node>
		<node idx = "686">
			<coords>6.157792e-08, 1.555459e-07, 2.005368e-06</coords>
		</node>
		<node idx = "687">
			<coords>-4.025978e-08, 3.594162e-07, 2.039704e-06</coords>
		</node>
		<node idx = "688">
			<coords>7.552581e-08, 2.828484e-07, 2.024436e-06</coords>
		</node>
		<node idx = "689">
			<coords>2.804224e-07, 2.08345e-07, 1.852146e-06</coords>
		</node>
		<node idx = "690">
			<coords>2.112487e-07, 2.616205e-07, 1.975163e-06</coords>
		</node>
		<node idx = "691">
			<coords>1.840474e-07, 4.648942e-07, 2.041667e-06</coords>
		</node>
		<node idx = "692">
			<coords>3.535534e-07, 3.535534e-07, 1.944444e-06</coords>
		</node>
		<node idx = "693">
			<coords>-9.017604e-08, 2.173086e-07, 2.003617e-06</coords>
		</node>
		<node idx = "694">
			<coords>-2.269125e-07, 2.516951e-07, 2.004273e-06</coords>
		</node>
		<node idx = "695">
			<coords>-7.035795e-08, 1.196366e-07, 1.933377e-06</coords>
		</node>
		<node idx = "696">
			<coords>-1.840474e-07, 4.648942e-07, 2.041667e-06</coords>
		</node>
		<node idx = "697">
			<coords>-1.840474e-07, -4.648942e-07, 2.065972e-06</coords>
		</node>
		<node idx = "698">
			<coords>1.231628e-07, 1.983e-07, 1.894804e-06</coords>
		</node>
		<node idx = "699">
			<coords>3.535534e-07, 3.535534e-07, 1.798611e-06</coords>
		</node>
		<node idx = "700">
			<coords>-6.863502e-08, -2.369464e-07, 2.008608e-06</coords>
		</node>
		<node idx = "701">
			<coords>-1.04513e-07, -6.366558e-08, 1.954832e-06</coords>
		</node>
		<node idx = "702">
			<coords>1.022404e-08, -1.763724e-08, 1.930614e-06</coords>
		</node>
		<node idx = "703">
			<coords>5.981757e-08, -1.805942e-07, 1.940232e-06</coords>
		</node>
		<node idx = "704">
			<coords>-4.368826e-08, -1.658026e-07, 1.896706e-06</coords>
		</node>
		<node idx = "705">
			<coords>1.790634e-07, -4.053078e-08, 1.912474e-06</coords>
		</node>
		<node idx = "706">
			<coords>2.331425e-07, 8.03109e-08, 1.882496e-06</coords>
		</node>
		<node idx = "707">
			<coords>3.360508e-07, -4.891351e-08, 1.937624e-06</coords>
		</node>
		<node idx = "708">
			<coords>5e-07, 0.0, 1.944444e-06</coords>
		</node>
		<node idx = "709">
			<coords>4.648942e-07, 1.840474e-07, 1.847222e-06</coords>
		</node>
		<node idx = "710">
			<coords>4.648942e-07, -1.840474e-07, 1.847222e-06</coords>
		</node>
		<node idx = "711">
			<coords>1.952678e-07, -2.798045e-07, 1.928604e-06</coords>
		</node>
		<node idx = "712">
			<coords>2.907573e-07, -1.912667e-07, 1.89121e-06</coords>
		</node>
		<node idx = "713">
			<coords>1.011774e-07, -1.999577e-08, 1.802912e-06</coords>
		</node>
		<node idx = "714">
			<coords>8.691453e-08, 7.774696e-08, 1.894e-06</coords>
		</node>
		<node idx = "715">
			<coords>1.721539e-07, 1.352119e-07, 1.79919e-06</coords>
		</node>
		<node idx = "716">
			<coords>1.735132e-07, -1.717519e-07, 1.816861e-06</coords>
		</node>
		<node idx = "717">
			<coords>3.050127e-08, -3.426423e-07, 1.923456e-06</coords>
		</node>
		<node idx = "718">
			<coords>-1.26534e-07, -3.665064e-07, 1.911262e-06</coords>
		</node>
		<node idx = "719">
			<coords>0.0, -5e-07, 1.944444e-06</coords>
		</node>
		<node idx = "720">
			<coords>1.840474e-07, -4.648942e-07, 1.847222e-06</coords>
		</node>
		<node idx = "721">
			<coords>1.083902e-07, -3.69377e-07, 1.79066e-06</coords>
		</node>
		<node idx = "722">
			<coords>2.920197e-07, 2.159716e-07, 1.695031e-06</coords>
		</node>
		<node idx = "723">
			<coords>3.489391e-07, 9.128527e-08, 1.799221e-06</coords>
		</node>
		<node idx = "724">
			<coords>3.535534e-07, -3.535534e-07, 1.798611e-06</coords>
		</node>
		<node idx = "725">
			<coords>-5e-07, 0.0, 2.138889e-06</coords>
		</node>
		<node idx = "726">
			<coords>-3.723333e-07, 5.032094e-08, 2.01636e-06</coords>
		</node>
		<node idx = "727">
			<coords>-4.648942e-07, 1.840474e-07, 2.041667e-06</coords>
		</node>
		<node idx = "728">
			<coords>-3.535534e-07, 3.535534e-07, 1.944444e-06</coords>
		</node>
		<node idx = "729">
			<coords>-1.863537e-07, 8.237616e-08, 1.961763e-06</coords>
		</node>
		<node idx = "730">
			<coords>-3.118459e-07, 1.743191e-07, 1.926535e-06</coords>
		</node>
		<node idx = "731">
			<coords>-2.823543e-07, -2.503121e-07, 2.102381e-06</coords>
		</node>
		<node idx = "732">
			<coords>-1.875299e-07, -2.163518e-07, 1.924746e-06</coords>
		</node>
		<node idx = "733">
			<coords>-2.636883e-07, -6.740964e-08, 2.010484e-06</coords>
		</node>
		<node idx = "734">
			<coords>-1.912302e-07, -8.44123e-08, 1.876062e-06</coords>
		</node>
		<node idx = "735">
			<coords>-3.107016e-07, 1.875632e-08, 1.934527e-06</coords>
		</node>
		<node idx = "736">
			<coords>-4.648942e-07, -1.840474e-07, 2.041667e-06</coords>
		</node>
		<node idx = "737">
			<coords>-3.535534e-07, -3.535534e-07, 1.944444e-06</coords>
		</node>
		<node idx = "738">
			<coords>-3.884443e-07, -5.068279e-08, 1.980964e-06</coords>
		</node>
		<node idx = "739">
			<coords>-1.285563e-07, 3.439877e-07, 1.944531e-06</coords>
		</node>
		<node idx = "740">
			<coords>0.0, 5e-07, 1.944444e-06</coords>
		</node>
		<node idx = "741">
			<coords>-6.436312e-08, 4.127376e-08, 1.832326e-06</coords>
		</node>
		<node idx = "742">
			<coords>-2.911123e-08, 2.376065e-07, 1.893341e-06</coords>
		</node>
		<node idx = "743">
			<coords>1.788057e-08, 1.510676e-07, 1.843278e-06</coords>
		</node>
		<node idx = "744">
			<coords>5.490031e-08, 3.47949e-07, 1.885143e-06</coords>
		</node>
		<node idx = "745">
			<coords>1.924209e-07, 2.782551e-07, 1.809253e-06</coords>
		</node>
		<node idx = "746">
			<coords>1.840474e-07, 4.648942e-07, 1.847222e-06</coords>
		</node>
		<node idx = "747">
			<coords>-2.005342e-07, 2.530676e-07, 1.875415e-06</coords>
		</node>
		<node idx = "748">
			<coords>-1.493884e-07, 1.613713e-07, 1.809615e-06</coords>
		</node>
		<node idx = "749">
			<coords>4.648942e-07, 1.840474e-07, 1.677083e-06</coords>
		</node>
		<node idx = "750">
			<coords>3.535534e-07, 3.535534e-07, 1.652778e-06</coords>
		</node>
		<node idx = "751">
			<coords>0.0, 5e-07, 1.75e-06</coords>
		</node>
		<node idx = "752">
			<coords>-1.840474e-07, 4.648942e-07, 1.847222e-06</coords>
		</node>
		<node idx = "753">
			<coords>-1.840474e-07, -4.648942e-07, 1.847222e-06</coords>
		</node>
		<node idx = "754">
			<coords>-2.012242e-07, -3.414203e-07, 1.812166e-06</coords>
		</node>
		<node idx = "755">
			<coords>4.184978e-07, 2.736049e-07, 1.579861e-06</coords>
		</node>
		<node idx = "756">
			<coords>7.243732e-08, 2.295582e-07, 1.766203e-06</coords>
		</node>
		<node idx = "757">
			<coords>1.973399e-07, 3.125017e-07, 1.681441e-06</coords>
		</node>
		<node idx = "758">
			<coords>1.840474e-07, 4.648942e-07, 1.677083e-06</coords>
		</node>
		<node idx = "759">
			<coords>2.736049e-07, 4.184978e-07, 1.579861e-06</coords>
		</node>
		<node idx = "760">
			<coords>-9.75742e-08, -2.561967e-07, 1.799234e-06</coords>
		</node>
		<node idx = "761">
			<coords>4.880946e-08, -2.558864e-07, 1.79858e-06</coords>
		</node>
		<node idx = "762">
			<coords>-7.041038e-08, -1.034371e-07, 1.778907e-06</coords>
		</node>
		<node idx = "763">
			<coords>5.418774e-08, -1.407006e-07, 1.80089e-06</coords>
		</node>
		<node idx = "764">
			<coords>2.22679e-07, 9.852968e-09, 1.724152e-06</coords>
		</node>
		<node idx = "765">
			<coords>3.258902e-07, -6.104748e-08, 1.783096e-06</coords>
		</node>
		<node idx = "766">
			<coords>5e-07, 0.0, 1.75e-06</coords>
		</node>
		<node idx = "767">
			<coords>2.858759e-07, -1.849292e-07, 1.732104e-06</coords>
		</node>
		<node idx = "768">
			<coords>4.648942e-07, -1.840474e-07, 1.677083e-06</coords>
		</node>
		<node idx = "769">
			<coords>2.008017e-07, -2.992036e-07, 1.748373e-06</coords>
		</node>
		<node idx = "770">
			<coords>1.466582e-07, -1.000782e-07, 1.684975e-06</coords>
		</node>
		<node idx = "771">
			<coords>-8.651931e-09, -1.427117e-08, 1.677999e-06</coords>
		</node>
		<node idx = "772">
			<coords>7.491853e-08, 7.563147e-08, 1.711797e-06</coords>
		</node>
		<node idx = "773">
			<coords>2.517185e-07, 2.455971e-07, 1.567414e-06</coords>
		</node>
		<node idx = "774">
			<coords>1.768902e-07, 1.441031e-07, 1.648907e-06</coords>
		</node>
		<node idx = "775">
			<coords>1.277255e-07, -2.18164e-07, 1.678003e-06</coords>
		</node>
		<node idx = "776">
			<coords>0.0, -5e-07, 1.75e-06</coords>
		</node>
		<node idx = "777">
			<coords>2.362246e-08, -3.370715e-07, 1.656576e-06</coords>
		</node>
		<node idx = "778">
			<coords>1.840474e-07, -4.648942e-07, 1.677083e-06</coords>
		</node>
		<node idx = "779">
			<coords>-3.046263e-08, 7.842829e-08, 1.591272e-06</coords>
		</node>
		<node idx = "780">
			<coords>3.48029e-07, 9.70955e-08, 1.607637e-06</coords>
		</node>
		<node idx = "781">
			<coords>3.535534e-07, -3.535534e-07, 1.652778e-06</coords>
		</node>
		<node idx = "782">
			<coords>-3.535534e-07, 3.535534e-07, 1.798611e-06</coords>
		</node>
		<node idx = "783">
			<coords>-3.093505e-07, 1.808392e-07, 1.725516e-06</coords>
		</node>
		<node idx = "784">
			<coords>-3.574471e-07, 9.202368e-08, 1.832791e-06</coords>
		</node>
		<node idx = "785">
			<coords>-5e-07, 0.0, 1.944444e-06</coords>
		</node>
		<node idx = "786">
			<coords>-4.648942e-07, 1.840474e-07, 1.847222e-06</coords>
		</node>
		<node idx = "787">
			<coords>-2.361304e-07, -2.551127e-07, 1.738458e-06</coords>
		</node>
		<node idx = "788">
			<coords>-1.688306e-07, 5.949649e-08, 1.699071e-06</coords>
		</node>
		<node idx = "789">
			<coords>-2.481013e-07, 5.867922e-09, 1.816829e-06</coords>
		</node>
		<node idx = "790">
			<coords>-2.260599e-07, -1.348172e-07, 1.770786e-06</coords>
		</node>
		<node idx = "791">
			<coords>-3.152586e-07, -1.939294e-07, 1.867669e-06</coords>
		</node>
		<node idx = "792">
			<coords>-3.487948e-07, -6.351431e-08, 1.822822e-06</coords>
		</node>
		<node idx = "793">
			<coords>-3.535534e-07, -3.535534e-07, 1.798611e-06</coords>
		</node>
		<node idx = "794">
			<coords>-4.648942e-07, -1.840474e-07, 1.847222e-06</coords>
		</node>
		<node idx = "795">
			<coords>-1.852481e-07, -5.167459e-08, 1.622971e-06</coords>
		</node>
		<node idx = "796">
			<coords>-1.001742e-07, 3.2545e-07, 1.778559e-06</coords>
		</node>
		<node idx = "797">
			<coords>-3.722203e-08, 1.744428e-07, 1.707353e-06</coords>
		</node>
		<node idx = "798">
			<coords>4.795261e-08, 3.542331e-07, 1.702195e-06</coords>
		</node>
		<node idx = "799">
			<coords>-2.183877e-07, 2.636745e-07, 1.689773e-06</coords>
		</node>
		<node idx = "800">
			<coords>-1.319556e-07, 1.836693e-07, 1.633465e-06</coords>
		</node>
		<node idx = "801">
			<coords>5e-07, 0.0, 1.555556e-06</coords>
		</node>
		<node idx = "802">
			<coords>4.916527e-07, -9.098153e-08, 1.434028e-06</coords>
		</node>
		<node idx = "803">
			<coords>4.648942e-07, 1.840474e-07, 1.506944e-06</coords>
		</node>
		<node idx = "804">
			<coords>4.916527e-07, 9.098153e-08, 1.434028e-06</coords>
		</node>
		<node idx = "805">
			<coords>3.535534e-07, 3.535534e-07, 1.458333e-06</coords>
		</node>
		<node idx = "806">
			<coords>1.840474e-07, 4.648942e-07, 1.506944e-06</coords>
		</node>
		<node idx = "807">
			<coords>9.098153e-08, 4.916527e-07, 1.434028e-06</coords>
		</node>
		<node idx = "808">
			<coords>0.0, 5e-07, 1.555556e-06</coords>
		</node>
		<node idx = "809">
			<coords>-1.840474e-07, 4.648942e-07, 1.677083e-06</coords>
		</node>
		<node idx = "810">
			<coords>-3.535534e-07, 3.535534e-07, 1.652778e-06</coords>
		</node>
		<node idx = "811">
			<coords>-2.736049e-07, 4.184978e-07, 1.579861e-06</coords>
		</node>
		<node idx = "812">
			<coords>4.184978e-07, 2.736049e-07, 1.336806e-06</coords>
		</node>
		<node idx = "813">
			<coords>-1.840474e-07, -4.648942e-07, 1.677083e-06</coords>
		</node>
		<node idx = "814">
			<coords>-1.659333e-07, -3.226562e-07, 1.657885e-06</coords>
		</node>
		<node idx = "815">
			<coords>-1.147999e-07, 5.26165e-08, 1.56677e-06</coords>
		</node>
		<node idx = "816">
			<coords>2.394644e-07, 6.31178e-08, 1.528435e-06</coords>
		</node>
		<node idx = "817">
			<coords>3.134899e-07, 1.944133e-07, 1.46314e-06</coords>
		</node>
		<node idx = "818">
			<coords>7.977993e-08, 2.17313e-07, 1.587823e-06</coords>
		</node>
		<node idx = "819">
			<coords>-3.234161e-08, 1.610826e-07, 1.50655e-06</coords>
		</node>
		<node idx = "820">
			<coords>1.147432e-07, 3.596952e-07, 1.546943e-06</coords>
		</node>
		<node idx = "821">
			<coords>2.055559e-07, 3.092265e-07, 1.417978e-06</coords>
		</node>
		<node idx = "822">
			<coords>-1.441449e-07, -1.955904e-07, 1.631515e-06</coords>
		</node>
		<node idx = "823">
			<coords>-1.916979e-08, -2.183413e-07, 1.65621e-06</coords>
		</node>
		<node idx = "824">
			<coords>-6.478186e-08, -9.023868e-08, 1.564966e-06</coords>
		</node>
		<node idx = "825">
			<coords>4.005569e-08, -1.291138e-07, 1.59769e-06</coords>
		</node>
		<node idx = "826">
			<coords>1.309154e-07, -5.565709e-08, 1.569024e-06</coords>
		</node>
		<node idx = "827">
			<coords>3.127608e-07, -7.999221e-08, 1.602052e-06</coords>
		</node>
		<node idx = "828">
			<coords>2.85999e-07, -2.200165e-07, 1.612529e-06</coords>
		</node>
		<node idx = "829">
			<coords>4.648942e-07, -1.840474e-07, 1.506944e-06</coords>
		</node>
		<node idx = "830">
			<coords>4.184978e-07, -2.736049e-07, 1.579861e-06</coords>
		</node>
		<node idx = "831">
			<coords>1.945106e-07, -3.226459e-07, 1.596332e-06</coords>
		</node>
		<node idx = "832">
			<coords>2.736049e-07, -4.184978e-07, 1.579861e-06</coords>
		</node>
		<node idx = "833">
			<coords>1.840474e-07, -4.648942e-07, 1.506944e-06</coords>
		</node>
		<node idx = "834">
			<coords>1.766529e-07, -1.752166e-07, 1.545277e-06</coords>
		</node>
		<node idx = "835">
			<coords>2.512374e-07, -2.879228e-07, 1.5241e-06</coords>
		</node>
		<node idx = "836">
			<coords>6.524156e-08, 4.474754e-08, 1.548233e-06</coords>
		</node>
		<node idx = "837">
			<coords>1.378824e-07, 1.360504e-07, 1.47835e-06</coords>
		</node>
		<node idx = "838">
			<coords>-1.159375e-08, 1.010809e-07, 1.415894e-06</coords>
		</node>
		<node idx = "839">
			<coords>8.76357e-08, -2.690851e-07, 1.526173e-06</coords>
		</node>
		<node idx = "840">
			<coords>-7.361787e-08, -3.32174e-07, 1.5639e-06</coords>
		</node>
		<node idx = "841">
			<coords>-5.8223e-09, -3.824411e-07, 1.466475e-06</coords>
		</node>
		<node idx = "842">
			<coords>0.0, -5e-07, 1.555556e-06</coords>
		</node>
		<node idx = "843">
			<coords>9.098153e-08, -4.916527e-07, 1.434028e-06</coords>
		</node>
		<node idx = "844">
			<coords>-9.098153e-08, -4.916527e-07, 1.434028e-06</coords>
		</node>
		<node idx = "845">
			<coords>-1.740851e-08, -2.645752e-08, 1.471776e-06</coords>
		</node>
		<node idx = "846">
			<coords>1.681135e-07, -4.747077e-08, 1.453119e-06</coords>
		</node>
		<node idx = "847">
			<coords>3.73771e-07, -2.14823e-08, 1.448741e-06</coords>
		</node>
		<node idx = "848">
			<coords>3.688363e-07, 9.616995e-08, 1.388883e-06</coords>
		</node>
		<node idx = "849">
			<coords>-2.567338e-07, -2.666097e-07, 1.577225e-06</coords>
		</node>
		<node idx = "850">
			<coords>-3.535534e-07, -3.535534e-07, 1.652778e-06</coords>
		</node>
		<node idx = "851">
			<coords>-2.736049e-07, -4.184978e-07, 1.579861e-06</coords>
		</node>
		<node idx = "852">
			<coords>-1.840474e-07, -4.648942e-07, 1.506944e-06</coords>
		</node>
		<node idx = "853">
			<coords>3.535534e-07, -3.535534e-07, 1.458333e-06</coords>
		</node>
		<node idx = "854">
			<coords>4.184978e-07, -2.736049e-07, 1.336806e-06</coords>
		</node>
		<node idx = "855">
			<coords>-1.813195e-07, -9.469839e-08, 1.502715e-06</coords>
		</node>
		<node idx = "856">
			<coords>-2.342514e-07, 1.000455e-07, 1.591053e-06</coords>
		</node>
		<node idx = "857">
			<coords>-2.747157e-07, 2.484893e-07, 1.572333e-06</coords>
		</node>
		<node idx = "858">
			<coords>-4.184978e-07, 2.736049e-07, 1.579861e-06</coords>
		</node>
		<node idx = "859">
			<coords>-3.524271e-07, 1.227163e-07, 1.558798e-06</coords>
		</node>
		<node idx = "860">
			<coords>-4.648942e-07, 1.840474e-07, 1.677083e-06</coords>
		</node>
		<node idx = "861">
			<coords>-3.482944e-07, 5.940754e-08, 1.700583e-06</coords>
		</node>
		<node idx = "862">
			<coords>-5e-07, 0.0, 1.75e-06</coords>
		</node>
		<node idx = "863">
			<coords>-3.089881e-07, -1.829889e-07, 1.659655e-06</coords>
		</node>
		<node idx = "864">
			<coords>-3.328481e-07, -4.063077e-08, 1.660979e-06</coords>
		</node>
		<node idx = "865">
			<coords>-4.648942e-07, -1.840474e-07, 1.677083e-06</coords>
		</node>
		<node idx = "866">
			<coords>-4.184978e-07, -2.736049e-07, 1.579861e-06</coords>
		</node>
		<node idx = "867">
			<coords>-3.138961e-07, -5.661643e-08, 1.528544e-06</coords>
		</node>
		<node idx = "868">
			<coords>-2.265813e-07, 2.185452e-08, 1.473239e-06</coords>
		</node>
		<node idx = "869">
			<coords>-9.909232e-08, 3.199397e-07, 1.573647e-06</coords>
		</node>
		<node idx = "870">
			<coords>-1.350418e-07, 2.263836e-07, 1.468109e-06</coords>
		</node>
		<node idx = "871">
			<coords>-5.856038e-09, 3.533224e-07, 1.422287e-06</coords>
		</node>
		<node idx = "872">
			<coords>-9.098153e-08, 4.916527e-07, 1.434028e-06</coords>
		</node>
		<node idx = "873">
			<coords>2.736049e-07, 4.184978e-07, 1.336806e-06</coords>
		</node>
		<node idx = "874">
			<coords>4.806995e-07, -1.375791e-07, 1.348958e-06</coords>
		</node>
		<node idx = "875">
			<coords>5e-07, 0.0, 1.361111e-06</coords>
		</node>
		<node idx = "876">
			<coords>4.806995e-07, 1.375791e-07, 1.348958e-06</coords>
		</node>
		<node idx = "877">
			<coords>3.307972e-07, 1.915458e-07, 1.273815e-06</coords>
		</node>
		<node idx = "878">
			<coords>4.648942e-07, 1.840474e-07, 1.215278e-06</coords>
		</node>
		<node idx = "879">
			<coords>3.535534e-07, 3.535534e-07, 1.263889e-06</coords>
		</node>
		<node idx = "880">
			<coords>8.697713e-08, 3.68548e-07, 1.302902e-06</coords>
		</node>
		<node idx = "881">
			<coords>0.0, 5e-07, 1.361111e-06</coords>
		</node>
		<node idx = "882">
			<coords>1.375791e-07, 4.806995e-07, 1.348958e-06</coords>
		</node>
		<node idx = "883">
			<coords>-1.840474e-07, 4.648942e-07, 1.506944e-06</coords>
		</node>
		<node idx = "884">
			<coords>-3.535534e-07, 3.535534e-07, 1.458333e-06</coords>
		</node>
		<node idx = "885">
			<coords>-2.223273e-07, 3.206855e-07, 1.429329e-06</coords>
		</node>
		<node idx = "886">
			<coords>4.184978e-07, 2.736049e-07, 1.142361e-06</coords>
		</node>
		<node idx = "887">
			<coords>-1.871929e-07, -3.326009e-07, 1.484332e-06</coords>
		</node>
		<node idx = "888">
			<coords>-2.981588e-07, -2.035833e-07, 1.479296e-06</coords>
		</node>
		<node idx = "889">
			<coords>-1.563126e-07, -2.087029e-07, 1.492263e-06</coords>
		</node>
		<node idx = "890">
			<coords>-9.619622e-08, 2.323921e-07, 1.358733e-06</coords>
		</node>
		<node idx = "891">
			<coords>-1.389387e-07, 1.048804e-07, 1.417425e-06</coords>
		</node>
		<node idx = "892">
			<coords>2.225753e-07, 8.377852e-08, 1.350412e-06</coords>
		</node>
		<node idx = "893">
			<coords>6.714866e-08, 2.10103e-07, 1.384195e-06</coords>
		</node>
		<node idx = "894">
			<coords>2.082472e-07, 2.784589e-07, 1.288194e-06</coords>
		</node>
		<node idx = "895">
			<coords>1.375791e-07, -4.806995e-07, 1.348958e-06</coords>
		</node>
		<node idx = "896">
			<coords>-2.374524e-08, -1.894669e-07, 1.479466e-06</coords>
		</node>
		<node idx = "897">
			<coords>-8.407842e-08, -1.185466e-07, 1.399343e-06</coords>
		</node>
		<node idx = "898">
			<coords>6.293145e-08, -1.306042e-07, 1.45663e-06</coords>
		</node>
		<node idx = "899">
			<coords>3.015228e-07, -2.206312e-07, 1.424458e-06</coords>
		</node>
		<node idx = "900">
			<coords>1.825261e-07, -3.517598e-07, 1.439703e-06</coords>
		</node>
		<node idx = "901">
			<coords>2.736049e-07, -4.184978e-07, 1.336806e-06</coords>
		</node>
		<node idx = "902">
			<coords>1.319283e-07, -2.052897e-07, 1.362575e-06</coords>
		</node>
		<node idx = "903">
			<coords>2.426068e-07, -1.110587e-07, 1.321987e-06</coords>
		</node>
		<node idx = "904">
			<coords>6.030655e-08, 4.951988e-08, 1.363033e-06</coords>
		</node>
		<node idx = "905">
			<coords>-9.666217e-08, -1.888268e-08, 1.346665e-06</coords>
		</node>
		<node idx = "906">
			<coords>-6.387179e-08, 1.13682e-07, 1.290097e-06</coords>
		</node>
		<node idx = "907">
			<coords>6.951856e-08, -3.633155e-07, 1.346014e-06</coords>
		</node>
		<node idx = "908">
			<coords>-6.668282e-08, -2.597869e-07, 1.365375e-06</coords>
		</node>
		<node idx = "909">
			<coords>-1.148014e-07, -3.565733e-07, 1.355035e-06</coords>
		</node>
		<node idx = "910">
			<coords>0.0, -5e-07, 1.361111e-06</coords>
		</node>
		<node idx = "911">
			<coords>-1.375791e-07, -4.806995e-07, 1.348958e-06</coords>
		</node>
		<node idx = "912">
			<coords>3.375013e-07, -2.052372e-07, 1.250864e-06</coords>
		</node>
		<node idx = "913">
			<coords>7.964425e-08, -6.763369e-08, 1.331891e-06</coords>
		</node>
		<node idx = "914">
			<coords>3.46522e-07, -4.579702e-08, 1.268479e-06</coords>
		</node>
		<node idx = "915">
			<coords>1.691759e-07, -4.351283e-09, 1.235902e-06</coords>
		</node>
		<node idx = "916">
			<coords>2.87373e-07, 6.556361e-08, 1.249634e-06</coords>
		</node>
		<node idx = "917">
			<coords>3.799922e-07, 7.548781e-08, 1.201876e-06</coords>
		</node>
		<node idx = "918">
			<coords>2.244091e-07, 1.35714e-07, 1.184603e-06</coords>
		</node>
		<node idx = "919">
			<coords>-3.535534e-07, -3.535534e-07, 1.458333e-06</coords>
		</node>
		<node idx = "920">
			<coords>-2.736049e-07, -4.184978e-07, 1.336806e-06</coords>
		</node>
		<node idx = "921">
			<coords>4.648942e-07, -1.840474e-07, 1.215278e-06</coords>
		</node>
		<node idx = "922">
			<coords>3.535534e-07, -3.535534e-07, 1.263889e-06</coords>
		</node>
		<node idx = "923">
			<coords>3.468416e-07, -1.715195e-07, 1.105208e-06</coords>
		</node>
		<node idx = "924">
			<coords>4.184978e-07, -2.736049e-07, 1.142361e-06</coords>
		</node>
		<node idx = "925">
			<coords>1.840474e-07, -4.648942e-07, 1.215278e-06</coords>
		</node>
		<node idx = "926">
			<coords>2.736049e-07, -4.184978e-07, 1.142361e-06</coords>
		</node>
		<node idx = "927">
			<coords>-2.383356e-07, -8.431614e-08, 1.391153e-06</coords>
		</node>
		<node idx = "928">
			<coords>-2.875078e-07, 1.867615e-07, 1.395277e-06</coords>
		</node>
		<node idx = "929">
			<coords>-4.648942e-07, 1.840474e-07, 1.506944e-06</coords>
		</node>
		<node idx = "930">
			<coords>-3.815914e-07, 3.05415e-08, 1.422415e-06</coords>
		</node>
		<node idx = "931">
			<coords>-5e-07, 0.0, 1.555556e-06</coords>
		</node>
		<node idx = "932">
			<coords>-4.916527e-07, 9.098153e-08, 1.434028e-06</coords>
		</node>
		<node idx = "933">
			<coords>-4.648942e-07, -1.840474e-07, 1.506944e-06</coords>
		</node>
		<node idx = "934">
			<coords>-3.83034e-07, -1.172121e-07, 1.421236e-06</coords>
		</node>
		<node idx = "935">
			<coords>-4.916527e-07, -9.098153e-08, 1.434028e-06</coords>
		</node>
		<node idx = "936">
			<coords>-2.392537e-07, 4.127878e-08, 1.320734e-06</coords>
		</node>
		<node idx = "937">
			<coords>-4.184978e-07, -2.736049e-07, 1.336806e-06</coords>
		</node>
		<node idx = "938">
			<coords>2.499208e-07, 2.881289e-07, 1.167513e-06</coords>
		</node>
		<node idx = "939">
			<coords>1.38474e-07, 2.137071e-07, 1.146857e-06</coords>
		</node>
		<node idx = "940">
			<coords>1.821345e-08, 2.574545e-07, 1.252339e-06</coords>
		</node>
		<node idx = "941">
			<coords>-1.03877e-07, 2.502568e-07, 1.229541e-06</coords>
		</node>
		<node idx = "942">
			<coords>-1.267167e-07, 3.719063e-07, 1.372587e-06</coords>
		</node>
		<node idx = "943">
			<coords>-4.601184e-08, 3.662235e-07, 1.263889e-06</coords>
		</node>
		<node idx = "944">
			<coords>-1.375791e-07, 4.806995e-07, 1.348958e-06</coords>
		</node>
		<node idx = "945">
			<coords>1.001902e-07, 3.660428e-07, 1.139838e-06</coords>
		</node>
		<node idx = "946">
			<coords>1.840474e-07, 4.648942e-07, 1.215278e-06</coords>
		</node>
		<node idx = "947">
			<coords>2.736049e-07, 4.184978e-07, 1.142361e-06</coords>
		</node>
		<node idx = "948">
			<coords>3.974967e-07, -3.605044e-08, 1.110697e-06</coords>
		</node>
		<node idx = "949">
			<coords>5e-07, 0.0, 1.166667e-06</coords>
		</node>
		<node idx = "950">
			<coords>4.916527e-07, 9.098153e-08, 1.09375e-06</coords>
		</node>
		<node idx = "951">
			<coords>4.916527e-07, -9.098153e-08, 1.09375e-06</coords>
		</node>
		<node idx = "952">
			<coords>3.439107e-07, 1.845235e-07, 1.091777e-06</coords>
		</node>
		<node idx = "953">
			<coords>4.648942e-07, 1.840474e-07, 1.020833e-06</coords>
		</node>
		<node idx = "954">
			<coords>3.535534e-07, 3.535534e-07, 1.069444e-06</coords>
		</node>
		<node idx = "955">
			<coords>0.0, 5e-07, 1.166667e-06</coords>
		</node>
		<node idx = "956">
			<coords>9.098153e-08, 4.916527e-07, 1.09375e-06</coords>
		</node>
		<node idx = "957">
			<coords>-2.010726e-07, 3.152642e-07, 1.263859e-06</coords>
		</node>
		<node idx = "958">
			<coords>-2.736049e-07, 4.184978e-07, 1.336806e-06</coords>
		</node>
		<node idx = "959">
			<coords>-4.184978e-07, 2.736049e-07, 1.336806e-06</coords>
		</node>
		<node idx = "960">
			<coords>-3.535534e-07, 3.535534e-07, 1.263889e-06</coords>
		</node>
		<node idx = "961">
			<coords>4.184978e-07, 2.736049e-07, 9.479167e-07</coords>
		</node>
		<node idx = "962">
			<coords>-3.232348e-07, 2.487127e-07, 1.200968e-06</coords>
		</node>
		<node idx = "963">
			<coords>-2.549083e-07, -2.150913e-07, 1.320433e-06</coords>
		</node>
		<node idx = "964">
			<coords>-1.258341e-07, -1.258252e-07, 1.268524e-06</coords>
		</node>
		<node idx = "965">
			<coords>-2.383778e-07, -3.798092e-08, 1.229221e-06</coords>
		</node>
		<node idx = "966">
			<coords>-2.165342e-07, 1.429199e-07, 1.228602e-06</coords>
		</node>
		<node idx = "967">
			<coords>-1.701044e-07, -2.977888e-07, 1.22737e-06</coords>
		</node>
		<node idx = "968">
			<coords>-1.840474e-07, -4.648942e-07, 1.215278e-06</coords>
		</node>
		<node idx = "969">
			<coords>7.837183e-08, 1.288656e-07, 1.228781e-06</coords>
		</node>
		<node idx = "970">
			<coords>-8.348129e-08, 1.210701e-07, 1.147332e-06</coords>
		</node>
		<node idx = "971">
			<coords>0.0, -5e-07, 1.166667e-06</coords>
		</node>
		<node idx = "972">
			<coords>9.098153e-08, -4.916527e-07, 1.09375e-06</coords>
		</node>
		<node idx = "973">
			<coords>-1.642776e-09, -1.637529e-07, 1.289263e-06</coords>
		</node>
		<node idx = "974">
			<coords>2.012112e-07, -2.836189e-07, 1.258058e-06</coords>
		</node>
		<node idx = "975">
			<coords>2.210977e-07, -1.427083e-07, 1.192316e-06</coords>
		</node>
		<node idx = "976">
			<coords>7.669608e-08, -3.164302e-07, 1.228587e-06</coords>
		</node>
		<node idx = "977">
			<coords>1.292253e-07, -1.598441e-07, 1.248778e-06</coords>
		</node>
		<node idx = "978">
			<coords>5.351014e-09, -1.184145e-08, 1.212575e-06</coords>
		</node>
		<node idx = "979">
			<coords>-1.190758e-07, -7.277364e-09, 1.181912e-06</coords>
		</node>
		<node idx = "980">
			<coords>-3.582731e-08, -3.554091e-07, 1.193337e-06</coords>
		</node>
		<node idx = "981">
			<coords>-6.095811e-08, -1.903606e-07, 1.156803e-06</coords>
		</node>
		<node idx = "982">
			<coords>2.540706e-07, -2.651235e-07, 1.132566e-06</coords>
		</node>
		<node idx = "983">
			<coords>8.787996e-08, -8.164439e-08, 1.144154e-06</coords>
		</node>
		<node idx = "984">
			<coords>1.328855e-07, 7.166004e-08, 1.130731e-06</coords>
		</node>
		<node idx = "985">
			<coords>1.866194e-07, -1.407799e-07, 1.079829e-06</coords>
		</node>
		<node idx = "986">
			<coords>1.380355e-07, -3.486706e-07, 1.069444e-06</coords>
		</node>
		<node idx = "987">
			<coords>2.5e-07, 0.0, 1.09375e-06</coords>
		</node>
		<node idx = "988">
			<coords>3.66708e-07, 9.06978e-08, 9.866659e-07</coords>
		</node>
		<node idx = "989">
			<coords>2.291495e-07, 1.313786e-07, 1.056674e-06</coords>
		</node>
		<node idx = "990">
			<coords>-2.993845e-07, -2.665973e-07, 1.163398e-06</coords>
		</node>
		<node idx = "991">
			<coords>-2.736049e-07, -4.184978e-07, 1.142361e-06</coords>
		</node>
		<node idx = "992">
			<coords>-3.535534e-07, -3.535534e-07, 1.263889e-06</coords>
		</node>
		<node idx = "993">
			<coords>3.507844e-07, -1.133162e-07, 9.684079e-07</coords>
		</node>
		<node idx = "994">
			<coords>4.648942e-07, -1.840474e-07, 1.020833e-06</coords>
		</node>
		<node idx = "995">
			<coords>2.652375e-07, -2.598825e-07, 9.956851e-07</coords>
		</node>
		<node idx = "996">
			<coords>3.535534e-07, -3.535534e-07, 1.069444e-06</coords>
		</node>
		<node idx = "997">
			<coords>4.184978e-07, -2.736049e-07, 9.479167e-07</coords>
		</node>
		<node idx = "998">
			<coords>2.736049e-07, -4.184978e-07, 9.479167e-07</coords>
		</node>
		<node idx = "999">
			<coords>1.840474e-07, -4.648942e-07, 1.020833e-06</coords>
		</node>
		<node idx = "1000">
			<coords>-3.752137e-07, -6.984955e-08, 1.308051e-06</coords>
		</node>
		<node idx = "1001">
			<coords>-3.732739e-07, 1.030992e-07, 1.283249e-06</coords>
		</node>
		<node idx = "1002">
			<coords>-4.806995e-07, 1.375791e-07, 1.348958e-06</coords>
		</node>
		<node idx = "1003">
			<coords>-5e-07, 0.0, 1.361111e-06</coords>
		</node>
		<node idx = "1004">
			<coords>-4.806995e-07, -1.375791e-07, 1.348958e-06</coords>
		</node>
		<node idx = "1005">
			<coords>-3.522659e-07, 3.725729e-08, 1.180962e-06</coords>
		</node>
		<node idx = "1006">
			<coords>-3.471844e-07, -1.20211e-07, 1.123281e-06</coords>
		</node>
		<node idx = "1007">
			<coords>-4.648942e-07, -1.840474e-07, 1.215278e-06</coords>
		</node>
		<node idx = "1008">
			<coords>-4.184978e-07, -2.736049e-07, 1.142361e-06</coords>
		</node>
		<node idx = "1009">
			<coords>-3.367106e-07, 1.526099e-07, 1.123907e-06</coords>
		</node>
		<node idx = "1010">
			<coords>-4.648942e-07, 1.840474e-07, 1.215278e-06</coords>
		</node>
		<node idx = "1011">
			<coords>1.940396e-07, 2.844113e-07, 1.041005e-06</coords>
		</node>
		<node idx = "1012">
			<coords>9.523703e-08, 1.84122e-07, 1.025923e-06</coords>
		</node>
		<node idx = "1013">
			<coords>-1.273262e-08, 2.169649e-07, 1.101157e-06</coords>
		</node>
		<node idx = "1014">
			<coords>-2.032507e-07, 2.598331e-07, 1.119198e-06</coords>
		</node>
		<node idx = "1015">
			<coords>4.082307e-08, 3.526236e-07, 1.019456e-06</coords>
		</node>
		<node idx = "1016">
			<coords>-1.012793e-07, 3.586741e-07, 1.133199e-06</coords>
		</node>
		<node idx = "1017">
			<coords>-1.840474e-07, 4.648942e-07, 1.215278e-06</coords>
		</node>
		<node idx = "1018">
			<coords>-9.098153e-08, 4.916527e-07, 1.09375e-06</coords>
		</node>
		<node idx = "1019">
			<coords>1.840474e-07, 4.648942e-07, 1.020833e-06</coords>
		</node>
		<node idx = "1020">
			<coords>1.632188e-07, 3.592976e-07, 9.468509e-07</coords>
		</node>
		<node idx = "1021">
			<coords>2.736049e-07, 4.184978e-07, 9.479167e-07</coords>
		</node>
		<node idx = "1022">
			<coords>5e-07, 0.0, 9.722222e-07</coords>
		</node>
		<node idx = "1023">
			<coords>4.916527e-07, 9.098153e-08, 8.993056e-07</coords>
		</node>
		<node idx = "1024">
			<coords>2.913229e-07, 2.295505e-07, 8.857797e-07</coords>
		</node>
		<node idx = "1025">
			<coords>4.648942e-07, 1.840474e-07, 8.263889e-07</coords>
		</node>
		<node idx = "1026">
			<coords>3.535534e-07, 3.535534e-07, 8.75e-07</coords>
		</node>
		<node idx = "1027">
			<coords>0.0, 5e-07, 9.722222e-07</coords>
		</node>
		<node idx = "1028">
			<coords>9.098153e-08, 4.916527e-07, 8.993056e-07</coords>
		</node>
		<node idx = "1029">
			<coords>-2.736049e-07, 4.184978e-07, 1.142361e-06</coords>
		</node>
		<node idx = "1030">
			<coords>-4.184978e-07, 2.736049e-07, 1.142361e-06</coords>
		</node>
		<node idx = "1031">
			<coords>-3.535534e-07, 3.535534e-07, 1.069444e-06</coords>
		</node>
		<node idx = "1032">
			<coords>-2.423394e-07, 3.457107e-07, 1.020996e-06</coords>
		</node>
		<node idx = "1033">
			<coords>-2.287837e-09, 2.302204e-07, 9.613671e-07</coords>
		</node>
		<node idx = "1034">
			<coords>4.184978e-07, 2.736049e-07, 7.534722e-07</coords>
		</node>
		<node idx = "1035">
			<coords>4.916527e-07, -9.098153e-08, 8.506944e-07</coords>
		</node>
		<node idx = "1036">
			<coords>-2.36277e-07, 1.818388e-08, 1.098837e-06</coords>
		</node>
		<node idx = "1037">
			<coords>-3.037407e-07, 2.431668e-07, 1.004631e-06</coords>
		</node>
		<node idx = "1038">
			<coords>-1.710118e-07, -1.162235e-07, 1.105903e-06</coords>
		</node>
		<node idx = "1039">
			<coords>-1.795937e-07, 1.456185e-07, 1.010248e-06</coords>
		</node>
		<node idx = "1040">
			<coords>-1.87133e-07, -2.356839e-07, 1.038578e-06</coords>
		</node>
		<node idx = "1041">
			<coords>-1.756694e-07, -3.5441e-07, 1.090429e-06</coords>
		</node>
		<node idx = "1042">
			<coords>-9.098153e-08, -4.916527e-07, 1.09375e-06</coords>
		</node>
		<node idx = "1043">
			<coords>-1.840474e-07, -4.648942e-07, 1.020833e-06</coords>
		</node>
		<node idx = "1044">
			<coords>0.0, -5e-07, 9.722222e-07</coords>
		</node>
		<node idx = "1045">
			<coords>7.213342e-09, 3.743952e-08, 1.082681e-06</coords>
		</node>
		<node idx = "1046">
			<coords>-2.879042e-08, 1.141234e-07, 9.932626e-07</coords>
		</node>
		<node idx = "1047">
			<coords>-1.137717e-07, 1.087617e-08, 1.02762e-06</coords>
		</node>
		<node idx = "1048">
			<coords>4.833606e-08, -3.574468e-07, 9.724092e-07</coords>
		</node>
		<node idx = "1049">
			<coords>8.113945e-08, -2.221719e-07, 1.116436e-06</coords>
		</node>
		<node idx = "1050">
			<coords>-4.192647e-08, -1.210226e-07, 1.050689e-06</coords>
		</node>
		<node idx = "1051">
			<coords>-5.90492e-08, -2.907469e-07, 1.041633e-06</coords>
		</node>
		<node idx = "1052">
			<coords>1.452454e-07, -2.326467e-07, 1.019141e-06</coords>
		</node>
		<node idx = "1053">
			<coords>8.172744e-08, -1.118374e-07, 1.024738e-06</coords>
		</node>
		<node idx = "1054">
			<coords>1.243437e-07, 8.060132e-09, 9.922265e-07</coords>
		</node>
		<node idx = "1055">
			<coords>2.044859e-07, 1.36926e-07, 8.979617e-07</coords>
		</node>
		<node idx = "1056">
			<coords>1.729946e-07, -1.392605e-07, 9.425943e-07</coords>
		</node>
		<node idx = "1057">
			<coords>1.824033e-07, -2.955921e-07, 9.272122e-07</coords>
		</node>
		<node idx = "1058">
			<coords>3.632132e-07, 4.831009e-08, 8.360144e-07</coords>
		</node>
		<node idx = "1059">
			<coords>2.438496e-07, -1.217489e-08, 8.94266e-07</coords>
		</node>
		<node idx = "1060">
			<coords>-3.200149e-07, -2.69239e-07, 1.02532e-06</coords>
		</node>
		<node idx = "1061">
			<coords>-2.736049e-07, -4.184978e-07, 9.479167e-07</coords>
		</node>
		<node idx = "1062">
			<coords>-3.535534e-07, -3.535534e-07, 1.069444e-06</coords>
		</node>
		<node idx = "1063">
			<coords>-9.098153e-08, -4.916527e-07, 8.506944e-07</coords>
		</node>
		<node idx = "1064">
			<coords>6.042972e-08, 1.4641e-07, 8.822157e-07</coords>
		</node>
		<node idx = "1065">
			<coords>3.214124e-07, -1.451436e-07, 8.145126e-07</coords>
		</node>
		<node idx = "1066">
			<coords>2.73651e-07, -2.680512e-07, 8.602523e-07</coords>
		</node>
		<node idx = "1067">
			<coords>4.44142e-07, -2.296473e-07, 8.628472e-07</coords>
		</node>
		<node idx = "1068">
			<coords>3.535534e-07, -3.535534e-07, 8.75e-07</coords>
		</node>
		<node idx = "1069">
			<coords>1.073636e-07, -3.204177e-07, 8.328268e-07</coords>
		</node>
		<node idx = "1070">
			<coords>2.296473e-07, -4.44142e-07, 8.628472e-07</coords>
		</node>
		<node idx = "1071">
			<coords>9.098153e-08, -4.916527e-07, 8.506944e-07</coords>
		</node>
		<node idx = "1072">
			<coords>-5e-07, 0.0, 1.166667e-06</coords>
		</node>
		<node idx = "1073">
			<coords>-4.222517e-07, -6.772505e-08, 1.033486e-06</coords>
		</node>
		<node idx = "1074">
			<coords>-4.916527e-07, 9.098153e-08, 1.09375e-06</coords>
		</node>
		<node idx = "1075">
			<coords>-4.916527e-07, -9.098153e-08, 1.09375e-06</coords>
		</node>
		<node idx = "1076">
			<coords>-3.69449e-07, 4.349991e-08, 1.015484e-06</coords>
		</node>
		<node idx = "1077">
			<coords>-3.110274e-07, -1.343409e-07, 9.733854e-07</coords>
		</node>
		<node idx = "1078">
			<coords>-4.184978e-07, -2.736049e-07, 9.479167e-07</coords>
		</node>
		<node idx = "1079">
			<coords>-4.648942e-07, -1.840474e-07, 1.020833e-06</coords>
		</node>
		<node idx = "1080">
			<coords>-4.648942e-07, 1.840474e-07, 1.020833e-06</coords>
		</node>
		<node idx = "1081">
			<coords>1.429088e-07, 2.54071e-07, 8.907212e-07</coords>
		</node>
		<node idx = "1082">
			<coords>2.151353e-07, 3.414663e-07, 8.432313e-07</coords>
		</node>
		<node idx = "1083">
			<coords>4.165036e-08, 3.431663e-07, 8.646247e-07</coords>
		</node>
		<node idx = "1084">
			<coords>-1.431301e-07, 3.263707e-07, 9.469548e-07</coords>
		</node>
		<node idx = "1085">
			<coords>-1.840474e-07, 4.648942e-07, 1.020833e-06</coords>
		</node>
		<node idx = "1086">
			<coords>-9.098153e-08, 4.916527e-07, 8.993056e-07</coords>
		</node>
		<node idx = "1087">
			<coords>1.840474e-07, 4.648942e-07, 8.263889e-07</coords>
		</node>
		<node idx = "1088">
			<coords>2.736049e-07, 4.184978e-07, 7.534722e-07</coords>
		</node>
		<node idx = "1089">
			<coords>5e-07, 0.0, 7.777778e-07</coords>
		</node>
		<node idx = "1090">
			<coords>4.916527e-07, 9.098153e-08, 7.048611e-07</coords>
		</node>
		<node idx = "1091">
			<coords>4.648942e-07, -1.840474e-07, 7.291667e-07</coords>
		</node>
		<node idx = "1092">
			<coords>4.916527e-07, -9.098153e-08, 6.5625e-07</coords>
		</node>
		<node idx = "1093">
			<coords>4.648942e-07, 1.840474e-07, 6.319444e-07</coords>
		</node>
		<node idx = "1094">
			<coords>2.812494e-07, 1.057553e-07, 7.382159e-07</coords>
		</node>
		<node idx = "1095">
			<coords>2.500367e-07, 2.486519e-07, 7.526298e-07</coords>
		</node>
		<node idx = "1096">
			<coords>3.852169e-07, 1.064077e-07, 5.94653e-07</coords>
		</node>
		<node idx = "1097">
			<coords>3.573446e-07, 1.850505e-07, 6.886178e-07</coords>
		</node>
		<node idx = "1098">
			<coords>3.535534e-07, 3.535534e-07, 6.805556e-07</coords>
		</node>
		<node idx = "1099">
			<coords>0.0, 5e-07, 7.777778e-07</coords>
		</node>
		<node idx = "1100">
			<coords>9.098153e-08, 4.916527e-07, 7.048611e-07</coords>
		</node>
		<node idx = "1101">
			<coords>-2.736049e-07, 4.184978e-07, 9.479167e-07</coords>
		</node>
		<node idx = "1102">
			<coords>-4.184978e-07, 2.736049e-07, 9.479167e-07</coords>
		</node>
		<node idx = "1103">
			<coords>-2.393522e-07, 3.296367e-07, 8.337945e-07</coords>
		</node>
		<node idx = "1104">
			<coords>-3.535534e-07, 3.535534e-07, 8.75e-07</coords>
		</node>
		<node idx = "1105">
			<coords>-6.346898e-08, 1.841325e-07, 8.567902e-07</coords>
		</node>
		<node idx = "1106">
			<coords>8.338953e-08, 2.007717e-07, 7.652121e-07</coords>
		</node>
		<node idx = "1107">
			<coords>4.184978e-07, 2.736049e-07, 5.590278e-07</coords>
		</node>
		<node idx = "1108">
			<coords>3.746464e-07, -3.085487e-08, 7.105027e-07</coords>
		</node>
		<node idx = "1109">
			<coords>3.484412e-07, -1.550724e-07, 6.596463e-07</coords>
		</node>
		<node idx = "1110">
			<coords>3.349079e-07, -2.381044e-08, 6.011024e-07</coords>
		</node>
		<node idx = "1111">
			<coords>0.0, -5e-07, 7.777778e-07</coords>
		</node>
		<node idx = "1112">
			<coords>9.098153e-08, -4.916527e-07, 6.5625e-07</coords>
		</node>
		<node idx = "1113">
			<coords>-2.35644e-07, 2.137771e-07, 8.556944e-07</coords>
		</node>
		<node idx = "1114">
			<coords>-2.457702e-07, 6.767288e-10, 9.389909e-07</coords>
		</node>
		<node idx = "1115">
			<coords>-3.291546e-07, 1.313351e-07, 9.01302e-07</coords>
		</node>
		<node idx = "1116">
			<coords>-1.223186e-07, -1.101498e-07, 9.391637e-07</coords>
		</node>
		<node idx = "1117">
			<coords>-1.482427e-07, 5.805627e-08, 8.769189e-07</coords>
		</node>
		<node idx = "1118">
			<coords>-8.384081e-08, -2.433048e-07, 9.053414e-07</coords>
		</node>
		<node idx = "1119">
			<coords>-2.608972e-07, -2.560429e-07, 9.091413e-07</coords>
		</node>
		<node idx = "1120">
			<coords>-1.315933e-07, -3.722833e-07, 9.493099e-07</coords>
		</node>
		<node idx = "1121">
			<coords>-2.296473e-07, -4.44142e-07, 8.628472e-07</coords>
		</node>
		<node idx = "1122">
			<coords>-4.73693e-08, -3.79933e-07, 8.041184e-07</coords>
		</node>
		<node idx = "1123">
			<coords>7.836681e-09, -2.52358e-08, 9.049868e-07</coords>
		</node>
		<node idx = "1124">
			<coords>4.439078e-08, -1.950902e-07, 9.254958e-07</coords>
		</node>
		<node idx = "1125">
			<coords>1.54572e-07, 2.046391e-08, 8.287298e-07</coords>
		</node>
		<node idx = "1126">
			<coords>1.854131e-07, -1.786985e-07, 8.254164e-07</coords>
		</node>
		<node idx = "1127">
			<coords>2.444572e-07, -5.131546e-08, 7.671441e-07</coords>
		</node>
		<node idx = "1128">
			<coords>-7.107844e-08, -1.539805e-07, 8.134032e-07</coords>
		</node>
		<node idx = "1129">
			<coords>-5.462896e-08, -2.706642e-07, 7.301904e-07</coords>
		</node>
		<node idx = "1130">
			<coords>-1.589904e-07, 1.563648e-07, 7.587891e-07</coords>
		</node>
		<node idx = "1131">
			<coords>-2.189713e-07, -1.015801e-07, 8.344205e-07</coords>
		</node>
		<node idx = "1132">
			<coords>-3.535534e-07, -3.535534e-07, 8.75e-07</coords>
		</node>
		<node idx = "1133">
			<coords>-9.098153e-08, -4.916527e-07, 6.5625e-07</coords>
		</node>
		<node idx = "1134">
			<coords>-1.840474e-07, -4.648942e-07, 7.291667e-07</coords>
		</node>
		<node idx = "1135">
			<coords>-8.283915e-09, 7.915124e-08, 7.36564e-07</coords>
		</node>
		<node idx = "1136">
			<coords>1.800104e-07, 3.106148e-08, 6.874326e-07</coords>
		</node>
		<node idx = "1137">
			<coords>1.150571e-07, 1.639653e-07, 6.508823e-07</coords>
		</node>
		<node idx = "1138">
			<coords>1.924818e-07, -2.333439e-07, 7.123745e-07</coords>
		</node>
		<node idx = "1139">
			<coords>5.606157e-08, -3.823198e-07, 7.034581e-07</coords>
		</node>
		<node idx = "1140">
			<coords>3.535534e-07, -3.535534e-07, 6.805556e-07</coords>
		</node>
		<node idx = "1141">
			<coords>3.570401e-08, -2.358989e-07, 7.605997e-07</coords>
		</node>
		<node idx = "1142">
			<coords>1.840474e-07, -4.648942e-07, 7.291667e-07</coords>
		</node>
		<node idx = "1143">
			<coords>-3.956762e-07, -5.825494e-08, 9.027928e-07</coords>
		</node>
		<node idx = "1144">
			<coords>-5e-07, 0.0, 9.722222e-07</coords>
		</node>
		<node idx = "1145">
			<coords>-4.916527e-07, 9.098153e-08, 8.993056e-07</coords>
		</node>
		<node idx = "1146">
			<coords>-3.736955e-07, 3.47857e-08, 8.294668e-07</coords>
		</node>
		<node idx = "1147">
			<coords>-3.477754e-07, -1.288891e-07, 7.93439e-07</coords>
		</node>
		<node idx = "1148">
			<coords>-4.44142e-07, -2.296473e-07, 8.628472e-07</coords>
		</node>
		<node idx = "1149">
			<coords>-4.916527e-07, -9.098153e-08, 8.506944e-07</coords>
		</node>
		<node idx = "1150">
			<coords>-4.648942e-07, 1.840474e-07, 8.263889e-07</coords>
		</node>
		<node idx = "1151">
			<coords>1.703915e-07, 3.272399e-07, 6.995616e-07</coords>
		</node>
		<node idx = "1152">
			<coords>3.778023e-08, 3.783601e-07, 6.935802e-07</coords>
		</node>
		<node idx = "1153">
			<coords>-1.147437e-07, 3.407765e-07, 7.737783e-07</coords>
		</node>
		<node idx = "1154">
			<coords>-1.840474e-07, 4.648942e-07, 8.263889e-07</coords>
		</node>
		<node idx = "1155">
			<coords>-9.098153e-08, 4.916527e-07, 7.048611e-07</coords>
		</node>
		<node idx = "1156">
			<coords>1.840474e-07, 4.648942e-07, 6.319444e-07</coords>
		</node>
		<node idx = "1157">
			<coords>2.736049e-07, 4.184978e-07, 5.590278e-07</coords>
		</node>
		<node idx = "1158">
			<coords>3.535534e-07, 3.535534e-07, 4.861111e-07</coords>
		</node>
		<node idx = "1159">
			<coords>2.736049e-07, -4.184978e-07, 5.590278e-07</coords>
		</node>
		<node idx = "1160">
			<coords>4.184978e-07, -2.736049e-07, 5.590278e-07</coords>
		</node>
		<node idx = "1161">
			<coords>3.535534e-07, -3.535534e-07, 4.861111e-07</coords>
		</node>
		<node idx = "1162">
			<coords>5e-07, 0.0, 5.833333e-07</coords>
		</node>
		<node idx = "1163">
			<coords>4.806995e-07, -1.375791e-07, 5.711806e-07</coords>
		</node>
		<node idx = "1164">
			<coords>4.916527e-07, 9.098153e-08, 5.104167e-07</coords>
		</node>
		<node idx = "1165">
			<coords>4.648942e-07, 1.840474e-07, 4.375e-07</coords>
		</node>
		<node idx = "1166">
			<coords>3.935066e-07, -4.437793e-08, 4.76237e-07</coords>
		</node>
		<node idx = "1167">
			<coords>4.648942e-07, -1.840474e-07, 4.375e-07</coords>
		</node>
		<node idx = "1168">
			<coords>2.165518e-07, 1.118791e-07, 5.810632e-07</coords>
		</node>
		<node idx = "1169">
			<coords>3.296106e-07, 1.054749e-07, 4.896764e-07</coords>
		</node>
		<node idx = "1170">
			<coords>2.622307e-07, 2.644478e-07, 5.817593e-07</coords>
		</node>
		<node idx = "1171">
			<coords>0.0, 5e-07, 5.833333e-07</coords>
		</node>
		<node idx = "1172">
			<coords>-2.736049e-07, 4.184978e-07, 7.534722e-07</coords>
		</node>
		<node idx = "1173">
			<coords>-3.413864e-07, 1.721378e-07, 7.516665e-07</coords>
		</node>
		<node idx = "1174">
			<coords>-4.184978e-07, 2.736049e-07, 7.534722e-07</coords>
		</node>
		<node idx = "1175">
			<coords>-2.497027e-07, 2.817689e-07, 6.770019e-07</coords>
		</node>
		<node idx = "1176">
			<coords>-3.535534e-07, 3.535534e-07, 6.805556e-07</coords>
		</node>
		<node idx = "1177">
			<coords>-6.449352e-08, 2.173701e-07, 6.706792e-07</coords>
		</node>
		<node idx = "1178">
			<coords>6.509437e-08, 2.494239e-07, 5.795027e-07</coords>
		</node>
		<node idx = "1179">
			<coords>-1.059936e-07, 3.125765e-07, 6.152344e-07</coords>
		</node>
		<node idx = "1180">
			<coords>3.264086e-07, 1.546168e-07, 3.612843e-07</coords>
		</node>
		<node idx = "1181">
			<coords>2.902818e-07, 2.920375e-07, 4.422478e-07</coords>
		</node>
		<node idx = "1182">
			<coords>3.869644e-07, 3.166364e-07, 3.645833e-07</coords>
		</node>
		<node idx = "1183">
			<coords>4.164018e-07, 2.767842e-07, 2.430556e-07</coords>
		</node>
		<node idx = "1184">
			<coords>3.046208e-07, -2.217862e-07, 5.058594e-07</coords>
		</node>
		<node idx = "1185">
			<coords>2.015602e-07, -1.106911e-07, 6.15458e-07</coords>
		</node>
		<node idx = "1186">
			<coords>2.334149e-07, -2.948487e-08, 5.284846e-07</coords>
		</node>
		<node idx = "1187">
			<coords>1.375791e-07, -4.806995e-07, 5.711806e-07</coords>
		</node>
		<node idx = "1188">
			<coords>0.0, -5e-07, 5.833333e-07</coords>
		</node>
		<node idx = "1189">
			<coords>-2.640805e-07, 2.837188e-08, 7.585261e-07</coords>
		</node>
		<node idx = "1190">
			<coords>-1.273253e-07, -1.914566e-08, 7.606419e-07</coords>
		</node>
		<node idx = "1191">
			<coords>-2.120511e-07, -2.844299e-07, 7.59695e-07</coords>
		</node>
		<node idx = "1192">
			<coords>-3.535534e-07, -3.535534e-07, 6.805556e-07</coords>
		</node>
		<node idx = "1193">
			<coords>-1.778795e-08, -3.678829e-07, 6.202521e-07</coords>
		</node>
		<node idx = "1194">
			<coords>-1.319852e-07, -3.102929e-07, 6.48561e-07</coords>
		</node>
		<node idx = "1195">
			<coords>-9.794955e-08, -1.390267e-07, 6.900499e-07</coords>
		</node>
		<node idx = "1196">
			<coords>5.79987e-08, -8.664219e-08, 7.152087e-07</coords>
		</node>
		<node idx = "1197">
			<coords>2.48627e-08, -2.076376e-07, 5.998962e-07</coords>
		</node>
		<node idx = "1198">
			<coords>-1.753588e-07, 1.09504e-07, 6.452737e-07</coords>
		</node>
		<node idx = "1199">
			<coords>-8.275242e-08, -3.24174e-08, 6.300115e-07</coords>
		</node>
		<node idx = "1200">
			<coords>-4.847083e-08, 1.197273e-07, 5.733611e-07</coords>
		</node>
		<node idx = "1201">
			<coords>6.522154e-08, 1.462668e-07, 5.093009e-07</coords>
		</node>
		<node idx = "1202">
			<coords>-2.247766e-07, -1.389067e-07, 6.752388e-07</coords>
		</node>
		<node idx = "1203">
			<coords>-3.383851e-07, -2.263517e-07, 6.985353e-07</coords>
		</node>
		<node idx = "1204">
			<coords>-1.375791e-07, -4.806995e-07, 5.711806e-07</coords>
		</node>
		<node idx = "1205">
			<coords>-2.736049e-07, -4.184978e-07, 5.590278e-07</coords>
		</node>
		<node idx = "1206">
			<coords>7.856859e-08, 2.657858e-08, 5.724061e-07</coords>
		</node>
		<node idx = "1207">
			<coords>1.561696e-07, -3.153308e-07, 5.77152e-07</coords>
		</node>
		<node idx = "1208">
			<coords>1.840474e-07, -4.648942e-07, 4.375e-07</coords>
		</node>
		<node idx = "1209">
			<coords>-3.905502e-07, -7.846503e-09, 6.868805e-07</coords>
		</node>
		<node idx = "1210">
			<coords>-5e-07, 0.0, 7.777778e-07</coords>
		</node>
		<node idx = "1211">
			<coords>-4.916527e-07, 9.098153e-08, 7.048611e-07</coords>
		</node>
		<node idx = "1212">
			<coords>-3.71849e-07, -1.100739e-07, 6.404622e-07</coords>
		</node>
		<node idx = "1213">
			<coords>-4.648942e-07, -1.840474e-07, 7.291667e-07</coords>
		</node>
		<node idx = "1214">
			<coords>-4.916527e-07, -9.098153e-08, 6.5625e-07</coords>
		</node>
		<node idx = "1215">
			<coords>-2.084899e-07, 2.439326e-07, 5.593693e-07</coords>
		</node>
		<node idx = "1216">
			<coords>-3.327393e-07, 1.118005e-07, 5.756774e-07</coords>
		</node>
		<node idx = "1217">
			<coords>-4.648942e-07, 1.840474e-07, 6.319444e-07</coords>
		</node>
		<node idx = "1218">
			<coords>-4.184978e-07, -2.736049e-07, 5.590278e-07</coords>
		</node>
		<node idx = "1219">
			<coords>-3.535534e-07, -3.535534e-07, 4.861111e-07</coords>
		</node>
		<node idx = "1220">
			<coords>1.316799e-07, 3.589996e-07, 5.174977e-07</coords>
		</node>
		<node idx = "1221">
			<coords>9.098153e-08, 4.916527e-07, 5.104167e-07</coords>
		</node>
		<node idx = "1222">
			<coords>-1.416378e-08, 3.797162e-07, 4.72991e-07</coords>
		</node>
		<node idx = "1223">
			<coords>-1.840474e-07, 4.648942e-07, 6.319444e-07</coords>
		</node>
		<node idx = "1224">
			<coords>-9.098153e-08, 4.916527e-07, 5.104167e-07</coords>
		</node>
		<node idx = "1225">
			<coords>1.840474e-07, 4.648942e-07, 4.375e-07</coords>
		</node>
		<node idx = "1226">
			<coords>2.939528e-07, 4.044648e-07, 3.524306e-07</coords>
		</node>
		<node idx = "1227">
			<coords>1.688885e-07, 3.098539e-08, 4.469034e-07</coords>
		</node>
		<node idx = "1228">
			<coords>3.056744e-07, -4.498144e-09, 4.020382e-07</coords>
		</node>
		<node idx = "1229">
			<coords>2.529178e-07, -3.078626e-07, 4.289796e-07</coords>
		</node>
		<node idx = "1230">
			<coords>2.939528e-07, -4.044648e-07, 3.524306e-07</coords>
		</node>
		<node idx = "1231">
			<coords>3.869644e-07, -3.166364e-07, 3.645833e-07</coords>
		</node>
		<node idx = "1232">
			<coords>5e-07, 0.0, 3.888889e-07</coords>
		</node>
		<node idx = "1233">
			<coords>4.916527e-07, -9.098153e-08, 3.159722e-07</coords>
		</node>
		<node idx = "1234">
			<coords>4.916527e-07, 9.098153e-08, 3.159722e-07</coords>
		</node>
		<node idx = "1235">
			<coords>4.164018e-07, -2.767842e-07, 2.430556e-07</coords>
		</node>
		<node idx = "1236">
			<coords>3.418999e-07, -1.497302e-07, 3.321771e-07</coords>
		</node>
		<node idx = "1237">
			<coords>4.802e-07, -1.393123e-07, 2.1875e-07</coords>
		</node>
		<node idx = "1238">
			<coords>1.704191e-07, 1.982732e-07, 4.466791e-07</coords>
		</node>
		<node idx = "1239">
			<coords>4.802e-07, 1.393123e-07, 2.1875e-07</coords>
		</node>
		<node idx = "1240">
			<coords>1.851493e-07, 3.153568e-07, 3.367404e-07</coords>
		</node>
		<node idx = "1241">
			<coords>3.703149e-07, 1.58878e-08, 2.789311e-07</coords>
		</node>
		<node idx = "1242">
			<coords>2.009127e-07, 1.275404e-07, 3.000778e-07</coords>
		</node>
		<node idx = "1243">
			<coords>0.0, 5e-07, 3.888889e-07</coords>
		</node>
		<node idx = "1244">
			<coords>-2.736049e-07, 4.184978e-07, 5.590278e-07</coords>
		</node>
		<node idx = "1245">
			<coords>-4.184978e-07, 2.736049e-07, 5.590278e-07</coords>
		</node>
		<node idx = "1246">
			<coords>-3.535534e-07, 3.535534e-07, 4.861111e-07</coords>
		</node>
		<node idx = "1247">
			<coords>-6.365362e-08, 2.393165e-07, 5.04096e-07</coords>
		</node>
		<node idx = "1248">
			<coords>3.220229e-08, 2.593793e-07, 4.304185e-07</coords>
		</node>
		<node idx = "1249">
			<coords>-1.740456e-07, 3.368035e-07, 4.736465e-07</coords>
		</node>
		<node idx = "1250">
			<coords>3.338793e-07, 1.50664e-07, 2.169486e-07</coords>
		</node>
		<node idx = "1251">
			<coords>3.022794e-07, 2.644342e-07, 2.727915e-07</coords>
		</node>
		<node idx = "1252">
			<coords>3.326391e-07, 3.732978e-07, 2.309028e-07</coords>
		</node>
		<node idx = "1253">
			<coords>3.869658e-07, 3.166345e-07, 1.215278e-07</coords>
		</node>
		<node idx = "1254">
			<coords>9.263364e-08, -9.663318e-08, 4.967448e-07</coords>
		</node>
		<node idx = "1255">
			<coords>1.961838e-07, -1.595845e-07, 4.363301e-07</coords>
		</node>
		<node idx = "1256">
			<coords>6.774081e-08, -2.297285e-07, 4.560357e-07</coords>
		</node>
		<node idx = "1257">
			<coords>5.707132e-09, -3.32295e-07, 4.689257e-07</coords>
		</node>
		<node idx = "1258">
			<coords>0.0, -5e-07, 3.888889e-07</coords>
		</node>
		<node idx = "1259">
			<coords>-2.428999e-07, -2.86132e-08, 5.944782e-07</coords>
		</node>
		<node idx = "1260">
			<coords>-2.565131e-07, -2.694338e-07, 5.794237e-07</coords>
		</node>
		<node idx = "1261">
			<coords>-1.316067e-07, -3.062648e-07, 5.169577e-07</coords>
		</node>
		<node idx = "1262">
			<coords>-1.398845e-07, -1.427346e-07, 5.520763e-07</coords>
		</node>
		<node idx = "1263">
			<coords>-3.520107e-08, -1.812678e-07, 4.621554e-07</coords>
		</node>
		<node idx = "1264">
			<coords>-2.054895e-08, -4.912857e-08, 5.285618e-07</coords>
		</node>
		<node idx = "1265">
			<coords>-1.684475e-07, 1.542454e-07, 4.738883e-07</coords>
		</node>
		<node idx = "1266">
			<coords>-1.470353e-07, 2.353909e-08, 5.112613e-07</coords>
		</node>
		<node idx = "1267">
			<coords>-4.032223e-08, 9.033551e-08, 4.37832e-07</coords>
		</node>
		<node idx = "1268">
			<coords>6.401053e-08, 1.132431e-07, 3.590084e-07</coords>
		</node>
		<node idx = "1269">
			<coords>-3.087505e-07, -1.85221e-07, 5.195721e-07</coords>
		</node>
		<node idx = "1270">
			<coords>-2.583274e-07, -3.025285e-07, 4.36394e-07</coords>
		</node>
		<node idx = "1271">
			<coords>2.279776e-07, -4.450013e-07, 2.1875e-07</coords>
		</node>
		<node idx = "1272">
			<coords>-1.840474e-07, -4.648942e-07, 4.375e-07</coords>
		</node>
		<node idx = "1273">
			<coords>-3.166364e-07, -3.869644e-07, 3.645833e-07</coords>
		</node>
		<node idx = "1274">
			<coords>-9.098153e-08, -4.916527e-07, 3.159722e-07</coords>
		</node>
		<node idx = "1275">
			<coords>1.133865e-07, -4.869738e-07, 3.038194e-07</coords>
		</node>
		<node idx = "1276">
			<coords>2.87098e-08, -2.356415e-08, 3.881872e-07</coords>
		</node>
		<node idx = "1277">
			<coords>3.869658e-07, -3.166345e-07, 1.215278e-07</coords>
		</node>
		<node idx = "1278">
			<coords>3.326391e-07, -3.732978e-07, 2.309028e-07</coords>
		</node>
		<node idx = "1279">
			<coords>2.939547e-07, -4.044634e-07, 1.09375e-07</coords>
		</node>
		<node idx = "1280">
			<coords>1.362263e-07, -3.069688e-07, 3.661823e-07</coords>
		</node>
		<node idx = "1281">
			<coords>1.742041e-07, -3.690351e-07, 2.217027e-07</coords>
		</node>
		<node idx = "1282">
			<coords>-3.644546e-07, -4.702444e-08, 5.006235e-07</coords>
		</node>
		<node idx = "1283">
			<coords>-5e-07, 0.0, 5.833333e-07</coords>
		</node>
		<node idx = "1284">
			<coords>-4.806995e-07, -1.375791e-07, 5.711806e-07</coords>
		</node>
		<node idx = "1285">
			<coords>-4.916527e-07, 9.098153e-08, 5.104167e-07</coords>
		</node>
		<node idx = "1286">
			<coords>-2.92633e-07, 2.230404e-07, 4.316939e-07</coords>
		</node>
		<node idx = "1287">
			<coords>-2.61905e-07, 5.560562e-08, 4.297513e-07</coords>
		</node>
		<node idx = "1288">
			<coords>-3.76703e-07, 7.043731e-08, 4.585473e-07</coords>
		</node>
		<node idx = "1289">
			<coords>-4.648942e-07, 1.840474e-07, 4.375e-07</coords>
		</node>
		<node idx = "1290">
			<coords>-4.648942e-07, -1.840474e-07, 4.375e-07</coords>
		</node>
		<node idx = "1291">
			<coords>-4.044648e-07, -2.939528e-07, 3.524306e-07</coords>
		</node>
		<node idx = "1292">
			<coords>3.833496e-08, 3.844342e-07, 3.595405e-07</coords>
		</node>
		<node idx = "1293">
			<coords>-7.679846e-08, 3.718973e-07, 3.995435e-07</coords>
		</node>
		<node idx = "1294">
			<coords>-1.840474e-07, 4.648942e-07, 4.375e-07</coords>
		</node>
		<node idx = "1295">
			<coords>-9.098153e-08, 4.916527e-07, 3.159722e-07</coords>
		</node>
		<node idx = "1296">
			<coords>1.133865e-07, 4.869738e-07, 3.038194e-07</coords>
		</node>
		<node idx = "1297">
			<coords>2.939547e-07, 4.044634e-07, 1.09375e-07</coords>
		</node>
		<node idx = "1298">
			<coords>2.279776e-07, 4.450013e-07, 2.1875e-07</coords>
		</node>
		<node idx = "1299">
			<coords>1.864159e-07, -7.085802e-08, 3.070224e-07</coords>
		</node>
		<node idx = "1300">
			<coords>2.557396e-07, -2.531975e-07, 2.654904e-07</coords>
		</node>
		<node idx = "1301">
			<coords>0.0, -5e-07, 1.944444e-07</coords>
		</node>
		<node idx = "1302">
			<coords>5e-07, 0.0, 1.944444e-07</coords>
		</node>
		<node idx = "1303">
			<coords>4.952573e-07, -6.870384e-08, 1.09375e-07</coords>
		</node>
		<node idx = "1304">
			<coords>4.952573e-07, 6.870384e-08, 1.09375e-07</coords>
		</node>
		<node idx = "1305">
			<coords>3.535567e-07, -3.535501e-07, 0.0</coords>
		</node>
		<node idx = "1306">
			<coords>4.621235e-07, -1.908976e-07, 0.0</coords>
		</node>
		<node idx = "1307">
			<coords>2.916862e-07, -1.44807e-07, 1.472568e-07</coords>
		</node>
		<node idx = "1308">
			<coords>3.451595e-07, -2.721703e-08, 1.639189e-07</coords>
		</node>
		<node idx = "1309">
			<coords>3.122958e-07, -2.188099e-07, -1.614757e-08</coords>
		</node>
		<node idx = "1310">
			<coords>7.094826e-08, 2.283738e-07, 2.960381e-07</coords>
		</node>
		<node idx = "1311">
			<coords>8.924807e-08, 3.603035e-07, 2.128123e-07</coords>
		</node>
		<node idx = "1312">
			<coords>3.603933e-07, -5.790487e-08, 2.609701e-08</coords>
		</node>
		<node idx = "1313">
			<coords>4.621235e-07, 1.908976e-07, 0.0</coords>
		</node>
		<node idx = "1314">
			<coords>3.535567e-07, 3.535501e-07, 0.0</coords>
		</node>
		<node idx = "1315">
			<coords>3.550191e-07, 7.465351e-08, 6.491857e-08</coords>
		</node>
		<node idx = "1316">
			<coords>1.975271e-07, 2.481842e-07, 1.961871e-07</coords>
		</node>
		<node idx = "1317">
			<coords>2.134114e-07, 3.915564e-08, 1.721284e-07</coords>
		</node>
		<node idx = "1318">
			<coords>1.02797e-07, 6.375655e-08, 2.04624e-07</coords>
		</node>
		<node idx = "1319">
			<coords>0.0, 5e-07, 1.944444e-07</coords>
		</node>
		<node idx = "1320">
			<coords>1.909058e-07, 4.621201e-07, 0.0</coords>
		</node>
		<node idx = "1321">
			<coords>-3.166364e-07, 3.869644e-07, 3.645833e-07</coords>
		</node>
		<node idx = "1322">
			<coords>-4.044648e-07, 2.939528e-07, 3.524306e-07</coords>
		</node>
		<node idx = "1323">
			<coords>-9.169076e-08, 2.313438e-07, 3.628188e-07</coords>
		</node>
		<node idx = "1324">
			<coords>-1.906313e-07, 3.334325e-07, 3.053146e-07</coords>
		</node>
		<node idx = "1325">
			<coords>-4.88589e-08, 1.481995e-07, 2.542736e-07</coords>
		</node>
		<node idx = "1326">
			<coords>2.758142e-07, 2.317763e-07, 8.59842e-08</coords>
		</node>
		<node idx = "1327">
			<coords>-2.263292e-07, 1.713054e-07, 3.089344e-07</coords>
		</node>
		<node idx = "1328">
			<coords>3.769401e-08, -1.891659e-07, 3.620392e-07</coords>
		</node>
		<node idx = "1329">
			<coords>1.351014e-08, -3.553934e-07, 2.85384e-07</coords>
		</node>
		<node idx = "1330">
			<coords>-1.195168e-07, -3.052459e-07, 3.603842e-07</coords>
		</node>
		<node idx = "1331">
			<coords>-2.090129e-07, -7.734453e-08, 4.340082e-07</coords>
		</node>
		<node idx = "1332">
			<coords>-1.916334e-07, -2.043434e-07, 4.286183e-07</coords>
		</node>
		<node idx = "1333">
			<coords>-9.196902e-08, -8.476922e-08, 3.727257e-07</coords>
		</node>
		<node idx = "1334">
			<coords>-1.359274e-07, 6.056397e-08, 3.507616e-07</coords>
		</node>
		<node idx = "1335">
			<coords>-2.639078e-08, 3.171291e-08, 2.823975e-07</coords>
		</node>
		<node idx = "1336">
			<coords>-3.213748e-07, -1.735698e-07, 3.336177e-07</coords>
		</node>
		<node idx = "1337">
			<coords>-2.399021e-07, -2.789166e-07, 2.917374e-07</coords>
		</node>
		<node idx = "1338">
			<coords>-3.732978e-07, -3.326391e-07, 2.309028e-07</coords>
		</node>
		<node idx = "1339">
			<coords>-2.030996e-07, -2.596284e-09, 2.785153e-07</coords>
		</node>
		<node idx = "1340">
			<coords>1.909058e-07, -4.621201e-07, 0.0</coords>
		</node>
		<node idx = "1341">
			<coords>9.443731e-08, -4.910006e-07, 9.722222e-08</coords>
		</node>
		<node idx = "1342">
			<coords>-2.767842e-07, -4.164018e-07, 2.430556e-07</coords>
		</node>
		<node idx = "1343">
			<coords>-3.166345e-07, -3.869658e-07, 1.215278e-07</coords>
		</node>
		<node idx = "1344">
			<coords>-1.393123e-07, -4.802e-07, 2.1875e-07</coords>
		</node>
		<node idx = "1345">
			<coords>-6.870384e-08, -4.952573e-07, 1.09375e-07</coords>
		</node>
		<node idx = "1346">
			<coords>-9.34548e-08, -3.504809e-07, 2.043665e-07</coords>
		</node>
		<node idx = "1347">
			<coords>2.982625e-08, -3.739349e-07, 1.415328e-07</coords>
		</node>
		<node idx = "1348">
			<coords>2.497574e-08, -8.116253e-08, 2.416595e-07</coords>
		</node>
		<node idx = "1349">
			<coords>2.130226e-07, -2.979452e-07, 9.667942e-08</coords>
		</node>
		<node idx = "1350">
			<coords>8.198751e-08, -2.307673e-07, 1.915157e-07</coords>
		</node>
		<node idx = "1351">
			<coords>1.967714e-07, -3.049748e-07, -2.852059e-08</coords>
		</node>
		<node idx = "1352">
			<coords>-3.705689e-07, -1.682961e-08, 3.345677e-07</coords>
		</node>
		<node idx = "1353">
			<coords>-5e-07, 0.0, 3.888889e-07</coords>
		</node>
		<node idx = "1354">
			<coords>-3.590537e-07, 1.401069e-07, 2.962775e-07</coords>
		</node>
		<node idx = "1355">
			<coords>-4.869738e-07, 1.133865e-07, 3.038194e-07</coords>
		</node>
		<node idx = "1356">
			<coords>-4.869738e-07, -1.133865e-07, 3.038194e-07</coords>
		</node>
		<node idx = "1357">
			<coords>-4.450013e-07, -2.279776e-07, 2.1875e-07</coords>
		</node>
		<node idx = "1358">
			<coords>-5.709907e-08, 3.25549e-07, 2.348789e-07</coords>
		</node>
		<node idx = "1359">
			<coords>-2.767842e-07, 4.164018e-07, 2.430556e-07</coords>
		</node>
		<node idx = "1360">
			<coords>-1.393123e-07, 4.802e-07, 2.1875e-07</coords>
		</node>
		<node idx = "1361">
			<coords>1.647832e-07, 3.292817e-07, 7.621201e-08</coords>
		</node>
		<node idx = "1362">
			<coords>9.443731e-08, 4.910006e-07, 9.722222e-08</coords>
		</node>
		<node idx = "1363">
			<coords>-6.870384e-08, 4.952573e-07, 1.09375e-07</coords>
		</node>
		<node idx = "1364">
			<coords>-1.477497e-08, 3.596527e-07, 9.482177e-08</coords>
		</node>
		<node idx = "1365">
			<coords>1.422971e-07, -1.079299e-07, 1.666592e-07</coords>
		</node>
		<node idx = "1366">
			<coords>2.654772e-07, -4.060618e-07, -1.209781e-07</coords>
		</node>
		<node idx = "1367">
			<coords>0.0, -5e-07, 0.0</coords>
		</node>
		<node idx = "1368">
			<coords>9.261409e-08, -4.815213e-07, -9.77748e-08</coords>
		</node>
		<node idx = "1369">
			<coords>2.437929e-07, 3.101939e-07, -4.409743e-08</coords>
		</node>
		<node idx = "1370">
			<coords>2.654776e-07, 4.060624e-07, -1.209749e-07</coords>
		</node>
		<node idx = "1371">
			<coords>4.060649e-07, 2.654739e-07, -1.209749e-07</coords>
		</node>
		<node idx = "1372">
			<coords>4.060647e-07, -2.654737e-07, -1.20976e-07</coords>
		</node>
		<node idx = "1373">
			<coords>5e-07, 0.0, 0.0</coords>
		</node>
		<node idx = "1374">
			<coords>4.815229e-07, -9.26102e-08, -9.777051e-08</coords>
		</node>
		<node idx = "1375">
			<coords>4.065443e-07, -1.609472e-07, -2.425237e-07</coords>
		</node>
		<node idx = "1376">
			<coords>2.410682e-07, -2.512014e-07, -1.268108e-07</coords>
		</node>
		<node idx = "1377">
			<coords>4.815229e-07, 9.26102e-08, -9.777051e-08</coords>
		</node>
		<node idx = "1378">
			<coords>3.426662e-07, -1.278504e-07, -1.459498e-07</coords>
		</node>
		<node idx = "1379">
			<coords>3.59686e-07, 1.466694e-08, -9.004289e-08</coords>
		</node>
		<node idx = "1380">
			<coords>1.909393e-07, -1.660769e-07, 8.493289e-09</coords>
		</node>
		<node idx = "1381">
			<coords>2.018079e-07, -2.351353e-08, 6.704194e-08</coords>
		</node>
		<node idx = "1382">
			<coords>2.552446e-07, -8.671273e-08, -6.376692e-08</coords>
		</node>
		<node idx = "1383">
			<coords>5.030664e-08, 2.098343e-07, 1.450923e-07</coords>
		</node>
		<node idx = "1384">
			<coords>2.155606e-07, 6.558302e-08, -2.480259e-08</coords>
		</node>
		<node idx = "1385">
			<coords>3.053554e-07, 1.771346e-07, -6.505888e-08</coords>
		</node>
		<node idx = "1386">
			<coords>1.434747e-07, 1.378356e-07, 7.614133e-08</coords>
		</node>
		<node idx = "1387">
			<coords>3.527176e-08, 1.871136e-08, 9.94478e-08</coords>
		</node>
		<node idx = "1388">
			<coords>1.363461e-07, 3.771657e-07, -6.350883e-08</coords>
		</node>
		<node idx = "1389">
			<coords>0.0, 5e-07, 0.0</coords>
		</node>
		<node idx = "1390">
			<coords>9.261425e-08, 4.815221e-07, -9.777051e-08</coords>
		</node>
		<node idx = "1391">
			<coords>1.609476e-07, 4.065453e-07, -2.425217e-07</coords>
		</node>
		<node idx = "1392">
			<coords>-9.26102e-08, 4.815229e-07, -9.777051e-08</coords>
		</node>
		<node idx = "1393">
			<coords>-3.732978e-07, 3.326391e-07, 2.309028e-07</coords>
		</node>
		<node idx = "1394">
			<coords>-4.450013e-07, 2.279776e-07, 2.1875e-07</coords>
		</node>
		<node idx = "1395">
			<coords>-2.205685e-07, 2.536364e-07, 1.854834e-07</coords>
		</node>
		<node idx = "1396">
			<coords>-1.435583e-07, 9.059373e-08, 1.974511e-07</coords>
		</node>
		<node idx = "1397">
			<coords>-4.044634e-07, 2.939547e-07, 1.09375e-07</coords>
		</node>
		<node idx = "1398">
			<coords>-7.62018e-08, 1.85502e-07, 1.012671e-07</coords>
		</node>
		<node idx = "1399">
			<coords>1.478198e-07, 2.401753e-07, -3.962852e-08</coords>
		</node>
		<node idx = "1400">
			<coords>3.972871e-08, 2.198161e-07, 2.758472e-08</coords>
		</node>
		<node idx = "1401">
			<coords>-2.997348e-07, 9.464983e-08, 1.594763e-07</coords>
		</node>
		<node idx = "1402">
			<coords>-7.937505e-08, -2.186709e-07, 2.135929e-07</coords>
		</node>
		<node idx = "1403">
			<coords>-1.954818e-07, -1.552953e-07, 2.618793e-07</coords>
		</node>
		<node idx = "1404">
			<coords>-1.042731e-07, -4.597714e-08, 2.074493e-07</coords>
		</node>
		<node idx = "1405">
			<coords>-2.230093e-07, -2.855909e-07, 1.898989e-07</coords>
		</node>
		<node idx = "1406">
			<coords>-3.445384e-07, -1.126181e-07, 1.66972e-07</coords>
		</node>
		<node idx = "1407">
			<coords>-2.972985e-07, -2.473476e-07, 1.613062e-07</coords>
		</node>
		<node idx = "1408">
			<coords>-4.044634e-07, -2.939547e-07, 1.09375e-07</coords>
		</node>
		<node idx = "1409">
			<coords>-1.3226e-07, 3.407355e-08, 8.54072e-08</coords>
		</node>
		<node idx = "1410">
			<coords>-2.19554e-07, -2.071909e-08, 1.360399e-07</coords>
		</node>
		<node idx = "1411">
			<coords>1.164772e-07, -3.718536e-07, -1.209557e-07</coords>
		</node>
		<node idx = "1412">
			<coords>1.609463e-07, -4.065422e-07, -2.425278e-07</coords>
		</node>
		<node idx = "1413">
			<coords>-3.535501e-07, -3.535567e-07, 0.0</coords>
		</node>
		<node idx = "1414">
			<coords>-1.908976e-07, -4.621235e-07, 0.0</coords>
		</node>
		<node idx = "1415">
			<coords>-9.261004e-08, -4.81522e-07, -9.77748e-08</coords>
		</node>
		<node idx = "1416">
			<coords>7.27204e-08, -3.481092e-07, 6.055608e-09</coords>
		</node>
		<node idx = "1417">
			<coords>-6.415241e-08, -3.70545e-07, 6.222632e-09</coords>
		</node>
		<node idx = "1418">
			<coords>1.22766e-08, -3.75826e-07, -9.864464e-08</coords>
		</node>
		<node idx = "1419">
			<coords>-1.785988e-07, -3.174075e-07, 9.200997e-08</coords>
		</node>
		<node idx = "1420">
			<coords>-3.527362e-08, -2.493864e-07, 4.943262e-08</coords>
		</node>
		<node idx = "1421">
			<coords>-1.90323e-08, -1.217012e-07, 1.008228e-07</coords>
		</node>
		<node idx = "1422">
			<coords>7.026473e-08, -2.188459e-07, 3.151881e-08</coords>
		</node>
		<node idx = "1423">
			<coords>1.041248e-07, -2.453629e-07, -9.478008e-08</coords>
		</node>
		<node idx = "1424">
			<coords>-5e-07, 0.0, 1.944444e-07</coords>
		</node>
		<node idx = "1425">
			<coords>-4.910006e-07, 9.443731e-08, 9.722222e-08</coords>
		</node>
		<node idx = "1426">
			<coords>-4.910006e-07, -9.443731e-08, 9.722222e-08</coords>
		</node>
		<node idx = "1427">
			<coords>-4.209576e-07, 3.210219e-09, 9.526016e-08</coords>
		</node>
		<node idx = "1428">
			<coords>-1.583603e-07, 3.279456e-07, 8.069468e-08</coords>
		</node>
		<node idx = "1429">
			<coords>-3.166345e-07, 3.869658e-07, 1.215278e-07</coords>
		</node>
		<node idx = "1430">
			<coords>-1.908976e-07, 4.621235e-07, 0.0</coords>
		</node>
		<node idx = "1431">
			<coords>-3.535501e-07, 3.535567e-07, 0.0</coords>
		</node>
		<node idx = "1432">
			<coords>2.504105e-08, 3.492072e-07, -4.435725e-08</coords>
		</node>
		<node idx = "1433">
			<coords>-1.017013e-07, 3.842871e-07, -5.520521e-08</coords>
		</node>
		<node idx = "1434">
			<coords>-8.68782e-08, 2.453527e-07, -1.82152e-08</coords>
		</node>
		<node idx = "1435">
			<coords>5.892497e-08, -1.186438e-07, -1.918222e-08</coords>
		</node>
		<node idx = "1436">
			<coords>2.901513e-07, -2.901513e-07, -2.856999e-07</coords>
		</node>
		<node idx = "1437">
			<coords>3.522784e-07, -1.394638e-07, -3.262664e-07</coords>
		</node>
		<node idx = "1438">
			<coords>0.0, -4.59339e-07, -1.975037e-07</coords>
		</node>
		<node idx = "1439">
			<coords>1.394627e-07, -3.522756e-07, -3.262699e-07</coords>
		</node>
		<node idx = "1440">
			<coords>7.722079e-08, -4.172914e-07, -2.643953e-07</coords>
		</node>
		<node idx = "1441">
			<coords>1.981333e-07, 2.562854e-07, -1.823836e-07</coords>
		</node>
		<node idx = "1442">
			<coords>4.065453e-07, 1.609476e-07, -2.425217e-07</coords>
		</node>
		<node idx = "1443">
			<coords>2.901532e-07, 2.901532e-07, -2.85696e-07</coords>
		</node>
		<node idx = "1444">
			<coords>1.828265e-07, -1.375647e-07, -1.423803e-07</coords>
		</node>
		<node idx = "1445">
			<coords>2.816696e-07, -1.521882e-07, -2.527987e-07</coords>
		</node>
		<node idx = "1446">
			<coords>4.593426e-07, 0.0, -1.974952e-07</coords>
		</node>
		<node idx = "1447">
			<coords>4.172956e-07, 7.722157e-08, -2.643883e-07</coords>
		</node>
		<node idx = "1448">
			<coords>3.88559e-07, -7.190378e-08, -3.063524e-07</coords>
		</node>
		<node idx = "1449">
			<coords>3.522798e-07, 1.394644e-07, -3.262646e-07</coords>
		</node>
		<node idx = "1450">
			<coords>1.496185e-07, -2.320302e-07, -2.687252e-07</coords>
		</node>
		<node idx = "1451">
			<coords>2.569831e-07, 9.245364e-08, -1.681311e-07</coords>
		</node>
		<node idx = "1452">
			<coords>2.704955e-07, -2.946984e-08, -1.827329e-07</coords>
		</node>
		<node idx = "1453">
			<coords>1.16704e-07, -2.106922e-08, -8.901547e-08</coords>
		</node>
		<node idx = "1454">
			<coords>4.669955e-09, 1.012617e-07, 5.54162e-09</coords>
		</node>
		<node idx = "1455">
			<coords>1.249834e-07, 1.357191e-07, -9.561673e-08</coords>
		</node>
		<node idx = "1456">
			<coords>-3.058975e-08, -3.43789e-08, -8.51075e-09</coords>
		</node>
		<node idx = "1457">
			<coords>7.722157e-08, 4.172956e-07, -2.643883e-07</coords>
		</node>
		<node idx = "1458">
			<coords>1.394644e-07, 3.522798e-07, -3.262646e-07</coords>
		</node>
		<node idx = "1459">
			<coords>1.054466e-07, 1.98865e-07, -2.440652e-07</coords>
		</node>
		<node idx = "1460">
			<coords>6.252767e-08, 3.25909e-07, -1.671221e-07</coords>
		</node>
		<node idx = "1461">
			<coords>0.0, 4.593426e-07, -1.974952e-07</coords>
		</node>
		<node idx = "1462">
			<coords>5.560317e-08, 3.010974e-07, -2.777067e-07</coords>
		</node>
		<node idx = "1463">
			<coords>-2.654737e-07, 4.060647e-07, -1.20976e-07</coords>
		</node>
		<node idx = "1464">
			<coords>-1.609472e-07, 4.065443e-07, -2.425237e-07</coords>
		</node>
		<node idx = "1465">
			<coords>-3.38583e-07, 2.056629e-07, 6.326487e-08</coords>
		</node>
		<node idx = "1466">
			<coords>-1.980917e-07, 1.703231e-07, 4.401664e-08</coords>
		</node>
		<node idx = "1467">
			<coords>-4.060618e-07, 2.654772e-07, -1.209781e-07</coords>
		</node>
		<node idx = "1468">
			<coords>-4.621201e-07, 1.909058e-07, 0.0</coords>
		</node>
		<node idx = "1469">
			<coords>-3.899383e-07, 8.063676e-08, 1.515273e-08</coords>
		</node>
		<node idx = "1470">
			<coords>-2.687503e-07, 7.294539e-08, 2.952291e-08</coords>
		</node>
		<node idx = "1471">
			<coords>-1.39328e-07, 9.149337e-08, -4.45975e-08</coords>
		</node>
		<node idx = "1472">
			<coords>-3.742736e-09, 2.002433e-07, -1.119787e-07</coords>
		</node>
		<node idx = "1473">
			<coords>-3.579774e-07, -4.595118e-08, 3.069708e-08</coords>
		</node>
		<node idx = "1474">
			<coords>-4.621201e-07, -1.909058e-07, 0.0</coords>
		</node>
		<node idx = "1475">
			<coords>-7.722067e-08, -4.172908e-07, -2.643963e-07</coords>
		</node>
		<node idx = "1476">
			<coords>-1.783443e-07, -1.423614e-07, 7.171935e-08</coords>
		</node>
		<node idx = "1477">
			<coords>-3.097389e-07, -1.925156e-07, 1.077221e-08</coords>
		</node>
		<node idx = "1478">
			<coords>-2.332623e-07, -3.433947e-08, -2.152434e-08</coords>
		</node>
		<node idx = "1479">
			<coords>-2.654733e-07, -4.06064e-07, -1.209792e-07</coords>
		</node>
		<node idx = "1480">
			<coords>-1.609459e-07, -4.065411e-07, -2.425299e-07</coords>
		</node>
		<node idx = "1481">
			<coords>-4.060615e-07, -2.65477e-07, -1.209792e-07</coords>
		</node>
		<node idx = "1482">
			<coords>2.683993e-08, -3.070922e-07, -2.368924e-07</coords>
		</node>
		<node idx = "1483">
			<coords>-1.862155e-07, -2.842719e-07, -7.859703e-08</coords>
		</node>
		<node idx = "1484">
			<coords>-9.89296e-08, -3.282662e-07, -1.686471e-07</coords>
		</node>
		<node idx = "1485">
			<coords>-1.72645e-08, -2.573206e-07, -8.188134e-08</coords>
		</node>
		<node idx = "1486">
			<coords>-9.733187e-08, -1.7915e-07, -2.382066e-08</coords>
		</node>
		<node idx = "1487">
			<coords>3.920473e-08, -1.214979e-07, -1.805038e-07</coords>
		</node>
		<node idx = "1488">
			<coords>-5e-07, 0.0, 0.0</coords>
		</node>
		<node idx = "1489">
			<coords>-4.815213e-07, 9.261409e-08, -9.77748e-08</coords>
		</node>
		<node idx = "1490">
			<coords>-4.815213e-07, -9.261409e-08, -9.77748e-08</coords>
		</node>
		<node idx = "1491">
			<coords>-2.350514e-07, 2.925974e-07, -5.741999e-08</coords>
		</node>
		<node idx = "1492">
			<coords>-1.170136e-07, 3.088206e-07, -1.637382e-07</coords>
		</node>
		<node idx = "1493">
			<coords>-1.518969e-07, 1.915701e-07, -1.143571e-07</coords>
		</node>
		<node idx = "1494">
			<coords>-8.99506e-08, -6.708463e-08, -1.278838e-07</coords>
		</node>
		<node idx = "1495">
			<coords>-4.065422e-07, 1.609463e-07, -2.425278e-07</coords>
		</node>
		<node idx = "1496">
			<coords>3.432877e-07, 0.0, -3.635293e-07</coords>
		</node>
		<node idx = "1497">
			<coords>2.147521e-07, 2.147521e-07, -3.97194e-07</coords>
		</node>
		<node idx = "1498">
			<coords>3.011709e-07, 1.192308e-07, -3.808938e-07</coords>
		</node>
		<node idx = "1499">
			<coords>2.147497e-07, -2.147497e-07, -3.971966e-07</coords>
		</node>
		<node idx = "1500">
			<coords>3.011694e-07, -1.192302e-07, -3.808952e-07</coords>
		</node>
		<node idx = "1501">
			<coords>1.192289e-07, -3.01166e-07, -3.808983e-07</coords>
		</node>
		<node idx = "1502">
			<coords>0.0, -3.432809e-07, -3.635357e-07</coords>
		</node>
		<node idx = "1503">
			<coords>2.268233e-07, 1.459605e-07, -2.856726e-07</coords>
		</node>
		<node idx = "1504">
			<coords>1.520216e-07, -9.351732e-08, -2.826521e-07</coords>
		</node>
		<node idx = "1505">
			<coords>2.55104e-07, 8.148922e-09, -3.160014e-07</coords>
		</node>
		<node idx = "1506">
			<coords>5.335275e-08, -1.76601e-07, -3.314977e-07</coords>
		</node>
		<node idx = "1507">
			<coords>1.241707e-07, 3.681499e-08, -2.317003e-07</coords>
		</node>
		<node idx = "1508">
			<coords>-6.235571e-09, 6.046955e-08, -1.854508e-07</coords>
		</node>
		<node idx = "1509">
			<coords>-7.190378e-08, 3.88559e-07, -3.063524e-07</coords>
		</node>
		<node idx = "1510">
			<coords>5.329111e-08, 1.660015e-07, -3.491667e-07</coords>
		</node>
		<node idx = "1511">
			<coords>0.0, 3.432877e-07, -3.635293e-07</coords>
		</node>
		<node idx = "1512">
			<coords>1.192308e-07, 3.011709e-07, -3.808938e-07</coords>
		</node>
		<node idx = "1513">
			<coords>-6.255427e-08, 2.27862e-07, -2.568335e-07</coords>
		</node>
		<node idx = "1514">
			<coords>-2.901513e-07, 2.901513e-07, -2.856999e-07</coords>
		</node>
		<node idx = "1515">
			<coords>-1.394638e-07, 3.522784e-07, -3.262664e-07</coords>
		</node>
		<node idx = "1516">
			<coords>-3.056722e-07, 1.41475e-07, -1.191535e-07</coords>
		</node>
		<node idx = "1517">
			<coords>-3.277723e-07, 4.058422e-08, -8.531992e-08</coords>
		</node>
		<node idx = "1518">
			<coords>-1.582486e-07, 6.581448e-08, -1.647322e-07</coords>
		</node>
		<node idx = "1519">
			<coords>-3.645917e-07, -9.587157e-08, -1.156617e-07</coords>
		</node>
		<node idx = "1520">
			<coords>-1.394621e-07, -3.522741e-07, -3.262717e-07</coords>
		</node>
		<node idx = "1521">
			<coords>-2.518768e-07, -1.216643e-07, -1.615577e-07</coords>
		</node>
		<node idx = "1522">
			<coords>-2.901494e-07, -2.901494e-07, -2.857038e-07</coords>
		</node>
		<node idx = "1523">
			<coords>-4.065411e-07, -1.609459e-07, -2.425299e-07</coords>
		</node>
		<node idx = "1524">
			<coords>-1.097039e-07, -1.854696e-07, -2.608373e-07</coords>
		</node>
		<node idx = "1525">
			<coords>-1.537708e-08, -6.382929e-08, -2.910824e-07</coords>
		</node>
		<node idx = "1526">
			<coords>-4.59339e-07, 0.0, -1.975037e-07</coords>
		</node>
		<node idx = "1527">
			<coords>-4.172914e-07, 7.722079e-08, -2.643953e-07</coords>
		</node>
		<node idx = "1528">
			<coords>-4.172908e-07, -7.722067e-08, -2.643963e-07</coords>
		</node>
		<node idx = "1529">
			<coords>-2.037589e-07, 1.747284e-07, -2.47739e-07</coords>
		</node>
		<node idx = "1530">
			<coords>-1.468752e-07, 2.736279e-09, -2.539503e-07</coords>
		</node>
		<node idx = "1531">
			<coords>-3.522756e-07, 1.394627e-07, -3.262699e-07</coords>
		</node>
		<node idx = "1532">
			<coords>1.710709e-07, 0.0, -4.698242e-07</coords>
		</node>
		<node idx = "1533">
			<coords>1.209654e-07, 1.209654e-07, -4.698242e-07</coords>
		</node>
		<node idx = "1534">
			<coords>1.209628e-07, -1.209628e-07, -4.698255e-07</coords>
		</node>
		<node idx = "1535">
			<coords>0.0, -1.710637e-07, -4.698268e-07</coords>
		</node>
		<node idx = "1536">
			<coords>-8.871078e-08, -1.744458e-07, -3.664663e-07</coords>
		</node>
		<node idx = "1537">
			<coords>-1.192283e-07, -3.011645e-07, -3.808997e-07</coords>
		</node>
		<node idx = "1538">
			<coords>5.50728e-08, 1.393789e-08, -3.729542e-07</coords>
		</node>
		<node idx = "1539">
			<coords>-9.253024e-08, 1.0988e-07, -3.308545e-07</coords>
		</node>
		<node idx = "1540">
			<coords>-1.192302e-07, 3.011694e-07, -3.808952e-07</coords>
		</node>
		<node idx = "1541">
			<coords>0.0, 1.710709e-07, -4.698242e-07</coords>
		</node>
		<node idx = "1542">
			<coords>-2.147497e-07, 2.147497e-07, -3.971966e-07</coords>
		</node>
		<node idx = "1543">
			<coords>-2.686724e-07, -1.131595e-08, -2.616727e-07</coords>
		</node>
		<node idx = "1544">
			<coords>-2.237282e-07, -1.391569e-07, -3.226272e-07</coords>
		</node>
		<node idx = "1545">
			<coords>-2.147472e-07, -2.147472e-07, -3.971993e-07</coords>
		</node>
		<node idx = "1546">
			<coords>-3.522741e-07, -1.394621e-07, -3.262717e-07</coords>
		</node>
		<node idx = "1547">
			<coords>-1.374496e-07, -3.752903e-08, -3.736317e-07</coords>
		</node>
		<node idx = "1548">
			<coords>-3.432809e-07, 0.0, -3.635357e-07</coords>
		</node>
		<node idx = "1549">
			<coords>-3.01166e-07, 1.192289e-07, -3.808983e-07</coords>
		</node>
		<node idx = "1550">
			<coords>0.0, 0.0, -5e-07</coords>
		</node>
		<node idx = "1551">
			<coords>-1.209603e-07, -1.209603e-07, -4.698268e-07</coords>
		</node>
		<node idx = "1552">
			<coords>-1.209628e-07, 1.209628e-07, -4.698255e-07</coords>
		</node>
		<node idx = "1553">
			<coords>-3.011645e-07, -1.192283e-07, -3.808997e-07</coords>
		</node>
		<node idx = "1554">
			<coords>-1.710637e-07, 0.0, -4.698268e-07</coords>
		</node>
	</nodes>
	<triangles size = "14770">
		<tri idx = "0">
			<nodes>0, 1, 2</nodes>
		</tri>
		<tri idx = "1">
			<nodes>0, 1, 6</nodes>
		</tri>
		<tri idx = "2">
			<nodes>6, 8, 10</nodes>
		</tri>
		<tri idx = "3">
			<nodes>1, 3, 11</nodes>
		</tri>
		<tri idx = "4">
			<nodes>6, 10, 11</nodes>
		</tri>
		<tri idx = "5">
			<nodes>1, 6, 11</nodes>
		</tri>
		<tri idx = "6">
			<nodes>3, 4, 12</nodes>
		</tri>
		<tri idx = "7">
			<nodes>3, 11, 12</nodes>
		</tri>
		<tri idx = "8">
			<nodes>10, 11, 13</nodes>
		</tri>
		<tri idx = "9">
			<nodes>11, 12, 13</nodes>
		</tri>
		<tri idx = "10">
			<nodes>12, 13, 14</nodes>
		</tri>
		<tri idx = "11">
			<nodes>12, 14, 16</nodes>
		</tri>
		<tri idx = "12">
			<nodes>4, 12, 16</nodes>
		</tri>
		<tri idx = "13">
			<nodes>8, 10, 19</nodes>
		</tri>
		<tri idx = "14">
			<nodes>8, 19, 21</nodes>
		</tri>
		<tri idx = "15">
			<nodes>19, 20, 21</nodes>
		</tri>
		<tri idx = "16">
			<nodes>0, 2, 23</nodes>
		</tri>
		<tri idx = "17">
			<nodes>2, 5, 23</nodes>
		</tri>
		<tri idx = "18">
			<nodes>6, 7, 26</nodes>
		</tri>
		<tri idx = "19">
			<nodes>0, 6, 26</nodes>
		</tri>
		<tri idx = "20">
			<nodes>0, 26, 27</nodes>
		</tri>
		<tri idx = "21">
			<nodes>0, 23, 27</nodes>
		</tri>
		<tri idx = "22">
			<nodes>7, 26, 28</nodes>
		</tri>
		<tri idx = "23">
			<nodes>23, 27, 29</nodes>
		</tri>
		<tri idx = "24">
			<nodes>5, 23, 30</nodes>
		</tri>
		<tri idx = "25">
			<nodes>23, 29, 30</nodes>
		</tri>
		<tri idx = "26">
			<nodes>1, 3, 32</nodes>
		</tri>
		<tri idx = "27">
			<nodes>1, 2, 32</nodes>
		</tri>
		<tri idx = "28">
			<nodes>2, 5, 32</nodes>
		</tri>
		<tri idx = "29">
			<nodes>3, 32, 33</nodes>
		</tri>
		<tri idx = "30">
			<nodes>3, 4, 33</nodes>
		</tri>
		<tri idx = "31">
			<nodes>4, 16, 35</nodes>
		</tri>
		<tri idx = "32">
			<nodes>4, 33, 35</nodes>
		</tri>
		<tri idx = "33">
			<nodes>5, 32, 36</nodes>
		</tri>
		<tri idx = "34">
			<nodes>5, 30, 37</nodes>
		</tri>
		<tri idx = "35">
			<nodes>5, 36, 37</nodes>
		</tri>
		<tri idx = "36">
			<nodes>30, 37, 38</nodes>
		</tri>
		<tri idx = "37">
			<nodes>16, 35, 39</nodes>
		</tri>
		<tri idx = "38">
			<nodes>10, 19, 40</nodes>
		</tri>
		<tri idx = "39">
			<nodes>19, 20, 40</nodes>
		</tri>
		<tri idx = "40">
			<nodes>10, 13, 40</nodes>
		</tri>
		<tri idx = "41">
			<nodes>13, 14, 40</nodes>
		</tri>
		<tri idx = "42">
			<nodes>6, 8, 42</nodes>
		</tri>
		<tri idx = "43">
			<nodes>6, 7, 42</nodes>
		</tri>
		<tri idx = "44">
			<nodes>8, 42, 43</nodes>
		</tri>
		<tri idx = "45">
			<nodes>8, 21, 43</nodes>
		</tri>
		<tri idx = "46">
			<nodes>21, 43, 44</nodes>
		</tri>
		<tri idx = "47">
			<nodes>7, 42, 45</nodes>
		</tri>
		<tri idx = "48">
			<nodes>7, 28, 46</nodes>
		</tri>
		<tri idx = "49">
			<nodes>28, 41, 46</nodes>
		</tri>
		<tri idx = "50">
			<nodes>7, 45, 46</nodes>
		</tri>
		<tri idx = "51">
			<nodes>45, 46, 48</nodes>
		</tri>
		<tri idx = "52">
			<nodes>46, 48, 49</nodes>
		</tri>
		<tri idx = "53">
			<nodes>41, 46, 49</nodes>
		</tri>
		<tri idx = "54">
			<nodes>21, 44, 52</nodes>
		</tri>
		<tri idx = "55">
			<nodes>20, 21, 52</nodes>
		</tri>
		<tri idx = "56">
			<nodes>20, 52, 55</nodes>
		</tri>
		<tri idx = "57">
			<nodes>20, 55, 56</nodes>
		</tri>
		<tri idx = "58">
			<nodes>20, 40, 56</nodes>
		</tri>
		<tri idx = "59">
			<nodes>14, 40, 58</nodes>
		</tri>
		<tri idx = "60">
			<nodes>14, 16, 59</nodes>
		</tri>
		<tri idx = "61">
			<nodes>14, 58, 59</nodes>
		</tri>
		<tri idx = "62">
			<nodes>16, 59, 63</nodes>
		</tri>
		<tri idx = "63">
			<nodes>16, 39, 63</nodes>
		</tri>
		<tri idx = "64">
			<nodes>39, 63, 68</nodes>
		</tri>
		<tri idx = "65">
			<nodes>26, 28, 75</nodes>
		</tri>
		<tri idx = "66">
			<nodes>26, 27, 75</nodes>
		</tri>
		<tri idx = "67">
			<nodes>27, 29, 75</nodes>
		</tri>
		<tri idx = "68">
			<nodes>28, 75, 76</nodes>
		</tri>
		<tri idx = "69">
			<nodes>28, 41, 76</nodes>
		</tri>
		<tri idx = "70">
			<nodes>29, 30, 78</nodes>
		</tri>
		<tri idx = "71">
			<nodes>29, 78, 79</nodes>
		</tri>
		<tri idx = "72">
			<nodes>29, 75, 79</nodes>
		</tri>
		<tri idx = "73">
			<nodes>41, 49, 80</nodes>
		</tri>
		<tri idx = "74">
			<nodes>41, 76, 80</nodes>
		</tri>
		<tri idx = "75">
			<nodes>30, 78, 81</nodes>
		</tri>
		<tri idx = "76">
			<nodes>30, 38, 81</nodes>
		</tri>
		<tri idx = "77">
			<nodes>38, 81, 82</nodes>
		</tri>
		<tri idx = "78">
			<nodes>32, 33, 85</nodes>
		</tri>
		<tri idx = "79">
			<nodes>33, 35, 85</nodes>
		</tri>
		<tri idx = "80">
			<nodes>32, 36, 85</nodes>
		</tri>
		<tri idx = "81">
			<nodes>35, 85, 86</nodes>
		</tri>
		<tri idx = "82">
			<nodes>35, 39, 86</nodes>
		</tri>
		<tri idx = "83">
			<nodes>36, 37, 87</nodes>
		</tri>
		<tri idx = "84">
			<nodes>36, 85, 87</nodes>
		</tri>
		<tri idx = "85">
			<nodes>37, 38, 87</nodes>
		</tri>
		<tri idx = "86">
			<nodes>38, 82, 89</nodes>
		</tri>
		<tri idx = "87">
			<nodes>38, 87, 89</nodes>
		</tri>
		<tri idx = "88">
			<nodes>39, 68, 90</nodes>
		</tri>
		<tri idx = "89">
			<nodes>39, 86, 90</nodes>
		</tri>
		<tri idx = "90">
			<nodes>40, 56, 91</nodes>
		</tri>
		<tri idx = "91">
			<nodes>40, 58, 91</nodes>
		</tri>
		<tri idx = "92">
			<nodes>55, 56, 92</nodes>
		</tri>
		<tri idx = "93">
			<nodes>56, 91, 92</nodes>
		</tri>
		<tri idx = "94">
			<nodes>58, 91, 93</nodes>
		</tri>
		<tri idx = "95">
			<nodes>58, 59, 93</nodes>
		</tri>
		<tri idx = "96">
			<nodes>59, 63, 93</nodes>
		</tri>
		<tri idx = "97">
			<nodes>63, 68, 94</nodes>
		</tri>
		<tri idx = "98">
			<nodes>63, 93, 94</nodes>
		</tri>
		<tri idx = "99">
			<nodes>49, 80, 97</nodes>
		</tri>
		<tri idx = "100">
			<nodes>44, 52, 99</nodes>
		</tri>
		<tri idx = "101">
			<nodes>43, 44, 100</nodes>
		</tri>
		<tri idx = "102">
			<nodes>42, 43, 100</nodes>
		</tri>
		<tri idx = "103">
			<nodes>42, 45, 100</nodes>
		</tri>
		<tri idx = "104">
			<nodes>45, 48, 100</nodes>
		</tri>
		<tri idx = "105">
			<nodes>44, 99, 101</nodes>
		</tri>
		<tri idx = "106">
			<nodes>44, 100, 101</nodes>
		</tri>
		<tri idx = "107">
			<nodes>48, 49, 106</nodes>
		</tri>
		<tri idx = "108">
			<nodes>48, 106, 107</nodes>
		</tri>
		<tri idx = "109">
			<nodes>48, 100, 107</nodes>
		</tri>
		<tri idx = "110">
			<nodes>49, 106, 108</nodes>
		</tri>
		<tri idx = "111">
			<nodes>49, 97, 108</nodes>
		</tri>
		<tri idx = "112">
			<nodes>97, 108, 114</nodes>
		</tri>
		<tri idx = "113">
			<nodes>52, 55, 115</nodes>
		</tri>
		<tri idx = "114">
			<nodes>55, 92, 115</nodes>
		</tri>
		<tri idx = "115">
			<nodes>52, 99, 116</nodes>
		</tri>
		<tri idx = "116">
			<nodes>52, 115, 116</nodes>
		</tri>
		<tri idx = "117">
			<nodes>68, 90, 129</nodes>
		</tri>
		<tri idx = "118">
			<nodes>68, 94, 130</nodes>
		</tri>
		<tri idx = "119">
			<nodes>68, 129, 130</nodes>
		</tri>
		<tri idx = "120">
			<nodes>92, 115, 133</nodes>
		</tri>
		<tri idx = "121">
			<nodes>115, 133, 134</nodes>
		</tri>
		<tri idx = "122">
			<nodes>115, 116, 134</nodes>
		</tri>
		<tri idx = "123">
			<nodes>75, 76, 141</nodes>
		</tri>
		<tri idx = "124">
			<nodes>76, 80, 141</nodes>
		</tri>
		<tri idx = "125">
			<nodes>75, 79, 141</nodes>
		</tri>
		<tri idx = "126">
			<nodes>78, 81, 142</nodes>
		</tri>
		<tri idx = "127">
			<nodes>79, 141, 142</nodes>
		</tri>
		<tri idx = "128">
			<nodes>78, 79, 142</nodes>
		</tri>
		<tri idx = "129">
			<nodes>80, 141, 143</nodes>
		</tri>
		<tri idx = "130">
			<nodes>80, 97, 143</nodes>
		</tri>
		<tri idx = "131">
			<nodes>97, 114, 144</nodes>
		</tri>
		<tri idx = "132">
			<nodes>97, 143, 144</nodes>
		</tri>
		<tri idx = "133">
			<nodes>81, 82, 145</nodes>
		</tri>
		<tri idx = "134">
			<nodes>81, 142, 145</nodes>
		</tri>
		<tri idx = "135">
			<nodes>82, 145, 146</nodes>
		</tri>
		<tri idx = "136">
			<nodes>82, 89, 147</nodes>
		</tri>
		<tri idx = "137">
			<nodes>82, 146, 147</nodes>
		</tri>
		<tri idx = "138">
			<nodes>86, 90, 150</nodes>
		</tri>
		<tri idx = "139">
			<nodes>85, 86, 150</nodes>
		</tri>
		<tri idx = "140">
			<nodes>85, 87, 150</nodes>
		</tri>
		<tri idx = "141">
			<nodes>87, 89, 150</nodes>
		</tri>
		<tri idx = "142">
			<nodes>90, 150, 151</nodes>
		</tri>
		<tri idx = "143">
			<nodes>89, 150, 152</nodes>
		</tri>
		<tri idx = "144">
			<nodes>89, 147, 153</nodes>
		</tri>
		<tri idx = "145">
			<nodes>89, 152, 153</nodes>
		</tri>
		<tri idx = "146">
			<nodes>90, 151, 154</nodes>
		</tri>
		<tri idx = "147">
			<nodes>90, 129, 154</nodes>
		</tri>
		<tri idx = "148">
			<nodes>129, 154, 156</nodes>
		</tri>
		<tri idx = "149">
			<nodes>147, 153, 157</nodes>
		</tri>
		<tri idx = "150">
			<nodes>91, 92, 159</nodes>
		</tri>
		<tri idx = "151">
			<nodes>92, 133, 159</nodes>
		</tri>
		<tri idx = "152">
			<nodes>93, 94, 159</nodes>
		</tri>
		<tri idx = "153">
			<nodes>91, 93, 159</nodes>
		</tri>
		<tri idx = "154">
			<nodes>133, 159, 160</nodes>
		</tri>
		<tri idx = "155">
			<nodes>94, 159, 161</nodes>
		</tri>
		<tri idx = "156">
			<nodes>94, 130, 161</nodes>
		</tri>
		<tri idx = "157">
			<nodes>99, 116, 171</nodes>
		</tri>
		<tri idx = "158">
			<nodes>99, 101, 171</nodes>
		</tri>
		<tri idx = "159">
			<nodes>100, 101, 172</nodes>
		</tri>
		<tri idx = "160">
			<nodes>101, 171, 172</nodes>
		</tri>
		<tri idx = "161">
			<nodes>100, 107, 172</nodes>
		</tri>
		<tri idx = "162">
			<nodes>106, 108, 173</nodes>
		</tri>
		<tri idx = "163">
			<nodes>107, 172, 173</nodes>
		</tri>
		<tri idx = "164">
			<nodes>106, 107, 173</nodes>
		</tri>
		<tri idx = "165">
			<nodes>108, 114, 176</nodes>
		</tri>
		<tri idx = "166">
			<nodes>108, 173, 176</nodes>
		</tri>
		<tri idx = "167">
			<nodes>116, 134, 177</nodes>
		</tri>
		<tri idx = "168">
			<nodes>116, 171, 177</nodes>
		</tri>
		<tri idx = "169">
			<nodes>114, 144, 182</nodes>
		</tri>
		<tri idx = "170">
			<nodes>114, 176, 183</nodes>
		</tri>
		<tri idx = "171">
			<nodes>114, 182, 183</nodes>
		</tri>
		<tri idx = "172">
			<nodes>133, 160, 191</nodes>
		</tri>
		<tri idx = "173">
			<nodes>129, 156, 195</nodes>
		</tri>
		<tri idx = "174">
			<nodes>129, 130, 195</nodes>
		</tri>
		<tri idx = "175">
			<nodes>130, 161, 196</nodes>
		</tri>
		<tri idx = "176">
			<nodes>130, 195, 196</nodes>
		</tri>
		<tri idx = "177">
			<nodes>134, 177, 198</nodes>
		</tri>
		<tri idx = "178">
			<nodes>133, 134, 199</nodes>
		</tri>
		<tri idx = "179">
			<nodes>134, 198, 199</nodes>
		</tri>
		<tri idx = "180">
			<nodes>133, 191, 199</nodes>
		</tri>
		<tri idx = "181">
			<nodes>143, 144, 204</nodes>
		</tri>
		<tri idx = "182">
			<nodes>141, 143, 204</nodes>
		</tri>
		<tri idx = "183">
			<nodes>141, 142, 204</nodes>
		</tri>
		<tri idx = "184">
			<nodes>142, 145, 204</nodes>
		</tri>
		<tri idx = "185">
			<nodes>144, 204, 205</nodes>
		</tri>
		<tri idx = "186">
			<nodes>144, 182, 206</nodes>
		</tri>
		<tri idx = "187">
			<nodes>144, 205, 206</nodes>
		</tri>
		<tri idx = "188">
			<nodes>145, 204, 207</nodes>
		</tri>
		<tri idx = "189">
			<nodes>145, 146, 207</nodes>
		</tri>
		<tri idx = "190">
			<nodes>146, 147, 208</nodes>
		</tri>
		<tri idx = "191">
			<nodes>147, 157, 208</nodes>
		</tri>
		<tri idx = "192">
			<nodes>146, 208, 209</nodes>
		</tri>
		<tri idx = "193">
			<nodes>146, 207, 209</nodes>
		</tri>
		<tri idx = "194">
			<nodes>182, 206, 214</nodes>
		</tri>
		<tri idx = "195">
			<nodes>150, 151, 217</nodes>
		</tri>
		<tri idx = "196">
			<nodes>151, 154, 217</nodes>
		</tri>
		<tri idx = "197">
			<nodes>150, 152, 217</nodes>
		</tri>
		<tri idx = "198">
			<nodes>152, 153, 217</nodes>
		</tri>
		<tri idx = "199">
			<nodes>153, 157, 218</nodes>
		</tri>
		<tri idx = "200">
			<nodes>153, 217, 218</nodes>
		</tri>
		<tri idx = "201">
			<nodes>154, 156, 219</nodes>
		</tri>
		<tri idx = "202">
			<nodes>154, 217, 219</nodes>
		</tri>
		<tri idx = "203">
			<nodes>156, 195, 223</nodes>
		</tri>
		<tri idx = "204">
			<nodes>156, 219, 224</nodes>
		</tri>
		<tri idx = "205">
			<nodes>156, 223, 224</nodes>
		</tri>
		<tri idx = "206">
			<nodes>157, 208, 225</nodes>
		</tri>
		<tri idx = "207">
			<nodes>157, 218, 226</nodes>
		</tri>
		<tri idx = "208">
			<nodes>157, 225, 226</nodes>
		</tri>
		<tri idx = "209">
			<nodes>159, 160, 228</nodes>
		</tri>
		<tri idx = "210">
			<nodes>160, 191, 228</nodes>
		</tri>
		<tri idx = "211">
			<nodes>159, 161, 228</nodes>
		</tri>
		<tri idx = "212">
			<nodes>161, 228, 229</nodes>
		</tri>
		<tri idx = "213">
			<nodes>161, 196, 229</nodes>
		</tri>
		<tri idx = "214">
			<nodes>171, 177, 238</nodes>
		</tri>
		<tri idx = "215">
			<nodes>171, 172, 238</nodes>
		</tri>
		<tri idx = "216">
			<nodes>172, 173, 238</nodes>
		</tri>
		<tri idx = "217">
			<nodes>173, 176, 238</nodes>
		</tri>
		<tri idx = "218">
			<nodes>176, 238, 241</nodes>
		</tri>
		<tri idx = "219">
			<nodes>176, 183, 241</nodes>
		</tri>
		<tri idx = "220">
			<nodes>177, 238, 243</nodes>
		</tri>
		<tri idx = "221">
			<nodes>177, 198, 243</nodes>
		</tri>
		<tri idx = "222">
			<nodes>182, 183, 246</nodes>
		</tri>
		<tri idx = "223">
			<nodes>182, 214, 246</nodes>
		</tri>
		<tri idx = "224">
			<nodes>183, 246, 247</nodes>
		</tri>
		<tri idx = "225">
			<nodes>183, 241, 247</nodes>
		</tri>
		<tri idx = "226">
			<nodes>191, 199, 254</nodes>
		</tri>
		<tri idx = "227">
			<nodes>191, 254, 255</nodes>
		</tri>
		<tri idx = "228">
			<nodes>191, 228, 255</nodes>
		</tri>
		<tri idx = "229">
			<nodes>195, 223, 259</nodes>
		</tri>
		<tri idx = "230">
			<nodes>195, 196, 259</nodes>
		</tri>
		<tri idx = "231">
			<nodes>196, 229, 259</nodes>
		</tri>
		<tri idx = "232">
			<nodes>229, 259, 260</nodes>
		</tri>
		<tri idx = "233">
			<nodes>198, 243, 264</nodes>
		</tri>
		<tri idx = "234">
			<nodes>198, 264, 265</nodes>
		</tri>
		<tri idx = "235">
			<nodes>199, 254, 265</nodes>
		</tri>
		<tri idx = "236">
			<nodes>198, 199, 265</nodes>
		</tri>
		<tri idx = "237">
			<nodes>204, 205, 273</nodes>
		</tri>
		<tri idx = "238">
			<nodes>205, 206, 273</nodes>
		</tri>
		<tri idx = "239">
			<nodes>204, 207, 273</nodes>
		</tri>
		<tri idx = "240">
			<nodes>206, 214, 274</nodes>
		</tri>
		<tri idx = "241">
			<nodes>206, 273, 274</nodes>
		</tri>
		<tri idx = "242">
			<nodes>207, 209, 275</nodes>
		</tri>
		<tri idx = "243">
			<nodes>207, 273, 275</nodes>
		</tri>
		<tri idx = "244">
			<nodes>208, 209, 277</nodes>
		</tri>
		<tri idx = "245">
			<nodes>209, 275, 277</nodes>
		</tri>
		<tri idx = "246">
			<nodes>208, 225, 277</nodes>
		</tri>
		<tri idx = "247">
			<nodes>275, 277, 279</nodes>
		</tri>
		<tri idx = "248">
			<nodes>225, 277, 280</nodes>
		</tri>
		<tri idx = "249">
			<nodes>214, 246, 282</nodes>
		</tri>
		<tri idx = "250">
			<nodes>214, 274, 283</nodes>
		</tri>
		<tri idx = "251">
			<nodes>214, 282, 283</nodes>
		</tri>
		<tri idx = "252">
			<nodes>217, 219, 285</nodes>
		</tri>
		<tri idx = "253">
			<nodes>219, 224, 285</nodes>
		</tri>
		<tri idx = "254">
			<nodes>217, 218, 285</nodes>
		</tri>
		<tri idx = "255">
			<nodes>218, 226, 285</nodes>
		</tri>
		<tri idx = "256">
			<nodes>226, 285, 287</nodes>
		</tri>
		<tri idx = "257">
			<nodes>224, 285, 288</nodes>
		</tri>
		<tri idx = "258">
			<nodes>223, 259, 292</nodes>
		</tri>
		<tri idx = "259">
			<nodes>223, 224, 294</nodes>
		</tri>
		<tri idx = "260">
			<nodes>223, 292, 294</nodes>
		</tri>
		<tri idx = "261">
			<nodes>224, 288, 295</nodes>
		</tri>
		<tri idx = "262">
			<nodes>224, 294, 295</nodes>
		</tri>
		<tri idx = "263">
			<nodes>225, 280, 296</nodes>
		</tri>
		<tri idx = "264">
			<nodes>225, 226, 296</nodes>
		</tri>
		<tri idx = "265">
			<nodes>226, 296, 297</nodes>
		</tri>
		<tri idx = "266">
			<nodes>226, 287, 297</nodes>
		</tri>
		<tri idx = "267">
			<nodes>228, 255, 299</nodes>
		</tri>
		<tri idx = "268">
			<nodes>229, 260, 299</nodes>
		</tri>
		<tri idx = "269">
			<nodes>228, 229, 299</nodes>
		</tri>
		<tri idx = "270">
			<nodes>260, 299, 300</nodes>
		</tri>
		<tri idx = "271">
			<nodes>238, 243, 308</nodes>
		</tri>
		<tri idx = "272">
			<nodes>238, 241, 308</nodes>
		</tri>
		<tri idx = "273">
			<nodes>241, 247, 309</nodes>
		</tri>
		<tri idx = "274">
			<nodes>241, 308, 309</nodes>
		</tri>
		<tri idx = "275">
			<nodes>243, 308, 310</nodes>
		</tri>
		<tri idx = "276">
			<nodes>243, 264, 310</nodes>
		</tri>
		<tri idx = "277">
			<nodes>246, 247, 313</nodes>
		</tri>
		<tri idx = "278">
			<nodes>247, 309, 313</nodes>
		</tri>
		<tri idx = "279">
			<nodes>246, 282, 313</nodes>
		</tri>
		<tri idx = "280">
			<nodes>282, 313, 316</nodes>
		</tri>
		<tri idx = "281">
			<nodes>254, 265, 323</nodes>
		</tri>
		<tri idx = "282">
			<nodes>254, 255, 324</nodes>
		</tri>
		<tri idx = "283">
			<nodes>255, 299, 324</nodes>
		</tri>
		<tri idx = "284">
			<nodes>254, 323, 324</nodes>
		</tri>
		<tri idx = "285">
			<nodes>299, 324, 325</nodes>
		</tri>
		<tri idx = "286">
			<nodes>259, 292, 330</nodes>
		</tri>
		<tri idx = "287">
			<nodes>259, 260, 330</nodes>
		</tri>
		<tri idx = "288">
			<nodes>260, 330, 331</nodes>
		</tri>
		<tri idx = "289">
			<nodes>260, 300, 331</nodes>
		</tri>
		<tri idx = "290">
			<nodes>309, 313, 334</nodes>
		</tri>
		<tri idx = "291">
			<nodes>265, 323, 338</nodes>
		</tri>
		<tri idx = "292">
			<nodes>264, 265, 338</nodes>
		</tri>
		<tri idx = "293">
			<nodes>264, 310, 338</nodes>
		</tri>
		<tri idx = "294">
			<nodes>310, 338, 339</nodes>
		</tri>
		<tri idx = "295">
			<nodes>273, 274, 347</nodes>
		</tri>
		<tri idx = "296">
			<nodes>274, 283, 347</nodes>
		</tri>
		<tri idx = "297">
			<nodes>273, 275, 347</nodes>
		</tri>
		<tri idx = "298">
			<nodes>275, 279, 347</nodes>
		</tri>
		<tri idx = "299">
			<nodes>283, 347, 348</nodes>
		</tri>
		<tri idx = "300">
			<nodes>279, 347, 349</nodes>
		</tri>
		<tri idx = "301">
			<nodes>277, 279, 350</nodes>
		</tri>
		<tri idx = "302">
			<nodes>277, 280, 350</nodes>
		</tri>
		<tri idx = "303">
			<nodes>279, 350, 352</nodes>
		</tri>
		<tri idx = "304">
			<nodes>279, 349, 352</nodes>
		</tri>
		<tri idx = "305">
			<nodes>280, 350, 353</nodes>
		</tri>
		<tri idx = "306">
			<nodes>280, 296, 353</nodes>
		</tri>
		<tri idx = "307">
			<nodes>282, 316, 354</nodes>
		</tri>
		<tri idx = "308">
			<nodes>282, 283, 354</nodes>
		</tri>
		<tri idx = "309">
			<nodes>283, 354, 355</nodes>
		</tri>
		<tri idx = "310">
			<nodes>283, 348, 355</nodes>
		</tri>
		<tri idx = "311">
			<nodes>288, 295, 357</nodes>
		</tri>
		<tri idx = "312">
			<nodes>285, 288, 357</nodes>
		</tri>
		<tri idx = "313">
			<nodes>285, 287, 357</nodes>
		</tri>
		<tri idx = "314">
			<nodes>287, 297, 357</nodes>
		</tri>
		<tri idx = "315">
			<nodes>297, 357, 359</nodes>
		</tri>
		<tri idx = "316">
			<nodes>295, 357, 360</nodes>
		</tri>
		<tri idx = "317">
			<nodes>292, 294, 365</nodes>
		</tri>
		<tri idx = "318">
			<nodes>292, 330, 365</nodes>
		</tri>
		<tri idx = "319">
			<nodes>294, 295, 369</nodes>
		</tri>
		<tri idx = "320">
			<nodes>294, 365, 369</nodes>
		</tri>
		<tri idx = "321">
			<nodes>295, 369, 370</nodes>
		</tri>
		<tri idx = "322">
			<nodes>295, 360, 370</nodes>
		</tri>
		<tri idx = "323">
			<nodes>296, 353, 371</nodes>
		</tri>
		<tri idx = "324">
			<nodes>296, 297, 371</nodes>
		</tri>
		<tri idx = "325">
			<nodes>297, 359, 372</nodes>
		</tri>
		<tri idx = "326">
			<nodes>297, 371, 372</nodes>
		</tri>
		<tri idx = "327">
			<nodes>299, 325, 374</nodes>
		</tri>
		<tri idx = "328">
			<nodes>300, 331, 374</nodes>
		</tri>
		<tri idx = "329">
			<nodes>299, 300, 374</nodes>
		</tri>
		<tri idx = "330">
			<nodes>331, 374, 375</nodes>
		</tri>
		<tri idx = "331">
			<nodes>310, 339, 380</nodes>
		</tri>
		<tri idx = "332">
			<nodes>308, 310, 380</nodes>
		</tri>
		<tri idx = "333">
			<nodes>308, 309, 380</nodes>
		</tri>
		<tri idx = "334">
			<nodes>309, 334, 380</nodes>
		</tri>
		<tri idx = "335">
			<nodes>334, 380, 381</nodes>
		</tri>
		<tri idx = "336">
			<nodes>339, 380, 382</nodes>
		</tri>
		<tri idx = "337">
			<nodes>313, 334, 384</nodes>
		</tri>
		<tri idx = "338">
			<nodes>313, 316, 384</nodes>
		</tri>
		<tri idx = "339">
			<nodes>316, 384, 391</nodes>
		</tri>
		<tri idx = "340">
			<nodes>316, 354, 391</nodes>
		</tri>
		<tri idx = "341">
			<nodes>323, 338, 393</nodes>
		</tri>
		<tri idx = "342">
			<nodes>323, 324, 397</nodes>
		</tri>
		<tri idx = "343">
			<nodes>323, 393, 397</nodes>
		</tri>
		<tri idx = "344">
			<nodes>325, 374, 398</nodes>
		</tri>
		<tri idx = "345">
			<nodes>324, 325, 398</nodes>
		</tri>
		<tri idx = "346">
			<nodes>324, 397, 398</nodes>
		</tri>
		<tri idx = "347">
			<nodes>374, 398, 399</nodes>
		</tri>
		<tri idx = "348">
			<nodes>330, 365, 402</nodes>
		</tri>
		<tri idx = "349">
			<nodes>330, 331, 402</nodes>
		</tri>
		<tri idx = "350">
			<nodes>331, 402, 403</nodes>
		</tri>
		<tri idx = "351">
			<nodes>331, 375, 403</nodes>
		</tri>
		<tri idx = "352">
			<nodes>334, 384, 407</nodes>
		</tri>
		<tri idx = "353">
			<nodes>334, 381, 407</nodes>
		</tri>
		<tri idx = "354">
			<nodes>338, 393, 411</nodes>
		</tri>
		<tri idx = "355">
			<nodes>338, 339, 411</nodes>
		</tri>
		<tri idx = "356">
			<nodes>339, 411, 414</nodes>
		</tri>
		<tri idx = "357">
			<nodes>339, 382, 414</nodes>
		</tri>
		<tri idx = "358">
			<nodes>347, 348, 419</nodes>
		</tri>
		<tri idx = "359">
			<nodes>348, 355, 419</nodes>
		</tri>
		<tri idx = "360">
			<nodes>347, 349, 419</nodes>
		</tri>
		<tri idx = "361">
			<nodes>349, 352, 419</nodes>
		</tri>
		<tri idx = "362">
			<nodes>352, 419, 420</nodes>
		</tri>
		<tri idx = "363">
			<nodes>355, 419, 421</nodes>
		</tri>
		<tri idx = "364">
			<nodes>350, 352, 427</nodes>
		</tri>
		<tri idx = "365">
			<nodes>350, 353, 427</nodes>
		</tri>
		<tri idx = "366">
			<nodes>352, 420, 428</nodes>
		</tri>
		<tri idx = "367">
			<nodes>352, 427, 428</nodes>
		</tri>
		<tri idx = "368">
			<nodes>353, 427, 429</nodes>
		</tri>
		<tri idx = "369">
			<nodes>353, 371, 429</nodes>
		</tri>
		<tri idx = "370">
			<nodes>354, 391, 430</nodes>
		</tri>
		<tri idx = "371">
			<nodes>354, 355, 430</nodes>
		</tri>
		<tri idx = "372">
			<nodes>355, 421, 431</nodes>
		</tri>
		<tri idx = "373">
			<nodes>355, 430, 431</nodes>
		</tri>
		<tri idx = "374">
			<nodes>357, 360, 434</nodes>
		</tri>
		<tri idx = "375">
			<nodes>360, 370, 434</nodes>
		</tri>
		<tri idx = "376">
			<nodes>359, 372, 434</nodes>
		</tri>
		<tri idx = "377">
			<nodes>357, 359, 434</nodes>
		</tri>
		<tri idx = "378">
			<nodes>370, 434, 435</nodes>
		</tri>
		<tri idx = "379">
			<nodes>372, 434, 436</nodes>
		</tri>
		<tri idx = "380">
			<nodes>371, 429, 437</nodes>
		</tri>
		<tri idx = "381">
			<nodes>371, 372, 437</nodes>
		</tri>
		<tri idx = "382">
			<nodes>365, 369, 441</nodes>
		</tri>
		<tri idx = "383">
			<nodes>365, 402, 441</nodes>
		</tri>
		<tri idx = "384">
			<nodes>369, 370, 444</nodes>
		</tri>
		<tri idx = "385">
			<nodes>369, 441, 444</nodes>
		</tri>
		<tri idx = "386">
			<nodes>370, 435, 445</nodes>
		</tri>
		<tri idx = "387">
			<nodes>370, 444, 445</nodes>
		</tri>
		<tri idx = "388">
			<nodes>372, 437, 447</nodes>
		</tri>
		<tri idx = "389">
			<nodes>372, 436, 447</nodes>
		</tri>
		<tri idx = "390">
			<nodes>374, 399, 448</nodes>
		</tri>
		<tri idx = "391">
			<nodes>374, 375, 448</nodes>
		</tri>
		<tri idx = "392">
			<nodes>375, 403, 448</nodes>
		</tri>
		<tri idx = "393">
			<nodes>403, 448, 449</nodes>
		</tri>
		<tri idx = "394">
			<nodes>402, 441, 450</nodes>
		</tri>
		<tri idx = "395">
			<nodes>402, 403, 450</nodes>
		</tri>
		<tri idx = "396">
			<nodes>441, 444, 451</nodes>
		</tri>
		<tri idx = "397">
			<nodes>441, 450, 451</nodes>
		</tri>
		<tri idx = "398">
			<nodes>382, 414, 455</nodes>
		</tri>
		<tri idx = "399">
			<nodes>380, 382, 455</nodes>
		</tri>
		<tri idx = "400">
			<nodes>380, 381, 455</nodes>
		</tri>
		<tri idx = "401">
			<nodes>381, 407, 455</nodes>
		</tri>
		<tri idx = "402">
			<nodes>407, 455, 456</nodes>
		</tri>
		<tri idx = "403">
			<nodes>414, 455, 457</nodes>
		</tri>
		<tri idx = "404">
			<nodes>384, 407, 459</nodes>
		</tri>
		<tri idx = "405">
			<nodes>384, 391, 459</nodes>
		</tri>
		<tri idx = "406">
			<nodes>391, 459, 464</nodes>
		</tri>
		<tri idx = "407">
			<nodes>391, 430, 464</nodes>
		</tri>
		<tri idx = "408">
			<nodes>393, 397, 465</nodes>
		</tri>
		<tri idx = "409">
			<nodes>393, 411, 465</nodes>
		</tri>
		<tri idx = "410">
			<nodes>397, 398, 467</nodes>
		</tri>
		<tri idx = "411">
			<nodes>397, 465, 467</nodes>
		</tri>
		<tri idx = "412">
			<nodes>398, 467, 470</nodes>
		</tri>
		<tri idx = "413">
			<nodes>398, 399, 470</nodes>
		</tri>
		<tri idx = "414">
			<nodes>399, 448, 470</nodes>
		</tri>
		<tri idx = "415">
			<nodes>448, 470, 471</nodes>
		</tri>
		<tri idx = "416">
			<nodes>403, 450, 474</nodes>
		</tri>
		<tri idx = "417">
			<nodes>403, 449, 474</nodes>
		</tri>
		<tri idx = "418">
			<nodes>407, 456, 479</nodes>
		</tri>
		<tri idx = "419">
			<nodes>407, 459, 479</nodes>
		</tri>
		<tri idx = "420">
			<nodes>411, 465, 481</nodes>
		</tri>
		<tri idx = "421">
			<nodes>411, 414, 481</nodes>
		</tri>
		<tri idx = "422">
			<nodes>414, 481, 483</nodes>
		</tri>
		<tri idx = "423">
			<nodes>414, 457, 483</nodes>
		</tri>
		<tri idx = "424">
			<nodes>421, 431, 487</nodes>
		</tri>
		<tri idx = "425">
			<nodes>419, 421, 487</nodes>
		</tri>
		<tri idx = "426">
			<nodes>420, 428, 487</nodes>
		</tri>
		<tri idx = "427">
			<nodes>419, 420, 487</nodes>
		</tri>
		<tri idx = "428">
			<nodes>431, 487, 488</nodes>
		</tri>
		<tri idx = "429">
			<nodes>428, 487, 489</nodes>
		</tri>
		<tri idx = "430">
			<nodes>427, 428, 494</nodes>
		</tri>
		<tri idx = "431">
			<nodes>427, 429, 494</nodes>
		</tri>
		<tri idx = "432">
			<nodes>428, 489, 496</nodes>
		</tri>
		<tri idx = "433">
			<nodes>428, 494, 496</nodes>
		</tri>
		<tri idx = "434">
			<nodes>429, 437, 497</nodes>
		</tri>
		<tri idx = "435">
			<nodes>429, 494, 497</nodes>
		</tri>
		<tri idx = "436">
			<nodes>430, 464, 498</nodes>
		</tri>
		<tri idx = "437">
			<nodes>430, 431, 498</nodes>
		</tri>
		<tri idx = "438">
			<nodes>431, 498, 499</nodes>
		</tri>
		<tri idx = "439">
			<nodes>431, 488, 499</nodes>
		</tri>
		<tri idx = "440">
			<nodes>435, 445, 502</nodes>
		</tri>
		<tri idx = "441">
			<nodes>434, 435, 502</nodes>
		</tri>
		<tri idx = "442">
			<nodes>434, 436, 502</nodes>
		</tri>
		<tri idx = "443">
			<nodes>436, 447, 502</nodes>
		</tri>
		<tri idx = "444">
			<nodes>445, 502, 503</nodes>
		</tri>
		<tri idx = "445">
			<nodes>447, 502, 504</nodes>
		</tri>
		<tri idx = "446">
			<nodes>437, 497, 505</nodes>
		</tri>
		<tri idx = "447">
			<nodes>437, 447, 505</nodes>
		</tri>
		<tri idx = "448">
			<nodes>447, 505, 506</nodes>
		</tri>
		<tri idx = "449">
			<nodes>447, 504, 506</nodes>
		</tri>
		<tri idx = "450">
			<nodes>444, 451, 511</nodes>
		</tri>
		<tri idx = "451">
			<nodes>444, 445, 511</nodes>
		</tri>
		<tri idx = "452">
			<nodes>445, 511, 512</nodes>
		</tri>
		<tri idx = "453">
			<nodes>445, 503, 512</nodes>
		</tri>
		<tri idx = "454">
			<nodes>448, 471, 516</nodes>
		</tri>
		<tri idx = "455">
			<nodes>448, 449, 516</nodes>
		</tri>
		<tri idx = "456">
			<nodes>449, 474, 516</nodes>
		</tri>
		<tri idx = "457">
			<nodes>450, 451, 517</nodes>
		</tri>
		<tri idx = "458">
			<nodes>450, 474, 517</nodes>
		</tri>
		<tri idx = "459">
			<nodes>451, 517, 518</nodes>
		</tri>
		<tri idx = "460">
			<nodes>451, 511, 518</nodes>
		</tri>
		<tri idx = "461">
			<nodes>455, 457, 523</nodes>
		</tri>
		<tri idx = "462">
			<nodes>457, 483, 523</nodes>
		</tri>
		<tri idx = "463">
			<nodes>456, 479, 523</nodes>
		</tri>
		<tri idx = "464">
			<nodes>455, 456, 523</nodes>
		</tri>
		<tri idx = "465">
			<nodes>483, 523, 524</nodes>
		</tri>
		<tri idx = "466">
			<nodes>479, 523, 525</nodes>
		</tri>
		<tri idx = "467">
			<nodes>459, 479, 526</nodes>
		</tri>
		<tri idx = "468">
			<nodes>459, 464, 526</nodes>
		</tri>
		<tri idx = "469">
			<nodes>464, 498, 531</nodes>
		</tri>
		<tri idx = "470">
			<nodes>464, 526, 531</nodes>
		</tri>
		<tri idx = "471">
			<nodes>474, 517, 532</nodes>
		</tri>
		<tri idx = "472">
			<nodes>474, 516, 533</nodes>
		</tri>
		<tri idx = "473">
			<nodes>474, 532, 533</nodes>
		</tri>
		<tri idx = "474">
			<nodes>465, 467, 534</nodes>
		</tri>
		<tri idx = "475">
			<nodes>465, 481, 534</nodes>
		</tri>
		<tri idx = "476">
			<nodes>467, 470, 538</nodes>
		</tri>
		<tri idx = "477">
			<nodes>467, 534, 538</nodes>
		</tri>
		<tri idx = "478">
			<nodes>470, 471, 539</nodes>
		</tri>
		<tri idx = "479">
			<nodes>471, 516, 539</nodes>
		</tri>
		<tri idx = "480">
			<nodes>470, 538, 539</nodes>
		</tri>
		<tri idx = "481">
			<nodes>516, 539, 540</nodes>
		</tri>
		<tri idx = "482">
			<nodes>479, 525, 547</nodes>
		</tri>
		<tri idx = "483">
			<nodes>479, 526, 547</nodes>
		</tri>
		<tri idx = "484">
			<nodes>481, 534, 549</nodes>
		</tri>
		<tri idx = "485">
			<nodes>481, 483, 549</nodes>
		</tri>
		<tri idx = "486">
			<nodes>483, 549, 554</nodes>
		</tri>
		<tri idx = "487">
			<nodes>483, 524, 554</nodes>
		</tri>
		<tri idx = "488">
			<nodes>487, 488, 558</nodes>
		</tri>
		<tri idx = "489">
			<nodes>488, 499, 558</nodes>
		</tri>
		<tri idx = "490">
			<nodes>489, 496, 558</nodes>
		</tri>
		<tri idx = "491">
			<nodes>487, 489, 558</nodes>
		</tri>
		<tri idx = "492">
			<nodes>496, 558, 559</nodes>
		</tri>
		<tri idx = "493">
			<nodes>499, 558, 560</nodes>
		</tri>
		<tri idx = "494">
			<nodes>494, 496, 563</nodes>
		</tri>
		<tri idx = "495">
			<nodes>494, 497, 563</nodes>
		</tri>
		<tri idx = "496">
			<nodes>496, 563, 565</nodes>
		</tri>
		<tri idx = "497">
			<nodes>496, 559, 565</nodes>
		</tri>
		<tri idx = "498">
			<nodes>497, 505, 567</nodes>
		</tri>
		<tri idx = "499">
			<nodes>497, 563, 567</nodes>
		</tri>
		<tri idx = "500">
			<nodes>498, 531, 568</nodes>
		</tri>
		<tri idx = "501">
			<nodes>498, 499, 568</nodes>
		</tri>
		<tri idx = "502">
			<nodes>499, 568, 569</nodes>
		</tri>
		<tri idx = "503">
			<nodes>499, 560, 569</nodes>
		</tri>
		<tri idx = "504">
			<nodes>502, 503, 573</nodes>
		</tri>
		<tri idx = "505">
			<nodes>503, 512, 573</nodes>
		</tri>
		<tri idx = "506">
			<nodes>502, 504, 573</nodes>
		</tri>
		<tri idx = "507">
			<nodes>504, 506, 573</nodes>
		</tri>
		<tri idx = "508">
			<nodes>506, 573, 574</nodes>
		</tri>
		<tri idx = "509">
			<nodes>505, 506, 575</nodes>
		</tri>
		<tri idx = "510">
			<nodes>505, 567, 575</nodes>
		</tri>
		<tri idx = "511">
			<nodes>506, 574, 576</nodes>
		</tri>
		<tri idx = "512">
			<nodes>506, 575, 576</nodes>
		</tri>
		<tri idx = "513">
			<nodes>511, 518, 581</nodes>
		</tri>
		<tri idx = "514">
			<nodes>511, 512, 581</nodes>
		</tri>
		<tri idx = "515">
			<nodes>512, 573, 582</nodes>
		</tri>
		<tri idx = "516">
			<nodes>512, 581, 582</nodes>
		</tri>
		<tri idx = "517">
			<nodes>516, 540, 586</nodes>
		</tri>
		<tri idx = "518">
			<nodes>516, 533, 586</nodes>
		</tri>
		<tri idx = "519">
			<nodes>532, 533, 586</nodes>
		</tri>
		<tri idx = "520">
			<nodes>532, 586, 587</nodes>
		</tri>
		<tri idx = "521">
			<nodes>532, 587, 588</nodes>
		</tri>
		<tri idx = "522">
			<nodes>532, 588, 589</nodes>
		</tri>
		<tri idx = "523">
			<nodes>517, 518, 589</nodes>
		</tri>
		<tri idx = "524">
			<nodes>517, 532, 589</nodes>
		</tri>
		<tri idx = "525">
			<nodes>518, 581, 590</nodes>
		</tri>
		<tri idx = "526">
			<nodes>518, 589, 590</nodes>
		</tri>
		<tri idx = "527">
			<nodes>523, 524, 592</nodes>
		</tri>
		<tri idx = "528">
			<nodes>524, 554, 592</nodes>
		</tri>
		<tri idx = "529">
			<nodes>525, 547, 592</nodes>
		</tri>
		<tri idx = "530">
			<nodes>523, 525, 592</nodes>
		</tri>
		<tri idx = "531">
			<nodes>554, 592, 593</nodes>
		</tri>
		<tri idx = "532">
			<nodes>547, 592, 594</nodes>
		</tri>
		<tri idx = "533">
			<nodes>526, 547, 595</nodes>
		</tri>
		<tri idx = "534">
			<nodes>526, 531, 595</nodes>
		</tri>
		<tri idx = "535">
			<nodes>547, 595, 596</nodes>
		</tri>
		<tri idx = "536">
			<nodes>547, 594, 596</nodes>
		</tri>
		<tri idx = "537">
			<nodes>531, 568, 602</nodes>
		</tri>
		<tri idx = "538">
			<nodes>531, 595, 602</nodes>
		</tri>
		<tri idx = "539">
			<nodes>534, 538, 604</nodes>
		</tri>
		<tri idx = "540">
			<nodes>534, 549, 604</nodes>
		</tri>
		<tri idx = "541">
			<nodes>538, 604, 607</nodes>
		</tri>
		<tri idx = "542">
			<nodes>538, 539, 607</nodes>
		</tri>
		<tri idx = "543">
			<nodes>539, 607, 608</nodes>
		</tri>
		<tri idx = "544">
			<nodes>539, 540, 608</nodes>
		</tri>
		<tri idx = "545">
			<nodes>540, 586, 608</nodes>
		</tri>
		<tri idx = "546">
			<nodes>549, 604, 618</nodes>
		</tri>
		<tri idx = "547">
			<nodes>549, 554, 618</nodes>
		</tri>
		<tri idx = "548">
			<nodes>554, 618, 621</nodes>
		</tri>
		<tri idx = "549">
			<nodes>554, 593, 621</nodes>
		</tri>
		<tri idx = "550">
			<nodes>558, 560, 623</nodes>
		</tri>
		<tri idx = "551">
			<nodes>560, 569, 623</nodes>
		</tri>
		<tri idx = "552">
			<nodes>558, 559, 623</nodes>
		</tri>
		<tri idx = "553">
			<nodes>559, 565, 623</nodes>
		</tri>
		<tri idx = "554">
			<nodes>569, 623, 624</nodes>
		</tri>
		<tri idx = "555">
			<nodes>565, 623, 625</nodes>
		</tri>
		<tri idx = "556">
			<nodes>563, 565, 632</nodes>
		</tri>
		<tri idx = "557">
			<nodes>563, 567, 632</nodes>
		</tri>
		<tri idx = "558">
			<nodes>565, 625, 633</nodes>
		</tri>
		<tri idx = "559">
			<nodes>565, 632, 633</nodes>
		</tri>
		<tri idx = "560">
			<nodes>567, 575, 635</nodes>
		</tri>
		<tri idx = "561">
			<nodes>567, 632, 635</nodes>
		</tri>
		<tri idx = "562">
			<nodes>568, 569, 637</nodes>
		</tri>
		<tri idx = "563">
			<nodes>568, 602, 637</nodes>
		</tri>
		<tri idx = "564">
			<nodes>569, 624, 638</nodes>
		</tri>
		<tri idx = "565">
			<nodes>569, 637, 638</nodes>
		</tri>
		<tri idx = "566">
			<nodes>586, 608, 639</nodes>
		</tri>
		<tri idx = "567">
			<nodes>573, 582, 645</nodes>
		</tri>
		<tri idx = "568">
			<nodes>574, 576, 645</nodes>
		</tri>
		<tri idx = "569">
			<nodes>573, 574, 645</nodes>
		</tri>
		<tri idx = "570">
			<nodes>576, 645, 646</nodes>
		</tri>
		<tri idx = "571">
			<nodes>575, 635, 646</nodes>
		</tri>
		<tri idx = "572">
			<nodes>575, 576, 646</nodes>
		</tri>
		<tri idx = "573">
			<nodes>581, 590, 650</nodes>
		</tri>
		<tri idx = "574">
			<nodes>582, 645, 650</nodes>
		</tri>
		<tri idx = "575">
			<nodes>581, 582, 650</nodes>
		</tri>
		<tri idx = "576">
			<nodes>586, 639, 656</nodes>
		</tri>
		<tri idx = "577">
			<nodes>587, 588, 656</nodes>
		</tri>
		<tri idx = "578">
			<nodes>586, 587, 656</nodes>
		</tri>
		<tri idx = "579">
			<nodes>588, 589, 657</nodes>
		</tri>
		<tri idx = "580">
			<nodes>589, 590, 657</nodes>
		</tri>
		<tri idx = "581">
			<nodes>588, 656, 657</nodes>
		</tri>
		<tri idx = "582">
			<nodes>590, 657, 659</nodes>
		</tri>
		<tri idx = "583">
			<nodes>590, 650, 659</nodes>
		</tri>
		<tri idx = "584">
			<nodes>592, 593, 660</nodes>
		</tri>
		<tri idx = "585">
			<nodes>593, 621, 660</nodes>
		</tri>
		<tri idx = "586">
			<nodes>592, 594, 660</nodes>
		</tri>
		<tri idx = "587">
			<nodes>594, 596, 660</nodes>
		</tri>
		<tri idx = "588">
			<nodes>621, 660, 662</nodes>
		</tri>
		<tri idx = "589">
			<nodes>596, 660, 663</nodes>
		</tri>
		<tri idx = "590">
			<nodes>595, 596, 665</nodes>
		</tri>
		<tri idx = "591">
			<nodes>595, 602, 665</nodes>
		</tri>
		<tri idx = "592">
			<nodes>596, 663, 666</nodes>
		</tri>
		<tri idx = "593">
			<nodes>596, 665, 666</nodes>
		</tri>
		<tri idx = "594">
			<nodes>602, 637, 669</nodes>
		</tri>
		<tri idx = "595">
			<nodes>602, 665, 669</nodes>
		</tri>
		<tri idx = "596">
			<nodes>607, 608, 672</nodes>
		</tri>
		<tri idx = "597">
			<nodes>608, 639, 672</nodes>
		</tri>
		<tri idx = "598">
			<nodes>604, 618, 673</nodes>
		</tri>
		<tri idx = "599">
			<nodes>604, 607, 673</nodes>
		</tri>
		<tri idx = "600">
			<nodes>607, 672, 673</nodes>
		</tri>
		<tri idx = "601">
			<nodes>621, 662, 679</nodes>
		</tri>
		<tri idx = "602">
			<nodes>621, 679, 680</nodes>
		</tri>
		<tri idx = "603">
			<nodes>618, 673, 680</nodes>
		</tri>
		<tri idx = "604">
			<nodes>618, 621, 680</nodes>
		</tri>
		<tri idx = "605">
			<nodes>672, 673, 682</nodes>
		</tri>
		<tri idx = "606">
			<nodes>673, 680, 682</nodes>
		</tri>
		<tri idx = "607">
			<nodes>624, 638, 685</nodes>
		</tri>
		<tri idx = "608">
			<nodes>623, 624, 685</nodes>
		</tri>
		<tri idx = "609">
			<nodes>625, 633, 685</nodes>
		</tri>
		<tri idx = "610">
			<nodes>623, 625, 685</nodes>
		</tri>
		<tri idx = "611">
			<nodes>633, 685, 691</nodes>
		</tri>
		<tri idx = "612">
			<nodes>632, 635, 691</nodes>
		</tri>
		<tri idx = "613">
			<nodes>632, 633, 691</nodes>
		</tri>
		<tri idx = "614">
			<nodes>635, 691, 692</nodes>
		</tri>
		<tri idx = "615">
			<nodes>635, 646, 692</nodes>
		</tri>
		<tri idx = "616">
			<nodes>638, 685, 696</nodes>
		</tri>
		<tri idx = "617">
			<nodes>637, 669, 696</nodes>
		</tri>
		<tri idx = "618">
			<nodes>637, 638, 696</nodes>
		</tri>
		<tri idx = "619">
			<nodes>672, 682, 697</nodes>
		</tri>
		<tri idx = "620">
			<nodes>639, 656, 697</nodes>
		</tri>
		<tri idx = "621">
			<nodes>639, 672, 697</nodes>
		</tri>
		<tri idx = "622">
			<nodes>645, 650, 708</nodes>
		</tri>
		<tri idx = "623">
			<nodes>645, 646, 708</nodes>
		</tri>
		<tri idx = "624">
			<nodes>692, 699, 709</nodes>
		</tri>
		<tri idx = "625">
			<nodes>646, 692, 709</nodes>
		</tri>
		<tri idx = "626">
			<nodes>646, 708, 709</nodes>
		</tri>
		<tri idx = "627">
			<nodes>650, 659, 710</nodes>
		</tri>
		<tri idx = "628">
			<nodes>650, 708, 710</nodes>
		</tri>
		<tri idx = "629">
			<nodes>656, 697, 719</nodes>
		</tri>
		<tri idx = "630">
			<nodes>656, 657, 719</nodes>
		</tri>
		<tri idx = "631">
			<nodes>657, 659, 720</nodes>
		</tri>
		<tri idx = "632">
			<nodes>657, 719, 720</nodes>
		</tri>
		<tri idx = "633">
			<nodes>659, 720, 724</nodes>
		</tri>
		<tri idx = "634">
			<nodes>659, 710, 724</nodes>
		</tri>
		<tri idx = "635">
			<nodes>662, 679, 725</nodes>
		</tri>
		<tri idx = "636">
			<nodes>660, 662, 725</nodes>
		</tri>
		<tri idx = "637">
			<nodes>663, 666, 725</nodes>
		</tri>
		<tri idx = "638">
			<nodes>660, 663, 725</nodes>
		</tri>
		<tri idx = "639">
			<nodes>666, 725, 727</nodes>
		</tri>
		<tri idx = "640">
			<nodes>665, 669, 727</nodes>
		</tri>
		<tri idx = "641">
			<nodes>665, 666, 727</nodes>
		</tri>
		<tri idx = "642">
			<nodes>669, 727, 728</nodes>
		</tri>
		<tri idx = "643">
			<nodes>669, 696, 728</nodes>
		</tri>
		<tri idx = "644">
			<nodes>679, 680, 736</nodes>
		</tri>
		<tri idx = "645">
			<nodes>680, 682, 736</nodes>
		</tri>
		<tri idx = "646">
			<nodes>679, 725, 736</nodes>
		</tri>
		<tri idx = "647">
			<nodes>682, 736, 737</nodes>
		</tri>
		<tri idx = "648">
			<nodes>682, 697, 737</nodes>
		</tri>
		<tri idx = "649">
			<nodes>685, 696, 740</nodes>
		</tri>
		<tri idx = "650">
			<nodes>685, 691, 740</nodes>
		</tri>
		<tri idx = "651">
			<nodes>691, 740, 746</nodes>
		</tri>
		<tri idx = "652">
			<nodes>691, 692, 746</nodes>
		</tri>
		<tri idx = "653">
			<nodes>692, 699, 746</nodes>
		</tri>
		<tri idx = "654">
			<nodes>699, 709, 749</nodes>
		</tri>
		<tri idx = "655">
			<nodes>699, 749, 750</nodes>
		</tri>
		<tri idx = "656">
			<nodes>740, 746, 751</nodes>
		</tri>
		<tri idx = "657">
			<nodes>740, 751, 752</nodes>
		</tri>
		<tri idx = "658">
			<nodes>696, 728, 752</nodes>
		</tri>
		<tri idx = "659">
			<nodes>696, 740, 752</nodes>
		</tri>
		<tri idx = "660">
			<nodes>697, 737, 753</nodes>
		</tri>
		<tri idx = "661">
			<nodes>697, 719, 753</nodes>
		</tri>
		<tri idx = "662">
			<nodes>749, 750, 755</nodes>
		</tri>
		<tri idx = "663">
			<nodes>746, 751, 758</nodes>
		</tri>
		<tri idx = "664">
			<nodes>699, 746, 758</nodes>
		</tri>
		<tri idx = "665">
			<nodes>699, 750, 758</nodes>
		</tri>
		<tri idx = "666">
			<nodes>750, 758, 759</nodes>
		</tri>
		<tri idx = "667">
			<nodes>708, 710, 766</nodes>
		</tri>
		<tri idx = "668">
			<nodes>708, 709, 766</nodes>
		</tri>
		<tri idx = "669">
			<nodes>709, 749, 766</nodes>
		</tri>
		<tri idx = "670">
			<nodes>710, 766, 768</nodes>
		</tri>
		<tri idx = "671">
			<nodes>710, 724, 768</nodes>
		</tri>
		<tri idx = "672">
			<nodes>719, 753, 776</nodes>
		</tri>
		<tri idx = "673">
			<nodes>719, 720, 776</nodes>
		</tri>
		<tri idx = "674">
			<nodes>720, 776, 778</nodes>
		</tri>
		<tri idx = "675">
			<nodes>720, 724, 778</nodes>
		</tri>
		<tri idx = "676">
			<nodes>724, 768, 781</nodes>
		</tri>
		<tri idx = "677">
			<nodes>724, 778, 781</nodes>
		</tri>
		<tri idx = "678">
			<nodes>728, 752, 782</nodes>
		</tri>
		<tri idx = "679">
			<nodes>725, 736, 785</nodes>
		</tri>
		<tri idx = "680">
			<nodes>725, 727, 785</nodes>
		</tri>
		<tri idx = "681">
			<nodes>727, 785, 786</nodes>
		</tri>
		<tri idx = "682">
			<nodes>727, 728, 786</nodes>
		</tri>
		<tri idx = "683">
			<nodes>728, 782, 786</nodes>
		</tri>
		<tri idx = "684">
			<nodes>737, 753, 793</nodes>
		</tri>
		<tri idx = "685">
			<nodes>737, 793, 794</nodes>
		</tri>
		<tri idx = "686">
			<nodes>736, 737, 794</nodes>
		</tri>
		<tri idx = "687">
			<nodes>736, 785, 794</nodes>
		</tri>
		<tri idx = "688">
			<nodes>766, 768, 801</nodes>
		</tri>
		<tri idx = "689">
			<nodes>749, 766, 801</nodes>
		</tri>
		<tri idx = "690">
			<nodes>749, 755, 803</nodes>
		</tri>
		<tri idx = "691">
			<nodes>749, 801, 803</nodes>
		</tri>
		<tri idx = "692">
			<nodes>801, 803, 804</nodes>
		</tri>
		<tri idx = "693">
			<nodes>750, 759, 805</nodes>
		</tri>
		<tri idx = "694">
			<nodes>755, 803, 805</nodes>
		</tri>
		<tri idx = "695">
			<nodes>750, 755, 805</nodes>
		</tri>
		<tri idx = "696">
			<nodes>759, 805, 806</nodes>
		</tri>
		<tri idx = "697">
			<nodes>758, 759, 806</nodes>
		</tri>
		<tri idx = "698">
			<nodes>751, 758, 808</nodes>
		</tri>
		<tri idx = "699">
			<nodes>758, 806, 808</nodes>
		</tri>
		<tri idx = "700">
			<nodes>806, 807, 808</nodes>
		</tri>
		<tri idx = "701">
			<nodes>751, 808, 809</nodes>
		</tri>
		<tri idx = "702">
			<nodes>751, 752, 809</nodes>
		</tri>
		<tri idx = "703">
			<nodes>752, 782, 809</nodes>
		</tri>
		<tri idx = "704">
			<nodes>782, 809, 810</nodes>
		</tri>
		<tri idx = "705">
			<nodes>809, 810, 811</nodes>
		</tri>
		<tri idx = "706">
			<nodes>803, 805, 812</nodes>
		</tri>
		<tri idx = "707">
			<nodes>753, 776, 813</nodes>
		</tri>
		<tri idx = "708">
			<nodes>753, 793, 813</nodes>
		</tri>
		<tri idx = "709">
			<nodes>768, 801, 829</nodes>
		</tri>
		<tri idx = "710">
			<nodes>801, 802, 829</nodes>
		</tri>
		<tri idx = "711">
			<nodes>768, 829, 830</nodes>
		</tri>
		<tri idx = "712">
			<nodes>768, 781, 830</nodes>
		</tri>
		<tri idx = "713">
			<nodes>778, 781, 832</nodes>
		</tri>
		<tri idx = "714">
			<nodes>778, 832, 833</nodes>
		</tri>
		<tri idx = "715">
			<nodes>776, 813, 842</nodes>
		</tri>
		<tri idx = "716">
			<nodes>776, 778, 842</nodes>
		</tri>
		<tri idx = "717">
			<nodes>778, 833, 842</nodes>
		</tri>
		<tri idx = "718">
			<nodes>833, 842, 843</nodes>
		</tri>
		<tri idx = "719">
			<nodes>793, 813, 850</nodes>
		</tri>
		<tri idx = "720">
			<nodes>813, 850, 851</nodes>
		</tri>
		<tri idx = "721">
			<nodes>813, 842, 852</nodes>
		</tri>
		<tri idx = "722">
			<nodes>842, 844, 852</nodes>
		</tri>
		<tri idx = "723">
			<nodes>813, 851, 852</nodes>
		</tri>
		<tri idx = "724">
			<nodes>781, 830, 853</nodes>
		</tri>
		<tri idx = "725">
			<nodes>829, 830, 853</nodes>
		</tri>
		<tri idx = "726">
			<nodes>832, 833, 853</nodes>
		</tri>
		<tri idx = "727">
			<nodes>781, 832, 853</nodes>
		</tri>
		<tri idx = "728">
			<nodes>829, 853, 854</nodes>
		</tri>
		<tri idx = "729">
			<nodes>782, 786, 860</nodes>
		</tri>
		<tri idx = "730">
			<nodes>782, 810, 860</nodes>
		</tri>
		<tri idx = "731">
			<nodes>810, 858, 860</nodes>
		</tri>
		<tri idx = "732">
			<nodes>785, 794, 862</nodes>
		</tri>
		<tri idx = "733">
			<nodes>785, 786, 862</nodes>
		</tri>
		<tri idx = "734">
			<nodes>786, 860, 862</nodes>
		</tri>
		<tri idx = "735">
			<nodes>794, 862, 865</nodes>
		</tri>
		<tri idx = "736">
			<nodes>793, 794, 865</nodes>
		</tri>
		<tri idx = "737">
			<nodes>793, 850, 865</nodes>
		</tri>
		<tri idx = "738">
			<nodes>850, 865, 866</nodes>
		</tri>
		<tri idx = "739">
			<nodes>805, 806, 873</nodes>
		</tri>
		<tri idx = "740">
			<nodes>829, 854, 874</nodes>
		</tri>
		<tri idx = "741">
			<nodes>802, 829, 874</nodes>
		</tri>
		<tri idx = "742">
			<nodes>801, 802, 875</nodes>
		</tri>
		<tri idx = "743">
			<nodes>802, 874, 875</nodes>
		</tri>
		<tri idx = "744">
			<nodes>801, 804, 875</nodes>
		</tri>
		<tri idx = "745">
			<nodes>803, 804, 876</nodes>
		</tri>
		<tri idx = "746">
			<nodes>804, 875, 876</nodes>
		</tri>
		<tri idx = "747">
			<nodes>803, 812, 876</nodes>
		</tri>
		<tri idx = "748">
			<nodes>812, 876, 878</nodes>
		</tri>
		<tri idx = "749">
			<nodes>805, 812, 879</nodes>
		</tri>
		<tri idx = "750">
			<nodes>805, 873, 879</nodes>
		</tri>
		<tri idx = "751">
			<nodes>808, 872, 881</nodes>
		</tri>
		<tri idx = "752">
			<nodes>807, 808, 881</nodes>
		</tri>
		<tri idx = "753">
			<nodes>806, 873, 882</nodes>
		</tri>
		<tri idx = "754">
			<nodes>806, 807, 882</nodes>
		</tri>
		<tri idx = "755">
			<nodes>807, 881, 882</nodes>
		</tri>
		<tri idx = "756">
			<nodes>809, 811, 883</nodes>
		</tri>
		<tri idx = "757">
			<nodes>808, 809, 883</nodes>
		</tri>
		<tri idx = "758">
			<nodes>808, 872, 883</nodes>
		</tri>
		<tri idx = "759">
			<nodes>810, 858, 884</nodes>
		</tri>
		<tri idx = "760">
			<nodes>811, 883, 884</nodes>
		</tri>
		<tri idx = "761">
			<nodes>810, 811, 884</nodes>
		</tri>
		<tri idx = "762">
			<nodes>812, 879, 886</nodes>
		</tri>
		<tri idx = "763">
			<nodes>812, 878, 886</nodes>
		</tri>
		<tri idx = "764">
			<nodes>833, 843, 895</nodes>
		</tri>
		<tri idx = "765">
			<nodes>833, 853, 901</nodes>
		</tri>
		<tri idx = "766">
			<nodes>833, 895, 901</nodes>
		</tri>
		<tri idx = "767">
			<nodes>842, 844, 910</nodes>
		</tri>
		<tri idx = "768">
			<nodes>843, 895, 910</nodes>
		</tri>
		<tri idx = "769">
			<nodes>842, 843, 910</nodes>
		</tri>
		<tri idx = "770">
			<nodes>844, 852, 911</nodes>
		</tri>
		<tri idx = "771">
			<nodes>844, 910, 911</nodes>
		</tri>
		<tri idx = "772">
			<nodes>850, 851, 919</nodes>
		</tri>
		<tri idx = "773">
			<nodes>851, 852, 919</nodes>
		</tri>
		<tri idx = "774">
			<nodes>850, 866, 919</nodes>
		</tri>
		<tri idx = "775">
			<nodes>852, 919, 920</nodes>
		</tri>
		<tri idx = "776">
			<nodes>852, 911, 920</nodes>
		</tri>
		<tri idx = "777">
			<nodes>854, 874, 921</nodes>
		</tri>
		<tri idx = "778">
			<nodes>853, 854, 922</nodes>
		</tri>
		<tri idx = "779">
			<nodes>853, 901, 922</nodes>
		</tri>
		<tri idx = "780">
			<nodes>854, 922, 924</nodes>
		</tri>
		<tri idx = "781">
			<nodes>854, 921, 924</nodes>
		</tri>
		<tri idx = "782">
			<nodes>895, 901, 925</nodes>
		</tri>
		<tri idx = "783">
			<nodes>901, 925, 926</nodes>
		</tri>
		<tri idx = "784">
			<nodes>901, 922, 926</nodes>
		</tri>
		<tri idx = "785">
			<nodes>858, 884, 929</nodes>
		</tri>
		<tri idx = "786">
			<nodes>858, 860, 929</nodes>
		</tri>
		<tri idx = "787">
			<nodes>862, 865, 931</nodes>
		</tri>
		<tri idx = "788">
			<nodes>860, 862, 931</nodes>
		</tri>
		<tri idx = "789">
			<nodes>860, 929, 931</nodes>
		</tri>
		<tri idx = "790">
			<nodes>929, 931, 932</nodes>
		</tri>
		<tri idx = "791">
			<nodes>865, 866, 933</nodes>
		</tri>
		<tri idx = "792">
			<nodes>865, 931, 933</nodes>
		</tri>
		<tri idx = "793">
			<nodes>866, 919, 933</nodes>
		</tri>
		<tri idx = "794">
			<nodes>931, 933, 935</nodes>
		</tri>
		<tri idx = "795">
			<nodes>919, 933, 937</nodes>
		</tri>
		<tri idx = "796">
			<nodes>872, 883, 944</nodes>
		</tri>
		<tri idx = "797">
			<nodes>872, 881, 944</nodes>
		</tri>
		<tri idx = "798">
			<nodes>873, 882, 946</nodes>
		</tri>
		<tri idx = "799">
			<nodes>873, 879, 947</nodes>
		</tri>
		<tri idx = "800">
			<nodes>873, 946, 947</nodes>
		</tri>
		<tri idx = "801">
			<nodes>874, 875, 949</nodes>
		</tri>
		<tri idx = "802">
			<nodes>874, 921, 949</nodes>
		</tri>
		<tri idx = "803">
			<nodes>875, 876, 949</nodes>
		</tri>
		<tri idx = "804">
			<nodes>876, 878, 949</nodes>
		</tri>
		<tri idx = "805">
			<nodes>878, 949, 950</nodes>
		</tri>
		<tri idx = "806">
			<nodes>921, 949, 951</nodes>
		</tri>
		<tri idx = "807">
			<nodes>878, 886, 953</nodes>
		</tri>
		<tri idx = "808">
			<nodes>878, 950, 953</nodes>
		</tri>
		<tri idx = "809">
			<nodes>879, 947, 954</nodes>
		</tri>
		<tri idx = "810">
			<nodes>879, 886, 954</nodes>
		</tri>
		<tri idx = "811">
			<nodes>881, 944, 955</nodes>
		</tri>
		<tri idx = "812">
			<nodes>881, 882, 955</nodes>
		</tri>
		<tri idx = "813">
			<nodes>882, 946, 955</nodes>
		</tri>
		<tri idx = "814">
			<nodes>946, 955, 956</nodes>
		</tri>
		<tri idx = "815">
			<nodes>883, 884, 958</nodes>
		</tri>
		<tri idx = "816">
			<nodes>883, 944, 958</nodes>
		</tri>
		<tri idx = "817">
			<nodes>884, 929, 959</nodes>
		</tri>
		<tri idx = "818">
			<nodes>884, 958, 960</nodes>
		</tri>
		<tri idx = "819">
			<nodes>884, 959, 960</nodes>
		</tri>
		<tri idx = "820">
			<nodes>886, 954, 961</nodes>
		</tri>
		<tri idx = "821">
			<nodes>886, 953, 961</nodes>
		</tri>
		<tri idx = "822">
			<nodes>911, 920, 968</nodes>
		</tri>
		<tri idx = "823">
			<nodes>910, 911, 971</nodes>
		</tri>
		<tri idx = "824">
			<nodes>911, 968, 971</nodes>
		</tri>
		<tri idx = "825">
			<nodes>895, 910, 971</nodes>
		</tri>
		<tri idx = "826">
			<nodes>895, 925, 971</nodes>
		</tri>
		<tri idx = "827">
			<nodes>925, 971, 972</nodes>
		</tri>
		<tri idx = "828">
			<nodes>920, 968, 991</nodes>
		</tri>
		<tri idx = "829">
			<nodes>920, 991, 992</nodes>
		</tri>
		<tri idx = "830">
			<nodes>919, 920, 992</nodes>
		</tri>
		<tri idx = "831">
			<nodes>919, 937, 992</nodes>
		</tri>
		<tri idx = "832">
			<nodes>921, 924, 994</nodes>
		</tri>
		<tri idx = "833">
			<nodes>921, 951, 994</nodes>
		</tri>
		<tri idx = "834">
			<nodes>922, 926, 996</nodes>
		</tri>
		<tri idx = "835">
			<nodes>922, 924, 996</nodes>
		</tri>
		<tri idx = "836">
			<nodes>924, 994, 997</nodes>
		</tri>
		<tri idx = "837">
			<nodes>924, 996, 997</nodes>
		</tri>
		<tri idx = "838">
			<nodes>926, 996, 998</nodes>
		</tri>
		<tri idx = "839">
			<nodes>925, 972, 999</nodes>
		</tri>
		<tri idx = "840">
			<nodes>925, 926, 999</nodes>
		</tri>
		<tri idx = "841">
			<nodes>926, 998, 999</nodes>
		</tri>
		<tri idx = "842">
			<nodes>929, 959, 1002</nodes>
		</tri>
		<tri idx = "843">
			<nodes>929, 932, 1002</nodes>
		</tri>
		<tri idx = "844">
			<nodes>931, 935, 1003</nodes>
		</tri>
		<tri idx = "845">
			<nodes>931, 932, 1003</nodes>
		</tri>
		<tri idx = "846">
			<nodes>932, 1002, 1003</nodes>
		</tri>
		<tri idx = "847">
			<nodes>933, 935, 1004</nodes>
		</tri>
		<tri idx = "848">
			<nodes>935, 1003, 1004</nodes>
		</tri>
		<tri idx = "849">
			<nodes>933, 937, 1004</nodes>
		</tri>
		<tri idx = "850">
			<nodes>937, 1004, 1007</nodes>
		</tri>
		<tri idx = "851">
			<nodes>937, 1007, 1008</nodes>
		</tri>
		<tri idx = "852">
			<nodes>937, 992, 1008</nodes>
		</tri>
		<tri idx = "853">
			<nodes>959, 1002, 1010</nodes>
		</tri>
		<tri idx = "854">
			<nodes>944, 955, 1017</nodes>
		</tri>
		<tri idx = "855">
			<nodes>944, 958, 1017</nodes>
		</tri>
		<tri idx = "856">
			<nodes>955, 1017, 1018</nodes>
		</tri>
		<tri idx = "857">
			<nodes>946, 956, 1019</nodes>
		</tri>
		<tri idx = "858">
			<nodes>946, 947, 1019</nodes>
		</tri>
		<tri idx = "859">
			<nodes>947, 1019, 1021</nodes>
		</tri>
		<tri idx = "860">
			<nodes>947, 954, 1021</nodes>
		</tri>
		<tri idx = "861">
			<nodes>949, 951, 1022</nodes>
		</tri>
		<tri idx = "862">
			<nodes>951, 994, 1022</nodes>
		</tri>
		<tri idx = "863">
			<nodes>949, 950, 1022</nodes>
		</tri>
		<tri idx = "864">
			<nodes>950, 953, 1022</nodes>
		</tri>
		<tri idx = "865">
			<nodes>953, 1022, 1023</nodes>
		</tri>
		<tri idx = "866">
			<nodes>953, 961, 1025</nodes>
		</tri>
		<tri idx = "867">
			<nodes>953, 1023, 1025</nodes>
		</tri>
		<tri idx = "868">
			<nodes>954, 961, 1026</nodes>
		</tri>
		<tri idx = "869">
			<nodes>954, 1021, 1026</nodes>
		</tri>
		<tri idx = "870">
			<nodes>955, 1018, 1027</nodes>
		</tri>
		<tri idx = "871">
			<nodes>955, 956, 1027</nodes>
		</tri>
		<tri idx = "872">
			<nodes>956, 1019, 1027</nodes>
		</tri>
		<tri idx = "873">
			<nodes>1019, 1027, 1028</nodes>
		</tri>
		<tri idx = "874">
			<nodes>958, 960, 1029</nodes>
		</tri>
		<tri idx = "875">
			<nodes>958, 1017, 1029</nodes>
		</tri>
		<tri idx = "876">
			<nodes>959, 960, 1030</nodes>
		</tri>
		<tri idx = "877">
			<nodes>959, 1010, 1030</nodes>
		</tri>
		<tri idx = "878">
			<nodes>960, 1030, 1031</nodes>
		</tri>
		<tri idx = "879">
			<nodes>960, 1029, 1031</nodes>
		</tri>
		<tri idx = "880">
			<nodes>961, 1026, 1034</nodes>
		</tri>
		<tri idx = "881">
			<nodes>961, 1025, 1034</nodes>
		</tri>
		<tri idx = "882">
			<nodes>994, 1022, 1035</nodes>
		</tri>
		<tri idx = "883">
			<nodes>968, 971, 1042</nodes>
		</tri>
		<tri idx = "884">
			<nodes>968, 991, 1043</nodes>
		</tri>
		<tri idx = "885">
			<nodes>968, 1042, 1043</nodes>
		</tri>
		<tri idx = "886">
			<nodes>971, 1042, 1044</nodes>
		</tri>
		<tri idx = "887">
			<nodes>1042, 1043, 1044</nodes>
		</tri>
		<tri idx = "888">
			<nodes>971, 972, 1044</nodes>
		</tri>
		<tri idx = "889">
			<nodes>972, 999, 1044</nodes>
		</tri>
		<tri idx = "890">
			<nodes>991, 1043, 1061</nodes>
		</tri>
		<tri idx = "891">
			<nodes>992, 1008, 1062</nodes>
		</tri>
		<tri idx = "892">
			<nodes>991, 992, 1062</nodes>
		</tri>
		<tri idx = "893">
			<nodes>991, 1061, 1062</nodes>
		</tri>
		<tri idx = "894">
			<nodes>1043, 1044, 1063</nodes>
		</tri>
		<tri idx = "895">
			<nodes>994, 1035, 1067</nodes>
		</tri>
		<tri idx = "896">
			<nodes>994, 997, 1067</nodes>
		</tri>
		<tri idx = "897">
			<nodes>996, 997, 1068</nodes>
		</tri>
		<tri idx = "898">
			<nodes>997, 1067, 1068</nodes>
		</tri>
		<tri idx = "899">
			<nodes>996, 998, 1068</nodes>
		</tri>
		<tri idx = "900">
			<nodes>998, 1068, 1070</nodes>
		</tri>
		<tri idx = "901">
			<nodes>998, 999, 1070</nodes>
		</tri>
		<tri idx = "902">
			<nodes>999, 1044, 1071</nodes>
		</tri>
		<tri idx = "903">
			<nodes>999, 1070, 1071</nodes>
		</tri>
		<tri idx = "904">
			<nodes>1003, 1004, 1072</nodes>
		</tri>
		<tri idx = "905">
			<nodes>1004, 1007, 1072</nodes>
		</tri>
		<tri idx = "906">
			<nodes>1002, 1003, 1072</nodes>
		</tri>
		<tri idx = "907">
			<nodes>1002, 1010, 1072</nodes>
		</tri>
		<tri idx = "908">
			<nodes>1010, 1072, 1074</nodes>
		</tri>
		<tri idx = "909">
			<nodes>1007, 1072, 1075</nodes>
		</tri>
		<tri idx = "910">
			<nodes>1008, 1062, 1078</nodes>
		</tri>
		<tri idx = "911">
			<nodes>1007, 1075, 1079</nodes>
		</tri>
		<tri idx = "912">
			<nodes>1007, 1008, 1079</nodes>
		</tri>
		<tri idx = "913">
			<nodes>1008, 1078, 1079</nodes>
		</tri>
		<tri idx = "914">
			<nodes>1010, 1074, 1080</nodes>
		</tri>
		<tri idx = "915">
			<nodes>1010, 1030, 1080</nodes>
		</tri>
		<tri idx = "916">
			<nodes>1018, 1027, 1085</nodes>
		</tri>
		<tri idx = "917">
			<nodes>1017, 1029, 1085</nodes>
		</tri>
		<tri idx = "918">
			<nodes>1017, 1018, 1085</nodes>
		</tri>
		<tri idx = "919">
			<nodes>1027, 1085, 1086</nodes>
		</tri>
		<tri idx = "920">
			<nodes>1019, 1021, 1087</nodes>
		</tri>
		<tri idx = "921">
			<nodes>1019, 1028, 1087</nodes>
		</tri>
		<tri idx = "922">
			<nodes>1021, 1087, 1088</nodes>
		</tri>
		<tri idx = "923">
			<nodes>1021, 1026, 1088</nodes>
		</tri>
		<tri idx = "924">
			<nodes>1022, 1035, 1089</nodes>
		</tri>
		<tri idx = "925">
			<nodes>1023, 1025, 1089</nodes>
		</tri>
		<tri idx = "926">
			<nodes>1022, 1023, 1089</nodes>
		</tri>
		<tri idx = "927">
			<nodes>1025, 1089, 1090</nodes>
		</tri>
		<tri idx = "928">
			<nodes>1035, 1067, 1091</nodes>
		</tri>
		<tri idx = "929">
			<nodes>1035, 1089, 1091</nodes>
		</tri>
		<tri idx = "930">
			<nodes>1089, 1091, 1092</nodes>
		</tri>
		<tri idx = "931">
			<nodes>1025, 1090, 1093</nodes>
		</tri>
		<tri idx = "932">
			<nodes>1025, 1034, 1093</nodes>
		</tri>
		<tri idx = "933">
			<nodes>1026, 1088, 1098</nodes>
		</tri>
		<tri idx = "934">
			<nodes>1026, 1034, 1098</nodes>
		</tri>
		<tri idx = "935">
			<nodes>1027, 1086, 1099</nodes>
		</tri>
		<tri idx = "936">
			<nodes>1028, 1087, 1099</nodes>
		</tri>
		<tri idx = "937">
			<nodes>1027, 1028, 1099</nodes>
		</tri>
		<tri idx = "938">
			<nodes>1087, 1099, 1100</nodes>
		</tri>
		<tri idx = "939">
			<nodes>1029, 1031, 1101</nodes>
		</tri>
		<tri idx = "940">
			<nodes>1029, 1085, 1101</nodes>
		</tri>
		<tri idx = "941">
			<nodes>1030, 1080, 1102</nodes>
		</tri>
		<tri idx = "942">
			<nodes>1030, 1031, 1102</nodes>
		</tri>
		<tri idx = "943">
			<nodes>1031, 1101, 1104</nodes>
		</tri>
		<tri idx = "944">
			<nodes>1031, 1102, 1104</nodes>
		</tri>
		<tri idx = "945">
			<nodes>1034, 1093, 1107</nodes>
		</tri>
		<tri idx = "946">
			<nodes>1034, 1098, 1107</nodes>
		</tri>
		<tri idx = "947">
			<nodes>1044, 1063, 1111</nodes>
		</tri>
		<tri idx = "948">
			<nodes>1044, 1071, 1111</nodes>
		</tri>
		<tri idx = "949">
			<nodes>1043, 1063, 1121</nodes>
		</tri>
		<tri idx = "950">
			<nodes>1043, 1061, 1121</nodes>
		</tri>
		<tri idx = "951">
			<nodes>1061, 1062, 1132</nodes>
		</tri>
		<tri idx = "952">
			<nodes>1061, 1121, 1132</nodes>
		</tri>
		<tri idx = "953">
			<nodes>1062, 1078, 1132</nodes>
		</tri>
		<tri idx = "954">
			<nodes>1063, 1121, 1134</nodes>
		</tri>
		<tri idx = "955">
			<nodes>1063, 1111, 1134</nodes>
		</tri>
		<tri idx = "956">
			<nodes>1111, 1133, 1134</nodes>
		</tri>
		<tri idx = "957">
			<nodes>1067, 1068, 1140</nodes>
		</tri>
		<tri idx = "958">
			<nodes>1067, 1091, 1140</nodes>
		</tri>
		<tri idx = "959">
			<nodes>1068, 1070, 1140</nodes>
		</tri>
		<tri idx = "960">
			<nodes>1070, 1071, 1142</nodes>
		</tri>
		<tri idx = "961">
			<nodes>1071, 1111, 1142</nodes>
		</tri>
		<tri idx = "962">
			<nodes>1111, 1112, 1142</nodes>
		</tri>
		<tri idx = "963">
			<nodes>1070, 1140, 1142</nodes>
		</tri>
		<tri idx = "964">
			<nodes>1072, 1075, 1144</nodes>
		</tri>
		<tri idx = "965">
			<nodes>1075, 1079, 1144</nodes>
		</tri>
		<tri idx = "966">
			<nodes>1072, 1074, 1144</nodes>
		</tri>
		<tri idx = "967">
			<nodes>1074, 1080, 1144</nodes>
		</tri>
		<tri idx = "968">
			<nodes>1080, 1144, 1145</nodes>
		</tri>
		<tri idx = "969">
			<nodes>1078, 1132, 1148</nodes>
		</tri>
		<tri idx = "970">
			<nodes>1078, 1079, 1148</nodes>
		</tri>
		<tri idx = "971">
			<nodes>1079, 1144, 1149</nodes>
		</tri>
		<tri idx = "972">
			<nodes>1079, 1148, 1149</nodes>
		</tri>
		<tri idx = "973">
			<nodes>1080, 1102, 1150</nodes>
		</tri>
		<tri idx = "974">
			<nodes>1080, 1145, 1150</nodes>
		</tri>
		<tri idx = "975">
			<nodes>1086, 1099, 1154</nodes>
		</tri>
		<tri idx = "976">
			<nodes>1085, 1101, 1154</nodes>
		</tri>
		<tri idx = "977">
			<nodes>1085, 1086, 1154</nodes>
		</tri>
		<tri idx = "978">
			<nodes>1099, 1154, 1155</nodes>
		</tri>
		<tri idx = "979">
			<nodes>1087, 1100, 1156</nodes>
		</tri>
		<tri idx = "980">
			<nodes>1087, 1088, 1156</nodes>
		</tri>
		<tri idx = "981">
			<nodes>1088, 1098, 1157</nodes>
		</tri>
		<tri idx = "982">
			<nodes>1088, 1156, 1157</nodes>
		</tri>
		<tri idx = "983">
			<nodes>1098, 1107, 1158</nodes>
		</tri>
		<tri idx = "984">
			<nodes>1098, 1157, 1158</nodes>
		</tri>
		<tri idx = "985">
			<nodes>1140, 1142, 1159</nodes>
		</tri>
		<tri idx = "986">
			<nodes>1091, 1140, 1160</nodes>
		</tri>
		<tri idx = "987">
			<nodes>1140, 1160, 1161</nodes>
		</tri>
		<tri idx = "988">
			<nodes>1140, 1159, 1161</nodes>
		</tri>
		<tri idx = "989">
			<nodes>1089, 1092, 1162</nodes>
		</tri>
		<tri idx = "990">
			<nodes>1089, 1090, 1162</nodes>
		</tri>
		<tri idx = "991">
			<nodes>1090, 1093, 1162</nodes>
		</tri>
		<tri idx = "992">
			<nodes>1092, 1162, 1163</nodes>
		</tri>
		<tri idx = "993">
			<nodes>1091, 1092, 1163</nodes>
		</tri>
		<tri idx = "994">
			<nodes>1091, 1160, 1163</nodes>
		</tri>
		<tri idx = "995">
			<nodes>1093, 1162, 1164</nodes>
		</tri>
		<tri idx = "996">
			<nodes>1093, 1107, 1165</nodes>
		</tri>
		<tri idx = "997">
			<nodes>1093, 1164, 1165</nodes>
		</tri>
		<tri idx = "998">
			<nodes>1160, 1163, 1167</nodes>
		</tri>
		<tri idx = "999">
			<nodes>1099, 1155, 1171</nodes>
		</tri>
		<tri idx = "1000">
			<nodes>1099, 1100, 1171</nodes>
		</tri>
		<tri idx = "1001">
			<nodes>1100, 1156, 1171</nodes>
		</tri>
		<tri idx = "1002">
			<nodes>1101, 1104, 1172</nodes>
		</tri>
		<tri idx = "1003">
			<nodes>1101, 1154, 1172</nodes>
		</tri>
		<tri idx = "1004">
			<nodes>1102, 1150, 1174</nodes>
		</tri>
		<tri idx = "1005">
			<nodes>1102, 1104, 1174</nodes>
		</tri>
		<tri idx = "1006">
			<nodes>1104, 1174, 1176</nodes>
		</tri>
		<tri idx = "1007">
			<nodes>1104, 1172, 1176</nodes>
		</tri>
		<tri idx = "1008">
			<nodes>1107, 1165, 1182</nodes>
		</tri>
		<tri idx = "1009">
			<nodes>1107, 1158, 1182</nodes>
		</tri>
		<tri idx = "1010">
			<nodes>1165, 1182, 1183</nodes>
		</tri>
		<tri idx = "1011">
			<nodes>1142, 1159, 1187</nodes>
		</tri>
		<tri idx = "1012">
			<nodes>1112, 1142, 1187</nodes>
		</tri>
		<tri idx = "1013">
			<nodes>1111, 1133, 1188</nodes>
		</tri>
		<tri idx = "1014">
			<nodes>1111, 1112, 1188</nodes>
		</tri>
		<tri idx = "1015">
			<nodes>1112, 1187, 1188</nodes>
		</tri>
		<tri idx = "1016">
			<nodes>1121, 1132, 1192</nodes>
		</tri>
		<tri idx = "1017">
			<nodes>1121, 1134, 1192</nodes>
		</tri>
		<tri idx = "1018">
			<nodes>1132, 1148, 1192</nodes>
		</tri>
		<tri idx = "1019">
			<nodes>1133, 1188, 1204</nodes>
		</tri>
		<tri idx = "1020">
			<nodes>1133, 1134, 1204</nodes>
		</tri>
		<tri idx = "1021">
			<nodes>1134, 1192, 1205</nodes>
		</tri>
		<tri idx = "1022">
			<nodes>1134, 1204, 1205</nodes>
		</tri>
		<tri idx = "1023">
			<nodes>1159, 1187, 1208</nodes>
		</tri>
		<tri idx = "1024">
			<nodes>1144, 1149, 1210</nodes>
		</tri>
		<tri idx = "1025">
			<nodes>1145, 1150, 1210</nodes>
		</tri>
		<tri idx = "1026">
			<nodes>1144, 1145, 1210</nodes>
		</tri>
		<tri idx = "1027">
			<nodes>1150, 1210, 1211</nodes>
		</tri>
		<tri idx = "1028">
			<nodes>1148, 1149, 1213</nodes>
		</tri>
		<tri idx = "1029">
			<nodes>1149, 1210, 1213</nodes>
		</tri>
		<tri idx = "1030">
			<nodes>1148, 1192, 1213</nodes>
		</tri>
		<tri idx = "1031">
			<nodes>1210, 1213, 1214</nodes>
		</tri>
		<tri idx = "1032">
			<nodes>1150, 1211, 1217</nodes>
		</tri>
		<tri idx = "1033">
			<nodes>1150, 1174, 1217</nodes>
		</tri>
		<tri idx = "1034">
			<nodes>1192, 1213, 1218</nodes>
		</tri>
		<tri idx = "1035">
			<nodes>1192, 1205, 1219</nodes>
		</tri>
		<tri idx = "1036">
			<nodes>1192, 1218, 1219</nodes>
		</tri>
		<tri idx = "1037">
			<nodes>1156, 1171, 1221</nodes>
		</tri>
		<tri idx = "1038">
			<nodes>1154, 1155, 1223</nodes>
		</tri>
		<tri idx = "1039">
			<nodes>1154, 1172, 1223</nodes>
		</tri>
		<tri idx = "1040">
			<nodes>1155, 1171, 1223</nodes>
		</tri>
		<tri idx = "1041">
			<nodes>1171, 1223, 1224</nodes>
		</tri>
		<tri idx = "1042">
			<nodes>1156, 1157, 1225</nodes>
		</tri>
		<tri idx = "1043">
			<nodes>1156, 1221, 1225</nodes>
		</tri>
		<tri idx = "1044">
			<nodes>1158, 1182, 1226</nodes>
		</tri>
		<tri idx = "1045">
			<nodes>1157, 1158, 1226</nodes>
		</tri>
		<tri idx = "1046">
			<nodes>1157, 1225, 1226</nodes>
		</tri>
		<tri idx = "1047">
			<nodes>1159, 1161, 1230</nodes>
		</tri>
		<tri idx = "1048">
			<nodes>1159, 1208, 1230</nodes>
		</tri>
		<tri idx = "1049">
			<nodes>1161, 1230, 1231</nodes>
		</tri>
		<tri idx = "1050">
			<nodes>1160, 1167, 1231</nodes>
		</tri>
		<tri idx = "1051">
			<nodes>1160, 1161, 1231</nodes>
		</tri>
		<tri idx = "1052">
			<nodes>1162, 1163, 1232</nodes>
		</tri>
		<tri idx = "1053">
			<nodes>1163, 1167, 1232</nodes>
		</tri>
		<tri idx = "1054">
			<nodes>1162, 1164, 1232</nodes>
		</tri>
		<tri idx = "1055">
			<nodes>1164, 1165, 1232</nodes>
		</tri>
		<tri idx = "1056">
			<nodes>1167, 1232, 1233</nodes>
		</tri>
		<tri idx = "1057">
			<nodes>1165, 1183, 1234</nodes>
		</tri>
		<tri idx = "1058">
			<nodes>1165, 1232, 1234</nodes>
		</tri>
		<tri idx = "1059">
			<nodes>1167, 1231, 1235</nodes>
		</tri>
		<tri idx = "1060">
			<nodes>1167, 1233, 1235</nodes>
		</tri>
		<tri idx = "1061">
			<nodes>1233, 1235, 1237</nodes>
		</tri>
		<tri idx = "1062">
			<nodes>1183, 1234, 1239</nodes>
		</tri>
		<tri idx = "1063">
			<nodes>1171, 1224, 1243</nodes>
		</tri>
		<tri idx = "1064">
			<nodes>1171, 1221, 1243</nodes>
		</tri>
		<tri idx = "1065">
			<nodes>1221, 1225, 1243</nodes>
		</tri>
		<tri idx = "1066">
			<nodes>1172, 1223, 1244</nodes>
		</tri>
		<tri idx = "1067">
			<nodes>1172, 1176, 1244</nodes>
		</tri>
		<tri idx = "1068">
			<nodes>1174, 1176, 1245</nodes>
		</tri>
		<tri idx = "1069">
			<nodes>1174, 1217, 1245</nodes>
		</tri>
		<tri idx = "1070">
			<nodes>1176, 1244, 1246</nodes>
		</tri>
		<tri idx = "1071">
			<nodes>1176, 1245, 1246</nodes>
		</tri>
		<tri idx = "1072">
			<nodes>1182, 1226, 1252</nodes>
		</tri>
		<tri idx = "1073">
			<nodes>1182, 1183, 1252</nodes>
		</tri>
		<tri idx = "1074">
			<nodes>1183, 1239, 1253</nodes>
		</tri>
		<tri idx = "1075">
			<nodes>1183, 1252, 1253</nodes>
		</tri>
		<tri idx = "1076">
			<nodes>1188, 1204, 1258</nodes>
		</tri>
		<tri idx = "1077">
			<nodes>1187, 1188, 1258</nodes>
		</tri>
		<tri idx = "1078">
			<nodes>1187, 1208, 1258</nodes>
		</tri>
		<tri idx = "1079">
			<nodes>1204, 1205, 1272</nodes>
		</tri>
		<tri idx = "1080">
			<nodes>1204, 1258, 1272</nodes>
		</tri>
		<tri idx = "1081">
			<nodes>1205, 1272, 1273</nodes>
		</tri>
		<tri idx = "1082">
			<nodes>1205, 1219, 1273</nodes>
		</tri>
		<tri idx = "1083">
			<nodes>1258, 1272, 1274</nodes>
		</tri>
		<tri idx = "1084">
			<nodes>1208, 1258, 1275</nodes>
		</tri>
		<tri idx = "1085">
			<nodes>1230, 1271, 1275</nodes>
		</tri>
		<tri idx = "1086">
			<nodes>1208, 1230, 1275</nodes>
		</tri>
		<tri idx = "1087">
			<nodes>1235, 1237, 1277</nodes>
		</tri>
		<tri idx = "1088">
			<nodes>1231, 1235, 1278</nodes>
		</tri>
		<tri idx = "1089">
			<nodes>1230, 1231, 1278</nodes>
		</tri>
		<tri idx = "1090">
			<nodes>1230, 1271, 1278</nodes>
		</tri>
		<tri idx = "1091">
			<nodes>1235, 1277, 1278</nodes>
		</tri>
		<tri idx = "1092">
			<nodes>1271, 1278, 1279</nodes>
		</tri>
		<tri idx = "1093">
			<nodes>1277, 1278, 1279</nodes>
		</tri>
		<tri idx = "1094">
			<nodes>1210, 1214, 1283</nodes>
		</tri>
		<tri idx = "1095">
			<nodes>1210, 1211, 1283</nodes>
		</tri>
		<tri idx = "1096">
			<nodes>1211, 1217, 1283</nodes>
		</tri>
		<tri idx = "1097">
			<nodes>1213, 1218, 1284</nodes>
		</tri>
		<tri idx = "1098">
			<nodes>1214, 1283, 1284</nodes>
		</tri>
		<tri idx = "1099">
			<nodes>1213, 1214, 1284</nodes>
		</tri>
		<tri idx = "1100">
			<nodes>1217, 1283, 1285</nodes>
		</tri>
		<tri idx = "1101">
			<nodes>1217, 1245, 1289</nodes>
		</tri>
		<tri idx = "1102">
			<nodes>1217, 1285, 1289</nodes>
		</tri>
		<tri idx = "1103">
			<nodes>1218, 1284, 1290</nodes>
		</tri>
		<tri idx = "1104">
			<nodes>1219, 1273, 1291</nodes>
		</tri>
		<tri idx = "1105">
			<nodes>1218, 1219, 1291</nodes>
		</tri>
		<tri idx = "1106">
			<nodes>1218, 1290, 1291</nodes>
		</tri>
		<tri idx = "1107">
			<nodes>1223, 1244, 1294</nodes>
		</tri>
		<tri idx = "1108">
			<nodes>1223, 1224, 1294</nodes>
		</tri>
		<tri idx = "1109">
			<nodes>1224, 1243, 1294</nodes>
		</tri>
		<tri idx = "1110">
			<nodes>1243, 1294, 1295</nodes>
		</tri>
		<tri idx = "1111">
			<nodes>1225, 1243, 1296</nodes>
		</tri>
		<tri idx = "1112">
			<nodes>1225, 1226, 1296</nodes>
		</tri>
		<tri idx = "1113">
			<nodes>1252, 1253, 1297</nodes>
		</tri>
		<tri idx = "1114">
			<nodes>1252, 1297, 1298</nodes>
		</tri>
		<tri idx = "1115">
			<nodes>1226, 1252, 1298</nodes>
		</tri>
		<tri idx = "1116">
			<nodes>1226, 1296, 1298</nodes>
		</tri>
		<tri idx = "1117">
			<nodes>1258, 1274, 1301</nodes>
		</tri>
		<tri idx = "1118">
			<nodes>1258, 1275, 1301</nodes>
		</tri>
		<tri idx = "1119">
			<nodes>1232, 1233, 1302</nodes>
		</tri>
		<tri idx = "1120">
			<nodes>1233, 1237, 1302</nodes>
		</tri>
		<tri idx = "1121">
			<nodes>1232, 1234, 1302</nodes>
		</tri>
		<tri idx = "1122">
			<nodes>1234, 1239, 1302</nodes>
		</tri>
		<tri idx = "1123">
			<nodes>1237, 1302, 1303</nodes>
		</tri>
		<tri idx = "1124">
			<nodes>1239, 1302, 1304</nodes>
		</tri>
		<tri idx = "1125">
			<nodes>1277, 1279, 1305</nodes>
		</tri>
		<tri idx = "1126">
			<nodes>1277, 1305, 1306</nodes>
		</tri>
		<tri idx = "1127">
			<nodes>1237, 1277, 1306</nodes>
		</tri>
		<tri idx = "1128">
			<nodes>1237, 1303, 1306</nodes>
		</tri>
		<tri idx = "1129">
			<nodes>1239, 1304, 1313</nodes>
		</tri>
		<tri idx = "1130">
			<nodes>1239, 1253, 1313</nodes>
		</tri>
		<tri idx = "1131">
			<nodes>1253, 1313, 1314</nodes>
		</tri>
		<tri idx = "1132">
			<nodes>1253, 1297, 1314</nodes>
		</tri>
		<tri idx = "1133">
			<nodes>1243, 1295, 1319</nodes>
		</tri>
		<tri idx = "1134">
			<nodes>1243, 1296, 1319</nodes>
		</tri>
		<tri idx = "1135">
			<nodes>1297, 1314, 1320</nodes>
		</tri>
		<tri idx = "1136">
			<nodes>1244, 1294, 1321</nodes>
		</tri>
		<tri idx = "1137">
			<nodes>1244, 1246, 1321</nodes>
		</tri>
		<tri idx = "1138">
			<nodes>1246, 1321, 1322</nodes>
		</tri>
		<tri idx = "1139">
			<nodes>1245, 1246, 1322</nodes>
		</tri>
		<tri idx = "1140">
			<nodes>1245, 1289, 1322</nodes>
		</tri>
		<tri idx = "1141">
			<nodes>1273, 1291, 1338</nodes>
		</tri>
		<tri idx = "1142">
			<nodes>1279, 1305, 1340</nodes>
		</tri>
		<tri idx = "1143">
			<nodes>1271, 1275, 1341</nodes>
		</tri>
		<tri idx = "1144">
			<nodes>1275, 1301, 1341</nodes>
		</tri>
		<tri idx = "1145">
			<nodes>1271, 1279, 1341</nodes>
		</tri>
		<tri idx = "1146">
			<nodes>1279, 1340, 1341</nodes>
		</tri>
		<tri idx = "1147">
			<nodes>1273, 1338, 1342</nodes>
		</tri>
		<tri idx = "1148">
			<nodes>1272, 1273, 1342</nodes>
		</tri>
		<tri idx = "1149">
			<nodes>1272, 1274, 1342</nodes>
		</tri>
		<tri idx = "1150">
			<nodes>1338, 1342, 1343</nodes>
		</tri>
		<tri idx = "1151">
			<nodes>1274, 1301, 1344</nodes>
		</tri>
		<tri idx = "1152">
			<nodes>1274, 1342, 1344</nodes>
		</tri>
		<tri idx = "1153">
			<nodes>1342, 1343, 1344</nodes>
		</tri>
		<tri idx = "1154">
			<nodes>1301, 1344, 1345</nodes>
		</tri>
		<tri idx = "1155">
			<nodes>1283, 1284, 1353</nodes>
		</tri>
		<tri idx = "1156">
			<nodes>1284, 1290, 1353</nodes>
		</tri>
		<tri idx = "1157">
			<nodes>1283, 1285, 1353</nodes>
		</tri>
		<tri idx = "1158">
			<nodes>1285, 1289, 1353</nodes>
		</tri>
		<tri idx = "1159">
			<nodes>1289, 1353, 1355</nodes>
		</tri>
		<tri idx = "1160">
			<nodes>1289, 1322, 1355</nodes>
		</tri>
		<tri idx = "1161">
			<nodes>1290, 1353, 1356</nodes>
		</tri>
		<tri idx = "1162">
			<nodes>1290, 1291, 1356</nodes>
		</tri>
		<tri idx = "1163">
			<nodes>1291, 1338, 1357</nodes>
		</tri>
		<tri idx = "1164">
			<nodes>1291, 1356, 1357</nodes>
		</tri>
		<tri idx = "1165">
			<nodes>1294, 1295, 1359</nodes>
		</tri>
		<tri idx = "1166">
			<nodes>1294, 1321, 1359</nodes>
		</tri>
		<tri idx = "1167">
			<nodes>1295, 1359, 1360</nodes>
		</tri>
		<tri idx = "1168">
			<nodes>1295, 1319, 1360</nodes>
		</tri>
		<tri idx = "1169">
			<nodes>1296, 1319, 1362</nodes>
		</tri>
		<tri idx = "1170">
			<nodes>1296, 1298, 1362</nodes>
		</tri>
		<tri idx = "1171">
			<nodes>1297, 1320, 1362</nodes>
		</tri>
		<tri idx = "1172">
			<nodes>1297, 1298, 1362</nodes>
		</tri>
		<tri idx = "1173">
			<nodes>1319, 1360, 1363</nodes>
		</tri>
		<tri idx = "1174">
			<nodes>1305, 1340, 1366</nodes>
		</tri>
		<tri idx = "1175">
			<nodes>1301, 1345, 1367</nodes>
		</tri>
		<tri idx = "1176">
			<nodes>1301, 1341, 1367</nodes>
		</tri>
		<tri idx = "1177">
			<nodes>1340, 1341, 1367</nodes>
		</tri>
		<tri idx = "1178">
			<nodes>1340, 1367, 1368</nodes>
		</tri>
		<tri idx = "1179">
			<nodes>1340, 1366, 1368</nodes>
		</tri>
		<tri idx = "1180">
			<nodes>1314, 1320, 1370</nodes>
		</tri>
		<tri idx = "1181">
			<nodes>1313, 1314, 1371</nodes>
		</tri>
		<tri idx = "1182">
			<nodes>1314, 1370, 1371</nodes>
		</tri>
		<tri idx = "1183">
			<nodes>1305, 1366, 1372</nodes>
		</tri>
		<tri idx = "1184">
			<nodes>1305, 1306, 1372</nodes>
		</tri>
		<tri idx = "1185">
			<nodes>1302, 1303, 1373</nodes>
		</tri>
		<tri idx = "1186">
			<nodes>1303, 1306, 1373</nodes>
		</tri>
		<tri idx = "1187">
			<nodes>1304, 1313, 1373</nodes>
		</tri>
		<tri idx = "1188">
			<nodes>1302, 1304, 1373</nodes>
		</tri>
		<tri idx = "1189">
			<nodes>1306, 1373, 1374</nodes>
		</tri>
		<tri idx = "1190">
			<nodes>1306, 1372, 1374</nodes>
		</tri>
		<tri idx = "1191">
			<nodes>1372, 1374, 1375</nodes>
		</tri>
		<tri idx = "1192">
			<nodes>1313, 1373, 1377</nodes>
		</tri>
		<tri idx = "1193">
			<nodes>1313, 1371, 1377</nodes>
		</tri>
		<tri idx = "1194">
			<nodes>1319, 1363, 1389</nodes>
		</tri>
		<tri idx = "1195">
			<nodes>1319, 1362, 1389</nodes>
		</tri>
		<tri idx = "1196">
			<nodes>1320, 1362, 1389</nodes>
		</tri>
		<tri idx = "1197">
			<nodes>1320, 1389, 1390</nodes>
		</tri>
		<tri idx = "1198">
			<nodes>1320, 1370, 1390</nodes>
		</tri>
		<tri idx = "1199">
			<nodes>1370, 1390, 1391</nodes>
		</tri>
		<tri idx = "1200">
			<nodes>1321, 1322, 1393</nodes>
		</tri>
		<tri idx = "1201">
			<nodes>1321, 1359, 1393</nodes>
		</tri>
		<tri idx = "1202">
			<nodes>1322, 1393, 1394</nodes>
		</tri>
		<tri idx = "1203">
			<nodes>1322, 1355, 1394</nodes>
		</tri>
		<tri idx = "1204">
			<nodes>1393, 1394, 1397</nodes>
		</tri>
		<tri idx = "1205">
			<nodes>1338, 1357, 1408</nodes>
		</tri>
		<tri idx = "1206">
			<nodes>1338, 1343, 1408</nodes>
		</tri>
		<tri idx = "1207">
			<nodes>1366, 1368, 1412</nodes>
		</tri>
		<tri idx = "1208">
			<nodes>1343, 1408, 1413</nodes>
		</tri>
		<tri idx = "1209">
			<nodes>1343, 1413, 1414</nodes>
		</tri>
		<tri idx = "1210">
			<nodes>1343, 1344, 1414</nodes>
		</tri>
		<tri idx = "1211">
			<nodes>1345, 1367, 1414</nodes>
		</tri>
		<tri idx = "1212">
			<nodes>1344, 1345, 1414</nodes>
		</tri>
		<tri idx = "1213">
			<nodes>1367, 1414, 1415</nodes>
		</tri>
		<tri idx = "1214">
			<nodes>1353, 1356, 1424</nodes>
		</tri>
		<tri idx = "1215">
			<nodes>1353, 1355, 1424</nodes>
		</tri>
		<tri idx = "1216">
			<nodes>1355, 1424, 1425</nodes>
		</tri>
		<tri idx = "1217">
			<nodes>1355, 1394, 1425</nodes>
		</tri>
		<tri idx = "1218">
			<nodes>1394, 1397, 1425</nodes>
		</tri>
		<tri idx = "1219">
			<nodes>1356, 1357, 1426</nodes>
		</tri>
		<tri idx = "1220">
			<nodes>1356, 1424, 1426</nodes>
		</tri>
		<tri idx = "1221">
			<nodes>1357, 1408, 1426</nodes>
		</tri>
		<tri idx = "1222">
			<nodes>1359, 1360, 1429</nodes>
		</tri>
		<tri idx = "1223">
			<nodes>1359, 1393, 1429</nodes>
		</tri>
		<tri idx = "1224">
			<nodes>1393, 1397, 1429</nodes>
		</tri>
		<tri idx = "1225">
			<nodes>1363, 1389, 1430</nodes>
		</tri>
		<tri idx = "1226">
			<nodes>1360, 1363, 1430</nodes>
		</tri>
		<tri idx = "1227">
			<nodes>1360, 1429, 1430</nodes>
		</tri>
		<tri idx = "1228">
			<nodes>1389, 1392, 1430</nodes>
		</tri>
		<tri idx = "1229">
			<nodes>1429, 1430, 1431</nodes>
		</tri>
		<tri idx = "1230">
			<nodes>1397, 1429, 1431</nodes>
		</tri>
		<tri idx = "1231">
			<nodes>1366, 1412, 1436</nodes>
		</tri>
		<tri idx = "1232">
			<nodes>1372, 1375, 1436</nodes>
		</tri>
		<tri idx = "1233">
			<nodes>1366, 1372, 1436</nodes>
		</tri>
		<tri idx = "1234">
			<nodes>1375, 1436, 1437</nodes>
		</tri>
		<tri idx = "1235">
			<nodes>1367, 1415, 1438</nodes>
		</tri>
		<tri idx = "1236">
			<nodes>1367, 1368, 1438</nodes>
		</tri>
		<tri idx = "1237">
			<nodes>1412, 1436, 1439</nodes>
		</tri>
		<tri idx = "1238">
			<nodes>1368, 1438, 1440</nodes>
		</tri>
		<tri idx = "1239">
			<nodes>1368, 1412, 1440</nodes>
		</tri>
		<tri idx = "1240">
			<nodes>1412, 1439, 1440</nodes>
		</tri>
		<tri idx = "1241">
			<nodes>1371, 1377, 1442</nodes>
		</tri>
		<tri idx = "1242">
			<nodes>1370, 1391, 1443</nodes>
		</tri>
		<tri idx = "1243">
			<nodes>1371, 1442, 1443</nodes>
		</tri>
		<tri idx = "1244">
			<nodes>1370, 1371, 1443</nodes>
		</tri>
		<tri idx = "1245">
			<nodes>1374, 1375, 1446</nodes>
		</tri>
		<tri idx = "1246">
			<nodes>1373, 1374, 1446</nodes>
		</tri>
		<tri idx = "1247">
			<nodes>1373, 1377, 1446</nodes>
		</tri>
		<tri idx = "1248">
			<nodes>1377, 1442, 1447</nodes>
		</tri>
		<tri idx = "1249">
			<nodes>1377, 1446, 1447</nodes>
		</tri>
		<tri idx = "1250">
			<nodes>1375, 1446, 1448</nodes>
		</tri>
		<tri idx = "1251">
			<nodes>1375, 1437, 1448</nodes>
		</tri>
		<tri idx = "1252">
			<nodes>1442, 1443, 1449</nodes>
		</tri>
		<tri idx = "1253">
			<nodes>1442, 1447, 1449</nodes>
		</tri>
		<tri idx = "1254">
			<nodes>1390, 1391, 1457</nodes>
		</tri>
		<tri idx = "1255">
			<nodes>1391, 1443, 1458</nodes>
		</tri>
		<tri idx = "1256">
			<nodes>1391, 1457, 1458</nodes>
		</tri>
		<tri idx = "1257">
			<nodes>1389, 1392, 1461</nodes>
		</tri>
		<tri idx = "1258">
			<nodes>1389, 1390, 1461</nodes>
		</tri>
		<tri idx = "1259">
			<nodes>1390, 1457, 1461</nodes>
		</tri>
		<tri idx = "1260">
			<nodes>1430, 1431, 1463</nodes>
		</tri>
		<tri idx = "1261">
			<nodes>1392, 1430, 1463</nodes>
		</tri>
		<tri idx = "1262">
			<nodes>1392, 1461, 1464</nodes>
		</tri>
		<tri idx = "1263">
			<nodes>1392, 1463, 1464</nodes>
		</tri>
		<tri idx = "1264">
			<nodes>1431, 1463, 1467</nodes>
		</tri>
		<tri idx = "1265">
			<nodes>1397, 1431, 1468</nodes>
		</tri>
		<tri idx = "1266">
			<nodes>1397, 1425, 1468</nodes>
		</tri>
		<tri idx = "1267">
			<nodes>1431, 1467, 1468</nodes>
		</tri>
		<tri idx = "1268">
			<nodes>1408, 1413, 1474</nodes>
		</tri>
		<tri idx = "1269">
			<nodes>1408, 1426, 1474</nodes>
		</tri>
		<tri idx = "1270">
			<nodes>1415, 1438, 1475</nodes>
		</tri>
		<tri idx = "1271">
			<nodes>1413, 1414, 1479</nodes>
		</tri>
		<tri idx = "1272">
			<nodes>1414, 1415, 1479</nodes>
		</tri>
		<tri idx = "1273">
			<nodes>1415, 1479, 1480</nodes>
		</tri>
		<tri idx = "1274">
			<nodes>1415, 1475, 1480</nodes>
		</tri>
		<tri idx = "1275">
			<nodes>1413, 1474, 1481</nodes>
		</tri>
		<tri idx = "1276">
			<nodes>1413, 1479, 1481</nodes>
		</tri>
		<tri idx = "1277">
			<nodes>1424, 1426, 1488</nodes>
		</tri>
		<tri idx = "1278">
			<nodes>1426, 1474, 1488</nodes>
		</tri>
		<tri idx = "1279">
			<nodes>1424, 1425, 1488</nodes>
		</tri>
		<tri idx = "1280">
			<nodes>1425, 1468, 1488</nodes>
		</tri>
		<tri idx = "1281">
			<nodes>1468, 1488, 1489</nodes>
		</tri>
		<tri idx = "1282">
			<nodes>1467, 1468, 1489</nodes>
		</tri>
		<tri idx = "1283">
			<nodes>1474, 1488, 1490</nodes>
		</tri>
		<tri idx = "1284">
			<nodes>1474, 1481, 1490</nodes>
		</tri>
		<tri idx = "1285">
			<nodes>1467, 1489, 1495</nodes>
		</tri>
		<tri idx = "1286">
			<nodes>1446, 1448, 1496</nodes>
		</tri>
		<tri idx = "1287">
			<nodes>1446, 1447, 1496</nodes>
		</tri>
		<tri idx = "1288">
			<nodes>1447, 1449, 1496</nodes>
		</tri>
		<tri idx = "1289">
			<nodes>1443, 1458, 1497</nodes>
		</tri>
		<tri idx = "1290">
			<nodes>1443, 1449, 1497</nodes>
		</tri>
		<tri idx = "1291">
			<nodes>1449, 1496, 1498</nodes>
		</tri>
		<tri idx = "1292">
			<nodes>1449, 1497, 1498</nodes>
		</tri>
		<tri idx = "1293">
			<nodes>1436, 1439, 1499</nodes>
		</tri>
		<tri idx = "1294">
			<nodes>1436, 1437, 1499</nodes>
		</tri>
		<tri idx = "1295">
			<nodes>1437, 1499, 1500</nodes>
		</tri>
		<tri idx = "1296">
			<nodes>1448, 1496, 1500</nodes>
		</tri>
		<tri idx = "1297">
			<nodes>1437, 1448, 1500</nodes>
		</tri>
		<tri idx = "1298">
			<nodes>1439, 1499, 1501</nodes>
		</tri>
		<tri idx = "1299">
			<nodes>1438, 1475, 1502</nodes>
		</tri>
		<tri idx = "1300">
			<nodes>1439, 1501, 1502</nodes>
		</tri>
		<tri idx = "1301">
			<nodes>1438, 1440, 1502</nodes>
		</tri>
		<tri idx = "1302">
			<nodes>1439, 1440, 1502</nodes>
		</tri>
		<tri idx = "1303">
			<nodes>1461, 1464, 1509</nodes>
		</tri>
		<tri idx = "1304">
			<nodes>1461, 1509, 1511</nodes>
		</tri>
		<tri idx = "1305">
			<nodes>1457, 1461, 1511</nodes>
		</tri>
		<tri idx = "1306">
			<nodes>1457, 1458, 1511</nodes>
		</tri>
		<tri idx = "1307">
			<nodes>1458, 1497, 1512</nodes>
		</tri>
		<tri idx = "1308">
			<nodes>1458, 1511, 1512</nodes>
		</tri>
		<tri idx = "1309">
			<nodes>1467, 1495, 1514</nodes>
		</tri>
		<tri idx = "1310">
			<nodes>1463, 1464, 1514</nodes>
		</tri>
		<tri idx = "1311">
			<nodes>1463, 1467, 1514</nodes>
		</tri>
		<tri idx = "1312">
			<nodes>1464, 1514, 1515</nodes>
		</tri>
		<tri idx = "1313">
			<nodes>1464, 1509, 1515</nodes>
		</tri>
		<tri idx = "1314">
			<nodes>1475, 1480, 1520</nodes>
		</tri>
		<tri idx = "1315">
			<nodes>1475, 1502, 1520</nodes>
		</tri>
		<tri idx = "1316">
			<nodes>1480, 1520, 1522</nodes>
		</tri>
		<tri idx = "1317">
			<nodes>1479, 1480, 1522</nodes>
		</tri>
		<tri idx = "1318">
			<nodes>1479, 1481, 1522</nodes>
		</tri>
		<tri idx = "1319">
			<nodes>1481, 1522, 1523</nodes>
		</tri>
		<tri idx = "1320">
			<nodes>1481, 1490, 1523</nodes>
		</tri>
		<tri idx = "1321">
			<nodes>1488, 1490, 1526</nodes>
		</tri>
		<tri idx = "1322">
			<nodes>1488, 1489, 1526</nodes>
		</tri>
		<tri idx = "1323">
			<nodes>1489, 1526, 1527</nodes>
		</tri>
		<tri idx = "1324">
			<nodes>1489, 1495, 1527</nodes>
		</tri>
		<tri idx = "1325">
			<nodes>1490, 1526, 1528</nodes>
		</tri>
		<tri idx = "1326">
			<nodes>1490, 1523, 1528</nodes>
		</tri>
		<tri idx = "1327">
			<nodes>1495, 1514, 1531</nodes>
		</tri>
		<tri idx = "1328">
			<nodes>1495, 1527, 1531</nodes>
		</tri>
		<tri idx = "1329">
			<nodes>1496, 1500, 1532</nodes>
		</tri>
		<tri idx = "1330">
			<nodes>1496, 1498, 1532</nodes>
		</tri>
		<tri idx = "1331">
			<nodes>1497, 1498, 1533</nodes>
		</tri>
		<tri idx = "1332">
			<nodes>1498, 1532, 1533</nodes>
		</tri>
		<tri idx = "1333">
			<nodes>1497, 1512, 1533</nodes>
		</tri>
		<tri idx = "1334">
			<nodes>1500, 1532, 1534</nodes>
		</tri>
		<tri idx = "1335">
			<nodes>1499, 1500, 1534</nodes>
		</tri>
		<tri idx = "1336">
			<nodes>1499, 1501, 1534</nodes>
		</tri>
		<tri idx = "1337">
			<nodes>1501, 1502, 1535</nodes>
		</tri>
		<tri idx = "1338">
			<nodes>1501, 1534, 1535</nodes>
		</tri>
		<tri idx = "1339">
			<nodes>1502, 1520, 1537</nodes>
		</tri>
		<tri idx = "1340">
			<nodes>1502, 1535, 1537</nodes>
		</tri>
		<tri idx = "1341">
			<nodes>1509, 1511, 1540</nodes>
		</tri>
		<tri idx = "1342">
			<nodes>1509, 1515, 1540</nodes>
		</tri>
		<tri idx = "1343">
			<nodes>1511, 1540, 1541</nodes>
		</tri>
		<tri idx = "1344">
			<nodes>1511, 1512, 1541</nodes>
		</tri>
		<tri idx = "1345">
			<nodes>1512, 1533, 1541</nodes>
		</tri>
		<tri idx = "1346">
			<nodes>1514, 1531, 1542</nodes>
		</tri>
		<tri idx = "1347">
			<nodes>1514, 1515, 1542</nodes>
		</tri>
		<tri idx = "1348">
			<nodes>1515, 1540, 1542</nodes>
		</tri>
		<tri idx = "1349">
			<nodes>1520, 1537, 1545</nodes>
		</tri>
		<tri idx = "1350">
			<nodes>1520, 1522, 1545</nodes>
		</tri>
		<tri idx = "1351">
			<nodes>1522, 1545, 1546</nodes>
		</tri>
		<tri idx = "1352">
			<nodes>1522, 1523, 1546</nodes>
		</tri>
		<tri idx = "1353">
			<nodes>1523, 1528, 1546</nodes>
		</tri>
		<tri idx = "1354">
			<nodes>1526, 1528, 1548</nodes>
		</tri>
		<tri idx = "1355">
			<nodes>1528, 1546, 1548</nodes>
		</tri>
		<tri idx = "1356">
			<nodes>1526, 1527, 1548</nodes>
		</tri>
		<tri idx = "1357">
			<nodes>1527, 1531, 1548</nodes>
		</tri>
		<tri idx = "1358">
			<nodes>1531, 1542, 1549</nodes>
		</tri>
		<tri idx = "1359">
			<nodes>1531, 1548, 1549</nodes>
		</tri>
		<tri idx = "1360">
			<nodes>1534, 1535, 1550</nodes>
		</tri>
		<tri idx = "1361">
			<nodes>1532, 1534, 1550</nodes>
		</tri>
		<tri idx = "1362">
			<nodes>1533, 1541, 1550</nodes>
		</tri>
		<tri idx = "1363">
			<nodes>1532, 1533, 1550</nodes>
		</tri>
		<tri idx = "1364">
			<nodes>1535, 1537, 1551</nodes>
		</tri>
		<tri idx = "1365">
			<nodes>1537, 1545, 1551</nodes>
		</tri>
		<tri idx = "1366">
			<nodes>1535, 1550, 1551</nodes>
		</tri>
		<tri idx = "1367">
			<nodes>1540, 1541, 1552</nodes>
		</tri>
		<tri idx = "1368">
			<nodes>1540, 1542, 1552</nodes>
		</tri>
		<tri idx = "1369">
			<nodes>1542, 1549, 1552</nodes>
		</tri>
		<tri idx = "1370">
			<nodes>1541, 1550, 1552</nodes>
		</tri>
		<tri idx = "1371">
			<nodes>1546, 1548, 1553</nodes>
		</tri>
		<tri idx = "1372">
			<nodes>1545, 1546, 1553</nodes>
		</tri>
		<tri idx = "1373">
			<nodes>1545, 1551, 1553</nodes>
		</tri>
		<tri idx = "1374">
			<nodes>1548, 1553, 1554</nodes>
		</tri>
		<tri idx = "1375">
			<nodes>1551, 1553, 1554</nodes>
		</tri>
		<tri idx = "1376">
			<nodes>1550, 1551, 1554</nodes>
		</tri>
		<tri idx = "1377">
			<nodes>1548, 1549, 1554</nodes>
		</tri>
		<tri idx = "1378">
			<nodes>1549, 1552, 1554</nodes>
		</tri>
		<tri idx = "1379">
			<nodes>1550, 1552, 1554</nodes>
		</tri>
		<tri idx = "1380">
			<nodes>0, 6, 9</nodes>
		</tri>
		<tri idx = "1381">
			<nodes>1, 6, 9</nodes>
		</tri>
		<tri idx = "1382">
			<nodes>0, 1, 9</nodes>
		</tri>
		<tri idx = "1383">
			<nodes>6, 9, 10</nodes>
		</tri>
		<tri idx = "1384">
			<nodes>6, 8, 9</nodes>
		</tri>
		<tri idx = "1385">
			<nodes>8, 9, 10</nodes>
		</tri>
		<tri idx = "1386">
			<nodes>6, 9, 11</nodes>
		</tri>
		<tri idx = "1387">
			<nodes>1, 9, 11</nodes>
		</tri>
		<tri idx = "1388">
			<nodes>9, 10, 11</nodes>
		</tri>
		<tri idx = "1389">
			<nodes>0, 1, 15</nodes>
		</tri>
		<tri idx = "1390">
			<nodes>0, 9, 15</nodes>
		</tri>
		<tri idx = "1391">
			<nodes>1, 9, 15</nodes>
		</tri>
		<tri idx = "1392">
			<nodes>1, 2, 15</nodes>
		</tri>
		<tri idx = "1393">
			<nodes>0, 2, 15</nodes>
		</tri>
		<tri idx = "1394">
			<nodes>11, 12, 17</nodes>
		</tri>
		<tri idx = "1395">
			<nodes>3, 12, 17</nodes>
		</tri>
		<tri idx = "1396">
			<nodes>3, 11, 17</nodes>
		</tri>
		<tri idx = "1397">
			<nodes>1, 11, 17</nodes>
		</tri>
		<tri idx = "1398">
			<nodes>1, 3, 17</nodes>
		</tri>
		<tri idx = "1399">
			<nodes>1, 9, 17</nodes>
		</tri>
		<tri idx = "1400">
			<nodes>9, 15, 17</nodes>
		</tri>
		<tri idx = "1401">
			<nodes>1, 15, 17</nodes>
		</tri>
		<tri idx = "1402">
			<nodes>9, 11, 17</nodes>
		</tri>
		<tri idx = "1403">
			<nodes>12, 17, 18</nodes>
		</tri>
		<tri idx = "1404">
			<nodes>3, 12, 18</nodes>
		</tri>
		<tri idx = "1405">
			<nodes>3, 17, 18</nodes>
		</tri>
		<tri idx = "1406">
			<nodes>12, 16, 18</nodes>
		</tri>
		<tri idx = "1407">
			<nodes>4, 16, 18</nodes>
		</tri>
		<tri idx = "1408">
			<nodes>4, 12, 18</nodes>
		</tri>
		<tri idx = "1409">
			<nodes>3, 4, 18</nodes>
		</tri>
		<tri idx = "1410">
			<nodes>0, 15, 22</nodes>
		</tri>
		<tri idx = "1411">
			<nodes>0, 9, 22</nodes>
		</tri>
		<tri idx = "1412">
			<nodes>9, 15, 22</nodes>
		</tri>
		<tri idx = "1413">
			<nodes>0, 15, 23</nodes>
		</tri>
		<tri idx = "1414">
			<nodes>15, 22, 23</nodes>
		</tri>
		<tri idx = "1415">
			<nodes>0, 22, 23</nodes>
		</tri>
		<tri idx = "1416">
			<nodes>2, 15, 23</nodes>
		</tri>
		<tri idx = "1417">
			<nodes>9, 15, 24</nodes>
		</tri>
		<tri idx = "1418">
			<nodes>9, 17, 24</nodes>
		</tri>
		<tri idx = "1419">
			<nodes>15, 17, 24</nodes>
		</tri>
		<tri idx = "1420">
			<nodes>15, 22, 24</nodes>
		</tri>
		<tri idx = "1421">
			<nodes>9, 22, 24</nodes>
		</tri>
		<tri idx = "1422">
			<nodes>9, 22, 25</nodes>
		</tri>
		<tri idx = "1423">
			<nodes>9, 24, 25</nodes>
		</tri>
		<tri idx = "1424">
			<nodes>22, 24, 25</nodes>
		</tri>
		<tri idx = "1425">
			<nodes>0, 9, 26</nodes>
		</tri>
		<tri idx = "1426">
			<nodes>0, 22, 26</nodes>
		</tri>
		<tri idx = "1427">
			<nodes>9, 22, 26</nodes>
		</tri>
		<tri idx = "1428">
			<nodes>6, 9, 26</nodes>
		</tri>
		<tri idx = "1429">
			<nodes>6, 7, 9</nodes>
		</tri>
		<tri idx = "1430">
			<nodes>7, 9, 26</nodes>
		</tri>
		<tri idx = "1431">
			<nodes>22, 25, 26</nodes>
		</tri>
		<tri idx = "1432">
			<nodes>9, 25, 26</nodes>
		</tri>
		<tri idx = "1433">
			<nodes>7, 25, 26</nodes>
		</tri>
		<tri idx = "1434">
			<nodes>7, 9, 25</nodes>
		</tri>
		<tri idx = "1435">
			<nodes>0, 22, 27</nodes>
		</tri>
		<tri idx = "1436">
			<nodes>22, 26, 27</nodes>
		</tri>
		<tri idx = "1437">
			<nodes>22, 23, 27</nodes>
		</tri>
		<tri idx = "1438">
			<nodes>25, 26, 27</nodes>
		</tri>
		<tri idx = "1439">
			<nodes>22, 25, 27</nodes>
		</tri>
		<tri idx = "1440">
			<nodes>7, 25, 28</nodes>
		</tri>
		<tri idx = "1441">
			<nodes>25, 26, 28</nodes>
		</tri>
		<tri idx = "1442">
			<nodes>23, 30, 31</nodes>
		</tri>
		<tri idx = "1443">
			<nodes>5, 23, 31</nodes>
		</tri>
		<tri idx = "1444">
			<nodes>5, 30, 31</nodes>
		</tri>
		<tri idx = "1445">
			<nodes>2, 23, 31</nodes>
		</tri>
		<tri idx = "1446">
			<nodes>15, 23, 31</nodes>
		</tri>
		<tri idx = "1447">
			<nodes>2, 15, 31</nodes>
		</tri>
		<tri idx = "1448">
			<nodes>22, 23, 31</nodes>
		</tri>
		<tri idx = "1449">
			<nodes>15, 22, 31</nodes>
		</tri>
		<tri idx = "1450">
			<nodes>22, 24, 31</nodes>
		</tri>
		<tri idx = "1451">
			<nodes>15, 24, 31</nodes>
		</tri>
		<tri idx = "1452">
			<nodes>2, 5, 31</nodes>
		</tri>
		<tri idx = "1453">
			<nodes>29, 30, 31</nodes>
		</tri>
		<tri idx = "1454">
			<nodes>23, 29, 31</nodes>
		</tri>
		<tri idx = "1455">
			<nodes>3, 17, 32</nodes>
		</tri>
		<tri idx = "1456">
			<nodes>1, 17, 32</nodes>
		</tri>
		<tri idx = "1457">
			<nodes>2, 15, 32</nodes>
		</tri>
		<tri idx = "1458">
			<nodes>1, 15, 32</nodes>
		</tri>
		<tri idx = "1459">
			<nodes>2, 31, 32</nodes>
		</tri>
		<tri idx = "1460">
			<nodes>5, 31, 32</nodes>
		</tri>
		<tri idx = "1461">
			<nodes>15, 17, 32</nodes>
		</tri>
		<tri idx = "1462">
			<nodes>15, 31, 32</nodes>
		</tri>
		<tri idx = "1463">
			<nodes>3, 18, 34</nodes>
		</tri>
		<tri idx = "1464">
			<nodes>3, 4, 34</nodes>
		</tri>
		<tri idx = "1465">
			<nodes>4, 18, 34</nodes>
		</tri>
		<tri idx = "1466">
			<nodes>3, 17, 34</nodes>
		</tri>
		<tri idx = "1467">
			<nodes>17, 18, 34</nodes>
		</tri>
		<tri idx = "1468">
			<nodes>3, 32, 34</nodes>
		</tri>
		<tri idx = "1469">
			<nodes>17, 32, 34</nodes>
		</tri>
		<tri idx = "1470">
			<nodes>3, 33, 34</nodes>
		</tri>
		<tri idx = "1471">
			<nodes>4, 33, 34</nodes>
		</tri>
		<tri idx = "1472">
			<nodes>32, 33, 34</nodes>
		</tri>
		<tri idx = "1473">
			<nodes>4, 34, 35</nodes>
		</tri>
		<tri idx = "1474">
			<nodes>33, 34, 35</nodes>
		</tri>
		<tri idx = "1475">
			<nodes>16, 18, 35</nodes>
		</tri>
		<tri idx = "1476">
			<nodes>4, 18, 35</nodes>
		</tri>
		<tri idx = "1477">
			<nodes>18, 34, 35</nodes>
		</tri>
		<tri idx = "1478">
			<nodes>31, 32, 36</nodes>
		</tri>
		<tri idx = "1479">
			<nodes>5, 31, 36</nodes>
		</tri>
		<tri idx = "1480">
			<nodes>5, 31, 37</nodes>
		</tri>
		<tri idx = "1481">
			<nodes>30, 31, 37</nodes>
		</tri>
		<tri idx = "1482">
			<nodes>31, 36, 37</nodes>
		</tri>
		<tri idx = "1483">
			<nodes>6, 9, 42</nodes>
		</tri>
		<tri idx = "1484">
			<nodes>8, 9, 42</nodes>
		</tri>
		<tri idx = "1485">
			<nodes>7, 9, 42</nodes>
		</tri>
		<tri idx = "1486">
			<nodes>25, 28, 46</nodes>
		</tri>
		<tri idx = "1487">
			<nodes>7, 25, 46</nodes>
		</tri>
		<tri idx = "1488">
			<nodes>42, 45, 47</nodes>
		</tri>
		<tri idx = "1489">
			<nodes>7, 42, 47</nodes>
		</tri>
		<tri idx = "1490">
			<nodes>7, 45, 47</nodes>
		</tri>
		<tri idx = "1491">
			<nodes>7, 46, 47</nodes>
		</tri>
		<tri idx = "1492">
			<nodes>45, 46, 47</nodes>
		</tri>
		<tri idx = "1493">
			<nodes>9, 42, 47</nodes>
		</tri>
		<tri idx = "1494">
			<nodes>7, 9, 47</nodes>
		</tri>
		<tri idx = "1495">
			<nodes>25, 46, 47</nodes>
		</tri>
		<tri idx = "1496">
			<nodes>7, 25, 47</nodes>
		</tri>
		<tri idx = "1497">
			<nodes>9, 25, 47</nodes>
		</tri>
		<tri idx = "1498">
			<nodes>9, 25, 50</nodes>
		</tri>
		<tri idx = "1499">
			<nodes>9, 24, 50</nodes>
		</tri>
		<tri idx = "1500">
			<nodes>24, 25, 50</nodes>
		</tri>
		<tri idx = "1501">
			<nodes>9, 17, 50</nodes>
		</tri>
		<tri idx = "1502">
			<nodes>17, 24, 50</nodes>
		</tri>
		<tri idx = "1503">
			<nodes>21, 43, 51</nodes>
		</tri>
		<tri idx = "1504">
			<nodes>8, 21, 51</nodes>
		</tri>
		<tri idx = "1505">
			<nodes>8, 43, 51</nodes>
		</tri>
		<tri idx = "1506">
			<nodes>19, 21, 51</nodes>
		</tri>
		<tri idx = "1507">
			<nodes>8, 19, 51</nodes>
		</tri>
		<tri idx = "1508">
			<nodes>8, 42, 51</nodes>
		</tri>
		<tri idx = "1509">
			<nodes>42, 43, 51</nodes>
		</tri>
		<tri idx = "1510">
			<nodes>42, 43, 47</nodes>
		</tri>
		<tri idx = "1511">
			<nodes>43, 47, 51</nodes>
		</tri>
		<tri idx = "1512">
			<nodes>42, 47, 51</nodes>
		</tri>
		<tri idx = "1513">
			<nodes>10, 19, 51</nodes>
		</tri>
		<tri idx = "1514">
			<nodes>8, 10, 51</nodes>
		</tri>
		<tri idx = "1515">
			<nodes>42, 47, 53</nodes>
		</tri>
		<tri idx = "1516">
			<nodes>9, 47, 53</nodes>
		</tri>
		<tri idx = "1517">
			<nodes>9, 42, 53</nodes>
		</tri>
		<tri idx = "1518">
			<nodes>42, 51, 53</nodes>
		</tri>
		<tri idx = "1519">
			<nodes>47, 51, 53</nodes>
		</tri>
		<tri idx = "1520">
			<nodes>9, 17, 53</nodes>
		</tri>
		<tri idx = "1521">
			<nodes>9, 50, 53</nodes>
		</tri>
		<tri idx = "1522">
			<nodes>17, 50, 53</nodes>
		</tri>
		<tri idx = "1523">
			<nodes>8, 42, 53</nodes>
		</tri>
		<tri idx = "1524">
			<nodes>8, 51, 53</nodes>
		</tri>
		<tri idx = "1525">
			<nodes>8, 9, 53</nodes>
		</tri>
		<tri idx = "1526">
			<nodes>8, 10, 53</nodes>
		</tri>
		<tri idx = "1527">
			<nodes>9, 10, 53</nodes>
		</tri>
		<tri idx = "1528">
			<nodes>25, 47, 53</nodes>
		</tri>
		<tri idx = "1529">
			<nodes>9, 25, 53</nodes>
		</tri>
		<tri idx = "1530">
			<nodes>25, 50, 53</nodes>
		</tri>
		<tri idx = "1531">
			<nodes>10, 51, 53</nodes>
		</tri>
		<tri idx = "1532">
			<nodes>19, 40, 54</nodes>
		</tri>
		<tri idx = "1533">
			<nodes>10, 40, 54</nodes>
		</tri>
		<tri idx = "1534">
			<nodes>10, 19, 54</nodes>
		</tri>
		<tri idx = "1535">
			<nodes>11, 13, 54</nodes>
		</tri>
		<tri idx = "1536">
			<nodes>10, 11, 54</nodes>
		</tri>
		<tri idx = "1537">
			<nodes>10, 13, 54</nodes>
		</tri>
		<tri idx = "1538">
			<nodes>17, 53, 54</nodes>
		</tri>
		<tri idx = "1539">
			<nodes>9, 53, 54</nodes>
		</tri>
		<tri idx = "1540">
			<nodes>9, 17, 54</nodes>
		</tri>
		<tri idx = "1541">
			<nodes>13, 40, 54</nodes>
		</tri>
		<tri idx = "1542">
			<nodes>12, 13, 54</nodes>
		</tri>
		<tri idx = "1543">
			<nodes>11, 12, 54</nodes>
		</tri>
		<tri idx = "1544">
			<nodes>11, 17, 54</nodes>
		</tri>
		<tri idx = "1545">
			<nodes>12, 17, 54</nodes>
		</tri>
		<tri idx = "1546">
			<nodes>9, 11, 54</nodes>
		</tri>
		<tri idx = "1547">
			<nodes>9, 10, 54</nodes>
		</tri>
		<tri idx = "1548">
			<nodes>10, 53, 54</nodes>
		</tri>
		<tri idx = "1549">
			<nodes>51, 53, 54</nodes>
		</tri>
		<tri idx = "1550">
			<nodes>10, 51, 54</nodes>
		</tri>
		<tri idx = "1551">
			<nodes>19, 51, 54</nodes>
		</tri>
		<tri idx = "1552">
			<nodes>13, 14, 57</nodes>
		</tri>
		<tri idx = "1553">
			<nodes>12, 14, 57</nodes>
		</tri>
		<tri idx = "1554">
			<nodes>12, 13, 57</nodes>
		</tri>
		<tri idx = "1555">
			<nodes>14, 16, 57</nodes>
		</tri>
		<tri idx = "1556">
			<nodes>12, 16, 57</nodes>
		</tri>
		<tri idx = "1557">
			<nodes>14, 40, 57</nodes>
		</tri>
		<tri idx = "1558">
			<nodes>13, 40, 57</nodes>
		</tri>
		<tri idx = "1559">
			<nodes>12, 17, 57</nodes>
		</tri>
		<tri idx = "1560">
			<nodes>17, 54, 57</nodes>
		</tri>
		<tri idx = "1561">
			<nodes>12, 54, 57</nodes>
		</tri>
		<tri idx = "1562">
			<nodes>40, 54, 57</nodes>
		</tri>
		<tri idx = "1563">
			<nodes>13, 54, 57</nodes>
		</tri>
		<tri idx = "1564">
			<nodes>12, 18, 57</nodes>
		</tri>
		<tri idx = "1565">
			<nodes>17, 18, 57</nodes>
		</tri>
		<tri idx = "1566">
			<nodes>16, 18, 57</nodes>
		</tri>
		<tri idx = "1567">
			<nodes>14, 57, 58</nodes>
		</tri>
		<tri idx = "1568">
			<nodes>40, 57, 58</nodes>
		</tri>
		<tri idx = "1569">
			<nodes>14, 57, 59</nodes>
		</tri>
		<tri idx = "1570">
			<nodes>57, 58, 59</nodes>
		</tri>
		<tri idx = "1571">
			<nodes>16, 57, 59</nodes>
		</tri>
		<tri idx = "1572">
			<nodes>15, 32, 60</nodes>
		</tri>
		<tri idx = "1573">
			<nodes>15, 31, 60</nodes>
		</tri>
		<tri idx = "1574">
			<nodes>31, 32, 60</nodes>
		</tri>
		<tri idx = "1575">
			<nodes>17, 32, 60</nodes>
		</tri>
		<tri idx = "1576">
			<nodes>15, 17, 60</nodes>
		</tri>
		<tri idx = "1577">
			<nodes>17, 34, 60</nodes>
		</tri>
		<tri idx = "1578">
			<nodes>18, 34, 60</nodes>
		</tri>
		<tri idx = "1579">
			<nodes>17, 18, 60</nodes>
		</tri>
		<tri idx = "1580">
			<nodes>32, 36, 60</nodes>
		</tri>
		<tri idx = "1581">
			<nodes>31, 36, 60</nodes>
		</tri>
		<tri idx = "1582">
			<nodes>32, 34, 60</nodes>
		</tri>
		<tri idx = "1583">
			<nodes>32, 34, 36</nodes>
		</tri>
		<tri idx = "1584">
			<nodes>34, 36, 60</nodes>
		</tri>
		<tri idx = "1585">
			<nodes>17, 24, 60</nodes>
		</tri>
		<tri idx = "1586">
			<nodes>15, 24, 60</nodes>
		</tri>
		<tri idx = "1587">
			<nodes>24, 31, 60</nodes>
		</tri>
		<tri idx = "1588">
			<nodes>16, 59, 62</nodes>
		</tri>
		<tri idx = "1589">
			<nodes>16, 57, 62</nodes>
		</tri>
		<tri idx = "1590">
			<nodes>57, 59, 62</nodes>
		</tri>
		<tri idx = "1591">
			<nodes>35, 61, 62</nodes>
		</tri>
		<tri idx = "1592">
			<nodes>35, 39, 61</nodes>
		</tri>
		<tri idx = "1593">
			<nodes>39, 61, 62</nodes>
		</tri>
		<tri idx = "1594">
			<nodes>35, 39, 62</nodes>
		</tri>
		<tri idx = "1595">
			<nodes>34, 61, 62</nodes>
		</tri>
		<tri idx = "1596">
			<nodes>34, 35, 61</nodes>
		</tri>
		<tri idx = "1597">
			<nodes>34, 35, 62</nodes>
		</tri>
		<tri idx = "1598">
			<nodes>16, 35, 62</nodes>
		</tri>
		<tri idx = "1599">
			<nodes>16, 39, 62</nodes>
		</tri>
		<tri idx = "1600">
			<nodes>34, 60, 62</nodes>
		</tri>
		<tri idx = "1601">
			<nodes>60, 61, 62</nodes>
		</tri>
		<tri idx = "1602">
			<nodes>34, 60, 61</nodes>
		</tri>
		<tri idx = "1603">
			<nodes>18, 34, 62</nodes>
		</tri>
		<tri idx = "1604">
			<nodes>18, 60, 62</nodes>
		</tri>
		<tri idx = "1605">
			<nodes>16, 18, 62</nodes>
		</tri>
		<tri idx = "1606">
			<nodes>18, 57, 62</nodes>
		</tri>
		<tri idx = "1607">
			<nodes>18, 35, 62</nodes>
		</tri>
		<tri idx = "1608">
			<nodes>16, 62, 63</nodes>
		</tri>
		<tri idx = "1609">
			<nodes>59, 62, 63</nodes>
		</tri>
		<tri idx = "1610">
			<nodes>39, 62, 63</nodes>
		</tri>
		<tri idx = "1611">
			<nodes>17, 60, 64</nodes>
		</tri>
		<tri idx = "1612">
			<nodes>18, 60, 64</nodes>
		</tri>
		<tri idx = "1613">
			<nodes>17, 18, 64</nodes>
		</tri>
		<tri idx = "1614">
			<nodes>17, 54, 64</nodes>
		</tri>
		<tri idx = "1615">
			<nodes>17, 57, 64</nodes>
		</tri>
		<tri idx = "1616">
			<nodes>54, 57, 64</nodes>
		</tri>
		<tri idx = "1617">
			<nodes>60, 62, 64</nodes>
		</tri>
		<tri idx = "1618">
			<nodes>18, 62, 64</nodes>
		</tri>
		<tri idx = "1619">
			<nodes>17, 53, 64</nodes>
		</tri>
		<tri idx = "1620">
			<nodes>53, 54, 64</nodes>
		</tri>
		<tri idx = "1621">
			<nodes>57, 62, 64</nodes>
		</tri>
		<tri idx = "1622">
			<nodes>18, 57, 64</nodes>
		</tri>
		<tri idx = "1623">
			<nodes>50, 53, 64</nodes>
		</tri>
		<tri idx = "1624">
			<nodes>17, 50, 64</nodes>
		</tri>
		<tri idx = "1625">
			<nodes>24, 60, 64</nodes>
		</tri>
		<tri idx = "1626">
			<nodes>17, 24, 64</nodes>
		</tri>
		<tri idx = "1627">
			<nodes>24, 50, 64</nodes>
		</tri>
		<tri idx = "1628">
			<nodes>62, 64, 65</nodes>
		</tri>
		<tri idx = "1629">
			<nodes>57, 64, 65</nodes>
		</tri>
		<tri idx = "1630">
			<nodes>57, 62, 65</nodes>
		</tri>
		<tri idx = "1631">
			<nodes>54, 57, 66</nodes>
		</tri>
		<tri idx = "1632">
			<nodes>40, 54, 66</nodes>
		</tri>
		<tri idx = "1633">
			<nodes>40, 57, 66</nodes>
		</tri>
		<tri idx = "1634">
			<nodes>52, 55, 66</nodes>
		</tri>
		<tri idx = "1635">
			<nodes>20, 55, 66</nodes>
		</tri>
		<tri idx = "1636">
			<nodes>20, 52, 66</nodes>
		</tri>
		<tri idx = "1637">
			<nodes>20, 40, 66</nodes>
		</tri>
		<tri idx = "1638">
			<nodes>19, 40, 66</nodes>
		</tri>
		<tri idx = "1639">
			<nodes>19, 20, 66</nodes>
		</tri>
		<tri idx = "1640">
			<nodes>40, 56, 66</nodes>
		</tri>
		<tri idx = "1641">
			<nodes>20, 56, 66</nodes>
		</tri>
		<tri idx = "1642">
			<nodes>19, 54, 66</nodes>
		</tri>
		<tri idx = "1643">
			<nodes>40, 58, 66</nodes>
		</tri>
		<tri idx = "1644">
			<nodes>57, 58, 66</nodes>
		</tri>
		<tri idx = "1645">
			<nodes>19, 21, 66</nodes>
		</tri>
		<tri idx = "1646">
			<nodes>21, 51, 66</nodes>
		</tri>
		<tri idx = "1647">
			<nodes>19, 51, 66</nodes>
		</tri>
		<tri idx = "1648">
			<nodes>20, 21, 66</nodes>
		</tri>
		<tri idx = "1649">
			<nodes>53, 54, 66</nodes>
		</tri>
		<tri idx = "1650">
			<nodes>51, 53, 66</nodes>
		</tri>
		<tri idx = "1651">
			<nodes>51, 54, 66</nodes>
		</tri>
		<tri idx = "1652">
			<nodes>55, 56, 66</nodes>
		</tri>
		<tri idx = "1653">
			<nodes>21, 52, 66</nodes>
		</tri>
		<tri idx = "1654">
			<nodes>39, 62, 67</nodes>
		</tri>
		<tri idx = "1655">
			<nodes>39, 61, 67</nodes>
		</tri>
		<tri idx = "1656">
			<nodes>61, 62, 67</nodes>
		</tri>
		<tri idx = "1657">
			<nodes>62, 63, 68</nodes>
		</tri>
		<tri idx = "1658">
			<nodes>39, 62, 68</nodes>
		</tri>
		<tri idx = "1659">
			<nodes>39, 67, 68</nodes>
		</tri>
		<tri idx = "1660">
			<nodes>62, 67, 68</nodes>
		</tri>
		<tri idx = "1661">
			<nodes>43, 47, 69</nodes>
		</tri>
		<tri idx = "1662">
			<nodes>43, 51, 69</nodes>
		</tri>
		<tri idx = "1663">
			<nodes>47, 51, 69</nodes>
		</tri>
		<tri idx = "1664">
			<nodes>21, 44, 69</nodes>
		</tri>
		<tri idx = "1665">
			<nodes>44, 52, 69</nodes>
		</tri>
		<tri idx = "1666">
			<nodes>21, 52, 69</nodes>
		</tri>
		<tri idx = "1667">
			<nodes>52, 66, 69</nodes>
		</tri>
		<tri idx = "1668">
			<nodes>21, 66, 69</nodes>
		</tri>
		<tri idx = "1669">
			<nodes>43, 44, 69</nodes>
		</tri>
		<tri idx = "1670">
			<nodes>21, 43, 69</nodes>
		</tri>
		<tri idx = "1671">
			<nodes>21, 51, 69</nodes>
		</tri>
		<tri idx = "1672">
			<nodes>51, 66, 69</nodes>
		</tri>
		<tri idx = "1673">
			<nodes>22, 31, 70</nodes>
		</tri>
		<tri idx = "1674">
			<nodes>24, 31, 70</nodes>
		</tri>
		<tri idx = "1675">
			<nodes>22, 24, 70</nodes>
		</tri>
		<tri idx = "1676">
			<nodes>25, 27, 70</nodes>
		</tri>
		<tri idx = "1677">
			<nodes>22, 25, 70</nodes>
		</tri>
		<tri idx = "1678">
			<nodes>22, 27, 70</nodes>
		</tri>
		<tri idx = "1679">
			<nodes>25, 50, 70</nodes>
		</tri>
		<tri idx = "1680">
			<nodes>24, 25, 70</nodes>
		</tri>
		<tri idx = "1681">
			<nodes>24, 50, 70</nodes>
		</tri>
		<tri idx = "1682">
			<nodes>23, 29, 70</nodes>
		</tri>
		<tri idx = "1683">
			<nodes>23, 27, 70</nodes>
		</tri>
		<tri idx = "1684">
			<nodes>27, 29, 70</nodes>
		</tri>
		<tri idx = "1685">
			<nodes>22, 23, 70</nodes>
		</tri>
		<tri idx = "1686">
			<nodes>23, 31, 70</nodes>
		</tri>
		<tri idx = "1687">
			<nodes>29, 31, 70</nodes>
		</tri>
		<tri idx = "1688">
			<nodes>31, 60, 71</nodes>
		</tri>
		<tri idx = "1689">
			<nodes>24, 60, 71</nodes>
		</tri>
		<tri idx = "1690">
			<nodes>24, 31, 71</nodes>
		</tri>
		<tri idx = "1691">
			<nodes>50, 64, 71</nodes>
		</tri>
		<tri idx = "1692">
			<nodes>24, 64, 71</nodes>
		</tri>
		<tri idx = "1693">
			<nodes>24, 50, 71</nodes>
		</tri>
		<tri idx = "1694">
			<nodes>60, 64, 71</nodes>
		</tri>
		<tri idx = "1695">
			<nodes>50, 70, 71</nodes>
		</tri>
		<tri idx = "1696">
			<nodes>24, 70, 71</nodes>
		</tri>
		<tri idx = "1697">
			<nodes>31, 70, 71</nodes>
		</tri>
		<tri idx = "1698">
			<nodes>28, 41, 72</nodes>
		</tri>
		<tri idx = "1699">
			<nodes>41, 46, 72</nodes>
		</tri>
		<tri idx = "1700">
			<nodes>28, 46, 72</nodes>
		</tri>
		<tri idx = "1701">
			<nodes>41, 49, 72</nodes>
		</tri>
		<tri idx = "1702">
			<nodes>46, 49, 72</nodes>
		</tri>
		<tri idx = "1703">
			<nodes>25, 46, 72</nodes>
		</tri>
		<tri idx = "1704">
			<nodes>25, 28, 72</nodes>
		</tri>
		<tri idx = "1705">
			<nodes>46, 47, 72</nodes>
		</tri>
		<tri idx = "1706">
			<nodes>25, 47, 72</nodes>
		</tri>
		<tri idx = "1707">
			<nodes>47, 53, 73</nodes>
		</tri>
		<tri idx = "1708">
			<nodes>25, 47, 73</nodes>
		</tri>
		<tri idx = "1709">
			<nodes>25, 53, 73</nodes>
		</tri>
		<tri idx = "1710">
			<nodes>70, 72, 73</nodes>
		</tri>
		<tri idx = "1711">
			<nodes>25, 70, 72</nodes>
		</tri>
		<tri idx = "1712">
			<nodes>25, 70, 73</nodes>
		</tri>
		<tri idx = "1713">
			<nodes>25, 72, 73</nodes>
		</tri>
		<tri idx = "1714">
			<nodes>47, 72, 73</nodes>
		</tri>
		<tri idx = "1715">
			<nodes>50, 53, 73</nodes>
		</tri>
		<tri idx = "1716">
			<nodes>25, 50, 73</nodes>
		</tri>
		<tri idx = "1717">
			<nodes>50, 70, 73</nodes>
		</tri>
		<tri idx = "1718">
			<nodes>70, 71, 74</nodes>
		</tri>
		<tri idx = "1719">
			<nodes>31, 70, 74</nodes>
		</tri>
		<tri idx = "1720">
			<nodes>31, 71, 74</nodes>
		</tri>
		<tri idx = "1721">
			<nodes>29, 30, 74</nodes>
		</tri>
		<tri idx = "1722">
			<nodes>29, 31, 74</nodes>
		</tri>
		<tri idx = "1723">
			<nodes>30, 31, 74</nodes>
		</tri>
		<tri idx = "1724">
			<nodes>29, 70, 74</nodes>
		</tri>
		<tri idx = "1725">
			<nodes>60, 71, 74</nodes>
		</tri>
		<tri idx = "1726">
			<nodes>31, 60, 74</nodes>
		</tri>
		<tri idx = "1727">
			<nodes>30, 38, 74</nodes>
		</tri>
		<tri idx = "1728">
			<nodes>30, 37, 74</nodes>
		</tri>
		<tri idx = "1729">
			<nodes>37, 38, 74</nodes>
		</tri>
		<tri idx = "1730">
			<nodes>31, 37, 74</nodes>
		</tri>
		<tri idx = "1731">
			<nodes>25, 27, 75</nodes>
		</tri>
		<tri idx = "1732">
			<nodes>25, 70, 75</nodes>
		</tri>
		<tri idx = "1733">
			<nodes>27, 70, 75</nodes>
		</tri>
		<tri idx = "1734">
			<nodes>25, 26, 75</nodes>
		</tri>
		<tri idx = "1735">
			<nodes>29, 70, 75</nodes>
		</tri>
		<tri idx = "1736">
			<nodes>25, 28, 75</nodes>
		</tri>
		<tri idx = "1737">
			<nodes>28, 72, 75</nodes>
		</tri>
		<tri idx = "1738">
			<nodes>25, 72, 75</nodes>
		</tri>
		<tri idx = "1739">
			<nodes>70, 72, 75</nodes>
		</tri>
		<tri idx = "1740">
			<nodes>72, 75, 76</nodes>
		</tri>
		<tri idx = "1741">
			<nodes>28, 72, 76</nodes>
		</tri>
		<tri idx = "1742">
			<nodes>41, 72, 76</nodes>
		</tri>
		<tri idx = "1743">
			<nodes>29, 74, 77</nodes>
		</tri>
		<tri idx = "1744">
			<nodes>29, 70, 77</nodes>
		</tri>
		<tri idx = "1745">
			<nodes>70, 74, 77</nodes>
		</tri>
		<tri idx = "1746">
			<nodes>70, 72, 77</nodes>
		</tri>
		<tri idx = "1747">
			<nodes>70, 75, 77</nodes>
		</tri>
		<tri idx = "1748">
			<nodes>72, 75, 77</nodes>
		</tri>
		<tri idx = "1749">
			<nodes>75, 76, 77</nodes>
		</tri>
		<tri idx = "1750">
			<nodes>72, 76, 77</nodes>
		</tri>
		<tri idx = "1751">
			<nodes>29, 75, 77</nodes>
		</tri>
		<tri idx = "1752">
			<nodes>29, 74, 78</nodes>
		</tri>
		<tri idx = "1753">
			<nodes>29, 77, 78</nodes>
		</tri>
		<tri idx = "1754">
			<nodes>74, 77, 78</nodes>
		</tri>
		<tri idx = "1755">
			<nodes>30, 74, 78</nodes>
		</tri>
		<tri idx = "1756">
			<nodes>29, 77, 79</nodes>
		</tri>
		<tri idx = "1757">
			<nodes>77, 78, 79</nodes>
		</tri>
		<tri idx = "1758">
			<nodes>75, 77, 79</nodes>
		</tri>
		<tri idx = "1759">
			<nodes>30, 74, 81</nodes>
		</tri>
		<tri idx = "1760">
			<nodes>38, 74, 81</nodes>
		</tri>
		<tri idx = "1761">
			<nodes>74, 78, 81</nodes>
		</tri>
		<tri idx = "1762">
			<nodes>74, 81, 82</nodes>
		</tri>
		<tri idx = "1763">
			<nodes>38, 74, 82</nodes>
		</tri>
		<tri idx = "1764">
			<nodes>38, 82, 83</nodes>
		</tri>
		<tri idx = "1765">
			<nodes>74, 82, 83</nodes>
		</tri>
		<tri idx = "1766">
			<nodes>38, 74, 83</nodes>
		</tri>
		<tri idx = "1767">
			<nodes>60, 74, 83</nodes>
		</tri>
		<tri idx = "1768">
			<nodes>71, 74, 83</nodes>
		</tri>
		<tri idx = "1769">
			<nodes>60, 71, 83</nodes>
		</tri>
		<tri idx = "1770">
			<nodes>38, 74, 84</nodes>
		</tri>
		<tri idx = "1771">
			<nodes>38, 83, 84</nodes>
		</tri>
		<tri idx = "1772">
			<nodes>74, 83, 84</nodes>
		</tri>
		<tri idx = "1773">
			<nodes>60, 83, 84</nodes>
		</tri>
		<tri idx = "1774">
			<nodes>60, 74, 84</nodes>
		</tri>
		<tri idx = "1775">
			<nodes>37, 38, 84</nodes>
		</tri>
		<tri idx = "1776">
			<nodes>37, 74, 84</nodes>
		</tri>
		<tri idx = "1777">
			<nodes>36, 60, 84</nodes>
		</tri>
		<tri idx = "1778">
			<nodes>31, 36, 84</nodes>
		</tri>
		<tri idx = "1779">
			<nodes>31, 60, 84</nodes>
		</tri>
		<tri idx = "1780">
			<nodes>34, 36, 84</nodes>
		</tri>
		<tri idx = "1781">
			<nodes>34, 60, 84</nodes>
		</tri>
		<tri idx = "1782">
			<nodes>36, 37, 84</nodes>
		</tri>
		<tri idx = "1783">
			<nodes>31, 37, 84</nodes>
		</tri>
		<tri idx = "1784">
			<nodes>60, 61, 84</nodes>
		</tri>
		<tri idx = "1785">
			<nodes>34, 61, 84</nodes>
		</tri>
		<tri idx = "1786">
			<nodes>31, 74, 84</nodes>
		</tri>
		<tri idx = "1787">
			<nodes>34, 35, 85</nodes>
		</tri>
		<tri idx = "1788">
			<nodes>33, 34, 85</nodes>
		</tri>
		<tri idx = "1789">
			<nodes>32, 34, 85</nodes>
		</tri>
		<tri idx = "1790">
			<nodes>34, 36, 85</nodes>
		</tri>
		<tri idx = "1791">
			<nodes>36, 84, 85</nodes>
		</tri>
		<tri idx = "1792">
			<nodes>34, 84, 85</nodes>
		</tri>
		<tri idx = "1793">
			<nodes>34, 61, 86</nodes>
		</tri>
		<tri idx = "1794">
			<nodes>61, 84, 86</nodes>
		</tri>
		<tri idx = "1795">
			<nodes>34, 84, 86</nodes>
		</tri>
		<tri idx = "1796">
			<nodes>39, 61, 86</nodes>
		</tri>
		<tri idx = "1797">
			<nodes>35, 61, 86</nodes>
		</tri>
		<tri idx = "1798">
			<nodes>34, 85, 86</nodes>
		</tri>
		<tri idx = "1799">
			<nodes>84, 85, 86</nodes>
		</tri>
		<tri idx = "1800">
			<nodes>34, 35, 86</nodes>
		</tri>
		<tri idx = "1801">
			<nodes>36, 84, 87</nodes>
		</tri>
		<tri idx = "1802">
			<nodes>37, 84, 87</nodes>
		</tri>
		<tri idx = "1803">
			<nodes>84, 85, 87</nodes>
		</tri>
		<tri idx = "1804">
			<nodes>38, 84, 87</nodes>
		</tri>
		<tri idx = "1805">
			<nodes>61, 84, 88</nodes>
		</tri>
		<tri idx = "1806">
			<nodes>61, 86, 88</nodes>
		</tri>
		<tri idx = "1807">
			<nodes>84, 86, 88</nodes>
		</tri>
		<tri idx = "1808">
			<nodes>38, 84, 89</nodes>
		</tri>
		<tri idx = "1809">
			<nodes>83, 84, 89</nodes>
		</tri>
		<tri idx = "1810">
			<nodes>38, 83, 89</nodes>
		</tri>
		<tri idx = "1811">
			<nodes>84, 88, 89</nodes>
		</tri>
		<tri idx = "1812">
			<nodes>84, 87, 88</nodes>
		</tri>
		<tri idx = "1813">
			<nodes>84, 87, 89</nodes>
		</tri>
		<tri idx = "1814">
			<nodes>87, 88, 89</nodes>
		</tri>
		<tri idx = "1815">
			<nodes>82, 83, 89</nodes>
		</tri>
		<tri idx = "1816">
			<nodes>83, 84, 88</nodes>
		</tri>
		<tri idx = "1817">
			<nodes>83, 88, 89</nodes>
		</tri>
		<tri idx = "1818">
			<nodes>39, 61, 90</nodes>
		</tri>
		<tri idx = "1819">
			<nodes>61, 86, 90</nodes>
		</tri>
		<tri idx = "1820">
			<nodes>61, 88, 90</nodes>
		</tri>
		<tri idx = "1821">
			<nodes>86, 88, 90</nodes>
		</tri>
		<tri idx = "1822">
			<nodes>39, 67, 90</nodes>
		</tri>
		<tri idx = "1823">
			<nodes>61, 67, 90</nodes>
		</tri>
		<tri idx = "1824">
			<nodes>67, 68, 90</nodes>
		</tri>
		<tri idx = "1825">
			<nodes>40, 66, 91</nodes>
		</tri>
		<tri idx = "1826">
			<nodes>56, 66, 91</nodes>
		</tri>
		<tri idx = "1827">
			<nodes>58, 66, 91</nodes>
		</tri>
		<tri idx = "1828">
			<nodes>67, 90, 95</nodes>
		</tri>
		<tri idx = "1829">
			<nodes>61, 90, 95</nodes>
		</tri>
		<tri idx = "1830">
			<nodes>61, 67, 95</nodes>
		</tri>
		<tri idx = "1831">
			<nodes>88, 90, 95</nodes>
		</tri>
		<tri idx = "1832">
			<nodes>61, 88, 95</nodes>
		</tri>
		<tri idx = "1833">
			<nodes>41, 72, 96</nodes>
		</tri>
		<tri idx = "1834">
			<nodes>41, 49, 96</nodes>
		</tri>
		<tri idx = "1835">
			<nodes>49, 72, 96</nodes>
		</tri>
		<tri idx = "1836">
			<nodes>72, 76, 96</nodes>
		</tri>
		<tri idx = "1837">
			<nodes>41, 76, 96</nodes>
		</tri>
		<tri idx = "1838">
			<nodes>76, 80, 96</nodes>
		</tri>
		<tri idx = "1839">
			<nodes>41, 80, 96</nodes>
		</tri>
		<tri idx = "1840">
			<nodes>49, 80, 96</nodes>
		</tri>
		<tri idx = "1841">
			<nodes>76, 77, 96</nodes>
		</tri>
		<tri idx = "1842">
			<nodes>72, 77, 96</nodes>
		</tri>
		<tri idx = "1843">
			<nodes>49, 96, 97</nodes>
		</tri>
		<tri idx = "1844">
			<nodes>80, 96, 97</nodes>
		</tri>
		<tri idx = "1845">
			<nodes>83, 84, 98</nodes>
		</tri>
		<tri idx = "1846">
			<nodes>83, 88, 98</nodes>
		</tri>
		<tri idx = "1847">
			<nodes>84, 88, 98</nodes>
		</tri>
		<tri idx = "1848">
			<nodes>61, 95, 98</nodes>
		</tri>
		<tri idx = "1849">
			<nodes>61, 88, 98</nodes>
		</tri>
		<tri idx = "1850">
			<nodes>88, 95, 98</nodes>
		</tri>
		<tri idx = "1851">
			<nodes>60, 61, 98</nodes>
		</tri>
		<tri idx = "1852">
			<nodes>60, 84, 98</nodes>
		</tri>
		<tri idx = "1853">
			<nodes>61, 84, 98</nodes>
		</tri>
		<tri idx = "1854">
			<nodes>60, 83, 98</nodes>
		</tri>
		<tri idx = "1855">
			<nodes>52, 69, 99</nodes>
		</tri>
		<tri idx = "1856">
			<nodes>44, 69, 99</nodes>
		</tri>
		<tri idx = "1857">
			<nodes>43, 47, 100</nodes>
		</tri>
		<tri idx = "1858">
			<nodes>43, 69, 100</nodes>
		</tri>
		<tri idx = "1859">
			<nodes>47, 69, 100</nodes>
		</tri>
		<tri idx = "1860">
			<nodes>45, 47, 100</nodes>
		</tri>
		<tri idx = "1861">
			<nodes>42, 47, 100</nodes>
		</tri>
		<tri idx = "1862">
			<nodes>44, 69, 100</nodes>
		</tri>
		<tri idx = "1863">
			<nodes>69, 100, 101</nodes>
		</tri>
		<tri idx = "1864">
			<nodes>44, 69, 101</nodes>
		</tri>
		<tri idx = "1865">
			<nodes>69, 99, 101</nodes>
		</tri>
		<tri idx = "1866">
			<nodes>47, 100, 102</nodes>
		</tri>
		<tri idx = "1867">
			<nodes>69, 100, 102</nodes>
		</tri>
		<tri idx = "1868">
			<nodes>47, 69, 102</nodes>
		</tri>
		<tri idx = "1869">
			<nodes>45, 100, 102</nodes>
		</tri>
		<tri idx = "1870">
			<nodes>45, 47, 102</nodes>
		</tri>
		<tri idx = "1871">
			<nodes>48, 100, 102</nodes>
		</tri>
		<tri idx = "1872">
			<nodes>45, 48, 102</nodes>
		</tri>
		<tri idx = "1873">
			<nodes>100, 101, 102</nodes>
		</tri>
		<tri idx = "1874">
			<nodes>69, 101, 102</nodes>
		</tri>
		<tri idx = "1875">
			<nodes>45, 46, 102</nodes>
		</tri>
		<tri idx = "1876">
			<nodes>46, 48, 102</nodes>
		</tri>
		<tri idx = "1877">
			<nodes>46, 72, 102</nodes>
		</tri>
		<tri idx = "1878">
			<nodes>46, 47, 102</nodes>
		</tri>
		<tri idx = "1879">
			<nodes>47, 72, 102</nodes>
		</tri>
		<tri idx = "1880">
			<nodes>49, 72, 103</nodes>
		</tri>
		<tri idx = "1881">
			<nodes>49, 96, 103</nodes>
		</tri>
		<tri idx = "1882">
			<nodes>72, 96, 103</nodes>
		</tri>
		<tri idx = "1883">
			<nodes>46, 49, 103</nodes>
		</tri>
		<tri idx = "1884">
			<nodes>46, 72, 103</nodes>
		</tri>
		<tri idx = "1885">
			<nodes>49, 97, 103</nodes>
		</tri>
		<tri idx = "1886">
			<nodes>96, 97, 103</nodes>
		</tri>
		<tri idx = "1887">
			<nodes>46, 48, 103</nodes>
		</tri>
		<tri idx = "1888">
			<nodes>48, 49, 103</nodes>
		</tri>
		<tri idx = "1889">
			<nodes>46, 102, 103</nodes>
		</tri>
		<tri idx = "1890">
			<nodes>48, 102, 103</nodes>
		</tri>
		<tri idx = "1891">
			<nodes>72, 102, 103</nodes>
		</tri>
		<tri idx = "1892">
			<nodes>47, 51, 104</nodes>
		</tri>
		<tri idx = "1893">
			<nodes>51, 69, 104</nodes>
		</tri>
		<tri idx = "1894">
			<nodes>47, 69, 104</nodes>
		</tri>
		<tri idx = "1895">
			<nodes>53, 73, 104</nodes>
		</tri>
		<tri idx = "1896">
			<nodes>47, 53, 104</nodes>
		</tri>
		<tri idx = "1897">
			<nodes>47, 73, 104</nodes>
		</tri>
		<tri idx = "1898">
			<nodes>47, 102, 104</nodes>
		</tri>
		<tri idx = "1899">
			<nodes>69, 102, 104</nodes>
		</tri>
		<tri idx = "1900">
			<nodes>51, 53, 104</nodes>
		</tri>
		<tri idx = "1901">
			<nodes>47, 104, 105</nodes>
		</tri>
		<tri idx = "1902">
			<nodes>73, 104, 105</nodes>
		</tri>
		<tri idx = "1903">
			<nodes>47, 73, 105</nodes>
		</tri>
		<tri idx = "1904">
			<nodes>102, 104, 105</nodes>
		</tri>
		<tri idx = "1905">
			<nodes>47, 102, 105</nodes>
		</tri>
		<tri idx = "1906">
			<nodes>72, 102, 105</nodes>
		</tri>
		<tri idx = "1907">
			<nodes>72, 103, 105</nodes>
		</tri>
		<tri idx = "1908">
			<nodes>102, 103, 105</nodes>
		</tri>
		<tri idx = "1909">
			<nodes>72, 73, 105</nodes>
		</tri>
		<tri idx = "1910">
			<nodes>47, 72, 105</nodes>
		</tri>
		<tri idx = "1911">
			<nodes>48, 103, 106</nodes>
		</tri>
		<tri idx = "1912">
			<nodes>102, 103, 106</nodes>
		</tri>
		<tri idx = "1913">
			<nodes>48, 102, 106</nodes>
		</tri>
		<tri idx = "1914">
			<nodes>49, 103, 106</nodes>
		</tri>
		<tri idx = "1915">
			<nodes>100, 102, 107</nodes>
		</tri>
		<tri idx = "1916">
			<nodes>48, 102, 107</nodes>
		</tri>
		<tri idx = "1917">
			<nodes>102, 106, 107</nodes>
		</tri>
		<tri idx = "1918">
			<nodes>103, 106, 108</nodes>
		</tri>
		<tri idx = "1919">
			<nodes>49, 103, 108</nodes>
		</tri>
		<tri idx = "1920">
			<nodes>97, 103, 108</nodes>
		</tri>
		<tri idx = "1921">
			<nodes>53, 64, 109</nodes>
		</tri>
		<tri idx = "1922">
			<nodes>50, 53, 109</nodes>
		</tri>
		<tri idx = "1923">
			<nodes>50, 64, 109</nodes>
		</tri>
		<tri idx = "1924">
			<nodes>70, 73, 109</nodes>
		</tri>
		<tri idx = "1925">
			<nodes>50, 70, 109</nodes>
		</tri>
		<tri idx = "1926">
			<nodes>50, 73, 109</nodes>
		</tri>
		<tri idx = "1927">
			<nodes>50, 71, 109</nodes>
		</tri>
		<tri idx = "1928">
			<nodes>64, 71, 109</nodes>
		</tri>
		<tri idx = "1929">
			<nodes>53, 73, 109</nodes>
		</tri>
		<tri idx = "1930">
			<nodes>70, 71, 109</nodes>
		</tri>
		<tri idx = "1931">
			<nodes>53, 109, 110</nodes>
		</tri>
		<tri idx = "1932">
			<nodes>73, 109, 110</nodes>
		</tri>
		<tri idx = "1933">
			<nodes>53, 73, 110</nodes>
		</tri>
		<tri idx = "1934">
			<nodes>73, 104, 110</nodes>
		</tri>
		<tri idx = "1935">
			<nodes>53, 104, 110</nodes>
		</tri>
		<tri idx = "1936">
			<nodes>104, 105, 110</nodes>
		</tri>
		<tri idx = "1937">
			<nodes>73, 105, 110</nodes>
		</tri>
		<tri idx = "1938">
			<nodes>73, 110, 111</nodes>
		</tri>
		<tri idx = "1939">
			<nodes>105, 110, 111</nodes>
		</tri>
		<tri idx = "1940">
			<nodes>73, 105, 111</nodes>
		</tri>
		<tri idx = "1941">
			<nodes>72, 105, 111</nodes>
		</tri>
		<tri idx = "1942">
			<nodes>103, 105, 111</nodes>
		</tri>
		<tri idx = "1943">
			<nodes>72, 103, 111</nodes>
		</tri>
		<tri idx = "1944">
			<nodes>72, 73, 111</nodes>
		</tri>
		<tri idx = "1945">
			<nodes>60, 64, 112</nodes>
		</tri>
		<tri idx = "1946">
			<nodes>64, 71, 112</nodes>
		</tri>
		<tri idx = "1947">
			<nodes>60, 71, 112</nodes>
		</tri>
		<tri idx = "1948">
			<nodes>60, 83, 112</nodes>
		</tri>
		<tri idx = "1949">
			<nodes>71, 83, 112</nodes>
		</tri>
		<tri idx = "1950">
			<nodes>64, 109, 112</nodes>
		</tri>
		<tri idx = "1951">
			<nodes>71, 109, 112</nodes>
		</tri>
		<tri idx = "1952">
			<nodes>83, 98, 112</nodes>
		</tri>
		<tri idx = "1953">
			<nodes>60, 98, 112</nodes>
		</tri>
		<tri idx = "1954">
			<nodes>73, 111, 113</nodes>
		</tri>
		<tri idx = "1955">
			<nodes>110, 111, 113</nodes>
		</tri>
		<tri idx = "1956">
			<nodes>73, 110, 113</nodes>
		</tri>
		<tri idx = "1957">
			<nodes>73, 109, 113</nodes>
		</tri>
		<tri idx = "1958">
			<nodes>109, 110, 113</nodes>
		</tri>
		<tri idx = "1959">
			<nodes>53, 66, 117</nodes>
		</tri>
		<tri idx = "1960">
			<nodes>51, 66, 117</nodes>
		</tri>
		<tri idx = "1961">
			<nodes>51, 53, 117</nodes>
		</tri>
		<tri idx = "1962">
			<nodes>66, 69, 117</nodes>
		</tri>
		<tri idx = "1963">
			<nodes>51, 69, 117</nodes>
		</tri>
		<tri idx = "1964">
			<nodes>51, 104, 117</nodes>
		</tri>
		<tri idx = "1965">
			<nodes>69, 104, 117</nodes>
		</tri>
		<tri idx = "1966">
			<nodes>53, 104, 117</nodes>
		</tri>
		<tri idx = "1967">
			<nodes>53, 110, 117</nodes>
		</tri>
		<tri idx = "1968">
			<nodes>104, 110, 117</nodes>
		</tri>
		<tri idx = "1969">
			<nodes>53, 109, 117</nodes>
		</tri>
		<tri idx = "1970">
			<nodes>109, 110, 117</nodes>
		</tri>
		<tri idx = "1971">
			<nodes>52, 116, 118</nodes>
		</tri>
		<tri idx = "1972">
			<nodes>52, 99, 118</nodes>
		</tri>
		<tri idx = "1973">
			<nodes>99, 116, 118</nodes>
		</tri>
		<tri idx = "1974">
			<nodes>52, 55, 118</nodes>
		</tri>
		<tri idx = "1975">
			<nodes>55, 66, 118</nodes>
		</tri>
		<tri idx = "1976">
			<nodes>52, 66, 118</nodes>
		</tri>
		<tri idx = "1977">
			<nodes>115, 116, 118</nodes>
		</tri>
		<tri idx = "1978">
			<nodes>52, 115, 118</nodes>
		</tri>
		<tri idx = "1979">
			<nodes>55, 115, 118</nodes>
		</tri>
		<tri idx = "1980">
			<nodes>66, 69, 118</nodes>
		</tri>
		<tri idx = "1981">
			<nodes>66, 117, 118</nodes>
		</tri>
		<tri idx = "1982">
			<nodes>69, 117, 118</nodes>
		</tri>
		<tri idx = "1983">
			<nodes>52, 69, 118</nodes>
		</tri>
		<tri idx = "1984">
			<nodes>69, 99, 118</nodes>
		</tri>
		<tri idx = "1985">
			<nodes>53, 117, 119</nodes>
		</tri>
		<tri idx = "1986">
			<nodes>53, 66, 119</nodes>
		</tri>
		<tri idx = "1987">
			<nodes>66, 117, 119</nodes>
		</tri>
		<tri idx = "1988">
			<nodes>57, 64, 119</nodes>
		</tri>
		<tri idx = "1989">
			<nodes>64, 65, 119</nodes>
		</tri>
		<tri idx = "1990">
			<nodes>57, 65, 119</nodes>
		</tri>
		<tri idx = "1991">
			<nodes>53, 109, 119</nodes>
		</tri>
		<tri idx = "1992">
			<nodes>64, 109, 119</nodes>
		</tri>
		<tri idx = "1993">
			<nodes>53, 64, 119</nodes>
		</tri>
		<tri idx = "1994">
			<nodes>54, 64, 119</nodes>
		</tri>
		<tri idx = "1995">
			<nodes>53, 54, 119</nodes>
		</tri>
		<tri idx = "1996">
			<nodes>54, 57, 119</nodes>
		</tri>
		<tri idx = "1997">
			<nodes>57, 66, 119</nodes>
		</tri>
		<tri idx = "1998">
			<nodes>54, 66, 119</nodes>
		</tri>
		<tri idx = "1999">
			<nodes>57, 58, 119</nodes>
		</tri>
		<tri idx = "2000">
			<nodes>58, 66, 119</nodes>
		</tri>
		<tri idx = "2001">
			<nodes>109, 117, 119</nodes>
		</tri>
		<tri idx = "2002">
			<nodes>66, 91, 119</nodes>
		</tri>
		<tri idx = "2003">
			<nodes>58, 91, 119</nodes>
		</tri>
		<tri idx = "2004">
			<nodes>55, 92, 120</nodes>
		</tri>
		<tri idx = "2005">
			<nodes>56, 92, 120</nodes>
		</tri>
		<tri idx = "2006">
			<nodes>55, 56, 120</nodes>
		</tri>
		<tri idx = "2007">
			<nodes>55, 115, 120</nodes>
		</tri>
		<tri idx = "2008">
			<nodes>92, 115, 120</nodes>
		</tri>
		<tri idx = "2009">
			<nodes>56, 91, 120</nodes>
		</tri>
		<tri idx = "2010">
			<nodes>66, 91, 120</nodes>
		</tri>
		<tri idx = "2011">
			<nodes>56, 66, 120</nodes>
		</tri>
		<tri idx = "2012">
			<nodes>55, 66, 120</nodes>
		</tri>
		<tri idx = "2013">
			<nodes>91, 119, 120</nodes>
		</tri>
		<tri idx = "2014">
			<nodes>66, 119, 120</nodes>
		</tri>
		<tri idx = "2015">
			<nodes>91, 92, 120</nodes>
		</tri>
		<tri idx = "2016">
			<nodes>55, 118, 120</nodes>
		</tri>
		<tri idx = "2017">
			<nodes>66, 118, 120</nodes>
		</tri>
		<tri idx = "2018">
			<nodes>115, 118, 120</nodes>
		</tri>
		<tri idx = "2019">
			<nodes>63, 94, 121</nodes>
		</tri>
		<tri idx = "2020">
			<nodes>63, 93, 121</nodes>
		</tri>
		<tri idx = "2021">
			<nodes>93, 94, 121</nodes>
		</tri>
		<tri idx = "2022">
			<nodes>59, 62, 121</nodes>
		</tri>
		<tri idx = "2023">
			<nodes>59, 63, 121</nodes>
		</tri>
		<tri idx = "2024">
			<nodes>62, 63, 121</nodes>
		</tri>
		<tri idx = "2025">
			<nodes>91, 93, 121</nodes>
		</tri>
		<tri idx = "2026">
			<nodes>58, 93, 121</nodes>
		</tri>
		<tri idx = "2027">
			<nodes>58, 91, 121</nodes>
		</tri>
		<tri idx = "2028">
			<nodes>58, 59, 121</nodes>
		</tri>
		<tri idx = "2029">
			<nodes>57, 58, 121</nodes>
		</tri>
		<tri idx = "2030">
			<nodes>57, 59, 121</nodes>
		</tri>
		<tri idx = "2031">
			<nodes>57, 119, 121</nodes>
		</tri>
		<tri idx = "2032">
			<nodes>65, 119, 121</nodes>
		</tri>
		<tri idx = "2033">
			<nodes>57, 65, 121</nodes>
		</tri>
		<tri idx = "2034">
			<nodes>58, 119, 121</nodes>
		</tri>
		<tri idx = "2035">
			<nodes>91, 119, 121</nodes>
		</tri>
		<tri idx = "2036">
			<nodes>57, 62, 121</nodes>
		</tri>
		<tri idx = "2037">
			<nodes>59, 93, 121</nodes>
		</tri>
		<tri idx = "2038">
			<nodes>119, 120, 121</nodes>
		</tri>
		<tri idx = "2039">
			<nodes>91, 120, 121</nodes>
		</tri>
		<tri idx = "2040">
			<nodes>62, 65, 121</nodes>
		</tri>
		<tri idx = "2041">
			<nodes>60, 112, 122</nodes>
		</tri>
		<tri idx = "2042">
			<nodes>60, 98, 122</nodes>
		</tri>
		<tri idx = "2043">
			<nodes>98, 112, 122</nodes>
		</tri>
		<tri idx = "2044">
			<nodes>60, 64, 122</nodes>
		</tri>
		<tri idx = "2045">
			<nodes>64, 112, 122</nodes>
		</tri>
		<tri idx = "2046">
			<nodes>60, 62, 122</nodes>
		</tri>
		<tri idx = "2047">
			<nodes>62, 64, 122</nodes>
		</tri>
		<tri idx = "2048">
			<nodes>61, 98, 122</nodes>
		</tri>
		<tri idx = "2049">
			<nodes>60, 61, 122</nodes>
		</tri>
		<tri idx = "2050">
			<nodes>61, 62, 122</nodes>
		</tri>
		<tri idx = "2051">
			<nodes>61, 67, 122</nodes>
		</tri>
		<tri idx = "2052">
			<nodes>61, 95, 122</nodes>
		</tri>
		<tri idx = "2053">
			<nodes>67, 95, 122</nodes>
		</tri>
		<tri idx = "2054">
			<nodes>62, 67, 122</nodes>
		</tri>
		<tri idx = "2055">
			<nodes>95, 98, 122</nodes>
		</tri>
		<tri idx = "2056">
			<nodes>62, 65, 122</nodes>
		</tri>
		<tri idx = "2057">
			<nodes>64, 65, 122</nodes>
		</tri>
		<tri idx = "2058">
			<nodes>62, 122, 123</nodes>
		</tri>
		<tri idx = "2059">
			<nodes>62, 67, 123</nodes>
		</tri>
		<tri idx = "2060">
			<nodes>67, 122, 123</nodes>
		</tri>
		<tri idx = "2061">
			<nodes>63, 68, 123</nodes>
		</tri>
		<tri idx = "2062">
			<nodes>63, 94, 123</nodes>
		</tri>
		<tri idx = "2063">
			<nodes>68, 94, 123</nodes>
		</tri>
		<tri idx = "2064">
			<nodes>62, 121, 123</nodes>
		</tri>
		<tri idx = "2065">
			<nodes>65, 121, 123</nodes>
		</tri>
		<tri idx = "2066">
			<nodes>62, 65, 123</nodes>
		</tri>
		<tri idx = "2067">
			<nodes>63, 121, 123</nodes>
		</tri>
		<tri idx = "2068">
			<nodes>94, 121, 123</nodes>
		</tri>
		<tri idx = "2069">
			<nodes>62, 68, 123</nodes>
		</tri>
		<tri idx = "2070">
			<nodes>67, 68, 123</nodes>
		</tri>
		<tri idx = "2071">
			<nodes>62, 63, 123</nodes>
		</tri>
		<tri idx = "2072">
			<nodes>65, 122, 123</nodes>
		</tri>
		<tri idx = "2073">
			<nodes>109, 112, 124</nodes>
		</tri>
		<tri idx = "2074">
			<nodes>64, 109, 124</nodes>
		</tri>
		<tri idx = "2075">
			<nodes>64, 112, 124</nodes>
		</tri>
		<tri idx = "2076">
			<nodes>112, 122, 124</nodes>
		</tri>
		<tri idx = "2077">
			<nodes>64, 122, 124</nodes>
		</tri>
		<tri idx = "2078">
			<nodes>119, 121, 124</nodes>
		</tri>
		<tri idx = "2079">
			<nodes>65, 119, 124</nodes>
		</tri>
		<tri idx = "2080">
			<nodes>65, 121, 124</nodes>
		</tri>
		<tri idx = "2081">
			<nodes>121, 123, 124</nodes>
		</tri>
		<tri idx = "2082">
			<nodes>65, 123, 124</nodes>
		</tri>
		<tri idx = "2083">
			<nodes>109, 119, 124</nodes>
		</tri>
		<tri idx = "2084">
			<nodes>64, 119, 124</nodes>
		</tri>
		<tri idx = "2085">
			<nodes>64, 65, 124</nodes>
		</tri>
		<tri idx = "2086">
			<nodes>65, 122, 124</nodes>
		</tri>
		<tri idx = "2087">
			<nodes>122, 123, 124</nodes>
		</tri>
		<tri idx = "2088">
			<nodes>109, 117, 125</nodes>
		</tri>
		<tri idx = "2089">
			<nodes>109, 110, 125</nodes>
		</tri>
		<tri idx = "2090">
			<nodes>110, 117, 125</nodes>
		</tri>
		<tri idx = "2091">
			<nodes>109, 112, 125</nodes>
		</tri>
		<tri idx = "2092">
			<nodes>109, 124, 125</nodes>
		</tri>
		<tri idx = "2093">
			<nodes>112, 124, 125</nodes>
		</tri>
		<tri idx = "2094">
			<nodes>109, 119, 125</nodes>
		</tri>
		<tri idx = "2095">
			<nodes>117, 119, 125</nodes>
		</tri>
		<tri idx = "2096">
			<nodes>119, 124, 125</nodes>
		</tri>
		<tri idx = "2097">
			<nodes>66, 119, 126</nodes>
		</tri>
		<tri idx = "2098">
			<nodes>119, 120, 126</nodes>
		</tri>
		<tri idx = "2099">
			<nodes>66, 120, 126</nodes>
		</tri>
		<tri idx = "2100">
			<nodes>119, 124, 126</nodes>
		</tri>
		<tri idx = "2101">
			<nodes>124, 125, 126</nodes>
		</tri>
		<tri idx = "2102">
			<nodes>119, 125, 126</nodes>
		</tri>
		<tri idx = "2103">
			<nodes>66, 117, 126</nodes>
		</tri>
		<tri idx = "2104">
			<nodes>66, 118, 126</nodes>
		</tri>
		<tri idx = "2105">
			<nodes>117, 118, 126</nodes>
		</tri>
		<tri idx = "2106">
			<nodes>117, 119, 126</nodes>
		</tri>
		<tri idx = "2107">
			<nodes>117, 125, 126</nodes>
		</tri>
		<tri idx = "2108">
			<nodes>118, 120, 126</nodes>
		</tri>
		<tri idx = "2109">
			<nodes>115, 118, 126</nodes>
		</tri>
		<tri idx = "2110">
			<nodes>115, 120, 126</nodes>
		</tri>
		<tri idx = "2111">
			<nodes>122, 124, 127</nodes>
		</tri>
		<tri idx = "2112">
			<nodes>112, 122, 127</nodes>
		</tri>
		<tri idx = "2113">
			<nodes>112, 124, 127</nodes>
		</tri>
		<tri idx = "2114">
			<nodes>98, 112, 127</nodes>
		</tri>
		<tri idx = "2115">
			<nodes>98, 122, 127</nodes>
		</tri>
		<tri idx = "2116">
			<nodes>95, 98, 127</nodes>
		</tri>
		<tri idx = "2117">
			<nodes>95, 122, 127</nodes>
		</tri>
		<tri idx = "2118">
			<nodes>67, 122, 128</nodes>
		</tri>
		<tri idx = "2119">
			<nodes>67, 123, 128</nodes>
		</tri>
		<tri idx = "2120">
			<nodes>122, 123, 128</nodes>
		</tri>
		<tri idx = "2121">
			<nodes>95, 122, 128</nodes>
		</tri>
		<tri idx = "2122">
			<nodes>67, 95, 128</nodes>
		</tri>
		<tri idx = "2123">
			<nodes>122, 127, 128</nodes>
		</tri>
		<tri idx = "2124">
			<nodes>95, 127, 128</nodes>
		</tri>
		<tri idx = "2125">
			<nodes>67, 90, 129</nodes>
		</tri>
		<tri idx = "2126">
			<nodes>90, 95, 129</nodes>
		</tri>
		<tri idx = "2127">
			<nodes>67, 95, 129</nodes>
		</tri>
		<tri idx = "2128">
			<nodes>95, 128, 129</nodes>
		</tri>
		<tri idx = "2129">
			<nodes>67, 128, 129</nodes>
		</tri>
		<tri idx = "2130">
			<nodes>67, 68, 129</nodes>
		</tri>
		<tri idx = "2131">
			<nodes>67, 68, 130</nodes>
		</tri>
		<tri idx = "2132">
			<nodes>67, 129, 130</nodes>
		</tri>
		<tri idx = "2133">
			<nodes>128, 129, 130</nodes>
		</tri>
		<tri idx = "2134">
			<nodes>67, 128, 130</nodes>
		</tri>
		<tri idx = "2135">
			<nodes>123, 128, 130</nodes>
		</tri>
		<tri idx = "2136">
			<nodes>67, 123, 130</nodes>
		</tri>
		<tri idx = "2137">
			<nodes>68, 123, 130</nodes>
		</tri>
		<tri idx = "2138">
			<nodes>94, 123, 130</nodes>
		</tri>
		<tri idx = "2139">
			<nodes>99, 118, 131</nodes>
		</tri>
		<tri idx = "2140">
			<nodes>99, 116, 131</nodes>
		</tri>
		<tri idx = "2141">
			<nodes>116, 118, 131</nodes>
		</tri>
		<tri idx = "2142">
			<nodes>104, 117, 131</nodes>
		</tri>
		<tri idx = "2143">
			<nodes>69, 104, 131</nodes>
		</tri>
		<tri idx = "2144">
			<nodes>69, 117, 131</nodes>
		</tri>
		<tri idx = "2145">
			<nodes>69, 102, 131</nodes>
		</tri>
		<tri idx = "2146">
			<nodes>69, 101, 131</nodes>
		</tri>
		<tri idx = "2147">
			<nodes>101, 102, 131</nodes>
		</tri>
		<tri idx = "2148">
			<nodes>102, 104, 131</nodes>
		</tri>
		<tri idx = "2149">
			<nodes>117, 118, 131</nodes>
		</tri>
		<tri idx = "2150">
			<nodes>69, 118, 131</nodes>
		</tri>
		<tri idx = "2151">
			<nodes>99, 101, 131</nodes>
		</tri>
		<tri idx = "2152">
			<nodes>69, 99, 131</nodes>
		</tri>
		<tri idx = "2153">
			<nodes>110, 117, 132</nodes>
		</tri>
		<tri idx = "2154">
			<nodes>117, 125, 132</nodes>
		</tri>
		<tri idx = "2155">
			<nodes>110, 125, 132</nodes>
		</tri>
		<tri idx = "2156">
			<nodes>104, 110, 132</nodes>
		</tri>
		<tri idx = "2157">
			<nodes>104, 105, 132</nodes>
		</tri>
		<tri idx = "2158">
			<nodes>105, 110, 132</nodes>
		</tri>
		<tri idx = "2159">
			<nodes>110, 111, 132</nodes>
		</tri>
		<tri idx = "2160">
			<nodes>105, 111, 132</nodes>
		</tri>
		<tri idx = "2161">
			<nodes>104, 131, 132</nodes>
		</tri>
		<tri idx = "2162">
			<nodes>104, 117, 132</nodes>
		</tri>
		<tri idx = "2163">
			<nodes>117, 131, 132</nodes>
		</tri>
		<tri idx = "2164">
			<nodes>115, 120, 133</nodes>
		</tri>
		<tri idx = "2165">
			<nodes>92, 120, 133</nodes>
		</tri>
		<tri idx = "2166">
			<nodes>115, 126, 133</nodes>
		</tri>
		<tri idx = "2167">
			<nodes>120, 126, 133</nodes>
		</tri>
		<tri idx = "2168">
			<nodes>83, 112, 135</nodes>
		</tri>
		<tri idx = "2169">
			<nodes>71, 112, 135</nodes>
		</tri>
		<tri idx = "2170">
			<nodes>71, 83, 135</nodes>
		</tri>
		<tri idx = "2171">
			<nodes>98, 112, 135</nodes>
		</tri>
		<tri idx = "2172">
			<nodes>83, 98, 135</nodes>
		</tri>
		<tri idx = "2173">
			<nodes>74, 83, 135</nodes>
		</tri>
		<tri idx = "2174">
			<nodes>71, 74, 135</nodes>
		</tri>
		<tri idx = "2175">
			<nodes>72, 73, 136</nodes>
		</tri>
		<tri idx = "2176">
			<nodes>70, 73, 136</nodes>
		</tri>
		<tri idx = "2177">
			<nodes>70, 72, 136</nodes>
		</tri>
		<tri idx = "2178">
			<nodes>74, 135, 136</nodes>
		</tri>
		<tri idx = "2179">
			<nodes>71, 135, 136</nodes>
		</tri>
		<tri idx = "2180">
			<nodes>71, 74, 136</nodes>
		</tri>
		<tri idx = "2181">
			<nodes>70, 74, 136</nodes>
		</tri>
		<tri idx = "2182">
			<nodes>70, 71, 136</nodes>
		</tri>
		<tri idx = "2183">
			<nodes>73, 109, 136</nodes>
		</tri>
		<tri idx = "2184">
			<nodes>70, 109, 136</nodes>
		</tri>
		<tri idx = "2185">
			<nodes>71, 109, 136</nodes>
		</tri>
		<tri idx = "2186">
			<nodes>74, 77, 136</nodes>
		</tri>
		<tri idx = "2187">
			<nodes>70, 77, 136</nodes>
		</tri>
		<tri idx = "2188">
			<nodes>112, 135, 136</nodes>
		</tri>
		<tri idx = "2189">
			<nodes>71, 112, 136</nodes>
		</tri>
		<tri idx = "2190">
			<nodes>109, 113, 136</nodes>
		</tri>
		<tri idx = "2191">
			<nodes>73, 113, 136</nodes>
		</tri>
		<tri idx = "2192">
			<nodes>72, 77, 136</nodes>
		</tri>
		<tri idx = "2193">
			<nodes>109, 112, 136</nodes>
		</tri>
		<tri idx = "2194">
			<nodes>109, 112, 113</nodes>
		</tri>
		<tri idx = "2195">
			<nodes>112, 113, 136</nodes>
		</tri>
		<tri idx = "2196">
			<nodes>73, 136, 137</nodes>
		</tri>
		<tri idx = "2197">
			<nodes>73, 113, 137</nodes>
		</tri>
		<tri idx = "2198">
			<nodes>113, 136, 137</nodes>
		</tri>
		<tri idx = "2199">
			<nodes>72, 103, 137</nodes>
		</tri>
		<tri idx = "2200">
			<nodes>96, 103, 137</nodes>
		</tri>
		<tri idx = "2201">
			<nodes>72, 96, 137</nodes>
		</tri>
		<tri idx = "2202">
			<nodes>72, 111, 137</nodes>
		</tri>
		<tri idx = "2203">
			<nodes>103, 111, 137</nodes>
		</tri>
		<tri idx = "2204">
			<nodes>72, 73, 137</nodes>
		</tri>
		<tri idx = "2205">
			<nodes>72, 136, 137</nodes>
		</tri>
		<tri idx = "2206">
			<nodes>73, 111, 137</nodes>
		</tri>
		<tri idx = "2207">
			<nodes>111, 113, 137</nodes>
		</tri>
		<tri idx = "2208">
			<nodes>72, 77, 137</nodes>
		</tri>
		<tri idx = "2209">
			<nodes>77, 96, 137</nodes>
		</tri>
		<tri idx = "2210">
			<nodes>77, 136, 137</nodes>
		</tri>
		<tri idx = "2211">
			<nodes>78, 81, 138</nodes>
		</tri>
		<tri idx = "2212">
			<nodes>74, 78, 138</nodes>
		</tri>
		<tri idx = "2213">
			<nodes>74, 81, 138</nodes>
		</tri>
		<tri idx = "2214">
			<nodes>81, 82, 138</nodes>
		</tri>
		<tri idx = "2215">
			<nodes>74, 82, 138</nodes>
		</tri>
		<tri idx = "2216">
			<nodes>77, 136, 138</nodes>
		</tri>
		<tri idx = "2217">
			<nodes>74, 136, 138</nodes>
		</tri>
		<tri idx = "2218">
			<nodes>74, 77, 138</nodes>
		</tri>
		<tri idx = "2219">
			<nodes>77, 78, 138</nodes>
		</tri>
		<tri idx = "2220">
			<nodes>74, 135, 138</nodes>
		</tri>
		<tri idx = "2221">
			<nodes>135, 136, 138</nodes>
		</tri>
		<tri idx = "2222">
			<nodes>74, 82, 139</nodes>
		</tri>
		<tri idx = "2223">
			<nodes>82, 138, 139</nodes>
		</tri>
		<tri idx = "2224">
			<nodes>74, 138, 139</nodes>
		</tri>
		<tri idx = "2225">
			<nodes>82, 83, 139</nodes>
		</tri>
		<tri idx = "2226">
			<nodes>74, 83, 139</nodes>
		</tri>
		<tri idx = "2227">
			<nodes>74, 135, 139</nodes>
		</tri>
		<tri idx = "2228">
			<nodes>83, 135, 139</nodes>
		</tri>
		<tri idx = "2229">
			<nodes>135, 138, 139</nodes>
		</tri>
		<tri idx = "2230">
			<nodes>136, 138, 140</nodes>
		</tri>
		<tri idx = "2231">
			<nodes>77, 136, 140</nodes>
		</tri>
		<tri idx = "2232">
			<nodes>77, 138, 140</nodes>
		</tri>
		<tri idx = "2233">
			<nodes>77, 137, 140</nodes>
		</tri>
		<tri idx = "2234">
			<nodes>96, 137, 140</nodes>
		</tri>
		<tri idx = "2235">
			<nodes>77, 96, 140</nodes>
		</tri>
		<tri idx = "2236">
			<nodes>136, 137, 140</nodes>
		</tri>
		<tri idx = "2237">
			<nodes>77, 140, 141</nodes>
		</tri>
		<tri idx = "2238">
			<nodes>96, 140, 141</nodes>
		</tri>
		<tri idx = "2239">
			<nodes>77, 96, 141</nodes>
		</tri>
		<tri idx = "2240">
			<nodes>76, 96, 141</nodes>
		</tri>
		<tri idx = "2241">
			<nodes>80, 96, 141</nodes>
		</tri>
		<tri idx = "2242">
			<nodes>76, 77, 141</nodes>
		</tri>
		<tri idx = "2243">
			<nodes>75, 77, 141</nodes>
		</tri>
		<tri idx = "2244">
			<nodes>77, 79, 141</nodes>
		</tri>
		<tri idx = "2245">
			<nodes>77, 79, 142</nodes>
		</tri>
		<tri idx = "2246">
			<nodes>77, 141, 142</nodes>
		</tri>
		<tri idx = "2247">
			<nodes>140, 141, 142</nodes>
		</tri>
		<tri idx = "2248">
			<nodes>77, 140, 142</nodes>
		</tri>
		<tri idx = "2249">
			<nodes>81, 138, 142</nodes>
		</tri>
		<tri idx = "2250">
			<nodes>78, 138, 142</nodes>
		</tri>
		<tri idx = "2251">
			<nodes>77, 78, 142</nodes>
		</tri>
		<tri idx = "2252">
			<nodes>77, 138, 142</nodes>
		</tri>
		<tri idx = "2253">
			<nodes>138, 140, 142</nodes>
		</tri>
		<tri idx = "2254">
			<nodes>96, 97, 140</nodes>
		</tri>
		<tri idx = "2255">
			<nodes>97, 140, 143</nodes>
		</tri>
		<tri idx = "2256">
			<nodes>96, 140, 143</nodes>
		</tri>
		<tri idx = "2257">
			<nodes>96, 97, 143</nodes>
		</tri>
		<tri idx = "2258">
			<nodes>80, 96, 143</nodes>
		</tri>
		<tri idx = "2259">
			<nodes>96, 141, 143</nodes>
		</tri>
		<tri idx = "2260">
			<nodes>140, 141, 143</nodes>
		</tri>
		<tri idx = "2261">
			<nodes>97, 140, 144</nodes>
		</tri>
		<tri idx = "2262">
			<nodes>140, 143, 144</nodes>
		</tri>
		<tri idx = "2263">
			<nodes>138, 142, 145</nodes>
		</tri>
		<tri idx = "2264">
			<nodes>81, 138, 145</nodes>
		</tri>
		<tri idx = "2265">
			<nodes>82, 138, 145</nodes>
		</tri>
		<tri idx = "2266">
			<nodes>82, 139, 145</nodes>
		</tri>
		<tri idx = "2267">
			<nodes>138, 139, 145</nodes>
		</tri>
		<tri idx = "2268">
			<nodes>139, 145, 146</nodes>
		</tri>
		<tri idx = "2269">
			<nodes>82, 139, 146</nodes>
		</tri>
		<tri idx = "2270">
			<nodes>82, 83, 147</nodes>
		</tri>
		<tri idx = "2271">
			<nodes>83, 139, 147</nodes>
		</tri>
		<tri idx = "2272">
			<nodes>82, 139, 147</nodes>
		</tri>
		<tri idx = "2273">
			<nodes>139, 146, 147</nodes>
		</tri>
		<tri idx = "2274">
			<nodes>83, 89, 147</nodes>
		</tri>
		<tri idx = "2275">
			<nodes>83, 147, 148</nodes>
		</tri>
		<tri idx = "2276">
			<nodes>83, 139, 148</nodes>
		</tri>
		<tri idx = "2277">
			<nodes>139, 147, 148</nodes>
		</tri>
		<tri idx = "2278">
			<nodes>83, 98, 148</nodes>
		</tri>
		<tri idx = "2279">
			<nodes>83, 88, 148</nodes>
		</tri>
		<tri idx = "2280">
			<nodes>88, 98, 148</nodes>
		</tri>
		<tri idx = "2281">
			<nodes>98, 135, 148</nodes>
		</tri>
		<tri idx = "2282">
			<nodes>83, 135, 148</nodes>
		</tri>
		<tri idx = "2283">
			<nodes>135, 139, 148</nodes>
		</tri>
		<tri idx = "2284">
			<nodes>83, 89, 148</nodes>
		</tri>
		<tri idx = "2285">
			<nodes>89, 147, 148</nodes>
		</tri>
		<tri idx = "2286">
			<nodes>88, 89, 148</nodes>
		</tri>
		<tri idx = "2287">
			<nodes>95, 98, 149</nodes>
		</tri>
		<tri idx = "2288">
			<nodes>88, 98, 149</nodes>
		</tri>
		<tri idx = "2289">
			<nodes>88, 95, 149</nodes>
		</tri>
		<tri idx = "2290">
			<nodes>89, 148, 149</nodes>
		</tri>
		<tri idx = "2291">
			<nodes>88, 89, 149</nodes>
		</tri>
		<tri idx = "2292">
			<nodes>88, 148, 149</nodes>
		</tri>
		<tri idx = "2293">
			<nodes>98, 148, 149</nodes>
		</tri>
		<tri idx = "2294">
			<nodes>84, 85, 150</nodes>
		</tri>
		<tri idx = "2295">
			<nodes>84, 87, 150</nodes>
		</tri>
		<tri idx = "2296">
			<nodes>84, 86, 150</nodes>
		</tri>
		<tri idx = "2297">
			<nodes>84, 88, 150</nodes>
		</tri>
		<tri idx = "2298">
			<nodes>87, 88, 150</nodes>
		</tri>
		<tri idx = "2299">
			<nodes>88, 89, 150</nodes>
		</tri>
		<tri idx = "2300">
			<nodes>89, 149, 150</nodes>
		</tri>
		<tri idx = "2301">
			<nodes>88, 149, 150</nodes>
		</tri>
		<tri idx = "2302">
			<nodes>86, 88, 150</nodes>
		</tri>
		<tri idx = "2303">
			<nodes>88, 90, 150</nodes>
		</tri>
		<tri idx = "2304">
			<nodes>88, 150, 151</nodes>
		</tri>
		<tri idx = "2305">
			<nodes>88, 90, 151</nodes>
		</tri>
		<tri idx = "2306">
			<nodes>95, 149, 151</nodes>
		</tri>
		<tri idx = "2307">
			<nodes>88, 149, 151</nodes>
		</tri>
		<tri idx = "2308">
			<nodes>88, 95, 151</nodes>
		</tri>
		<tri idx = "2309">
			<nodes>149, 150, 151</nodes>
		</tri>
		<tri idx = "2310">
			<nodes>90, 95, 151</nodes>
		</tri>
		<tri idx = "2311">
			<nodes>89, 149, 152</nodes>
		</tri>
		<tri idx = "2312">
			<nodes>149, 150, 152</nodes>
		</tri>
		<tri idx = "2313">
			<nodes>89, 149, 153</nodes>
		</tri>
		<tri idx = "2314">
			<nodes>148, 149, 153</nodes>
		</tri>
		<tri idx = "2315">
			<nodes>89, 148, 153</nodes>
		</tri>
		<tri idx = "2316">
			<nodes>149, 152, 153</nodes>
		</tri>
		<tri idx = "2317">
			<nodes>147, 148, 153</nodes>
		</tri>
		<tri idx = "2318">
			<nodes>149, 151, 154</nodes>
		</tri>
		<tri idx = "2319">
			<nodes>95, 151, 154</nodes>
		</tri>
		<tri idx = "2320">
			<nodes>95, 149, 154</nodes>
		</tri>
		<tri idx = "2321">
			<nodes>90, 95, 154</nodes>
		</tri>
		<tri idx = "2322">
			<nodes>95, 129, 154</nodes>
		</tri>
		<tri idx = "2323">
			<nodes>149, 154, 155</nodes>
		</tri>
		<tri idx = "2324">
			<nodes>95, 154, 155</nodes>
		</tri>
		<tri idx = "2325">
			<nodes>95, 149, 155</nodes>
		</tri>
		<tri idx = "2326">
			<nodes>98, 149, 155</nodes>
		</tri>
		<tri idx = "2327">
			<nodes>95, 98, 155</nodes>
		</tri>
		<tri idx = "2328">
			<nodes>95, 128, 156</nodes>
		</tri>
		<tri idx = "2329">
			<nodes>95, 129, 156</nodes>
		</tri>
		<tri idx = "2330">
			<nodes>128, 129, 156</nodes>
		</tri>
		<tri idx = "2331">
			<nodes>95, 154, 156</nodes>
		</tri>
		<tri idx = "2332">
			<nodes>95, 155, 156</nodes>
		</tri>
		<tri idx = "2333">
			<nodes>154, 155, 156</nodes>
		</tri>
		<tri idx = "2334">
			<nodes>128, 155, 156</nodes>
		</tri>
		<tri idx = "2335">
			<nodes>95, 128, 155</nodes>
		</tri>
		<tri idx = "2336">
			<nodes>128, 130, 158</nodes>
		</tri>
		<tri idx = "2337">
			<nodes>123, 128, 158</nodes>
		</tri>
		<tri idx = "2338">
			<nodes>123, 130, 158</nodes>
		</tri>
		<tri idx = "2339">
			<nodes>94, 121, 158</nodes>
		</tri>
		<tri idx = "2340">
			<nodes>94, 123, 158</nodes>
		</tri>
		<tri idx = "2341">
			<nodes>121, 123, 158</nodes>
		</tri>
		<tri idx = "2342">
			<nodes>94, 130, 158</nodes>
		</tri>
		<tri idx = "2343">
			<nodes>92, 120, 159</nodes>
		</tri>
		<tri idx = "2344">
			<nodes>91, 120, 159</nodes>
		</tri>
		<tri idx = "2345">
			<nodes>91, 121, 159</nodes>
		</tri>
		<tri idx = "2346">
			<nodes>93, 121, 159</nodes>
		</tri>
		<tri idx = "2347">
			<nodes>120, 133, 159</nodes>
		</tri>
		<tri idx = "2348">
			<nodes>120, 121, 159</nodes>
		</tri>
		<tri idx = "2349">
			<nodes>94, 121, 159</nodes>
		</tri>
		<tri idx = "2350">
			<nodes>121, 158, 159</nodes>
		</tri>
		<tri idx = "2351">
			<nodes>94, 158, 159</nodes>
		</tri>
		<tri idx = "2352">
			<nodes>94, 158, 161</nodes>
		</tri>
		<tri idx = "2353">
			<nodes>130, 158, 161</nodes>
		</tri>
		<tri idx = "2354">
			<nodes>158, 159, 161</nodes>
		</tri>
		<tri idx = "2355">
			<nodes>95, 127, 162</nodes>
		</tri>
		<tri idx = "2356">
			<nodes>127, 128, 162</nodes>
		</tri>
		<tri idx = "2357">
			<nodes>95, 128, 162</nodes>
		</tri>
		<tri idx = "2358">
			<nodes>95, 98, 162</nodes>
		</tri>
		<tri idx = "2359">
			<nodes>98, 127, 162</nodes>
		</tri>
		<tri idx = "2360">
			<nodes>95, 155, 162</nodes>
		</tri>
		<tri idx = "2361">
			<nodes>98, 155, 162</nodes>
		</tri>
		<tri idx = "2362">
			<nodes>128, 155, 162</nodes>
		</tri>
		<tri idx = "2363">
			<nodes>97, 114, 164</nodes>
		</tri>
		<tri idx = "2364">
			<nodes>108, 114, 164</nodes>
		</tri>
		<tri idx = "2365">
			<nodes>97, 108, 164</nodes>
		</tri>
		<tri idx = "2366">
			<nodes>103, 137, 164</nodes>
		</tri>
		<tri idx = "2367">
			<nodes>96, 137, 164</nodes>
		</tri>
		<tri idx = "2368">
			<nodes>96, 103, 164</nodes>
		</tri>
		<tri idx = "2369">
			<nodes>97, 103, 164</nodes>
		</tri>
		<tri idx = "2370">
			<nodes>96, 97, 164</nodes>
		</tri>
		<tri idx = "2371">
			<nodes>103, 111, 164</nodes>
		</tri>
		<tri idx = "2372">
			<nodes>111, 137, 164</nodes>
		</tri>
		<tri idx = "2373">
			<nodes>97, 144, 164</nodes>
		</tri>
		<tri idx = "2374">
			<nodes>114, 144, 164</nodes>
		</tri>
		<tri idx = "2375">
			<nodes>137, 140, 164</nodes>
		</tri>
		<tri idx = "2376">
			<nodes>96, 140, 164</nodes>
		</tri>
		<tri idx = "2377">
			<nodes>140, 144, 163</nodes>
		</tri>
		<tri idx = "2378">
			<nodes>140, 163, 164</nodes>
		</tri>
		<tri idx = "2379">
			<nodes>144, 163, 164</nodes>
		</tri>
		<tri idx = "2380">
			<nodes>140, 144, 164</nodes>
		</tri>
		<tri idx = "2381">
			<nodes>103, 108, 164</nodes>
		</tri>
		<tri idx = "2382">
			<nodes>137, 140, 163</nodes>
		</tri>
		<tri idx = "2383">
			<nodes>137, 163, 164</nodes>
		</tri>
		<tri idx = "2384">
			<nodes>97, 140, 164</nodes>
		</tri>
		<tri idx = "2385">
			<nodes>112, 135, 165</nodes>
		</tri>
		<tri idx = "2386">
			<nodes>135, 136, 165</nodes>
		</tri>
		<tri idx = "2387">
			<nodes>112, 136, 165</nodes>
		</tri>
		<tri idx = "2388">
			<nodes>136, 137, 165</nodes>
		</tri>
		<tri idx = "2389">
			<nodes>113, 137, 165</nodes>
		</tri>
		<tri idx = "2390">
			<nodes>113, 136, 165</nodes>
		</tri>
		<tri idx = "2391">
			<nodes>112, 113, 165</nodes>
		</tri>
		<tri idx = "2392">
			<nodes>137, 163, 165</nodes>
		</tri>
		<tri idx = "2393">
			<nodes>163, 165, 166</nodes>
		</tri>
		<tri idx = "2394">
			<nodes>137, 163, 166</nodes>
		</tri>
		<tri idx = "2395">
			<nodes>137, 165, 166</nodes>
		</tri>
		<tri idx = "2396">
			<nodes>111, 137, 166</nodes>
		</tri>
		<tri idx = "2397">
			<nodes>113, 137, 166</nodes>
		</tri>
		<tri idx = "2398">
			<nodes>111, 113, 166</nodes>
		</tri>
		<tri idx = "2399">
			<nodes>163, 164, 166</nodes>
		</tri>
		<tri idx = "2400">
			<nodes>137, 164, 166</nodes>
		</tri>
		<tri idx = "2401">
			<nodes>113, 165, 166</nodes>
		</tri>
		<tri idx = "2402">
			<nodes>111, 164, 166</nodes>
		</tri>
		<tri idx = "2403">
			<nodes>112, 124, 167</nodes>
		</tri>
		<tri idx = "2404">
			<nodes>124, 127, 167</nodes>
		</tri>
		<tri idx = "2405">
			<nodes>112, 127, 167</nodes>
		</tri>
		<tri idx = "2406">
			<nodes>112, 125, 167</nodes>
		</tri>
		<tri idx = "2407">
			<nodes>124, 125, 167</nodes>
		</tri>
		<tri idx = "2408">
			<nodes>112, 135, 168</nodes>
		</tri>
		<tri idx = "2409">
			<nodes>98, 135, 168</nodes>
		</tri>
		<tri idx = "2410">
			<nodes>98, 112, 168</nodes>
		</tri>
		<tri idx = "2411">
			<nodes>98, 148, 168</nodes>
		</tri>
		<tri idx = "2412">
			<nodes>148, 149, 168</nodes>
		</tri>
		<tri idx = "2413">
			<nodes>98, 149, 168</nodes>
		</tri>
		<tri idx = "2414">
			<nodes>135, 148, 168</nodes>
		</tri>
		<tri idx = "2415">
			<nodes>98, 155, 168</nodes>
		</tri>
		<tri idx = "2416">
			<nodes>149, 155, 168</nodes>
		</tri>
		<tri idx = "2417">
			<nodes>155, 162, 168</nodes>
		</tri>
		<tri idx = "2418">
			<nodes>98, 162, 168</nodes>
		</tri>
		<tri idx = "2419">
			<nodes>98, 127, 168</nodes>
		</tri>
		<tri idx = "2420">
			<nodes>112, 127, 168</nodes>
		</tri>
		<tri idx = "2421">
			<nodes>127, 162, 168</nodes>
		</tri>
		<tri idx = "2422">
			<nodes>112, 168, 169</nodes>
		</tri>
		<tri idx = "2423">
			<nodes>135, 168, 169</nodes>
		</tri>
		<tri idx = "2424">
			<nodes>112, 135, 169</nodes>
		</tri>
		<tri idx = "2425">
			<nodes>135, 165, 169</nodes>
		</tri>
		<tri idx = "2426">
			<nodes>112, 165, 169</nodes>
		</tri>
		<tri idx = "2427">
			<nodes>112, 127, 170</nodes>
		</tri>
		<tri idx = "2428">
			<nodes>112, 167, 170</nodes>
		</tri>
		<tri idx = "2429">
			<nodes>127, 167, 170</nodes>
		</tri>
		<tri idx = "2430">
			<nodes>112, 168, 170</nodes>
		</tri>
		<tri idx = "2431">
			<nodes>127, 168, 170</nodes>
		</tri>
		<tri idx = "2432">
			<nodes>127, 162, 170</nodes>
		</tri>
		<tri idx = "2433">
			<nodes>162, 168, 170</nodes>
		</tri>
		<tri idx = "2434">
			<nodes>168, 169, 170</nodes>
		</tri>
		<tri idx = "2435">
			<nodes>112, 169, 170</nodes>
		</tri>
		<tri idx = "2436">
			<nodes>101, 131, 171</nodes>
		</tri>
		<tri idx = "2437">
			<nodes>99, 131, 171</nodes>
		</tri>
		<tri idx = "2438">
			<nodes>116, 131, 171</nodes>
		</tri>
		<tri idx = "2439">
			<nodes>131, 171, 172</nodes>
		</tri>
		<tri idx = "2440">
			<nodes>101, 131, 172</nodes>
		</tri>
		<tri idx = "2441">
			<nodes>101, 102, 172</nodes>
		</tri>
		<tri idx = "2442">
			<nodes>102, 131, 172</nodes>
		</tri>
		<tri idx = "2443">
			<nodes>100, 102, 172</nodes>
		</tri>
		<tri idx = "2444">
			<nodes>102, 107, 172</nodes>
		</tri>
		<tri idx = "2445">
			<nodes>108, 114, 174</nodes>
		</tri>
		<tri idx = "2446">
			<nodes>114, 164, 174</nodes>
		</tri>
		<tri idx = "2447">
			<nodes>108, 164, 174</nodes>
		</tri>
		<tri idx = "2448">
			<nodes>103, 108, 174</nodes>
		</tri>
		<tri idx = "2449">
			<nodes>103, 164, 174</nodes>
		</tri>
		<tri idx = "2450">
			<nodes>103, 111, 174</nodes>
		</tri>
		<tri idx = "2451">
			<nodes>111, 164, 174</nodes>
		</tri>
		<tri idx = "2452">
			<nodes>111, 166, 174</nodes>
		</tri>
		<tri idx = "2453">
			<nodes>164, 166, 174</nodes>
		</tri>
		<tri idx = "2454">
			<nodes>103, 111, 175</nodes>
		</tri>
		<tri idx = "2455">
			<nodes>111, 174, 175</nodes>
		</tri>
		<tri idx = "2456">
			<nodes>103, 174, 175</nodes>
		</tri>
		<tri idx = "2457">
			<nodes>131, 172, 175</nodes>
		</tri>
		<tri idx = "2458">
			<nodes>102, 172, 175</nodes>
		</tri>
		<tri idx = "2459">
			<nodes>102, 131, 175</nodes>
		</tri>
		<tri idx = "2460">
			<nodes>106, 107, 175</nodes>
		</tri>
		<tri idx = "2461">
			<nodes>102, 106, 175</nodes>
		</tri>
		<tri idx = "2462">
			<nodes>102, 107, 175</nodes>
		</tri>
		<tri idx = "2463">
			<nodes>107, 173, 175</nodes>
		</tri>
		<tri idx = "2464">
			<nodes>172, 173, 175</nodes>
		</tri>
		<tri idx = "2465">
			<nodes>107, 172, 175</nodes>
		</tri>
		<tri idx = "2466">
			<nodes>102, 103, 175</nodes>
		</tri>
		<tri idx = "2467">
			<nodes>103, 106, 175</nodes>
		</tri>
		<tri idx = "2468">
			<nodes>102, 104, 175</nodes>
		</tri>
		<tri idx = "2469">
			<nodes>104, 105, 175</nodes>
		</tri>
		<tri idx = "2470">
			<nodes>102, 105, 175</nodes>
		</tri>
		<tri idx = "2471">
			<nodes>104, 131, 175</nodes>
		</tri>
		<tri idx = "2472">
			<nodes>111, 132, 175</nodes>
		</tri>
		<tri idx = "2473">
			<nodes>105, 132, 175</nodes>
		</tri>
		<tri idx = "2474">
			<nodes>105, 111, 175</nodes>
		</tri>
		<tri idx = "2475">
			<nodes>103, 105, 175</nodes>
		</tri>
		<tri idx = "2476">
			<nodes>171, 172, 175</nodes>
		</tri>
		<tri idx = "2477">
			<nodes>131, 171, 175</nodes>
		</tri>
		<tri idx = "2478">
			<nodes>104, 132, 175</nodes>
		</tri>
		<tri idx = "2479">
			<nodes>131, 132, 175</nodes>
		</tri>
		<tri idx = "2480">
			<nodes>106, 173, 175</nodes>
		</tri>
		<tri idx = "2481">
			<nodes>108, 173, 175</nodes>
		</tri>
		<tri idx = "2482">
			<nodes>106, 108, 175</nodes>
		</tri>
		<tri idx = "2483">
			<nodes>103, 108, 175</nodes>
		</tri>
		<tri idx = "2484">
			<nodes>108, 174, 175</nodes>
		</tri>
		<tri idx = "2485">
			<nodes>108, 175, 176</nodes>
		</tri>
		<tri idx = "2486">
			<nodes>173, 175, 176</nodes>
		</tri>
		<tri idx = "2487">
			<nodes>114, 174, 176</nodes>
		</tri>
		<tri idx = "2488">
			<nodes>108, 174, 176</nodes>
		</tri>
		<tri idx = "2489">
			<nodes>174, 175, 176</nodes>
		</tri>
		<tri idx = "2490">
			<nodes>131, 171, 177</nodes>
		</tri>
		<tri idx = "2491">
			<nodes>116, 131, 177</nodes>
		</tri>
		<tri idx = "2492">
			<nodes>111, 166, 178</nodes>
		</tri>
		<tri idx = "2493">
			<nodes>113, 166, 178</nodes>
		</tri>
		<tri idx = "2494">
			<nodes>111, 113, 178</nodes>
		</tri>
		<tri idx = "2495">
			<nodes>111, 132, 178</nodes>
		</tri>
		<tri idx = "2496">
			<nodes>110, 111, 178</nodes>
		</tri>
		<tri idx = "2497">
			<nodes>110, 132, 178</nodes>
		</tri>
		<tri idx = "2498">
			<nodes>109, 112, 178</nodes>
		</tri>
		<tri idx = "2499">
			<nodes>109, 125, 178</nodes>
		</tri>
		<tri idx = "2500">
			<nodes>112, 125, 178</nodes>
		</tri>
		<tri idx = "2501">
			<nodes>112, 167, 178</nodes>
		</tri>
		<tri idx = "2502">
			<nodes>125, 167, 178</nodes>
		</tri>
		<tri idx = "2503">
			<nodes>125, 132, 178</nodes>
		</tri>
		<tri idx = "2504">
			<nodes>110, 125, 178</nodes>
		</tri>
		<tri idx = "2505">
			<nodes>109, 113, 178</nodes>
		</tri>
		<tri idx = "2506">
			<nodes>112, 113, 178</nodes>
		</tri>
		<tri idx = "2507">
			<nodes>109, 110, 178</nodes>
		</tri>
		<tri idx = "2508">
			<nodes>110, 113, 178</nodes>
		</tri>
		<tri idx = "2509">
			<nodes>111, 175, 179</nodes>
		</tri>
		<tri idx = "2510">
			<nodes>111, 132, 179</nodes>
		</tri>
		<tri idx = "2511">
			<nodes>132, 175, 179</nodes>
		</tri>
		<tri idx = "2512">
			<nodes>174, 175, 179</nodes>
		</tri>
		<tri idx = "2513">
			<nodes>111, 174, 179</nodes>
		</tri>
		<tri idx = "2514">
			<nodes>111, 178, 179</nodes>
		</tri>
		<tri idx = "2515">
			<nodes>132, 178, 179</nodes>
		</tri>
		<tri idx = "2516">
			<nodes>166, 174, 180</nodes>
		</tri>
		<tri idx = "2517">
			<nodes>111, 174, 180</nodes>
		</tri>
		<tri idx = "2518">
			<nodes>111, 166, 180</nodes>
		</tri>
		<tri idx = "2519">
			<nodes>174, 179, 180</nodes>
		</tri>
		<tri idx = "2520">
			<nodes>111, 179, 180</nodes>
		</tri>
		<tri idx = "2521">
			<nodes>178, 179, 180</nodes>
		</tri>
		<tri idx = "2522">
			<nodes>111, 178, 180</nodes>
		</tri>
		<tri idx = "2523">
			<nodes>166, 178, 180</nodes>
		</tri>
		<tri idx = "2524">
			<nodes>113, 166, 181</nodes>
		</tri>
		<tri idx = "2525">
			<nodes>165, 166, 181</nodes>
		</tri>
		<tri idx = "2526">
			<nodes>113, 165, 181</nodes>
		</tri>
		<tri idx = "2527">
			<nodes>112, 165, 181</nodes>
		</tri>
		<tri idx = "2528">
			<nodes>112, 169, 181</nodes>
		</tri>
		<tri idx = "2529">
			<nodes>165, 169, 181</nodes>
		</tri>
		<tri idx = "2530">
			<nodes>113, 178, 181</nodes>
		</tri>
		<tri idx = "2531">
			<nodes>166, 178, 181</nodes>
		</tri>
		<tri idx = "2532">
			<nodes>112, 170, 181</nodes>
		</tri>
		<tri idx = "2533">
			<nodes>112, 167, 181</nodes>
		</tri>
		<tri idx = "2534">
			<nodes>167, 170, 181</nodes>
		</tri>
		<tri idx = "2535">
			<nodes>112, 178, 181</nodes>
		</tri>
		<tri idx = "2536">
			<nodes>167, 178, 181</nodes>
		</tri>
		<tri idx = "2537">
			<nodes>169, 170, 181</nodes>
		</tri>
		<tri idx = "2538">
			<nodes>112, 113, 181</nodes>
		</tri>
		<tri idx = "2539">
			<nodes>144, 164, 182</nodes>
		</tri>
		<tri idx = "2540">
			<nodes>114, 164, 182</nodes>
		</tri>
		<tri idx = "2541">
			<nodes>114, 174, 182</nodes>
		</tri>
		<tri idx = "2542">
			<nodes>164, 174, 182</nodes>
		</tri>
		<tri idx = "2543">
			<nodes>144, 163, 182</nodes>
		</tri>
		<tri idx = "2544">
			<nodes>163, 164, 182</nodes>
		</tri>
		<tri idx = "2545">
			<nodes>114, 174, 183</nodes>
		</tri>
		<tri idx = "2546">
			<nodes>174, 176, 183</nodes>
		</tri>
		<tri idx = "2547">
			<nodes>174, 182, 183</nodes>
		</tri>
		<tri idx = "2548">
			<nodes>116, 134, 184</nodes>
		</tri>
		<tri idx = "2549">
			<nodes>115, 134, 184</nodes>
		</tri>
		<tri idx = "2550">
			<nodes>115, 116, 184</nodes>
		</tri>
		<tri idx = "2551">
			<nodes>134, 177, 184</nodes>
		</tri>
		<tri idx = "2552">
			<nodes>116, 177, 184</nodes>
		</tri>
		<tri idx = "2553">
			<nodes>118, 126, 184</nodes>
		</tri>
		<tri idx = "2554">
			<nodes>115, 118, 184</nodes>
		</tri>
		<tri idx = "2555">
			<nodes>115, 126, 184</nodes>
		</tri>
		<tri idx = "2556">
			<nodes>131, 177, 184</nodes>
		</tri>
		<tri idx = "2557">
			<nodes>116, 131, 184</nodes>
		</tri>
		<tri idx = "2558">
			<nodes>116, 118, 184</nodes>
		</tri>
		<tri idx = "2559">
			<nodes>118, 131, 184</nodes>
		</tri>
		<tri idx = "2560">
			<nodes>115, 133, 184</nodes>
		</tri>
		<tri idx = "2561">
			<nodes>133, 134, 184</nodes>
		</tri>
		<tri idx = "2562">
			<nodes>126, 133, 184</nodes>
		</tri>
		<tri idx = "2563">
			<nodes>118, 126, 185</nodes>
		</tri>
		<tri idx = "2564">
			<nodes>126, 184, 185</nodes>
		</tri>
		<tri idx = "2565">
			<nodes>118, 184, 185</nodes>
		</tri>
		<tri idx = "2566">
			<nodes>117, 118, 185</nodes>
		</tri>
		<tri idx = "2567">
			<nodes>117, 126, 185</nodes>
		</tri>
		<tri idx = "2568">
			<nodes>118, 131, 185</nodes>
		</tri>
		<tri idx = "2569">
			<nodes>131, 184, 185</nodes>
		</tri>
		<tri idx = "2570">
			<nodes>117, 131, 185</nodes>
		</tri>
		<tri idx = "2571">
			<nodes>124, 126, 185</nodes>
		</tri>
		<tri idx = "2572">
			<nodes>125, 126, 185</nodes>
		</tri>
		<tri idx = "2573">
			<nodes>124, 125, 185</nodes>
		</tri>
		<tri idx = "2574">
			<nodes>117, 132, 185</nodes>
		</tri>
		<tri idx = "2575">
			<nodes>131, 132, 185</nodes>
		</tri>
		<tri idx = "2576">
			<nodes>125, 132, 185</nodes>
		</tri>
		<tri idx = "2577">
			<nodes>117, 125, 185</nodes>
		</tri>
		<tri idx = "2578">
			<nodes>132, 178, 186</nodes>
		</tri>
		<tri idx = "2579">
			<nodes>125, 132, 186</nodes>
		</tri>
		<tri idx = "2580">
			<nodes>125, 178, 186</nodes>
		</tri>
		<tri idx = "2581">
			<nodes>132, 185, 186</nodes>
		</tri>
		<tri idx = "2582">
			<nodes>125, 185, 186</nodes>
		</tri>
		<tri idx = "2583">
			<nodes>178, 179, 186</nodes>
		</tri>
		<tri idx = "2584">
			<nodes>132, 179, 186</nodes>
		</tri>
		<tri idx = "2585">
			<nodes>167, 178, 186</nodes>
		</tri>
		<tri idx = "2586">
			<nodes>125, 167, 186</nodes>
		</tri>
		<tri idx = "2587">
			<nodes>167, 181, 186</nodes>
		</tri>
		<tri idx = "2588">
			<nodes>178, 181, 186</nodes>
		</tri>
		<tri idx = "2589">
			<nodes>119, 126, 187</nodes>
		</tri>
		<tri idx = "2590">
			<nodes>119, 120, 187</nodes>
		</tri>
		<tri idx = "2591">
			<nodes>120, 126, 187</nodes>
		</tri>
		<tri idx = "2592">
			<nodes>121, 159, 187</nodes>
		</tri>
		<tri idx = "2593">
			<nodes>158, 159, 187</nodes>
		</tri>
		<tri idx = "2594">
			<nodes>121, 158, 187</nodes>
		</tri>
		<tri idx = "2595">
			<nodes>126, 133, 187</nodes>
		</tri>
		<tri idx = "2596">
			<nodes>120, 133, 187</nodes>
		</tri>
		<tri idx = "2597">
			<nodes>133, 159, 187</nodes>
		</tri>
		<tri idx = "2598">
			<nodes>120, 159, 187</nodes>
		</tri>
		<tri idx = "2599">
			<nodes>159, 160, 187</nodes>
		</tri>
		<tri idx = "2600">
			<nodes>133, 160, 187</nodes>
		</tri>
		<tri idx = "2601">
			<nodes>159, 161, 187</nodes>
		</tri>
		<tri idx = "2602">
			<nodes>158, 161, 187</nodes>
		</tri>
		<tri idx = "2603">
			<nodes>120, 121, 187</nodes>
		</tri>
		<tri idx = "2604">
			<nodes>119, 124, 187</nodes>
		</tri>
		<tri idx = "2605">
			<nodes>121, 124, 187</nodes>
		</tri>
		<tri idx = "2606">
			<nodes>119, 121, 187</nodes>
		</tri>
		<tri idx = "2607">
			<nodes>124, 126, 187</nodes>
		</tri>
		<tri idx = "2608">
			<nodes>121, 123, 188</nodes>
		</tri>
		<tri idx = "2609">
			<nodes>121, 124, 188</nodes>
		</tri>
		<tri idx = "2610">
			<nodes>123, 124, 188</nodes>
		</tri>
		<tri idx = "2611">
			<nodes>127, 167, 188</nodes>
		</tri>
		<tri idx = "2612">
			<nodes>124, 167, 188</nodes>
		</tri>
		<tri idx = "2613">
			<nodes>124, 127, 188</nodes>
		</tri>
		<tri idx = "2614">
			<nodes>121, 158, 188</nodes>
		</tri>
		<tri idx = "2615">
			<nodes>123, 158, 188</nodes>
		</tri>
		<tri idx = "2616">
			<nodes>121, 187, 188</nodes>
		</tri>
		<tri idx = "2617">
			<nodes>124, 187, 188</nodes>
		</tri>
		<tri idx = "2618">
			<nodes>158, 187, 188</nodes>
		</tri>
		<tri idx = "2619">
			<nodes>128, 158, 188</nodes>
		</tri>
		<tri idx = "2620">
			<nodes>123, 128, 188</nodes>
		</tri>
		<tri idx = "2621">
			<nodes>122, 124, 188</nodes>
		</tri>
		<tri idx = "2622">
			<nodes>122, 127, 188</nodes>
		</tri>
		<tri idx = "2623">
			<nodes>122, 128, 188</nodes>
		</tri>
		<tri idx = "2624">
			<nodes>127, 128, 188</nodes>
		</tri>
		<tri idx = "2625">
			<nodes>122, 123, 188</nodes>
		</tri>
		<tri idx = "2626">
			<nodes>167, 188, 189</nodes>
		</tri>
		<tri idx = "2627">
			<nodes>124, 167, 189</nodes>
		</tri>
		<tri idx = "2628">
			<nodes>124, 188, 189</nodes>
		</tri>
		<tri idx = "2629">
			<nodes>125, 167, 189</nodes>
		</tri>
		<tri idx = "2630">
			<nodes>167, 186, 189</nodes>
		</tri>
		<tri idx = "2631">
			<nodes>125, 186, 189</nodes>
		</tri>
		<tri idx = "2632">
			<nodes>124, 126, 189</nodes>
		</tri>
		<tri idx = "2633">
			<nodes>126, 187, 189</nodes>
		</tri>
		<tri idx = "2634">
			<nodes>124, 187, 189</nodes>
		</tri>
		<tri idx = "2635">
			<nodes>185, 186, 189</nodes>
		</tri>
		<tri idx = "2636">
			<nodes>125, 185, 189</nodes>
		</tri>
		<tri idx = "2637">
			<nodes>124, 185, 189</nodes>
		</tri>
		<tri idx = "2638">
			<nodes>124, 125, 189</nodes>
		</tri>
		<tri idx = "2639">
			<nodes>126, 185, 189</nodes>
		</tri>
		<tri idx = "2640">
			<nodes>187, 188, 189</nodes>
		</tri>
		<tri idx = "2641">
			<nodes>133, 187, 190</nodes>
		</tri>
		<tri idx = "2642">
			<nodes>126, 133, 190</nodes>
		</tri>
		<tri idx = "2643">
			<nodes>126, 187, 190</nodes>
		</tri>
		<tri idx = "2644">
			<nodes>126, 189, 190</nodes>
		</tri>
		<tri idx = "2645">
			<nodes>187, 189, 190</nodes>
		</tri>
		<tri idx = "2646">
			<nodes>126, 185, 190</nodes>
		</tri>
		<tri idx = "2647">
			<nodes>126, 184, 190</nodes>
		</tri>
		<tri idx = "2648">
			<nodes>184, 185, 190</nodes>
		</tri>
		<tri idx = "2649">
			<nodes>133, 184, 190</nodes>
		</tri>
		<tri idx = "2650">
			<nodes>133, 160, 190</nodes>
		</tri>
		<tri idx = "2651">
			<nodes>160, 187, 190</nodes>
		</tri>
		<tri idx = "2652">
			<nodes>185, 189, 190</nodes>
		</tri>
		<tri idx = "2653">
			<nodes>133, 190, 191</nodes>
		</tri>
		<tri idx = "2654">
			<nodes>160, 190, 191</nodes>
		</tri>
		<tri idx = "2655">
			<nodes>127, 167, 192</nodes>
		</tri>
		<tri idx = "2656">
			<nodes>167, 170, 192</nodes>
		</tri>
		<tri idx = "2657">
			<nodes>127, 170, 192</nodes>
		</tri>
		<tri idx = "2658">
			<nodes>127, 188, 192</nodes>
		</tri>
		<tri idx = "2659">
			<nodes>167, 188, 192</nodes>
		</tri>
		<tri idx = "2660">
			<nodes>127, 128, 192</nodes>
		</tri>
		<tri idx = "2661">
			<nodes>127, 162, 192</nodes>
		</tri>
		<tri idx = "2662">
			<nodes>128, 162, 192</nodes>
		</tri>
		<tri idx = "2663">
			<nodes>128, 188, 192</nodes>
		</tri>
		<tri idx = "2664">
			<nodes>162, 170, 192</nodes>
		</tri>
		<tri idx = "2665">
			<nodes>128, 192, 193</nodes>
		</tri>
		<tri idx = "2666">
			<nodes>162, 192, 193</nodes>
		</tri>
		<tri idx = "2667">
			<nodes>128, 162, 193</nodes>
		</tri>
		<tri idx = "2668">
			<nodes>155, 156, 193</nodes>
		</tri>
		<tri idx = "2669">
			<nodes>128, 156, 193</nodes>
		</tri>
		<tri idx = "2670">
			<nodes>128, 155, 193</nodes>
		</tri>
		<tri idx = "2671">
			<nodes>155, 162, 193</nodes>
		</tri>
		<tri idx = "2672">
			<nodes>192, 193, 194</nodes>
		</tri>
		<tri idx = "2673">
			<nodes>128, 192, 194</nodes>
		</tri>
		<tri idx = "2674">
			<nodes>128, 193, 194</nodes>
		</tri>
		<tri idx = "2675">
			<nodes>130, 158, 194</nodes>
		</tri>
		<tri idx = "2676">
			<nodes>128, 130, 194</nodes>
		</tri>
		<tri idx = "2677">
			<nodes>128, 158, 194</nodes>
		</tri>
		<tri idx = "2678">
			<nodes>188, 192, 194</nodes>
		</tri>
		<tri idx = "2679">
			<nodes>128, 188, 194</nodes>
		</tri>
		<tri idx = "2680">
			<nodes>158, 188, 194</nodes>
		</tri>
		<tri idx = "2681">
			<nodes>128, 156, 195</nodes>
		</tri>
		<tri idx = "2682">
			<nodes>128, 129, 195</nodes>
		</tri>
		<tri idx = "2683">
			<nodes>156, 193, 195</nodes>
		</tri>
		<tri idx = "2684">
			<nodes>128, 193, 195</nodes>
		</tri>
		<tri idx = "2685">
			<nodes>128, 130, 195</nodes>
		</tri>
		<tri idx = "2686">
			<nodes>130, 194, 195</nodes>
		</tri>
		<tri idx = "2687">
			<nodes>128, 194, 195</nodes>
		</tri>
		<tri idx = "2688">
			<nodes>193, 194, 195</nodes>
		</tri>
		<tri idx = "2689">
			<nodes>130, 194, 196</nodes>
		</tri>
		<tri idx = "2690">
			<nodes>194, 195, 196</nodes>
		</tri>
		<tri idx = "2691">
			<nodes>158, 161, 196</nodes>
		</tri>
		<tri idx = "2692">
			<nodes>130, 158, 196</nodes>
		</tri>
		<tri idx = "2693">
			<nodes>158, 194, 196</nodes>
		</tri>
		<tri idx = "2694">
			<nodes>131, 177, 197</nodes>
		</tri>
		<tri idx = "2695">
			<nodes>177, 184, 197</nodes>
		</tri>
		<tri idx = "2696">
			<nodes>131, 184, 197</nodes>
		</tri>
		<tri idx = "2697">
			<nodes>175, 179, 197</nodes>
		</tri>
		<tri idx = "2698">
			<nodes>132, 175, 197</nodes>
		</tri>
		<tri idx = "2699">
			<nodes>132, 179, 197</nodes>
		</tri>
		<tri idx = "2700">
			<nodes>171, 175, 197</nodes>
		</tri>
		<tri idx = "2701">
			<nodes>131, 171, 197</nodes>
		</tri>
		<tri idx = "2702">
			<nodes>131, 175, 197</nodes>
		</tri>
		<tri idx = "2703">
			<nodes>179, 186, 197</nodes>
		</tri>
		<tri idx = "2704">
			<nodes>132, 186, 197</nodes>
		</tri>
		<tri idx = "2705">
			<nodes>171, 177, 197</nodes>
		</tri>
		<tri idx = "2706">
			<nodes>131, 185, 197</nodes>
		</tri>
		<tri idx = "2707">
			<nodes>184, 185, 197</nodes>
		</tri>
		<tri idx = "2708">
			<nodes>132, 185, 197</nodes>
		</tri>
		<tri idx = "2709">
			<nodes>185, 186, 197</nodes>
		</tri>
		<tri idx = "2710">
			<nodes>131, 132, 197</nodes>
		</tri>
		<tri idx = "2711">
			<nodes>177, 184, 198</nodes>
		</tri>
		<tri idx = "2712">
			<nodes>134, 184, 198</nodes>
		</tri>
		<tri idx = "2713">
			<nodes>177, 197, 198</nodes>
		</tri>
		<tri idx = "2714">
			<nodes>184, 197, 198</nodes>
		</tri>
		<tri idx = "2715">
			<nodes>134, 184, 199</nodes>
		</tri>
		<tri idx = "2716">
			<nodes>133, 184, 199</nodes>
		</tri>
		<tri idx = "2717">
			<nodes>133, 190, 199</nodes>
		</tri>
		<tri idx = "2718">
			<nodes>184, 190, 199</nodes>
		</tri>
		<tri idx = "2719">
			<nodes>190, 191, 199</nodes>
		</tri>
		<tri idx = "2720">
			<nodes>184, 198, 199</nodes>
		</tri>
		<tri idx = "2721">
			<nodes>147, 148, 200</nodes>
		</tri>
		<tri idx = "2722">
			<nodes>139, 147, 200</nodes>
		</tri>
		<tri idx = "2723">
			<nodes>139, 148, 200</nodes>
		</tri>
		<tri idx = "2724">
			<nodes>135, 148, 200</nodes>
		</tri>
		<tri idx = "2725">
			<nodes>135, 139, 200</nodes>
		</tri>
		<tri idx = "2726">
			<nodes>135, 168, 200</nodes>
		</tri>
		<tri idx = "2727">
			<nodes>148, 168, 200</nodes>
		</tri>
		<tri idx = "2728">
			<nodes>168, 169, 200</nodes>
		</tri>
		<tri idx = "2729">
			<nodes>135, 169, 200</nodes>
		</tri>
		<tri idx = "2730">
			<nodes>146, 147, 200</nodes>
		</tri>
		<tri idx = "2731">
			<nodes>139, 146, 200</nodes>
		</tri>
		<tri idx = "2732">
			<nodes>139, 146, 201</nodes>
		</tri>
		<tri idx = "2733">
			<nodes>146, 200, 201</nodes>
		</tri>
		<tri idx = "2734">
			<nodes>139, 200, 201</nodes>
		</tri>
		<tri idx = "2735">
			<nodes>135, 169, 201</nodes>
		</tri>
		<tri idx = "2736">
			<nodes>165, 169, 201</nodes>
		</tri>
		<tri idx = "2737">
			<nodes>135, 165, 201</nodes>
		</tri>
		<tri idx = "2738">
			<nodes>145, 146, 201</nodes>
		</tri>
		<tri idx = "2739">
			<nodes>139, 145, 201</nodes>
		</tri>
		<tri idx = "2740">
			<nodes>135, 139, 201</nodes>
		</tri>
		<tri idx = "2741">
			<nodes>135, 200, 201</nodes>
		</tri>
		<tri idx = "2742">
			<nodes>169, 200, 201</nodes>
		</tri>
		<tri idx = "2743">
			<nodes>169, 201, 202</nodes>
		</tri>
		<tri idx = "2744">
			<nodes>169, 200, 202</nodes>
		</tri>
		<tri idx = "2745">
			<nodes>200, 201, 202</nodes>
		</tri>
		<tri idx = "2746">
			<nodes>135, 201, 203</nodes>
		</tri>
		<tri idx = "2747">
			<nodes>135, 165, 203</nodes>
		</tri>
		<tri idx = "2748">
			<nodes>165, 201, 203</nodes>
		</tri>
		<tri idx = "2749">
			<nodes>137, 165, 203</nodes>
		</tri>
		<tri idx = "2750">
			<nodes>137, 163, 203</nodes>
		</tri>
		<tri idx = "2751">
			<nodes>163, 165, 203</nodes>
		</tri>
		<tri idx = "2752">
			<nodes>136, 138, 203</nodes>
		</tri>
		<tri idx = "2753">
			<nodes>138, 140, 203</nodes>
		</tri>
		<tri idx = "2754">
			<nodes>136, 140, 203</nodes>
		</tri>
		<tri idx = "2755">
			<nodes>139, 145, 203</nodes>
		</tri>
		<tri idx = "2756">
			<nodes>138, 145, 203</nodes>
		</tri>
		<tri idx = "2757">
			<nodes>138, 139, 203</nodes>
		</tri>
		<tri idx = "2758">
			<nodes>138, 142, 203</nodes>
		</tri>
		<tri idx = "2759">
			<nodes>140, 142, 203</nodes>
		</tri>
		<tri idx = "2760">
			<nodes>137, 140, 203</nodes>
		</tri>
		<tri idx = "2761">
			<nodes>136, 137, 203</nodes>
		</tri>
		<tri idx = "2762">
			<nodes>145, 201, 203</nodes>
		</tri>
		<tri idx = "2763">
			<nodes>139, 201, 203</nodes>
		</tri>
		<tri idx = "2764">
			<nodes>140, 163, 203</nodes>
		</tri>
		<tri idx = "2765">
			<nodes>136, 165, 203</nodes>
		</tri>
		<tri idx = "2766">
			<nodes>142, 145, 203</nodes>
		</tri>
		<tri idx = "2767">
			<nodes>135, 139, 203</nodes>
		</tri>
		<tri idx = "2768">
			<nodes>135, 138, 203</nodes>
		</tri>
		<tri idx = "2769">
			<nodes>135, 136, 203</nodes>
		</tri>
		<tri idx = "2770">
			<nodes>140, 144, 204</nodes>
		</tri>
		<tri idx = "2771">
			<nodes>144, 163, 204</nodes>
		</tri>
		<tri idx = "2772">
			<nodes>140, 163, 204</nodes>
		</tri>
		<tri idx = "2773">
			<nodes>140, 141, 204</nodes>
		</tri>
		<tri idx = "2774">
			<nodes>140, 143, 204</nodes>
		</tri>
		<tri idx = "2775">
			<nodes>140, 142, 204</nodes>
		</tri>
		<tri idx = "2776">
			<nodes>142, 203, 204</nodes>
		</tri>
		<tri idx = "2777">
			<nodes>140, 203, 204</nodes>
		</tri>
		<tri idx = "2778">
			<nodes>163, 203, 204</nodes>
		</tri>
		<tri idx = "2779">
			<nodes>145, 203, 204</nodes>
		</tri>
		<tri idx = "2780">
			<nodes>163, 204, 205</nodes>
		</tri>
		<tri idx = "2781">
			<nodes>144, 163, 205</nodes>
		</tri>
		<tri idx = "2782">
			<nodes>203, 204, 205</nodes>
		</tri>
		<tri idx = "2783">
			<nodes>163, 203, 205</nodes>
		</tri>
		<tri idx = "2784">
			<nodes>144, 163, 206</nodes>
		</tri>
		<tri idx = "2785">
			<nodes>163, 182, 206</nodes>
		</tri>
		<tri idx = "2786">
			<nodes>163, 205, 206</nodes>
		</tri>
		<tri idx = "2787">
			<nodes>145, 203, 207</nodes>
		</tri>
		<tri idx = "2788">
			<nodes>203, 204, 207</nodes>
		</tri>
		<tri idx = "2789">
			<nodes>145, 201, 207</nodes>
		</tri>
		<tri idx = "2790">
			<nodes>201, 203, 207</nodes>
		</tri>
		<tri idx = "2791">
			<nodes>146, 201, 207</nodes>
		</tri>
		<tri idx = "2792">
			<nodes>147, 200, 208</nodes>
		</tri>
		<tri idx = "2793">
			<nodes>146, 200, 208</nodes>
		</tri>
		<tri idx = "2794">
			<nodes>146, 201, 208</nodes>
		</tri>
		<tri idx = "2795">
			<nodes>200, 201, 208</nodes>
		</tri>
		<tri idx = "2796">
			<nodes>201, 207, 209</nodes>
		</tri>
		<tri idx = "2797">
			<nodes>146, 201, 209</nodes>
		</tri>
		<tri idx = "2798">
			<nodes>201, 208, 209</nodes>
		</tri>
		<tri idx = "2799">
			<nodes>148, 168, 210</nodes>
		</tri>
		<tri idx = "2800">
			<nodes>148, 200, 210</nodes>
		</tri>
		<tri idx = "2801">
			<nodes>168, 200, 210</nodes>
		</tri>
		<tri idx = "2802">
			<nodes>147, 153, 210</nodes>
		</tri>
		<tri idx = "2803">
			<nodes>153, 157, 210</nodes>
		</tri>
		<tri idx = "2804">
			<nodes>147, 157, 210</nodes>
		</tri>
		<tri idx = "2805">
			<nodes>148, 153, 210</nodes>
		</tri>
		<tri idx = "2806">
			<nodes>147, 148, 210</nodes>
		</tri>
		<tri idx = "2807">
			<nodes>147, 208, 210</nodes>
		</tri>
		<tri idx = "2808">
			<nodes>157, 208, 210</nodes>
		</tri>
		<tri idx = "2809">
			<nodes>147, 200, 210</nodes>
		</tri>
		<tri idx = "2810">
			<nodes>200, 208, 210</nodes>
		</tri>
		<tri idx = "2811">
			<nodes>169, 200, 211</nodes>
		</tri>
		<tri idx = "2812">
			<nodes>169, 202, 211</nodes>
		</tri>
		<tri idx = "2813">
			<nodes>200, 202, 211</nodes>
		</tri>
		<tri idx = "2814">
			<nodes>168, 169, 211</nodes>
		</tri>
		<tri idx = "2815">
			<nodes>168, 200, 211</nodes>
		</tri>
		<tri idx = "2816">
			<nodes>200, 210, 211</nodes>
		</tri>
		<tri idx = "2817">
			<nodes>168, 210, 211</nodes>
		</tri>
		<tri idx = "2818">
			<nodes>203, 205, 212</nodes>
		</tri>
		<tri idx = "2819">
			<nodes>163, 205, 212</nodes>
		</tri>
		<tri idx = "2820">
			<nodes>163, 203, 212</nodes>
		</tri>
		<tri idx = "2821">
			<nodes>182, 206, 212</nodes>
		</tri>
		<tri idx = "2822">
			<nodes>163, 182, 212</nodes>
		</tri>
		<tri idx = "2823">
			<nodes>163, 206, 212</nodes>
		</tri>
		<tri idx = "2824">
			<nodes>205, 206, 212</nodes>
		</tri>
		<tri idx = "2825">
			<nodes>169, 201, 213</nodes>
		</tri>
		<tri idx = "2826">
			<nodes>165, 169, 213</nodes>
		</tri>
		<tri idx = "2827">
			<nodes>165, 201, 213</nodes>
		</tri>
		<tri idx = "2828">
			<nodes>163, 165, 213</nodes>
		</tri>
		<tri idx = "2829">
			<nodes>163, 203, 213</nodes>
		</tri>
		<tri idx = "2830">
			<nodes>165, 203, 213</nodes>
		</tri>
		<tri idx = "2831">
			<nodes>165, 166, 213</nodes>
		</tri>
		<tri idx = "2832">
			<nodes>163, 166, 213</nodes>
		</tri>
		<tri idx = "2833">
			<nodes>163, 212, 213</nodes>
		</tri>
		<tri idx = "2834">
			<nodes>203, 212, 213</nodes>
		</tri>
		<tri idx = "2835">
			<nodes>201, 203, 213</nodes>
		</tri>
		<tri idx = "2836">
			<nodes>201, 202, 213</nodes>
		</tri>
		<tri idx = "2837">
			<nodes>169, 202, 213</nodes>
		</tri>
		<tri idx = "2838">
			<nodes>182, 212, 214</nodes>
		</tri>
		<tri idx = "2839">
			<nodes>206, 212, 214</nodes>
		</tri>
		<tri idx = "2840">
			<nodes>149, 154, 215</nodes>
		</tri>
		<tri idx = "2841">
			<nodes>149, 155, 215</nodes>
		</tri>
		<tri idx = "2842">
			<nodes>154, 155, 215</nodes>
		</tri>
		<tri idx = "2843">
			<nodes>155, 156, 215</nodes>
		</tri>
		<tri idx = "2844">
			<nodes>154, 156, 215</nodes>
		</tri>
		<tri idx = "2845">
			<nodes>156, 193, 215</nodes>
		</tri>
		<tri idx = "2846">
			<nodes>155, 193, 215</nodes>
		</tri>
		<tri idx = "2847">
			<nodes>148, 153, 216</nodes>
		</tri>
		<tri idx = "2848">
			<nodes>149, 153, 216</nodes>
		</tri>
		<tri idx = "2849">
			<nodes>148, 149, 216</nodes>
		</tri>
		<tri idx = "2850">
			<nodes>148, 168, 216</nodes>
		</tri>
		<tri idx = "2851">
			<nodes>148, 210, 216</nodes>
		</tri>
		<tri idx = "2852">
			<nodes>168, 210, 216</nodes>
		</tri>
		<tri idx = "2853">
			<nodes>155, 168, 216</nodes>
		</tri>
		<tri idx = "2854">
			<nodes>149, 168, 216</nodes>
		</tri>
		<tri idx = "2855">
			<nodes>149, 155, 216</nodes>
		</tri>
		<tri idx = "2856">
			<nodes>153, 210, 216</nodes>
		</tri>
		<tri idx = "2857">
			<nodes>149, 215, 216</nodes>
		</tri>
		<tri idx = "2858">
			<nodes>155, 215, 216</nodes>
		</tri>
		<tri idx = "2859">
			<nodes>168, 211, 216</nodes>
		</tri>
		<tri idx = "2860">
			<nodes>210, 211, 216</nodes>
		</tri>
		<tri idx = "2861">
			<nodes>149, 150, 217</nodes>
		</tri>
		<tri idx = "2862">
			<nodes>149, 152, 217</nodes>
		</tri>
		<tri idx = "2863">
			<nodes>149, 153, 217</nodes>
		</tri>
		<tri idx = "2864">
			<nodes>153, 216, 217</nodes>
		</tri>
		<tri idx = "2865">
			<nodes>149, 216, 217</nodes>
		</tri>
		<tri idx = "2866">
			<nodes>149, 215, 217</nodes>
		</tri>
		<tri idx = "2867">
			<nodes>215, 216, 217</nodes>
		</tri>
		<tri idx = "2868">
			<nodes>149, 154, 217</nodes>
		</tri>
		<tri idx = "2869">
			<nodes>149, 151, 217</nodes>
		</tri>
		<tri idx = "2870">
			<nodes>154, 215, 217</nodes>
		</tri>
		<tri idx = "2871">
			<nodes>216, 217, 218</nodes>
		</tri>
		<tri idx = "2872">
			<nodes>153, 216, 218</nodes>
		</tri>
		<tri idx = "2873">
			<nodes>157, 210, 218</nodes>
		</tri>
		<tri idx = "2874">
			<nodes>153, 210, 218</nodes>
		</tri>
		<tri idx = "2875">
			<nodes>210, 216, 218</nodes>
		</tri>
		<tri idx = "2876">
			<nodes>154, 215, 219</nodes>
		</tri>
		<tri idx = "2877">
			<nodes>215, 217, 219</nodes>
		</tri>
		<tri idx = "2878">
			<nodes>156, 215, 219</nodes>
		</tri>
		<tri idx = "2879">
			<nodes>211, 216, 220</nodes>
		</tri>
		<tri idx = "2880">
			<nodes>168, 211, 220</nodes>
		</tri>
		<tri idx = "2881">
			<nodes>168, 216, 220</nodes>
		</tri>
		<tri idx = "2882">
			<nodes>155, 168, 220</nodes>
		</tri>
		<tri idx = "2883">
			<nodes>155, 216, 220</nodes>
		</tri>
		<tri idx = "2884">
			<nodes>162, 168, 220</nodes>
		</tri>
		<tri idx = "2885">
			<nodes>155, 162, 220</nodes>
		</tri>
		<tri idx = "2886">
			<nodes>155, 193, 221</nodes>
		</tri>
		<tri idx = "2887">
			<nodes>155, 215, 221</nodes>
		</tri>
		<tri idx = "2888">
			<nodes>193, 215, 221</nodes>
		</tri>
		<tri idx = "2889">
			<nodes>155, 220, 221</nodes>
		</tri>
		<tri idx = "2890">
			<nodes>155, 162, 221</nodes>
		</tri>
		<tri idx = "2891">
			<nodes>162, 220, 221</nodes>
		</tri>
		<tri idx = "2892">
			<nodes>155, 216, 221</nodes>
		</tri>
		<tri idx = "2893">
			<nodes>215, 216, 221</nodes>
		</tri>
		<tri idx = "2894">
			<nodes>216, 220, 221</nodes>
		</tri>
		<tri idx = "2895">
			<nodes>192, 193, 221</nodes>
		</tri>
		<tri idx = "2896">
			<nodes>162, 192, 221</nodes>
		</tri>
		<tri idx = "2897">
			<nodes>162, 193, 221</nodes>
		</tri>
		<tri idx = "2898">
			<nodes>216, 221, 222</nodes>
		</tri>
		<tri idx = "2899">
			<nodes>215, 216, 222</nodes>
		</tri>
		<tri idx = "2900">
			<nodes>215, 221, 222</nodes>
		</tri>
		<tri idx = "2901">
			<nodes>211, 216, 222</nodes>
		</tri>
		<tri idx = "2902">
			<nodes>210, 211, 222</nodes>
		</tri>
		<tri idx = "2903">
			<nodes>210, 216, 222</nodes>
		</tri>
		<tri idx = "2904">
			<nodes>216, 220, 222</nodes>
		</tri>
		<tri idx = "2905">
			<nodes>220, 221, 222</nodes>
		</tri>
		<tri idx = "2906">
			<nodes>211, 220, 222</nodes>
		</tri>
		<tri idx = "2907">
			<nodes>216, 218, 222</nodes>
		</tri>
		<tri idx = "2908">
			<nodes>210, 218, 222</nodes>
		</tri>
		<tri idx = "2909">
			<nodes>193, 195, 223</nodes>
		</tri>
		<tri idx = "2910">
			<nodes>156, 193, 223</nodes>
		</tri>
		<tri idx = "2911">
			<nodes>193, 215, 223</nodes>
		</tri>
		<tri idx = "2912">
			<nodes>156, 215, 223</nodes>
		</tri>
		<tri idx = "2913">
			<nodes>156, 215, 224</nodes>
		</tri>
		<tri idx = "2914">
			<nodes>215, 219, 224</nodes>
		</tri>
		<tri idx = "2915">
			<nodes>215, 223, 224</nodes>
		</tri>
		<tri idx = "2916">
			<nodes>157, 210, 225</nodes>
		</tri>
		<tri idx = "2917">
			<nodes>208, 210, 225</nodes>
		</tri>
		<tri idx = "2918">
			<nodes>157, 210, 226</nodes>
		</tri>
		<tri idx = "2919">
			<nodes>210, 225, 226</nodes>
		</tri>
		<tri idx = "2920">
			<nodes>218, 222, 226</nodes>
		</tri>
		<tri idx = "2921">
			<nodes>210, 222, 226</nodes>
		</tri>
		<tri idx = "2922">
			<nodes>210, 218, 226</nodes>
		</tri>
		<tri idx = "2923">
			<nodes>161, 187, 227</nodes>
		</tri>
		<tri idx = "2924">
			<nodes>158, 161, 227</nodes>
		</tri>
		<tri idx = "2925">
			<nodes>158, 187, 227</nodes>
		</tri>
		<tri idx = "2926">
			<nodes>187, 188, 227</nodes>
		</tri>
		<tri idx = "2927">
			<nodes>158, 188, 227</nodes>
		</tri>
		<tri idx = "2928">
			<nodes>158, 194, 227</nodes>
		</tri>
		<tri idx = "2929">
			<nodes>188, 194, 227</nodes>
		</tri>
		<tri idx = "2930">
			<nodes>161, 196, 227</nodes>
		</tri>
		<tri idx = "2931">
			<nodes>158, 196, 227</nodes>
		</tri>
		<tri idx = "2932">
			<nodes>188, 192, 227</nodes>
		</tri>
		<tri idx = "2933">
			<nodes>192, 194, 227</nodes>
		</tri>
		<tri idx = "2934">
			<nodes>194, 196, 227</nodes>
		</tri>
		<tri idx = "2935">
			<nodes>159, 187, 228</nodes>
		</tri>
		<tri idx = "2936">
			<nodes>160, 187, 228</nodes>
		</tri>
		<tri idx = "2937">
			<nodes>187, 190, 228</nodes>
		</tri>
		<tri idx = "2938">
			<nodes>160, 190, 228</nodes>
		</tri>
		<tri idx = "2939">
			<nodes>161, 187, 228</nodes>
		</tri>
		<tri idx = "2940">
			<nodes>190, 191, 228</nodes>
		</tri>
		<tri idx = "2941">
			<nodes>187, 227, 228</nodes>
		</tri>
		<tri idx = "2942">
			<nodes>161, 227, 228</nodes>
		</tri>
		<tri idx = "2943">
			<nodes>196, 227, 229</nodes>
		</tri>
		<tri idx = "2944">
			<nodes>161, 227, 229</nodes>
		</tri>
		<tri idx = "2945">
			<nodes>194, 196, 229</nodes>
		</tri>
		<tri idx = "2946">
			<nodes>194, 227, 229</nodes>
		</tri>
		<tri idx = "2947">
			<nodes>227, 228, 229</nodes>
		</tri>
		<tri idx = "2948">
			<nodes>167, 192, 230</nodes>
		</tri>
		<tri idx = "2949">
			<nodes>170, 192, 230</nodes>
		</tri>
		<tri idx = "2950">
			<nodes>167, 170, 230</nodes>
		</tri>
		<tri idx = "2951">
			<nodes>167, 186, 230</nodes>
		</tri>
		<tri idx = "2952">
			<nodes>167, 189, 230</nodes>
		</tri>
		<tri idx = "2953">
			<nodes>186, 189, 230</nodes>
		</tri>
		<tri idx = "2954">
			<nodes>167, 188, 230</nodes>
		</tri>
		<tri idx = "2955">
			<nodes>188, 192, 230</nodes>
		</tri>
		<tri idx = "2956">
			<nodes>188, 189, 230</nodes>
		</tri>
		<tri idx = "2957">
			<nodes>220, 221, 231</nodes>
		</tri>
		<tri idx = "2958">
			<nodes>162, 221, 231</nodes>
		</tri>
		<tri idx = "2959">
			<nodes>162, 220, 231</nodes>
		</tri>
		<tri idx = "2960">
			<nodes>168, 220, 231</nodes>
		</tri>
		<tri idx = "2961">
			<nodes>162, 168, 231</nodes>
		</tri>
		<tri idx = "2962">
			<nodes>168, 170, 231</nodes>
		</tri>
		<tri idx = "2963">
			<nodes>162, 170, 231</nodes>
		</tri>
		<tri idx = "2964">
			<nodes>192, 221, 231</nodes>
		</tri>
		<tri idx = "2965">
			<nodes>162, 192, 231</nodes>
		</tri>
		<tri idx = "2966">
			<nodes>170, 192, 231</nodes>
		</tri>
		<tri idx = "2967">
			<nodes>170, 230, 231</nodes>
		</tri>
		<tri idx = "2968">
			<nodes>192, 230, 231</nodes>
		</tri>
		<tri idx = "2969">
			<nodes>182, 212, 232</nodes>
		</tri>
		<tri idx = "2970">
			<nodes>182, 214, 232</nodes>
		</tri>
		<tri idx = "2971">
			<nodes>212, 214, 232</nodes>
		</tri>
		<tri idx = "2972">
			<nodes>182, 183, 232</nodes>
		</tri>
		<tri idx = "2973">
			<nodes>174, 183, 232</nodes>
		</tri>
		<tri idx = "2974">
			<nodes>174, 182, 232</nodes>
		</tri>
		<tri idx = "2975">
			<nodes>164, 174, 232</nodes>
		</tri>
		<tri idx = "2976">
			<nodes>164, 182, 232</nodes>
		</tri>
		<tri idx = "2977">
			<nodes>163, 213, 232</nodes>
		</tri>
		<tri idx = "2978">
			<nodes>163, 166, 232</nodes>
		</tri>
		<tri idx = "2979">
			<nodes>166, 213, 232</nodes>
		</tri>
		<tri idx = "2980">
			<nodes>163, 164, 232</nodes>
		</tri>
		<tri idx = "2981">
			<nodes>163, 182, 232</nodes>
		</tri>
		<tri idx = "2982">
			<nodes>163, 212, 232</nodes>
		</tri>
		<tri idx = "2983">
			<nodes>166, 174, 232</nodes>
		</tri>
		<tri idx = "2984">
			<nodes>166, 180, 232</nodes>
		</tri>
		<tri idx = "2985">
			<nodes>174, 180, 232</nodes>
		</tri>
		<tri idx = "2986">
			<nodes>164, 166, 232</nodes>
		</tri>
		<tri idx = "2987">
			<nodes>212, 213, 232</nodes>
		</tri>
		<tri idx = "2988">
			<nodes>180, 183, 232</nodes>
		</tri>
		<tri idx = "2989">
			<nodes>174, 180, 183</nodes>
		</tri>
		<tri idx = "2990">
			<nodes>213, 232, 233</nodes>
		</tri>
		<tri idx = "2991">
			<nodes>166, 232, 233</nodes>
		</tri>
		<tri idx = "2992">
			<nodes>166, 213, 233</nodes>
		</tri>
		<tri idx = "2993">
			<nodes>165, 166, 233</nodes>
		</tri>
		<tri idx = "2994">
			<nodes>165, 181, 233</nodes>
		</tri>
		<tri idx = "2995">
			<nodes>166, 181, 233</nodes>
		</tri>
		<tri idx = "2996">
			<nodes>180, 232, 233</nodes>
		</tri>
		<tri idx = "2997">
			<nodes>166, 180, 233</nodes>
		</tri>
		<tri idx = "2998">
			<nodes>165, 169, 233</nodes>
		</tri>
		<tri idx = "2999">
			<nodes>169, 181, 233</nodes>
		</tri>
		<tri idx = "3000">
			<nodes>166, 178, 233</nodes>
		</tri>
		<tri idx = "3001">
			<nodes>178, 181, 233</nodes>
		</tri>
		<tri idx = "3002">
			<nodes>165, 213, 233</nodes>
		</tri>
		<tri idx = "3003">
			<nodes>169, 213, 233</nodes>
		</tri>
		<tri idx = "3004">
			<nodes>178, 180, 233</nodes>
		</tri>
		<tri idx = "3005">
			<nodes>167, 230, 234</nodes>
		</tri>
		<tri idx = "3006">
			<nodes>186, 230, 234</nodes>
		</tri>
		<tri idx = "3007">
			<nodes>167, 186, 234</nodes>
		</tri>
		<tri idx = "3008">
			<nodes>169, 233, 234</nodes>
		</tri>
		<tri idx = "3009">
			<nodes>169, 181, 234</nodes>
		</tri>
		<tri idx = "3010">
			<nodes>181, 233, 234</nodes>
		</tri>
		<tri idx = "3011">
			<nodes>169, 170, 234</nodes>
		</tri>
		<tri idx = "3012">
			<nodes>170, 181, 234</nodes>
		</tri>
		<tri idx = "3013">
			<nodes>167, 170, 234</nodes>
		</tri>
		<tri idx = "3014">
			<nodes>170, 230, 234</nodes>
		</tri>
		<tri idx = "3015">
			<nodes>167, 181, 234</nodes>
		</tri>
		<tri idx = "3016">
			<nodes>181, 186, 234</nodes>
		</tri>
		<tri idx = "3017">
			<nodes>170, 231, 234</nodes>
		</tri>
		<tri idx = "3018">
			<nodes>230, 231, 234</nodes>
		</tri>
		<tri idx = "3019">
			<nodes>169, 213, 235</nodes>
		</tri>
		<tri idx = "3020">
			<nodes>213, 233, 235</nodes>
		</tri>
		<tri idx = "3021">
			<nodes>169, 233, 235</nodes>
		</tri>
		<tri idx = "3022">
			<nodes>169, 234, 235</nodes>
		</tri>
		<tri idx = "3023">
			<nodes>233, 234, 235</nodes>
		</tri>
		<tri idx = "3024">
			<nodes>202, 213, 235</nodes>
		</tri>
		<tri idx = "3025">
			<nodes>169, 202, 235</nodes>
		</tri>
		<tri idx = "3026">
			<nodes>169, 211, 235</nodes>
		</tri>
		<tri idx = "3027">
			<nodes>202, 211, 235</nodes>
		</tri>
		<tri idx = "3028">
			<nodes>170, 234, 236</nodes>
		</tri>
		<tri idx = "3029">
			<nodes>231, 234, 236</nodes>
		</tri>
		<tri idx = "3030">
			<nodes>170, 231, 236</nodes>
		</tri>
		<tri idx = "3031">
			<nodes>234, 235, 236</nodes>
		</tri>
		<tri idx = "3032">
			<nodes>169, 234, 236</nodes>
		</tri>
		<tri idx = "3033">
			<nodes>169, 235, 236</nodes>
		</tri>
		<tri idx = "3034">
			<nodes>169, 211, 236</nodes>
		</tri>
		<tri idx = "3035">
			<nodes>211, 235, 236</nodes>
		</tri>
		<tri idx = "3036">
			<nodes>169, 170, 236</nodes>
		</tri>
		<tri idx = "3037">
			<nodes>168, 170, 236</nodes>
		</tri>
		<tri idx = "3038">
			<nodes>168, 169, 236</nodes>
		</tri>
		<tri idx = "3039">
			<nodes>168, 231, 236</nodes>
		</tri>
		<tri idx = "3040">
			<nodes>168, 211, 236</nodes>
		</tri>
		<tri idx = "3041">
			<nodes>168, 220, 236</nodes>
		</tri>
		<tri idx = "3042">
			<nodes>211, 220, 236</nodes>
		</tri>
		<tri idx = "3043">
			<nodes>220, 231, 236</nodes>
		</tri>
		<tri idx = "3044">
			<nodes>175, 179, 237</nodes>
		</tri>
		<tri idx = "3045">
			<nodes>175, 197, 237</nodes>
		</tri>
		<tri idx = "3046">
			<nodes>179, 197, 237</nodes>
		</tri>
		<tri idx = "3047">
			<nodes>171, 175, 237</nodes>
		</tri>
		<tri idx = "3048">
			<nodes>171, 197, 237</nodes>
		</tri>
		<tri idx = "3049">
			<nodes>171, 177, 237</nodes>
		</tri>
		<tri idx = "3050">
			<nodes>177, 197, 237</nodes>
		</tri>
		<tri idx = "3051">
			<nodes>171, 175, 238</nodes>
		</tri>
		<tri idx = "3052">
			<nodes>175, 237, 238</nodes>
		</tri>
		<tri idx = "3053">
			<nodes>171, 237, 238</nodes>
		</tri>
		<tri idx = "3054">
			<nodes>175, 176, 238</nodes>
		</tri>
		<tri idx = "3055">
			<nodes>173, 175, 238</nodes>
		</tri>
		<tri idx = "3056">
			<nodes>177, 237, 238</nodes>
		</tri>
		<tri idx = "3057">
			<nodes>172, 175, 238</nodes>
		</tri>
		<tri idx = "3058">
			<nodes>174, 183, 239</nodes>
		</tri>
		<tri idx = "3059">
			<nodes>174, 180, 239</nodes>
		</tri>
		<tri idx = "3060">
			<nodes>180, 183, 239</nodes>
		</tri>
		<tri idx = "3061">
			<nodes>174, 179, 239</nodes>
		</tri>
		<tri idx = "3062">
			<nodes>179, 180, 239</nodes>
		</tri>
		<tri idx = "3063">
			<nodes>174, 176, 239</nodes>
		</tri>
		<tri idx = "3064">
			<nodes>175, 176, 239</nodes>
		</tri>
		<tri idx = "3065">
			<nodes>174, 175, 239</nodes>
		</tri>
		<tri idx = "3066">
			<nodes>175, 179, 239</nodes>
		</tri>
		<tri idx = "3067">
			<nodes>179, 237, 239</nodes>
		</tri>
		<tri idx = "3068">
			<nodes>175, 237, 239</nodes>
		</tri>
		<tri idx = "3069">
			<nodes>176, 183, 239</nodes>
		</tri>
		<tri idx = "3070">
			<nodes>180, 183, 240</nodes>
		</tri>
		<tri idx = "3071">
			<nodes>180, 239, 240</nodes>
		</tri>
		<tri idx = "3072">
			<nodes>183, 239, 240</nodes>
		</tri>
		<tri idx = "3073">
			<nodes>183, 232, 240</nodes>
		</tri>
		<tri idx = "3074">
			<nodes>180, 232, 240</nodes>
		</tri>
		<tri idx = "3075">
			<nodes>175, 238, 241</nodes>
		</tri>
		<tri idx = "3076">
			<nodes>175, 176, 241</nodes>
		</tri>
		<tri idx = "3077">
			<nodes>237, 238, 241</nodes>
		</tri>
		<tri idx = "3078">
			<nodes>175, 237, 241</nodes>
		</tri>
		<tri idx = "3079">
			<nodes>176, 239, 241</nodes>
		</tri>
		<tri idx = "3080">
			<nodes>175, 239, 241</nodes>
		</tri>
		<tri idx = "3081">
			<nodes>183, 239, 241</nodes>
		</tri>
		<tri idx = "3082">
			<nodes>237, 239, 241</nodes>
		</tri>
		<tri idx = "3083">
			<nodes>179, 180, 242</nodes>
		</tri>
		<tri idx = "3084">
			<nodes>179, 239, 242</nodes>
		</tri>
		<tri idx = "3085">
			<nodes>180, 239, 242</nodes>
		</tri>
		<tri idx = "3086">
			<nodes>179, 197, 242</nodes>
		</tri>
		<tri idx = "3087">
			<nodes>186, 197, 242</nodes>
		</tri>
		<tri idx = "3088">
			<nodes>179, 186, 242</nodes>
		</tri>
		<tri idx = "3089">
			<nodes>180, 240, 242</nodes>
		</tri>
		<tri idx = "3090">
			<nodes>239, 240, 242</nodes>
		</tri>
		<tri idx = "3091">
			<nodes>179, 237, 242</nodes>
		</tri>
		<tri idx = "3092">
			<nodes>197, 237, 242</nodes>
		</tri>
		<tri idx = "3093">
			<nodes>237, 239, 242</nodes>
		</tri>
		<tri idx = "3094">
			<nodes>177, 197, 243</nodes>
		</tri>
		<tri idx = "3095">
			<nodes>177, 237, 243</nodes>
		</tri>
		<tri idx = "3096">
			<nodes>197, 237, 243</nodes>
		</tri>
		<tri idx = "3097">
			<nodes>197, 198, 243</nodes>
		</tri>
		<tri idx = "3098">
			<nodes>237, 238, 243</nodes>
		</tri>
		<tri idx = "3099">
			<nodes>197, 242, 243</nodes>
		</tri>
		<tri idx = "3100">
			<nodes>237, 242, 243</nodes>
		</tri>
		<tri idx = "3101">
			<nodes>232, 240, 244</nodes>
		</tri>
		<tri idx = "3102">
			<nodes>180, 232, 244</nodes>
		</tri>
		<tri idx = "3103">
			<nodes>180, 240, 244</nodes>
		</tri>
		<tri idx = "3104">
			<nodes>179, 242, 244</nodes>
		</tri>
		<tri idx = "3105">
			<nodes>179, 186, 244</nodes>
		</tri>
		<tri idx = "3106">
			<nodes>186, 242, 244</nodes>
		</tri>
		<tri idx = "3107">
			<nodes>178, 179, 244</nodes>
		</tri>
		<tri idx = "3108">
			<nodes>178, 186, 244</nodes>
		</tri>
		<tri idx = "3109">
			<nodes>232, 233, 244</nodes>
		</tri>
		<tri idx = "3110">
			<nodes>180, 233, 244</nodes>
		</tri>
		<tri idx = "3111">
			<nodes>178, 181, 244</nodes>
		</tri>
		<tri idx = "3112">
			<nodes>178, 233, 244</nodes>
		</tri>
		<tri idx = "3113">
			<nodes>181, 233, 244</nodes>
		</tri>
		<tri idx = "3114">
			<nodes>181, 234, 244</nodes>
		</tri>
		<tri idx = "3115">
			<nodes>233, 234, 244</nodes>
		</tri>
		<tri idx = "3116">
			<nodes>181, 186, 244</nodes>
		</tri>
		<tri idx = "3117">
			<nodes>186, 234, 244</nodes>
		</tri>
		<tri idx = "3118">
			<nodes>240, 242, 244</nodes>
		</tri>
		<tri idx = "3119">
			<nodes>180, 242, 244</nodes>
		</tri>
		<tri idx = "3120">
			<nodes>179, 180, 244</nodes>
		</tri>
		<tri idx = "3121">
			<nodes>178, 180, 244</nodes>
		</tri>
		<tri idx = "3122">
			<nodes>186, 234, 245</nodes>
		</tri>
		<tri idx = "3123">
			<nodes>234, 244, 245</nodes>
		</tri>
		<tri idx = "3124">
			<nodes>186, 244, 245</nodes>
		</tri>
		<tri idx = "3125">
			<nodes>230, 234, 245</nodes>
		</tri>
		<tri idx = "3126">
			<nodes>186, 230, 245</nodes>
		</tri>
		<tri idx = "3127">
			<nodes>182, 232, 246</nodes>
		</tri>
		<tri idx = "3128">
			<nodes>214, 232, 246</nodes>
		</tri>
		<tri idx = "3129">
			<nodes>183, 240, 246</nodes>
		</tri>
		<tri idx = "3130">
			<nodes>183, 232, 246</nodes>
		</tri>
		<tri idx = "3131">
			<nodes>232, 240, 246</nodes>
		</tri>
		<tri idx = "3132">
			<nodes>240, 246, 247</nodes>
		</tri>
		<tri idx = "3133">
			<nodes>183, 240, 247</nodes>
		</tri>
		<tri idx = "3134">
			<nodes>239, 241, 247</nodes>
		</tri>
		<tri idx = "3135">
			<nodes>183, 239, 247</nodes>
		</tri>
		<tri idx = "3136">
			<nodes>239, 240, 247</nodes>
		</tri>
		<tri idx = "3137">
			<nodes>185, 197, 248</nodes>
		</tri>
		<tri idx = "3138">
			<nodes>185, 186, 248</nodes>
		</tri>
		<tri idx = "3139">
			<nodes>186, 197, 248</nodes>
		</tri>
		<tri idx = "3140">
			<nodes>190, 199, 248</nodes>
		</tri>
		<tri idx = "3141">
			<nodes>184, 199, 248</nodes>
		</tri>
		<tri idx = "3142">
			<nodes>184, 190, 248</nodes>
		</tri>
		<tri idx = "3143">
			<nodes>184, 185, 248</nodes>
		</tri>
		<tri idx = "3144">
			<nodes>184, 197, 248</nodes>
		</tri>
		<tri idx = "3145">
			<nodes>185, 189, 248</nodes>
		</tri>
		<tri idx = "3146">
			<nodes>186, 189, 248</nodes>
		</tri>
		<tri idx = "3147">
			<nodes>197, 198, 248</nodes>
		</tri>
		<tri idx = "3148">
			<nodes>184, 198, 248</nodes>
		</tri>
		<tri idx = "3149">
			<nodes>185, 190, 248</nodes>
		</tri>
		<tri idx = "3150">
			<nodes>189, 190, 248</nodes>
		</tri>
		<tri idx = "3151">
			<nodes>197, 242, 248</nodes>
		</tri>
		<tri idx = "3152">
			<nodes>186, 242, 248</nodes>
		</tri>
		<tri idx = "3153">
			<nodes>198, 199, 248</nodes>
		</tri>
		<tri idx = "3154">
			<nodes>186, 230, 249</nodes>
		</tri>
		<tri idx = "3155">
			<nodes>186, 245, 249</nodes>
		</tri>
		<tri idx = "3156">
			<nodes>230, 245, 249</nodes>
		</tri>
		<tri idx = "3157">
			<nodes>189, 230, 249</nodes>
		</tri>
		<tri idx = "3158">
			<nodes>186, 189, 249</nodes>
		</tri>
		<tri idx = "3159">
			<nodes>242, 244, 249</nodes>
		</tri>
		<tri idx = "3160">
			<nodes>186, 244, 249</nodes>
		</tri>
		<tri idx = "3161">
			<nodes>186, 242, 249</nodes>
		</tri>
		<tri idx = "3162">
			<nodes>186, 248, 249</nodes>
		</tri>
		<tri idx = "3163">
			<nodes>189, 248, 249</nodes>
		</tri>
		<tri idx = "3164">
			<nodes>242, 248, 249</nodes>
		</tri>
		<tri idx = "3165">
			<nodes>244, 245, 249</nodes>
		</tri>
		<tri idx = "3166">
			<nodes>192, 221, 250</nodes>
		</tri>
		<tri idx = "3167">
			<nodes>192, 193, 250</nodes>
		</tri>
		<tri idx = "3168">
			<nodes>193, 221, 250</nodes>
		</tri>
		<tri idx = "3169">
			<nodes>221, 231, 250</nodes>
		</tri>
		<tri idx = "3170">
			<nodes>192, 231, 250</nodes>
		</tri>
		<tri idx = "3171">
			<nodes>192, 230, 250</nodes>
		</tri>
		<tri idx = "3172">
			<nodes>230, 231, 250</nodes>
		</tri>
		<tri idx = "3173">
			<nodes>188, 227, 251</nodes>
		</tri>
		<tri idx = "3174">
			<nodes>192, 227, 251</nodes>
		</tri>
		<tri idx = "3175">
			<nodes>188, 192, 251</nodes>
		</tri>
		<tri idx = "3176">
			<nodes>190, 228, 251</nodes>
		</tri>
		<tri idx = "3177">
			<nodes>187, 228, 251</nodes>
		</tri>
		<tri idx = "3178">
			<nodes>187, 190, 251</nodes>
		</tri>
		<tri idx = "3179">
			<nodes>192, 230, 251</nodes>
		</tri>
		<tri idx = "3180">
			<nodes>188, 230, 251</nodes>
		</tri>
		<tri idx = "3181">
			<nodes>188, 189, 251</nodes>
		</tri>
		<tri idx = "3182">
			<nodes>189, 230, 251</nodes>
		</tri>
		<tri idx = "3183">
			<nodes>191, 228, 251</nodes>
		</tri>
		<tri idx = "3184">
			<nodes>190, 191, 251</nodes>
		</tri>
		<tri idx = "3185">
			<nodes>227, 228, 251</nodes>
		</tri>
		<tri idx = "3186">
			<nodes>187, 227, 251</nodes>
		</tri>
		<tri idx = "3187">
			<nodes>187, 189, 251</nodes>
		</tri>
		<tri idx = "3188">
			<nodes>187, 188, 251</nodes>
		</tri>
		<tri idx = "3189">
			<nodes>189, 190, 251</nodes>
		</tri>
		<tri idx = "3190">
			<nodes>245, 249, 252</nodes>
		</tri>
		<tri idx = "3191">
			<nodes>230, 249, 252</nodes>
		</tri>
		<tri idx = "3192">
			<nodes>230, 245, 252</nodes>
		</tri>
		<tri idx = "3193">
			<nodes>230, 251, 253</nodes>
		</tri>
		<tri idx = "3194">
			<nodes>251, 252, 253</nodes>
		</tri>
		<tri idx = "3195">
			<nodes>230, 251, 252</nodes>
		</tri>
		<tri idx = "3196">
			<nodes>230, 252, 253</nodes>
		</tri>
		<tri idx = "3197">
			<nodes>190, 191, 253</nodes>
		</tri>
		<tri idx = "3198">
			<nodes>191, 251, 253</nodes>
		</tri>
		<tri idx = "3199">
			<nodes>190, 251, 253</nodes>
		</tri>
		<tri idx = "3200">
			<nodes>230, 249, 253</nodes>
		</tri>
		<tri idx = "3201">
			<nodes>249, 252, 253</nodes>
		</tri>
		<tri idx = "3202">
			<nodes>189, 248, 253</nodes>
		</tri>
		<tri idx = "3203">
			<nodes>248, 249, 253</nodes>
		</tri>
		<tri idx = "3204">
			<nodes>189, 249, 253</nodes>
		</tri>
		<tri idx = "3205">
			<nodes>189, 190, 253</nodes>
		</tri>
		<tri idx = "3206">
			<nodes>189, 251, 253</nodes>
		</tri>
		<tri idx = "3207">
			<nodes>190, 248, 253</nodes>
		</tri>
		<tri idx = "3208">
			<nodes>189, 230, 253</nodes>
		</tri>
		<tri idx = "3209">
			<nodes>199, 248, 254</nodes>
		</tri>
		<tri idx = "3210">
			<nodes>190, 248, 254</nodes>
		</tri>
		<tri idx = "3211">
			<nodes>190, 199, 254</nodes>
		</tri>
		<tri idx = "3212">
			<nodes>190, 191, 254</nodes>
		</tri>
		<tri idx = "3213">
			<nodes>190, 253, 254</nodes>
		</tri>
		<tri idx = "3214">
			<nodes>191, 253, 254</nodes>
		</tri>
		<tri idx = "3215">
			<nodes>248, 253, 254</nodes>
		</tri>
		<tri idx = "3216">
			<nodes>228, 251, 255</nodes>
		</tri>
		<tri idx = "3217">
			<nodes>191, 251, 255</nodes>
		</tri>
		<tri idx = "3218">
			<nodes>191, 253, 255</nodes>
		</tri>
		<tri idx = "3219">
			<nodes>251, 253, 255</nodes>
		</tri>
		<tri idx = "3220">
			<nodes>227, 228, 255</nodes>
		</tri>
		<tri idx = "3221">
			<nodes>227, 251, 255</nodes>
		</tri>
		<tri idx = "3222">
			<nodes>253, 254, 255</nodes>
		</tri>
		<tri idx = "3223">
			<nodes>194, 229, 256</nodes>
		</tri>
		<tri idx = "3224">
			<nodes>227, 229, 256</nodes>
		</tri>
		<tri idx = "3225">
			<nodes>194, 227, 256</nodes>
		</tri>
		<tri idx = "3226">
			<nodes>192, 250, 256</nodes>
		</tri>
		<tri idx = "3227">
			<nodes>192, 230, 256</nodes>
		</tri>
		<tri idx = "3228">
			<nodes>230, 250, 256</nodes>
		</tri>
		<tri idx = "3229">
			<nodes>250, 252, 256</nodes>
		</tri>
		<tri idx = "3230">
			<nodes>230, 252, 256</nodes>
		</tri>
		<tri idx = "3231">
			<nodes>230, 250, 252</nodes>
		</tri>
		<tri idx = "3232">
			<nodes>192, 193, 256</nodes>
		</tri>
		<tri idx = "3233">
			<nodes>192, 194, 256</nodes>
		</tri>
		<tri idx = "3234">
			<nodes>193, 194, 256</nodes>
		</tri>
		<tri idx = "3235">
			<nodes>192, 251, 256</nodes>
		</tri>
		<tri idx = "3236">
			<nodes>230, 251, 256</nodes>
		</tri>
		<tri idx = "3237">
			<nodes>192, 227, 256</nodes>
		</tri>
		<tri idx = "3238">
			<nodes>227, 251, 256</nodes>
		</tri>
		<tri idx = "3239">
			<nodes>193, 250, 256</nodes>
		</tri>
		<tri idx = "3240">
			<nodes>251, 252, 256</nodes>
		</tri>
		<tri idx = "3241">
			<nodes>193, 223, 257</nodes>
		</tri>
		<tri idx = "3242">
			<nodes>215, 223, 257</nodes>
		</tri>
		<tri idx = "3243">
			<nodes>193, 215, 257</nodes>
		</tri>
		<tri idx = "3244">
			<nodes>193, 221, 257</nodes>
		</tri>
		<tri idx = "3245">
			<nodes>221, 250, 257</nodes>
		</tri>
		<tri idx = "3246">
			<nodes>193, 250, 257</nodes>
		</tri>
		<tri idx = "3247">
			<nodes>215, 221, 257</nodes>
		</tri>
		<tri idx = "3248">
			<nodes>223, 224, 257</nodes>
		</tri>
		<tri idx = "3249">
			<nodes>215, 224, 257</nodes>
		</tri>
		<tri idx = "3250">
			<nodes>193, 257, 258</nodes>
		</tri>
		<tri idx = "3251">
			<nodes>193, 250, 258</nodes>
		</tri>
		<tri idx = "3252">
			<nodes>250, 257, 258</nodes>
		</tri>
		<tri idx = "3253">
			<nodes>193, 256, 258</nodes>
		</tri>
		<tri idx = "3254">
			<nodes>250, 256, 258</nodes>
		</tri>
		<tri idx = "3255">
			<nodes>193, 195, 259</nodes>
		</tri>
		<tri idx = "3256">
			<nodes>194, 195, 259</nodes>
		</tri>
		<tri idx = "3257">
			<nodes>193, 194, 259</nodes>
		</tri>
		<tri idx = "3258">
			<nodes>193, 258, 259</nodes>
		</tri>
		<tri idx = "3259">
			<nodes>257, 258, 259</nodes>
		</tri>
		<tri idx = "3260">
			<nodes>193, 257, 259</nodes>
		</tri>
		<tri idx = "3261">
			<nodes>193, 256, 259</nodes>
		</tri>
		<tri idx = "3262">
			<nodes>256, 258, 259</nodes>
		</tri>
		<tri idx = "3263">
			<nodes>193, 223, 259</nodes>
		</tri>
		<tri idx = "3264">
			<nodes>223, 257, 259</nodes>
		</tri>
		<tri idx = "3265">
			<nodes>194, 196, 259</nodes>
		</tri>
		<tri idx = "3266">
			<nodes>194, 256, 259</nodes>
		</tri>
		<tri idx = "3267">
			<nodes>229, 256, 259</nodes>
		</tri>
		<tri idx = "3268">
			<nodes>194, 229, 259</nodes>
		</tri>
		<tri idx = "3269">
			<nodes>258, 259, 260</nodes>
		</tri>
		<tri idx = "3270">
			<nodes>256, 259, 260</nodes>
		</tri>
		<tri idx = "3271">
			<nodes>256, 258, 260</nodes>
		</tri>
		<tri idx = "3272">
			<nodes>229, 256, 260</nodes>
		</tri>
		<tri idx = "3273">
			<nodes>232, 244, 261</nodes>
		</tri>
		<tri idx = "3274">
			<nodes>232, 240, 261</nodes>
		</tri>
		<tri idx = "3275">
			<nodes>240, 244, 261</nodes>
		</tri>
		<tri idx = "3276">
			<nodes>232, 246, 261</nodes>
		</tri>
		<tri idx = "3277">
			<nodes>240, 246, 261</nodes>
		</tri>
		<tri idx = "3278">
			<nodes>240, 246, 262</nodes>
		</tri>
		<tri idx = "3279">
			<nodes>246, 247, 262</nodes>
		</tri>
		<tri idx = "3280">
			<nodes>240, 247, 262</nodes>
		</tri>
		<tri idx = "3281">
			<nodes>246, 261, 262</nodes>
		</tri>
		<tri idx = "3282">
			<nodes>240, 261, 262</nodes>
		</tri>
		<tri idx = "3283">
			<nodes>256, 258, 263</nodes>
		</tri>
		<tri idx = "3284">
			<nodes>250, 256, 263</nodes>
		</tri>
		<tri idx = "3285">
			<nodes>250, 258, 263</nodes>
		</tri>
		<tri idx = "3286">
			<nodes>252, 256, 263</nodes>
		</tri>
		<tri idx = "3287">
			<nodes>250, 252, 263</nodes>
		</tri>
		<tri idx = "3288">
			<nodes>197, 243, 264</nodes>
		</tri>
		<tri idx = "3289">
			<nodes>242, 243, 264</nodes>
		</tri>
		<tri idx = "3290">
			<nodes>197, 242, 264</nodes>
		</tri>
		<tri idx = "3291">
			<nodes>197, 248, 264</nodes>
		</tri>
		<tri idx = "3292">
			<nodes>242, 248, 264</nodes>
		</tri>
		<tri idx = "3293">
			<nodes>197, 198, 264</nodes>
		</tri>
		<tri idx = "3294">
			<nodes>198, 248, 264</nodes>
		</tri>
		<tri idx = "3295">
			<nodes>248, 264, 265</nodes>
		</tri>
		<tri idx = "3296">
			<nodes>198, 248, 265</nodes>
		</tri>
		<tri idx = "3297">
			<nodes>199, 248, 265</nodes>
		</tri>
		<tri idx = "3298">
			<nodes>248, 254, 265</nodes>
		</tri>
		<tri idx = "3299">
			<nodes>221, 222, 266</nodes>
		</tri>
		<tri idx = "3300">
			<nodes>220, 221, 266</nodes>
		</tri>
		<tri idx = "3301">
			<nodes>220, 222, 266</nodes>
		</tri>
		<tri idx = "3302">
			<nodes>211, 222, 266</nodes>
		</tri>
		<tri idx = "3303">
			<nodes>211, 220, 266</nodes>
		</tri>
		<tri idx = "3304">
			<nodes>225, 226, 267</nodes>
		</tri>
		<tri idx = "3305">
			<nodes>210, 225, 267</nodes>
		</tri>
		<tri idx = "3306">
			<nodes>210, 226, 267</nodes>
		</tri>
		<tri idx = "3307">
			<nodes>211, 222, 267</nodes>
		</tri>
		<tri idx = "3308">
			<nodes>210, 222, 267</nodes>
		</tri>
		<tri idx = "3309">
			<nodes>210, 211, 267</nodes>
		</tri>
		<tri idx = "3310">
			<nodes>222, 226, 267</nodes>
		</tri>
		<tri idx = "3311">
			<nodes>211, 266, 267</nodes>
		</tri>
		<tri idx = "3312">
			<nodes>222, 266, 267</nodes>
		</tri>
		<tri idx = "3313">
			<nodes>201, 208, 268</nodes>
		</tri>
		<tri idx = "3314">
			<nodes>201, 209, 268</nodes>
		</tri>
		<tri idx = "3315">
			<nodes>208, 209, 268</nodes>
		</tri>
		<tri idx = "3316">
			<nodes>200, 201, 268</nodes>
		</tri>
		<tri idx = "3317">
			<nodes>200, 202, 268</nodes>
		</tri>
		<tri idx = "3318">
			<nodes>201, 202, 268</nodes>
		</tri>
		<tri idx = "3319">
			<nodes>200, 208, 268</nodes>
		</tri>
		<tri idx = "3320">
			<nodes>200, 211, 268</nodes>
		</tri>
		<tri idx = "3321">
			<nodes>202, 211, 268</nodes>
		</tri>
		<tri idx = "3322">
			<nodes>208, 210, 268</nodes>
		</tri>
		<tri idx = "3323">
			<nodes>200, 210, 268</nodes>
		</tri>
		<tri idx = "3324">
			<nodes>210, 211, 268</nodes>
		</tri>
		<tri idx = "3325">
			<nodes>233, 235, 269</nodes>
		</tri>
		<tri idx = "3326">
			<nodes>213, 235, 269</nodes>
		</tri>
		<tri idx = "3327">
			<nodes>213, 233, 269</nodes>
		</tri>
		<tri idx = "3328">
			<nodes>202, 213, 269</nodes>
		</tri>
		<tri idx = "3329">
			<nodes>202, 235, 269</nodes>
		</tri>
		<tri idx = "3330">
			<nodes>211, 266, 270</nodes>
		</tri>
		<tri idx = "3331">
			<nodes>220, 266, 270</nodes>
		</tri>
		<tri idx = "3332">
			<nodes>211, 220, 270</nodes>
		</tri>
		<tri idx = "3333">
			<nodes>211, 235, 270</nodes>
		</tri>
		<tri idx = "3334">
			<nodes>211, 236, 270</nodes>
		</tri>
		<tri idx = "3335">
			<nodes>235, 236, 270</nodes>
		</tri>
		<tri idx = "3336">
			<nodes>220, 236, 270</nodes>
		</tri>
		<tri idx = "3337">
			<nodes>266, 267, 270</nodes>
		</tri>
		<tri idx = "3338">
			<nodes>211, 267, 270</nodes>
		</tri>
		<tri idx = "3339">
			<nodes>235, 270, 271</nodes>
		</tri>
		<tri idx = "3340">
			<nodes>211, 270, 271</nodes>
		</tri>
		<tri idx = "3341">
			<nodes>211, 235, 271</nodes>
		</tri>
		<tri idx = "3342">
			<nodes>211, 267, 271</nodes>
		</tri>
		<tri idx = "3343">
			<nodes>267, 270, 271</nodes>
		</tri>
		<tri idx = "3344">
			<nodes>202, 268, 269</nodes>
		</tri>
		<tri idx = "3345">
			<nodes>202, 268, 271</nodes>
		</tri>
		<tri idx = "3346">
			<nodes>268, 269, 271</nodes>
		</tri>
		<tri idx = "3347">
			<nodes>202, 269, 271</nodes>
		</tri>
		<tri idx = "3348">
			<nodes>235, 269, 271</nodes>
		</tri>
		<tri idx = "3349">
			<nodes>202, 235, 271</nodes>
		</tri>
		<tri idx = "3350">
			<nodes>202, 211, 271</nodes>
		</tri>
		<tri idx = "3351">
			<nodes>211, 268, 271</nodes>
		</tri>
		<tri idx = "3352">
			<nodes>213, 269, 272</nodes>
		</tri>
		<tri idx = "3353">
			<nodes>212, 213, 272</nodes>
		</tri>
		<tri idx = "3354">
			<nodes>212, 213, 269</nodes>
		</tri>
		<tri idx = "3355">
			<nodes>212, 269, 272</nodes>
		</tri>
		<tri idx = "3356">
			<nodes>201, 209, 272</nodes>
		</tri>
		<tri idx = "3357">
			<nodes>201, 268, 272</nodes>
		</tri>
		<tri idx = "3358">
			<nodes>209, 268, 272</nodes>
		</tri>
		<tri idx = "3359">
			<nodes>207, 209, 272</nodes>
		</tri>
		<tri idx = "3360">
			<nodes>201, 207, 272</nodes>
		</tri>
		<tri idx = "3361">
			<nodes>203, 213, 272</nodes>
		</tri>
		<tri idx = "3362">
			<nodes>203, 212, 272</nodes>
		</tri>
		<tri idx = "3363">
			<nodes>201, 213, 272</nodes>
		</tri>
		<tri idx = "3364">
			<nodes>201, 203, 272</nodes>
		</tri>
		<tri idx = "3365">
			<nodes>203, 207, 272</nodes>
		</tri>
		<tri idx = "3366">
			<nodes>202, 213, 272</nodes>
		</tri>
		<tri idx = "3367">
			<nodes>201, 202, 272</nodes>
		</tri>
		<tri idx = "3368">
			<nodes>202, 268, 272</nodes>
		</tri>
		<tri idx = "3369">
			<nodes>268, 269, 272</nodes>
		</tri>
		<tri idx = "3370">
			<nodes>202, 269, 272</nodes>
		</tri>
		<tri idx = "3371">
			<nodes>203, 204, 273</nodes>
		</tri>
		<tri idx = "3372">
			<nodes>203, 207, 273</nodes>
		</tri>
		<tri idx = "3373">
			<nodes>203, 205, 273</nodes>
		</tri>
		<tri idx = "3374">
			<nodes>205, 212, 273</nodes>
		</tri>
		<tri idx = "3375">
			<nodes>203, 212, 273</nodes>
		</tri>
		<tri idx = "3376">
			<nodes>206, 212, 273</nodes>
		</tri>
		<tri idx = "3377">
			<nodes>207, 272, 273</nodes>
		</tri>
		<tri idx = "3378">
			<nodes>203, 272, 273</nodes>
		</tri>
		<tri idx = "3379">
			<nodes>212, 272, 273</nodes>
		</tri>
		<tri idx = "3380">
			<nodes>206, 212, 274</nodes>
		</tri>
		<tri idx = "3381">
			<nodes>212, 273, 274</nodes>
		</tri>
		<tri idx = "3382">
			<nodes>212, 214, 274</nodes>
		</tri>
		<tri idx = "3383">
			<nodes>272, 273, 274</nodes>
		</tri>
		<tri idx = "3384">
			<nodes>212, 272, 274</nodes>
		</tri>
		<tri idx = "3385">
			<nodes>209, 272, 275</nodes>
		</tri>
		<tri idx = "3386">
			<nodes>209, 268, 275</nodes>
		</tri>
		<tri idx = "3387">
			<nodes>268, 272, 275</nodes>
		</tri>
		<tri idx = "3388">
			<nodes>207, 272, 275</nodes>
		</tri>
		<tri idx = "3389">
			<nodes>272, 273, 275</nodes>
		</tri>
		<tri idx = "3390">
			<nodes>212, 269, 276</nodes>
		</tri>
		<tri idx = "3391">
			<nodes>269, 272, 276</nodes>
		</tri>
		<tri idx = "3392">
			<nodes>212, 272, 276</nodes>
		</tri>
		<tri idx = "3393">
			<nodes>272, 274, 276</nodes>
		</tri>
		<tri idx = "3394">
			<nodes>212, 274, 276</nodes>
		</tri>
		<tri idx = "3395">
			<nodes>208, 210, 277</nodes>
		</tri>
		<tri idx = "3396">
			<nodes>210, 225, 277</nodes>
		</tri>
		<tri idx = "3397">
			<nodes>268, 275, 277</nodes>
		</tri>
		<tri idx = "3398">
			<nodes>209, 268, 277</nodes>
		</tri>
		<tri idx = "3399">
			<nodes>208, 268, 277</nodes>
		</tri>
		<tri idx = "3400">
			<nodes>210, 268, 277</nodes>
		</tri>
		<tri idx = "3401">
			<nodes>268, 277, 278</nodes>
		</tri>
		<tri idx = "3402">
			<nodes>210, 277, 278</nodes>
		</tri>
		<tri idx = "3403">
			<nodes>210, 268, 278</nodes>
		</tri>
		<tri idx = "3404">
			<nodes>211, 268, 278</nodes>
		</tri>
		<tri idx = "3405">
			<nodes>210, 211, 278</nodes>
		</tri>
		<tri idx = "3406">
			<nodes>211, 267, 278</nodes>
		</tri>
		<tri idx = "3407">
			<nodes>210, 267, 278</nodes>
		</tri>
		<tri idx = "3408">
			<nodes>211, 271, 278</nodes>
		</tri>
		<tri idx = "3409">
			<nodes>268, 271, 278</nodes>
		</tri>
		<tri idx = "3410">
			<nodes>225, 267, 278</nodes>
		</tri>
		<tri idx = "3411">
			<nodes>210, 225, 278</nodes>
		</tri>
		<tri idx = "3412">
			<nodes>225, 277, 278</nodes>
		</tri>
		<tri idx = "3413">
			<nodes>267, 271, 278</nodes>
		</tri>
		<tri idx = "3414">
			<nodes>268, 277, 279</nodes>
		</tri>
		<tri idx = "3415">
			<nodes>268, 275, 279</nodes>
		</tri>
		<tri idx = "3416">
			<nodes>277, 278, 279</nodes>
		</tri>
		<tri idx = "3417">
			<nodes>268, 278, 279</nodes>
		</tri>
		<tri idx = "3418">
			<nodes>225, 267, 280</nodes>
		</tri>
		<tri idx = "3419">
			<nodes>225, 278, 280</nodes>
		</tri>
		<tri idx = "3420">
			<nodes>267, 278, 280</nodes>
		</tri>
		<tri idx = "3421">
			<nodes>277, 278, 280</nodes>
		</tri>
		<tri idx = "3422">
			<nodes>212, 274, 281</nodes>
		</tri>
		<tri idx = "3423">
			<nodes>274, 276, 281</nodes>
		</tri>
		<tri idx = "3424">
			<nodes>212, 276, 281</nodes>
		</tri>
		<tri idx = "3425">
			<nodes>214, 232, 281</nodes>
		</tri>
		<tri idx = "3426">
			<nodes>214, 246, 281</nodes>
		</tri>
		<tri idx = "3427">
			<nodes>232, 246, 281</nodes>
		</tri>
		<tri idx = "3428">
			<nodes>213, 232, 281</nodes>
		</tri>
		<tri idx = "3429">
			<nodes>212, 232, 281</nodes>
		</tri>
		<tri idx = "3430">
			<nodes>212, 213, 281</nodes>
		</tri>
		<tri idx = "3431">
			<nodes>246, 261, 281</nodes>
		</tri>
		<tri idx = "3432">
			<nodes>232, 261, 281</nodes>
		</tri>
		<tri idx = "3433">
			<nodes>212, 214, 281</nodes>
		</tri>
		<tri idx = "3434">
			<nodes>232, 233, 281</nodes>
		</tri>
		<tri idx = "3435">
			<nodes>213, 233, 281</nodes>
		</tri>
		<tri idx = "3436">
			<nodes>214, 274, 281</nodes>
		</tri>
		<tri idx = "3437">
			<nodes>212, 269, 281</nodes>
		</tri>
		<tri idx = "3438">
			<nodes>269, 276, 281</nodes>
		</tri>
		<tri idx = "3439">
			<nodes>213, 269, 281</nodes>
		</tri>
		<tri idx = "3440">
			<nodes>233, 269, 281</nodes>
		</tri>
		<tri idx = "3441">
			<nodes>246, 281, 282</nodes>
		</tri>
		<tri idx = "3442">
			<nodes>246, 261, 282</nodes>
		</tri>
		<tri idx = "3443">
			<nodes>261, 281, 282</nodes>
		</tri>
		<tri idx = "3444">
			<nodes>214, 281, 282</nodes>
		</tri>
		<tri idx = "3445">
			<nodes>274, 281, 283</nodes>
		</tri>
		<tri idx = "3446">
			<nodes>214, 281, 283</nodes>
		</tri>
		<tri idx = "3447">
			<nodes>274, 276, 283</nodes>
		</tri>
		<tri idx = "3448">
			<nodes>276, 281, 283</nodes>
		</tri>
		<tri idx = "3449">
			<nodes>281, 282, 283</nodes>
		</tri>
		<tri idx = "3450">
			<nodes>222, 266, 284</nodes>
		</tri>
		<tri idx = "3451">
			<nodes>221, 266, 284</nodes>
		</tri>
		<tri idx = "3452">
			<nodes>221, 222, 284</nodes>
		</tri>
		<tri idx = "3453">
			<nodes>221, 257, 284</nodes>
		</tri>
		<tri idx = "3454">
			<nodes>215, 257, 284</nodes>
		</tri>
		<tri idx = "3455">
			<nodes>215, 221, 284</nodes>
		</tri>
		<tri idx = "3456">
			<nodes>224, 257, 284</nodes>
		</tri>
		<tri idx = "3457">
			<nodes>215, 224, 284</nodes>
		</tri>
		<tri idx = "3458">
			<nodes>215, 222, 284</nodes>
		</tri>
		<tri idx = "3459">
			<nodes>216, 217, 285</nodes>
		</tri>
		<tri idx = "3460">
			<nodes>216, 218, 285</nodes>
		</tri>
		<tri idx = "3461">
			<nodes>215, 217, 285</nodes>
		</tri>
		<tri idx = "3462">
			<nodes>215, 216, 285</nodes>
		</tri>
		<tri idx = "3463">
			<nodes>215, 219, 285</nodes>
		</tri>
		<tri idx = "3464">
			<nodes>224, 284, 285</nodes>
		</tri>
		<tri idx = "3465">
			<nodes>215, 284, 285</nodes>
		</tri>
		<tri idx = "3466">
			<nodes>215, 224, 285</nodes>
		</tri>
		<tri idx = "3467">
			<nodes>218, 222, 285</nodes>
		</tri>
		<tri idx = "3468">
			<nodes>222, 226, 285</nodes>
		</tri>
		<tri idx = "3469">
			<nodes>216, 222, 285</nodes>
		</tri>
		<tri idx = "3470">
			<nodes>222, 284, 285</nodes>
		</tri>
		<tri idx = "3471">
			<nodes>215, 222, 285</nodes>
		</tri>
		<tri idx = "3472">
			<nodes>224, 257, 286</nodes>
		</tri>
		<tri idx = "3473">
			<nodes>224, 284, 286</nodes>
		</tri>
		<tri idx = "3474">
			<nodes>257, 284, 286</nodes>
		</tri>
		<tri idx = "3475">
			<nodes>222, 226, 287</nodes>
		</tri>
		<tri idx = "3476">
			<nodes>222, 285, 287</nodes>
		</tri>
		<tri idx = "3477">
			<nodes>284, 285, 287</nodes>
		</tri>
		<tri idx = "3478">
			<nodes>222, 284, 287</nodes>
		</tri>
		<tri idx = "3479">
			<nodes>284, 285, 288</nodes>
		</tri>
		<tri idx = "3480">
			<nodes>224, 284, 288</nodes>
		</tri>
		<tri idx = "3481">
			<nodes>224, 286, 288</nodes>
		</tri>
		<tri idx = "3482">
			<nodes>284, 286, 288</nodes>
		</tri>
		<tri idx = "3483">
			<nodes>220, 231, 289</nodes>
		</tri>
		<tri idx = "3484">
			<nodes>231, 236, 289</nodes>
		</tri>
		<tri idx = "3485">
			<nodes>220, 236, 289</nodes>
		</tri>
		<tri idx = "3486">
			<nodes>231, 234, 289</nodes>
		</tri>
		<tri idx = "3487">
			<nodes>234, 236, 289</nodes>
		</tri>
		<tri idx = "3488">
			<nodes>221, 250, 289</nodes>
		</tri>
		<tri idx = "3489">
			<nodes>231, 250, 289</nodes>
		</tri>
		<tri idx = "3490">
			<nodes>221, 231, 289</nodes>
		</tri>
		<tri idx = "3491">
			<nodes>221, 266, 289</nodes>
		</tri>
		<tri idx = "3492">
			<nodes>220, 266, 289</nodes>
		</tri>
		<tri idx = "3493">
			<nodes>220, 221, 289</nodes>
		</tri>
		<tri idx = "3494">
			<nodes>220, 270, 289</nodes>
		</tri>
		<tri idx = "3495">
			<nodes>266, 270, 289</nodes>
		</tri>
		<tri idx = "3496">
			<nodes>236, 270, 289</nodes>
		</tri>
		<tri idx = "3497">
			<nodes>250, 257, 290</nodes>
		</tri>
		<tri idx = "3498">
			<nodes>221, 257, 290</nodes>
		</tri>
		<tri idx = "3499">
			<nodes>221, 250, 290</nodes>
		</tri>
		<tri idx = "3500">
			<nodes>221, 284, 290</nodes>
		</tri>
		<tri idx = "3501">
			<nodes>257, 284, 290</nodes>
		</tri>
		<tri idx = "3502">
			<nodes>221, 266, 290</nodes>
		</tri>
		<tri idx = "3503">
			<nodes>266, 289, 290</nodes>
		</tri>
		<tri idx = "3504">
			<nodes>221, 289, 290</nodes>
		</tri>
		<tri idx = "3505">
			<nodes>266, 284, 290</nodes>
		</tri>
		<tri idx = "3506">
			<nodes>257, 286, 290</nodes>
		</tri>
		<tri idx = "3507">
			<nodes>284, 286, 290</nodes>
		</tri>
		<tri idx = "3508">
			<nodes>250, 258, 290</nodes>
		</tri>
		<tri idx = "3509">
			<nodes>257, 258, 290</nodes>
		</tri>
		<tri idx = "3510">
			<nodes>250, 289, 290</nodes>
		</tri>
		<tri idx = "3511">
			<nodes>258, 263, 291</nodes>
		</tri>
		<tri idx = "3512">
			<nodes>250, 258, 291</nodes>
		</tri>
		<tri idx = "3513">
			<nodes>250, 263, 291</nodes>
		</tri>
		<tri idx = "3514">
			<nodes>258, 290, 291</nodes>
		</tri>
		<tri idx = "3515">
			<nodes>250, 290, 291</nodes>
		</tri>
		<tri idx = "3516">
			<nodes>250, 289, 291</nodes>
		</tri>
		<tri idx = "3517">
			<nodes>289, 290, 291</nodes>
		</tri>
		<tri idx = "3518">
			<nodes>258, 259, 292</nodes>
		</tri>
		<tri idx = "3519">
			<nodes>257, 258, 292</nodes>
		</tri>
		<tri idx = "3520">
			<nodes>257, 259, 292</nodes>
		</tri>
		<tri idx = "3521">
			<nodes>223, 257, 292</nodes>
		</tri>
		<tri idx = "3522">
			<nodes>222, 266, 293</nodes>
		</tri>
		<tri idx = "3523">
			<nodes>266, 267, 293</nodes>
		</tri>
		<tri idx = "3524">
			<nodes>222, 267, 293</nodes>
		</tri>
		<tri idx = "3525">
			<nodes>266, 284, 293</nodes>
		</tri>
		<tri idx = "3526">
			<nodes>222, 284, 293</nodes>
		</tri>
		<tri idx = "3527">
			<nodes>222, 226, 293</nodes>
		</tri>
		<tri idx = "3528">
			<nodes>226, 267, 293</nodes>
		</tri>
		<tri idx = "3529">
			<nodes>226, 287, 293</nodes>
		</tri>
		<tri idx = "3530">
			<nodes>222, 287, 293</nodes>
		</tri>
		<tri idx = "3531">
			<nodes>284, 290, 293</nodes>
		</tri>
		<tri idx = "3532">
			<nodes>266, 290, 293</nodes>
		</tri>
		<tri idx = "3533">
			<nodes>284, 287, 293</nodes>
		</tri>
		<tri idx = "3534">
			<nodes>223, 257, 294</nodes>
		</tri>
		<tri idx = "3535">
			<nodes>224, 257, 294</nodes>
		</tri>
		<tri idx = "3536">
			<nodes>257, 292, 294</nodes>
		</tri>
		<tri idx = "3537">
			<nodes>224, 286, 294</nodes>
		</tri>
		<tri idx = "3538">
			<nodes>257, 286, 294</nodes>
		</tri>
		<tri idx = "3539">
			<nodes>224, 286, 295</nodes>
		</tri>
		<tri idx = "3540">
			<nodes>286, 288, 295</nodes>
		</tri>
		<tri idx = "3541">
			<nodes>286, 294, 295</nodes>
		</tri>
		<tri idx = "3542">
			<nodes>225, 267, 296</nodes>
		</tri>
		<tri idx = "3543">
			<nodes>226, 267, 296</nodes>
		</tri>
		<tri idx = "3544">
			<nodes>267, 280, 296</nodes>
		</tri>
		<tri idx = "3545">
			<nodes>226, 267, 297</nodes>
		</tri>
		<tri idx = "3546">
			<nodes>226, 293, 297</nodes>
		</tri>
		<tri idx = "3547">
			<nodes>267, 293, 297</nodes>
		</tri>
		<tri idx = "3548">
			<nodes>267, 296, 297</nodes>
		</tri>
		<tri idx = "3549">
			<nodes>287, 293, 297</nodes>
		</tri>
		<tri idx = "3550">
			<nodes>227, 255, 298</nodes>
		</tri>
		<tri idx = "3551">
			<nodes>251, 255, 298</nodes>
		</tri>
		<tri idx = "3552">
			<nodes>227, 251, 298</nodes>
		</tri>
		<tri idx = "3553">
			<nodes>229, 256, 298</nodes>
		</tri>
		<tri idx = "3554">
			<nodes>229, 260, 298</nodes>
		</tri>
		<tri idx = "3555">
			<nodes>256, 260, 298</nodes>
		</tri>
		<tri idx = "3556">
			<nodes>251, 256, 298</nodes>
		</tri>
		<tri idx = "3557">
			<nodes>251, 252, 298</nodes>
		</tri>
		<tri idx = "3558">
			<nodes>252, 256, 298</nodes>
		</tri>
		<tri idx = "3559">
			<nodes>256, 263, 298</nodes>
		</tri>
		<tri idx = "3560">
			<nodes>252, 263, 298</nodes>
		</tri>
		<tri idx = "3561">
			<nodes>227, 229, 298</nodes>
		</tri>
		<tri idx = "3562">
			<nodes>227, 256, 298</nodes>
		</tri>
		<tri idx = "3563">
			<nodes>229, 298, 299</nodes>
		</tri>
		<tri idx = "3564">
			<nodes>260, 298, 299</nodes>
		</tri>
		<tri idx = "3565">
			<nodes>227, 228, 299</nodes>
		</tri>
		<tri idx = "3566">
			<nodes>227, 229, 299</nodes>
		</tri>
		<tri idx = "3567">
			<nodes>227, 255, 299</nodes>
		</tri>
		<tri idx = "3568">
			<nodes>255, 298, 299</nodes>
		</tri>
		<tri idx = "3569">
			<nodes>227, 298, 299</nodes>
		</tri>
		<tri idx = "3570">
			<nodes>298, 299, 300</nodes>
		</tri>
		<tri idx = "3571">
			<nodes>260, 298, 300</nodes>
		</tri>
		<tri idx = "3572">
			<nodes>230, 245, 301</nodes>
		</tri>
		<tri idx = "3573">
			<nodes>230, 252, 301</nodes>
		</tri>
		<tri idx = "3574">
			<nodes>245, 252, 301</nodes>
		</tri>
		<tri idx = "3575">
			<nodes>230, 250, 301</nodes>
		</tri>
		<tri idx = "3576">
			<nodes>250, 252, 301</nodes>
		</tri>
		<tri idx = "3577">
			<nodes>250, 289, 301</nodes>
		</tri>
		<tri idx = "3578">
			<nodes>231, 250, 301</nodes>
		</tri>
		<tri idx = "3579">
			<nodes>231, 289, 301</nodes>
		</tri>
		<tri idx = "3580">
			<nodes>230, 234, 301</nodes>
		</tri>
		<tri idx = "3581">
			<nodes>234, 245, 301</nodes>
		</tri>
		<tri idx = "3582">
			<nodes>234, 289, 301</nodes>
		</tri>
		<tri idx = "3583">
			<nodes>231, 234, 301</nodes>
		</tri>
		<tri idx = "3584">
			<nodes>250, 263, 301</nodes>
		</tri>
		<tri idx = "3585">
			<nodes>252, 263, 301</nodes>
		</tri>
		<tri idx = "3586">
			<nodes>230, 231, 301</nodes>
		</tri>
		<tri idx = "3587">
			<nodes>234, 235, 302</nodes>
		</tri>
		<tri idx = "3588">
			<nodes>233, 234, 302</nodes>
		</tri>
		<tri idx = "3589">
			<nodes>233, 235, 302</nodes>
		</tri>
		<tri idx = "3590">
			<nodes>234, 244, 302</nodes>
		</tri>
		<tri idx = "3591">
			<nodes>233, 244, 302</nodes>
		</tri>
		<tri idx = "3592">
			<nodes>232, 244, 302</nodes>
		</tri>
		<tri idx = "3593">
			<nodes>232, 233, 302</nodes>
		</tri>
		<tri idx = "3594">
			<nodes>232, 281, 302</nodes>
		</tri>
		<tri idx = "3595">
			<nodes>261, 281, 302</nodes>
		</tri>
		<tri idx = "3596">
			<nodes>232, 261, 302</nodes>
		</tri>
		<tri idx = "3597">
			<nodes>244, 261, 302</nodes>
		</tri>
		<tri idx = "3598">
			<nodes>234, 245, 302</nodes>
		</tri>
		<tri idx = "3599">
			<nodes>244, 245, 302</nodes>
		</tri>
		<tri idx = "3600">
			<nodes>233, 281, 302</nodes>
		</tri>
		<tri idx = "3601">
			<nodes>235, 269, 302</nodes>
		</tri>
		<tri idx = "3602">
			<nodes>233, 269, 302</nodes>
		</tri>
		<tri idx = "3603">
			<nodes>269, 281, 302</nodes>
		</tri>
		<tri idx = "3604">
			<nodes>235, 270, 303</nodes>
		</tri>
		<tri idx = "3605">
			<nodes>235, 271, 303</nodes>
		</tri>
		<tri idx = "3606">
			<nodes>270, 271, 303</nodes>
		</tri>
		<tri idx = "3607">
			<nodes>281, 302, 303</nodes>
		</tri>
		<tri idx = "3608">
			<nodes>269, 281, 303</nodes>
		</tri>
		<tri idx = "3609">
			<nodes>269, 302, 303</nodes>
		</tri>
		<tri idx = "3610">
			<nodes>235, 269, 303</nodes>
		</tri>
		<tri idx = "3611">
			<nodes>269, 271, 303</nodes>
		</tri>
		<tri idx = "3612">
			<nodes>235, 302, 303</nodes>
		</tri>
		<tri idx = "3613">
			<nodes>276, 281, 303</nodes>
		</tri>
		<tri idx = "3614">
			<nodes>269, 276, 303</nodes>
		</tri>
		<tri idx = "3615">
			<nodes>234, 302, 304</nodes>
		</tri>
		<tri idx = "3616">
			<nodes>234, 245, 304</nodes>
		</tri>
		<tri idx = "3617">
			<nodes>245, 302, 304</nodes>
		</tri>
		<tri idx = "3618">
			<nodes>234, 301, 304</nodes>
		</tri>
		<tri idx = "3619">
			<nodes>245, 301, 304</nodes>
		</tri>
		<tri idx = "3620">
			<nodes>289, 301, 304</nodes>
		</tri>
		<tri idx = "3621">
			<nodes>234, 289, 304</nodes>
		</tri>
		<tri idx = "3622">
			<nodes>235, 270, 304</nodes>
		</tri>
		<tri idx = "3623">
			<nodes>236, 270, 304</nodes>
		</tri>
		<tri idx = "3624">
			<nodes>235, 236, 304</nodes>
		</tri>
		<tri idx = "3625">
			<nodes>236, 289, 304</nodes>
		</tri>
		<tri idx = "3626">
			<nodes>234, 236, 304</nodes>
		</tri>
		<tri idx = "3627">
			<nodes>235, 302, 304</nodes>
		</tri>
		<tri idx = "3628">
			<nodes>234, 235, 304</nodes>
		</tri>
		<tri idx = "3629">
			<nodes>270, 303, 304</nodes>
		</tri>
		<tri idx = "3630">
			<nodes>235, 303, 304</nodes>
		</tri>
		<tri idx = "3631">
			<nodes>302, 303, 304</nodes>
		</tri>
		<tri idx = "3632">
			<nodes>270, 289, 304</nodes>
		</tri>
		<tri idx = "3633">
			<nodes>264, 265, 305</nodes>
		</tri>
		<tri idx = "3634">
			<nodes>248, 264, 305</nodes>
		</tri>
		<tri idx = "3635">
			<nodes>248, 265, 305</nodes>
		</tri>
		<tri idx = "3636">
			<nodes>242, 264, 305</nodes>
		</tri>
		<tri idx = "3637">
			<nodes>242, 248, 305</nodes>
		</tri>
		<tri idx = "3638">
			<nodes>244, 249, 305</nodes>
		</tri>
		<tri idx = "3639">
			<nodes>242, 249, 305</nodes>
		</tri>
		<tri idx = "3640">
			<nodes>242, 244, 305</nodes>
		</tri>
		<tri idx = "3641">
			<nodes>248, 249, 305</nodes>
		</tri>
		<tri idx = "3642">
			<nodes>252, 301, 306</nodes>
		</tri>
		<tri idx = "3643">
			<nodes>245, 301, 306</nodes>
		</tri>
		<tri idx = "3644">
			<nodes>245, 252, 306</nodes>
		</tri>
		<tri idx = "3645">
			<nodes>245, 249, 306</nodes>
		</tri>
		<tri idx = "3646">
			<nodes>249, 252, 306</nodes>
		</tri>
		<tri idx = "3647">
			<nodes>249, 305, 306</nodes>
		</tri>
		<tri idx = "3648">
			<nodes>244, 249, 306</nodes>
		</tri>
		<tri idx = "3649">
			<nodes>244, 305, 306</nodes>
		</tri>
		<tri idx = "3650">
			<nodes>244, 245, 306</nodes>
		</tri>
		<tri idx = "3651">
			<nodes>244, 305, 307</nodes>
		</tri>
		<tri idx = "3652">
			<nodes>242, 244, 307</nodes>
		</tri>
		<tri idx = "3653">
			<nodes>242, 305, 307</nodes>
		</tri>
		<tri idx = "3654">
			<nodes>240, 244, 307</nodes>
		</tri>
		<tri idx = "3655">
			<nodes>240, 242, 307</nodes>
		</tri>
		<tri idx = "3656">
			<nodes>244, 302, 307</nodes>
		</tri>
		<tri idx = "3657">
			<nodes>244, 261, 307</nodes>
		</tri>
		<tri idx = "3658">
			<nodes>261, 302, 307</nodes>
		</tri>
		<tri idx = "3659">
			<nodes>240, 261, 307</nodes>
		</tri>
		<tri idx = "3660">
			<nodes>244, 306, 307</nodes>
		</tri>
		<tri idx = "3661">
			<nodes>305, 306, 307</nodes>
		</tri>
		<tri idx = "3662">
			<nodes>240, 262, 307</nodes>
		</tri>
		<tri idx = "3663">
			<nodes>261, 262, 307</nodes>
		</tri>
		<tri idx = "3664">
			<nodes>237, 238, 308</nodes>
		</tri>
		<tri idx = "3665">
			<nodes>237, 243, 308</nodes>
		</tri>
		<tri idx = "3666">
			<nodes>237, 241, 308</nodes>
		</tri>
		<tri idx = "3667">
			<nodes>240, 307, 308</nodes>
		</tri>
		<tri idx = "3668">
			<nodes>242, 307, 308</nodes>
		</tri>
		<tri idx = "3669">
			<nodes>240, 242, 308</nodes>
		</tri>
		<tri idx = "3670">
			<nodes>242, 243, 308</nodes>
		</tri>
		<tri idx = "3671">
			<nodes>237, 242, 308</nodes>
		</tri>
		<tri idx = "3672">
			<nodes>239, 241, 308</nodes>
		</tri>
		<tri idx = "3673">
			<nodes>237, 239, 308</nodes>
		</tri>
		<tri idx = "3674">
			<nodes>239, 242, 308</nodes>
		</tri>
		<tri idx = "3675">
			<nodes>239, 240, 308</nodes>
		</tri>
		<tri idx = "3676">
			<nodes>240, 308, 309</nodes>
		</tri>
		<tri idx = "3677">
			<nodes>239, 308, 309</nodes>
		</tri>
		<tri idx = "3678">
			<nodes>239, 240, 309</nodes>
		</tri>
		<tri idx = "3679">
			<nodes>240, 247, 309</nodes>
		</tri>
		<tri idx = "3680">
			<nodes>247, 262, 309</nodes>
		</tri>
		<tri idx = "3681">
			<nodes>240, 262, 309</nodes>
		</tri>
		<tri idx = "3682">
			<nodes>239, 241, 309</nodes>
		</tri>
		<tri idx = "3683">
			<nodes>307, 308, 309</nodes>
		</tri>
		<tri idx = "3684">
			<nodes>240, 307, 309</nodes>
		</tri>
		<tri idx = "3685">
			<nodes>239, 247, 309</nodes>
		</tri>
		<tri idx = "3686">
			<nodes>262, 307, 309</nodes>
		</tri>
		<tri idx = "3687">
			<nodes>242, 307, 310</nodes>
		</tri>
		<tri idx = "3688">
			<nodes>305, 307, 310</nodes>
		</tri>
		<tri idx = "3689">
			<nodes>242, 305, 310</nodes>
		</tri>
		<tri idx = "3690">
			<nodes>242, 264, 310</nodes>
		</tri>
		<tri idx = "3691">
			<nodes>264, 305, 310</nodes>
		</tri>
		<tri idx = "3692">
			<nodes>307, 308, 310</nodes>
		</tri>
		<tri idx = "3693">
			<nodes>242, 308, 310</nodes>
		</tri>
		<tri idx = "3694">
			<nodes>242, 243, 310</nodes>
		</tri>
		<tri idx = "3695">
			<nodes>307, 309, 311</nodes>
		</tri>
		<tri idx = "3696">
			<nodes>262, 309, 311</nodes>
		</tri>
		<tri idx = "3697">
			<nodes>262, 307, 311</nodes>
		</tri>
		<tri idx = "3698">
			<nodes>301, 304, 312</nodes>
		</tri>
		<tri idx = "3699">
			<nodes>245, 301, 312</nodes>
		</tri>
		<tri idx = "3700">
			<nodes>245, 304, 312</nodes>
		</tri>
		<tri idx = "3701">
			<nodes>301, 306, 312</nodes>
		</tri>
		<tri idx = "3702">
			<nodes>245, 306, 312</nodes>
		</tri>
		<tri idx = "3703">
			<nodes>244, 302, 312</nodes>
		</tri>
		<tri idx = "3704">
			<nodes>245, 302, 312</nodes>
		</tri>
		<tri idx = "3705">
			<nodes>244, 245, 312</nodes>
		</tri>
		<tri idx = "3706">
			<nodes>302, 304, 312</nodes>
		</tri>
		<tri idx = "3707">
			<nodes>244, 307, 312</nodes>
		</tri>
		<tri idx = "3708">
			<nodes>302, 307, 312</nodes>
		</tri>
		<tri idx = "3709">
			<nodes>244, 306, 312</nodes>
		</tri>
		<tri idx = "3710">
			<nodes>306, 307, 312</nodes>
		</tri>
		<tri idx = "3711">
			<nodes>246, 261, 313</nodes>
		</tri>
		<tri idx = "3712">
			<nodes>261, 282, 313</nodes>
		</tri>
		<tri idx = "3713">
			<nodes>246, 262, 313</nodes>
		</tri>
		<tri idx = "3714">
			<nodes>247, 262, 313</nodes>
		</tri>
		<tri idx = "3715">
			<nodes>262, 309, 313</nodes>
		</tri>
		<tri idx = "3716">
			<nodes>261, 262, 313</nodes>
		</tri>
		<tri idx = "3717">
			<nodes>281, 283, 314</nodes>
		</tri>
		<tri idx = "3718">
			<nodes>276, 281, 314</nodes>
		</tri>
		<tri idx = "3719">
			<nodes>276, 283, 314</nodes>
		</tri>
		<tri idx = "3720">
			<nodes>281, 303, 314</nodes>
		</tri>
		<tri idx = "3721">
			<nodes>276, 303, 314</nodes>
		</tri>
		<tri idx = "3722">
			<nodes>270, 303, 315</nodes>
		</tri>
		<tri idx = "3723">
			<nodes>303, 304, 315</nodes>
		</tri>
		<tri idx = "3724">
			<nodes>270, 304, 315</nodes>
		</tri>
		<tri idx = "3725">
			<nodes>261, 282, 316</nodes>
		</tri>
		<tri idx = "3726">
			<nodes>261, 313, 316</nodes>
		</tri>
		<tri idx = "3727">
			<nodes>281, 282, 316</nodes>
		</tri>
		<tri idx = "3728">
			<nodes>261, 281, 316</nodes>
		</tri>
		<tri idx = "3729">
			<nodes>252, 301, 317</nodes>
		</tri>
		<tri idx = "3730">
			<nodes>301, 306, 317</nodes>
		</tri>
		<tri idx = "3731">
			<nodes>252, 306, 317</nodes>
		</tri>
		<tri idx = "3732">
			<nodes>263, 301, 317</nodes>
		</tri>
		<tri idx = "3733">
			<nodes>252, 263, 317</nodes>
		</tri>
		<tri idx = "3734">
			<nodes>248, 254, 318</nodes>
		</tri>
		<tri idx = "3735">
			<nodes>248, 265, 318</nodes>
		</tri>
		<tri idx = "3736">
			<nodes>254, 265, 318</nodes>
		</tri>
		<tri idx = "3737">
			<nodes>249, 252, 318</nodes>
		</tri>
		<tri idx = "3738">
			<nodes>249, 306, 318</nodes>
		</tri>
		<tri idx = "3739">
			<nodes>252, 306, 318</nodes>
		</tri>
		<tri idx = "3740">
			<nodes>265, 305, 318</nodes>
		</tri>
		<tri idx = "3741">
			<nodes>248, 305, 318</nodes>
		</tri>
		<tri idx = "3742">
			<nodes>248, 249, 318</nodes>
		</tri>
		<tri idx = "3743">
			<nodes>249, 305, 318</nodes>
		</tri>
		<tri idx = "3744">
			<nodes>249, 253, 318</nodes>
		</tri>
		<tri idx = "3745">
			<nodes>248, 253, 318</nodes>
		</tri>
		<tri idx = "3746">
			<nodes>253, 254, 318</nodes>
		</tri>
		<tri idx = "3747">
			<nodes>252, 317, 318</nodes>
		</tri>
		<tri idx = "3748">
			<nodes>306, 317, 318</nodes>
		</tri>
		<tri idx = "3749">
			<nodes>252, 253, 318</nodes>
		</tri>
		<tri idx = "3750">
			<nodes>305, 306, 318</nodes>
		</tri>
		<tri idx = "3751">
			<nodes>270, 304, 319</nodes>
		</tri>
		<tri idx = "3752">
			<nodes>270, 289, 319</nodes>
		</tri>
		<tri idx = "3753">
			<nodes>289, 304, 319</nodes>
		</tri>
		<tri idx = "3754">
			<nodes>301, 304, 319</nodes>
		</tri>
		<tri idx = "3755">
			<nodes>289, 301, 319</nodes>
		</tri>
		<tri idx = "3756">
			<nodes>270, 315, 319</nodes>
		</tri>
		<tri idx = "3757">
			<nodes>304, 315, 319</nodes>
		</tri>
		<tri idx = "3758">
			<nodes>301, 319, 320</nodes>
		</tri>
		<tri idx = "3759">
			<nodes>289, 301, 320</nodes>
		</tri>
		<tri idx = "3760">
			<nodes>289, 319, 320</nodes>
		</tri>
		<tri idx = "3761">
			<nodes>250, 291, 320</nodes>
		</tri>
		<tri idx = "3762">
			<nodes>289, 291, 320</nodes>
		</tri>
		<tri idx = "3763">
			<nodes>250, 289, 320</nodes>
		</tri>
		<tri idx = "3764">
			<nodes>250, 301, 320</nodes>
		</tri>
		<tri idx = "3765">
			<nodes>263, 301, 320</nodes>
		</tri>
		<tri idx = "3766">
			<nodes>250, 263, 320</nodes>
		</tri>
		<tri idx = "3767">
			<nodes>263, 291, 320</nodes>
		</tri>
		<tri idx = "3768">
			<nodes>263, 291, 321</nodes>
		</tri>
		<tri idx = "3769">
			<nodes>263, 320, 321</nodes>
		</tri>
		<tri idx = "3770">
			<nodes>291, 320, 321</nodes>
		</tri>
		<tri idx = "3771">
			<nodes>263, 317, 322</nodes>
		</tri>
		<tri idx = "3772">
			<nodes>252, 263, 322</nodes>
		</tri>
		<tri idx = "3773">
			<nodes>252, 317, 322</nodes>
		</tri>
		<tri idx = "3774">
			<nodes>251, 255, 322</nodes>
		</tri>
		<tri idx = "3775">
			<nodes>253, 255, 322</nodes>
		</tri>
		<tri idx = "3776">
			<nodes>251, 253, 322</nodes>
		</tri>
		<tri idx = "3777">
			<nodes>254, 255, 322</nodes>
		</tri>
		<tri idx = "3778">
			<nodes>253, 254, 322</nodes>
		</tri>
		<tri idx = "3779">
			<nodes>255, 298, 322</nodes>
		</tri>
		<tri idx = "3780">
			<nodes>251, 298, 322</nodes>
		</tri>
		<tri idx = "3781">
			<nodes>317, 318, 322</nodes>
		</tri>
		<tri idx = "3782">
			<nodes>252, 318, 322</nodes>
		</tri>
		<tri idx = "3783">
			<nodes>254, 318, 322</nodes>
		</tri>
		<tri idx = "3784">
			<nodes>253, 318, 322</nodes>
		</tri>
		<tri idx = "3785">
			<nodes>252, 253, 322</nodes>
		</tri>
		<tri idx = "3786">
			<nodes>251, 252, 322</nodes>
		</tri>
		<tri idx = "3787">
			<nodes>252, 298, 322</nodes>
		</tri>
		<tri idx = "3788">
			<nodes>263, 298, 322</nodes>
		</tri>
		<tri idx = "3789">
			<nodes>254, 322, 323</nodes>
		</tri>
		<tri idx = "3790">
			<nodes>318, 322, 323</nodes>
		</tri>
		<tri idx = "3791">
			<nodes>254, 318, 323</nodes>
		</tri>
		<tri idx = "3792">
			<nodes>265, 318, 323</nodes>
		</tri>
		<tri idx = "3793">
			<nodes>254, 322, 324</nodes>
		</tri>
		<tri idx = "3794">
			<nodes>255, 322, 324</nodes>
		</tri>
		<tri idx = "3795">
			<nodes>322, 323, 324</nodes>
		</tri>
		<tri idx = "3796">
			<nodes>298, 322, 324</nodes>
		</tri>
		<tri idx = "3797">
			<nodes>255, 298, 324</nodes>
		</tri>
		<tri idx = "3798">
			<nodes>298, 299, 324</nodes>
		</tri>
		<tri idx = "3799">
			<nodes>298, 324, 325</nodes>
		</tri>
		<tri idx = "3800">
			<nodes>298, 299, 325</nodes>
		</tri>
		<tri idx = "3801">
			<nodes>284, 286, 326</nodes>
		</tri>
		<tri idx = "3802">
			<nodes>286, 290, 326</nodes>
		</tri>
		<tri idx = "3803">
			<nodes>284, 290, 326</nodes>
		</tri>
		<tri idx = "3804">
			<nodes>286, 294, 326</nodes>
		</tri>
		<tri idx = "3805">
			<nodes>294, 295, 326</nodes>
		</tri>
		<tri idx = "3806">
			<nodes>286, 295, 326</nodes>
		</tri>
		<tri idx = "3807">
			<nodes>284, 293, 326</nodes>
		</tri>
		<tri idx = "3808">
			<nodes>290, 293, 326</nodes>
		</tri>
		<tri idx = "3809">
			<nodes>258, 263, 328</nodes>
		</tri>
		<tri idx = "3810">
			<nodes>258, 291, 328</nodes>
		</tri>
		<tri idx = "3811">
			<nodes>263, 291, 328</nodes>
		</tri>
		<tri idx = "3812">
			<nodes>256, 258, 328</nodes>
		</tri>
		<tri idx = "3813">
			<nodes>256, 263, 328</nodes>
		</tri>
		<tri idx = "3814">
			<nodes>256, 260, 328</nodes>
		</tri>
		<tri idx = "3815">
			<nodes>258, 260, 328</nodes>
		</tri>
		<tri idx = "3816">
			<nodes>260, 300, 328</nodes>
		</tri>
		<tri idx = "3817">
			<nodes>298, 300, 328</nodes>
		</tri>
		<tri idx = "3818">
			<nodes>260, 298, 328</nodes>
		</tri>
		<tri idx = "3819">
			<nodes>256, 298, 328</nodes>
		</tri>
		<tri idx = "3820">
			<nodes>291, 321, 328</nodes>
		</tri>
		<tri idx = "3821">
			<nodes>263, 321, 328</nodes>
		</tri>
		<tri idx = "3822">
			<nodes>263, 298, 328</nodes>
		</tri>
		<tri idx = "3823">
			<nodes>298, 321, 328</nodes>
		</tri>
		<tri idx = "3824">
			<nodes>263, 298, 321</nodes>
		</tri>
		<tri idx = "3825">
			<nodes>291, 327, 329</nodes>
		</tri>
		<tri idx = "3826">
			<nodes>290, 291, 329</nodes>
		</tri>
		<tri idx = "3827">
			<nodes>290, 291, 327</nodes>
		</tri>
		<tri idx = "3828">
			<nodes>290, 327, 329</nodes>
		</tri>
		<tri idx = "3829">
			<nodes>257, 294, 329</nodes>
		</tri>
		<tri idx = "3830">
			<nodes>286, 294, 329</nodes>
		</tri>
		<tri idx = "3831">
			<nodes>257, 286, 329</nodes>
		</tri>
		<tri idx = "3832">
			<nodes>257, 290, 329</nodes>
		</tri>
		<tri idx = "3833">
			<nodes>286, 290, 329</nodes>
		</tri>
		<tri idx = "3834">
			<nodes>292, 294, 329</nodes>
		</tri>
		<tri idx = "3835">
			<nodes>257, 292, 329</nodes>
		</tri>
		<tri idx = "3836">
			<nodes>290, 326, 329</nodes>
		</tri>
		<tri idx = "3837">
			<nodes>326, 327, 329</nodes>
		</tri>
		<tri idx = "3838">
			<nodes>290, 326, 327</nodes>
		</tri>
		<tri idx = "3839">
			<nodes>286, 326, 329</nodes>
		</tri>
		<tri idx = "3840">
			<nodes>258, 291, 329</nodes>
		</tri>
		<tri idx = "3841">
			<nodes>291, 328, 329</nodes>
		</tri>
		<tri idx = "3842">
			<nodes>258, 328, 329</nodes>
		</tri>
		<tri idx = "3843">
			<nodes>257, 258, 329</nodes>
		</tri>
		<tri idx = "3844">
			<nodes>258, 290, 329</nodes>
		</tri>
		<tri idx = "3845">
			<nodes>258, 292, 329</nodes>
		</tri>
		<tri idx = "3846">
			<nodes>294, 326, 329</nodes>
		</tri>
		<tri idx = "3847">
			<nodes>258, 259, 330</nodes>
		</tri>
		<tri idx = "3848">
			<nodes>258, 292, 330</nodes>
		</tri>
		<tri idx = "3849">
			<nodes>258, 260, 330</nodes>
		</tri>
		<tri idx = "3850">
			<nodes>260, 328, 330</nodes>
		</tri>
		<tri idx = "3851">
			<nodes>258, 328, 330</nodes>
		</tri>
		<tri idx = "3852">
			<nodes>258, 329, 330</nodes>
		</tri>
		<tri idx = "3853">
			<nodes>328, 329, 330</nodes>
		</tri>
		<tri idx = "3854">
			<nodes>292, 329, 330</nodes>
		</tri>
		<tri idx = "3855">
			<nodes>260, 328, 331</nodes>
		</tri>
		<tri idx = "3856">
			<nodes>328, 330, 331</nodes>
		</tri>
		<tri idx = "3857">
			<nodes>300, 328, 331</nodes>
		</tri>
		<tri idx = "3858">
			<nodes>329, 330, 331</nodes>
		</tri>
		<tri idx = "3859">
			<nodes>328, 329, 331</nodes>
		</tri>
		<tri idx = "3860">
			<nodes>281, 314, 332</nodes>
		</tri>
		<tri idx = "3861">
			<nodes>281, 303, 332</nodes>
		</tri>
		<tri idx = "3862">
			<nodes>303, 314, 332</nodes>
		</tri>
		<tri idx = "3863">
			<nodes>313, 316, 333</nodes>
		</tri>
		<tri idx = "3864">
			<nodes>261, 316, 333</nodes>
		</tri>
		<tri idx = "3865">
			<nodes>261, 313, 333</nodes>
		</tri>
		<tri idx = "3866">
			<nodes>281, 302, 333</nodes>
		</tri>
		<tri idx = "3867">
			<nodes>281, 303, 333</nodes>
		</tri>
		<tri idx = "3868">
			<nodes>302, 303, 333</nodes>
		</tri>
		<tri idx = "3869">
			<nodes>261, 302, 333</nodes>
		</tri>
		<tri idx = "3870">
			<nodes>261, 281, 333</nodes>
		</tri>
		<tri idx = "3871">
			<nodes>261, 262, 333</nodes>
		</tri>
		<tri idx = "3872">
			<nodes>262, 313, 333</nodes>
		</tri>
		<tri idx = "3873">
			<nodes>281, 316, 333</nodes>
		</tri>
		<tri idx = "3874">
			<nodes>303, 332, 333</nodes>
		</tri>
		<tri idx = "3875">
			<nodes>281, 332, 333</nodes>
		</tri>
		<tri idx = "3876">
			<nodes>302, 307, 333</nodes>
		</tri>
		<tri idx = "3877">
			<nodes>302, 312, 333</nodes>
		</tri>
		<tri idx = "3878">
			<nodes>307, 312, 333</nodes>
		</tri>
		<tri idx = "3879">
			<nodes>261, 307, 333</nodes>
		</tri>
		<tri idx = "3880">
			<nodes>307, 311, 312</nodes>
		</tri>
		<tri idx = "3881">
			<nodes>311, 312, 333</nodes>
		</tri>
		<tri idx = "3882">
			<nodes>307, 311, 333</nodes>
		</tri>
		<tri idx = "3883">
			<nodes>281, 316, 332</nodes>
		</tri>
		<tri idx = "3884">
			<nodes>316, 332, 333</nodes>
		</tri>
		<tri idx = "3885">
			<nodes>262, 307, 333</nodes>
		</tri>
		<tri idx = "3886">
			<nodes>262, 311, 333</nodes>
		</tri>
		<tri idx = "3887">
			<nodes>262, 313, 334</nodes>
		</tri>
		<tri idx = "3888">
			<nodes>262, 309, 334</nodes>
		</tri>
		<tri idx = "3889">
			<nodes>309, 311, 334</nodes>
		</tri>
		<tri idx = "3890">
			<nodes>262, 311, 334</nodes>
		</tri>
		<tri idx = "3891">
			<nodes>313, 333, 334</nodes>
		</tri>
		<tri idx = "3892">
			<nodes>262, 333, 334</nodes>
		</tri>
		<tri idx = "3893">
			<nodes>311, 333, 334</nodes>
		</tri>
		<tri idx = "3894">
			<nodes>263, 322, 335</nodes>
		</tri>
		<tri idx = "3895">
			<nodes>298, 322, 335</nodes>
		</tri>
		<tri idx = "3896">
			<nodes>263, 298, 335</nodes>
		</tri>
		<tri idx = "3897">
			<nodes>324, 325, 335</nodes>
		</tri>
		<tri idx = "3898">
			<nodes>298, 324, 335</nodes>
		</tri>
		<tri idx = "3899">
			<nodes>298, 325, 335</nodes>
		</tri>
		<tri idx = "3900">
			<nodes>322, 324, 335</nodes>
		</tri>
		<tri idx = "3901">
			<nodes>263, 317, 335</nodes>
		</tri>
		<tri idx = "3902">
			<nodes>317, 322, 335</nodes>
		</tri>
		<tri idx = "3903">
			<nodes>263, 321, 335</nodes>
		</tri>
		<tri idx = "3904">
			<nodes>298, 321, 335</nodes>
		</tri>
		<tri idx = "3905">
			<nodes>263, 301, 336</nodes>
		</tri>
		<tri idx = "3906">
			<nodes>263, 320, 336</nodes>
		</tri>
		<tri idx = "3907">
			<nodes>301, 320, 336</nodes>
		</tri>
		<tri idx = "3908">
			<nodes>263, 321, 336</nodes>
		</tri>
		<tri idx = "3909">
			<nodes>320, 321, 336</nodes>
		</tri>
		<tri idx = "3910">
			<nodes>263, 317, 336</nodes>
		</tri>
		<tri idx = "3911">
			<nodes>301, 317, 336</nodes>
		</tri>
		<tri idx = "3912">
			<nodes>263, 335, 336</nodes>
		</tri>
		<tri idx = "3913">
			<nodes>317, 335, 336</nodes>
		</tri>
		<tri idx = "3914">
			<nodes>321, 335, 336</nodes>
		</tri>
		<tri idx = "3915">
			<nodes>305, 318, 337</nodes>
		</tri>
		<tri idx = "3916">
			<nodes>305, 306, 337</nodes>
		</tri>
		<tri idx = "3917">
			<nodes>306, 318, 337</nodes>
		</tri>
		<tri idx = "3918">
			<nodes>317, 318, 337</nodes>
		</tri>
		<tri idx = "3919">
			<nodes>306, 317, 337</nodes>
		</tri>
		<tri idx = "3920">
			<nodes>264, 305, 338</nodes>
		</tri>
		<tri idx = "3921">
			<nodes>265, 305, 338</nodes>
		</tri>
		<tri idx = "3922">
			<nodes>305, 337, 338</nodes>
		</tri>
		<tri idx = "3923">
			<nodes>318, 337, 338</nodes>
		</tri>
		<tri idx = "3924">
			<nodes>305, 318, 338</nodes>
		</tri>
		<tri idx = "3925">
			<nodes>265, 318, 338</nodes>
		</tri>
		<tri idx = "3926">
			<nodes>305, 310, 338</nodes>
		</tri>
		<tri idx = "3927">
			<nodes>318, 323, 338</nodes>
		</tri>
		<tri idx = "3928">
			<nodes>305, 310, 339</nodes>
		</tri>
		<tri idx = "3929">
			<nodes>305, 338, 339</nodes>
		</tri>
		<tri idx = "3930">
			<nodes>337, 338, 339</nodes>
		</tri>
		<tri idx = "3931">
			<nodes>305, 337, 339</nodes>
		</tri>
		<tri idx = "3932">
			<nodes>267, 296, 340</nodes>
		</tri>
		<tri idx = "3933">
			<nodes>280, 296, 340</nodes>
		</tri>
		<tri idx = "3934">
			<nodes>267, 280, 340</nodes>
		</tri>
		<tri idx = "3935">
			<nodes>267, 297, 340</nodes>
		</tri>
		<tri idx = "3936">
			<nodes>296, 297, 340</nodes>
		</tri>
		<tri idx = "3937">
			<nodes>293, 297, 340</nodes>
		</tri>
		<tri idx = "3938">
			<nodes>267, 293, 340</nodes>
		</tri>
		<tri idx = "3939">
			<nodes>278, 280, 340</nodes>
		</tri>
		<tri idx = "3940">
			<nodes>267, 278, 340</nodes>
		</tri>
		<tri idx = "3941">
			<nodes>293, 326, 341</nodes>
		</tri>
		<tri idx = "3942">
			<nodes>290, 326, 341</nodes>
		</tri>
		<tri idx = "3943">
			<nodes>290, 293, 341</nodes>
		</tri>
		<tri idx = "3944">
			<nodes>266, 293, 341</nodes>
		</tri>
		<tri idx = "3945">
			<nodes>266, 290, 341</nodes>
		</tri>
		<tri idx = "3946">
			<nodes>326, 327, 341</nodes>
		</tri>
		<tri idx = "3947">
			<nodes>290, 327, 341</nodes>
		</tri>
		<tri idx = "3948">
			<nodes>266, 289, 341</nodes>
		</tri>
		<tri idx = "3949">
			<nodes>289, 290, 341</nodes>
		</tri>
		<tri idx = "3950">
			<nodes>289, 319, 341</nodes>
		</tri>
		<tri idx = "3951">
			<nodes>289, 319, 342</nodes>
		</tri>
		<tri idx = "3952">
			<nodes>319, 341, 342</nodes>
		</tri>
		<tri idx = "3953">
			<nodes>289, 341, 342</nodes>
		</tri>
		<tri idx = "3954">
			<nodes>266, 289, 342</nodes>
		</tri>
		<tri idx = "3955">
			<nodes>266, 270, 342</nodes>
		</tri>
		<tri idx = "3956">
			<nodes>270, 289, 342</nodes>
		</tri>
		<tri idx = "3957">
			<nodes>315, 319, 342</nodes>
		</tri>
		<tri idx = "3958">
			<nodes>270, 319, 342</nodes>
		</tri>
		<tri idx = "3959">
			<nodes>270, 315, 342</nodes>
		</tri>
		<tri idx = "3960">
			<nodes>266, 341, 342</nodes>
		</tri>
		<tri idx = "3961">
			<nodes>266, 293, 343</nodes>
		</tri>
		<tri idx = "3962">
			<nodes>293, 341, 343</nodes>
		</tri>
		<tri idx = "3963">
			<nodes>266, 341, 343</nodes>
		</tri>
		<tri idx = "3964">
			<nodes>266, 267, 343</nodes>
		</tri>
		<tri idx = "3965">
			<nodes>267, 293, 343</nodes>
		</tri>
		<tri idx = "3966">
			<nodes>266, 270, 343</nodes>
		</tri>
		<tri idx = "3967">
			<nodes>267, 270, 343</nodes>
		</tri>
		<tri idx = "3968">
			<nodes>266, 342, 343</nodes>
		</tri>
		<tri idx = "3969">
			<nodes>270, 342, 343</nodes>
		</tri>
		<tri idx = "3970">
			<nodes>341, 342, 343</nodes>
		</tri>
		<tri idx = "3971">
			<nodes>267, 340, 343</nodes>
		</tri>
		<tri idx = "3972">
			<nodes>293, 340, 343</nodes>
		</tri>
		<tri idx = "3973">
			<nodes>267, 270, 344</nodes>
		</tri>
		<tri idx = "3974">
			<nodes>267, 271, 344</nodes>
		</tri>
		<tri idx = "3975">
			<nodes>270, 271, 344</nodes>
		</tri>
		<tri idx = "3976">
			<nodes>270, 343, 344</nodes>
		</tri>
		<tri idx = "3977">
			<nodes>267, 343, 344</nodes>
		</tri>
		<tri idx = "3978">
			<nodes>267, 340, 344</nodes>
		</tri>
		<tri idx = "3979">
			<nodes>340, 343, 344</nodes>
		</tri>
		<tri idx = "3980">
			<nodes>267, 278, 344</nodes>
		</tri>
		<tri idx = "3981">
			<nodes>278, 340, 344</nodes>
		</tri>
		<tri idx = "3982">
			<nodes>342, 343, 344</nodes>
		</tri>
		<tri idx = "3983">
			<nodes>270, 342, 344</nodes>
		</tri>
		<tri idx = "3984">
			<nodes>270, 315, 344</nodes>
		</tri>
		<tri idx = "3985">
			<nodes>315, 342, 344</nodes>
		</tri>
		<tri idx = "3986">
			<nodes>271, 278, 344</nodes>
		</tri>
		<tri idx = "3987">
			<nodes>268, 278, 345</nodes>
		</tri>
		<tri idx = "3988">
			<nodes>271, 278, 345</nodes>
		</tri>
		<tri idx = "3989">
			<nodes>268, 271, 345</nodes>
		</tri>
		<tri idx = "3990">
			<nodes>268, 272, 345</nodes>
		</tri>
		<tri idx = "3991">
			<nodes>268, 269, 345</nodes>
		</tri>
		<tri idx = "3992">
			<nodes>269, 272, 345</nodes>
		</tri>
		<tri idx = "3993">
			<nodes>272, 275, 345</nodes>
		</tri>
		<tri idx = "3994">
			<nodes>268, 275, 345</nodes>
		</tri>
		<tri idx = "3995">
			<nodes>278, 344, 345</nodes>
		</tri>
		<tri idx = "3996">
			<nodes>271, 344, 345</nodes>
		</tri>
		<tri idx = "3997">
			<nodes>269, 271, 345</nodes>
		</tri>
		<tri idx = "3998">
			<nodes>272, 276, 345</nodes>
		</tri>
		<tri idx = "3999">
			<nodes>269, 276, 345</nodes>
		</tri>
		<tri idx = "4000">
			<nodes>269, 303, 345</nodes>
		</tri>
		<tri idx = "4001">
			<nodes>276, 303, 345</nodes>
		</tri>
		<tri idx = "4002">
			<nodes>275, 279, 345</nodes>
		</tri>
		<tri idx = "4003">
			<nodes>268, 279, 345</nodes>
		</tri>
		<tri idx = "4004">
			<nodes>278, 279, 345</nodes>
		</tri>
		<tri idx = "4005">
			<nodes>271, 303, 345</nodes>
		</tri>
		<tri idx = "4006">
			<nodes>270, 315, 346</nodes>
		</tri>
		<tri idx = "4007">
			<nodes>270, 303, 346</nodes>
		</tri>
		<tri idx = "4008">
			<nodes>303, 315, 346</nodes>
		</tri>
		<tri idx = "4009">
			<nodes>303, 332, 346</nodes>
		</tri>
		<tri idx = "4010">
			<nodes>303, 315, 332</nodes>
		</tri>
		<tri idx = "4011">
			<nodes>315, 332, 346</nodes>
		</tri>
		<tri idx = "4012">
			<nodes>270, 344, 346</nodes>
		</tri>
		<tri idx = "4013">
			<nodes>315, 344, 346</nodes>
		</tri>
		<tri idx = "4014">
			<nodes>303, 314, 346</nodes>
		</tri>
		<tri idx = "4015">
			<nodes>314, 332, 346</nodes>
		</tri>
		<tri idx = "4016">
			<nodes>344, 345, 346</nodes>
		</tri>
		<tri idx = "4017">
			<nodes>271, 345, 346</nodes>
		</tri>
		<tri idx = "4018">
			<nodes>271, 344, 346</nodes>
		</tri>
		<tri idx = "4019">
			<nodes>270, 271, 346</nodes>
		</tri>
		<tri idx = "4020">
			<nodes>271, 303, 346</nodes>
		</tri>
		<tri idx = "4021">
			<nodes>303, 345, 346</nodes>
		</tri>
		<tri idx = "4022">
			<nodes>276, 303, 346</nodes>
		</tri>
		<tri idx = "4023">
			<nodes>276, 345, 346</nodes>
		</tri>
		<tri idx = "4024">
			<nodes>276, 314, 346</nodes>
		</tri>
		<tri idx = "4025">
			<nodes>272, 273, 347</nodes>
		</tri>
		<tri idx = "4026">
			<nodes>272, 274, 347</nodes>
		</tri>
		<tri idx = "4027">
			<nodes>274, 276, 347</nodes>
		</tri>
		<tri idx = "4028">
			<nodes>272, 276, 347</nodes>
		</tri>
		<tri idx = "4029">
			<nodes>272, 345, 347</nodes>
		</tri>
		<tri idx = "4030">
			<nodes>276, 345, 347</nodes>
		</tri>
		<tri idx = "4031">
			<nodes>272, 275, 347</nodes>
		</tri>
		<tri idx = "4032">
			<nodes>279, 345, 347</nodes>
		</tri>
		<tri idx = "4033">
			<nodes>275, 345, 347</nodes>
		</tri>
		<tri idx = "4034">
			<nodes>276, 283, 347</nodes>
		</tri>
		<tri idx = "4035">
			<nodes>276, 347, 348</nodes>
		</tri>
		<tri idx = "4036">
			<nodes>276, 283, 348</nodes>
		</tri>
		<tri idx = "4037">
			<nodes>283, 314, 348</nodes>
		</tri>
		<tri idx = "4038">
			<nodes>276, 314, 348</nodes>
		</tri>
		<tri idx = "4039">
			<nodes>345, 347, 348</nodes>
		</tri>
		<tri idx = "4040">
			<nodes>276, 345, 348</nodes>
		</tri>
		<tri idx = "4041">
			<nodes>345, 346, 348</nodes>
		</tri>
		<tri idx = "4042">
			<nodes>276, 346, 348</nodes>
		</tri>
		<tri idx = "4043">
			<nodes>314, 346, 348</nodes>
		</tri>
		<tri idx = "4044">
			<nodes>345, 347, 349</nodes>
		</tri>
		<tri idx = "4045">
			<nodes>279, 345, 349</nodes>
		</tri>
		<tri idx = "4046">
			<nodes>278, 280, 350</nodes>
		</tri>
		<tri idx = "4047">
			<nodes>277, 278, 350</nodes>
		</tri>
		<tri idx = "4048">
			<nodes>278, 279, 350</nodes>
		</tri>
		<tri idx = "4049">
			<nodes>280, 340, 350</nodes>
		</tri>
		<tri idx = "4050">
			<nodes>278, 340, 350</nodes>
		</tri>
		<tri idx = "4051">
			<nodes>344, 345, 351</nodes>
		</tri>
		<tri idx = "4052">
			<nodes>345, 346, 351</nodes>
		</tri>
		<tri idx = "4053">
			<nodes>344, 346, 351</nodes>
		</tri>
		<tri idx = "4054">
			<nodes>279, 345, 351</nodes>
		</tri>
		<tri idx = "4055">
			<nodes>279, 349, 351</nodes>
		</tri>
		<tri idx = "4056">
			<nodes>345, 349, 351</nodes>
		</tri>
		<tri idx = "4057">
			<nodes>278, 279, 351</nodes>
		</tri>
		<tri idx = "4058">
			<nodes>278, 345, 351</nodes>
		</tri>
		<tri idx = "4059">
			<nodes>278, 344, 351</nodes>
		</tri>
		<tri idx = "4060">
			<nodes>279, 350, 351</nodes>
		</tri>
		<tri idx = "4061">
			<nodes>278, 350, 351</nodes>
		</tri>
		<tri idx = "4062">
			<nodes>340, 350, 351</nodes>
		</tri>
		<tri idx = "4063">
			<nodes>278, 340, 351</nodes>
		</tri>
		<tri idx = "4064">
			<nodes>343, 344, 351</nodes>
		</tri>
		<tri idx = "4065">
			<nodes>340, 344, 351</nodes>
		</tri>
		<tri idx = "4066">
			<nodes>340, 343, 351</nodes>
		</tri>
		<tri idx = "4067">
			<nodes>279, 351, 352</nodes>
		</tri>
		<tri idx = "4068">
			<nodes>349, 351, 352</nodes>
		</tri>
		<tri idx = "4069">
			<nodes>350, 351, 352</nodes>
		</tri>
		<tri idx = "4070">
			<nodes>280, 340, 353</nodes>
		</tri>
		<tri idx = "4071">
			<nodes>296, 340, 353</nodes>
		</tri>
		<tri idx = "4072">
			<nodes>340, 350, 353</nodes>
		</tri>
		<tri idx = "4073">
			<nodes>350, 351, 353</nodes>
		</tri>
		<tri idx = "4074">
			<nodes>340, 351, 353</nodes>
		</tri>
		<tri idx = "4075">
			<nodes>281, 314, 354</nodes>
		</tri>
		<tri idx = "4076">
			<nodes>281, 283, 354</nodes>
		</tri>
		<tri idx = "4077">
			<nodes>283, 314, 354</nodes>
		</tri>
		<tri idx = "4078">
			<nodes>281, 282, 354</nodes>
		</tri>
		<tri idx = "4079">
			<nodes>281, 332, 354</nodes>
		</tri>
		<tri idx = "4080">
			<nodes>316, 332, 354</nodes>
		</tri>
		<tri idx = "4081">
			<nodes>281, 316, 354</nodes>
		</tri>
		<tri idx = "4082">
			<nodes>314, 332, 354</nodes>
		</tri>
		<tri idx = "4083">
			<nodes>283, 314, 355</nodes>
		</tri>
		<tri idx = "4084">
			<nodes>314, 348, 355</nodes>
		</tri>
		<tri idx = "4085">
			<nodes>314, 354, 355</nodes>
		</tri>
		<tri idx = "4086">
			<nodes>293, 343, 356</nodes>
		</tri>
		<tri idx = "4087">
			<nodes>293, 340, 356</nodes>
		</tri>
		<tri idx = "4088">
			<nodes>340, 343, 356</nodes>
		</tri>
		<tri idx = "4089">
			<nodes>293, 297, 356</nodes>
		</tri>
		<tri idx = "4090">
			<nodes>297, 340, 356</nodes>
		</tri>
		<tri idx = "4091">
			<nodes>284, 286, 357</nodes>
		</tri>
		<tri idx = "4092">
			<nodes>286, 326, 357</nodes>
		</tri>
		<tri idx = "4093">
			<nodes>284, 326, 357</nodes>
		</tri>
		<tri idx = "4094">
			<nodes>284, 285, 357</nodes>
		</tri>
		<tri idx = "4095">
			<nodes>284, 287, 357</nodes>
		</tri>
		<tri idx = "4096">
			<nodes>284, 288, 357</nodes>
		</tri>
		<tri idx = "4097">
			<nodes>286, 288, 357</nodes>
		</tri>
		<tri idx = "4098">
			<nodes>286, 295, 357</nodes>
		</tri>
		<tri idx = "4099">
			<nodes>293, 297, 357</nodes>
		</tri>
		<tri idx = "4100">
			<nodes>287, 293, 357</nodes>
		</tri>
		<tri idx = "4101">
			<nodes>295, 326, 357</nodes>
		</tri>
		<tri idx = "4102">
			<nodes>284, 293, 357</nodes>
		</tri>
		<tri idx = "4103">
			<nodes>293, 326, 357</nodes>
		</tri>
		<tri idx = "4104">
			<nodes>326, 357, 358</nodes>
		</tri>
		<tri idx = "4105">
			<nodes>293, 357, 358</nodes>
		</tri>
		<tri idx = "4106">
			<nodes>293, 326, 358</nodes>
		</tri>
		<tri idx = "4107">
			<nodes>293, 297, 359</nodes>
		</tri>
		<tri idx = "4108">
			<nodes>293, 356, 359</nodes>
		</tri>
		<tri idx = "4109">
			<nodes>297, 356, 359</nodes>
		</tri>
		<tri idx = "4110">
			<nodes>293, 357, 359</nodes>
		</tri>
		<tri idx = "4111">
			<nodes>357, 358, 359</nodes>
		</tri>
		<tri idx = "4112">
			<nodes>293, 358, 359</nodes>
		</tri>
		<tri idx = "4113">
			<nodes>356, 358, 359</nodes>
		</tri>
		<tri idx = "4114">
			<nodes>293, 356, 358</nodes>
		</tri>
		<tri idx = "4115">
			<nodes>326, 357, 360</nodes>
		</tri>
		<tri idx = "4116">
			<nodes>295, 326, 360</nodes>
		</tri>
		<tri idx = "4117">
			<nodes>326, 358, 360</nodes>
		</tri>
		<tri idx = "4118">
			<nodes>357, 358, 360</nodes>
		</tri>
		<tri idx = "4119">
			<nodes>327, 341, 361</nodes>
		</tri>
		<tri idx = "4120">
			<nodes>290, 327, 361</nodes>
		</tri>
		<tri idx = "4121">
			<nodes>290, 341, 361</nodes>
		</tri>
		<tri idx = "4122">
			<nodes>291, 321, 361</nodes>
		</tri>
		<tri idx = "4123">
			<nodes>320, 321, 361</nodes>
		</tri>
		<tri idx = "4124">
			<nodes>291, 320, 361</nodes>
		</tri>
		<tri idx = "4125">
			<nodes>289, 341, 361</nodes>
		</tri>
		<tri idx = "4126">
			<nodes>289, 290, 361</nodes>
		</tri>
		<tri idx = "4127">
			<nodes>289, 291, 361</nodes>
		</tri>
		<tri idx = "4128">
			<nodes>290, 291, 361</nodes>
		</tri>
		<tri idx = "4129">
			<nodes>291, 327, 361</nodes>
		</tri>
		<tri idx = "4130">
			<nodes>289, 319, 361</nodes>
		</tri>
		<tri idx = "4131">
			<nodes>319, 320, 361</nodes>
		</tri>
		<tri idx = "4132">
			<nodes>289, 320, 361</nodes>
		</tri>
		<tri idx = "4133">
			<nodes>319, 341, 361</nodes>
		</tri>
		<tri idx = "4134">
			<nodes>291, 327, 362</nodes>
		</tri>
		<tri idx = "4135">
			<nodes>327, 361, 362</nodes>
		</tri>
		<tri idx = "4136">
			<nodes>291, 361, 362</nodes>
		</tri>
		<tri idx = "4137">
			<nodes>291, 328, 362</nodes>
		</tri>
		<tri idx = "4138">
			<nodes>291, 321, 362</nodes>
		</tri>
		<tri idx = "4139">
			<nodes>321, 328, 362</nodes>
		</tri>
		<tri idx = "4140">
			<nodes>327, 329, 362</nodes>
		</tri>
		<tri idx = "4141">
			<nodes>291, 329, 362</nodes>
		</tri>
		<tri idx = "4142">
			<nodes>328, 329, 362</nodes>
		</tri>
		<tri idx = "4143">
			<nodes>321, 361, 362</nodes>
		</tri>
		<tri idx = "4144">
			<nodes>293, 343, 363</nodes>
		</tri>
		<tri idx = "4145">
			<nodes>341, 343, 363</nodes>
		</tri>
		<tri idx = "4146">
			<nodes>293, 341, 363</nodes>
		</tri>
		<tri idx = "4147">
			<nodes>343, 356, 363</nodes>
		</tri>
		<tri idx = "4148">
			<nodes>293, 356, 363</nodes>
		</tri>
		<tri idx = "4149">
			<nodes>327, 361, 364</nodes>
		</tri>
		<tri idx = "4150">
			<nodes>361, 362, 364</nodes>
		</tri>
		<tri idx = "4151">
			<nodes>327, 362, 364</nodes>
		</tri>
		<tri idx = "4152">
			<nodes>327, 341, 364</nodes>
		</tri>
		<tri idx = "4153">
			<nodes>341, 361, 364</nodes>
		</tri>
		<tri idx = "4154">
			<nodes>292, 329, 365</nodes>
		</tri>
		<tri idx = "4155">
			<nodes>294, 329, 365</nodes>
		</tri>
		<tri idx = "4156">
			<nodes>329, 330, 365</nodes>
		</tri>
		<tri idx = "4157">
			<nodes>294, 326, 365</nodes>
		</tri>
		<tri idx = "4158">
			<nodes>326, 329, 365</nodes>
		</tri>
		<tri idx = "4159">
			<nodes>293, 341, 366</nodes>
		</tri>
		<tri idx = "4160">
			<nodes>293, 326, 366</nodes>
		</tri>
		<tri idx = "4161">
			<nodes>326, 341, 366</nodes>
		</tri>
		<tri idx = "4162">
			<nodes>293, 363, 366</nodes>
		</tri>
		<tri idx = "4163">
			<nodes>356, 363, 366</nodes>
		</tri>
		<tri idx = "4164">
			<nodes>293, 356, 366</nodes>
		</tri>
		<tri idx = "4165">
			<nodes>356, 358, 366</nodes>
		</tri>
		<tri idx = "4166">
			<nodes>293, 358, 366</nodes>
		</tri>
		<tri idx = "4167">
			<nodes>341, 363, 366</nodes>
		</tri>
		<tri idx = "4168">
			<nodes>341, 363, 364</nodes>
		</tri>
		<tri idx = "4169">
			<nodes>341, 364, 366</nodes>
		</tri>
		<tri idx = "4170">
			<nodes>363, 364, 366</nodes>
		</tri>
		<tri idx = "4171">
			<nodes>326, 358, 366</nodes>
		</tri>
		<tri idx = "4172">
			<nodes>327, 364, 367</nodes>
		</tri>
		<tri idx = "4173">
			<nodes>327, 341, 367</nodes>
		</tri>
		<tri idx = "4174">
			<nodes>341, 364, 367</nodes>
		</tri>
		<tri idx = "4175">
			<nodes>326, 341, 367</nodes>
		</tri>
		<tri idx = "4176">
			<nodes>326, 327, 367</nodes>
		</tri>
		<tri idx = "4177">
			<nodes>341, 366, 367</nodes>
		</tri>
		<tri idx = "4178">
			<nodes>364, 366, 367</nodes>
		</tri>
		<tri idx = "4179">
[truncated: 1,154,567 more chars]
