# Supplementary material for: URDME: a modular framework for stochastic simulation of reaction-transport processes in complex geometries
Source: BMC Syst Biol. 2012 Jun 22;6:76. doi: 10.1186/1752-0509-6-76 (PMC3439286; doi:10.1186/1752-0509-6-76)
Supplement: Additional file 7 — urdme_software_comparision.tar.gz. Model files and scripts used to conduct the performance benchmark in the discussion section and the simulations described in Additional file 6. [file 1752-0509-6-76-S7.gz › urdme_software_comparison/steps/meshes/coli_p2212_e10324.txt]

2212

21549
4.611148827e-15 0.118308141341 0.285621119723 0.951011966097 6 -1 
6.6714386774e-15 0.0570343576655 0.13769311997 0.988831475409 2 -1 
4.61106328282e-15 0.118305628527 -0.28561832874 -0.951013116916 8 -1 
6.67129612673e-15 0.0570282325815 -0.137693168226 -0.988831821956 30 -1 
6.6714386774e-15 0.13769311997 0.0570343576655 0.988831475409 1 -1 
4.611148827e-15 0.285621119723 0.118308141341 0.951011966097 0 -1 
6.61677342317e-15 0.306822323459 0.290312429601 0.906409816279 4 -1 
6.61677342317e-15 -0.290312429601 -0.306822323459 -0.906409816279 5 -1 
6.61668173525e-15 0.290311214503 -0.306817531531 -0.906411827526 9 -1 
6.61659389073e-15 0.306819136114 -0.290309594022 -0.906411803395 10 -1 
6.22219177845e-15 0.00320858348808 0.424410831981 0.905464052676 15 -1 
6.22224321868e-15 0.00320617838276 -0.424410835255 -0.905464059661 14 -1 
8.48689283421e-15 -0.167152068485 -0.538452384891 -0.82591114244 17 -1 
9.10003830523e-15 0.25909390028 0.501649538714 0.825359370908 20 -1 
9.099934832e-15 0.259093199405 -0.501649508275 -0.825359609425 11 -1 
8.48689938357e-15 -0.167153504947 0.538451529226 0.82591140957 12 -1 
6.67129612673e-15 -0.137693168226 0.0570282325815 -0.988831821956 3 -1 
4.61106328282e-15 0.28561832874 -0.118305628527 0.951013116916 7 -1 
1.12478155967e-14 -0.418846017783 0.550545315825 0.722127321607 78 -1 
7.8582122482e-15 0.414160581263 -0.623017163073 -0.663566596088 77 -1 
4.61096826644e-15 -0.285617914617 0.118308293836 0.951012909723 40 -1 
6.67101304569e-15 -0.137684532536 0.0570370054231 0.988832518434 26 -1 
6.67087050097e-15 -0.137684580793 -0.057030880077 0.988832865013 25 -1 
4.61088731497e-15 0.285614839084 0.118305663148 -0.951014160653 163 -1 
6.67087050097e-15 -0.057030880077 -0.137684580793 0.988832865013 32 -1 
6.67101304569e-15 -0.0570370054231 0.137684532536 -0.988832518434 31 -1 
6.61668173525e-15 -0.306817531531 0.290311214503 -0.906411827526 115 -1 
4.61096826644e-15 0.118308293836 -0.285617914617 0.951012909723 103 -1 
6.61659389073e-15 -0.290309594022 0.306819136114 -0.906411803395 113 -1 
4.61088731497e-15 0.118305663148 0.285614839084 -0.951014160653 162 -1 
6.22193463507e-15 0.424400562418 -0.00320738225656 -0.90546887043 42 -1 
6.22198606335e-15 0.424400566437 0.00320442808727 -0.905468879006 43 -1 
9.09981159999e-15 -0.50163943325 0.259089644917 0.825366848683 45 -1 
1.12477008741e-14 -0.550542529188 0.418849187987 0.722127607337 46 -1 
8.48654842647e-15 0.538442197736 -0.167147932235 -0.825918620959 44 -1 
9.31246677878e-15 -0.576257919891 0.675577494905 0.459915055352 134 -1 
7.85827414813e-15 0.623013718803 -0.414161535771 -0.66356923412 47 -1 
9.31244416139e-15 -0.675577812588 0.576258550838 0.459913798146 138 -1 
6.22219177845e-15 0.424410831981 0.00320858348808 0.905464052676 52 -1 
6.22224321868e-15 -0.424410835255 0.00320617838276 -0.905464059661 51 -1 
9.10003830523e-15 -0.501649538714 -0.25909390028 -0.825359370908 56 -1 
8.48689283421e-15 0.538452384891 0.167152068485 0.82591114244 54 -1 
9.099934832e-15 0.501649508275 -0.259093199405 0.825359609425 114 -1 
8.48689938357e-15 -0.538451529226 0.167153504947 -0.82591140957 117 -1 
1.12479450341e-14 -0.41885301622 -0.550549393907 -0.72212015321 60 -1 
1.12479450341e-14 0.550549393907 0.41885301622 0.72212015321 59 -1 
7.85822085524e-15 0.414166726146 0.623015902058 0.663563944723 61 -1 
7.85825059576e-15 -0.62301623332 -0.414166695334 -0.663563652935 73 -1 
9.31235522732e-15 0.675579545252 0.576259578732 0.459909965055 288 -1 
9.31234945956e-15 -0.57626128083 -0.67557891775 -0.459908754111 290 -1 
1.02635218558e-14 0.0799632665209 -0.687966153002 -0.721324093824 85 -1 
1.02635675817e-14 0.0799599227965 0.687966338126 0.721324287926 82 -1 
1.04771912286e-14 -0.181578890195 -0.76922628645 -0.612633680816 91 -1 
7.97583129252e-15 0.261969783101 0.758374926294 0.596857859051 90 -1 
1.04771432832e-14 -0.181580345288 0.769222593176 0.612637886808 98 -1 
7.97584463807e-15 0.261966578088 -0.758372298092 -0.59686260517 96 -1 
7.29173465338e-15 -0.37915014106 -0.828281000557 -0.412547881645 99 -1 
4.4838893098e-15 0.606134490577 0.771498845999 0.193366258577 286 -1 
7.11717341387e-15 0.55777172534 0.709941851389 0.429968917549 289 -1 
4.54543856473e-15 0.597928633408 -0.761065296139 -0.251517324183 101 -1 
7.11717874823e-15 0.557765737229 -0.709944502174 -0.42997230865 100 -1 
7.29175431061e-15 -0.379147860149 0.828278078447 0.412555844593 102 -1 
1.12478155967e-14 -0.550545315825 0.418846017783 -0.722127321607 158 -1 
7.8582122482e-15 0.623017163073 -0.414160581263 0.663566596088 159 -1 
8.48654930644e-15 -0.538441701839 -0.167149180783 0.82591869157 170 -1 
6.61650778196e-15 0.290308640146 0.306814085454 -0.906413818531 172 -1 
9.09970586455e-15 -0.501639527665 -0.25908929484 0.825366901192 171 -1 
6.61650778196e-15 -0.306814085454 -0.290308640146 0.906413818531 173 -1 
1.12475714395e-14 0.550538450969 0.418842189441 -0.722134775751 463 -1 
7.85818007343e-15 -0.623009586183 -0.414155892419 0.663576636341 462 -1 
6.22193463507e-15 0.00320738225656 -0.424400562418 0.90546887043 192 -1 
6.22198606335e-15 0.00320442808727 0.424400566437 -0.905468879006 191 -1 
9.09981159999e-15 0.259089644917 -0.50163943325 0.825366848683 197 -1 
1.12477008741e-14 -0.418849187987 0.550542529188 -0.722127607337 199 -1 
8.48654842647e-15 0.167147932235 -0.538442197736 0.825918620959 196 -1 
1.12475714395e-14 -0.418842189441 -0.550538450969 0.722134775751 456 -1 
9.09970586455e-15 -0.25908929484 -0.501639527665 0.825366901192 202 -1 
8.48654930644e-15 0.167149180783 0.538441701839 -0.82591869157 204 -1 
9.31255927396e-15 0.675573372751 0.576259599985 -0.45991900532 467 -1 
7.85827414813e-15 0.414161535771 -0.623013718803 0.66356923412 440 -1 
9.31246677878e-15 -0.675577494905 0.576257919891 -0.459915055352 442 -1 
9.31244416139e-15 0.576258550838 -0.675577812588 0.459913798146 444 -1 
1.02633347599e-14 0.687949840542 0.0799595492059 -0.721340063624 226 -1 
1.0263380486e-14 -0.687950025638 0.0799562057761 0.721340257703 227 -1 
1.04772021394e-14 -0.769215394356 -0.181584559875 0.61264567631 233 -1 
7.97584440148e-15 0.758365870537 0.261960777872 -0.596873317598 231 -1 
1.04772008057e-14 0.769218671673 -0.181582518106 -0.612642166576 236 -1 
7.97588330772e-15 -0.758367652966 0.261968718998 0.596867567558 235 -1 
7.29183750504e-15 0.828276825427 -0.379150629795 -0.412555814874 240 -1 
4.48394486813e-15 -0.771498370817 0.606133931901 0.193369905683 239 -1 
7.11731662209e-15 0.70993930644 -0.557769555324 -0.429975934589 238 -1 
9.0606478315e-15 0.782980644258 -0.598151555268 -0.170751362066 254 -1 
7.2919156817e-15 -0.828275874838 -0.37914958137 0.412558686866 259 -1 
7.11738038826e-15 0.709938417945 0.557768686714 -0.429978528357 468 -1 
1.02635218558e-14 0.687966153002 -0.0799632665209 0.721324093824 275 -1 
1.02635675817e-14 -0.687966338126 -0.0799599227965 -0.721324287926 276 -1 
1.04771338954e-14 0.769226173772 0.181578731287 0.612633869393 278 -1 
7.97585810771e-15 -0.758375555491 -0.26196798039 -0.596857850819 277 -1 
1.04771432832e-14 -0.769222593176 0.181580345288 -0.612637886808 279 -1 
7.97584463807e-15 0.758372298092 -0.261966578088 0.59686260517 280 -1 
7.11717874823e-15 0.709944502174 -0.557765737229 0.42997230865 446 -1 
7.29175431061e-15 -0.828278078447 0.379147860149 -0.412555844593 285 -1 
4.54538564321e-15 -0.761066048833 -0.597928737435 -0.251514799292 312 -1 
7.29173198856e-15 0.828281718023 0.379146750023 0.412549557673 313 -1 
7.11717106893e-15 -0.709946859639 -0.557767134772 -0.429966603188 316 -1 
9.06053537643e-15 -0.598152816775 -0.782980118973 -0.170749351617 317 -1 
5.90581050572e-15 -0.707113493288 -0.707100069001 -5.39280340405e-06 319 -1 
5.91390422762e-15 0.82584994498 0.542659522454 0.153272669012 318 -1 
9.3311123583e-15 0.060685933301 -0.882839888234 -0.465736995784 348 -1 
9.33124285558e-15 0.0606883490672 0.882839758326 0.465736927252 346 -1 
8.05237780535e-15 -0.158070156762 -0.928688978159 -0.33548562918 353 -1 
7.75260353223e-15 0.35147645281 0.866806448532 0.353710169354 351 -1 
8.05226797918e-15 -0.158068231813 0.928688275836 0.335488480303 358 -1 
7.75265410894e-15 0.35146940555 -0.866809964223 -0.353708556422 356 -1 
1.20651039014e-14 0.45047198544 0.884079219191 0.124414326053 361 -1 
7.35017372531e-15 -0.44236387268 -0.887251891394 -0.130760412073 363 -1 
5.90588872227e-15 0.707100068987 -0.707113493275 -8.20217621354e-06 364 -1 
5.91398255111e-15 -0.542658186859 0.825850472781 0.1532745538 365 -1 
1.20650760859e-14 0.45045734482 -0.88408583295 -0.124420337864 369 -1 
7.3501628052e-15 -0.442359901287 0.887254208687 0.13075812365 367 -1 
5.4225377354e-15 -0.452393001295 -0.887849331988 -0.084048415029 372 -1 
4.54543856473e-15 -0.761065296139 0.597928633408 -0.251517324183 443 -1 
7.85820921891e-15 0.414155892957 0.623009580404 -0.663576641432 472 -1 
9.31255877271e-15 -0.576258285808 -0.675573658003 0.459920232921 473 -1 
4.48400110411e-15 -0.771497779032 -0.606133281615 0.193374305083 506 -1 
9.06076625983e-15 -0.782981497962 -0.598149899422 0.17075324791 507 -1 
1.02633347599e-14 -0.0799595492059 -0.687949840542 0.721340063624 514 -1 
1.0263380486e-14 -0.0799562057761 0.687950025638 -0.721340257703 513 -1 
1.04772008057e-14 0.181582518106 -0.769218671673 0.612642166576 518 -1 
7.97588330772e-15 -0.261968718998 0.758367652966 -0.596867567558 519 -1 
7.97587444929e-15 -0.261958868997 -0.758366422799 0.596873453694 522 -1 
1.04771495202e-14 0.181584319336 0.769215223795 -0.612645961754 523 -1 
4.54549589936e-15 -0.597927948848 -0.761064657541 0.25152088388 530 -1 
7.11737317544e-15 0.55776447763 0.709943116013 -0.429976231342 529 -1 
7.2919130165e-15 0.379146190341 0.828276592334 -0.412560362786 861 -1 
5.91398255111e-15 0.825850472781 -0.542658186859 0.1532745538 662 -1 
7.29183750504e-15 0.379150629795 -0.828276825427 0.412555814874 534 -1 
4.48394486813e-15 -0.606133931901 0.771498370817 -0.193369905683 535 -1 
7.11731662209e-15 -0.557769555324 0.70993930644 -0.429975934589 532 -1 
5.94615708222e-15 -0.704864100299 0.704850718715 -0.0796998396202 926 -1 
5.90588872227e-15 -0.707113493275 0.707100068987 -8.20217621354e-06 808 -1 
9.0606478315e-15 0.598151555268 -0.782980644258 0.170751362066 536 -1 
7.75280706448e-15 0.866803510948 0.351474098309 -0.353719707715 571 -1 
8.05255977827e-15 0.928684724717 0.158072559602 -0.335496271185 574 -1 
9.33131043016e-15 0.882832688769 0.0606879915408 -0.465750374474 579 -1 
9.33132619828e-15 -0.882832724026 0.0606873359121 0.465750393075 576 -1 
8.05254270971e-15 0.928685824445 -0.15807269427 -0.335493163568 580 -1 
7.75280623663e-15 -0.866804597869 0.351474597872 0.353716547767 582 -1 
1.20652660909e-14 -0.88407888731 0.450471816334 0.124417296633 584 -1 
7.35029264483e-15 0.887251311801 -0.442364329328 -0.130762799929 585 -1 
6.70856281847e-15 -0.705498899961 0.70551229385 0.0672584967167 588 -1 
9.95726217307e-15 0.890035804236 -0.453507092061 -0.0465573262467 613 -1 
6.44404484396e-15 -0.804081127866 0.593471990916 -0.0352779790775 611 -1 
1.20654282804e-14 0.884078555429 0.450471647228 -0.124420267132 625 -1 
7.35034899953e-15 -0.887249885974 -0.442366991255 0.130763469239 623 -1 
5.37548756698e-15 -0.887517441972 -0.45222389071 0.088353510775 630 -1 
3.57655916063e-15 -0.865162475197 -0.50109151464 0.0200296147561 631 -1 
4.54244347048e-15 0.780212143637 0.625212569812 0.0194487395769 632 -1 
7.75258692958e-15 -0.866809480299 -0.351470737484 -0.353708418837 672 -1 
9.3311123583e-15 0.882839888234 -0.060685933301 0.465736995784 676 -1 
8.05219299405e-15 -0.928688597668 -0.158067415192 -0.335487974174 673 -1 
9.33112051793e-15 -0.882839879778 -0.0606860905463 -0.465736991324 675 -1 
8.05226797918e-15 -0.928688275836 0.158068231813 -0.335488480303 678 -1 
7.75265410894e-15 0.866809964223 -0.35146940555 0.353708556422 677 -1 
1.20650760859e-14 0.88408583295 -0.45045734482 0.124420337864 684 -1 
7.3501628052e-15 -0.887254208687 0.442359901287 -0.13075812365 685 -1 
1.20649143407e-14 -0.884086132463 -0.450457497427 -0.124417657096 701 -1 
7.35015496968e-15 0.887255317337 0.442357961766 0.130757162401 699 -1 
8.42566538445e-15 0.706112874359 0.706099469068 0.0531803389145 705 -1 
8.62366638342e-15 -0.569025335035 -0.815211488378 0.107890672931 703 -1 
7.18532140611e-15 -0.837947867472 -0.542463023482 0.0598100288791 707 -1 
5.42244947253e-15 0.887856776884 0.452378707349 0.084046706526 706 -1 
9.18055128815e-15 -0.890980410463 0.453970253821 -0.00805709725357 709 -1 
8.97591023783e-15 0.155676302417 -0.982914565318 -0.0982030862647 741 -1 
1.12236903832e-14 0.104231990807 -0.981561067071 -0.160229721656 744 -1 
1.12240199587e-14 0.104236721675 0.981560577729 0.160229641776 747 -1 
8.9762936206e-15 0.155683012262 0.982913933347 0.0981987745651 742 -1 
1.08117110697e-14 -0.156370542858 -0.987254698553 -0.0296042819832 749 -1 
5.30958361462e-15 0.347039549858 0.937686134387 -0.0175574546257 751 -1 
6.70883742852e-15 -0.45293793241 0.888954334643 0.0678779809895 755 -1 
6.76899539376e-15 0.61657404677 -0.784279795587 0.0688596186673 753 -1 
6.76872489942e-15 0.616598686535 -0.784311137272 -0.0682795702518 754 -1 
9.85811840114e-15 -0.156344570899 0.987133902589 0.0335116921295 758 -1 
7.55925104579e-15 0.375695057982 -0.92629118218 0.0289459707582 756 -1 
8.73420615483e-15 -0.365241842578 -0.929859068801 0.0442776308945 766 -1 
1.31749106654e-14 0.597999017663 0.799432308985 0.057490505528 765 -1 
5.36589509455e-15 0.60138338565 0.797247407212 0.0522933567254 767 -1 
5.94615708222e-15 -0.704850718715 -0.704864100299 0.0796998396202 906 -1 
5.90596693882e-15 0.707100068975 0.707113493263 -1.00749996773e-05 904 -1 
5.91405979629e-15 0.542655656207 0.825851789538 -0.153276418615 901 -1 
9.33119613136e-15 -0.0606856807293 -0.882832813032 0.465750440031 910 -1 
9.33132619828e-15 -0.0606873359121 0.882832724026 -0.465750393075 907 -1 
8.05254270971e-15 0.15807269427 -0.928685824445 0.335493163568 913 -1 
7.75280623663e-15 -0.351474597872 0.866804597869 -0.353716547767 912 -1 
8.05237692137e-15 0.158069779759 0.928684396815 -0.335498488581 915 -1 
7.75279338452e-15 -0.351468250462 -0.866806709265 0.35371768077 916 -1 
1.20652382729e-14 -0.450457175718 -0.884085501065 0.124423308311 924 -1 
7.35033536778e-15 0.442360771939 0.887253470242 -0.13076018887 923 -1 
9.18055128815e-15 0.453970253821 0.890980410463 -0.00805709725357 1318 -1 
1.2519589667e-14 -0.880697624488 0.473259996657 0.0199165706159 932 -1 
5.94885154457e-15 0.748289030538 -0.66329769009 0.00998504369877 931 -1 
4.56494193723e-15 -0.642365426169 0.7573034497 0.117720619835 934 -1 
4.54244347048e-15 0.625212569812 -0.780212143637 -0.0194487395769 933 -1 
1.20652660909e-14 -0.450471816334 0.88407888731 -0.124417296633 939 -1 
7.35029264483e-15 0.442364329328 -0.887251311801 0.130762799929 936 -1 
5.37548756698e-15 0.45222389071 -0.887517441972 0.088353510775 941 -1 
3.57655916063e-15 -0.50109151464 0.865162475197 -0.0200296147561 940 -1 
1.2519589667e-14 0.473259996657 0.880697624488 0.0199165706159 1284 -1 
4.56494193723e-15 -0.7573034497 -0.642365426169 -0.117720619835 958 -1 
5.94885154457e-15 0.66329769009 0.748289030538 -0.00998504369877 942 -1 
8.9765326961e-15 0.982913574507 0.155682955425 -0.098202456382 984 -1 
1.12245057679e-14 -0.981559888721 -0.104232400695 0.160236673388 981 -1 
1.12245054633e-14 -0.981559915356 0.104232143195 0.160236677736 983 -1 
8.97645333725e-15 -0.982913657657 0.155682968595 0.0982016032537 985 -1 
9.14392274738e-15 -0.93009588103 0.366541588112 -0.0238519658543 988 -1 
1.14845507781e-14 0.987253586064 -0.156370366652 -0.0296422879735 989 -1 
8.02844462109e-15 0.816836337916 -0.576205355387 -0.0276728293493 993 -1 
6.60027830944e-15 -0.719017115121 0.694525332256 -0.025474517032 992 -1 
6.9526479109e-15 -0.714502675738 0.698699354829 -0.0361266926938 991 -1 
7.62189260578e-15 0.933034463174 -0.358021373449 -0.0356003747664 1011 -1 
7.82179927854e-15 -0.869516416978 0.492501757514 -0.0371916583494 1010 -1 
6.0951286582e-15 0.692783445567 -0.718708114538 -0.0592430894415 1026 -1 
4.84294137378e-15 -0.638296410161 0.769412145721 -0.0241379947975 1025 -1 
5.28553334506e-15 0.930527920753 0.366114709248 0.00882090536494 1029 -1 
1.07105343431e-14 -0.987557140723 -0.15641844645 0.0162531048306 1028 -1 
3.57464740811e-15 0.868767702839 0.495159632272 -0.00772120924917 1040 -1 
6.98074531102e-15 -0.925564793246 -0.377790375526 -0.0245814088947 1035 -1 
9.05768542064e-15 0.747632153079 0.662515971495 0.0460298945948 1037 -1 
8.97591023783e-15 0.982914565318 -0.155676302417 0.0982030862647 1114 -1 
1.12236903832e-14 0.981561067071 -0.104231990807 0.160229721656 1115 -1 
1.12236895546e-14 0.981561139541 0.104231290166 0.160229733486 1113 -1 
8.97590947918e-15 -0.982914648394 -0.155676315575 -0.0982022338916 1111 -1 
4.61529163307e-15 -0.982301301129 0.155579172203 -0.104303763004 1118 -1 
4.73034268998e-15 0.971357442291 -0.237583835814 -0.00431743739481 1120 -1 
1.08112433729e-14 0.987255874123 0.156363889035 0.029600223227 1124 -1 
5.3094951459e-15 -0.937690048695 -0.347029068804 0.017555568471 1122 -1 
1.01842498454e-14 0.824678403859 0.564074293606 0.0415418042701 1127 -1 
8.73408427782e-15 0.929861818265 0.36523461171 -0.0442795363851 1129 -1 
7.4645881632e-15 -0.77351060109 -0.632705014764 0.0369555719028 1128 -1 
5.85194475287e-15 -0.97034772048 0.24170699896 -0.0017401188082 1131 -1 
4.99998527919e-15 -0.968781901299 0.247874849884 0.00443694834549 1133 -1 
9.84338147043e-15 0.878073391005 -0.478443558105 0.008881537924 1134 -1 
1.1512087798e-14 0.368400872142 0.928892993385 -0.037928936781 1148 -1 
1.01643968452e-14 0.12220076537 -0.992505401972 0.0 1151 -1 
1.02869776489e-14 0.123674076762 0.992322892378 0.0 1152 -1 
8.08950860294e-15 0.118506705747 0.992693878376 0.02269415182 1155 -1 
1.1161031338e-14 -0.535703036172 0.843056358799 -0.0477308382939 1157 -1 
9.74050178733e-15 -0.359086515076 0.932854477391 0.02897237826 1159 -1 
7.51957599646e-15 0.494937785329 -0.86769579339 -0.0462666055312 1161 -1 
7.51590151006e-15 0.492391322444 -0.869913243414 -0.0283149168174 1158 -1 
4.53542425085e-15 -0.109580750336 0.993244767479 0.038169241953 1163 -1 
4.76710179945e-15 0.267191042206 -0.96341985856 0.0207635039815 1162 -1 
8.87349825764e-15 -0.459998161502 0.887919867677 0.0 1198 -1 
7.46676984973e-15 0.77329178069 0.632526027218 0.0439391261848 1164 -1 
6.43601652299e-15 0.706795312924 0.706791970142 -0.0297572944097 1166 -1 
5.3599312282e-15 -0.602058127299 -0.79814190487 -0.0222600773471 1165 -1 
6.43668698137e-15 -0.706715121873 -0.70671177947 -0.0333496217916 1168 -1 
1.29133653928e-14 -0.337895139392 -0.939433713786 -0.0573687386752 1189 -1 
9.62521545323e-15 0.511950428658 0.858191364244 -0.0376077243875 1185 -1 
5.66390753918e-15 0.630512176002 -0.776179358083 0.0 1206 -1 
5.66395904048e-15 0.630512176002 -0.776179358083 0.0 1208 -1 
5.5462579091e-15 -0.459998161502 0.887919867677 0.0 1209 -1 
8.97614854448e-15 -0.15567625874 -0.982914289551 0.0982059156087 1331 -1 
1.12241753492e-14 -0.104226969056 -0.981560450523 0.160236765101 1330 -1 
1.12245054633e-14 -0.104232143195 0.981559915356 -0.160236677736 1327 -1 
8.97645333725e-15 -0.155682968595 0.982913657657 -0.0982016032537 1329 -1 
4.61529163307e-15 0.155579172203 0.982301301129 -0.104303763004 1335 -1 
4.73034268998e-15 -0.237583835814 -0.971357442291 -0.00431743739481 1334 -1 
5.85194475287e-15 0.24170699896 0.97034772048 -0.0017401188082 1337 -1 
1.38884898264e-14 -0.76103462974 -0.648305616213 0.0229373129093 1339 -1 
4.99998527919e-15 0.247874849884 0.968781901299 0.00443694834549 1340 -1 
9.84338147043e-15 -0.478443558105 -0.878073391005 0.008881537924 1341 -1 
1.31827543349e-14 -0.492186327741 -0.870206602958 -0.0222055613132 1367 -1 
1.31827543349e-14 -0.870206602958 0.492186327741 0.0222055613132 1345 -1 
1.38884898264e-14 -0.648305616213 0.76103462974 -0.0229373129093 1354 -1 
3.57464740811e-15 0.495159632272 -0.868767702839 0.00772120924917 1355 -1 
9.05768542064e-15 0.662515971495 -0.747632153079 -0.0460298945948 1353 -1 
5.28553334506e-15 -0.366114709248 0.930527920753 0.00882090536494 1356 -1 
1.07105343431e-14 0.15641844645 -0.987557140723 0.0162531048306 1357 -1 
6.98074531102e-15 -0.377790375526 0.925564793246 0.0245814088947 1359 -1 
5.66395904048e-15 -0.630512176002 0.776179358083 0.0 1391 -1 
1.17121781009e-14 0.990036798855 0.1408088666 0.0 1421 -1 
1.00423513593e-14 -0.992685005841 0.120733090649 0.0 1420 -1 
7.07883896579e-15 -0.799012850135 0.599510820321 -0.0465321570284 1424 -1 
5.82983916742e-15 0.875313891199 -0.480953579538 -0.0500923767 1433 -1 
7.58544112909e-15 -0.797890010166 0.602803062101 0.0 1449 -1 
5.24363092722e-15 -0.943067959199 0.317690800329 -0.0984651192969 1436 -1 
8.86218695876e-15 0.992873070698 -0.117750815206 -0.0183796355138 1425 -1 
6.69076145852e-15 -0.95913537058 0.282580700361 -0.0144044675734 1426 -1 
5.66395904048e-15 -0.776179358083 0.630512176002 0.0 1644 -1 
9.20466596847e-15 0.783155852373 -0.621231798752 -0.0271654764927 1454 -1 
7.10131943008e-15 -0.892696514862 0.450358294102 -0.0164419976681 1455 -1 
9.41124818173e-15 -0.990357881864 -0.137751211297 0.0146925020475 1460 -1 
8.66902124186e-15 0.923525403848 0.383265132955 0.0144452867384 1462 -1 
6.04301431679e-15 0.933444506433 0.356254675977 -0.0419995149308 1463 -1 
1.01281020804e-14 0.74778934807 0.661605084426 -0.0555859980111 1469 -1 
6.22101502348e-15 -0.861844291721 -0.506842264662 -0.01831217026 1470 -1 
4.94603048729e-15 0.861078297242 0.50826557019 0.0145009026621 1474 -1 
4.79313048574e-15 -0.939030886034 -0.343668066048 0.0106421545557 1472 -1 
6.60836250735e-15 0.996838931289 -0.0794490092237 0.0 1541 -1 
5.79701394324e-15 0.996651628471 -0.0817473925007 -0.00170155403059 1544 -1 
1.02866970393e-14 -0.992323278117 -0.123670981671 -0.0 1539 -1 
8.08932275704e-15 0.992694254494 0.11850399071 0.0226918769755 1545 -1 
1.1511943709e-14 -0.928894786799 -0.368396807739 0.0379244921712 1547 -1 
9.62517051232e-15 -0.858192273615 -0.511948984124 0.0376066372182 1550 -1 
1.29131694001e-14 0.939434772648 0.337892603582 0.0573663349464 1549 -1 
8.11414963802e-15 0.84416022938 -0.527669589884 0.0946483546861 1551 -1 
3.62662304497e-15 -0.996595139522 0.0824507603471 0.0 1558 -1 
3.82821804345e-15 0.968357899716 -0.249565578673 0.0 1559 -1 
7.6569147719e-15 -0.968357899716 0.249565578673 0.0 1564 -1 
7.97030700113e-15 0.908925602718 -0.41695832972 0.0 1563 -1 
8.51932078356e-15 0.27632709638 0.961063648156 0.0 1587 -1 
8.03744286235e-15 0.0913634707178 -0.995817611924 0.0 1589 -1 
8.03744286235e-15 -0.0913634707178 -0.995817611924 0.0 1588 -1 
8.03785399876e-15 0.0913634707178 0.995817611924 0.0 1590 -1 
8.51932078356e-15 0.27632709638 -0.961063648156 0.0 1603 -1 
8.03762558964e-15 -0.0913634707178 0.995817611924 0.0 1600 -1 
8.51907869275e-15 -0.27632709638 0.961063648156 0.0 1598 -1 
5.54620747803e-15 0.459998161502 -0.887919867677 0.0 1604 -1 
5.32483573734e-15 -0.27632709638 0.961063648156 0.0 1605 -1 
8.17499307314e-15 -0.767214670849 -0.641182895228 0.0163139112947 1608 -1 
1.26948746484e-14 0.872327088009 0.488299086135 0.0246871222718 1609 -1 
9.07937450186e-15 0.702020950468 0.702020950468 -0.119721218705 1616 -1 
9.72231582862e-15 -0.339059424144 -0.935560545003 0.0988188925863 1615 -1 
8.17491149863e-15 0.641183374087 0.76721425487 -0.0163146534953 1620 -1 
1.26949967904e-14 -0.488300105652 -0.872326491805 -0.0246880237285 1621 -1 
5.66390753918e-15 0.630512176002 -0.776179358083 0.0 1669 -1 
5.54620747803e-15 -0.459998161502 0.887919867677 0.0 1668 -1 
5.66390753918e-15 -0.630512176002 0.776179358083 0.0 1670 -1 
6.60836250735e-15 -0.0794490092237 -0.996838931289 -0.0 1771 -1 
5.79701394324e-15 -0.0817473925007 -0.996651628471 -0.00170155403059 1777 -1 
1.17121781009e-14 -0.1408088666 0.990036798855 0.0 1772 -1 
3.62662304497e-15 0.0824507603471 0.996595139522 0.0 1779 -1 
3.82821804345e-15 -0.249565578673 -0.968357899716 -0.0 1780 -1 
8.03729159348e-15 -0.73524317777 -0.677680417477 0.012912060702 1782 -1 
7.56050141999e-15 -0.58231040743 -0.812853431559 -0.013560538369 1783 -1 
8.11414963802e-15 0.527669589884 0.84416022938 -0.0946483546861 1784 -1 
7.6569147719e-15 0.249565578673 0.968357899716 0.0 1786 -1 
7.97030700113e-15 -0.41695832972 -0.908925602718 -0.0 1788 -1 
1.01281020804e-14 0.661605084426 -0.74778934807 0.0555859980111 1794 -1 
6.22101502348e-15 0.506842264662 -0.861844291721 -0.01831217026 1795 -1 
8.03729159348e-15 0.677680417477 -0.73524317777 0.012912060702 1800 -1 
7.56050141999e-15 -0.812853431559 0.58231040743 0.013560538369 1799 -1 
9.41124818173e-15 0.137751211297 -0.990357881864 0.0146925020475 1807 -1 
8.66902124186e-15 0.383265132955 -0.923525403848 -0.0144452867384 1806 -1 
6.04301431679e-15 -0.356254675977 0.933444506433 -0.0419995149308 1809 -1 
4.94603048729e-15 -0.50826557019 0.861078297242 0.0145009026621 1812 -1 
4.79313048574e-15 0.343668066048 -0.939030886034 0.0106421545557 1813 -1 
5.66390753918e-15 0.776179358083 -0.630512176002 0.0 1859 -1 
5.66390753918e-15 -0.776179358083 0.630512176002 0.0 1860 -1 
1.10201799201e-14 0.992122757711 0.12526944413 0.0 1881 -1 
8.03744286235e-15 -0.995817611924 0.0913634707178 0.0 1879 -1 
4.01890415847e-15 0.995817611924 -0.0913634707178 0.0 1882 -1 
7.1304945518e-15 0.940803946939 -0.338951225731 0.0 1883 -1 
6.18793007991e-15 -0.946545091352 0.311593199624 0.0834390075728 1885 -1 
5.54620747803e-15 0.887919867677 -0.459998161502 0.0 1901 -1 
5.54620747803e-15 -0.887919867677 0.459998161502 0.0 1904 -1 
4.25987827351e-15 0.961063648156 -0.27632709638 0.0 1906 -1 
5.32483573734e-15 -0.961063648156 0.27632709638 0.0 1907 -1 
9.50173432522e-15 0.951130784548 0.308573196739 0.0115244496049 1915 -1 
1.10876643135e-14 -0.992966660863 -0.117536155907 0.0142289306771 1917 -1 
7.90033040659e-15 -0.86769343711 -0.496939891068 0.0126033273864 1921 -1 
8.03144309211e-15 0.753230227553 0.657631851247 0.0128285823343 1922 -1 
6.13769162881e-15 -0.954157410033 -0.299197660661 0.00802475759156 1924 -1 
5.95382753021e-15 0.878135266881 0.478355337453 0.00739081794472 1925 -1 
5.66395904048e-15 0.776179358083 -0.630512176002 0.0 2075 -1 
7.25332854036e-15 0.996595139522 -0.0824507603471 0.0 1969 -1 
8.03744286235e-15 -0.995817611924 -0.0913634707178 -0.0 1973 -1 
9.72231582862e-15 -0.935560545003 -0.339059424144 0.0988188925863 1980 -1 
8.51932078356e-15 -0.961063648156 -0.27632709638 -0.0 1979 -1 
8.03785399876e-15 0.995817611924 0.0913634707178 0.0 1978 -1 
1.00454693427e-14 0.800730377454 -0.598939905197 0.0100922042029 1984 -1 
9.37675393984e-15 -0.906313987759 0.422479731234 0.0102874821435 1983 -1 
7.25390569332e-15 -0.996595139522 0.0824507603471 0.0 1986 -1 
7.65713235599e-15 0.968357899716 -0.249565578673 0.0 1988 -1 
5.46323151907e-15 -0.96721313471 0.253864024426 0.00719785710229 1992 -1 
5.91952163098e-15 0.895676675375 -0.444619748862 0.00875054916243 1993 -1 
1.20092135888e-14 0.915002791338 0.395436138974 0.0800009489763 2014 -1 
1.20092135888e-14 0.395436138974 0.915002791338 0.0800009489763 2018 -1 
5.3248841555e-15 0.27632709638 0.961063648156 0.0 2023 -1 
8.03826513518e-15 0.0913634707178 -0.995817611924 0.0 2028 -1 
8.03826513518e-15 -0.0913634707178 -0.995817611924 0.0 2027 -1 
5.02394997086e-15 0.0913634707178 0.995817611924 0.0 2026 -1 
9.04308253845e-15 -0.0913634707178 0.995817611924 0.0 2035 -1 
9.58476242901e-15 0.27632709638 -0.961063648156 0.0 2037 -1 
5.3248841555e-15 -0.27632709638 0.961063648156 0.0 2040 -1 
5.5462579091e-15 0.459998161502 -0.887919867677 0.0 2039 -1 
6.65548931849e-15 0.887919867677 0.459998161502 0.0 2050 -1 
1.80609853854e-14 -0.705824981822 -0.705824981822 -0.0601846331885 2057 -1 
6.79673024806e-15 0.776179358083 0.630512176002 0.0 2058 -1 
6.65548931849e-15 -0.459998161502 -0.887919867677 -0.0 2071 -1 
6.79673024806e-15 0.630512176002 0.776179358083 0.0 2070 -1 
7.73349837442e-15 0.440830030795 0.896312942998 -0.0478747549634 2074 -1 
7.46922295659e-15 -0.282937591605 -0.95901739685 -0.0152299637381 2429 -1 
5.66395904048e-15 0.630512176002 -0.776179358083 0.0 2107 -1 
5.5462579091e-15 -0.459998161502 0.887919867677 0.0 2109 -1 
5.66395904048e-15 -0.630512176002 0.776179358083 0.0 2111 -1 
5.66395904048e-15 0.776179358083 -0.630512176002 0.0 2112 -1 
8.02775979355e-15 -0.761237169572 -0.648345156289 0.0129046495092 2152 -1 
8.01217103533e-15 -0.786023766121 0.618062131901 0.0128778959136 2153 -1 
7.25332854036e-15 -0.0824507603471 -0.996595139522 -0.0 2201 -1 
1.10201799201e-14 -0.12526944413 0.992122757711 0.0 2205 -1 
7.25390569332e-15 0.0824507603471 0.996595139522 0.0 2208 -1 
7.65713235599e-15 -0.249565578673 -0.968357899716 -0.0 2209 -1 
8.01217103533e-15 -0.618062131901 -0.786023766121 -0.0128778959136 2211 -1 
1.00454693427e-14 0.598939905197 0.800730377454 -0.0100922042029 2210 -1 
9.37675393984e-15 0.422479731234 0.906313987759 0.0102874821435 2213 -1 
5.46323151907e-15 0.253864024426 0.96721313471 0.00719785710229 2215 -1 
5.91952163098e-15 -0.444619748862 -0.895676675375 0.00875054916243 2214 -1 
8.02775979355e-15 -0.648345156289 0.761237169572 -0.0129046495092 2218 -1 
7.90033040659e-15 0.496939891068 -0.86769343711 0.0126033273864 2219 -1 
8.03144309211e-15 -0.657631851247 0.753230227553 0.0128285823343 2221 -1 
9.50173432522e-15 -0.308573196739 0.951130784548 0.0115244496049 2223 -1 
1.10876643135e-14 0.117536155907 -0.992966660863 0.0142289306771 2224 -1 
6.13769162881e-15 0.299197660661 -0.954157410033 0.00802475759156 2229 -1 
5.95382753021e-15 -0.478355337453 0.878135266881 0.00739081794472 2230 -1 
1.01663058629e-14 0.773061589123 0.634314253923 0.00460507252597 2282 -1 
8.96561777526e-15 0.625269700407 0.780383362182 -0.00629363034031 2285 -1 
5.5462579091e-15 -0.887919867677 0.459998161502 0.0 2309 -1 
5.5462579091e-15 0.887919867677 -0.459998161502 0.0 2308 -1 
8.82619453583e-15 0.994955258781 0.10031965423 0.0 2325 -1 
8.03826513518e-15 -0.995817611924 0.0913634707178 0.0 2323 -1 
4.01913256759e-15 -0.995817611924 0.0913634707178 0.0 2324 -1 
5.02394997086e-15 0.995817611924 -0.0913634707178 0.0 2335 -1 
5.3248841555e-15 -0.961063648156 0.27632709638 0.0 2330 -1 
5.3248841555e-15 0.961063648156 -0.27632709638 0.0 2331 -1 
6.12160320311e-15 0.957276842213 0.2890732851 0.00759494591945 2338 -1 
5.76692273077e-15 -0.995307079843 -0.0965023017008 0.00715000560247 2342 -1 
6.10944646618e-15 -0.959520638644 -0.281525867732 0.00795800319459 2345 -1 
1.07968360377e-14 0.886389671787 0.462912556359 -0.00503139299238 2343 -1 
5.95448945004e-15 -0.877970237804 -0.47863294637 -0.00887491854061 2344 -1 
6.2086964649e-15 -0.800049996666 0.596424022294 -0.0647949725267 2361 -1 
6.11584533824e-15 0.881312721702 -0.472065555149 -0.0210237534337 2362 -1 
8.87400256835e-15 -0.887919867677 -0.459998161502 0.0 2363 -1 
8.96561777526e-15 0.780383362182 -0.625269700407 0.00629363034031 2376 -1 
7.25407059416e-15 0.996595139522 -0.0824507603471 0.0 2388 -1 
8.03826513518e-15 -0.995817611924 -0.0913634707178 -0.0 2394 -1 
5.02394997086e-15 0.995817611924 0.0913634707178 0.0 2399 -1 
5.3248841555e-15 -0.961063648156 -0.27632709638 -0.0 2396 -1 
7.93939838886e-15 0.889594480787 -0.456716484122 -0.00563141941746 2402 -1 
5.91883498206e-15 -0.895828892903 0.444339295769 -0.00729279617625 2400 -1 
5.48987240505e-15 0.962393890071 -0.271560798149 -0.00726176719059 2404 -1 
5.47734172775e-15 0.964722455661 -0.263179006615 0.00688433151048 2403 -1 
5.17734168251e-15 -0.996214987147 0.0866795174184 0.0065085055591 2406 -1 
6.08740306238e-15 -0.892718003813 -0.449885227081 0.0256485501083 2422 -1 
5.86726795253e-15 0.959090802231 0.282715873754 0.0147162428338 2421 -1 
8.03831081701e-15 0.0913634707178 -0.995817611924 0.0 2436 -1 
8.03831081701e-15 -0.0913634707178 -0.995817611924 0.0 2438 -1 
1.11789734756e-14 0.130348431337 0.991095762878 -0.027174901151 2441 -1 
6.1574411398e-15 -0.15583999842 -0.986268362364 -0.0546682018386 2442 -1 
7.98730202418e-15 0.27632709638 -0.961063648156 0.0 2447 -1 
7.53590211537e-15 -0.0913634707178 0.995817611924 0.0 2446 -1 
7.45479908318e-15 -0.27632709638 0.961063648156 0.0 2448 -1 
7.76472072788e-15 0.459998161502 -0.887919867677 0.0 2449 -1 
6.79673024806e-15 -0.776179358083 -0.630512176002 -0.0 2483 -1 
8.27428391767e-15 0.899006469565 0.437935346461 0.0 2482 -1 
6.79673024806e-15 -0.630512176002 -0.776179358083 0.0 2495 -1 
9.07937450186e-15 0.702020950468 0.702020950468 -0.119721218705 2492 -1 
9.86972120298e-15 -0.415861936907 -0.909427759326 -0.0 2493 -1 
9.72214568994e-15 0.411792251518 0.911153884354 -0.0150246669062 2500 -1 
4.10805681601e-15 -0.200317904147 -0.979711287029 -0.00620736224256 2499 -1 
7.76472072788e-15 -0.459998161502 0.887919867677 0.0 2544 -1 
7.92950145563e-15 0.630512176002 -0.776179358083 0.0 2542 -1 
6.79673024806e-15 -0.630512176002 0.776179358083 0.0 2547 -1 
1.01281558807e-14 0.807261263638 -0.590194249574 0.0 2550 -1 
7.76472072788e-15 0.459998161502 -0.887919867677 0.0 2552 -1 
9.06232416451e-15 0.630512176002 0.776179358083 0.0 2598 -1 
9.06232416451e-15 -0.776179358083 -0.630512176002 -0.0 2597 -1 
1.01663058629e-14 0.634314253923 -0.773061589123 -0.00460507252597 2600 -1 
9.06232416451e-15 -0.776179358083 0.630512176002 0.0 2602 -1 
9.06232416451e-15 0.630512176002 -0.776179358083 0.0 2601 -1 
7.25407059416e-15 -0.0824507603471 -0.996595139522 -0.0 2621 -1 
8.82619453583e-15 -0.10031965423 0.994955258781 0.0 2623 -1 
5.47734172775e-15 -0.263179006615 -0.964722455661 0.00688433151048 2624 -1 
5.17734168251e-15 0.0866795174184 0.996214987147 0.0065085055591 2626 -1 
5.48987240505e-15 0.271560798149 0.962393890071 0.00726176719059 2628 -1 
7.93939838886e-15 -0.456716484122 -0.889594480787 -0.00563141941746 2629 -1 
5.91883498206e-15 0.444339295769 0.895828892903 -0.00729279617625 2627 -1 
1.07968360377e-14 -0.462912556359 0.886389671787 -0.00503139299238 2631 -1 
5.95448945004e-15 0.47863294637 -0.877970237804 -0.00887491854061 2632 -1 
6.10944646618e-15 -0.281525867732 0.959520638644 -0.00795800319459 2636 -1 
6.12160320311e-15 -0.2890732851 0.957276842213 0.00759494591945 2635 -1 
5.76692273077e-15 0.0965023017008 -0.995307079843 0.00715000560247 2634 -1 
8.87400256835e-15 0.459998161502 0.887919867677 0.0 2701 -1 
9.06232416451e-15 0.776179358083 0.630512176002 0.0 2703 -1 
8.87400256835e-15 -0.887919867677 -0.459998161502 -0.0 2704 -1 
8.87400256835e-15 0.459998161502 0.887919867677 0.0 2707 -1 
9.06232416451e-15 -0.630512176002 -0.776179358083 -0.0 2705 -1 
8.10029068917e-15 -0.94191239915 0.334703967072 -0.0278260085705 2744 -1 
7.20563268591e-15 0.958767052235 -0.283952753982 -0.0116864474436 2741 -1 
8.03831081701e-15 0.995817611924 0.0913634707178 0.0 2746 -1 
8.03831081701e-15 -0.995817611924 0.0913634707178 0.0 2749 -1 
8.83687762515e-15 -0.994019115521 0.108287290816 -0.0141372071888 2747 -1 
8.51980496517e-15 0.961063648156 0.27632709638 0.0 2756 -1 
8.03831081701e-15 -0.995817611924 -0.0913634707178 -0.0 2757 -1 
8.51980496517e-15 0.961063648156 0.27632709638 0.0 2754 -1 
4.25987827351e-15 -0.961063648156 -0.27632709638 0.0 2764 -1 
7.45146280023e-15 0.936263536863 -0.351125703267 -0.0110149918607 2777 -1 
1.03611236203e-14 0.922379847211 -0.383762658362 0.0440640387008 2781 -1 
9.04616809661e-15 -0.787246344054 0.615032944003 0.0444710193945 2779 -1 
6.65543888742e-15 0.887919867677 0.459998161502 0.0 2783 -1 
6.38979320118e-15 -0.961063648156 -0.27632709638 -0.0 2785 -1 
8.87400256835e-15 -0.887919867677 0.459998161502 0.0 2807 -1 
8.87400256835e-15 -0.887919867677 0.459998161502 0.0 2811 -1 
9.06232416451e-15 0.776179358083 -0.630512176002 0.0 2809 -1 
8.03831081701e-15 0.995817611924 -0.0913634707178 0.0 2816 -1 
8.03831081701e-15 -0.995817611924 -0.0913634707178 -0.0 2815 -1 
1.17741266565e-14 -0.98657232706 -0.156801626194 0.0456978500891 2817 -1 
8.51980496517e-15 0.961063648156 -0.27632709638 0.0 2823 -1 
8.51980496517e-15 -0.961063648156 0.27632709638 0.0 2822 -1 
8.03831081701e-15 -0.995817611924 0.0913634707178 0.0 2824 -1 
4.66600972946e-15 0.977617763985 0.177098055332 0.113577226316 2827 -1 
4.25987827351e-15 -0.961063648156 0.27632709638 0.0 2829 -1 
7.69585370642e-15 -0.905352829971 -0.423617326461 0.0297424609974 2844 -1 
4.72140572973e-15 0.974922975336 0.221844992627 0.0176065728701 2842 -1 
1.04082037953e-14 0.91320971134 0.405876715514 0.0362231268367 2876 -1 
8.03826513518e-15 0.0913634707178 -0.995817611924 0.0 2848 -1 
5.98315969123e-15 0.0680051597647 0.997684969439 0.0 2846 -1 
4.00967994946e-15 0.129421024918 0.989540312311 -0.063719452459 2851 -1 
7.98730202418e-15 0.27632709638 -0.961063648156 0.0 2854 -1 
7.45479908318e-15 0.27632709638 -0.961063648156 0.0 2855 -1 
7.53590211537e-15 -0.0913634707178 0.995817611924 0.0 2856 -1 
1.23795259152e-14 0.80957453654 0.586116918154 -0.0324965850572 2896 -1 
1.80608831164e-14 -0.705824967292 -0.705824967292 -0.0601849739816 2898 -1 
6.2086964649e-15 -0.800049996666 -0.596424022294 -0.0647949725267 3218 -1 
1.23795259152e-14 0.586116918154 0.80957453654 -0.0324965850572 2905 -1 
1.03611236203e-14 -0.383762658362 -0.922379847211 -0.0440640387008 2904 -1 
6.2086964649e-15 -0.596424022294 -0.800049996666 -0.0647949725267 2910 -1 
5.66395904048e-15 0.776179358083 0.630512176002 0.0 3299 -1 
5.66395904048e-15 -0.630512176002 -0.776179358083 -0.0 3306 -1 
7.99498332146e-15 -0.126462503016 -0.991910729547 -0.0109699563143 2914 -1 
7.45146280023e-15 0.351125703267 0.936263536863 -0.0110149918607 2912 -1 
6.65548931849e-15 -0.459998161502 0.887919867677 0.0 2956 -1 
6.79673024806e-15 0.630512176002 -0.776179358083 0.0 2957 -1 
6.79673024806e-15 0.776179358083 -0.630512176002 0.0 2961 -1 
6.79673024806e-15 -0.630512176002 0.776179358083 0.0 2962 -1 
7.73349837442e-15 0.440830030795 -0.896312942998 0.0478747549634 2967 -1 
7.46922295659e-15 -0.282937591605 0.95901739685 0.0152299637381 2965 -1 
9.06227266321e-15 -0.776179358083 -0.630512176002 -0.0 2999 -1 
9.06227266321e-15 0.630512176002 0.776179358083 0.0 3000 -1 
8.87400256835e-15 0.459998161502 -0.887919867677 0.0 3002 -1 
9.06232416451e-15 -0.630512176002 0.776179358083 0.0 3004 -1 
8.87400256835e-15 0.459998161502 -0.887919867677 0.0 3005 -1 
9.06227266321e-15 0.630512176002 -0.776179358083 0.0 3007 -1 
9.06227266321e-15 -0.776179358083 0.630512176002 0.0 3008 -1 
8.03831081701e-15 -0.0913634707178 -0.995817611924 -0.0 3029 -1 
8.03831081701e-15 -0.0913634707178 0.995817611924 0.0 3032 -1 
8.51980496517e-15 -0.27632709638 -0.961063648156 -0.0 3037 -1 
8.51980496517e-15 -0.27632709638 -0.961063648156 -0.0 3036 -1 
8.03831081701e-15 0.0913634707178 0.995817611924 0.0 3035 -1 
8.51980496517e-15 -0.27632709638 0.961063648156 0.0 3043 -1 
8.03831081701e-15 0.0913634707178 -0.995817611924 0.0 3042 -1 
8.51980496517e-15 0.27632709638 -0.961063648156 0.0 3039 -1 
4.25987827351e-15 0.27632709638 0.961063648156 0.0 3073 -1 
4.25987827351e-15 0.27632709638 -0.961063648156 0.0 3089 -1 
6.65543888742e-15 -0.459998161502 -0.887919867677 -0.0 3093 -1 
6.38979320118e-15 0.27632709638 0.961063648156 0.0 3092 -1 
6.79667874675e-15 0.776179358083 0.630512176002 0.0 3095 -1 
6.65543888742e-15 -0.887919867677 -0.459998161502 -0.0 3094 -1 
6.65543888742e-15 0.459998161502 0.887919867677 0.0 3096 -1 
6.79667874675e-15 -0.630512176002 -0.776179358083 -0.0 3097 -1 
9.06232416451e-15 0.630512176002 0.776179358083 0.0 3404 -1 
9.06232416451e-15 -0.776179358083 -0.630512176002 -0.0 3145 -1 
4.01913256759e-15 0.995817611924 0.0913634707178 0.0 3140 -1 
8.03826513518e-15 0.995817611924 0.0913634707178 0.0 3139 -1 
1.01192120666e-14 0.993363706033 -0.115015423033 0.0 3136 -1 
7.99498332146e-15 -0.991910729547 0.126462503016 -0.0109699563143 3137 -1 
4.00967994946e-15 0.989540312311 -0.129421024918 -0.063719452459 3144 -1 
6.0287216923e-15 -0.995817611924 -0.0913634707178 -0.0 3160 -1 
6.38984161934e-15 0.961063648156 0.27632709638 0.0 3161 -1 
4.10805681601e-15 0.979711287029 -0.200317904147 0.00620736224256 3172 -1 
9.72214568994e-15 -0.911153884354 0.411792251518 0.0150246669062 3173 -1 
6.79673024806e-15 -0.776179358083 0.630512176002 0.0 3177 -1 
9.86972120298e-15 0.909427759326 -0.415861936907 0.0 3179 -1 
6.65548931849e-15 0.887919867677 0.459998161502 0.0 3183 -1 
6.38984161934e-15 -0.961063648156 -0.27632709638 -0.0 3182 -1 
6.65543888742e-15 0.887919867677 -0.459998161502 0.0 3195 -1 
6.38979320118e-15 -0.961063648156 0.27632709638 0.0 3194 -1 
6.65543888742e-15 -0.887919867677 0.459998161502 0.0 3200 -1 
6.79667874675e-15 0.776179358083 -0.630512176002 0.0 3199 -1 
4.01913256759e-15 0.995817611924 -0.0913634707178 0.0 3222 -1 
8.03826513518e-15 0.995817611924 -0.0913634707178 0.0 3220 -1 
5.98315969123e-15 -0.997684969439 -0.0680051597647 -0.0 3221 -1 
6.1574411398e-15 -0.986268362364 -0.15583999842 0.0546682018386 3226 -1 
6.0287216923e-15 -0.995817611924 0.0913634707178 0.0 3238 -1 
6.38984161934e-15 0.961063648156 -0.27632709638 0.0 3237 -1 
9.48860819733e-15 -0.935505678999 -0.352972457345 0.0154780139543 3245 -1 
1.09341406828e-14 0.99090850146 0.133379699678 0.0176124231074 3247 -1 
6.11584533824e-15 -0.881312721702 -0.472065555149 0.0210237534337 3250 -1 
8.10029068917e-15 0.94191239915 0.334703967072 0.0278260085705 3251 -1 
8.03831081701e-15 0.0913634707178 -0.995817611924 0.0 3255 -1 
1.11789734756e-14 0.130348431337 -0.991095762878 0.027174901151 3258 -1 
1.01192695745e-14 0.115015423033 0.993363706033 0.0 3259 -1 
6.1574411398e-15 -0.15583999842 0.986268362364 0.0546682018386 3260 -1 
5.66395904048e-15 -0.776179358083 -0.630512176002 -0.0 3302 -1 
5.5462579091e-15 0.887919867677 0.459998161502 0.0 3283 -1 
6.11584533824e-15 0.472065555149 0.881312721702 -0.0210237534337 3315 -1 
8.10029068917e-15 -0.334703967072 -0.94191239915 -0.0278260085705 3313 -1 
5.66395904048e-15 0.630512176002 0.776179358083 0.0 3318 -1 
5.5462579091e-15 -0.459998161502 -0.887919867677 -0.0 3317 -1 
5.66395904048e-15 0.776179358083 0.630512176002 0.0 3320 -1 
5.66395904048e-15 -0.630512176002 -0.776179358083 -0.0 3321 -1 
7.20563268591e-15 0.283952753982 0.958767052235 -0.0116864474436 3323 -1 
8.83686579492e-15 -0.108287159595 -0.994019129547 -0.0141372261148 3325 -1 
3.9073218763e-15 -0.19666228786 0.980417941462 0.0102276386748 3352 -1 
6.79673024806e-15 0.630512176002 -0.776179358083 0.0 3370 -1 
9.86972120298e-15 -0.415861936907 0.909427759326 0.0 3366 -1 
6.79673024806e-15 -0.630512176002 0.776179358083 0.0 3373 -1 
6.79673024806e-15 0.776179358083 -0.630512176002 0.0 3372 -1 
1.20917205845e-14 0.423839879246 -0.905219431229 -0.0306192437295 3375 -1 
7.98148935889e-15 -0.273186379503 0.961855534344 -0.0142524771588 3374 -1 
6.65543888742e-15 -0.459998161502 0.887919867677 0.0 3417 -1 
6.38979320118e-15 0.27632709638 -0.961063648156 0.0 3416 -1 
6.79667874675e-15 -0.630512176002 0.776179358083 0.0 3419 -1 
6.65543888742e-15 0.459998161502 -0.887919867677 0.0 3420 -1 
9.06232416451e-15 -0.776179358083 0.630512176002 0.0 3423 -1 
9.06232416451e-15 0.630512176002 -0.776179358083 0.0 3424 -1 
4.01913256759e-15 -0.0913634707178 -0.995817611924 -0.0 3454 -1 
8.03826513518e-15 -0.0913634707178 -0.995817611924 -0.0 3450 -1 
4.01913256759e-15 -0.0913634707178 0.995817611924 0.0 3455 -1 
8.03826513518e-15 -0.0913634707178 0.995817611924 0.0 3451 -1 
6.0287216923e-15 0.0913634707178 0.995817611924 0.0 3474 -1 
6.38984161934e-15 -0.27632709638 -0.961063648156 -0.0 3473 -1 
6.0287216923e-15 0.0913634707178 -0.995817611924 0.0 3481 -1 
6.38984161934e-15 -0.27632709638 0.961063648156 0.0 3482 -1 
6.65548931849e-15 -0.459998161502 -0.887919867677 -0.0 3489 -1 
6.38984161934e-15 0.27632709638 0.961063648156 0.0 3488 -1 
9.42864348858e-15 -0.887919867677 -0.459998161502 -0.0 3490 -1 
9.62873551895e-15 0.776179358083 0.630512176002 0.0 3491 -1 
9.42864348858e-15 0.459998161502 0.887919867677 0.0 3495 -1 
9.62873551895e-15 -0.630512176002 -0.776179358083 -0.0 3497 -1 
9.06232416451e-15 0.630512176002 0.776179358083 0.0 3498 -1 
9.06232416451e-15 -0.776179358083 -0.630512176002 -0.0 3499 -1 
8.03831081701e-15 0.995817611924 0.0913634707178 0.0 3539 -1 
5.9831936938e-15 -0.997684969439 0.0680051597647 0.0 3542 -1 
6.15747667027e-15 -0.986268333637 0.155840290883 -0.0546678863868 3536 -1 
8.51975654701e-15 0.961063648156 0.27632709638 0.0 3565 -1 
8.03826513518e-15 -0.995817611924 -0.0913634707178 -0.0 3567 -1 
1.11790191053e-14 0.991095786792 -0.130348272637 -0.0271747902304 3570 -1 
6.79673024806e-15 -0.776179358083 0.630512176002 0.0 3583 -1 
6.65548931849e-15 -0.887919867677 0.459998161502 0.0 3587 -1 
7.4692474745e-15 0.959017359503 -0.282937720884 0.0152299137455 3586 -1 
7.73349837442e-15 -0.896312942998 0.440830030795 0.0478747549634 3588 -1 
9.98323397774e-15 0.887919867677 0.459998161502 0.0 3589 -1 
9.58476242901e-15 -0.961063648156 -0.27632709638 -0.0 3590 -1 
6.65548931849e-15 0.887919867677 -0.459998161502 0.0 3601 -1 
6.38984161934e-15 -0.961063648156 0.27632709638 0.0 3600 -1 
9.42864348858e-15 -0.887919867677 0.459998161502 0.0 3605 -1 
9.62873551895e-15 0.776179358083 -0.630512176002 0.0 3604 -1 
8.03831081701e-15 0.995817611924 -0.0913634707178 0.0 3642 -1 
1.01192695745e-14 -0.993363706033 -0.115015423033 -0.0 3641 -1 
8.03826513518e-15 -0.995817611924 0.0913634707178 0.0 3652 -1 
8.51975654701e-15 0.961063648156 -0.27632709638 0.0 3651 -1 
8.83686579492e-15 0.994019129547 0.108287159595 0.0141372261148 3659 -1 
7.20563268591e-15 -0.958767052235 -0.283952753982 0.0116864474436 3656 -1 
5.3248841555e-15 0.961063648156 0.27632709638 0.0 3661 -1 
5.5462579091e-15 -0.887919867677 -0.459998161502 -0.0 3662 -1 
5.98315969123e-15 0.0680051597647 -0.997684969439 0.0 3666 -1 
3.76282092311e-15 0.0867075330363 -0.99604597202 0.019344904713 3667 -1 
8.03826513518e-15 0.0913634707178 0.995817611924 0.0 3663 -1 
5.66395904048e-15 -0.776179358083 -0.630512176002 -0.0 3701 -1 
5.66390753918e-15 -0.776179358083 -0.630512176002 -0.0 3712 -1 
5.5462579091e-15 0.887919867677 0.459998161502 0.0 3703 -1 
5.3248841555e-15 -0.27632709638 -0.961063648156 -0.0 3729 -1 
5.5462579091e-15 0.459998161502 0.887919867677 0.0 3730 -1 
5.66390753918e-15 0.630512176002 0.776179358083 0.0 3740 -1 
5.66395904048e-15 0.630512176002 0.776179358083 0.0 3738 -1 
5.5462579091e-15 -0.459998161502 -0.887919867677 -0.0 3734 -1 
5.02394997086e-15 -0.0913634707178 -0.995817611924 -0.0 3741 -1 
5.3248841555e-15 0.27632709638 0.961063648156 0.0 3742 -1 
4.01913256759e-15 -0.0913634707178 0.995817611924 0.0 3758 -1 
4.25987827351e-15 0.27632709638 -0.961063648156 0.0 3759 -1 
6.38984161934e-15 -0.27632709638 0.961063648156 0.0 3761 -1 
1.56260981873e-14 -0.535478911289 0.841853465248 -0.0674171982139 3780 -1 
6.79673024806e-15 0.776179358083 -0.630512176002 0.0 3782 -1 
6.79673024806e-15 0.630512176002 -0.776179358083 0.0 3779 -1 
6.65548931849e-15 -0.459998161502 0.887919867677 0.0 3785 -1 
9.00983794879e-15 0.566264520361 -0.815888002818 -0.116924162764 3784 -1 
9.06232416451e-15 -0.776179358083 0.630512176002 0.0 3821 -1 
6.65548931849e-15 -0.459998161502 0.887919867677 0.0 3827 -1 
6.38984161934e-15 0.27632709638 -0.961063648156 0.0 3825 -1 
9.06232416451e-15 -0.630512176002 0.776179358083 0.0 3829 -1 
9.42864348858e-15 0.459998161502 -0.887919867677 0.0 3832 -1 
9.62873551895e-15 -0.630512176002 0.776179358083 0.0 3831 -1 
8.03831081701e-15 -0.0913634707178 -0.995817611924 -0.0 3847 -1 
8.03831081701e-15 -0.0913634707178 0.995817611924 0.0 3846 -1 
8.03826513518e-15 0.0913634707178 0.995817611924 0.0 3860 -1 
8.51975654701e-15 -0.27632709638 -0.961063648156 -0.0 3862 -1 
8.51975654701e-15 -0.27632709638 0.961063648156 0.0 3867 -1 
8.03826513518e-15 0.0913634707178 -0.995817611924 0.0 3868 -1 
9.58476242901e-15 0.27632709638 0.961063648156 0.0 3885 -1 
9.98323397774e-15 -0.459998161502 -0.887919867677 -0.0 3883 -1 
9.42859305751e-15 -0.887919867677 -0.459998161502 -0.0 3891 -1 
9.62868401765e-15 0.776179358083 0.630512176002 0.0 3890 -1 
9.07937450186e-15 -0.702020950468 -0.702020950468 -0.119721218705 3894 -1 
9.62868401765e-15 -0.630512176002 -0.776179358083 -0.0 3899 -1 
9.42859305751e-15 0.459998161502 0.887919867677 0.0 3895 -1 
5.66395904048e-15 -0.630512176002 -0.776179358083 -0.0 3904 -1 
5.66395904048e-15 0.776179358083 0.630512176002 0.0 4052 -1 
8.03826513518e-15 0.995817611924 0.0913634707178 0.0 3959 -1 
8.03826513518e-15 -0.995817611924 0.0913634707178 0.0 3957 -1 
9.05230790617e-15 0.961063648156 0.27632709638 0.0 3975 -1 
8.54071951864e-15 -0.995817611924 -0.0913634707178 -0.0 3976 -1 
9.62873551895e-15 -0.776179358083 0.630512176002 0.0 3983 -1 
4.79238121451e-15 -0.961063648156 0.27632709638 0.0 3990 -1 
4.52154126922e-15 0.995817611924 -0.0913634707178 0.0 3994 -1 
9.58476242901e-15 0.961063648156 -0.27632709638 0.0 3997 -1 
9.42864348858e-15 -0.887919867677 0.459998161502 0.0 4000 -1 
9.98323397774e-15 0.887919867677 -0.459998161502 0.0 3995 -1 
9.58476242901e-15 -0.961063648156 -0.27632709638 -0.0 4005 -1 
9.98323397774e-15 0.887919867677 0.459998161502 0.0 4006 -1 
9.58476242901e-15 -0.961063648156 0.27632709638 0.0 4034 -1 
9.98323397774e-15 0.887919867677 -0.459998161502 0.0 4033 -1 
9.62868401765e-15 0.776179358083 -0.630512176002 0.0 4039 -1 
9.42859305751e-15 -0.887919867677 0.459998161502 0.0 4040 -1 
8.03826513518e-15 0.995817611924 -0.0913634707178 0.0 4080 -1 
8.03826513518e-15 -0.995817611924 -0.0913634707178 -0.0 4081 -1 
8.54071951864e-15 -0.995817611924 0.0913634707178 0.0 4082 -1 
9.05230790617e-15 0.961063648156 -0.27632709638 0.0 4084 -1 
9.04308253845e-15 0.995817611924 0.0913634707178 0.0 4088 -1 
9.58476242901e-15 -0.961063648156 -0.27632709638 -0.0 4087 -1 
5.5462579091e-15 -0.887919867677 -0.459998161502 -0.0 4091 -1 
5.3248841555e-15 0.961063648156 0.27632709638 0.0 4092 -1 
8.03831081701e-15 0.0913634707178 -0.995817611924 0.0 4094 -1 
8.03831081701e-15 0.0913634707178 0.995817611924 0.0 4093 -1 
6.0287216923e-15 -0.0913634707178 0.995817611924 0.0 4192 -1 
6.38984161934e-15 0.27632709638 -0.961063648156 0.0 4191 -1 
1.07614552252e-14 -0.776179358083 -0.630512176002 -0.0 4138 -1 
1.05378244669e-14 0.887919867677 0.459998161502 0.0 4137 -1 
5.5462579091e-15 0.459998161502 0.887919867677 0.0 4159 -1 
5.3248841555e-15 -0.27632709638 -0.961063648156 -0.0 4154 -1 
1.05378244669e-14 -0.459998161502 -0.887919867677 -0.0 4164 -1 
1.07614552252e-14 0.630512176002 0.776179358083 0.0 4165 -1 
5.66390753918e-15 0.776179358083 0.630512176002 0.0 4342 -1 
5.66390753918e-15 -0.630512176002 -0.776179358083 -0.0 4345 -1 
9.05225948801e-15 0.27632709638 0.961063648156 0.0 4168 -1 
8.54067383681e-15 -0.0913634707178 -0.995817611924 -0.0 4167 -1 
6.65548931849e-15 0.459998161502 -0.887919867677 0.0 4196 -1 
6.38984161934e-15 -0.27632709638 0.961063648156 0.0 4194 -1 
4.25987827351e-15 0.27632709638 -0.961063648156 0.0 4204 -1 
9.06227266321e-15 -0.630512176002 0.776179358083 0.0 4221 -1 
9.06227266321e-15 0.776179358083 -0.630512176002 0.0 4219 -1 
1.3449041965e-14 -0.561444635258 0.823798690538 -0.0783303198505 4223 -1 
8.96285253948e-15 0.523714856395 -0.843746275635 -0.117537107094 4224 -1 
6.65548931849e-15 -0.887919867677 -0.459998161502 -0.0 4230 -1 
9.07937450186e-15 -0.702020950468 0.702020950468 0.119721218705 4259 -1 
9.62868401765e-15 0.630512176002 -0.776179358083 0.0 4258 -1 
9.98323397774e-15 -0.459998161502 0.887919867677 0.0 4265 -1 
9.58476242901e-15 0.27632709638 -0.961063648156 0.0 4266 -1 
9.42859305751e-15 -0.459998161502 0.887919867677 0.0 4269 -1 
8.03826513518e-15 -0.0913634707178 -0.995817611924 -0.0 4282 -1 
8.03826513518e-15 -0.0913634707178 0.995817611924 0.0 4281 -1 
8.54071951864e-15 0.0913634707178 0.995817611924 0.0 4296 -1 
9.05230790617e-15 -0.27632709638 -0.961063648156 -0.0 4299 -1 
9.05230790617e-15 -0.27632709638 0.961063648156 0.0 4303 -1 
8.54071951864e-15 0.0913634707178 -0.995817611924 0.0 4302 -1 
9.58476242901e-15 0.27632709638 -0.961063648156 0.0 4677 -1 
9.98323397774e-15 0.459998161502 -0.887919867677 0.0 4686 -1 
6.65548931849e-15 0.459998161502 -0.887919867677 0.0 4321 -1 
9.98323397774e-15 -0.459998161502 -0.887919867677 -0.0 4323 -1 
9.58476242901e-15 0.27632709638 0.961063648156 0.0 4322 -1 
6.79673024806e-15 -0.776179358083 -0.630512176002 -0.0 4327 -1 
1.80608831164e-14 0.705824967292 0.705824967292 -0.0601849739816 4325 -1 
6.65548931849e-15 0.459998161502 0.887919867677 0.0 4330 -1 
6.79673024806e-15 -0.630512176002 -0.776179358083 -0.0 4331 -1 
9.62868401765e-15 -0.776179358083 0.630512176002 0.0 4379 -1 
8.03831081701e-15 0.995817611924 0.0913634707178 0.0 4389 -1 
8.03831081701e-15 -0.995817611924 0.0913634707178 0.0 4388 -1 
4.52154126922e-15 -0.995817611924 -0.0913634707178 -0.0 4394 -1 
4.79238121451e-15 0.961063648156 0.27632709638 0.0 4393 -1 
9.98323397774e-15 0.887919867677 -0.459998161502 0.0 4400 -1 
9.42859305751e-15 -0.887919867677 0.459998161502 0.0 4397 -1 
9.58476242901e-15 -0.961063648156 0.27632709638 0.0 4403 -1 
9.05225948801e-15 -0.961063648156 0.27632709638 0.0 4404 -1 
8.54067383681e-15 0.995817611924 -0.0913634707178 0.0 4407 -1 
7.73349837442e-15 0.896312942998 0.440830030795 0.0478747549634 4412 -1 
7.46922295659e-15 -0.95901739685 -0.282937591605 0.0152299637381 4411 -1 
6.65548931849e-15 0.459998161502 -0.887919867677 0.0 4596 -1 
6.38984161934e-15 -0.27632709638 0.961063648156 0.0 4619 -1 
9.98323397774e-15 0.887919867677 -0.459998161502 0.0 4460 -1 
9.58476242901e-15 -0.961063648156 0.27632709638 0.0 4461 -1 
6.79673024806e-15 0.630512176002 -0.776179358083 0.0 4465 -1 
1.80608831164e-14 0.705824967292 -0.705824967292 0.0601849739816 4462 -1 
6.65548931849e-15 -0.887919867677 0.459998161502 0.0 4473 -1 
6.79673024806e-15 0.776179358083 -0.630512176002 0.0 4471 -1 
8.03831081701e-15 0.995817611924 -0.0913634707178 0.0 4499 -1 
8.03831081701e-15 -0.995817611924 -0.0913634707178 -0.0 4498 -1 
4.79238121451e-15 0.961063648156 -0.27632709638 0.0 4502 -1 
4.52154126922e-15 -0.995817611924 0.0913634707178 0.0 4503 -1 
4.79238121451e-15 -0.961063648156 -0.27632709638 -0.0 4509 -1 
4.52154126922e-15 0.995817611924 0.0913634707178 0.0 4507 -1 
9.98318354667e-15 -0.887919867677 -0.459998161502 -0.0 4511 -1 
9.58471401085e-15 0.961063648156 0.27632709638 0.0 4513 -1 
6.79673024806e-15 -0.776179358083 0.630512176002 0.0 4903 -1 
8.03826513518e-15 0.0913634707178 -0.995817611924 0.0 4514 -1 
4.01913256759e-15 0.0913634707178 -0.995817611924 0.0 4516 -1 
8.03826513518e-15 0.0913634707178 0.995817611924 0.0 4515 -1 
5.5462579091e-15 0.887919867677 0.459998161502 0.0 4568 -1 
5.66395904048e-15 -0.776179358083 -0.630512176002 -0.0 4573 -1 
9.58471401085e-15 -0.27632709638 -0.961063648156 -0.0 4576 -1 
9.98318354667e-15 0.459998161502 0.887919867677 0.0 4575 -1 
5.5462579091e-15 -0.459998161502 -0.887919867677 -0.0 4586 -1 
5.66395904048e-15 0.630512176002 0.776179358083 0.0 4585 -1 
5.66395904048e-15 0.776179358083 0.630512176002 0.0 4589 -1 
5.66395904048e-15 -0.630512176002 -0.776179358083 -0.0 4588 -1 
9.05225948801e-15 0.27632709638 0.961063648156 0.0 4591 -1 
8.54067383681e-15 -0.0913634707178 -0.995817611924 -0.0 4590 -1 
6.0287216923e-15 -0.0913634707178 0.995817611924 0.0 4630 -1 
6.38984161934e-15 0.27632709638 -0.961063648156 0.0 4631 -1 
6.65548931849e-15 0.887919867677 -0.459998161502 0.0 4804 -1 
9.06232416451e-15 0.776179358083 -0.630512176002 0.0 4652 -1 
9.06232416451e-15 -0.630512176002 0.776179358083 0.0 4651 -1 
6.79673024806e-15 -0.776179358083 0.630512176002 0.0 4656 -1 
6.65548931849e-15 0.887919867677 -0.459998161502 0.0 4657 -1 
6.79673024806e-15 0.630512176002 -0.776179358083 0.0 4658 -1 
6.65548931849e-15 -0.459998161502 0.887919867677 0.0 4659 -1 
6.79673024806e-15 0.776179358083 0.630512176002 0.0 4667 -1 
9.86972120298e-15 -0.909427759326 -0.415861936907 -0.0 4666 -1 
8.03831081701e-15 -0.0913634707178 -0.995817611924 -0.0 4703 -1 
8.03831081701e-15 -0.0913634707178 0.995817611924 0.0 4704 -1 
4.79238121451e-15 -0.27632709638 -0.961063648156 -0.0 4706 -1 
4.52154126922e-15 0.0913634707178 0.995817611924 0.0 4705 -1 
4.52154126922e-15 0.0913634707178 -0.995817611924 0.0 4709 -1 
4.79238121451e-15 -0.27632709638 0.961063648156 0.0 4710 -1 
7.73349837442e-15 -0.440830030795 0.896312942998 0.0478747549634 4720 -1 
7.46922295659e-15 0.282937591605 -0.95901739685 0.0152299637381 4722 -1 
9.07947621972e-15 -0.702021064834 0.702021064834 0.119719877462 4742 -1 
6.79673024806e-15 -0.630512176002 0.776179358083 0.0 4741 -1 
9.86972120298e-15 0.415861936907 -0.909427759326 0.0 4740 -1 
7.73349837442e-15 -0.440830030795 -0.896312942998 -0.0478747549634 4749 -1 
7.46922295659e-15 0.282937591605 0.95901739685 -0.0152299637381 4750 -1 
9.07947621972e-15 -0.702021064834 -0.702021064834 -0.119719877462 4753 -1 
6.79673024806e-15 0.630512176002 0.776179358083 0.0 4756 -1 
9.86972120298e-15 0.415861936907 0.909427759326 0.0 4755 -1 
8.03826513518e-15 0.995817611924 0.0913634707178 0.0 4812 -1 
1.11789496704e-14 0.991095789217 0.130348219007 0.027174959019 4811 -1 
8.03826513518e-15 -0.995817611924 0.0913634707178 0.0 4814 -1 
6.38984161934e-15 -0.961063648156 0.27632709638 0.0 4817 -1 
8.51975654701e-15 0.961063648156 -0.27632709638 0.0 4816 -1 
8.03826513518e-15 0.995817611924 -0.0913634707178 0.0 4815 -1 
6.15747667027e-15 -0.986268333637 -0.155840290883 0.0546678863868 4822 -1 
6.89029744082e-15 0.90047845754 0.430871146986 -0.0590643902917 4824 -1 
5.94301812585e-15 -0.967075299115 -0.249758084725 -0.0488494110034 4823 -1 
6.38984161934e-15 0.961063648156 -0.27632709638 0.0 4831 -1 
6.65548931849e-15 -0.887919867677 0.459998161502 0.0 4832 -1 
6.38984161934e-15 0.961063648156 -0.27632709638 0.0 5036 -1 
6.10717430457e-15 -0.886873266635 -0.461804066717 0.0138857081706 4836 -1 
6.65548931849e-15 0.459998161502 -0.887919867677 0.0 4878 -1 
6.38984161934e-15 -0.27632709638 0.961063648156 0.0 4876 -1 
9.86972120298e-15 0.909427759326 -0.415861936907 0.0 4905 -1 
7.73349837442e-15 0.896312942998 -0.440830030795 -0.0478747549634 4898 -1 
7.46922295659e-15 -0.95901739685 0.282937591605 -0.0152299637381 4899 -1 
8.03826513518e-15 0.995817611924 -0.0913634707178 0.0 4926 -1 
1.11789496704e-14 0.991095789217 -0.130348219007 -0.027174959019 4928 -1 
8.03826513518e-15 -0.995817611924 -0.0913634707178 -0.0 4923 -1 
6.15747667027e-15 -0.986268333637 0.155840290883 -0.0546678863868 4930 -1 
9.98323397774e-15 -0.887919867677 -0.459998161502 -0.0 4938 -1 
8.54067383681e-15 0.995817611924 0.0913634707178 0.0 4942 -1 
9.58476242901e-15 -0.961063648156 -0.27632709638 -0.0 4941 -1 
9.05225948801e-15 -0.961063648156 -0.27632709638 -0.0 4940 -1 
3.90728625025e-15 -0.980417957513 0.196662202993 -0.0102277319289 5312 -1 
1.80608831164e-14 0.705824967292 -0.705824967292 0.0601849739816 4950 -1 
6.22393179295e-15 -0.782366595954 0.622791270751 0.00579159843956 4951 -1 
1.20917205845e-14 -0.905219431229 0.423839879246 -0.0306192437295 4954 -1 
5.12609585417e-15 0.891457248596 -0.453065773655 0.00594799703466 4953 -1 
7.9814648521e-15 -0.961855576673 0.273186228187 0.0142525209205 5302 -1 
8.03831081701e-15 0.0913634707178 -0.995817611924 0.0 4955 -1 
8.03831081701e-15 0.0913634707178 0.995817611924 0.0 4956 -1 
1.07614552252e-14 -0.776179358083 -0.630512176002 -0.0 4988 -1 
1.05378244669e-14 0.887919867677 0.459998161502 0.0 4987 -1 
5.66395904048e-15 0.776179358083 0.630512176002 0.0 4991 -1 
9.98323397774e-15 0.459998161502 0.887919867677 0.0 4995 -1 
9.58476242901e-15 -0.27632709638 -0.961063648156 -0.0 4994 -1 
5.66395904048e-15 0.630512176002 0.776179358083 0.0 4998 -1 
1.05378244669e-14 -0.459998161502 -0.887919867677 -0.0 4997 -1 
1.07614552252e-14 0.630512176002 0.776179358083 0.0 4999 -1 
7.20563268591e-15 0.283952753982 0.958767052235 0.0116864474436 5000 -1 
8.83687762515e-15 -0.108287290816 -0.994019115521 0.0141372071888 5001 -1 
8.51980496517e-15 0.27632709638 -0.961063648156 0.0 5020 -1 
8.03831081701e-15 -0.0913634707178 0.995817611924 0.0 5019 -1 
8.87395213728e-15 -0.459998161502 0.887919867677 0.0 5051 -1 
9.06227266321e-15 -0.630512176002 0.776179358083 0.0 5057 -1 
9.06227266321e-15 0.776179358083 -0.630512176002 0.0 5055 -1 
8.96280260834e-15 0.84374598002 -0.523715185698 0.117537761885 5052 -1 
9.06227266321e-15 -0.630512176002 0.776179358083 0.0 5056 -1 
1.80608831164e-14 0.705824967292 0.705824967292 -0.0601849739816 5059 -1 
1.3510147545e-14 -0.806903296044 -0.58993253701 -0.0297770483653 5063 -1 
6.22393179295e-15 0.622791270751 0.782366595954 0.00579159843956 5060 -1 
8.03826513518e-15 -0.0913634707178 -0.995817611924 -0.0 5082 -1 
1.11789496704e-14 -0.130348219007 -0.991095789217 -0.027174959019 5078 -1 
8.03826513518e-15 -0.0913634707178 0.995817611924 0.0 5077 -1 
1.11789496704e-14 -0.130348219007 0.991095789217 0.027174959019 5081 -1 
6.15747667027e-15 0.155840290883 0.986268333637 -0.0546678863868 5084 -1 
6.89029744082e-15 -0.430871146986 0.90047845754 -0.0590643902917 5095 -1 
6.15747667027e-15 0.155840290883 -0.986268333637 0.0546678863868 5100 -1 
5.94301812585e-15 -0.249758084725 0.967075299115 0.0488494110034 5099 -1 
3.90728625025e-15 0.196662202993 0.980417957513 -0.0102277319289 5142 -1 
6.22343401162e-15 -0.622455866788 -0.78262794001 -0.00649626173019 5159 -1 
6.76412872304e-15 0.805832276156 0.58914950702 -0.0594743733217 5127 -1 
6.10717430457e-15 0.461804066717 -0.886873266635 0.0138857081706 5134 -1 
1.3510147545e-14 -0.58993253701 0.806903296044 0.0297770483653 5133 -1 
1.20917205845e-14 -0.423839879246 -0.905219431229 0.0306192437295 5164 -1 
5.12613389504e-15 -0.453224720378 -0.89138117766 0.00519123796703 5163 -1 
5.12609585417e-15 -0.453065773655 -0.891457248596 0.00594799703466 5162 -1 
7.9814648521e-15 0.273186228187 0.961855576673 0.0142525209205 5161 -1 
7.63556847506e-15 0.620534193895 0.784179389048 0.0 5481 -1 
6.79673024806e-15 -0.776179358083 -0.630512176002 -0.0 5482 -1 
6.11589575339e-15 -0.881312778478 -0.472065456871 -0.0210235801287 5205 -1 
5.12613389504e-15 -0.89138117766 0.453224720378 -0.00519123796703 5208 -1 
6.22343401162e-15 0.78262794001 -0.622455866788 -0.00649626173019 5207 -1 
6.76412872304e-15 0.58914950702 -0.805832276156 0.0594743733217 5209 -1 
5.9831936938e-15 0.997684969439 0.0680051597647 0.0 5216 -1 
8.03831081701e-15 -0.995817611924 0.0913634707178 0.0 5221 -1 
6.0287216923e-15 -0.995817611924 0.0913634707178 0.0 5217 -1 
5.94270348229e-15 0.941582399875 0.33512706719 0.0333531570119 5227 -1 
5.29254953704e-15 -0.994205170933 -0.101685167967 -0.0348741265827 5224 -1 
6.25663212384e-15 0.959292032319 0.279162579265 -0.0427440179096 5225 -1 
4.01917824941e-15 0.995817611924 -0.0913634707178 0.0 5235 -1 
4.25992669167e-15 -0.961063648156 0.27632709638 0.0 5236 -1 
5.50115290559e-15 0.906656819488 0.418227583597 0.0553091312043 5250 -1 
5.97334514965e-15 -0.933456772028 -0.357217372384 0.0324685020129 5240 -1 
1.34490918782e-14 -0.8237989627 0.561444276476 0.0783300291457 5241 -1 
6.65548931849e-15 -0.887919867677 0.459998161502 0.0 5244 -1 
6.38984161934e-15 0.961063648156 -0.27632709638 0.0 5243 -1 
7.16325016828e-15 -0.901266119525 -0.431788221434 0.0357535120858 5247 -1 
8.51975654701e-15 -0.27632709638 0.961063648156 0.0 5285 -1 
8.87395213728e-15 0.459998161502 -0.887919867677 0.0 5284 -1 
7.19870362745e-15 -0.449517849806 0.893092759776 0.0178612749023 5471 -1 
8.03831081701e-15 0.0913634707178 -0.995817611924 0.0 5380 -1 
1.01192695745e-14 0.115015423033 0.993363706033 0.0 5381 -1 
5.9831936938e-15 0.997684969439 -0.0680051597647 0.0 5348 -1 
3.76278693289e-15 0.996045953938 -0.0867077017564 -0.0193450794604 5352 -1 
8.03831081701e-15 -0.995817611924 -0.0913634707178 -0.0 5349 -1 
8.10032722065e-15 -0.941912459387 -0.334703807988 0.0278258830786 5356 -1 
8.83687762515e-15 0.994019115521 0.108287290816 -0.0141372071888 5360 -1 
7.20563268591e-15 0.958767052235 0.283952753982 0.0116864474436 5357 -1 
4.01917824941e-15 -0.995817611924 0.0913634707178 0.0 5364 -1 
4.25992669167e-15 0.961063648156 -0.27632709638 0.0 5365 -1 
7.63556847506e-15 -0.784179389048 0.620534193895 0.0 5373 -1 
6.79673024806e-15 0.630512176002 -0.776179358083 0.0 5375 -1 
6.89670669128e-15 0.901409850959 -0.432601690909 -0.0177780093505 5377 -1 
5.57838194422e-15 -0.963809535199 0.266142068425 -0.015478348529 5376 -1 
5.66390753918e-15 -0.630512176002 -0.776179358083 -0.0 5402 -1 
6.2087478135e-15 0.800049818338 0.596424319723 -0.0647944366487 5403 -1 
5.66390753918e-15 -0.776179358083 -0.630512176002 0.0 5404 -1 
6.2087478135e-15 0.596424319723 0.800049818338 -0.0647944366487 5409 -1 
6.11589575339e-15 0.472065456871 0.881312778478 0.0210235801287 5408 -1 
8.10032722065e-15 -0.334703807988 -0.941912459387 0.0278258830786 5407 -1 
7.45145683448e-15 0.351125790764 0.936263503946 0.0110150006795 5410 -1 
4.00971381774e-15 -0.129420508442 -0.989540414517 -0.0637189142488 5411 -1 
7.99498928755e-15 -0.126462589103 -0.991910718661 0.0109699481282 5412 -1 
8.03826513518e-15 -0.0913634707178 0.995817611924 0.0 5441 -1 
8.51975654701e-15 0.27632709638 -0.961063648156 0.0 5439 -1 
6.97326487474e-15 0.309193347819 -0.949631229007 0.0509902202224 5687 -1 
9.06232416451e-15 0.630512176002 -0.776179358083 0.0 5476 -1 
9.06232416451e-15 0.776179358083 -0.630512176002 0.0 5477 -1 
1.18422157772e-14 -0.601580139589 0.798089784729 -0.0339710341745 5475 -1 
6.65543888742e-15 -0.887919867677 -0.459998161502 -0.0 5545 -1 
6.79667874675e-15 0.776179358083 0.630512176002 0.0 5547 -1 
5.9831936938e-15 -0.0680051597647 -0.997684969439 -0.0 5495 -1 
3.76278693289e-15 -0.0867077017564 -0.996045953938 -0.0193450794604 5494 -1 
5.9831936938e-15 -0.0680051597647 0.997684969439 0.0 5492 -1 
5.94270348229e-15 -0.33512706719 0.941582399875 0.0333531570119 5503 -1 
5.29254953704e-15 0.101685167967 -0.994205170933 -0.0348741265827 5508 -1 
6.25663212384e-15 0.279162579265 -0.959292032319 0.0427440179096 5506 -1 
5.50115290559e-15 -0.418227583597 0.906656819488 0.0553091312043 5558 -1 
5.97334514965e-15 0.357217372384 -0.933456772028 0.0324685020129 5511 -1 
4.01917824941e-15 0.0913634707178 0.995817611924 0.0 5513 -1 
4.25992669167e-15 -0.27632709638 -0.961063648156 -0.0 5514 -1 
6.89670669128e-15 0.432601690909 0.901409850959 0.0177780093505 5515 -1 
5.57838194422e-15 0.266142068425 0.963809535199 -0.015478348529 5570 -1 
7.07662225066e-15 -0.626898758774 -0.779026286571 0.0107699154322 5518 -1 
7.71607132383e-15 0.430503507736 0.902512925599 0.0117110612127 5517 -1 
7.16325016828e-15 0.431788221434 -0.901266119525 0.0357535120858 5588 -1 
6.79673024806e-15 0.630512176002 0.776179358083 0.0 5590 -1 
6.79673024806e-15 -0.776179358083 -0.630512176002 -0.0 5589 -1 
7.45145683448e-15 0.936263503946 0.351125790764 0.0110150006795 5612 -1 
1.23795512239e-14 -0.809574656859 -0.586116755646 -0.0324965186213 5614 -1 
1.03610984269e-14 0.922379968735 0.383762353973 -0.0440641458444 5613 -1 
7.07662225066e-15 0.779026286571 -0.626898758774 0.0107699154322 5616 -1 
7.71607132383e-15 -0.902512925599 0.430503507736 0.0117110612127 5617 -1 
6.65543888742e-15 0.459998161502 -0.887919867677 0.0 5619 -1 
6.79667874675e-15 -0.630512176002 0.776179358083 0.0 5618 -1 
6.79673024806e-15 -0.776179358083 0.630512176002 0.0 5784 -1 
6.79673024806e-15 0.630512176002 -0.776179358083 0.0 5783 -1 
1.01192695745e-14 0.993363706033 0.115015423033 0.0 5625 -1 
8.70337801449e-15 0.98708223222 0.156076431742 0.0361775384782 5627 -1 
8.03831081701e-15 -0.995817611924 0.0913634707178 0.0 5626 -1 
6.38984161934e-15 -0.961063648156 0.27632709638 0.0 5634 -1 
6.0287216923e-15 0.995817611924 -0.0913634707178 0.0 5633 -1 
6.13672345491e-15 0.95869155254 0.283909812061 0.0174850136917 5638 -1 
1.09725781869e-14 -0.988650065397 -0.145423665265 0.037722748734 5637 -1 
6.38979320118e-15 0.961063648156 -0.27632709638 0.0 5640 -1 
6.65543888742e-15 0.887919867677 -0.459998161502 0.0 5641 -1 
9.00978694642e-15 -0.815888184617 0.566264121753 -0.116924824645 5642 -1 
4.25987827351e-15 -0.961063648156 0.27632709638 0.0 5644 -1 
5.31297469499e-15 -0.963485529894 -0.26690298541 0.0214109799709 5653 -1 
7.73347406563e-15 0.896312756037 0.44083039459 0.0478749054491 5652 -1 
7.0218582116e-15 -0.337748348782 0.939934365495 0.0494918322252 5719 -1 
1.5626048068e-14 0.841853299778 -0.535479144209 -0.0674174144491 5721 -1 
1.011967375e-14 0.575845147912 -0.816591713106 -0.0397534868028 5724 -1 
1.80608831164e-14 0.705824967292 -0.705824967292 0.0601849739816 5861 -1 
7.12172638058e-15 -0.401068890879 0.914516920527 -0.052939086125 5723 -1 
8.03826513518e-15 0.0913634707178 -0.995817611924 0.0 5726 -1 
6.59857965437e-15 0.12432742751 -0.991172620775 0.0460383165893 5831 -1 
5.98315969123e-15 0.0680051597647 0.997684969439 0.0 5725 -1 
6.15747667027e-15 -0.155840290883 0.986268333637 0.0546678863868 5830 -1 
8.03831081701e-15 0.995817611924 -0.0913634707178 0.0 5770 -1 
1.01192695745e-14 -0.993363706033 -0.115015423033 -0.0 5774 -1 
7.99498928755e-15 -0.991910718661 -0.126462589103 0.0109699481282 5772 -1 
5.25820493823e-15 -0.99658587806 0.0813937838155 -0.0138433958099 5776 -1 
5.53703528879e-15 0.97077318324 -0.239553752111 -0.014609125612 5775 -1 
4.00971381774e-15 0.989540414517 0.129420508442 0.0637189142488 5779 -1 
9.34006817273e-15 0.90613367546 -0.422280933866 -0.0245066336211 5790 -1 
5.5048354324e-15 -0.975475388119 0.219589915674 -0.0151008645128 5789 -1 
4.10806284927e-15 0.200317997775 0.979711267943 -0.00620735312619 5807 -1 
6.15740732142e-15 -0.155840478802 -0.986268269816 0.0546685020932 5806 -1 
1.23795512239e-14 -0.586116755646 -0.809574656859 -0.0324965186213 5813 -1 
1.80609853854e-14 0.705824981822 0.705824981822 -0.0601846331885 5814 -1 
1.03610984269e-14 -0.383762353973 -0.922379968735 0.0440641458444 5810 -1 
9.72213971962e-15 -0.411792340525 -0.911153843976 -0.0150246761328 5812 -1 
6.79673024806e-15 0.776179358083 0.630512176002 0.0 5872 -1 
9.86972120298e-15 -0.909427759326 -0.415861936907 -0.0 5871 -1 
8.03831081701e-15 -0.0913634707178 -0.995817611924 -0.0 5887 -1 
1.01192695745e-14 -0.115015423033 0.993363706033 0.0 5882 -1 
8.70337801449e-15 -0.156076431742 0.98708223222 0.0361775384782 5883 -1 
6.13672345491e-15 -0.283909812061 0.95869155254 0.0174850136917 5892 -1 
1.09725781869e-14 0.145423665265 -0.988650065397 0.037722748734 5893 -1 
5.25820493823e-15 0.0813937838155 0.99658587806 -0.0138433958099 5895 -1 
5.53703528879e-15 -0.239553752111 -0.97077318324 -0.014609125612 5897 -1 
9.34006817273e-15 -0.422280933866 -0.90613367546 -0.0245066336211 5898 -1 
5.5048354324e-15 0.219589915674 0.975475388119 -0.0151008645128 5899 -1 
6.79673024806e-15 -0.630512176002 -0.776179358083 -0.0 5901 -1 
9.86972120298e-15 0.415861936907 0.909427759326 0.0 5900 -1 
5.31297469499e-15 0.26690298541 -0.963485529894 0.0214109799709 5964 -1 
7.73347406563e-15 -0.44083039459 0.896312756037 0.0478749054491 5962 -1 
6.79673024806e-15 -0.776179358083 -0.630512176002 -0.0 5967 -1 
6.79673024806e-15 0.630512176002 0.776179358083 0.0 5968 -1 
1.11790191053e-14 0.130348272637 0.991095786792 0.0271747902304 5969 -1 
4.10806284927e-15 0.979711267943 0.200317997775 -0.00620735312619 5980 -1 
9.72213971962e-15 -0.911153843976 -0.411792340525 -0.0150246761328 5982 -1 
9.86972120298e-15 0.415861936907 0.909427759326 0.0 6188 -1 
9.86972120298e-15 0.909427759326 0.415861936907 0.0 5985 -1 
6.79673024806e-15 0.776179358083 0.630512176002 0.0 5989 -1 
6.79673024806e-15 -0.630512176002 -0.776179358083 -0.0 5988 -1 
9.07937450186e-15 -0.702020950468 -0.702020950468 -0.119721218705 5987 -1 
7.4692474745e-15 -0.282937720884 -0.959017359503 0.0152299137455 5990 -1 
7.73347406563e-15 0.44083039459 0.896312756037 0.0478749054491 6196 -1 
6.79673024806e-15 0.776179358083 -0.630512176002 0.0 5991 -1 
9.86972120298e-15 -0.909427759326 0.415861936907 0.0 5993 -1 
6.79673024806e-15 -0.630512176002 0.776179358083 0.0 5997 -1 
9.86972120298e-15 0.415861936907 -0.909427759326 0.0 5995 -1 
6.79673024806e-15 0.630512176002 -0.776179358083 0.0 5998 -1 
6.79673024806e-15 -0.776179358083 0.630512176002 0.0 5999 -1 
5.07305671866e-15 0.99098149616 0.11987391796 0.0598825355234 6000 -1 
8.03826513518e-15 0.995817611924 0.0913634707178 0.0 6001 -1 
8.03826513518e-15 -0.995817611924 0.0913634707178 0.0 6002 -1 
4.01913256759e-15 -0.995817611924 0.0913634707178 0.0 6003 -1 
3.76278693289e-15 0.996045953938 -0.0867077017564 -0.0193450794604 6007 -1 
1.20917205845e-14 -0.905219431229 0.423839879246 -0.0306192437295 6008 -1 
7.9814648521e-15 0.961855576673 -0.273186228187 -0.0142525209205 6010 -1 
3.90728625025e-15 0.980417957513 -0.196662202993 0.0102277319289 6009 -1 
6.15747667027e-15 -0.986268333637 -0.155840290883 0.0546678863868 6011 -1 
9.34014293481e-15 0.906133704203 0.422280883572 -0.0245064374606 6029 -1 
5.50488321643e-15 -0.975475370171 -0.219590004415 -0.0151007334328 6030 -1 
9.86972120298e-15 0.909427759326 -0.415861936907 0.0 6112 -1 
7.73349837442e-15 -0.896312942998 0.440830030795 0.0478747549634 6113 -1 
4.72137011048e-15 -0.221845112094 0.974922945752 -0.0176067056987 6124 -1 
7.69579104458e-15 0.423617207863 -0.905352877507 -0.029742703171 6123 -1 
9.07947621972e-15 -0.702021064834 0.702021064834 0.119719877462 6128 -1 
6.79673024806e-15 0.776179358083 -0.630512176002 0.0 6129 -1 
6.79673024806e-15 0.630512176002 -0.776179358083 0.0 6131 -1 
8.27428391767e-15 -0.437935346461 0.899006469565 0.0 6132 -1 
4.66597615539e-15 0.177098834066 -0.977617527969 0.113578043562 6140 -1 
5.9831936938e-15 0.0680051597647 -0.997684969439 0.0 6138 -1 
8.03831081701e-15 0.0913634707178 0.995817611924 0.0 6137 -1 
5.98315969123e-15 0.997684969439 -0.0680051597647 0.0 6169 -1 
6.15740732142e-15 0.986268269816 -0.155840478802 -0.0546685020932 6172 -1 
5.98315969123e-15 -0.997684969439 -0.0680051597647 -0.0 6170 -1 
6.15740732142e-15 -0.986268269816 -0.155840478802 0.0546685020932 6173 -1 
1.11790191053e-14 -0.991095786792 0.130348272637 -0.0271747902304 6176 -1 
7.73347406563e-15 0.896312756037 -0.44083039459 0.0478749054491 6184 -1 
7.4692474745e-15 -0.959017359503 0.282937720884 0.0152299137455 6183 -1 
1.11790191053e-14 0.991095786792 0.130348272637 0.0271747902304 6186 -1 
7.07662225066e-15 0.779026286571 0.626898758774 0.0107699154322 6267 -1 
7.71606497674e-15 -0.902512968618 -0.430503417288 0.011711070846 6266 -1 
5.98315969123e-15 -0.0680051597647 -0.997684969439 -0.0 6281 -1 
6.15740732142e-15 -0.155840478802 -0.986268269816 -0.0546685020932 6280 -1 
5.07305671866e-15 -0.11987391796 0.99098149616 0.0598825355234 6278 -1 
8.03826513518e-15 -0.0913634707178 0.995817611924 0.0 6279 -1 
1.11790191053e-14 0.130348272637 0.991095786792 -0.0271747902304 6286 -1 
6.79673024806e-15 -0.630512176002 -0.776179358083 -0.0 6287 -1 
6.65548931849e-15 -0.459998161502 -0.887919867677 -0.0 6289 -1 
7.73347406563e-15 -0.44083039459 -0.896312756037 0.0478749054491 6291 -1 
7.4692474745e-15 0.282937720884 0.959017359503 0.0152299137455 6292 -1 
6.15747667027e-15 0.155840290883 -0.986268333637 0.0546678863868 6344 -1 
9.34014293481e-15 -0.422280883572 0.906133704203 -0.0245064374606 6347 -1 
5.50488321643e-15 0.219590004415 -0.975475370171 -0.0151007334328 6348 -1 
7.63556847506e-15 -0.784179389048 -0.620534193895 -0.0 6350 -1 
6.79673024806e-15 0.630512176002 0.776179358083 0.0 6352 -1 
4.79238121451e-15 0.27632709638 0.961063648156 0.0 6354 -1 
4.52154126922e-15 -0.0913634707178 -0.995817611924 -0.0 6353 -1 
7.73347406563e-15 -0.896312756037 -0.44083039459 -0.0478749054491 6366 -1 
7.4692474745e-15 0.959017359503 0.282937720884 -0.0152299137455 6363 -1 
6.79673024806e-15 0.630512176002 0.776179358083 0.0 6369 -1 
6.65548931849e-15 -0.459998161502 -0.887919867677 -0.0 6368 -1 
6.79673024806e-15 -0.776179358083 -0.630512176002 -0.0 6372 -1 
1.80609853854e-14 -0.705824981822 -0.705824981822 0.0601846331885 6371 -1 
6.65548931849e-15 0.887919867677 0.459998161502 0.0 6374 -1 
9.58476242901e-15 -0.27632709638 -0.961063648156 -0.0 6376 -1 
9.98323397774e-15 0.459998161502 0.887919867677 0.0 6375 -1 
6.65548931849e-15 -0.887919867677 0.459998161502 0.0 6377 -1 
6.79673024806e-15 0.776179358083 -0.630512176002 0.0 6378 -1 
7.07662225066e-15 -0.626898758774 0.779026286571 0.0107699154322 6382 -1 
7.71606497674e-15 0.430503417288 -0.902512968618 0.011711070846 6383 -1 
7.63556847506e-15 0.620534193895 -0.784179389048 0.0 6395 -1 
6.79673024806e-15 -0.776179358083 0.630512176002 0.0 6397 -1 
5.9831936938e-15 0.997684969439 0.0680051597647 0.0 6399 -1 
5.9831936938e-15 -0.997684969439 0.0680051597647 0.0 6400 -1 
6.15747667027e-15 -0.986268333637 0.155840290883 -0.0546678863868 6401 -1 
5.31295019998e-15 -0.963485598865 0.266902728517 -0.0214110786848 6404 -1 
5.07298739268e-15 0.990981478659 -0.119873653841 -0.0598833538609 6403 -1 
5.25820493823e-15 -0.99658587806 -0.0813937838155 -0.0138433958099 6406 -1 
5.53703528879e-15 0.97077318324 0.239553752111 -0.014609125612 6405 -1 
6.89671897798e-15 0.901409925074 0.432601537778 -0.0177779776784 6423 -1 
5.57838194422e-15 -0.963809535199 -0.266142068425 -0.015478348529 6422 -1 
6.79673024806e-15 -0.776179358083 0.630512176002 0.0 6428 -1 
6.65548931849e-15 0.887919867677 -0.459998161502 0.0 6507 -1 
7.16325016828e-15 -0.901266119525 0.431788221434 -0.0357535120858 6511 -1 
6.13674188967e-15 0.958691508926 -0.28390996257 -0.0174849611668 6512 -1 
6.08740306238e-15 0.449885227081 -0.892718003813 -0.0256485501083 6527 -1 
5.86728026916e-15 0.282716006191 -0.959090763666 0.0147162119414 6530 -1 
1.17741721908e-14 -0.156801374269 0.986572375286 0.0456976733614 6531 -1 
6.79673024806e-15 -0.630512176002 0.776179358083 0.0 6534 -1 
6.65548931849e-15 -0.459998161502 0.887919867677 0.0 6532 -1 
1.80608831164e-14 0.705824967292 -0.705824967292 0.0601849739816 6533 -1 
8.03826513518e-15 0.0913634707178 -0.995817611924 0.0 6541 -1 
8.03826513518e-15 0.0913634707178 0.995817611924 0.0 6537 -1 
8.03831081701e-15 0.995817611924 -0.0913634707178 0.0 6557 -1 
8.03831081701e-15 -0.995817611924 -0.0913634707178 -0.0 6560 -1 
4.79238121451e-15 0.961063648156 -0.27632709638 0.0 6564 -1 
4.52154126922e-15 -0.995817611924 0.0913634707178 0.0 6562 -1 
9.58476242901e-15 -0.961063648156 0.27632709638 0.0 6568 -1 
9.98323397774e-15 0.887919867677 -0.459998161502 0.0 6567 -1 
4.79238121451e-15 -0.961063648156 -0.27632709638 -0.0 6574 -1 
4.52154126922e-15 0.995817611924 0.0913634707178 0.0 6573 -1 
7.3447857299e-15 -0.890210820307 -0.45548304682 -0.00773882850436 6669 -1 
8.62878689157e-15 0.782060710457 0.623139655564 -0.00883260001003 6668 -1 
8.03831081701e-15 -0.0913634707178 -0.995817611924 -0.0 6680 -1 
5.9831936938e-15 -0.0680051597647 0.997684969439 0.0 6678 -1 
9.62868401765e-15 -0.630512176002 -0.776179358083 -0.0 6689 -1 
4.79238121451e-15 -0.27632709638 -0.961063648156 -0.0 6697 -1 
4.52154126922e-15 0.0913634707178 0.995817611924 0.0 6696 -1 
9.58476242901e-15 0.27632709638 0.961063648156 0.0 6700 -1 
9.42859305751e-15 -0.459998161502 -0.887919867677 -0.0 6701 -1 
9.98323397774e-15 0.459998161502 0.887919867677 0.0 6699 -1 
6.89671897798e-15 -0.432601537778 0.901409925074 -0.0177779776784 6730 -1 
5.57838194422e-15 -0.266142068425 0.963809535199 0.015478348529 6739 -1 
5.25820493823e-15 0.0813937838155 -0.99658587806 -0.0138433958099 6734 -1 
5.53703528879e-15 -0.239553752111 0.97077318324 -0.014609125612 6738 -1 
9.06229841386e-15 0.630512176002 0.776179358083 0.0 6742 -1 
9.06229841386e-15 -0.776179358083 -0.630512176002 -0.0 6741 -1 
9.05226917164e-15 0.27632709638 0.961063648156 0.0 6744 -1 
8.54068297318e-15 -0.0913634707178 -0.995817611924 -0.0 6743 -1 
9.07937450186e-15 0.702020950468 0.702020950468 0.119721218705 6745 -1 
9.98323397774e-15 -0.887919867677 -0.459998161502 -0.0 6759 -1 
9.58476242901e-15 0.961063648156 0.27632709638 0.0 6757 -1 
9.42859305751e-15 -0.459998161502 -0.887919867677 -0.0 6765 -1 
9.62868401765e-15 0.630512176002 0.776179358083 0.0 6764 -1 
9.62868401765e-15 -0.776179358083 -0.630512176002 -0.0 6767 -1 
9.42859305751e-15 0.887919867677 0.459998161502 0.0 6766 -1 
9.58477211264e-15 -0.27632709638 -0.961063648156 -0.0 6769 -1 
9.98324406395e-15 0.459998161502 0.887919867677 0.0 6768 -1 
9.62868401765e-15 0.776179358083 -0.630512176002 0.0 6771 -1 
9.42859305751e-15 -0.887919867677 0.459998161502 0.0 6770 -1 
7.3447857299e-15 0.45548304682 -0.890210820307 -0.00773882850436 6776 -1 
8.62878689157e-15 -0.623139655564 0.782060710457 -0.00883260001003 6775 -1 
9.06229841386e-15 -0.776179358083 0.630512176002 0.0 6804 -1 
9.06229841386e-15 0.630512176002 -0.776179358083 0.0 6802 -1 
8.03826513518e-15 0.995817611924 0.0913634707178 0.0 6805 -1 
8.03826513518e-15 -0.995817611924 0.0913634707178 0.0 6806 -1 
1.09726536152e-14 -0.988650069575 0.145423704124 -0.0377224894198 6807 -1 
8.51976623065e-15 0.961063648156 0.27632709638 0.0 6809 -1 
8.03827427155e-15 -0.995817611924 -0.0913634707178 -0.0 6808 -1 
8.70339310104e-15 0.987082235891 -0.156076423059 -0.0361774757677 6882 -1 
8.51976623065e-15 -0.961063648156 -0.27632709638 -0.0 6819 -1 
8.87396222349e-15 0.887919867677 0.459998161502 0.0 6820 -1 
9.07942536079e-15 -0.702021007651 0.702021007651 0.11972054808 6825 -1 
5.97334481902e-15 0.933456705706 -0.357217545527 0.03246850381 6878 -1 
6.7640904186e-15 -0.805832259958 0.589149495177 -0.0594747101198 6834 -1 
5.50111857699e-15 0.906656825321 -0.418227525307 -0.0553094763496 6835 -1 
5.94272725018e-15 -0.941582451698 0.335126934863 0.0333530236162 6880 -1 
8.87397735281e-15 0.459998161502 -0.887919867677 0.0 6905 -1 
8.51978075609e-15 -0.27632709638 0.961063648156 0.0 6906 -1 
4.01913256759e-15 -0.0913634707178 0.995817611924 0.0 6913 -1 
4.25987827351e-15 0.27632709638 -0.961063648156 0.0 6912 -1 
9.06231386425e-15 0.630512176002 -0.776179358083 0.0 6914 -1 
8.87399248213e-15 -0.459998161502 0.887919867677 0.0 6916 -1 
8.03830168064e-15 0.0913634707178 -0.995817611924 0.0 6918 -1 
8.03830168064e-15 0.0913634707178 0.995817611924 0.0 6917 -1 
8.03826513518e-15 0.995817611924 -0.0913634707178 0.0 6927 -1 
8.03826513518e-15 -0.995817611924 -0.0913634707178 -0.0 6925 -1 
9.98324406395e-15 0.887919867677 -0.459998161502 0.0 6929 -1 
9.58477211264e-15 0.961063648156 -0.27632709638 0.0 6932 -1 
9.05226917164e-15 0.961063648156 -0.27632709638 0.0 6931 -1 
8.54068297318e-15 -0.995817611924 0.0913634707178 0.0 6933 -1 
9.05226917164e-15 -0.961063648156 -0.27632709638 -0.0 6934 -1 
8.54068297318e-15 0.995817611924 0.0913634707178 0.0 6935 -1 
6.65548427539e-15 -0.887919867677 -0.459998161502 -0.0 7201 -1 
8.87395718038e-15 -0.887919867677 -0.459998161502 -0.0 7051 -1 
9.06227781334e-15 0.776179358083 0.630512176002 0.0 7050 -1 
9.62868916778e-15 -0.630512176002 -0.776179358083 -0.0 7053 -1 
8.03826513518e-15 -0.0913634707178 -0.995817611924 -0.0 7065 -1 
8.03826513518e-15 -0.0913634707178 0.995817611924 0.0 7066 -1 
9.98324406395e-15 0.459998161502 0.887919867677 0.0 7072 -1 
9.42859810061e-15 -0.459998161502 -0.887919867677 -0.0 7074 -1 
9.58477211264e-15 -0.27632709638 -0.961063648156 -0.0 7075 -1 
9.05226917164e-15 -0.27632709638 -0.961063648156 -0.0 7080 -1 
8.54068297318e-15 0.0913634707178 0.995817611924 0.0 7077 -1 
8.87396222349e-15 -0.459998161502 0.887919867677 0.0 7087 -1 
8.51976623065e-15 -0.27632709638 0.961063648156 0.0 7095 -1 
8.51976623065e-15 0.27632709638 -0.961063648156 0.0 7090 -1 
8.03827427155e-15 0.0913634707178 -0.995817611924 0.0 7091 -1 
9.06230356399e-15 -0.776179358083 -0.630512176002 -0.0 7098 -1 
9.06230356399e-15 0.630512176002 0.776179358083 0.0 7099 -1 
6.65548427539e-15 0.459998161502 0.887919867677 0.0 7100 -1 
8.51978559791e-15 0.27632709638 0.961063648156 0.0 7112 -1 
8.03829254428e-15 -0.0913634707178 -0.995817611924 -0.0 7113 -1 
9.06229841386e-15 0.776179358083 0.630512176002 0.0 7116 -1 
9.06229841386e-15 -0.630512176002 -0.776179358083 -0.0 7115 -1 
9.98324406395e-15 -0.887919867677 -0.459998161502 -0.0 7140 -1 
9.58477211264e-15 0.961063648156 0.27632709638 0.0 7141 -1 
9.42859810061e-15 -0.459998161502 -0.887919867677 -0.0 7151 -1 
9.62868916778e-15 0.630512176002 0.776179358083 0.0 7152 -1 
9.62868916778e-15 -0.776179358083 -0.630512176002 -0.0 7156 -1 
9.42859810061e-15 0.887919867677 0.459998161502 0.0 7155 -1 
7.45480876681e-15 -0.27632709638 -0.961063648156 -0.0 7157 -1 
7.7647308141e-15 0.459998161502 0.887919867677 0.0 7158 -1 
6.38983677752e-15 0.27632709638 0.961063648156 0.0 7479 -1 
9.42859810061e-15 -0.887919867677 0.459998161502 0.0 7160 -1 
9.62868916778e-15 0.776179358083 -0.630512176002 0.0 7159 -1 
8.87395718038e-15 0.459998161502 -0.887919867677 0.0 7161 -1 
9.06227781334e-15 -0.630512176002 0.776179358083 0.0 7162 -1 
6.65548427539e-15 0.887919867677 -0.459998161502 0.0 7186 -1 
9.06230356399e-15 0.630512176002 -0.776179358083 0.0 7188 -1 
9.06230356399e-15 -0.776179358083 0.630512176002 0.0 7187 -1 
8.03830168064e-15 0.995817611924 0.0913634707178 0.0 7190 -1 
1.01192580729e-14 -0.993363706033 0.115015423033 0.0 7191 -1 
8.51978559791e-15 0.961063648156 0.27632709638 0.0 7194 -1 
8.03829254428e-15 -0.995817611924 -0.0913634707178 -0.0 7195 -1 
6.38983677752e-15 0.961063648156 0.27632709638 0.0 7202 -1 
5.29253595208e-15 0.994205158972 -0.101685254211 -0.0348742160981 7197 -1 
6.25661269349e-15 -0.959292041575 0.279162527133 -0.0427441506541 7196 -1 
5.94300084577e-15 0.967075276547 -0.249758144329 -0.0488495530397 7207 -1 
1.01281482063e-14 0.807261263638 -0.590194249574 0.0 7216 -1 
6.79672509793e-15 -0.630512176002 0.776179358083 0.0 7217 -1 
1.0177810011e-14 -0.786105827437 0.616826791558 0.0395264125027 7224 -1 
6.10720084307e-15 0.886873246589 -0.461804107029 0.013885647831 7223 -1 
6.89027979393e-15 0.900478498381 -0.430871040897 0.0590645415631 7220 -1 
8.87398239592e-15 0.459998161502 -0.887919867677 0.0 7280 -1 
8.51977591428e-15 -0.27632709638 0.961063648156 0.0 7284 -1 
8.51978559791e-15 0.27632709638 -0.961063648156 0.0 7285 -1 
8.03828340791e-15 -0.0913634707178 0.995817611924 0.0 7286 -1 
9.86971372434e-15 -0.909427759326 0.415861936907 0.0 7288 -1 
6.65548427539e-15 -0.459998161502 0.887919867677 0.0 7289 -1 
6.79672509793e-15 0.630512176002 -0.776179358083 0.0 7290 -1 
6.79672509793e-15 0.776179358083 -0.630512176002 0.0 7598 -1 
6.79673024806e-15 0.776179358083 -0.630512176002 0.0 7603 -1 
6.79673024806e-15 -0.630512176002 0.776179358083 0.0 7596 -1 
6.65548427539e-15 0.887919867677 0.459998161502 0.0 7291 -1 
6.79672509793e-15 0.776179358083 0.630512176002 0.0 7426 -1 
6.38983677752e-15 -0.961063648156 -0.27632709638 0.0 7292 -1 
8.03829254428e-15 0.0913634707178 -0.995817611924 0.0 7293 -1 
8.03829254428e-15 0.0913634707178 0.995817611924 0.0 7294 -1 
6.02871712412e-15 0.0913634707178 0.995817611924 0.0 7480 -1 
8.03830168064e-15 0.995817611924 -0.0913634707178 0.0 7296 -1 
8.03830168064e-15 -0.995817611924 -0.0913634707178 -0.0 7295 -1 
6.38983677752e-15 0.961063648156 -0.27632709638 0.0 7302 -1 
8.51978559791e-15 -0.961063648156 0.27632709638 0.0 7300 -1 
8.03829254428e-15 -0.995817611924 0.0913634707178 0.0 7301 -1 
8.51978559791e-15 -0.961063648156 -0.27632709638 -0.0 7305 -1 
8.03829254428e-15 0.995817611924 0.0913634707178 0.0 7304 -1 
6.38983677752e-15 -0.961063648156 0.27632709638 0.0 7564 -1 
6.65548427539e-15 -0.459998161502 0.887919867677 0.0 7420 -1 
6.65548427539e-15 0.887919867677 0.459998161502 0.0 7423 -1 
6.38983677752e-15 -0.961063648156 -0.27632709638 -0.0 7422 -1 
6.79672509793e-15 -0.630512176002 -0.776179358083 -0.0 7433 -1 
6.65548427539e-15 0.459998161502 0.887919867677 0.0 7432 -1 
8.03830168064e-15 -0.0913634707178 -0.995817611924 -0.0 7448 -1 
8.03830168064e-15 -0.0913634707178 0.995817611924 0.0 7450 -1 
6.38983677752e-15 -0.27632709638 -0.961063648156 -0.0 7455 -1 
8.51978559791e-15 0.27632709638 0.961063648156 0.0 7454 -1 
8.03829254428e-15 0.0913634707178 0.995817611924 0.0 7458 -1 
8.51978559791e-15 0.27632709638 -0.961063648156 0.0 7464 -1 
8.03829254428e-15 0.0913634707178 -0.995817611924 0.0 7462 -1 
6.38983677752e-15 -0.27632709638 0.961063648156 0.0 7460 -1 
9.06229841386e-15 0.630512176002 0.776179358083 0.0 7466 -1 
9.06229841386e-15 -0.776179358083 -0.630512176002 -0.0 7467 -1 
9.06230356399e-15 -0.630512176002 -0.776179358083 -0.0 7831 -1 
6.65548427539e-15 -0.459998161502 -0.887919867677 -0.0 7472 -1 
8.87398239592e-15 -0.459998161502 -0.887919867677 -0.0 7830 -1 
6.38983677752e-15 0.27632709638 0.961063648156 0.0 7476 -1 
6.38983677752e-15 -0.27632709638 -0.961063648156 -0.0 7473 -1 
6.38983677752e-15 0.27632709638 -0.961063648156 0.0 7477 -1 
9.06230356399e-15 -0.630512176002 -0.776179358083 -0.0 7502 -1 
9.06230356399e-15 0.776179358083 0.630512176002 0.0 7503 -1 
6.79672509793e-15 0.630512176002 0.776179358083 0.0 7531 -1 
6.65548427539e-15 -0.459998161502 -0.887919867677 -0.0 7504 -1 
6.65548427539e-15 -0.887919867677 -0.459998161502 -0.0 7523 -1 
6.38983677752e-15 0.961063648156 0.27632709638 0.0 7525 -1 
6.38983677752e-15 0.961063648156 0.27632709638 0.0 7527 -1 
6.65548427539e-15 0.887919867677 0.459998161502 0.0 7537 -1 
6.79672509793e-15 -0.776179358083 -0.630512176002 -0.0 7538 -1 
5.54623773667e-15 0.459998161502 0.887919867677 0.0 7543 -1 
5.32486478824e-15 -0.27632709638 -0.961063648156 -0.0 7540 -1 
4.25989279895e-15 0.27632709638 0.961063648156 0.0 7544 -1 
4.01914627214e-15 -0.0913634707178 -0.995817611924 -0.0 7545 -1 
6.65548427539e-15 -0.887919867677 -0.459998161502 -0.0 7913 -1 
6.38983677752e-15 -0.961063648156 -0.27632709638 0.0 7546 -1 
6.79672509793e-15 0.776179358083 -0.630512176002 0.0 7550 -1 
6.65548427539e-15 -0.887919867677 0.459998161502 0.0 7551 -1 
6.65548427539e-15 0.459998161502 -0.887919867677 0.0 7553 -1 
6.79672509793e-15 -0.630512176002 0.776179358083 0.0 7554 -1 
6.65548427539e-15 0.887919867677 -0.459998161502 0.0 7573 -1 
6.38983677752e-15 -0.961063648156 0.27632709638 0.0 7572 -1 
9.06229841386e-15 -0.776179358083 0.630512176002 0.0 7575 -1 
9.06229841386e-15 0.630512176002 -0.776179358083 0.0 7577 -1 
6.02871712412e-15 0.995817611924 0.0913634707178 0.0 7582 -1 
8.03829254428e-15 0.995817611924 0.0913634707178 0.0 7580 -1 
5.98318009277e-15 -0.997684969439 0.0680051597647 0.0 7581 -1 
6.15745907624e-15 -0.986268335873 0.155840221936 -0.0546680425922 7579 -1 
7.73348361468e-15 -0.896312872889 0.440830163421 0.0478748463347 7589 -1 
1.11789984729e-14 0.99109577986 -0.130348314884 -0.0271748403853 7592 -1 
7.46923527799e-15 -0.959017369294 0.28293768636 -0.0152299386144 7590 -1 
7.46923527799e-15 -0.28293768636 0.959017369294 0.0152299386144 7656 -1 
1.11790008534e-14 -0.130348336117 0.991095777226 -0.0271748345985 7654 -1 
7.73348361468e-15 0.440830163421 -0.896312872889 0.0478748463347 7650 -1 
6.15746245808e-15 -0.155840173898 0.986268345128 0.0546680125671 7653 -1 
6.79672509793e-15 0.630512176002 -0.776179358083 0.0 7666 -1 
9.86971372434e-15 -0.415861936907 0.909427759326 0.0 7657 -1 
6.79672509793e-15 -0.630512176002 0.776179358083 0.0 7663 -1 
6.79672509793e-15 -0.776179358083 0.630512176002 0.0 7665 -1 
6.65548427539e-15 0.887919867677 -0.459998161502 0.0 7661 -1 
6.79672509793e-15 -0.776179358083 0.630512176002 0.0 7662 -1 
3.90729693807e-15 0.196662228454 -0.980417952697 -0.0102277039525 7675 -1 
6.79672509793e-15 0.776179358083 -0.630512176002 0.0 7676 -1 
6.79672509793e-15 0.630512176002 -0.776179358083 0.0 8063 -1 
9.06230356399e-15 0.776179358083 0.630512176002 0.0 7679 -1 
8.87398239592e-15 -0.887919867677 -0.459998161502 -0.0 7678 -1 
4.01914627214e-15 -0.995817611924 -0.0913634707178 -0.0 7682 -1 
4.25989279895e-15 0.961063648156 0.27632709638 0.0 7683 -1 
5.98317669252e-15 0.0680051597647 -0.997684969439 0.0 7687 -1 
3.7627959617e-15 0.0867076285948 -0.996045961209 0.019345033042 7684 -1 
8.03828797609e-15 0.0913634707178 0.995817611924 0.0 7685 -1 
8.03829254428e-15 0.995817611924 -0.0913634707178 0.0 7689 -1 
6.02871712412e-15 0.995817611924 -0.0913634707178 0.0 7690 -1 
8.03829254428e-15 -0.995817611924 -0.0913634707178 -0.0 7691 -1 
6.02871712412e-15 -0.995817611924 -0.0913634707178 -0.0 7692 -1 
4.25989279895e-15 0.961063648156 -0.27632709638 0.0 7693 -1 
4.01914627214e-15 -0.995817611924 0.0913634707178 0.0 7694 -1 
4.25989279895e-15 -0.961063648156 -0.27632709638 -0.0 7905 -1 
4.01914627214e-15 0.995817611924 0.0913634707178 0.0 7906 -1 
6.65548427539e-15 -0.459998161502 0.887919867677 0.0 7813 -1 
6.38983677752e-15 0.27632709638 -0.961063648156 0.0 7814 -1 
8.87398239592e-15 0.887919867677 0.459998161502 0.0 7826 -1 
8.51978559791e-15 -0.961063648156 -0.27632709638 -0.0 7827 -1 
8.03829254428e-15 -0.0913634707178 -0.995817611924 -0.0 7843 -1 
6.02871712412e-15 -0.0913634707178 -0.995817611924 -0.0 7844 -1 
6.02871712412e-15 -0.0913634707178 0.995817611924 0.0 7848 -1 
8.03829254428e-15 -0.0913634707178 0.995817611924 0.0 7850 -1 
9.06230356399e-15 -0.776179358083 -0.630512176002 -0.0 7856 -1 
8.96283256702e-15 -0.843746157389 -0.523714988116 -0.117537369009 8114 -1 
9.06230356399e-15 0.630512176002 0.776179358083 0.0 7855 -1 
8.96283256702e-15 -0.523714988116 -0.843746157389 -0.117537369009 7860 -1 
8.87398239592e-15 0.459998161502 0.887919867677 0.0 7861 -1 
8.51978559791e-15 -0.27632709638 -0.961063648156 -0.0 7863 -1 
4.25989279895e-15 0.27632709638 0.961063648156 0.0 7867 -1 
4.01914627214e-15 0.0913634707178 0.995817611924 0.0 7865 -1 
4.01914627214e-15 0.0913634707178 -0.995817611924 0.0 7870 -1 
4.25989279895e-15 -0.27632709638 0.961063648156 0.0 7869 -1 
8.96283256702e-15 -0.523714988116 -0.843746157389 0.117537369009 7893 -1 
9.06229841386e-15 -0.630512176002 -0.776179358083 -0.0 7896 -1 
8.96283256702e-15 0.843746157389 0.523714988116 -0.117537369009 7926 -1 
9.06229841386e-15 0.776179358083 0.630512176002 0.0 7895 -1 
1.34490922528e-14 0.561444467704 0.82379883258 0.0783300269635 7933 -1 
6.65548427539e-15 0.459998161502 0.887919867677 0.0 7935 -1 
6.38983677752e-15 -0.27632709638 -0.961063648156 -0.0 7936 -1 
6.38983677752e-15 0.27632709638 0.961063648156 0.0 7939 -1 
6.02871712412e-15 -0.0913634707178 -0.995817611924 -0.0 7938 -1 
6.38983677752e-15 0.961063648156 0.27632709638 0.0 7940 -1 
1.34490922528e-14 -0.82379883258 -0.561444467704 -0.0783300269635 7944 -1 
6.65548427539e-15 0.887919867677 0.459998161502 0.0 7945 -1 
9.06230356399e-15 0.776179358083 0.630512176002 0.0 8291 -1 
9.06230356399e-15 -0.630512176002 -0.776179358083 -0.0 8293 -1 
9.06230356399e-15 0.776179358083 -0.630512176002 0.0 7956 -1 
8.87398239592e-15 -0.887919867677 0.459998161502 0.0 7955 -1 
9.06230356399e-15 -0.630512176002 0.776179358083 0.0 7967 -1 
8.87398239592e-15 0.459998161502 -0.887919867677 0.0 7966 -1 
8.51978559791e-15 -0.961063648156 0.27632709638 0.0 7994 -1 
8.87398239592e-15 0.887919867677 -0.459998161502 0.0 7995 -1 
9.06230356399e-15 0.630512176002 -0.776179358083 0.0 7996 -1 
8.96283256702e-15 -0.843746157389 0.523714988116 0.117537369009 8360 -1 
9.06230356399e-15 -0.776179358083 0.630512176002 0.0 7997 -1 
8.03828797609e-15 0.995817611924 0.0913634707178 0.0 7998 -1 
8.03828797609e-15 -0.995817611924 0.0913634707178 0.0 7999 -1 
5.02393169813e-15 0.995817611924 -0.0913634707178 0.0 8005 -1 
1.20092429931e-14 -0.91500283201 0.39543608449 -0.0800007530958 8007 -1 
5.32486478824e-15 0.961063648156 -0.27632709638 0.0 8006 -1 
9.72231582862e-15 0.935560545003 -0.339059424144 -0.0988188925863 8008 -1 
1.56260781395e-14 0.535479004456 -0.84185339906 0.0674172847078 8062 -1 
1.20917004377e-14 0.423839818024 -0.905219458168 -0.0306192947462 8057 -1 
7.98146264165e-15 -0.273186326417 0.961855548715 -0.0142525248677 8056 -1 
4.01914170396e-15 -0.0913634707178 0.995817611924 0.0 8061 -1 
4.25988795714e-15 0.27632709638 -0.961063648156 0.0 8087 -1 
6.15767393088e-15 0.546798244621 -0.833422946975 -0.0801116167351 8103 -1 
1.22452351659e-14 -0.558295595828 0.827733914691 0.0562369464753 8100 -1 
7.65554413949e-15 -0.300206320587 0.953160928709 -0.0368837235537 8486 -1 
6.4366989355e-15 -0.706711780932 0.706715123334 -0.0333495598553 8083 -1 
1.26950219851e-14 0.87232652421 -0.488300050239 0.0246879747324 8082 -1 
8.17493077806e-15 -0.767214245961 0.641183385727 0.0163146150195 8081 -1 
6.43596870105e-15 0.706791965488 -0.70679530827 -0.0297575155188 8477 -1 
6.14173702156e-15 -0.537707472231 0.842868097145 0.0210723781783 8479 -1 
7.46671442696e-15 0.632526018136 -0.773291769587 0.0439394523293 8475 -1 
8.03828797609e-15 -0.995817611924 -0.0913634707178 -0.0 8127 -1 
8.51978075609e-15 0.961063648156 0.27632709638 0.0 8126 -1 
8.03829254428e-15 0.0913634707178 -0.995817611924 0.0 8128 -1 
8.03829254428e-15 0.0913634707178 0.995817611924 0.0 8129 -1 
8.51978075609e-15 0.961063648156 -0.27632709638 0.0 8130 -1 
8.03828797609e-15 0.995817611924 -0.0913634707178 0.0 8134 -1 
8.03828797609e-15 0.995817611924 -0.0913634707178 0.0 8132 -1 
8.03828797609e-15 -0.995817611924 -0.0913634707178 -0.0 8136 -1 
6.38983677752e-15 -0.961063648156 -0.27632709638 -0.0 8137 -1 
6.02871712412e-15 0.995817611924 0.0913634707178 0.0 8139 -1 
8.96283256702e-15 -0.523714988116 0.843746157389 0.117537369009 8383 -1 
8.87398239592e-15 -0.459998161502 0.887919867677 0.0 8227 -1 
8.51978559791e-15 0.27632709638 -0.961063648156 0.0 8228 -1 
1.22451974081e-14 0.827733593003 0.558295880326 -0.0562388569074 8245 -1 
7.71572435631e-15 -0.942686702012 -0.331771966 0.0356250533465 8247 -1 
7.65560296289e-15 -0.953160500336 -0.300207461608 -0.0368855065513 8244 -1 
5.61991462148e-15 -0.833806844218 -0.5459590509 0.0818221319471 8248 -1 
5.66777577052e-15 -0.70308525292 -0.710453020822 -0.0304570571613 8249 -1 
8.03828797609e-15 -0.0913634707178 -0.995817611924 -0.0 8262 -1 
8.03828797609e-15 -0.0913634707178 0.995817611924 0.0 8264 -1 
6.15767393088e-15 -0.546798244621 -0.833422946975 0.0801116167351 8269 -1 
1.22452351659e-14 0.558295595828 0.827733914691 -0.0562369464753 8268 -1 
7.65554413949e-15 -0.300206320587 -0.953160928709 -0.0368837235537 8274 -1 
8.51978075609e-15 0.27632709638 0.961063648156 0.0 8273 -1 
8.03828797609e-15 0.0913634707178 0.995817611924 0.0 8272 -1 
8.03828797609e-15 0.0913634707178 -0.995817611924 0.0 8278 -1 
8.51978075609e-15 -0.27632709638 0.961063648156 0.0 8277 -1 
7.51645486529e-15 0.639195099737 0.768839892472 0.0177438501056 8322 -1 
6.65548931849e-15 -0.459998161502 -0.887919867677 0.0 8326 -1 
6.38984161934e-15 -0.27632709638 -0.961063648156 -0.0 8325 -1 
1.11145069438e-14 0.486898416762 0.873003302638 -0.0281986761609 8327 -1 
8.51931109993e-15 0.27632709638 0.961063648156 0.0 8328 -1 
8.0378448624e-15 -0.0913634707178 -0.995817611924 -0.0 8329 -1 
6.38984161934e-15 0.961063648156 0.27632709638 0.0 8335 -1 
6.65548931849e-15 -0.887919867677 -0.459998161502 -0.0 8336 -1 
1.11144050775e-14 0.873003882708 0.486897437078 -0.0281976336551 8342 -1 
6.4366989355e-15 -0.706715123334 -0.706711780932 0.0333495598553 8340 -1 
7.51651602851e-15 -0.768840220376 -0.639194726826 -0.0177430755584 8339 -1 
6.43596870105e-15 0.70679530827 0.706791965488 0.0297575155188 8344 -1 
1.22451974081e-14 0.558295880326 -0.827733593003 0.0562388569074 8412 -1 
7.65560296289e-15 0.300207461608 -0.953160500336 -0.0368855065513 8640 -1 
5.61991462148e-15 0.5459590509 -0.833806844218 0.0818221319471 8413 -1 
1.22452351659e-14 0.827733914691 -0.558295595828 0.0562369464753 8420 -1 
7.65554413949e-15 -0.953160928709 0.300206320587 0.0368837235537 8423 -1 
6.15767393088e-15 -0.833422946975 0.546798244621 -0.0801116167351 8425 -1 
5.66777577052e-15 0.710453020822 -0.70308525292 -0.0304570571613 8424 -1 
8.03829254428e-15 0.995817611924 0.0913634707178 0.0 8428 -1 
7.23863581393e-15 0.992782136489 0.11522185184 0.0332799388038 8568 -1 
8.03829254428e-15 -0.995817611924 0.0913634707178 0.0 8427 -1 
8.51931109993e-15 -0.961063648156 0.27632709638 0.0 8436 -1 
8.0378448624e-15 0.995817611924 -0.0913634707178 0.0 8434 -1 
9.62517281857e-15 -0.858191254047 0.511950601145 0.0376078909707 8437 -1 
1.2913342528e-14 0.939433709227 -0.33789513482 0.0573688402539 8438 -1 
5.35989138642e-15 -0.798141901929 0.60205812508 -0.0222602428134 8521 -1 
8.03739718052e-15 0.0913634707178 0.995817611924 0.0 8578 -1 
8.08953276127e-15 -0.118506575513 -0.992693895473 0.0226940840469 8582 -1 
7.46460202281e-15 -0.63270501637 0.773510603054 0.036955503287 8548 -1 
5.36590504383e-15 0.797247411266 -0.601383388707 0.0522932597648 8543 -1 
7.23858097069e-15 -0.115220445852 0.992782365621 -0.033277971241 8498 -1 
7.79767199054e-15 0.37779884853 -0.925103368856 0.0381023225073 8499 -1 
9.43281030963e-15 0.398931893433 -0.916899744195 -0.0121738858692 8549 -1 
1.15495018812e-14 -0.131286559706 0.991344460438 0.0 8579 -1 
9.85341288639e-15 -0.141565898994 0.989854451619 -0.01213510827 8841 -1 
7.71566228794e-15 0.331769977997 -0.94268744366 -0.0356239423082 8497 -1 
9.85367306018e-15 0.989853884133 0.141569687986 0.0121371952915 8566 -1 
1.15496471921e-14 -0.991344174826 -0.131288716342 0.0 8567 -1 
8.03739718052e-15 -0.995817611924 0.0913634707178 0.0 8822 -1 
6.01741413482e-15 -0.985947688174 -0.155082321859 0.0621017683427 8829 -1 
8.08953276127e-15 0.992693895473 -0.118506575513 0.0226940840469 8821 -1 
1.15121435799e-14 -0.928893030577 0.368400797287 0.0379287529969 8555 -1 
9.58984554747e-15 0.571635126797 -0.819830741274 0.0333292285358 8554 -1 
7.64872929559e-15 -0.388155424203 0.921047337138 0.0317359325378 8553 -1 
7.71566228794e-15 0.94268744366 -0.331769977997 0.0356239423082 8584 -1 
8.03829254428e-15 -0.995817611924 0.0913634707178 0.0 8588 -1 
7.23858097069e-15 0.992782365621 -0.115220445852 -0.033277971241 8587 -1 
8.03829254428e-15 -0.995817611924 -0.0913634707178 -0.0 8592 -1 
8.0378448624e-15 0.995817611924 0.0913634707178 0.0 8594 -1 
8.51931109993e-15 -0.961063648156 -0.27632709638 -0.0 8595 -1 
6.10241139584e-15 0.700016311927 0.713936878459 -0.0164710841486 8652 -1 
9.43286089164e-15 -0.916897482619 -0.39893699818 0.0121769392488 8664 -1 
7.79773812619e-15 0.925101869333 0.37780236773 0.0381038356844 8663 -1 
6.9057314078e-15 0.839603837312 0.542710654458 -0.0230334953717 8666 -1 
9.44567531084e-15 0.759750624673 0.648099531762 0.052402149179 8665 -1 
6.14173702156e-15 0.537707472231 0.842868097145 -0.0210723781783 8668 -1 
4.25260362577e-15 -0.585553379389 -0.810561229701 -0.0108504742672 8669 -1 
8.03829254428e-15 -0.0913634707178 -0.995817611924 -0.0 8680 -1 
8.03829254428e-15 -0.0913634707178 0.995817611924 0.0 8679 -1 
7.79767199054e-15 -0.37779884853 -0.925103368856 -0.0381023225073 8683 -1 
7.23858097069e-15 0.115220445852 0.992782365621 0.033277971241 8682 -1 
7.71566228794e-15 0.331769977997 0.94268744366 -0.0356239423082 8685 -1 
7.23863581393e-15 0.11522185184 -0.992782136489 -0.0332799388038 8686 -1 
7.71572435631e-15 -0.331771966 0.942686702012 -0.0356250533465 8687 -1 
8.56055919487e-15 -0.760548286373 -0.648779971051 0.0255118258374 8688 -1 
4.25304377394e-15 0.585492780377 0.810477344591 0.0180188243616 9038 -1 
1.15121435799e-14 -0.368400797287 -0.928893030577 -0.0379287529969 8726 -1 
9.62517281857e-15 -0.511950601145 -0.858191254047 -0.0376078909707 8723 -1 
1.2913342528e-14 -0.33789513482 -0.939433709227 0.0573688402539 8721 -1 
5.35989138642e-15 0.60205812508 0.798141901929 -0.0222602428134 8722 -1 
1.29131465357e-14 0.939434768089 0.337892599011 -0.0573664365208 8746 -1 
9.62512787883e-15 -0.858192163421 -0.511949156608 -0.0376068037928 8741 -1 
7.46671442696e-15 -0.773291769587 -0.632526018136 0.0439394523293 8745 -1 
8.73422912675e-15 0.365241706636 0.929859127744 0.0442775144398 8844 -1 
1.31749558674e-14 -0.597999080647 -0.799432276055 0.0574903082835 9116 -1 
5.36590504383e-15 -0.601383388707 -0.797247411266 0.0522932597648 8749 -1 
7.46460202281e-15 0.773510603054 0.63270501637 0.036955503287 8750 -1 
8.62366764022e-15 0.569025170372 0.815211605395 0.107890657207 9114 -1 
6.10241139584e-15 -0.713936878459 0.700016311927 -0.0164710841486 8809 -1 
7.79773812619e-15 0.37780236773 -0.925101869333 -0.0381038356844 8813 -1 
6.9057314078e-15 -0.542710654458 0.839603837312 -0.0230334953717 8812 -1 
9.44567531084e-15 -0.648099531762 0.759750624673 0.052402149179 8811 -1 
7.79767199054e-15 -0.925103368856 0.37779884853 0.0381023225073 8815 -1 
6.14173702156e-15 0.842868097145 -0.537707472231 0.0210723781783 8814 -1 
4.25260362577e-15 0.810561229701 -0.585553379389 -0.0108504742672 8818 -1 
7.64880111374e-15 0.92104404152 0.388163429347 -0.031733668194 8882 -1 
1.25676225643e-14 0.794661614272 0.605288784704 0.0462429012278 9058 -1 
8.08055395353e-15 0.809246160722 0.579387369503 -0.0971129621432 9057 -1 
5.58763209681e-15 -0.975510666134 -0.219831309156 -0.00728942888809 8830 -1 
5.47103750601e-15 -0.887608856957 -0.452270470121 -0.087189098566 9200 -1 
5.38396375501e-15 0.929292710501 0.36927736284 -0.00702050595991 8885 -1 
8.73422912675e-15 0.929859127744 -0.365241706636 -0.0442775144398 8838 -1 
1.31749558674e-14 -0.799432276055 0.597999080647 -0.0574903082835 8836 -1 
6.01723541844e-15 0.15507796094 -0.985948588854 -0.0620983588158 8843 -1 
5.42252448545e-15 0.45239299343 0.887849316553 -0.0840486204014 9136 -1 
5.30957175921e-15 0.347039553904 0.937686132155 0.0175574938286 8851 -1 
5.85346052994e-15 0.0703726702124 -0.997520770354 0.0 8853 -1 
1.02870085675e-14 0.123674076762 0.992322892378 0.0 8854 -1 
1.08116876142e-14 0.15637054256 0.987254696674 -0.0296043462087 8855 -1 
5.47087939289e-15 -0.155838383634 0.983937919461 -0.0870664621587 9233 -1 
5.58738905664e-15 -0.219824035604 0.975512318903 -0.00728759491763 8857 -1 
5.38387715518e-15 0.369265830512 -0.929297304328 -0.00701901594999 8856 -1 
6.63583345338e-15 -0.552111998641 0.832033628121 0.0537808760779 8862 -1 
5.47094815987e-15 -0.452256204338 0.887616347512 -0.0871868411419 8858 -1 
8.4256810056e-15 -0.70609947278 0.706112878072 -0.0531802403185 8864 -1 
8.62366764022e-15 0.815211605395 -0.569025170372 -0.107890657207 8865 -1 
5.90588794011e-15 0.707100068987 -0.707113493275 8.20217729978e-06 8866 -1 
5.9139823531e-15 0.542658203196 -0.825850461094 0.153274558932 9256 -1 
1.20650760859e-14 0.45045734482 -0.88408583295 0.124420337864 9253 -1 
5.47111877844e-15 0.983936259737 0.155844937784 0.0870734870183 8939 -1 
5.85363071923e-15 0.997520613956 0.0703748870931 0.0 8941 -1 
1.02870085675e-14 -0.992322892378 0.123674076762 0.0 8940 -1 
5.30957175921e-15 -0.937686132155 0.347039553904 0.0175574938286 8943 -1 
5.42252448545e-15 -0.887849316553 0.45239299343 -0.0840486204014 9222 -1 
1.08116876142e-14 0.987254696674 -0.15637054256 0.0296043462087 8945 -1 
1.20652660909e-14 0.88407888731 -0.450471816334 0.124417296633 9224 -1 
9.06064764283e-15 -0.782980634883 0.598151566525 -0.170751365622 9267 -1 
7.3503095706e-15 -0.887251163527 0.442364715731 -0.130762498818 9328 -1 
8.9764766897e-15 -0.982913682556 0.155682972539 -0.0982013477806 9330 -1 
9.43281030963e-15 0.916899744195 -0.398931893433 0.0121738858692 8985 -1 
1.15495018812e-14 -0.991344460438 0.131286559706 0.0 8994 -1 
9.85341288639e-15 0.989854451619 -0.141565898994 -0.01213510827 8995 -1 
8.03739718052e-15 -0.995817611924 -0.0913634707178 -0.0 8992 -1 
8.08934691571e-15 0.992694271589 0.118503860486 -0.0226918092066 8998 -1 
1.15119994897e-14 -0.928894823985 -0.368396732891 -0.0379243084104 8997 -1 
6.01723541844e-15 -0.985948588854 0.15507796094 -0.0620983588158 8999 -1 
9.43286089164e-15 -0.39893699818 0.916897482619 -0.0121769392488 9030 -1 
9.43281030963e-15 0.398931893433 0.916899744195 -0.0121738858692 9049 -1 
7.64872929559e-15 0.388155424203 0.921047337138 -0.0317359325378 9063 -1 
9.58984554747e-15 -0.571635126797 -0.819830741274 -0.0333292285358 9062 -1 
1.20654360414e-14 -0.884078564371 -0.450471651784 -0.1244201871 9202 -1 
1.15495018812e-14 -0.131286559706 -0.991344460438 -0.0 9068 -1 
9.85341288639e-15 -0.141565898994 -0.989854451619 -0.01213510827 9071 -1 
9.85367306018e-15 -0.141569687986 0.989853884133 0.0121371952915 9066 -1 
1.15496471921e-14 -0.131288716342 0.991344174826 0.0 9069 -1 
6.01741413482e-15 0.155082321859 -0.985947688174 0.0621017683427 9434 -1 
8.4256810056e-15 -0.70609947278 -0.706112878072 -0.0531802403185 9074 -1 
6.63583345338e-15 0.552111998641 0.832033628121 -0.0537808760779 9075 -1 
9.0607720197e-15 -0.782981513502 -0.598149910066 -0.170753139363 9077 -1 
5.90597084964e-15 0.707100068975 0.707113493263 1.00749930058e-05 9078 -1 
8.97627026815e-15 -0.155683008318 -0.982913908448 0.0981990300368 9240 -1 
8.7341072487e-15 0.92986187721 0.365234475759 0.044279419929 9125 -1 
5.30948329071e-15 0.937690046463 0.34702907285 0.0175556076696 9113 -1 
1.01842834389e-14 -0.824678371565 -0.564074350911 0.0415416672419 9131 -1 
8.4256810056e-15 -0.706112878072 -0.70609947278 0.0531802403185 9141 -1 
5.4224362228e-15 -0.88785676145 -0.452378699485 0.0840469118943 9541 -1 
7.18532615558e-15 0.8379479422 0.542462912408 0.0598099893449 9142 -1 
5.90580581274e-15 0.707113493288 0.707100069001 -5.39280768939e-06 9144 -1 
1.20650883794e-14 -0.450471976329 -0.884079201309 0.124414486115 9146 -1 
9.06052461135e-15 0.598152750458 0.782980125393 -0.17074955449 9147 -1 
7.35015577863e-15 -0.442363668611 -0.887251946084 0.130760731347 9148 -1 
7.64880111374e-15 0.388163429347 -0.92104404152 0.031733668194 9159 -1 
1.25676225643e-14 0.605288784704 -0.794661614272 -0.0462429012278 9193 -1 
8.56055919487e-15 0.648779971051 -0.760548286373 0.0255118258374 9194 -1 
4.25304377394e-15 -0.810477344591 0.585492780377 0.0180188243616 9196 -1 
7.64872929559e-15 -0.921047337138 0.388155424203 -0.0317359325378 9197 -1 
9.58984554747e-15 0.819830741274 -0.571635126797 -0.0333292285358 9198 -1 
8.97652491195e-15 -0.982913566207 -0.155682954111 -0.09820254154 9208 -1 
7.35034386805e-15 0.887249982192 0.442366771287 0.130763560529 9206 -1 
1.12244849785e-14 0.981559854833 0.104232263578 0.160236970171 9230 -1 
1.12244841328e-14 -0.981559928788 0.104231548583 -0.160236982244 9333 -1 
8.05258728565e-15 -0.92868527918 -0.15807173448 -0.335495125141 9606 -1 
7.75283080117e-15 -0.866803959491 -0.351474082007 -0.353718624739 9231 -1 
1.12240133895e-14 0.104236980954 0.981560534886 -0.160229735554 9249 -1 
7.35017408937e-15 0.442360158884 -0.887254109841 0.130757922907 9255 -1 
8.97592580546e-15 0.155676305046 -0.982914581918 0.0982029159437 9252 -1 
1.1223683138e-14 -0.104231678232 0.981561083379 -0.16022982509 9251 -1 
4.54543911381e-15 -0.597928638286 0.761065302347 -0.251517293801 9270 -1 
4.48394542474e-15 0.771498374537 -0.606133934824 0.19336988168 9269 -1 
7.11732174399e-15 -0.709939422318 0.557769646364 -0.429975625162 9335 -1 
7.11718387014e-15 0.557765828269 -0.709944618053 0.429971999219 9272 -1 
8.0522702807e-15 0.15806748316 -0.928688437901 0.335488384413 9628 -1 
7.75265344695e-15 -0.351469922668 0.86680974222 -0.353708586625 9273 -1 
7.29175860413e-15 0.379148329597 -0.828277984551 0.412555601673 9274 -1 
8.05254731348e-15 0.928686148592 -0.15807119697 0.335492971761 9342 -1 
7.75280524337e-15 0.866804264846 -0.351475373563 0.353716593084 9339 -1 
7.29184100672e-15 -0.828276566674 0.379151410628 -0.412555616757 9340 -1 
8.05240873698e-15 -0.158070248366 -0.928689428104 0.335484340483 9366 -1 
7.75263270666e-15 0.351476820272 0.866806842688 -0.353708838284 9525 -1 
6.63583345338e-15 -0.832033628121 0.552111998641 -0.0537808760779 9593 -1 
5.58738905664e-15 -0.975512318903 0.219824035604 0.00728759491763 9389 -1 
5.47094815987e-15 0.887616347512 -0.452256204338 -0.0871868411419 9592 -1 
5.38387715518e-15 0.929297304328 -0.369265830512 0.00701901594999 9388 -1 
7.29172561001e-15 -0.379151539932 -0.828280105372 0.412548393297 9568 -1 
4.48388151736e-15 -0.60613444966 -0.771498793919 0.193366594624 9390 -1 
7.11716829195e-15 -0.5577716343 -0.709941735512 0.429969226979 9566 -1 
5.47087939289e-15 0.983937919461 -0.155838383634 -0.0870664621587 9399 -1 
5.85346052994e-15 0.997520770354 -0.0703726702124 0.0 9400 -1 
1.08112199184e-14 -0.987255872245 -0.156363888738 0.0296002874437 9398 -1 
1.0286727957e-14 -0.992323278117 -0.123670981671 -0.0 9401 -1 
4.54537795618e-15 -0.761065961913 -0.597928669147 0.251515224647 9549 -1 
5.91389744686e-15 -0.825849964818 -0.542659442627 0.153272844752 9553 -1 
1.2064898819e-14 -0.88408611458 -0.450457488315 0.124417817162 9536 -1 
8.97588612774e-15 0.982914623494 0.155676311631 -0.0982024893721 9403 -1 
7.35013702278e-15 -0.887255372026 -0.442357757701 0.130757481672 9542 -1 
8.4256810056e-15 -0.706112878072 0.70609947278 0.0531802403185 9597 -1 
8.08055395353e-15 -0.579387369503 0.809246160722 -0.0971129621432 9570 -1 
5.58763209681e-15 0.219831309156 -0.975510666134 -0.00728942888809 9437 -1 
5.47103750601e-15 -0.452270470121 0.887608856957 0.087189098566 9573 -1 
5.38396375501e-15 -0.36927736284 0.929292710501 -0.00702050595991 9436 -1 
5.47094815987e-15 -0.452256204338 -0.887616347512 -0.0871868411419 9470 -1 
5.38387715518e-15 -0.369265830512 -0.929297304328 0.00701901594999 9456 -1 
5.58738905664e-15 -0.219824035604 -0.975512318903 -0.00728759491763 9459 -1 
6.01723541844e-15 0.15507796094 0.985948588854 -0.0620983588158 9458 -1 
7.29188471511e-15 -0.828274366113 -0.379150970862 -0.412560438887 9488 -1 
4.48400388711e-15 0.771497797633 0.606133296229 0.193374185065 9490 -1 
7.11735477884e-15 -0.709937838549 -0.557768231507 -0.429980075491 9492 -1 
5.47087939289e-15 0.155838383634 0.983937919461 0.0870664621587 9829 -1 
5.85346052994e-15 -0.0703726702124 -0.997520770354 -0.0 9493 -1 
5.47111877844e-15 -0.155844937784 0.983936259737 0.0870734870183 9495 -1 
5.85363071923e-15 -0.0703748870931 0.997520613956 0.0 9494 -1 
4.54549864471e-15 -0.597927973237 -0.761064688585 -0.251520731969 9500 -1 
1.20652460338e-14 0.450457180275 0.884085510007 0.124423228276 9503 -1 
5.91406358269e-15 -0.542655663448 -0.825851802994 -0.153276320482 9501 -1 
8.97614076066e-15 0.155676257426 0.982914281251 0.0982060007696 9830 -1 
7.35033023601e-15 -0.442360551975 -0.887253566456 -0.130760280163 9506 -1 
9.3311221558e-15 0.0606851451996 -0.882840200384 0.465736506769 9636 -1 
9.33125265321e-15 0.0606875609724 0.882840070478 -0.465736438238 9563 -1 
5.90588794011e-15 0.707113493275 -0.707100068987 -8.20217729978e-06 9602 -1 
9.33130382063e-15 0.882832694547 0.0606853756249 0.465750704374 9623 -1 
9.33131958875e-15 -0.882832729801 0.0606847200033 -0.465750722973 9624 -1 
1.04771922076e-14 -0.769215743451 -0.181581121631 -0.612646257064 9627 -1 
7.97585733058e-15 0.758365140481 0.261965095864 0.596872350049 9626 -1 
9.31245620225e-15 -0.576258537689 0.675576612334 -0.459915577696 9650 -1 
9.31243358449e-15 0.675576930004 -0.576259168637 0.459914320509 9649 -1 
1.0477161652e-14 0.769217303643 -0.18158058885 0.61264445605 9698 -1 
7.97585624788e-15 0.758366218008 -0.261968259258 0.596869592562 9652 -1 
7.85824924633e-15 -0.623011819459 0.41416102385 -0.663571336887 9653 -1 
1.04771502135e-14 -0.181579423015 0.769223133631 -0.61263748157 9654 -1 
7.85821936694e-15 0.414162719811 -0.623016381682 0.663565994965 9656 -1 
7.97585527216e-15 -0.261967678777 0.758372544188 -0.596861809382 9655 -1 
1.04771689365e-14 -0.181579476791 -0.769225109841 0.612634984308 9725 -1 
7.97581856047e-15 0.261971657681 0.758373528882 -0.596858811834 9727 -1 
5.9139823531e-15 0.825850461094 -0.542658203196 -0.153274558932 9756 -1 
1.20650760859e-14 -0.88408583295 0.45045734482 0.124420337864 9755 -1 
7.35017408937e-15 0.887254109841 -0.442360158884 -0.130757922907 9761 -1 
8.97592580546e-15 -0.982914581918 0.155676305046 0.0982029159437 9760 -1 
7.8582273741e-15 -0.414165200024 -0.623017502876 0.663563394258 9767 -1 
9.31236518958e-15 0.576260508945 0.675580105012 -0.459907977255 9766 -1 
7.117165947e-15 0.709946743762 0.557767043734 -0.429966912618 9770 -1 
9.31237095686e-15 -0.675580732507 -0.576258806835 0.459909188221 9769 -1 
1.1223683138e-14 0.981561083379 -0.104231678232 -0.16022982509 9777 -1 
1.12236829857e-14 -0.981561096699 -0.104231549453 0.160229827264 9779 -1 
7.29172294574e-15 -0.82828082285 -0.379148148911 0.412550069297 9786 -1 
8.05222392493e-15 0.928689047619 0.158067506796 -0.33548668547 9783 -1 
7.75261610406e-15 0.866809874455 0.351471104942 -0.353707087769 9785 -1 
1.20652660909e-14 0.450471816334 -0.88407888731 -0.124417296633 9819 -1 
9.06064764283e-15 -0.598151566525 0.782980634883 0.170751365622 9820 -1 
7.3503095706e-15 -0.442364715731 0.887251163527 0.130762498818 9822 -1 
8.9764766897e-15 0.155682972539 -0.982913682556 -0.0982013477806 9823 -1 
7.11734756599e-15 0.557764022432 0.70994253662 0.429977778471 9861 -1 
7.85820809094e-15 -0.623010564378 -0.414158211662 -0.663574270437 9868 -1 
9.31253436232e-15 0.576257508401 0.675573500395 0.459921438483 9864 -1 
9.3125348637e-15 0.675573215148 0.576258822584 0.459920210872 9865 -1 
1.12241545603e-14 -0.104226831936 -0.981560416634 -0.160237061883 9870 -1 
1.12244841328e-14 -0.104231548583 0.981559928788 0.160236982244 9869 -1 
8.05240442771e-15 0.158068954608 0.92868495128 0.335497342546 9876 -1 
7.75281712113e-15 0.351468234156 0.866807157803 0.353716597802 9874 -1 
7.29188205058e-15 -0.379147579851 -0.828275083619 -0.412562114777 9875 -1 
1.02635110958e-14 0.0799608858531 -0.68796563682 0.721324850043 9882 -1 
1.02635600845e-14 0.0799614924077 0.687965603238 -0.721324814833 9898 -1 
1.1247812285e-14 -0.418848376782 0.550543242246 -0.722127534224 9957 -1 
1.1247701978e-14 0.55054322039 -0.418848401647 0.722127536465 9965 -1 
1.12479218437e-14 0.418851527842 0.550548573443 -0.722121642041 9910 -1 
4.54543911381e-15 -0.761065302347 0.597928638286 0.251517293801 9930 -1 
4.48394542474e-15 0.606133934824 -0.771498374537 -0.19336988168 9933 -1 
1.12475878937e-14 0.550537794078 0.418844874256 0.722133719335 9934 -1 
1.02633595811e-14 0.687951889071 0.0799576619043 0.721338319117 9952 -1 
1.026340857e-14 -0.687951855471 0.0799582688346 -0.721338283886 9950 -1 
8.48654649783e-15 -0.538441424371 -0.167148723985 -0.825918964906 9954 -1 
9.09970362861e-15 0.501638440987 0.259090752755 0.825367103997 9953 -1 
9.09983783543e-15 -0.501641663298 0.259092907658 -0.825364469095 9973 -1 
8.48657147267e-15 0.538444966048 -0.167150097047 0.825916378088 9971 -1 
9.09992698561e-15 0.259095537697 -0.501647129681 0.825360321089 9975 -1 
8.4868915346e-15 -0.16715064511 0.538451245394 -0.825912173401 9974 -1 
8.48691084119e-15 -0.167151830324 -0.538455146698 0.825909390075 10012 -1 
9.10005893105e-15 0.259098043421 0.501650476716 -0.825357500182 10013 -1 
7.11718387014e-15 0.709944618053 -0.557765828269 -0.429971999219 10031 -1 
8.0522702807e-15 -0.928688437901 0.15806748316 0.335488384413 10035 -1 
7.75265344695e-15 -0.86680974222 0.351469922668 0.353708586625 10033 -1 
7.29175860413e-15 0.828277984551 -0.379148329597 -0.412555601673 10034 -1 
1.12479218437e-14 -0.550548573443 -0.418851527842 0.722121642041 10052 -1 
7.8582571145e-15 0.623017834122 0.414165169214 -0.663563102482 10048 -1 
7.97584537578e-15 0.758374158095 0.261969854969 -0.596858803589 10049 -1 
9.3311221558e-15 0.882840200384 -0.0606851451996 -0.465736506769 10055 -1 
9.33113031544e-15 -0.882840191929 -0.06068530244 0.465736502309 10057 -1 
1.04771116035e-14 -0.769224997168 -0.18157931789 0.612635172878 10054 -1 
7.11732174399e-15 -0.557769646364 0.709939422318 0.429975625162 10084 -1 
8.05254731348e-15 0.15807119697 -0.928686148592 -0.335492971761 10087 -1 
7.75280524337e-15 0.351475373563 -0.866804264846 -0.353716593084 10089 -1 
7.29184100672e-15 -0.379151410628 0.828276566674 0.412555616757 10086 -1 
1.12475878937e-14 -0.418844874256 -0.550537794078 -0.722133719335 10108 -1 
7.85823723662e-15 -0.414158212199 -0.623010558607 -0.663574275521 10106 -1 
7.97588737873e-15 0.261963186982 0.758365692773 0.596872486123 10104 -1 
9.33118952194e-15 -0.0606830647811 -0.882832818805 -0.465750769929 10112 -1 
1.0477139588e-14 -0.181580881068 -0.769215572873 -0.612646542535 10113 -1 
9.33131958875e-15 -0.0606847200033 0.882832729801 0.465750722973 10114 -1 
6.22219833439e-15 -0.00320812751173 -0.424412870809 0.905463098646 10122 -1 
6.2222498214e-15 -0.00320806387608 0.424412870896 -0.905463098831 10123 -1 
6.61668692229e-15 -0.290313226138 0.306817727292 -0.90641111696 10124 -1 
4.61106500107e-15 -0.118307726566 0.285618639677 -0.951012762535 10181 -1 
6.61659882606e-15 0.306817039496 -0.290313920747 0.906411127301 10125 -1 
6.22192975342e-15 0.424399030855 -0.0032094803126 0.90546958085 10159 -1 
6.22198122835e-15 -0.42439903169 -0.00320886756119 -0.905469582631 10164 -1 
4.61096170025e-15 -0.285614761855 0.11830501879 -0.951014264004 10183 -1 
6.6167855265e-15 -0.290317123316 -0.306822780283 0.906408158287 10137 -1 
4.611148827e-15 -0.118308141341 -0.285621119723 0.951011966097 10204 -1 
6.6167855265e-15 -0.306822780283 -0.290317123316 0.906408158287 10138 -1 
9.10005893105e-15 0.501650476716 0.259098043421 -0.825357500182 10139 -1 
9.31245620225e-15 -0.675576612334 0.576258537689 0.459915577696 10150 -1 
9.31243358449e-15 0.576259168637 -0.675576930004 -0.459914320509 10148 -1 
9.09970362861e-15 0.259090752755 0.501638440987 0.825367103997 10155 -1 
6.61650580141e-15 0.290310284739 0.30681172776 0.906414089853 10156 -1 
4.61088246711e-15 -0.285611997297 -0.11830448604 -0.951015160543 10161 -1 
6.61650580141e-15 -0.30681172776 -0.290310284739 -0.906414089853 10157 -1 
1.04771502135e-14 -0.769223133631 0.181579423015 0.61263748157 10224 -1 
7.85821936694e-15 0.623016381682 -0.414162719811 -0.663565994965 10226 -1 
7.97585527216e-15 -0.758372544188 0.261967678777 0.596861809382 10222 -1 
1.02635110958e-14 0.68796563682 -0.0799608858531 -0.721324850043 10232 -1 
1.02635600845e-14 0.687965603238 0.0799614924077 -0.721324814833 10227 -1 
8.48691084119e-15 -0.538455146698 -0.167151830324 0.825909390075 10228 -1 
1.0477161652e-14 0.18158058885 -0.769217303643 -0.61264445605 10250 -1 
7.97585624788e-15 0.261968259258 -0.758366218008 -0.596869592562 10248 -1 
7.85824924633e-15 -0.41416102385 0.623011819459 0.663571336887 10249 -1 
1.02633595811e-14 0.0799576619043 0.687951889071 0.721338319117 10251 -1 
8.48654649783e-15 -0.167148723985 -0.538441424371 -0.825918964906 10253 -1 
1.026340857e-14 -0.0799582688346 0.687951855471 0.721338283886 10254 -1 
6.67087127996e-15 0.137685288646 0.0570311732798 0.988832749541 10266 -1 
6.67101304564e-15 0.137685256468 -0.0570352577195 0.988832518442 10268 -1 
6.67129456857e-15 0.0570293938319 -0.137691028683 0.988832052909 10264 -1 
6.67143634018e-15 0.0570334780978 0.137690996506 -0.988831821827 10267 -1 
6.2222498214e-15 0.424412870896 -0.00320806387608 -0.905463098831 10273 -1 
4.611148827e-15 0.285621119723 0.118308141341 -0.951011966097 10270 -1 
6.67143634018e-15 -0.137690996506 -0.0570334780978 0.988831821827 10274 -1 
1.1247812285e-14 -0.550543242246 0.418848376782 0.722127534224 10284 -1 
1.1247701978e-14 0.418848401647 -0.55054322039 -0.722127536465 10279 -1 
6.22192975342e-15 -0.0032094803126 0.424399030855 0.90546958085 10286 -1 
4.61088246711e-15 -0.11830448604 -0.285611997297 -0.951015160543 10289 -1 
6.67087127996e-15 -0.0570311732798 -0.137685288646 -0.988832749541 10287 -1 
6.22219833439e-15 -0.424412870809 -0.00320812751173 0.905463098646 10309 -1 
9.09992698561e-15 0.501647129681 -0.259095537697 -0.825360321089 10308 -1 
8.4868915346e-15 -0.538451245394 0.16715064511 0.825912173401 10307 -1 
6.22198122835e-15 -0.00320886756119 -0.42439903169 -0.905469582631 10311 -1 
9.09983783543e-15 -0.259092907658 0.501641663298 0.825364469095 10315 -1 
8.48657147267e-15 0.167150097047 -0.538444966048 -0.825916378088 10313 -1 
6.61668692229e-15 -0.306817727292 0.290313226138 0.90641111696 10316 -1 
4.61106500107e-15 0.285618639677 -0.118307726566 -0.951012762535 10320 -1 
4.61096170025e-15 -0.11830501879 0.285614761855 0.951014264004 10318 -1 
6.61659882606e-15 0.290313920747 -0.306817039496 -0.906411127301 10317 -1 
6.67101304564e-15 -0.0570352577195 0.137685256468 0.988832518442 10319 -1 
6.67129456857e-15 0.137691028683 -0.0570293938319 -0.988832052909 10321 -1 
4.09599296054e-15 0.90704593016 0.375710725496 -0.190024028292 0 1 
4.2781473587e-15 -0.583847794779 0.625925775979 0.517048039834 0 51 
4.71161389095e-15 -0.0211338725508 0.779175634905 -0.626449271211 0 4 
6.58794644739e-15 0.652867385048 -0.550381256709 0.520427372266 1 2 
6.04758914417e-15 0.0550317776425 0.916942573173 0.395206048729 1 3 
9.59737498069e-15 0.648142339854 0.105026917066 0.754241906804 2 27 
4.89256936668e-15 -0.314539942409 -0.759366595826 0.569584934643 2 6 
4.57343847532e-15 0.812333692687 -0.33650870866 -0.476314875604 3 7 
9.17432440694e-15 0.541354264963 0.395215787879 0.742118616407 3 29 
6.8331261909e-15 -0.562211620198 0.269932813989 0.781699667421 4 49 
7.84824263948e-15 -0.760859680834 0.458029691803 -0.459675263102 4 5 
1.05474793264e-14 -0.308429282385 0.23067089045 -0.92285552394 5 22 
4.72152936953e-15 -0.982561182123 -0.183932369873 0.0272471411103 5 6 
8.07718277141e-15 0.451372655822 -0.189394026428 0.872004947422 6 23 
7.45995701528e-15 -0.141275576784 -0.492122024027 -0.85898610284 7 116 
4.37162942546e-15 -0.789651493879 -0.612522643001 0.0355883411663 7 52 
5.64020426725e-15 0.59240126566 0.479115948729 -0.647694872697 8 19 
4.97363262873e-15 0.979446784627 -0.199337374024 -0.0307994707874 8 9 
5.4954150712e-15 0.37770742566 -0.911804988292 -0.161086200301 8 33 
6.68889916219e-15 -0.254352387343 -0.635532243403 0.728974368992 9 13 
7.11041551355e-15 -0.654230267883 -0.743936014672 -0.136168875518 9 10 
7.4823058691e-15 -0.517624248864 -0.277920343655 -0.809212839475 10 35 
5.35939468754e-15 0.23347254748 -0.957397270907 -0.169944212122 10 39 
9.87394705903e-15 -0.867243220564 -0.467904016074 -0.170161770466 11 12 
1.11051600213e-14 -0.535175664965 -0.0478656843319 -0.843383592378 11 80 
8.65922075419e-15 -0.0302765139777 -0.999337178118 0.0202123015335 11 13 
7.59975396697e-15 -0.77548862662 0.605338529711 -0.179395246398 12 18 
9.1177614614e-15 -0.448378242407 -0.510070311026 0.734019910865 12 85 
5.84931266269e-15 0.895157115698 -0.398815114225 0.199098575788 13 16 
7.2873322681e-15 0.521025700471 0.284010083374 0.804904026572 13 34 
1.23097098777e-14 -0.922560303485 -0.163761007571 -0.349377759501 14 15 
7.24969740754e-15 0.632143920142 -0.758505030506 0.158316717136 14 23 
8.72144515209e-15 -0.778947415799 -0.558851763573 0.284474304238 14 17 
1.04940811295e-14 -0.64738330604 0.233684588229 -0.725455972671 15 18 
8.7708869482e-15 0.522492331045 0.810513366721 0.264707095419 15 19 
9.53566820638e-15 0.396277704935 -0.680298412977 0.616569582344 16 19 
7.7073389264e-15 -0.347275084703 -0.936523389924 -0.0482074233936 16 18 
6.06173345342e-15 -0.201144713434 -0.505432571791 -0.839093987364 16 128 
1.13273447293e-14 -0.928312204916 0.371756380037 0.00580035388559 17 20 
1.16463032258e-14 -0.441373265904 0.387695554691 -0.809247673471 17 75 
7.96317696251e-15 -0.223076369879 -0.636678594182 0.738158046025 18 74 
1.11857043377e-14 0.226835576451 -0.9738956895 -0.0085327152319 19 28 
1.241617696e-14 -0.571718554016 0.0167910652281 0.8202779743 20 21 
9.0181674418e-15 -0.117428425801 0.9500335748 -0.28921751601 20 22 
7.56222399383e-15 -0.268076870356 0.960399378753 -0.0759461972094 21 50 
7.81506512779e-15 0.876424339247 0.474637582201 -0.0812375721992 21 60 
1.08096564489e-14 0.16448366351 -0.309440987997 0.936584966453 21 57 
1.25221160355e-14 0.607578015916 -0.298354783861 -0.736093321205 22 48 
1.03060369462e-14 0.951124543843 0.232730795933 -0.202974083874 22 23 
1.15589506841e-14 0.766963388939 0.550888583349 0.329072832002 23 24 
1.41149185457e-14 -0.858134761915 0.436611519645 -0.270139059201 24 28 
1.1650900951e-14 0.0240818005283 0.619311354721 -0.784776090867 24 27 
1.11411423102e-14 -0.316644815305 0.477051150023 0.819852585044 24 108 
8.73628926019e-15 0.712778411796 -0.675842381191 -0.187574015961 25 32 
8.49138970976e-15 -0.00195027298829 -0.999900000676 0.0140066085502 25 26 
7.52566443945e-15 0.707595049746 0.293095771456 0.642965095732 25 161 
8.79312347626e-15 -0.711953102191 -0.67148697974 0.205494565184 26 30 
7.57074574336e-15 0.70339645217 -0.291329033952 0.648352392647 26 36 
9.18237850265e-15 0.96344489468 -0.0369490377283 -0.265346384044 27 30 
8.89419069328e-15 -0.263731239994 0.962740546368 0.0598036238827 27 29 
1.085965989e-14 -0.3298560488 -0.118300044454 -0.936589604123 28 130 
9.32812303944e-15 -0.64247245092 -0.369449989052 0.671368643443 28 33 
9.24004586881e-15 0.673932665254 0.712441522934 -0.195555207303 29 31 
1.13181835075e-14 -0.318627545797 0.495277665522 0.808193368628 29 104 
8.29646254122e-15 0.265893073637 -0.641858629382 0.719248478122 30 33 
9.15008751768e-15 0.963184713478 0.0370755334104 -0.266271689342 31 32 
9.24325007794e-15 0.238613156489 -0.576123400064 -0.781758012078 31 105 
8.17598743723e-15 0.269782756093 0.651312510481 0.709231470118 32 167 
6.90305872459e-15 -0.887052415727 -0.453692468655 -0.0854468000541 33 37 
1.05596593725e-14 -0.301892345786 0.791413675571 -0.531531189748 34 79 
7.63168913663e-15 0.405528529863 0.737620903747 -0.539872219903 34 35 
6.9510900104e-15 -0.357621698371 0.69017107195 0.629103022007 34 127 
8.0156176976e-15 -0.997819733093 -0.00196873129375 0.0659689650379 35 45 
8.14322331405e-15 -0.126516348705 0.94471164089 0.302512031293 35 38 
9.63672718394e-15 0.0900558182882 0.767516914591 -0.634671360162 36 37 
6.2453673991e-15 0.890311604641 -0.368755828487 -0.267141134231 36 40 
7.53455643077e-15 0.0839805214109 0.9945892329 0.061151695181 36 165 
6.7168207024e-15 -0.83031941341 0.549290380863 0.0940731056458 37 39 
7.36738690776e-15 0.0436484555841 0.0780467167436 -0.99599373609 37 129 
7.44713122207e-15 -0.940451623032 -0.337293083336 -0.0422388526055 38 41 
7.37828502901e-15 -0.51304655849 0.257325278504 0.818881511493 38 125 
6.6318024402e-15 -0.640627313876 0.494965401469 -0.587031426812 38 39 
5.94854274284e-15 -0.0129983619296 -0.79416048724 0.607569060349 39 40 
5.3173593004e-15 0.812559204199 0.557908088302 -0.168778270753 40 43 
6.29599987267e-15 -0.319220893586 0.698435904834 -0.640535173068 41 43 
9.39290264474e-15 -0.706988715839 0.660507460479 0.252778263165 41 44 
8.3343614172e-15 -0.284701496914 -0.518167564402 -0.806503213172 41 209 
7.38500105977e-15 -0.044652650796 0.994449718242 0.0952675110694 42 43 
6.75874605232e-15 0.23875253111 0.650630662139 0.72088623955 42 170 
5.65330039132e-15 0.810857347339 -0.524741429122 -0.259146280753 42 168 
9.30950490597e-15 0.166848018818 0.944531779564 0.282880639156 44 45 
9.05681849894e-15 -0.400188304869 -0.442489819694 -0.802528554079 44 206 
7.97844464764e-15 -0.235640505284 0.804627463819 -0.545021280996 45 46 
1.03444360541e-14 -0.427425235843 -0.233291945629 -0.873431471765 46 47 
1.02504309208e-14 -0.852038909022 -0.402115671971 0.335160683654 46 81 
8.65697690119e-15 -0.287887492868 -0.787168611501 -0.54542310963 47 132 
1.00447577092e-14 0.295335640946 0.114152278939 -0.948549480206 47 136 
1.06571983145e-14 -0.290389615827 -0.626213846806 0.723553791427 48 50 
9.98168352205e-15 0.743917007391 -0.450526777889 0.493571786591 48 49 
9.21004106482e-15 -0.316189843495 -0.641984397163 -0.698484084765 48 106 
8.13093487158e-15 -0.999712401775 0.0239630944322 0.000940128536414 49 56 
6.91361274285e-15 0.453975478356 -0.889066044718 -0.0588883110681 49 53 
6.93430887429e-15 0.0588520851895 0.0963281325716 0.993608234137 50 63 
5.53615993616e-15 -0.998904595585 -0.0142515665118 0.0445701892573 50 55 
6.71515985772e-15 -0.156635366074 -0.594360812656 0.788796923468 51 53 
7.22052311876e-15 -0.165477215901 -0.920858619845 -0.353039223423 51 52 
9.25263797991e-15 0.0414513079208 0.431371396381 0.901221674981 52 119 
1.02512758171e-14 -0.128213204826 -0.793007636154 -0.595567177664 53 120 
8.13334850444e-15 -0.676817315491 -0.734495704222 -0.0493394561255 53 54 
9.1381975447e-15 -0.429932552305 0.444765773608 0.785710765546 54 64 
9.14267571384e-15 0.327453939496 -0.942794605796 -0.0625479719149 54 56 
9.24061376812e-15 -0.0616583752246 -0.656564457778 0.751745540424 55 56 
6.92785154002e-15 -0.36443539983 0.0821516797758 0.927597941384 55 70 
7.64605962187e-15 -0.467574497716 -0.878242191807 0.100323185834 55 59 
1.14355645267e-14 0.775749366968 -0.431529001235 0.460429843453 57 76 
7.02294848886e-15 -0.864041031872 -0.487304669425 0.126361601753 57 58 
6.47647017744e-15 0.158265901227 -0.773900353393 -0.613212970775 57 62 
1.07424716906e-14 0.00654304054732 -0.83377184718 0.552070371846 58 61 
9.71020917999e-15 -0.300961350268 0.235589886412 -0.924077740812 58 60 
6.02727667813e-15 0.533575376159 -0.538689024685 -0.65200571519 58 66 
9.42643901327e-15 -0.259167689491 0.293535694747 0.920146132217 59 69 
6.95816005082e-15 0.727272039769 -0.685648612148 0.0310058192725 59 60 
7.87909206941e-15 -0.458954011013 -0.0202003441511 0.888230354059 61 291 
8.97754876428e-15 0.773155693547 -0.434619030328 0.461883721311 61 88 
8.22067687762e-15 -0.708000905588 0.127761171186 -0.694558709415 62 150 
5.06807737468e-15 -0.914446306257 -0.184283969749 0.360315655316 62 71 
8.15732123e-15 0.271016227738 -0.857682453004 0.436956535723 62 63 
8.66256420049e-15 0.423943884796 0.880158020814 0.213526206683 63 109 
5.67068913268e-15 0.965510343268 -0.00704234427521 -0.260269441984 63 68 
8.57955920335e-15 0.459238988968 0.825892225691 0.327110963673 64 118 
9.06109819329e-15 -0.940831502565 0.3244628299 0.0977750264364 64 276 
6.93773153795e-15 -0.0945683666622 0.859275582334 -0.502695034421 64 67 
6.76150403591e-15 -0.404935033448 -0.887183922599 -0.221206478586 65 267 
5.71443572298e-15 0.593180126178 0.290174739027 0.750956695648 65 67 
5.31351143811e-15 0.567052250977 -0.711310813832 -0.415317554152 65 68 
5.56008099709e-15 -0.424691435711 -0.100889651355 0.899699095633 65 311 
5.09033002838e-15 -0.562715989844 0.496871394016 -0.660658408395 66 69 
7.31638185086e-15 0.354706189651 0.306382442722 -0.883353450106 66 292 
3.8051405935e-15 -0.589615430237 -0.777684631799 -0.218083144442 66 71 
7.10688514172e-15 0.840546095831 0.298454942243 -0.452113822211 67 72 
7.54101279371e-15 -0.429659103454 0.729149168403 0.532667386871 67 70 
3.96455321162e-15 0.177585458378 -0.865976248052 0.467491756913 68 71 
4.09837892975e-15 0.772529198275 0.0747647521257 0.630562343985 68 70 
9.30435709536e-15 -0.83382928868 0.006495113024 0.551984176264 69 73 
5.78365516979e-15 0.423747071143 0.905275763732 0.0302359272469 69 70 
5.01618080231e-15 -0.336285332224 -0.28068664729 0.898958943092 71 298 
8.70528618444e-15 0.8800588397 -0.474638844549 0.0146426060464 72 277 
8.06988426985e-15 0.361413275559 -0.78308626946 -0.50611889792 72 73 
7.52624102579e-15 0.163303806481 -0.00883091533639 -0.986536305324 72 307 
6.94922137631e-15 0.00779015843913 -0.43233002287 0.901681797951 73 297 
1.03378347319e-14 0.764356625146 -0.614768728264 0.194469432928 74 84 
1.22776744711e-14 0.939044529586 0.279335148581 0.200417679414 74 75 
8.10590115995e-15 0.228363748221 0.581672429382 0.780709410341 74 153 
1.1184104646e-14 -0.328042259842 0.938404402147 -0.108560829905 75 82 
1.18627591558e-14 0.847844501256 -0.214992733863 -0.484703853993 75 76 
8.87260771063e-15 0.293303636639 0.826937971822 -0.47973593517 76 87 
8.49786314057e-15 0.166597756057 0.582820107405 0.795340122263 76 152 
9.98674920864e-15 0.110089401028 -0.940598260791 0.321177887748 77 78 
7.17491209179e-15 -0.647142628175 -0.733822122048 0.206667636539 77 96 
7.41155397583e-15 -0.335700847935 -0.103539876293 -0.936260879623 77 133 
9.40155929324e-15 -0.881813752247 0.428829931631 -0.196238110683 78 80 
1.36141772216e-14 -0.182154692637 -0.84869477675 -0.496524766621 78 81 
1.13482672056e-14 0.283704973836 -0.482787803208 -0.828509158003 79 126 
1.19469380165e-14 0.373104875691 0.755326532477 0.53877136252 79 80 
1.21741497016e-14 0.892456662616 -0.395265762568 0.217453632514 79 81 
8.20831010872e-15 0.828998126511 0.543426490188 -0.13209752459 80 86 
1.38946451497e-14 0.331855995724 0.188590466785 0.924286337636 81 142 
1.0645395128e-14 0.607872658987 0.535499595766 -0.586285777919 82 91 
1.14419148623e-14 0.9579321126 0.198077051476 0.207681364904 82 84 
1.11917426959e-14 0.751998724121 -0.121230512503 0.64792058291 83 84 
1.1199208814e-14 -0.0502164100508 0.482467244379 -0.874473367384 83 89 
1.21353360864e-14 0.583842341053 -0.207890387506 -0.784799151106 83 86 
9.61723925938e-15 0.079926173725 0.683074451747 0.725962189183 83 145 
1.11711436235e-14 0.935105148349 -0.244578007521 -0.256437048355 84 85 
1.25262172232e-14 0.442055508397 -0.0257028774524 0.896619367171 85 86 
9.7472363036e-15 0.596859711809 -0.749483491828 0.286414000873 86 98 
8.84954625456e-15 0.956638556992 0.290226312041 0.0247256764162 87 88 
9.55148247457e-15 0.512025997747 -0.858009527604 -0.0406082278971 87 92 
6.02811628532e-15 -0.161384031255 -0.568425981093 -0.806750951952 87 262 
8.6328005699e-15 -0.448956356725 0.892515796225 0.0430551186733 88 90 
7.01252911249e-15 -0.770125132227 0.176074301175 0.61311101864 88 287 
6.03512548229e-15 -0.960670671067 -0.255705556775 -0.108289103727 89 93 
1.0353865407e-14 -0.552128027602 0.74614100314 -0.372059463753 89 97 
7.67107895999e-15 -0.0838855690583 -0.503893552299 -0.859682789903 89 148 
6.18334942333e-15 0.565582943001 0.459688344342 -0.684691580686 90 99 
9.53769270235e-15 0.99210309513 0.124366897762 0.0162580249363 90 92 
9.84341006021e-15 -0.558050033357 0.26444360024 -0.786542905735 91 93 
1.2249107804e-14 0.821424985412 -0.405070555977 -0.401470843301 91 92 
6.67490478094e-15 0.642894353708 -0.306721499637 0.701860934681 92 94 
5.89167275564e-15 0.598499796756 -0.299709588675 -0.742948286047 93 94 
7.25827810297e-15 0.443839732578 -0.814522762968 0.373575909812 93 346 
5.7103881225e-15 0.048790310715 0.493172940596 -0.868562004835 94 354 
4.93377994861e-15 0.211542725876 0.51373651492 0.831459240352 94 328 
7.24648112763e-15 0.315520446867 0.0799013551132 0.94554884647 95 96 
8.94265032155e-15 0.795087046685 -0.0797168217549 -0.601233579005 95 338 
7.33144065396e-15 0.597126494591 -0.754981351818 0.271003889021 95 102 
7.39075751602e-15 0.679064484043 0.730808034791 -0.0692173590686 95 135 
9.04183361278e-15 0.997475683035 -0.0226222641955 0.067308951233 96 98 
8.52810167793e-15 0.377749485286 0.896015154969 -0.233371310217 97 348 
1.11785517494e-14 0.343016303706 0.0782099701868 0.936067847945 97 336 
1.00477965978e-14 -0.507944179901 0.095385029381 0.85609252203 97 98 
7.46535574103e-15 0.519115493586 -0.845670332842 -0.123938664148 99 293 
7.71278201271e-15 -0.407485532856 0.404009636674 -0.818982145097 99 351 
5.3466014321e-15 0.771824290367 0.635018897503 -0.0322221137367 100 102 
5.08877486795e-15 0.0771924858524 -0.0982534015307 0.992163085997 100 101 
9.20825285412e-15 0.0256179734676 -0.971735295746 0.234679002973 100 137 
5.5591589394e-15 0.437639943888 0.480598454177 -0.759931842573 101 249 
5.96593313077e-15 0.0180822206159 0.943877374473 0.329800750842 101 141 
6.43238737209e-15 -0.390755763981 -0.449396702404 0.803338370044 102 356 
6.48244274265e-15 0.381883929168 -0.922012970393 0.0636925982404 103 105 
5.81560490556e-15 0.628386906769 0.767131035936 0.128995616609 103 191 
6.45036475854e-15 0.86576110085 -0.0307874266896 -0.499509610131 103 110 
1.08428287624e-14 -0.738040547375 -0.384744645434 0.554317335323 104 105 
1.11982864708e-14 -0.860013330291 0.3019348587 0.41135436405 104 112 
1.09101747368e-14 -0.181303848494 -0.178478337183 0.967095857543 104 107 
9.13652015382e-15 -0.90542424944 -0.385275424608 -0.17824078018 105 164 
8.51948164283e-15 -0.568761862348 0.816316259512 -0.100686187702 106 122 
1.00753849216e-14 0.133961913895 0.305219066559 -0.942812561984 106 109 
9.58935682155e-15 -0.949739977883 -0.212038293288 0.230290548199 106 108 
1.15011121197e-14 0.905442389005 -0.41988541875 -0.0622118583136 107 111 
9.29360652603e-15 0.20017666724 -0.958052641299 0.205096168645 107 108 
1.05184211474e-14 0.625110412788 0.202253277919 0.753877034665 107 176 
1.16522253527e-14 0.638502392664 -0.133498849066 0.75795300109 108 131 
1.11472968241e-14 -0.712764565905 0.102964596852 -0.693804702625 109 182 
8.78278767785e-15 -0.64019251244 0.648655405702 0.411581962275 109 271 
6.8069603628e-15 0.0399664848552 -0.83812440113 -0.544013022196 110 186 
6.54319342823e-15 0.881344919703 -0.277340522419 0.382509303335 110 113 
7.60879452914e-15 0.0597184835101 -0.962200004364 0.265715739711 110 112 
1.06694882816e-14 -0.931449850227 -0.271739483308 0.241989317375 111 121 
9.24847419998e-15 0.0174926322875 -0.530721891766 -0.847365494587 111 387 
1.01096073715e-14 0.0310319681104 -0.278952751011 0.959803302588 111 112 
1.00384327414e-14 -0.945367790836 -0.111563859304 -0.306322126767 112 116 
6.41147381431e-15 -0.228838284737 -0.729628564861 -0.644418495062 113 197 
7.25126001739e-15 0.732719590518 0.674834354849 0.0878669174739 113 115 
6.08436069228e-15 0.809734153156 0.200234776144 -0.551576500257 114 115 
8.10697885196e-15 -0.0332971723782 0.627141263538 0.778193506706 114 155 
9.78687669445e-15 0.00937963657058 0.884884224281 -0.465716579087 114 124 
6.16717982044e-15 -0.266521876574 0.907383252629 -0.324994957125 115 116 
9.15936693924e-15 0.741581045964 0.33241520486 -0.582715783075 116 123 
1.03015081944e-14 0.50345801206 0.830407838256 0.238647967215 117 124 
8.5916591311e-15 0.696093981702 0.438547033018 -0.568444956411 117 275 
8.20903083778e-15 -0.65342784486 0.755901839148 0.0405519560006 117 119 
8.85682193095e-15 0.814033496896 0.215707748371 -0.5392769541 118 120 
9.05621608411e-15 -0.795864651552 0.572766891429 0.196309817616 118 274 
7.01454682211e-15 -0.561382042849 0.00168144934364 -0.827555058407 118 266 
1.12906965024e-14 0.193935033391 0.860916900653 -0.470331046172 119 120 
1.12521710915e-14 0.70539319153 0.667111549911 0.239546708009 119 123 
9.18198791518e-15 -0.689876430815 -0.0347935200581 -0.723090534559 120 122 
9.9517618717e-15 -0.372325593186 -0.880943937679 0.292081206732 121 122 
9.0106134233e-15 0.0344032359186 0.547337728948 0.836204417489 121 377 
1.02691816851e-14 0.637128846268 -0.0911245314812 0.765351653174 121 123 
9.0900155994e-15 -0.243829596617 -0.164232855864 0.955811015248 122 265 
7.63554616623e-15 0.706956620901 -0.706893090749 -0.0226824693619 123 124 
8.93217593134e-15 0.0339693741528 -0.592432933277 -0.804903286854 124 156 
9.36563769784e-15 0.541627223835 0.525453549591 0.656154339789 125 212 
8.45784744749e-15 -0.1239198872 -0.989237945138 0.0777955619234 125 127 
9.49402350712e-15 0.822621997924 -0.562905211126 0.0801920932483 125 129 
9.22179879681e-15 0.276975242892 -0.748630835729 0.602359184059 126 127 
1.2102003039e-14 -0.566113667704 -0.0222397519397 -0.824027128602 126 139 
9.1767774487e-15 -0.819073935046 -0.18460330991 0.54317539239 126 147 
6.96118271823e-15 -0.874587886108 0.478990523536 -0.0752602673125 127 128 
7.75119780413e-15 0.227044333401 0.646938994804 -0.727956597382 128 154 
1.18777955311e-14 -0.261750161745 0.960842453427 -0.0909320214112 128 130 
1.13588441587e-14 -0.0493622327353 -0.815497264671 -0.576652045253 129 213 
9.7852470002e-15 0.888303131721 0.459249663663 -0.00270048137234 129 130 
1.47641170881e-14 0.556698101532 -0.555638850905 -0.617537602997 130 131 
1.35757268063e-14 0.358824974682 0.813593802544 0.457503838243 131 174 
1.37495670736e-14 0.410957812967 0.319804164836 -0.853720663985 131 178 
9.67696989225e-15 -0.497096093092 -0.676197053164 0.543739845445 132 140 
1.01571275639e-14 -0.787977547702 -0.599787489721 -0.139091162521 132 235 
7.556349299e-15 0.0927655855259 -0.961564993887 0.258432406391 132 210 
9.66631360885e-15 -0.777588571492 0.495767415379 -0.386743692042 133 134 
1.22109873642e-14 -0.126568165825 0.921596109956 -0.366934748306 133 142 
1.01762067962e-14 0.34225206235 0.559536954362 -0.754839004372 133 135 
1.18959360604e-14 -0.517296640452 -0.481393844789 0.707576251705 134 137 
1.10145204617e-14 -0.753892104849 -0.656014039494 0.0359482159932 134 138 
7.85431211491e-15 -0.892381415515 0.388643820279 -0.229371729299 135 137 
8.14796137407e-15 -0.671710227299 0.33870939705 0.658848476428 135 144 
9.38156941791e-15 0.483590599409 -0.773943702398 0.408841384503 136 138 
1.47070216275e-14 -0.327625898862 -0.823435630157 -0.463265618606 136 140 
1.37490670921e-14 0.896192798548 0.436110391762 0.0815241929045 136 142 
8.0833912083e-15 -0.0766284360905 -0.020885299579 -0.996840953735 137 141 
1.14434896596e-14 0.572318264046 0.465876164299 0.674841614142 138 238 
1.31979823537e-14 0.431000954962 0.797214895604 0.422713362751 139 143 
1.43703346781e-14 0.56321232172 0.165243023186 -0.809621284275 139 146 
1.41482925181e-14 -0.654235546451 0.556808181782 0.511801229444 139 142 
1.14376998897e-14 0.65415864998 0.209650397607 0.726720834598 140 242 
8.94779803688e-15 0.835295235103 -0.354146210525 -0.420550034817 140 143 
9.58926983451e-15 -0.376135373427 0.219169587651 0.900270444203 141 250 
5.86524162037e-15 -0.73895651983 -0.63053788243 -0.237413648768 141 239 
8.33015980814e-15 -0.0310432456569 0.954714408618 -0.295899839263 143 221 
1.32156404032e-14 0.115553603382 -0.434147201468 -0.89340000683 143 412 
9.37015532e-15 0.0585793954267 -0.896604255187 0.438941071229 144 146 
8.91115271463e-15 0.0655276192542 0.0259156667084 0.997514164979 144 248 
8.07314970499e-15 -0.682273682067 -0.727407359682 0.0733563619585 144 335 
1.15887417251e-14 -0.506229593337 0.821505011751 0.262414013531 145 151 
8.50893188987e-15 -0.779385058769 -0.626446204692 -0.0111392456442 145 147 
9.13078120121e-15 0.000383183593265 -0.906965885893 0.421203911421 145 148 
1.27584069247e-14 -0.0358433802197 -0.571342468805 -0.819928677041 146 408 
9.6457226821e-15 0.943397640794 0.130907363474 0.304736203186 146 147 
1.04834828478e-14 0.95240074333 -0.226416020935 -0.204128904297 147 149 
7.49966553309e-15 -0.653821413504 0.268406380576 0.707442982939 148 326 
9.92502165433e-15 -0.559236413014 0.647742457307 -0.517382202401 148 341 
1.25876421945e-14 -0.546985506839 -0.831857756752 -0.0939123412503 149 151 
1.00084130412e-14 -0.24445586459 -0.54196086771 -0.804064517398 149 398 
1.039950954e-14 0.533278444825 -0.71355173298 0.454376522992 149 154 
1.11668168466e-14 -0.620218743622 0.780271753648 0.0806517235997 150 152 
7.79352209905e-15 0.397946295819 0.279383638651 -0.87383266596 150 264 
1.00425907298e-14 0.198731668297 0.979851841467 -0.0199020800479 150 179 
9.49572274507e-15 -0.43282015263 -0.469822555906 0.769372134561 151 329 
1.08015231091e-14 -0.800061398869 0.324989939215 -0.504265106317 151 153 
1.01490833664e-14 -0.990633680384 -0.0603039646758 0.1225085431 152 153 
8.5135730034e-15 -0.201141138012 -0.513586506903 0.834128972358 152 261 
9.4275759567e-15 0.346137342811 0.937398496083 -0.0383796749903 153 154 
1.19609677758e-14 0.337971291114 -0.940010179176 -0.0464356482485 154 180 
9.29563246223e-15 -0.493435241382 0.869352218925 0.0273565716371 155 158 
9.01277460209e-15 -0.0139101217588 -0.817496403021 0.575765698492 155 156 
6.29183862874e-15 -0.706029227658 -0.694702030633 -0.137520246968 155 200 
8.97944942635e-15 -0.582561800909 -0.106317676271 0.805802891428 156 157 
7.12541294402e-15 -0.673967256131 0.157397394721 -0.721799278054 156 382 
8.39220787086e-15 0.577625842293 -0.795323941805 -0.183870100633 157 160 
8.02971672841e-15 -0.604871018578 -0.795718992065 -0.031021549785 157 273 
7.54003703856e-15 0.59328817944 -0.164428892519 0.788017941066 157 391 
8.88096564537e-15 -0.550224368754 -0.179961029056 0.815393875406 158 159 
8.25353428214e-15 -0.786591905536 -0.601960745859 -0.137537029887 158 199 
9.28230631641e-15 -0.0830272961029 -0.771208132579 0.63114537497 159 160 
7.03216683994e-15 0.110913492008 0.32789333698 0.938181302763 159 454 
7.77402844658e-15 -0.852809792967 -0.520779680923 0.0387811933442 160 280 
8.00873488033e-15 -0.126302926744 -0.445075262343 -0.886541359185 160 455 
9.8068281165e-15 -0.606977681091 0.55954646279 -0.564345506437 161 165 
6.58960186632e-15 0.89624369264 0.37123667923 -0.242756197445 161 163 
8.42793703885e-15 -0.775194684678 0.62255027178 0.10725837941 161 167 
6.24144285229e-15 0.938589493782 0.248858156356 -0.238996611225 162 172 
6.84055783423e-15 0.578512008859 -0.443782127649 -0.684383868005 162 166 
6.50325055906e-15 0.376166025295 0.908144174373 -0.183775079831 162 167 
6.19234567176e-15 0.521724176545 -0.607583283837 0.598870968415 163 168 
5.89647668228e-15 -0.230350240984 -0.960433468299 0.156544943867 163 173 
1.14031515928e-14 -0.594033450306 0.409189358733 0.692595357057 164 167 
9.17723336239e-15 0.00798239611604 0.104052136949 -0.994539810238 164 177 
9.28377619507e-15 0.169309308699 0.984624738905 0.0429939707933 164 166 
7.558421143e-15 -0.915148424508 -0.341532421833 0.214147066191 165 168 
7.64269340999e-15 -0.043413416751 -0.0752395955735 0.996219995033 165 217 
9.18528090467e-15 0.138137875278 0.769302675802 0.623771849651 166 185 
6.316039273e-15 0.578582582335 -0.809129206334 0.102723526397 166 192 
6.8396322742e-15 -0.813457985049 -0.261066825718 -0.519740530525 168 169 
1.00200023072e-14 -0.0862986643526 0.920897443714 -0.3801321332 169 171 
1.03487914969e-14 -0.596815282528 0.657731654735 0.459565652437 169 170 
1.21389543014e-14 -0.0207719196251 0.05231634062 -0.998414507036 169 208 
8.70613482384e-15 0.369908422286 -0.43966699095 0.818450179419 170 207 
9.65515770256e-15 -0.0344126912823 0.551188521156 0.833670786837 171 465 
6.87597599138e-15 -0.74130930835 0.225123828434 -0.632281401928 171 173 
7.86108678439e-15 -0.733869008692 0.672971862352 0.0924399835832 172 173 
7.34176882033e-15 -0.24948819556 0.655630340371 0.712674187172 172 202 
1.08156222523e-14 -0.902978840265 -0.428588902124 0.0306719254356 174 219 
1.00925268873e-14 -0.524377327847 -0.645075854168 0.555792731519 174 183 
1.29598762643e-14 0.0306580141442 0.996932120864 0.072016890784 174 175 
9.97179222243e-15 -0.607759574385 0.251975486544 0.753084758792 175 378 
1.04108952641e-14 -0.505022002485 0.638659351836 -0.580574723287 175 176 
1.2315116168e-14 -0.951311159467 -0.305190309263 0.0431966781852 175 218 
9.30767739874e-15 0.899863160241 0.414522694045 -0.135710091601 176 177 
9.16073268157e-15 -0.770483413554 0.536873789176 0.34368858569 176 380 
1.09083921703e-14 0.616710867059 -0.565636369162 0.547469820476 177 216 
9.40154337109e-15 -0.167531609527 -0.965109211378 -0.201239583387 177 184 
1.47872307178e-14 -0.1058068107 -0.789145818035 0.605023798447 178 180 
8.63124425968e-15 0.986708192876 0.158616703663 -0.0353225626318 178 182 
1.00241868911e-14 -0.441992670469 -0.862032210026 -0.248078512027 178 183 
9.89829672756e-15 -0.958185820154 -0.260901525067 0.117517353075 179 180 
7.48619761879e-15 -0.363860415173 0.0116775619469 0.931380283674 179 260 
1.04988594367e-14 -0.453829848217 0.682964641508 -0.572361570441 179 182 
9.44567908873e-15 -0.410489715786 -0.228319305822 -0.88281849087 180 181 
8.75128245803e-15 -0.556623737518 0.315648848737 -0.768463284173 181 397 
7.21375952828e-15 0.0576190813729 -0.575072913976 0.816070576037 181 183 
7.56232465411e-15 -0.0764536375394 0.101890020331 0.991853449388 181 424 
7.36519792143e-15 0.724463495137 -0.631824614168 -0.275590821954 182 270 
6.77790791826e-15 0.188454219175 -0.926416287336 -0.325941512902 183 383 
7.28177195374e-15 -0.727862019831 0.142280229063 -0.670800429714 184 211 
8.39543603201e-15 -0.12680378063 -0.775090084866 0.618996091716 184 185 
6.38557774643e-15 -0.750071922745 0.564138313976 0.345166732774 184 187 
9.29818508782e-15 -0.823535832905 -0.558971476865 -0.0966417092821 185 203 
9.93161474249e-15 -0.536063925348 0.843373446411 -0.036833379283 185 189 
7.31790338974e-15 -0.843113126951 -0.517692830677 0.145445481977 186 190 
9.04629924053e-15 -0.746921492125 0.66412236935 -0.0324000482998 186 195 
6.51506673366e-15 -0.0483501784291 0.627959220617 -0.776742864459 186 386 
6.53103382178e-15 -0.0364863631245 0.391132919167 0.919610670257 187 479 
7.22599404726e-15 -0.863154615013 -0.493764016824 0.105646610318 187 379 
6.70742363901e-15 -0.251333640781 -0.688160288433 0.680637068073 187 188 
5.79695554978e-15 -0.53654411493 0.379472854981 -0.753737862301 188 193 
5.15972959638e-15 0.033833244948 -0.40037256173 -0.915727646929 188 498 
7.00322243555e-15 -0.709772398241 -0.0500028608648 0.702654151486 188 189 
9.29233039461e-15 -0.862644962156 -0.495967498662 -0.0992970771848 189 205 
1.12051325724e-14 -0.746913822567 0.367469766351 -0.554153148937 189 194 
9.15601993575e-15 -0.738506779949 0.673366034099 -0.0344371905305 190 196 
7.61532969626e-15 -0.712449213613 0.345817147844 0.610595298278 190 191 
8.4630614101e-15 -0.886921078829 -0.0303182112478 -0.460924946162 190 193 
9.26025188275e-15 -0.978380268583 0.0877724493449 -0.187264644774 191 192 
8.79373345179e-15 -0.616990901987 -0.188441497059 -0.76407593147 192 194 
5.06827106507e-15 -0.601973668195 0.792964785759 0.093992294078 193 201 
7.66733805269e-15 -0.971225064629 0.203798021196 0.123240579331 193 194 
6.18132323168e-15 -0.728500332246 -0.6814177586 0.0704067055227 194 204 
1.08406386237e-14 -0.851957874182 0.0446324174261 -0.52170463668 195 197 
1.06243914567e-14 -0.881680088736 -0.450878028783 0.139101489165 195 196 
9.73547490985e-15 -0.707558938458 0.0753636681352 0.70262412863 195 198 
9.17510738726e-15 0.438582400603 0.696029098494 0.568497116906 196 201 
8.09169146619e-15 -0.668699471886 0.07378111422 0.739863070767 197 200 
1.0530932968e-14 -0.0679810480395 0.565399556137 0.82201089958 198 439 
1.06970298395e-14 -0.730902002689 0.0303936626362 -0.681805315128 198 200 
7.96629668338e-15 -0.206615716853 0.696133456001 -0.687537749498 198 381 
1.02677095129e-14 -0.855806094238 0.515508253677 -0.0429787093315 199 200 
1.00059562088e-14 -0.241464704706 -0.406663279451 -0.881090105226 199 441 
7.11312080929e-15 0.286761662502 0.957954870296 -0.0094981784779 201 513 
6.87100203528e-15 -0.155245980735 0.522638977826 0.838300175548 201 512 
9.56261106405e-15 0.595512391977 0.00424375007288 0.803334912466 202 457 
1.11062611847e-14 -0.88994615333 0.0187401416155 0.455680426686 202 203 
1.18036585005e-14 -0.802438218259 0.00163788421439 -0.596732958041 203 466 
1.29404321327e-14 -0.904010963044 0.419219862862 -0.0837787877539 203 205 
1.03450387796e-14 -0.495335348738 0.632226705956 -0.595761936151 204 205 
6.52365690571e-15 0.312660085797 -0.947775342939 -0.0629727724261 204 514 
7.09242158698e-15 -0.203308963098 -0.492521519364 -0.846219840519 205 502 
1.10773060379e-14 -0.948762599409 -0.310735189113 -0.0573861674006 206 227 
1.08819691953e-14 0.387884735517 -0.392905771392 0.833768844921 206 210 
1.23587945703e-14 0.898651604605 -0.391707271406 0.197460646885 206 209 
9.71385437596e-15 0.915236365219 -0.354336868923 0.191801405372 207 226 
1.12005331689e-14 0.63873066424 -0.709560439807 -0.297568682525 207 208 
8.68153466172e-15 0.170951781479 -0.959885426041 0.222250888151 207 209 
1.33222911795e-14 0.0540401390143 -0.745213944008 -0.66463210954 208 461 
9.41250156814e-15 0.656789918775 0.277882299489 -0.701005299713 208 215 
9.58172509526e-15 0.756577913876 -0.0862419710161 -0.648191470686 209 214 
1.08572219937e-14 -0.941997523165 -0.153602645973 -0.298407261141 210 229 
7.86111388442e-15 -0.85325002908 0.16825025815 0.493615476365 210 220 
1.04853213187e-14 0.399427206311 0.819842183128 0.410264185156 211 216 
7.86520704157e-15 -0.105473026478 -0.319567966549 -0.941674973354 211 483 
1.0178942145e-14 0.850646415896 0.495806759337 0.174860894768 211 464 
1.06812804143e-14 -0.901498297746 0.327898408018 -0.282459648765 212 213 
9.91667635822e-15 0.934881136271 0.348533497212 0.0672433072196 212 214 
1.02868755795e-14 -0.527947164639 0.198064139792 -0.825858576197 212 221 
1.23582802739e-14 -0.80705453269 0.286516998168 0.516305133643 213 219 
9.6964949609e-15 -0.0933685741725 -0.951335905948 0.293670399275 213 217 
8.54841286275e-15 0.0555287444016 -0.945558550415 0.320679881318 214 215 
1.06394575153e-14 0.23462424726 -0.357197170962 0.90408055153 214 220 
9.61220657047e-15 -0.15697757537 -0.869973020465 -0.467445167365 215 460 
8.6869239556e-15 0.939989770421 0.333248351556 0.0732445744663 215 217 
1.03832791518e-14 0.731182034963 -0.554226413876 -0.39775107028 216 217 
1.18484881906e-14 0.426456583032 0.760586865413 -0.489532841544 216 218 
1.09493375704e-14 -0.42811614096 0.898559123017 0.0964783514123 218 219 
8.05769779959e-15 -0.245113871888 -0.569055442149 -0.784917252689 218 480 
6.91083336472e-15 -0.648266256346 0.24053743502 -0.72242134744 219 224 
8.44428123487e-15 0.256294022614 0.368662317569 0.893533138489 220 222 
1.03611968641e-14 -0.615318850621 -0.539593837299 0.574648764742 220 221 
1.20492711965e-14 -0.0998490388299 0.0269414184424 0.99463778805 221 223 
6.75121281967e-15 0.711493639699 0.697118147859 -0.0883350926523 222 223 
7.00442319192e-15 0.83172339315 0.23247414951 0.50417454031 222 225 
7.16330314996e-15 0.159412653503 0.86428478775 0.477073800965 222 541 
9.1123620659e-15 -0.0257225573753 -0.703319887329 0.710407971612 223 405 
8.64459919367e-15 0.667718623344 -0.234497504934 -0.706514515222 223 224 
8.83538611043e-15 0.124093462789 0.623973742589 -0.771529377958 224 406 
7.27560308856e-15 0.0268962090796 -0.807887906704 -0.588722111135 224 428 
7.65073733047e-15 -0.311974685277 0.909837691823 0.273618658509 225 546 
6.93403043047e-15 -0.222891358223 0.567894422066 -0.792348009284 225 243 
7.92759884965e-15 0.840991536137 -0.175940368793 -0.511642670987 225 228 
1.00380541607e-14 0.358767255409 0.571409279521 0.738090436006 226 233 
1.03226863151e-14 0.171613456708 0.96859144568 -0.179942859908 226 227 
1.1560917579e-14 -0.145103440964 0.496131546082 -0.856036494784 227 229 
9.27706185104e-15 0.218450677 0.975337251389 -0.0315681448986 228 234 
9.62956083506e-15 -0.3482593209 -0.360566694361 -0.865278628144 228 229 
1.15488022004e-14 -0.69219710155 0.603608030736 -0.395626740549 228 237 
1.23717696426e-14 -0.691204336808 0.609463077854 -0.388318582495 229 236 
1.04446245248e-14 -0.18344636707 0.636052488957 -0.749522956086 230 232 
1.03642225045e-14 -0.471458282011 0.806369300099 0.357065316408 230 234 
8.7300711527e-15 0.46904726293 0.24136885366 0.849550317298 230 573 
8.18431955507e-15 0.863246607573 0.0480315855344 -0.502492050986 230 538 
8.59894597172e-15 0.799449839167 -0.587960976767 0.123214627603 231 458 
1.14869393024e-14 0.21845259977 0.971220833673 -0.0949134020701 231 232 
7.0415830877e-15 0.473639166614 0.569637770278 0.671698407414 231 259 
1.22552103081e-14 -0.466295155788 0.763673359178 0.446510725706 232 233 
1.1309484822e-14 -0.896585966372 0.428485678995 -0.111953685964 232 459 
1.00960348435e-14 0.124469178719 -0.547307784935 0.827624076558 233 234 
1.04472244307e-14 0.781980342982 -0.462779883705 0.417542240293 234 579 
9.13851459701e-15 -0.050945721109 0.390490884182 -0.919196063346 235 244 
1.20515795926e-14 0.123582833073 0.97498062657 -0.184770293019 235 236 
1.10552825418e-14 -0.17923835831 -0.552893722921 -0.813745747801 236 237 
1.1430238938e-14 -0.84495201978 -0.422987361088 -0.32731907465 237 576 
1.13588757257e-14 -0.0279582797957 0.50122918619 -0.864862785361 237 245 
8.12137049489e-15 -0.0276621972783 0.0217330289156 -0.999381047597 238 239 
9.9273340536e-15 0.1281109662 0.954694737261 0.268599216279 238 241 
1.21573385051e-14 -0.0904356926057 -0.513239487589 -0.853467406456 239 246 
9.91898347638e-15 -0.865911484141 -0.478974430184 0.144155460746 240 241 
1.03138132853e-14 -0.777451302042 -0.212701625714 -0.591884694322 240 582 
8.87246552942e-15 0.616422331151 -0.599819674729 0.510137106537 240 244 
1.11934284279e-14 -0.00759949790612 -0.291995524951 0.956389492331 241 247 
1.26452447777e-14 -0.571922255127 0.632258629053 -0.522641330243 241 242 
9.96184395906e-15 0.639444670413 0.695006203445 -0.328750499092 242 244 
8.61819552905e-15 -0.710134110746 0.402571523912 0.577620734471 242 407 
8.3921575128e-15 0.0637629491842 -0.261394204596 -0.963123749118 243 564 
7.62737330144e-15 0.800578858117 -0.110218186442 -0.5890037719 243 245 
6.9154708095e-15 0.582125172003 0.765064799627 -0.275329142104 243 404 
8.80424600884e-15 -0.155201292314 -0.985537669369 -0.0680298546131 244 245 
1.00224209648e-14 -0.777289122022 -0.213804709559 -0.591700234035 245 578 
9.79627253851e-15 0.596733108779 -0.0165882922317 -0.802268300164 246 252 
8.05563009774e-15 0.770539232889 -0.0529789419166 0.635186997893 246 254 
7.04317844361e-15 -0.104787698375 -0.923432732008 0.36917682447 246 247 
5.80754934614e-15 0.815318974637 0.253191354771 0.520719797459 247 587 
6.7523972472e-15 0.604530658692 -0.261395938499 -0.752472488559 247 256 
1.12161680866e-14 0.0237692856011 0.708038921968 0.705773268154 248 420 
7.35205631444e-15 0.685569850547 0.727978419086 -0.00643438935521 248 334 
5.92651136523e-15 0.904018255956 -0.397941827622 0.156183528986 248 250 
8.8734547785e-15 0.0927172850865 0.82260769041 -0.560999191376 249 365 
4.17141028646e-15 -0.775982654932 -0.630546820421 -0.0161748725435 249 357 
7.46955381189e-15 -0.217784716459 -0.971666932735 0.0918323968264 249 250 
1.17960941581e-14 0.286329143524 0.593517472724 0.752165295092 250 251 
9.48306630486e-15 0.78737314336 0.60380869246 0.124332602422 251 252 
6.7698599831e-15 -0.635271739148 0.707975983716 0.308544687074 251 419 
6.62057489767e-15 -0.0319541037704 0.531323670356 -0.846566059189 251 366 
8.02997599319e-15 0.569622997015 -0.0457946637838 0.820629325604 252 253 
7.33871288302e-15 0.402401276555 -0.852491635553 -0.333663339219 252 258 
7.60068263477e-15 0.0193683519591 0.653117454765 0.757008888471 253 255 
7.98539244381e-15 0.168818222352 0.641394773481 -0.748407076632 253 364 
7.73423460478e-15 0.746670659354 -0.0271622960493 -0.66463910217 253 254 
7.00617612206e-15 0.69764064252 0.682652302729 0.217447390149 254 584 
5.62211810234e-15 -0.547514221005 0.832064550824 0.0888637218422 255 257 
6.23824552171e-15 -0.145252025998 -0.361315661648 0.921060715475 255 601 
4.87478277993e-15 -0.847529068846 -0.521079450362 0.100849808487 255 583 
1.00268425591e-14 0.721483734136 -0.65863617217 0.213681103717 256 409 
7.53050597838e-15 -0.167828621806 -0.880303246871 0.443733869849 256 258 
6.14618808146e-15 -0.718495274929 -0.291259696762 -0.631610899959 256 596 
6.13284289392e-15 -0.601244653251 0.116236835531 -0.790565534919 257 258 
5.12764520986e-15 -0.496644884411 -0.866641676866 0.0477080989651 257 591 
5.93806922009e-15 -0.32627935188 -0.0806201650075 0.941829163666 257 598 
7.96744409341e-15 -0.992072335718 0.0426642135125 0.118204253683 258 418 
7.42368887747e-15 -0.706503539368 0.707576780587 0.0137057810314 259 471 
8.98995683337e-15 0.282572454905 -0.445653415145 0.849438544745 259 571 
6.83226250784e-15 0.667936154225 0.278307628985 0.690221817627 260 422 
7.48702020583e-15 -0.276837459573 -0.929547675668 0.243520306417 260 263 
7.3387803801e-15 0.710575626213 -0.701137208199 -0.0590668664328 260 268 
9.110729432e-15 0.675737935173 -0.395864499105 0.621827581662 261 332 
8.01839065442e-15 -0.318513433496 -0.941957599049 0.106137054207 261 262 
8.64037519508e-15 0.615127236758 -0.785514746622 -0.06771311127 261 264 
7.28634349989e-15 -0.661960291588 0.420262121008 -0.620635417944 262 333 
6.60075536659e-15 -0.970251606606 -0.161234868237 0.180596614426 262 295 
7.18718394804e-15 0.562250023293 -0.128436627369 0.816932643525 263 325 
7.68940263077e-15 0.963101234706 0.0526389710535 -0.263941566324 263 294 
8.3859533436e-15 0.154066105446 -0.671561370567 -0.72475441407 263 264 
7.31686411711e-15 0.973687919151 0.139666766315 -0.180069515708 264 296 
9.08192750183e-15 0.984049678864 0.177487104079 0.0120232031208 265 266 
9.60907375444e-15 0.253934181839 0.89982620595 0.354725570517 265 385 
1.09581719147e-14 0.390629089966 -0.778181858755 0.491774245743 265 271 
7.01388062196e-15 -0.0954871111256 0.858558748483 -0.503745061527 266 267 
7.49379737792e-15 0.756487282677 -0.586899902693 -0.288574938909 266 269 
8.18830921601e-15 -0.921551751577 -0.373088735654 0.107457733521 267 271 
7.84306038335e-15 0.527631490373 0.392461192143 -0.753378539001 267 302 
8.58329609648e-15 -0.14818579174 -0.720618851251 -0.677310447541 268 431 
8.33617794867e-15 -0.864440974067 -0.401964012894 0.301938296166 268 305 
8.25969595937e-15 -0.0871040287024 -0.279798501799 0.956099203312 268 270 
8.23476925441e-15 0.700437365127 0.674216887125 0.234134761728 269 395 
8.49237406419e-15 0.638400753197 -0.074809601096 0.766060051106 269 272 
9.20953206767e-15 0.653167224038 0.194279431784 -0.731866162511 269 282 
7.70033626959e-15 -0.206158825186 -0.933606233002 -0.293049382352 270 384 
1.02242739065e-14 0.606777221563 0.0219593146494 0.794568557075 270 271 
1.01932045198e-14 0.170095653456 -0.668439275131 0.72405552559 272 273 
1.04107130039e-14 -0.46886528904 -0.199341006026 0.860481553579 272 283 
9.1433449477e-15 -0.130532507865 0.448735680893 0.884080060336 272 274 
1.10816322524e-14 0.142608498701 -0.495104335221 -0.857049889647 273 275 
1.0256343377e-14 0.796687216718 -0.576297427949 -0.182128397724 273 279 
1.07874759363e-14 0.24664605398 -0.933964124999 0.258605369764 274 275 
1.02197806291e-14 -0.32812153817 -0.879760558098 -0.344031418046 274 276 
8.56432418285e-15 -0.562485452408 -0.610707414266 0.557356770829 276 278 
9.69796091822e-15 0.391853674774 -0.832507581221 0.39163991724 277 278 
8.90508836932e-15 -0.245670036849 0.208009117212 -0.946772644383 277 308 
8.80362804063e-15 -0.0634061054328 0.539068026102 0.839872209939 278 284 
8.70172015939e-15 -0.0536678852624 -0.99019235175 -0.128991723095 279 280 
8.53790310937e-15 0.0677971212586 0.539724529146 -0.839107253566 279 281 
6.6635282561e-15 -0.0171238177681 0.371937489052 0.928099821734 280 285 
7.89421734625e-15 -0.00612557340634 0.508504759013 0.861037390252 281 389 
8.73854109243e-15 0.899745189411 0.373729440184 -0.225355052464 281 676 
9.220483729e-15 -0.795182973184 0.580936197252 0.173773340533 281 283 
9.39366384982e-15 -0.0804605365918 -0.467613286384 -0.880263549426 282 390 
9.11187279387e-15 0.737016943114 -0.0487913888788 0.674110840986 282 283 
8.07453859327e-15 -0.00688325357963 -0.8206543982 0.571383391022 282 303 
8.27543497386e-15 0.515363233705 0.844331911395 -0.14664365225 283 284 
8.96439728543e-15 -0.908030117613 0.364319105693 0.206767731369 284 675 
9.32459657856e-15 -0.35571340779 0.590627229221 -0.724311706119 284 309 
7.98335457235e-15 0.822264976591 0.559802974113 0.102474086703 285 451 
9.65169696999e-15 0.0661995146746 0.492694986548 -0.867680398815 285 388 
7.9471382328e-15 -0.472446520837 -0.601338401442 0.644349603787 286 300 
4.76037994668e-15 -0.480726930399 0.856500546453 -0.187905381284 286 312 
8.83507629483e-15 0.141672233655 -0.610846111387 0.778971120399 286 317 
9.75606656604e-15 -0.424839083984 -0.646142180461 0.634044190376 287 293 
8.83257829875e-15 -0.581972281359 0.411769161533 -0.701252038386 287 291 
6.9904757508e-15 -0.555691680292 -0.558123519126 -0.616201991114 287 295 
1.00208874276e-14 -0.764277435906 0.643354781484 -0.0444367652554 288 290 
8.75374519496e-15 0.501446531706 0.779125799718 -0.376183949757 288 297 
1.04364276961e-14 -0.551629041473 0.478425296605 0.683238345069 288 316 
1.09985397043e-14 -0.538037980631 0.439372495501 -0.719351750951 289 290 
7.70807727127e-15 0.00929847509017 0.0118352657919 0.999886726007 289 300 
1.03452277866e-14 -0.948815920243 -0.0124788252867 -0.315582997661 289 293 
9.08423192339e-15 -0.782394432825 -0.514814791668 0.350463524157 290 291 
8.65306646609e-15 -0.190568762451 0.942384989866 -0.274943771804 291 292 
7.39488061115e-15 0.959844933649 -0.246677625113 -0.133595855538 292 297 
5.86912659679e-15 0.486233947468 0.696655176204 0.527492287904 292 298 
1.05309325697e-14 -0.170504995366 -0.0131536347596 -0.985269013238 293 301 
8.06496069606e-15 0.400830718423 0.151993497476 -0.903455982267 294 658 
8.35450174629e-15 0.334955633589 -0.607658041864 -0.720108622143 294 296 
9.16297211062e-15 0.760820454279 -0.643649182972 -0.0828731899325 294 306 
7.69825951536e-15 -0.329677698165 -0.555316901109 0.763502295135 295 299 
7.12231250362e-15 -0.00254133662919 -0.998587273303 0.0530754105479 295 296 
6.7347758853e-15 0.639643345357 -0.150509492396 0.753792599751 296 298 
7.38539969835e-15 -0.359393952252 0.763677459111 0.536314017653 297 310 
5.46885757389e-15 -0.574334578897 0.675539653727 0.462369946823 298 304 
7.41993975813e-15 0.167438224547 -0.928906158773 -0.330299544587 299 657 
9.28336375555e-15 -0.621390892612 -0.685643939342 -0.379164538192 299 301 
9.55655600571e-15 0.468059283101 -0.502515682269 0.726910239697 299 323 
7.42013160629e-15 -0.758766242741 0.641774468827 0.111352234099 300 315 
9.6194529482e-15 -0.983051385943 -0.0112371799656 -0.182985514129 300 301 
1.19054791398e-14 -0.46057747083 0.513920226073 -0.723708777477 301 324 
8.74677506825e-15 0.430196747621 -0.0714364618416 0.899904211711 302 305 
8.41455753774e-15 0.292729459392 0.84800006314 0.4418205026 302 311 
7.38751653423e-15 0.736091881683 -0.633810717973 -0.237597801973 302 303 
9.17057788091e-15 0.0734376304243 0.22334755264 0.971968510378 303 669 
7.77463106911e-15 0.793212629346 0.51350919959 0.327295014602 303 309 
8.29495356274e-15 -0.440981112442 -0.0740197647649 -0.89445890509 304 306 
6.4866452266e-15 -0.896422241324 -0.33785190223 -0.286850583789 304 310 
6.15986576484e-15 -0.159759781523 0.855857135604 -0.49192009071 304 311 
1.06721876995e-14 -0.320129433197 0.480849869962 0.8162723495 305 396 
9.26052658687e-15 -0.00289596924629 -0.983464837115 0.181076026908 305 306 
1.07252116494e-14 0.311441588605 0.242015946366 -0.918930040097 306 654 
1.00846775254e-14 -0.876655971087 0.46046458953 0.139451318192 307 308 
6.53184504074e-15 -0.889274995494 -0.371186835003 -0.267227086783 307 311 
8.39848637533e-15 -0.214696126352 0.833686913867 -0.508794362171 307 310 
9.08999107238e-15 0.461913142495 0.566234702511 -0.682652554717 308 313 
9.06826486819e-15 -0.270646377837 0.875400733546 0.400529766523 308 309 
9.59488517545e-15 0.552830437273 0.162726230908 -0.817250684551 309 671 
9.88323914934e-15 -0.674466988659 -0.359514758923 0.644859224425 310 314 
7.98567210553e-15 -0.598440741856 -0.470162764134 0.64870305511 312 315 
7.19287990965e-15 -0.501614893029 0.422712333869 0.754782605713 312 318 
1.11877270539e-14 0.52249096056 -0.360613205564 -0.772632714882 313 672 
1.00289550424e-14 0.766411672977 -0.639834757856 0.0567858271393 313 314 
9.30870690029e-15 0.0854523750474 -0.955138288813 -0.283564350444 314 316 
9.64559201422e-15 0.023320346892 -0.11185855465 0.993450464378 314 692 
7.55198720547e-15 0.0120799670693 0.00949058162441 0.999881994665 315 316 
9.19549698874e-15 -0.0826454605641 0.933966859254 0.347671732622 315 691 
6.8077244327e-15 0.482706513363 -0.374384742537 -0.791726269939 317 319 
1.04457272093e-14 0.95325126489 -0.0815032858357 0.29097979377 317 321 
1.09139766423e-14 -0.0342797270566 0.956067245577 0.291136260619 318 698 
5.4961837727e-15 0.30022102666 -0.76139013212 0.574588898137 318 319 
9.27201472951e-15 -0.273944270107 -0.273939069377 -0.92190667811 319 320 
6.67483697233e-15 0.385151250653 0.385143938699 -0.838643345293 320 705 
5.02249734435e-15 -0.979940930629 0.197979963667 0.0227970714089 320 322 
6.83372806057e-15 0.0276695812189 0.893376774081 0.448455498135 320 639 
1.17220946038e-14 -0.533292534692 0.827865883455 -0.173888330411 321 361 
7.97719068751e-15 -0.222183096127 0.363919314013 0.904542649455 321 322 
1.01997997663e-14 0.537117804535 0.583335701503 -0.609281481258 321 324 
5.79524403775e-15 -0.33893058087 0.512949563381 -0.788675349417 322 373 
5.62463680821e-15 0.210710203834 0.86785475868 0.449921468521 322 649 
8.69094939471e-15 0.968457318359 -0.122322454443 0.217089013208 323 327 
1.06058064271e-14 0.406382032703 0.912494901414 0.0469755084081 323 324 
8.14214095495e-15 0.0449796170904 0.729356482897 0.682653612679 323 645 
1.20341139214e-14 -0.552751984696 0.818199290254 -0.158161831181 324 345 
9.09125017715e-15 0.640481861167 0.646050516337 0.415212856083 325 399 
7.06853444031e-15 -0.849678064543 -0.0933393149608 0.518974911645 325 643 
7.61404520191e-15 -0.554789479019 0.805975301235 0.20642782702 325 330 
8.44544982786e-15 0.340266087405 -0.940320336693 0.0040809514184 326 329 
7.98598825892e-15 0.472264889187 -0.618282394287 0.628245776233 326 340 
5.89410855579e-15 -0.984244446059 -0.168112649018 0.0547814534568 326 328 
1.09683065427e-14 -0.431099832703 0.892150836654 -0.134980809383 327 342 
7.58333544301e-15 0.218747559918 0.681744121747 0.698122093544 327 331 
6.37417020096e-15 0.318401021783 0.557310382975 -0.766828485618 327 333 
7.41941374042e-15 -0.527729487611 0.849377490343 0.00771147230749 328 333 
6.51361838714e-15 -0.129282203784 -0.730484045362 0.670581218986 328 343 
8.40789840409e-15 0.998509281192 0.0165140728119 -0.0520240403387 329 332 
7.86076659405e-15 0.179591168083 0.460384123931 0.869363831074 329 402 
7.5741187718e-15 0.935091691428 0.194906582383 0.295998231017 330 403 
6.58350868346e-15 0.106093862298 0.462767992237 0.880107878469 330 332 
5.42575473277e-15 0.398070610501 0.841604736887 -0.365022267684 330 331 
7.94599691834e-15 -0.608946703998 0.511685380771 -0.606103937287 331 728 
7.50732157522e-15 -0.711263791566 0.621980008342 0.32748234766 331 644 
7.40647981375e-15 0.396594473362 0.917048348965 -0.0416551240393 332 333 
9.1925795045e-15 0.420395094843 -0.356669901016 -0.834298834915 334 339 
6.24682529032e-15 0.274761415068 -0.950051664262 0.148013512974 334 360 
9.41695934719e-15 0.307128794536 0.286297082949 0.907582439154 334 335 
8.98439830373e-15 0.933272843794 0.00529354537746 0.359129193209 335 341 
9.7447368406e-15 -0.00158259716525 -0.874416346161 -0.48517373069 335 338 
9.62441880718e-15 -0.3726202883 -0.894538807605 0.246889534887 336 347 
1.16257823572e-14 -0.932982823297 -0.00680580832916 -0.359856544203 336 338 
1.07436122297e-14 -0.318884930037 0.875363637041 0.363388090534 336 341 
6.90962124897e-15 0.317425203115 -0.946448287607 -0.0589650685807 337 400 
7.80032956927e-15 0.991708373397 -0.128057426356 0.0107609335122 337 339 
8.24752963849e-15 -0.42567867208 -0.388511131994 0.817225041499 337 727 
7.86639574466e-15 0.258258905628 0.297016838405 0.919284142889 337 340 
9.84553184495e-15 -0.37794279463 0.785021550494 -0.490816064577 338 359 
7.94962541205e-15 -0.649019757545 -0.757984235526 -0.0650634537195 339 416 
8.24936085726e-15 -0.15617296459 -0.454079353892 0.877166999779 339 370 
7.2297576313e-15 0.625263336129 0.601112501391 -0.4977042507 340 344 
9.03067649957e-15 0.693241251654 -0.324244838261 -0.643647303937 340 341 
7.37947090067e-15 -0.589863207619 0.112827597489 -0.799581971747 342 735 
7.14657650259e-15 0.722528588259 0.679636768324 0.126674000062 342 345 
7.73370306952e-15 0.716236778307 -0.529591023947 -0.454464767342 342 343 
7.80242651468e-15 0.834854490439 -0.35567144558 0.420137837611 343 344 
6.79201051807e-15 -0.267494164808 -0.894977076844 -0.357019472462 343 350 
8.59161376976e-15 -0.144553668814 -0.186059512013 -0.971846744514 344 739 
8.87502012714e-15 0.0846690073865 -0.982482220008 -0.166011585612 344 349 
9.64511409586e-15 0.22999827438 0.7943043335 -0.56230011521 345 362 
9.10583259302e-15 -0.407061527124 0.773375046457 0.485995833987 345 352 
7.5553418531e-15 0.966603250394 0.226669771017 0.119578305869 346 348 
7.11366642847e-15 -0.494148564956 0.0862272431591 0.865090780375 346 353 
9.52004591313e-15 0.563601591748 -0.653413327543 0.505375374517 347 358 
8.37255977414e-15 -0.41985543327 -0.275798264217 -0.864671459347 347 348 
7.25568680583e-15 0.749274627576 0.0109919011907 -0.662168189041 347 349 
8.51609705937e-15 0.7950329874 0.282140832258 0.536953535903 349 355 
1.03796284851e-14 0.200923877434 -0.616261416949 0.761479784011 349 748 
8.03336323225e-15 -0.185190819012 -0.387892713111 -0.902908413777 350 354 
6.67032960429e-15 0.905314828478 -0.225023602044 -0.360235256272 350 352 
7.64245915111e-15 0.747093327449 -0.584051830167 0.317387806571 350 355 
8.47285643998e-15 -0.0978739253372 0.409951998214 0.906840699296 351 352 
6.83797512822e-15 -0.979380046114 -0.0190851890147 -0.201123048987 351 354 
6.80567691283e-15 0.464521889541 0.303831302693 -0.831808844412 352 363 
7.66912026023e-15 -0.642923764642 0.756512835529 0.119738726139 353 354 
8.68723192034e-15 -0.309453259525 -0.263577451091 -0.913655081224 353 355 
7.5576096919e-15 -0.215325274967 0.605558199758 -0.766116370185 355 747 
5.71139922709e-15 -0.293404372216 -0.0846573785468 -0.952232641019 356 357 
8.06875945652e-15 -0.85689289845 0.41466994881 0.306240745393 356 359 
9.17487198562e-15 0.520150625282 -0.4907980669 0.698971089922 357 367 
6.83744994128e-15 0.92629678883 -0.34460976657 0.152375745403 357 360 
7.85916719532e-15 0.792386823334 0.608599023696 0.0415974826521 358 359 
8.28380761983e-15 -0.257707005923 -0.425596495748 0.867441480392 358 744 
8.2212415421e-15 0.369103091657 0.0486543153527 0.928114036811 359 360 
8.3098232625e-15 -0.190453592995 -0.3825058315 0.904111009657 360 368 
1.3435006371e-14 0.865639356564 0.0633750919456 -0.496640817984 361 362 
1.02125361106e-14 -0.00552522714622 -0.0108436010655 -0.999925941348 361 372 
6.75419497738e-15 -0.684223703554 -0.0617408000682 -0.72665397343 362 737 
1.06338181865e-14 0.450461940028 -0.679597904944 -0.578991129623 362 363 
5.63227592139e-15 -0.866469585859 0.492348518093 -0.0826038347369 363 742 
9.55054100117e-15 0.0869513415678 -0.0869529923381 -0.992410520562 364 588 
6.1194097207e-15 0.76701870631 0.290240982695 0.572225896071 364 366 
9.96144251098e-15 0.607395244879 0.769954010415 -0.195555205362 365 369 
6.86879946571e-15 0.29387073224 0.764987503512 0.573091713606 365 366 
6.52278479182e-15 0.37769267883 0.00601367225839 -0.925911483947 366 374 
1.15720189609e-14 0.8510838411 0.0186053370701 0.524700044645 367 369 
8.61976818061e-15 -0.966135058948 0.209188008044 0.151074237253 367 368 
7.44544904566e-15 -0.778864095616 -0.624307580446 0.060089646015 368 741 
9.88112412943e-15 -0.416096685513 0.331222087186 0.846850327546 368 371 
1.01806032745e-14 0.160754383736 -0.315503065673 -0.93520898395 369 375 
8.35599707831e-15 -0.973601494592 -0.00313900353832 0.228232943252 370 732 
7.81564352415e-15 0.549839644723 0.443551254202 0.707770195746 370 605 
7.62789383746e-15 -0.334264411505 0.942104542139 0.0265769614812 370 371 
9.11485691189e-15 -0.819753429508 -0.528346781888 0.221029393695 371 743 
8.57743842218e-15 -0.689036209565 -0.105203721556 -0.71705040191 371 376 
8.37057457463e-15 0.332343680257 -0.533165697583 -0.777998725651 372 373 
6.74382232295e-15 -0.784636962408 -0.0685418326751 -0.616154894808 372 730 
5.75219357375e-15 0.697932376671 0.228637095916 -0.678686581542 373 703 
8.34431209334e-15 -0.383125650651 -0.336205086275 -0.86033765219 373 721 
8.54544818197e-15 -0.572831556182 -0.819260621435 0.0260008155428 374 375 
8.09794937706e-15 -0.771171477027 -0.290793233275 -0.566333690064 374 589 
6.10585199413e-15 0.62455055687 -0.754504763664 -0.201641175166 374 602 
1.02160868868e-14 -0.302377009807 0.593457368726 -0.745906492427 375 755 
1.01112280955e-14 -0.951495574988 0.22488607482 0.209958148519 375 376 
7.28304298003e-15 -0.222325400199 0.964140209952 0.144931266397 376 604 
8.44157506966e-15 0.247752068766 0.45555737107 -0.85503590222 376 759 
1.00465426716e-14 0.928492177608 0.355049226328 -0.108822437966 377 387 
9.46176874894e-15 0.346244450146 0.559283648154 -0.753204209793 377 385 
8.91830764547e-15 -0.643850530125 0.746402153101 0.168345836608 377 382 
1.20247886251e-14 -0.566522080455 -0.546379664718 0.616864648314 378 383 
8.26145316877e-15 0.180677896562 -0.463304138713 0.867585599665 378 380 
9.23874942704e-15 0.242946090355 0.568819597381 0.785761708672 378 491 
8.49766173193e-15 0.246868144276 0.522302611277 0.816245123474 379 478 
8.54165182327e-15 -0.130921430906 -0.968477476035 -0.211922054874 379 380 
8.43702850612e-15 0.855356457331 -0.0315408013766 0.51707882257 379 386 
1.13002821023e-14 -0.85565473142 0.0418861500974 -0.515849329774 380 387 
9.18338285753e-15 0.0916930484456 -0.649144792427 -0.755118151902 381 438 
9.14749306855e-15 0.809450834438 -0.560112438683 -0.176248128104 381 386 
8.05866736442e-15 0.610079955639 0.792106915627 -0.0192115054641 381 382 
9.01359482751e-15 0.6497067635 0.0941026939231 -0.754337990863 382 392 
9.94039248078e-15 0.0918702074572 -0.190804823586 -0.977319489358 383 487 
7.50294766324e-15 -0.956478442343 -0.291566810755 -0.0117381514303 383 384 
1.00475546182e-14 -0.0280607911451 -0.226219038791 -0.973672192521 384 433 
9.99463211789e-15 -0.587401084647 0.272998869389 -0.761860606062 384 385 
9.51409880459e-15 -0.704940165146 0.639388682874 0.306987745321 385 394 
9.00933745156e-15 -0.0558069586918 0.993270624682 0.101484232795 386 387 
1.28059122141e-14 0.728894044088 0.24777162104 -0.638218376655 388 677 
8.11090051174e-15 0.0573711595557 0.997036102513 0.0512597340712 388 389 
1.1251879002e-14 0.814134888276 0.578077630619 0.0548692688981 388 447 
7.57680484079e-15 -0.857102235431 0.515142169901 -0.00207432129514 389 390 
9.46891642532e-15 -0.740083070431 -0.0178987595452 0.672277236911 389 679 
9.23013041164e-15 -0.763137233572 -0.643763412693 -0.056482131811 390 393 
9.48900756153e-15 -0.0217155915621 0.574617511962 -0.818133942597 390 667 
8.89311348307e-15 0.998446264704 -0.0467681872712 -0.0302951012197 391 392 
6.79492376771e-15 -0.32750550777 0.758028202329 0.564033143401 391 452 
6.79030567989e-15 0.321120467212 0.879876293241 -0.350284675841 391 395 
6.87499275849e-15 -0.141432514441 -0.793140858813 -0.592388742247 392 445 
7.44049590335e-15 0.275620728768 -0.902756496348 0.330248273538 392 394 
6.00203894049e-15 -0.570546168256 0.0814725917223 -0.81721434562 393 432 
5.76594277167e-15 -0.575212070492 -0.0942650942653 0.812554715674 393 395 
5.90298127362e-15 0.0512920462671 0.997376496672 0.0510808171081 393 450 
6.91550164865e-15 -0.99834750642 -0.017485158177 0.0547405303981 394 395 
5.50544788455e-15 0.408315253269 -0.0931496001696 0.908075881156 394 436 
7.73434326694e-15 0.815573336139 0.574876072181 -0.0660123852942 396 435 
1.04888588907e-14 -0.7353710508 0.63385942057 0.239690743668 396 668 
9.19774340957e-15 0.218662585656 0.648314544565 -0.72929755583 396 653 
9.82731595322e-15 0.933939720707 0.203552951653 0.293807409641 397 410 
1.09066525876e-14 -0.352938433566 0.935494663712 0.0168581220313 397 398 
1.0597011266e-14 0.769681737777 -0.513390403775 -0.379500086751 397 425 
1.17135678527e-14 -0.950353691827 -0.118406355144 -0.287763436683 398 411 
9.03277514008e-15 0.53538809894 0.682615016756 -0.497389507743 398 402 
9.65809993356e-15 -0.579376175034 0.79145189213 0.194748941582 399 403 
8.90964615916e-15 0.201281629086 0.920123432987 -0.335944301722 399 423 
1.02738164565e-14 -0.15244970201 0.517758337397 0.841834539808 399 635 
8.21171090361e-15 0.539602558341 0.0530118072061 -0.840249264997 400 401 
7.01241899206e-15 -0.938422759044 -0.342905849302 -0.0421699398001 400 413 
9.26430446935e-15 -0.468771434371 0.493325468668 -0.732723224882 400 402 
7.39980688859e-15 -0.0877725910458 -0.853863622079 0.513042773218 401 738 
8.26722371476e-15 -0.136617954415 -0.210326224056 -0.968038436223 401 636 
8.08075113618e-15 0.607741916307 -0.512860037407 0.606320332163 401 403 
9.22067312298e-15 -0.842363377023 0.219439677067 0.492209476929 402 403 
7.39728297032e-15 -0.21824636384 -0.607585926546 -0.763680474108 404 562 
9.23703215198e-15 -0.1519772374 -0.985874847513 -0.0703825571689 404 407 
5.29015835952e-15 0.800785312821 0.128296849777 0.58504940057 404 405 
1.21336254084e-14 0.0546617267502 -0.995101106068 0.0823764792294 405 412 
7.54204635721e-15 0.680706408616 -0.66116909318 -0.315427036717 405 406 
9.07362110765e-15 0.648883022611 0.618315098089 -0.44343800293 406 410 
7.26045306927e-15 0.0471891014695 -0.700214695814 -0.712371089018 406 427 
1.16535636267e-14 0.106229888969 -0.374410468825 0.921157973164 407 409 
1.09288871556e-14 -0.801714748435 -0.116562767802 -0.586230827665 407 412 
1.38393983593e-14 -0.695530233305 -0.549919288842 0.462413743651 408 412 
1.26122989672e-14 -0.0738457425652 0.388774535348 -0.918368753263 408 414 
1.22823878787e-14 -0.822297766664 0.373071451784 0.429702309515 408 411 
9.39051185886e-15 -0.206876108102 -0.83301468712 -0.513116757609 409 561 
1.04126054667e-14 -0.762433534317 -0.536043484483 0.362425838609 409 417 
1.22407647551e-14 -0.268782127235 0.962177744195 0.0443864467503 410 411 
1.10579850754e-14 2.74223941279e-05 0.738634896634 0.674105695512 410 426 
1.08681554146e-14 -0.397707886598 0.534462569335 -0.7457735574 411 415 
5.99044257424e-15 0.192111442483 -0.094138714859 -0.976847529572 413 421 
6.10306727983e-15 -0.641941248566 0.765704651641 0.0400976289061 413 416 
9.22950043652e-15 0.41320064273 0.705760184422 -0.575471798554 413 415 
9.17637899596e-15 0.865103302618 0.206979867406 0.456897811647 414 417 
9.05941822245e-15 0.84522998775 -0.42929707668 -0.318261351348 414 415 
1.16210862657e-14 -0.0559449216309 0.920038617163 -0.387813239424 414 420 
7.3189618504e-15 -0.0654047240879 -0.627735670249 -0.775673997478 415 827 
7.01862218598e-15 -0.0667097599064 0.216447559983 -0.974012454597 416 607 
1.12002243598e-14 -0.768651029633 -0.256397308622 0.586034141306 416 420 
8.38376623846e-15 0.111257598765 -0.902773039953 0.415478741996 417 418 
6.00612332883e-15 -0.15536835678 0.647065388359 0.746436237665 417 552 
9.50120732747e-15 -0.698091669063 -0.69663918465 -0.165414231538 418 419 
6.03713731859e-15 -0.0561208851017 -0.101008149959 0.993301464761 418 603 
1.11841649464e-14 -0.851722510798 -0.0108495185141 -0.523880761766 419 420 
6.74870071357e-15 -0.208574867525 -0.252592656327 0.944824573456 419 609 
6.32545171882e-15 0.896906161313 0.261551244721 -0.356581385077 421 638 
4.87999684775e-15 0.532759559005 -0.705524039537 0.467336155166 421 608 
6.12191883882e-15 -0.31405824509 -0.924761920872 -0.214901857594 421 826 
7.36959465205e-15 -0.662196682396 0.739125296963 0.123245077848 422 434 
7.80063879067e-15 0.915278280038 0.221191034758 -0.336660357385 422 424 
8.63039109948e-15 -0.266949781447 0.610750354376 -0.745467516941 422 423 
8.72266202765e-15 -0.723863310134 -0.407463571817 0.556772256747 423 425 
8.6109731846e-15 -0.25743732441 -0.0728381361588 0.963545862905 423 634 
7.37406549673e-15 -0.175360454765 0.981826832533 -0.0725588163037 424 492 
1.06520764262e-14 0.737387453126 -0.445368433447 0.507845155988 424 425 
8.66849005297e-15 -0.693592128702 -0.490335952553 -0.527731572522 425 429 
9.16830796572e-15 0.302837492445 0.0149917750433 0.952924288625 426 814 
7.56131590651e-15 -0.65701980312 -0.520447253442 0.54539860166 426 427 
9.20953369438e-15 -0.84088279636 0.444658599727 0.308536630685 426 429 
5.84888144729e-15 -0.665177305594 -0.295763089291 -0.685611659131 427 545 
7.9022641763e-15 -0.0929830759111 -0.922426614062 0.374811004727 427 428 
8.21822196852e-15 -0.501969825283 -0.84479073883 -0.185350754226 428 547 
7.1864753937e-15 0.499021921218 -0.866134285188 0.028080636845 428 481 
8.76658407043e-15 -0.0631257883794 -0.133224468413 -0.989073493658 429 818 
7.63640670917e-15 -0.299242771568 0.939924686411 -0.164302609655 429 495 
9.04053831167e-15 -0.318403009455 0.00581329493203 0.947937618819 430 434 
7.21911050351e-15 -0.139813176222 0.502024046444 -0.853477669624 430 633 
7.67860423916e-15 0.0973981932935 0.484550704863 0.869323993894 430 803 
6.30052318761e-15 -0.735771207627 -0.00697572453767 -0.677194262597 430 435 
8.65328059233e-15 0.177740763364 0.705214800386 -0.686352902198 431 433 
1.00246293266e-14 0.75326303689 -0.00247343741021 -0.657714740113 431 435 
8.92721061163e-15 -0.816051606366 -0.00650462240852 -0.577942441455 431 434 
1.05328695811e-14 0.203599494817 0.688301650805 -0.696267249847 432 437 
5.9676824544e-15 0.718035019441 0.0828257542483 -0.691061216746 432 436 
6.61752610134e-15 -0.194018465222 -0.946956907451 -0.256182455652 432 796 
8.97553103721e-15 0.904954309231 0.332699467112 0.265271111859 433 489 
8.42049088407e-15 0.748467345525 -0.640012010534 -0.173727542593 433 436 
7.99415780713e-15 -0.660917405409 -0.68206892907 0.31300185179 434 490 
7.58026499443e-15 -0.775566836774 0.584034128154 0.239583427741 435 437 
5.86211030533e-15 0.03932046012 0.916165433925 0.39886689396 436 801 
1.16896431442e-14 0.731687990418 0.680820415415 -0.033410277349 437 666 
1.01677075872e-14 0.0520945775659 0.505117755821 0.861476759839 437 790 
9.57265359588e-15 -0.739360570771 -0.141151575953 -0.65834806827 438 476 
8.82337975982e-15 0.18959172342 -0.589182519547 0.785441873769 438 439 
9.82665619675e-15 -0.635705075621 -0.0598811119793 0.769605944142 438 448 
8.75905088449e-15 0.755819903435 0.623243407069 0.200758384924 439 511 
1.06574858977e-14 0.845322125239 -0.534248441176 0.00301789356549 439 441 
1.14667918942e-14 0.183085675755 -0.971081937311 -0.153230239711 440 441 
6.59011313827e-15 0.551663180953 -0.124561150496 -0.824713437848 440 449 
7.39407558766e-15 0.647912273401 0.732817746906 0.207816832322 440 519 
8.45297979997e-15 0.531589821712 0.162356272732 -0.831295797028 441 453 
9.47081448888e-15 -0.557044801437 0.78852470226 0.260633618551 442 454 
9.54682962238e-15 0.695489627827 0.718486594641 -0.00843747037877 442 444 
1.00469368393e-14 0.559782157443 0.473545394094 -0.679999041132 442 446 
4.99578304461e-15 0.654339140933 0.715356406221 0.245164232142 443 535 
8.9590707691e-15 0.0443011074339 0.650756618411 -0.757992899356 443 663 
6.9129124925e-15 -0.0849621514719 0.0667502556991 0.994145782157 443 446 
9.96883487358e-15 0.460460558763 0.580980912238 0.67114622359 444 532 
9.40600394323e-15 0.788415710524 -0.555359572644 -0.264530551111 444 449 
1.08171358631e-14 -0.67262327331 -0.71984808487 0.171454562231 445 448 
8.1928600636e-15 -0.402776083649 0.0359295758642 -0.914593074552 445 795 
9.94165775074e-15 -0.96597550937 -0.205145956332 -0.157500640944 445 452 
9.67229600502e-15 -0.00165853712414 0.950016189355 -0.312196235111 446 451 
1.23735551427e-14 -0.0880975478173 0.311181143827 0.946258483605 447 664 
1.28833350392e-14 0.0584451580092 0.488434828821 -0.870640902726 447 451 
1.01715726464e-14 -0.933745340883 0.357725118819 -0.0123441380665 447 450 
1.18073696049e-14 0.52859076206 0.117943556122 0.840643279777 448 477 
8.86921986089e-15 0.587680141856 -0.654585224643 0.475552557081 448 453 
1.01392878624e-14 0.226794757818 -0.948109345366 -0.222829098314 449 453 
7.512896622e-15 -0.197098568595 -0.693515641709 -0.692956137835 449 533 
8.66064068463e-15 0.573400615472 0.0179536086142 0.819078385818 450 794 
8.49694761983e-15 -0.568959357401 -0.246368235931 0.784594125615 450 452 
1.0521569055e-14 0.696991412239 0.14949646543 -0.701322877204 451 455 
9.76567444371e-15 -0.716218326877 0.532951511716 -0.450548548333 452 455 
9.0546121668e-15 0.817952766962 0.572071724446 -0.0607224267447 453 454 
1.14312724809e-14 0.118150881353 0.904716262989 -0.409302886281 454 455 
1.2648638574e-14 0.863835850982 0.503754034594 -0.00441533570379 456 457 
1.05294362897e-14 0.70995636086 -0.704232764084 -0.00426376193414 456 463 
1.11830849908e-14 -0.11267465574 0.679128897357 0.725319490106 456 472 
1.52409374402e-14 0.859511616024 -0.0191693572129 -0.510756612941 457 466 
1.02848355446e-14 0.765016480509 -0.643994775383 -0.00452921947249 457 465 
1.11731514159e-14 0.165358309158 -0.782197418506 0.600686131083 458 462 
1.20213211182e-14 -0.448893642569 -0.890876591673 0.0695226299133 458 459 
8.52609211587e-15 -0.0433307630541 -0.824029105987 -0.564888022054 458 470 
1.26758792477e-14 -0.759109781897 -0.199571801768 -0.619615554169 459 461 
1.0059840236e-14 -0.587865804402 -0.331398229344 0.737962742693 459 544 
1.04249261644e-14 -0.261775812004 0.0401821041122 -0.964291876331 460 542 
1.16376997407e-14 -0.891110773294 0.341947180609 0.298318144592 460 464 
1.37240571844e-14 -0.666740662907 -0.349880299414 0.658058253126 460 461 
1.46545894842e-14 0.0813352987324 -0.832502769364 0.548017981623 461 465 
7.86351274384e-15 0.112392275035 0.541410098799 0.833212506766 462 469 
1.11564647237e-14 0.683647841654 -0.110045021596 0.721467755221 462 463 
1.26103547963e-14 0.503068582813 0.864243571632 -0.00224719364346 463 465 
1.16730153757e-14 -0.240868980878 0.142811218531 0.959993275972 464 482 
9.53008986441e-15 0.115410071778 0.772209862493 -0.624797922212 464 466 
1.19742167363e-14 0.211135957635 -0.637374076312 -0.741064028434 466 497 
7.13177110007e-15 0.29524321996 -0.596932930715 0.74599096328 467 468 
6.04251030811e-15 0.681057885706 -0.731990147532 0.0187237878805 467 473 
7.05640121708e-15 0.606771740258 0.784014471372 0.130955579887 467 469 
8.19676453434e-15 -0.226730916005 -0.899329158604 0.373898590812 468 471 
5.49318448445e-15 0.198215585346 0.155729629402 -0.967708047012 468 503 
8.4475276394e-15 -0.175542737994 0.704696031746 -0.68745054366 469 470 
6.76294328867e-15 -0.721687094238 0.691711219128 -0.0265203194304 469 474 
7.76762336801e-15 -0.729282660791 -0.261043256641 -0.632458076738 470 471 
6.93255711032e-15 0.549933995325 0.137738041953 -0.823772318414 470 475 
8.20677591634e-15 -0.175285565862 -0.0110973878815 0.984455087032 471 504 
1.12466486446e-14 -0.78163864473 0.159723653185 0.602933979535 472 496 
7.86994649189e-15 -0.543363452491 -0.114697189362 -0.831625344281 472 474 
6.92021300492e-15 0.581248530868 -0.338202018159 -0.740114545376 473 529 
6.95872718343e-15 -0.784536404911 -0.60480764326 -0.136785759578 473 474 
8.2437976923e-15 -0.735566619577 0.166424887347 0.656692093021 474 863 
8.3591272785e-15 0.514519784985 0.825786072638 -0.230969160485 475 537 
6.46194553601e-15 0.76925594959 -0.629687192011 -0.108348162132 475 864 
6.54383532668e-15 0.834277960471 0.287135847802 0.47067323015 475 505 
8.52655941904e-15 -0.901345652385 0.430643924588 -0.0460632732528 476 478 
8.4013959784e-15 0.786365435719 0.08975988054 -0.611205828958 476 477 
8.36432235291e-15 0.717192920167 0.69069725056 0.0925830617935 476 508 
1.11337525039e-14 0.152953100584 0.528986356572 -0.834732761776 477 792 
8.81273680647e-15 0.15178497715 0.740757176303 0.654400585626 477 849 
1.0431067209e-14 0.823930897743 0.558896112495 0.0936643538499 478 479 
8.20964762954e-15 -0.144793141958 0.616767398541 -0.773713721049 478 488 
9.65261465498e-15 0.21407302242 0.974362443311 0.0692139446716 479 500 
8.97118494689e-15 0.70111368143 -0.113782066631 0.70391281209 479 484 
1.07458943623e-14 -0.404624293064 -0.707418540349 0.579515478856 480 483 
1.00984001223e-14 0.663499548959 -0.340746463272 0.666078220856 480 481 
1.07908986686e-14 0.840827127428 -0.0393318498236 -0.539872899274 480 493 
1.12641352869e-14 -0.955536715586 -0.192646724603 -0.223241628435 481 543 
8.65830179109e-15 -0.883454960563 0.0708522119062 0.463127732624 481 494 
1.27690837638e-14 0.759665656783 -0.242361695363 0.603464082216 482 539 
1.08185104111e-14 0.102465320721 -0.967647738471 -0.230561732041 482 499 
1.27912430113e-14 -0.891498939715 -0.446143724179 0.0786474275709 482 483 
7.93537420767e-15 0.784558146732 -0.555560483471 -0.275356248524 483 484 
1.18593847703e-14 0.319269380575 0.771044637774 -0.550960279137 484 486 
1.32566913622e-14 0.290449279333 0.945329046288 0.148297708612 484 501 
8.17916310684e-15 -0.924065486586 0.380298193321 0.0384221375947 485 793 
8.12052830019e-15 0.807279475302 0.0630831171198 -0.586788180769 485 488 
7.78939008552e-15 0.224873935618 -0.392346081281 -0.89190597351 485 800 
7.64373776242e-15 -0.360318132442 0.873777472941 0.326624817206 485 489 
8.55375554494e-15 -0.0622628170869 -0.512324987979 -0.856531638821 486 896 
1.01037529491e-14 0.84587847145 0.506374817287 0.167553442086 486 488 
9.45589143794e-15 0.447089286266 -0.889406540126 0.0952217227696 486 493 
1.31024700648e-14 0.61501572544 0.678462432533 -0.401801424963 487 491 
1.18372254345e-14 0.80540355951 0.113191734284 -0.5818184748 487 489 
9.88734300386e-15 -0.0568699243078 0.571739323746 -0.818461946209 487 492 
9.70127537196e-15 0.0827015593042 0.996514422736 0.0109296554056 488 491 
8.54301734014e-15 -0.157190282086 0.58909485354 -0.79262757254 489 490 
6.97472784032e-15 0.160578430474 -0.207213170447 -0.965027082345 490 802 
8.19246511543e-15 -0.945545459434 0.125156024321 0.300465894437 490 492 
1.06710691831e-14 0.8902980968 0.419569448745 0.177005018333 491 493 
8.68909114427e-15 -0.807394127217 -0.0646484418569 -0.586459975021 492 495 
1.04016161196e-14 0.447505460221 -0.337298649239 0.828232143963 493 494 
8.79488128343e-15 0.155403623932 0.359916894862 0.919950836981 494 833 
8.73531883739e-15 -0.499260091523 -0.693783216026 0.519041626629 494 495 
8.54972538934e-15 0.0431809857297 0.196376574987 0.979577277844 495 830 
1.35986535392e-14 -0.530349045542 -0.739015707004 -0.415434320554 496 497 
1.3503306724e-14 0.243305404684 0.156899082041 0.957175615081 496 868 
1.08869638135e-14 0.446792133192 -0.893483077954 0.0454398407539 496 522 
8.26489639096e-15 -0.183846444749 -0.49250859561 0.850667836469 497 499 
9.20877045347e-15 0.892708626688 -0.179499455986 0.413341569573 497 502 
7.10860705214e-15 0.227926085211 0.489960945263 -0.841420211189 498 500 
5.1877876043e-15 0.587154577469 -0.795708828417 -0.148650471029 498 510 
5.12885003116e-15 0.875771331373 0.277018353391 -0.395329491728 498 502 
1.27613198418e-14 -0.479402161228 -0.606554621581 -0.634243690429 499 862 
8.96323667715e-15 -0.97574108372 -0.149774345736 0.15967774704 499 501 
1.09289994243e-14 -0.529218103783 0.848469938216 0.00519254977253 500 509 
9.66969281868e-15 -0.644276078374 0.346517946361 -0.681787098503 500 501 
1.27680812436e-14 0.104522357459 0.613933311228 0.782407161365 501 891 
6.95582269805e-15 0.328803108616 -0.94409035684 -0.0241228913484 502 515 
5.27541892443e-15 -0.620774653949 -0.487716476143 -0.613817129049 503 506 
6.42381535966e-15 0.195915863391 0.972716166172 -0.124258740291 503 504 
4.38547765309e-15 -0.708053728335 0.643074474422 0.291744988198 503 531 
8.31537171139e-15 0.403788875235 -0.545605280758 0.734349659117 504 556 
6.89839771075e-15 0.877698204311 0.261323307649 -0.401691412691 504 505 
6.28214676858e-15 -0.360895814364 0.55507840053 -0.749427902096 505 557 
4.71147512507e-15 -0.607566439674 0.756311236451 0.242603246061 505 528 
5.59619653841e-15 -0.565156261283 0.186406860596 -0.803648482022 506 507 
3.48780044807e-15 -0.959709736449 0.257519277658 -0.1124323948 506 530 
7.52737492566e-15 0.0629291066512 0.955109267142 -0.289493031617 507 558 
5.23708485569e-15 -0.660290207536 0.138741248953 0.738083808027 507 904 
9.86008986853e-15 -0.979014246661 0.193183629175 -0.0648936842342 508 509 
7.43466233059e-15 -0.186821100736 0.583156842769 0.790585841672 508 527 
7.02246723414e-15 -0.322590879447 0.476534538846 -0.817832475379 508 511 
8.51203262791e-15 0.195397384039 0.518839121708 0.832241448196 509 525 
7.37423723451e-15 -0.299165205104 -0.400277872135 0.866185779803 509 510 
5.33876877622e-15 -0.472851391756 -0.830572053142 0.294213571838 510 516 
5.88931299291e-15 0.57126566277 -0.449200143549 0.686931418393 510 512 
9.35013628575e-15 0.8386281775 0.136675980211 -0.527278348063 511 512 
8.34939949882e-15 -0.417563758979 0.901565419168 0.113226773101 511 520 
8.85651179529e-15 0.385053403843 0.848468667781 -0.363090616765 512 517 
6.19710343392e-15 0.986885048824 0.111408744168 -0.116816061099 513 514 
8.74273988882e-15 0.37235894644 0.107181006092 -0.921879084772 513 517 
7.80415793425e-15 0.417148141257 -0.0239983405004 0.908521605631 514 515 
1.09047954766e-14 -0.612722274215 -0.656293142729 -0.44028482314 515 523 
6.26743406264e-15 -0.911571972979 -0.123990805914 0.391998492507 515 516 
5.76299346349e-15 -0.301341048667 -0.685808653371 -0.662465141234 516 521 
5.73947151389e-15 -0.858162545058 -0.0514303176844 -0.510795427428 516 517 
8.11678445173e-15 -0.587745912322 0.773980669429 0.235602771416 517 518 
5.88313432608e-15 0.546600636117 0.50566239202 0.667482801197 518 907 
8.88769089669e-15 -0.684525982442 -0.534661258383 0.495541641183 518 520 
1.01608821246e-14 -0.976791455 0.199206226504 -0.07871043616 519 520 
6.4370798438e-15 -0.473027933751 0.216552991112 0.85401954072 519 534 
6.20526674356e-15 0.0571773731271 0.121109197248 0.990991074806 520 526 
9.29819766512e-15 0.558848252844 -0.343003594145 -0.755008056047 521 523 
8.28018620945e-15 0.0294638600786 -0.127412362532 -0.99141210948 521 524 
7.36877952606e-15 0.436393675062 -0.826002175274 -0.356764581775 521 910 
8.99832016972e-15 -0.335823314419 0.0459055764153 -0.94080570765 522 867 
1.15710585133e-14 -0.862099740345 0.353619820718 -0.362956002972 522 523 
9.90769529841e-15 0.581013566124 -0.175109029413 0.794833355992 524 866 
7.81114439975e-15 0.480011267571 -0.873431998967 0.0818884984997 524 911 
4.71985588573e-15 0.47692860869 0.854385932611 -0.206309913406 524 525 
6.5304248345e-15 0.955009473749 -0.285686420774 -0.0796252098011 525 527 
9.53540267645e-15 0.592404157829 -0.155405774405 0.790510189098 525 900 
8.95647918585e-15 0.619417015172 -0.233913790581 -0.749404363406 526 848 
4.94068566671e-15 0.758890361658 0.618285708772 -0.20447053898 526 908 
4.91744933446e-15 0.437860682806 -0.894423950856 0.0910154854264 526 527 
8.94739512628e-15 -0.611620654309 0.201504842645 0.765059457567 527 851 
7.77525853167e-15 -0.336109519987 0.329807401793 0.88218902073 528 878 
7.33593103885e-15 -0.924583462914 -0.0742254919677 -0.373679001882 528 871 
7.34296712668e-15 -0.889760863203 -0.210203426833 0.405142105514 528 531 
5.45482744908e-15 0.15682334035 0.199610508337 -0.967244583796 529 531 
7.87486757792e-15 0.906267596437 0.20618241381 -0.369009289699 529 870 
5.49231525799e-15 -0.468452116065 -0.596263061418 -0.651937862486 530 531 
5.60978024358e-15 -0.622532119274 0.1272107375 0.772185980666 530 901 
9.47942139839e-15 -0.951695261837 -0.0159827608915 -0.306627917763 532 533 
6.88480139932e-15 -0.0670233750454 0.085308579396 0.994097738393 532 535 
7.06784210167e-15 -0.742522713086 -0.669737767611 -0.0105519280959 533 534 
9.62363707132e-15 -0.545975317654 -0.065278631337 -0.835254244409 533 846 
9.91503114458e-15 0.501039222677 0.00886630245716 0.865379157375 534 847 
1.05296924839e-14 0.524741335155 0.066644099277 0.848648982331 535 536 
1.23620732097e-14 0.9565974386 0.0146047165744 0.291046461441 536 856 
9.55965682065e-15 -0.0921081268731 -0.68758896936 0.720234338378 536 811 
9.78994545041e-15 -0.0107284368725 0.781696762895 0.623566413081 537 544 
1.10505094927e-14 0.969629445628 -0.0949726015067 -0.22538620884 537 540 
8.40455934394e-15 0.750655918225 -0.0356446829323 0.659731118723 537 554 
1.08694657708e-14 0.79369477621 -0.529938271719 0.298687178138 538 544 
8.16964637648e-15 -0.606442314637 -0.246407568318 -0.755983484802 538 555 
8.92171690599e-15 -0.380248239524 -0.915329922879 0.13259867504 538 546 
1.31499508927e-14 0.333598087034 0.762160659721 0.554818389296 539 540 
1.40961692375e-14 0.854350882837 -0.334254274952 -0.397943021892 539 542 
1.23357664071e-14 0.545538758523 0.681385082319 -0.487956793725 539 543 
1.12430045123e-14 0.372989289755 -0.927455844921 0.0265451586881 540 865 
1.0328469751e-14 -0.206669595272 0.06239846253 0.976419023915 540 548 
1.06634972235e-14 -0.0315304326692 0.971260749037 -0.235920302634 541 542 
8.10402195814e-15 -0.902087449892 0.331976844682 -0.27573466837 541 546 
7.06213027903e-15 -0.825868460003 -0.208939039773 0.52372298444 541 547 
1.54733424645e-14 0.932949263956 0.337770330882 0.124566747004 542 544 
1.02756459845e-14 -0.410795751123 0.911714102787 -0.00492398602863 543 547 
9.04534782463e-15 0.0207328197097 -0.346370640448 -0.93786861 543 549 
5.32314903015e-15 -0.931715585365 0.29483528205 -0.212080702672 545 559 
8.30247875717e-15 -0.174042334559 0.0725076084031 -0.982065126407 545 551 
7.02422951076e-15 -0.357918330321 0.555410136296 -0.750609118862 545 547 
6.92040480288e-15 0.221263499443 -0.562934250794 0.796333782466 546 560 
8.42160631584e-15 -0.55403404277 -0.732404087862 0.395765753363 548 549 
7.22293264743e-15 -0.821543498882 0.0459919682441 -0.568287795313 548 553 
8.34462154626e-15 -0.407768933551 0.856203768402 0.317237456499 548 869 
7.98292416341e-15 0.351213814553 -0.534757405684 0.768559284332 549 550 
9.61391917004e-15 0.796460347828 -0.128350553045 -0.590912049184 549 831 
8.23205075544e-15 0.240783531309 -0.737377261418 -0.631108600317 550 551 
9.70030426743e-15 0.887644882017 0.115023438867 0.445932923141 550 947 
1.04978983939e-14 0.741944163378 -0.0652927705986 -0.66727484033 550 834 
7.08177573026e-15 0.766333528886 0.55018699051 -0.331703478996 551 817 
9.29902541216e-15 0.952156471248 -0.298506447812 0.0655130130266 551 565 
8.10592959344e-15 0.757470607372 0.559945123317 -0.335707816176 552 566 
6.97552503932e-15 -0.982425940577 0.186459795774 -0.00848621473707 552 820 
7.52485191539e-15 0.0292667788518 0.259563406392 -0.965282494256 552 621 
8.30095751821e-15 0.273511160107 0.674782948957 0.685463067637 553 629 
8.0433220242e-15 -0.0999247097172 0.66402839058 -0.741000235419 553 949 
8.09090472186e-15 -0.353461364142 0.0732362231382 0.932577889337 553 554 
7.97326605837e-15 -0.510225768456 0.834478830469 0.208121951518 554 555 
7.70234627624e-15 0.66221232428 0.7480053963 -0.0443031000817 554 557 
8.36351411044e-15 -0.11483145964 0.680949488367 -0.723271408373 555 563 
8.2740226509e-15 -0.974397927972 -0.1274678184 0.185204301343 555 570 
9.21811807207e-15 0.708011157025 -0.668244891358 -0.22840526855 556 572 
9.06037828572e-15 0.638243965185 0.283964329089 0.715547972333 556 558 
9.16634222818e-15 0.976573576637 0.103615447161 -0.188594508204 556 557 
6.43568200245e-15 0.246099560209 -0.205811590644 -0.947141275429 557 627 
1.27121678652e-14 0.892421673288 -0.428013289707 0.142787187383 558 625 
9.16464787162e-15 0.658571220444 -0.089947316176 -0.747123435528 558 628 
1.00588965282e-14 0.560770952008 -0.160064596995 -0.812351687493 559 565 
6.92511440991e-15 -0.581811504181 0.700794888682 0.412773421625 559 562 
7.96792358594e-15 0.824717581002 0.210037081713 -0.525095549297 559 560 
8.72713492068e-15 0.606302207518 0.682603566307 0.407982848198 560 563 
8.93270714835e-15 0.314712934752 -0.915662716829 -0.250035112951 560 564 
9.71828287279e-15 0.0016287497269 0.777908647079 -0.628375273204 561 562 
8.04916981803e-15 -0.841228669626 0.172651481074 -0.512372707589 561 592 
8.51180594436e-15 0.569132867152 -0.194106763923 -0.799005847117 561 566 
9.74084416699e-15 -0.580993792281 -0.739292858349 0.340429556479 562 564 
9.02428203003e-15 0.434721193662 -0.275511681797 -0.857386025647 563 948 
1.05819587428e-14 0.961515972998 -0.210192877058 0.176934982703 563 567 
8.41823517779e-15 -0.942655983576 -0.144406867125 -0.30090921115 564 568 
7.12379787033e-15 -0.177593044062 0.890750257377 -0.418359522041 565 566 
8.01678351053e-15 0.243021816493 0.646116856566 0.72351461932 565 950 
7.51172831645e-15 -0.340905811805 0.0205611714366 -0.939872579506 566 620 
9.07994904105e-15 0.75583149545 0.427740046854 -0.495739047084 567 569 
9.17514233353e-15 0.272882622637 0.114587664543 0.955198796794 567 975 
7.59113754661e-15 -0.106449657442 0.943135105798 0.314904180096 567 568 
7.65951251994e-15 -0.351394542427 0.645728713469 -0.677905822482 568 593 
7.94502951695e-15 -0.761742022841 0.125594269596 0.635590410628 568 575 
1.11461093833e-14 -0.386791314324 0.639062520277 -0.664824468819 569 570 
1.05292433707e-14 -0.597060516974 0.528738620622 0.603286175984 569 577 
1.07273026861e-14 0.455616329011 0.217017712526 0.863317481109 569 624 
9.58339876225e-15 0.0195657694887 0.992773351849 0.118398701527 570 572 
1.07719684695e-14 -0.330809143015 0.124063725644 0.935507083285 570 573 
8.9686263091e-15 0.327901978301 -0.152224101189 -0.932366942595 571 572 
8.4354262456e-15 -0.146882429628 -0.959827835633 0.23907337328 571 573 
9.54675678209e-15 0.395234401549 0.494348372774 0.774215379702 572 623 
9.76160692663e-15 0.65760338269 -0.7504707212 -0.0659658070209 573 574 
1.04974089281e-14 -0.0330049342065 0.305872454879 -0.9515002447 574 577 
9.69013303219e-15 -0.145043397428 -0.556011013389 -0.818421753042 574 579 
9.79133493751e-15 0.115494717568 0.271009768324 0.955622663862 575 578 
9.16738811402e-15 -0.655373877839 0.66064420357 -0.36610697417 575 581 
7.85878023719e-15 0.149494398061 0.981332830356 0.120984713971 575 577 
1.03739604304e-14 -0.00520034747307 -0.519352718404 0.854544153495 576 578 
1.09168323346e-14 -0.135016413607 -0.988279763945 0.0712297426199 576 579 
9.11809776168e-15 -0.856308586108 0.116911095852 -0.503058049359 577 981 
1.03923745667e-14 -0.635612495265 0.567574919651 -0.523312016341 578 580 
7.76393234803e-15 0.22117677366 0.967802878532 0.120159989595 580 582 
9.55898319956e-15 -0.0883401879542 -0.302165196549 -0.94915341499 580 581 
8.97114214156e-15 0.0880637002955 0.471962283942 -0.877209431793 581 586 
8.96297909223e-15 -0.852678664611 -0.118939355055 -0.508716546552 581 983 
8.33917535651e-15 0.0502306300494 0.311215037063 -0.949011108739 582 585 
9.27499237176e-15 -0.545266539275 0.277834039314 0.790880931459 583 584 
6.6681315834e-15 -0.264067874678 0.134552625166 -0.955072640496 583 613 
6.60420185491e-15 -0.406811038847 0.910673608785 0.0719608013793 583 590 
8.80270309507e-15 -0.0819646884778 0.868021551537 -0.489714586172 584 587 
1.35486737131e-14 0.637058015327 0.497765938415 -0.588545797421 585 587 
7.64430408987e-15 -0.221191143448 -0.968080116469 -0.117878607719 585 586 
1.15438984627e-14 0.63521738837 0.0412669412453 -0.771230127181 586 594 
9.00445660699e-15 -0.914403365141 -0.404537397151 0.0146962622706 586 985 
8.46452618776e-15 -0.54554699489 0.279671767508 0.790039352707 587 595 
8.75303142004e-15 -0.703330915408 -0.127378269053 0.699357133377 588 589 
7.7104677045e-15 -0.0769034489832 -0.866143003018 -0.493844264781 588 597 
8.70858494381e-15 -0.00885139856215 0.799328788192 -0.600828711956 589 753 
9.86070746467e-15 0.00117099351556 0.831675168378 0.555261238588 589 600 
9.04320045942e-15 -0.0116599908985 -0.794820365467 0.606732751095 590 595 
5.87223079506e-15 0.316573812539 -0.268503760211 0.909772912307 590 614 
4.7094935788e-15 -0.987600952306 0.0856288441109 0.13157530186 590 591 
7.29469063862e-15 -0.0188864093592 0.797661492749 -0.602809627102 591 596 
5.25234291704e-15 0.374444528521 0.184983026574 -0.908610243691 591 599 
8.52682165802e-15 0.79561112242 0.592438041888 -0.126570566902 592 593 
8.54866098118e-15 -0.412719286683 0.9040782385 0.110929387768 592 596 
7.21386421989e-15 0.490865767182 -0.178454113504 -0.852763113639 592 617 
7.67705889871e-15 -0.10350785114 -0.629422603351 -0.770138501273 593 971 
1.00466342329e-14 0.864061433534 -0.470452882749 -0.179086359592 593 594 
9.99714142185e-15 -0.329502256215 -0.943787912511 0.0263180422406 594 595 
9.28744846308e-15 -0.499825632096 -0.455704474057 -0.736551267614 594 986 
7.94335676289e-15 -0.982762587289 0.0150852673721 0.184255615203 595 596 
1.02753587596e-14 -0.168345634286 -0.931964860858 0.321093826695 597 601 
6.56580014116e-15 -0.792200777038 -0.323539840199 -0.517435890391 597 611 
8.89710906038e-15 -0.712397943965 -0.564475891974 0.416960593839 597 600 
7.86964518675e-15 0.940905965737 -0.0167581824619 -0.338253051666 598 610 
6.66652278119e-15 0.507374533204 -0.859984024314 0.0547591177855 598 601 
6.09660186297e-15 0.341945052434 0.840221181305 0.42083482223 598 599 
8.60204538805e-15 0.5306947696 -0.616975770312 -0.581123016553 599 618 
5.36094655116e-15 0.873549517255 -0.215699566982 0.436331224767 599 612 
8.64151315356e-15 -0.742057168965 0.664907598594 0.085141313829 600 606 
8.83104908327e-15 0.00971135004928 -0.290690920953 0.956767724244 600 752 
5.30297154531e-15 0.793162444012 0.299679978541 0.530174733339 601 615 
6.33598961759e-15 0.309077025152 -0.759727817851 0.572088310759 602 609 
6.55299958216e-15 -0.759218904034 -0.309082766893 -0.572760420218 602 606 
7.26985852647e-15 -0.939532121118 -0.307042067528 0.151672549118 602 604 
7.17606190911e-15 0.713129427744 -0.112114724161 0.692009181957 603 610 
6.73535932983e-15 0.6660679679 0.65585518825 0.35525685663 603 609 
5.82528627347e-15 -0.166526289878 0.79174864111 0.587710034013 603 622 
8.91391998533e-15 -0.684626251845 0.565546617145 -0.459830315574 604 605 
6.68741301556e-15 -0.350923056874 -0.0376102234683 0.935648694353 604 718 
8.52327302042e-15 -0.700602438699 0.261566028044 0.66388209485 605 717 
8.63896034802e-15 0.482242390956 0.726763042996 -0.489139812017 605 607 
8.26486781934e-15 -0.0777430189926 -0.952685491797 0.293847539922 606 610 
7.22429272604e-15 -0.287899657464 -0.0142010665321 0.957555281402 606 770 
5.57494887152e-15 0.577196645433 -0.618991942111 -0.532628395885 607 608 
7.96848146563e-15 0.985397947585 0.16420506727 -0.0450286661929 607 609 
5.73649774394e-15 0.567492726549 0.597551120572 -0.566466824816 608 720 
4.77097526363e-15 0.552810228781 0.720134522901 0.419293596279 608 616 
9.03290043625e-15 0.182067699905 -0.797214412178 -0.575587120831 610 619 
9.22385665422e-15 0.0638085847453 0.913619473557 -0.401531968901 611 615 
7.32898836475e-15 0.0775910784884 0.338169046764 -0.937881293315 611 993 
9.61785865447e-15 -0.03824005089 0.512892354361 0.857600799525 612 995 
6.60764087915e-15 0.784552521712 0.0617422325852 -0.616980743128 612 614 
6.75200008433e-15 0.0197277305149 0.962270503222 0.27137850924 612 615 
6.44484397646e-15 0.723287870013 0.546023915156 -0.42274406107 613 615 
8.58895829284e-15 0.28408602713 -0.831010362462 -0.47824356417 613 614 
9.25665322355e-15 0.497267495653 0.644808404361 0.58047149752 614 988 
7.34365558993e-15 -0.350862891839 0.877684356087 -0.326443566654 616 816 
7.18285049533e-15 -0.245121033647 -0.156887613414 0.956714145197 616 778 
7.63631707206e-15 -0.913362794667 0.246554372092 0.324005164959 616 622 
9.62720307139e-15 -0.321839015067 -0.713013916087 -0.622921185902 617 967 
8.20128447943e-15 0.122028791327 -0.879766229765 0.459478351016 617 618 
8.60901077568e-15 0.887470300644 -0.190292142708 0.419744405439 617 620 
1.06505239235e-14 -0.392657645148 -0.291347575479 -0.872316779598 618 969 
9.24059486233e-15 -0.838287731662 -0.542277195733 -0.0566491123725 618 619 
9.31425062112e-15 0.283758475734 0.140835375986 -0.948496981714 619 1000 
8.66563304904e-15 -0.778694310642 0.404121719802 -0.479917499324 619 622 
7.47136516213e-15 0.85255140205 0.517427809391 0.0736516729673 620 621 
6.80131401562e-15 -0.189709414927 -0.786564077193 -0.587645548232 620 954 
7.04859109664e-15 -0.105441577176 0.884058328227 -0.455327295575 621 622 
8.13773404699e-15 0.901131143001 -0.0506648846128 -0.430576047384 621 815 
1.24322487044e-14 -0.29403290811 0.752790428933 0.588940760226 623 625 
8.0095461294e-15 0.113252438783 -0.985200134741 0.128664601256 623 624 
9.39203850429e-15 0.921556284745 -0.387846411558 -0.01758337534 624 984 
1.10097575208e-14 -0.259829265273 -0.17442008152 0.949771755776 624 974 
1.11507518766e-14 -0.267036928204 -0.136065470857 0.954032214664 625 626 
9.04966153668e-15 -0.0438403469226 -0.823158883192 0.566116133849 626 973 
9.76842609189e-15 -0.432773889389 -0.220514755882 -0.874116698789 626 630 
8.35290692473e-15 -0.81509850898 0.452297016876 -0.361997001621 626 628 
8.54084206466e-15 -0.694439648959 -0.611004868875 0.38003503018 627 629 
8.82028431734e-15 -0.988795299841 -0.143967780404 0.039460527337 627 628 
7.56078814623e-15 0.578534239672 -0.697440158078 -0.422936590316 627 872 
7.9721924663e-15 0.517117424714 -0.736581203298 -0.435933137081 628 874 
1.00075183333e-14 -0.398832424011 0.8575866944 0.324773396609 629 877 
9.98334101034e-15 0.0331179662657 -0.821314833442 0.569513076829 629 951 
5.93152188884e-15 -0.0426005576537 0.72015131999 -0.69250795577 630 977 
6.37660593916e-15 -0.124832139479 0.626469872674 0.769384452393 630 631 
6.10281025048e-15 -0.64491519365 0.721536738718 0.251930799386 631 632 
4.08421369376e-15 0.0111367621311 -0.538863513609 0.842319468034 631 1040 
6.59166606906e-15 0.758345636236 -0.238503451863 0.606653112949 632 879 
5.98636856387e-15 -0.414458847042 -0.00145765519729 0.910066887295 632 959 
8.03013423597e-15 0.65923958826 -0.745509631461 -0.0980742304014 633 634 
8.35181160823e-15 -0.0274644340635 -0.872667478438 -0.48754197454 633 804 
7.27442926927e-15 0.620506878346 0.677163643505 -0.395500459974 633 642 
7.73026615719e-15 0.667405684298 0.477792901717 0.571212391003 634 819 
1.09611383391e-14 -0.189964492723 -0.940341744766 0.282260331176 634 635 
9.63271121407e-15 -0.89393336421 -0.202567423065 0.399811930118 635 641 
9.80423375816e-15 0.506162411353 -0.309722147628 0.804904841954 635 637 
9.65822036651e-15 0.106364928969 0.903685013683 -0.414776925503 636 719 
9.87158901026e-15 0.802268445183 0.365810669107 0.471749823774 636 638 
8.98036459861e-15 0.641724195896 -0.763406685234 0.0734866609714 636 637 
7.34348970948e-15 0.882074662625 0.210893759652 -0.421269642504 637 640 
8.84111960794e-15 0.642127220232 0.607137831726 0.468034492665 637 824 
8.15153267664e-15 -0.115843864063 -0.939222539723 -0.323173668537 638 823 
7.24434611351e-15 0.179729499854 -0.786737729447 0.590543014477 638 716 
6.24003392707e-15 -0.276799219666 0.835291808709 -0.47504714113 639 697 
5.3038527171e-15 -0.365293146462 -0.157572844303 0.917459381055 639 704 
4.38085824623e-15 -0.879686980518 -0.394577447065 -0.265441998515 639 646 
8.03547907681e-15 0.406623437755 -0.295294072516 -0.864556990953 640 650 
7.55162768321e-15 -0.147462107484 -0.892724884604 0.42579009766 640 711 
7.89416268456e-15 0.265577646729 -0.357226037738 0.895465282141 640 641 
9.2356845978e-15 0.720281614555 -0.680074667113 -0.136721771806 641 642 
8.11239618397e-15 -0.499879589845 -0.667155306074 -0.55228995395 641 643 
7.90804367829e-15 0.861127909972 0.251912789148 0.441586536628 642 652 
9.4034827765e-15 0.463263472709 -0.355944017686 -0.81159769044 642 659 
6.90063828831e-15 -0.22867012857 -0.932865436868 0.27833801213 643 644 
8.92000027937e-15 -0.951034734216 0.0409603832407 -0.306357930074 643 656 
9.91425895392e-15 -0.953280606985 0.024921400752 -0.301056486612 644 645 
8.04404989424e-15 0.314942718408 -0.250500713266 0.915456430845 644 710 
8.78513815159e-15 -0.488869725455 -0.278505158022 0.826705067415 645 648 
1.09293181921e-14 -0.438275494457 0.789830312208 -0.429048562376 645 655 
4.06286749187e-15 0.665936952698 0.293284508413 -0.685938898268 646 702 
5.50149344837e-15 0.401481993886 0.899489806785 -0.172424754825 646 647 
4.84753769992e-15 -0.897496269192 0.418433738242 0.139332887312 646 649 
6.28075953915e-15 0.310236015661 -0.730180563387 -0.608761003546 647 1070 
7.89323671491e-15 -0.367243402497 0.785270245772 -0.4984806159 647 651 
9.19489003587e-15 0.767383563493 -0.634686784963 -0.0910777221624 647 648 
8.45997312739e-15 0.810694694064 -0.115583754638 0.573946433632 648 713 
8.52118571209e-15 -0.480829318751 -0.857245255849 0.184211122232 648 649 
5.79807586022e-15 0.248113250427 -0.767798082402 0.590699517202 649 725 
5.90031848183e-15 -0.721280277951 0.690898593209 0.0491314007643 650 661 
5.66055501791e-15 0.0866203319637 0.950636874413 -0.297970554076 650 712 
6.35740122607e-15 -0.232593213881 -0.578450187667 -0.781854063905 650 1043 
6.62797810855e-15 -0.16015531332 0.414668924842 0.895767803834 651 1073 
7.68663164413e-15 -0.539717013136 -0.218832446802 0.812907070924 651 655 
7.21687734994e-15 -0.829422308161 0.244956770474 -0.502050610321 651 690 
7.12043349521e-15 -0.263734653376 -0.796579328852 -0.543971879286 652 656 
6.26727062904e-15 0.162691924178 -0.411557184494 -0.896745237901 652 660 
6.63049267825e-15 0.590046311303 -0.165977491252 0.790124561646 652 653 
1.07268649332e-14 -0.092947367494 0.991849954488 0.0871461683493 653 654 
9.32977961307e-15 0.741768213943 -0.619191711512 -0.257646154986 653 665 
9.63722547101e-15 0.885694806003 0.397782413266 -0.239403137647 654 696 
1.30566919772e-14 -0.474270010933 0.720059411254 -0.506539634179 654 658 
1.19735066162e-14 -0.452030367128 0.319143742003 -0.832956072752 655 657 
8.1149509883e-15 -0.587920017727 -0.800143033909 0.118832563057 655 656 
9.48515772534e-15 -0.589362157976 0.125089959846 -0.798125772477 656 658 
1.16668634744e-14 0.225465873893 0.809207851185 -0.542538287396 657 658 
9.44768747654e-15 0.982806609851 -0.13471867337 0.126261817975 657 694 
6.2282967415e-15 -0.99876356615 -0.0493134788848 0.0062864720638 659 660 
5.99207714887e-15 -0.151737897728 0.254034691516 -0.955218292276 659 661 
5.58576429453e-15 -0.170984763773 -0.926721504285 -0.334591488317 659 805 
5.31920719454e-15 0.549877161564 0.244635970561 -0.798616521929 660 1076 
5.77783890205e-15 -0.746874342088 0.618478768607 0.244259554394 660 791 
4.90325893866e-15 -0.924949248068 -0.140656288395 0.353107203314 661 1083 
5.50220736214e-15 -0.216041931027 -0.589581645759 -0.778279748562 661 1044 
5.65290918211e-15 0.646118052888 0.467936023918 0.602965454443 662 810 
9.45579089414e-15 0.822170739168 0.54128539917 -0.176197026937 662 684 
9.95094867117e-15 0.905028605654 -0.0739818252789 -0.418867416347 662 663 
1.1886867242e-14 -0.663980858186 -0.462398924161 -0.58763649895 663 813 
1.28473936272e-14 0.0557579344445 -0.93893274528 -0.33955316607 663 664 
1.1102613471e-14 0.870359241663 -0.205817586712 0.447340934247 664 797 
1.18969153456e-14 -0.843663898058 -0.498222290622 0.20001444008 664 687 
1.07719916435e-14 -0.00531014778631 -0.783461413905 0.621417746168 665 668 
8.35175221625e-15 0.113599913004 -0.382766440679 -0.916834178931 665 789 
8.52964845413e-15 -0.706825906702 -0.686931952437 0.168883481535 665 689 
1.21092209521e-14 0.673569995488 0.0700993709223 0.735791777186 666 667 
1.23299299127e-14 0.113447678775 -0.377511348585 -0.919029273674 666 786 
1.19804194533e-14 0.0836396699735 -0.981967905677 -0.169538897684 666 668 
9.81557024986e-15 0.0701380312633 0.94371654608 0.323233255137 667 669 
8.100137592e-15 0.8965160942 -0.365637908401 -0.250135588792 667 681 
9.69005426717e-15 -0.686679744393 0.34298202375 -0.640963540324 668 669 
7.73554614063e-15 -0.862116666355 -0.503051165936 -0.0607813955387 669 670 
1.03834451648e-14 0.720141603747 -0.618057346558 -0.315279537741 670 674 
1.05842992314e-14 0.20232212375 -0.710244917764 0.674253598457 670 693 
1.13115545896e-14 -0.117829099981 -0.246782642704 -0.961880777674 670 671 
9.21179355949e-15 0.830829915193 -0.531086624717 0.166338958356 671 673 
9.42202696766e-15 0.107859890604 -0.981221473482 -0.159908298648 671 672 
1.03614191841e-14 -0.182483534051 0.239913623683 -0.953488968458 672 695 
7.36672240218e-15 0.0505953988435 -0.505710919227 0.861218074468 673 675 
7.90209815098e-15 -0.0249640554105 -0.308730374894 -0.950821934726 673 674 
1.13290401128e-14 0.629897840801 -0.208256197251 -0.748236638011 674 1113 
6.89786341337e-15 0.0208969826272 -0.942007559371 -0.33494040396 674 683 
7.56398510057e-15 0.0363273670713 -0.999156170189 0.0191642890517 675 676 
7.20834545116e-15 -0.0139613477916 -0.516829427362 -0.855974546222 676 678 
9.89149013008e-15 -0.235952178661 -0.964967251448 0.114737844752 677 679 
1.04419001033e-14 0.0268300464502 -0.349285249635 -0.936632245332 677 685 
7.88118151227e-15 -0.0469533936154 0.309549770615 -0.949723285142 678 682 
8.82166814551e-15 -0.817151217592 -0.554577109318 -0.157188159246 678 679 
1.03338130098e-14 -0.20641621053 -0.466638081968 0.860023981344 679 680 
8.35582818715e-15 0.688213459439 -0.643066685079 0.335898009505 680 681 
9.32953489411e-15 0.122705600725 0.813794945533 0.56805028138 680 686 
1.14760705088e-14 0.786719297493 0.613548364357 -0.0680525645921 680 682 
6.87782470092e-15 -0.911394352479 -0.410964148348 -0.0216518599985 681 683 
6.90072779664e-15 -0.689362113191 -0.0601243834603 -0.721917540589 681 787 
1.06457095657e-14 0.850799179629 0.11995771925 -0.511615970758 682 1115 
8.68383636359e-15 -0.0459431796572 0.944710014838 -0.324672468971 682 683 
9.0285630286e-15 0.66606303223 0.502007579428 -0.551677829256 683 1116 
8.22444148104e-15 0.048562809696 -0.024743609158 -0.998513598966 684 709 
1.23284763183e-14 0.266998950533 -0.8724992266 -0.409214686928 684 687 
1.60240513167e-14 -0.529823867471 -0.598169310384 -0.601232189402 685 687 
9.52499259325e-15 0.236075629507 0.964757845676 -0.116235090912 685 686 
8.25092248514e-15 -0.544704096725 -0.375423295853 -0.749903191047 686 688 
7.30933285468e-15 -0.76588983284 -0.642270861087 0.0300150787268 686 1114 
1.00995011849e-14 0.172742898145 -0.702886074473 0.6900080126 687 688 
8.56075742497e-15 0.00906673130798 0.112387373621 -0.993623103915 688 1100 
8.4117169912e-15 0.750922371484 -0.361292372149 0.552795996577 688 788 
8.42742036927e-15 0.894064764361 0.0409887258573 0.446058428327 689 693 
6.97506182651e-15 -0.195250981497 0.301673484384 0.933204245085 689 1090 
8.24454291491e-15 0.347814402981 -0.924011206762 -0.158834602206 689 696 
8.30251591971e-15 0.026448838078 -0.317139405087 0.948010050952 690 694 
5.7630719457e-15 -0.240116459163 0.44413735554 0.863183697398 690 1072 
5.60924969267e-15 -0.781287869272 -0.610567849953 -0.129600022884 690 697 
1.32924179831e-14 -0.0878998551078 0.876084597583 -0.474077412825 691 692 
1.20133671312e-14 0.544074840779 0.648211483699 -0.532732991312 691 698 
8.95570100136e-15 0.775439727058 0.528178566232 0.346006693395 691 694 
1.21260465413e-14 -0.756369197722 0.639187388568 -0.139086732057 692 695 
1.00153281381e-14 0.821571187435 0.281121558572 0.495975254708 692 696 
9.55083274045e-15 -0.660060256214 0.27918850725 0.697405359591 693 700 
1.10669759805e-14 -0.0823082474931 0.95142130197 0.296686465065 693 695 
1.08035876741e-14 0.23698009736 -0.799368178214 0.552133090037 694 696 
9.6122251234e-15 0.662705692358 0.547676134211 -0.510756318935 695 699 
8.97774857615e-15 -0.327663627996 0.0619764903617 -0.942759492941 697 698 
5.85911051992e-15 -0.54069531234 0.210102258417 0.814558543152 697 708 
1.04194598649e-14 -0.945536596612 0.307472982673 0.106868654869 698 701 
6.50621852267e-15 -0.0848315796614 -0.985911943643 -0.144157006331 699 700 
9.77318883551e-15 -0.0409840664129 -0.862312743261 0.50471480968 699 701 
9.41880938494e-15 -0.667835055933 0.742516316046 0.0516319520423 700 1111 
7.43189965649e-15 -0.072393170853 -0.280873226992 -0.957010689163 700 1109 
7.56155723905e-15 0.0547371137208 0.0278895260967 0.998111227627 701 706 
6.59632544322e-15 0.395704344899 -0.623918897578 -0.673901536334 702 1068 
5.43061149225e-15 0.452171029129 -0.762742639693 0.462347300209 702 723 
5.02465373577e-15 0.507693520767 0.231854633217 0.829753407963 702 704 
5.41929990089e-15 0.544283965058 -0.494967693974 0.677319678809 703 705 
8.25241853339e-15 -0.46557024991 -0.367476356983 -0.805112085028 703 722 
6.51171963102e-15 0.623404333398 -0.623526664294 -0.471785476689 704 707 
6.52390396263e-15 -0.0657598517326 -0.929039308736 -0.364090105226 704 705 
6.97371245726e-15 0.682017829564 -0.186098257141 0.707261704637 706 708 
5.03462429269e-15 0.0937627255693 0.786887846001 0.609931200308 706 1122 
8.8660376983e-15 -0.225054997723 -0.415607479783 -0.881260841493 707 1069 
6.7081888653e-15 0.00504690329682 -0.63701402828 0.770835687122 707 708 
6.37702326693e-15 0.243741789223 0.659622343204 0.710977007035 708 1067 
1.04715964876e-14 -0.523053625364 -0.394166725468 -0.755676847288 709 932 
8.42138734943e-15 -0.273480219676 0.960857088643 -0.0442970049912 709 1097 
7.94575873321e-15 0.4551898096 0.834288015364 0.311071928428 710 711 
1.01921078403e-14 0.858983510292 0.198241318667 -0.472067483121 710 713 
1.01355577263e-14 0.756883766329 -0.65350075455 0.00798298624449 710 726 
7.92293157275e-15 -0.355879876326 0.597461801628 0.718602052058 711 712 
7.19845869585e-15 0.739444595705 -0.673216843266 -0.000878536096921 711 715 
5.15827828957e-15 0.866267107725 0.319765252349 -0.383837832247 712 714 
5.61319175184e-15 0.206391622265 0.178500013042 0.962050021362 712 1056 
9.49699236886e-15 0.0455924018029 0.881111499672 -0.470705702157 713 724 
7.6143968897e-15 -0.192189423903 0.705187411404 0.68247632936 713 714 
5.8120754291e-15 -0.77137269945 0.630942005052 0.0830442340258 714 1085 
6.84907812252e-15 0.211499566407 -0.0077464656412 -0.977347392527 714 1066 
1.1304173052e-14 0.16976323591 0.94646658739 0.274556811402 715 731 
7.42648345257e-15 0.139369110793 0.23906992979 0.960948395923 715 781 
8.45373396266e-15 0.734216620604 0.482325276931 -0.477795229426 715 719 
9.68288554861e-15 0.745177306602 0.598736259462 0.293642083718 716 719 
7.11389737896e-15 0.291328522194 0.343225996396 0.892929788704 716 777 
6.90088040268e-15 0.933939974391 -0.339605980382 0.111462560187 716 720 
7.99537193105e-15 -0.934925288318 -0.251118678695 -0.250707228603 717 733 
8.47147546604e-15 0.222620256402 -0.958161818264 -0.17990595171 717 720 
8.01425655704e-15 0.422942734648 -0.484119569099 0.765994573104 717 718 
7.47392742946e-15 0.286748428056 0.180268799372 0.940892395006 718 768 
7.745770317e-15 -0.142055951877 -0.707313698839 0.692479196778 718 764 
1.1026342482e-14 0.184638788271 0.947552111737 0.260870683304 719 729 
6.15824766778e-15 -0.211694194677 -0.380889751885 -0.900060311784 720 780 
8.64903894594e-15 -0.955874642972 0.213438059134 -0.201860996324 721 736 
6.88812571156e-15 -0.092442913764 -0.979860033437 -0.176998933805 721 725 
7.39799751992e-15 -0.77145679088 -0.283585501503 0.569590803247 721 722 
1.08120485152e-14 0.165833121848 0.510011568433 -0.844030553809 722 765 
6.67786511191e-15 -0.0108057150962 0.965708886789 0.259402356384 722 723 
7.31797378444e-15 -0.160045771897 0.224525833988 0.961235403411 723 760 
4.56799623228e-15 0.778156693154 0.145280455106 -0.611036619413 723 725 
9.29013842441e-15 0.701344671505 -0.710209781769 0.060973089407 724 734 
6.62562075332e-15 0.849724865202 0.446945010098 0.279656595497 724 725 
6.02478787303e-15 0.218866638924 -0.197737439742 -0.955508921617 724 1065 
9.77554482188e-15 0.336277522962 -0.31130490759 -0.888823200677 726 728 
1.03838307014e-14 0.512506325282 0.654324773825 -0.556054275144 726 734 
1.06540421479e-14 0.911008412372 0.301667487889 0.281176811524 726 731 
1.17129868261e-14 -0.504440463638 0.748740341185 0.430032231498 727 738 
1.24713962586e-14 -0.758062168794 0.379614090485 -0.530315840371 727 732 
1.12393781703e-14 -0.627827140264 -0.644157085114 -0.436915016502 727 739 
1.14639118119e-14 -0.0375362870598 -0.849453387654 -0.52632686551 728 735 
9.20828639656e-15 -0.929195395085 -0.285507321883 -0.234694454355 728 738 
1.06309282662e-14 0.722410059322 -0.69130925829 -0.0146702281275 729 733 
1.22753784558e-14 0.162788674459 0.41388483837 0.895655730756 729 738 
1.148680332e-14 0.671856845816 -0.172529989758 -0.72030672728 729 731 
7.65576694927e-15 -0.403651945458 0.723788297061 -0.559638819208 730 751 
1.09751266108e-14 -0.227836850058 0.521755889098 0.822107755679 730 736 
1.02927831991e-14 -0.456798246353 -0.0269170656765 0.88916299614 730 737 
9.84757550283e-15 -0.00704758026786 0.558840691344 -0.829245086395 731 1140 
9.28655731598e-15 -0.0864629146227 -0.473744925685 -0.876407388024 732 733 
9.18246691049e-15 0.0561656953548 -0.997554006676 0.0416103163974 732 740 
7.83159832263e-15 0.128678321134 -0.633023651098 0.76336291947 733 762 
1.00983226656e-14 0.233847096519 0.949955492205 0.207123389019 734 736 
9.9082940566e-15 0.358817933858 -0.38345529091 0.85100630445 734 1142 
8.9391041128e-15 -0.802516644882 0.529083587849 0.27574914643 735 739 
7.07996841962e-15 -0.45921308638 -0.825022524749 0.329334442404 735 737 
1.09326202173e-14 -0.311489399227 0.522532943418 -0.79368361279 736 750 
8.18640313334e-15 -0.741704429778 0.628734306603 0.233597325644 737 746 
1.05048773409e-14 -0.129401080392 0.987246833528 -0.092731063196 739 745 
9.9533408833e-15 0.134925554695 -0.372686782452 0.918095668695 740 757 
1.07140298478e-14 0.848027507069 -0.501568614363 -0.171108948745 740 743 
1.2091253366e-14 0.819849863618 0.00634400437886 0.572543408603 740 745 
1.05652859342e-14 -0.578666490463 -0.251839461124 -0.775707405299 741 744 
1.17730478392e-14 0.0919517644529 -0.580568315051 -0.809002660424 741 743 
9.05384413764e-15 0.0830829977151 0.524549434726 0.847316414345 742 746 
8.49851825699e-15 -0.650164126965 -0.153049331928 0.744219396418 742 747 
1.0282907916e-14 0.051668680882 -0.326227551793 0.943878134012 743 758 
1.06142236663e-14 -0.887341371404 0.455089533646 0.0742886731666 744 748 
1.17572913393e-14 0.0841866141685 0.525208817203 0.846798861789 745 748 
9.56694343457e-15 0.790624868631 0.446598310851 -0.418882162246 745 746 
1.08511002211e-14 0.0681729411144 0.430413907883 -0.90005350841 746 749 
1.14363677221e-14 -0.727742525841 -0.67689110085 -0.11049549164 747 748 
1.17707643929e-14 -0.742851921825 0.0613293050931 -0.666640636758 749 1152 
1.05346322259e-14 0.739755605197 -0.638403008137 -0.21261054485 749 751 
9.35520624781e-15 0.305728428795 -0.65876787227 -0.687426372997 750 751 
7.38699781687e-15 0.652128206583 0.356460022932 -0.669077763963 750 766 
1.18997094059e-14 -0.450642301562 -0.259117630451 -0.854271367677 750 1139 
6.54568364282e-15 0.783241443722 0.311713077921 0.537929175533 752 992 
7.62260205594e-15 0.000238823729304 -0.902421823745 -0.430853565602 752 754 
9.90115768407e-15 0.509325264455 -0.229399584884 -0.829435715076 752 774 
5.40272276521e-15 0.771048019543 0.289510373052 0.567158439464 753 755 
7.83125897491e-15 -0.00884340081485 0.0112487715299 -0.99989762446 753 754 
6.68311076474e-15 0.613862556924 0.24810424765 -0.749411131159 754 771 
6.69449942577e-15 0.614733914444 0.248428763299 -0.748588915225 755 756 
1.02879923747e-14 0.869446002648 -0.453944032364 0.194931946999 756 759 
7.114732028e-15 -0.279637341283 -0.0940005369447 -0.955492991295 756 769 
1.32116865883e-14 -0.601151087338 -0.483666309742 0.636147994584 757 1151 
1.19678635919e-14 -0.710488735595 0.262324489149 0.652986691278 757 758 
1.03710874474e-14 0.0754161538622 0.561178646082 0.824251740015 757 761 
8.45932615515e-15 0.885776612714 0.38268430043 0.262588115826 758 759 
9.18218572222e-15 0.385877434005 -0.442356801718 -0.809579561192 759 763 
8.87870097609e-15 0.0107558696207 -0.965781958243 -0.259132245003 760 767 
8.74630475559e-15 -0.49398493562 0.79901773116 0.342854996569 760 1074 
7.73982119834e-15 -0.394561295435 -0.417259096534 -0.818667350335 760 1061 
1.01549418404e-14 -0.623541023144 -0.571856240063 0.533082576303 761 1156 
8.01100377823e-15 -0.91934762615 -0.343729395303 -0.191442014971 761 763 
9.0203966503e-15 -0.0277955576146 0.98372416764 0.177522305579 761 762 
8.80965144705e-15 -0.681299368349 0.190739560158 0.706717475996 762 1138 
7.24674708094e-15 0.932699852762 0.308503409233 0.186806400181 762 764 
9.68261000494e-15 -0.58683083384 0.126775816628 -0.799723367655 763 772 
8.34552879876e-15 0.222916379089 -0.963742475492 -0.146658545156 763 764 
1.00266338066e-14 0.37882625135 0.478714731528 0.792037169018 764 773 
1.02948659409e-14 0.0944538914237 -0.720009670886 -0.687506026319 765 767 
7.96350077592e-15 0.886290869462 -0.300649635452 0.352275874012 765 766 
9.65677865774e-15 -0.562382770718 -0.320416144463 -0.762272335564 766 1148 
6.38815183577e-15 0.367879195692 0.4876934447 0.791719648218 767 1060 
1.07451466507e-14 -0.0676926739479 0.851855734469 0.519383778671 768 779 
7.52279937549e-15 0.937716736755 0.329400123805 0.110376084575 768 770 
1.11198124525e-14 0.376242877205 0.924836633479 -0.0558435200167 768 773 
1.23009465945e-14 -0.453278365661 0.57675872187 -0.679623498689 769 1159 
7.01208375775e-15 -0.928157144523 -0.356969081321 -0.105344150531 769 771 
1.16130850424e-14 -0.869237056394 0.452969193812 -0.198105651733 769 772 
1.10924802559e-14 -0.165842972894 0.83782252958 0.520143746737 770 1008 
9.90981800414e-15 0.687600254611 -0.698106814919 0.199631572709 770 774 
1.03126599379e-14 0.0983081238065 0.784002221259 -0.612924163217 771 1157 
9.57968755027e-15 -0.356965966531 -0.932195040855 0.0598974502242 771 774 
8.09794077125e-15 0.0803892730559 0.483873222302 -0.871438046861 772 1160 
8.94292648056e-15 -0.420609762512 0.889107798343 -0.180484765577 772 773 
8.45950154417e-15 -0.490203860594 0.29163811347 0.821369214075 773 784 
1.17377603393e-14 -0.442222868959 -0.364920315527 -0.819311965911 774 775 
5.4624254622e-15 -0.0133401740224 0.643635782608 -0.76521566836 775 776 
6.87833837706e-15 0.940986040951 0.229000017163 0.249207268903 775 994 
7.3778538779e-15 0.183601366199 -0.843608478902 -0.50459416629 775 1006 
8.09281823475e-15 -0.442296492491 -0.857720523092 -0.26208646855 776 1161 
4.85495876737e-15 -0.940372715507 -0.220138331902 -0.259303433754 776 991 
5.64008976008e-15 0.161908049826 -0.417865916688 -0.89396524489 776 1019 
8.81076054007e-15 -0.531454216756 -0.28578247513 0.797423847399 777 782 
7.90704916668e-15 -0.0160306111203 0.995862509773 -0.089447644664 777 822 
7.47362711441e-15 -0.920804821708 0.389997830014 -0.00449142548479 777 780 
8.98091052744e-15 0.447669918035 -0.891787133857 0.0656304226282 778 825 
6.61652314627e-15 -0.645476408695 -0.758449035153 0.0900847761479 778 780 
1.03313446458e-14 0.632117654007 -0.398560427052 0.664512496105 778 1005 
1.20331170416e-14 -0.623740418301 -0.217234020062 0.750837712895 779 783 
1.26458133842e-14 -0.845558999498 -0.488694278976 -0.214960182506 779 1007 
9.20008768099e-15 -0.425496767041 0.607318182264 -0.67090768868 779 780 
1.11808205976e-14 -0.782450660555 -0.605708192548 -0.144528714371 781 782 
1.04162505446e-14 -0.5776069809 0.691060796534 0.434517147083 781 1058 
1.2352719214e-14 -0.13737210474 -0.987242399403 0.0805068299013 781 1141 
1.22456959313e-14 0.378133038207 -0.807242910345 -0.453182401594 782 1054 
1.08119068008e-14 0.804337938528 -0.520805223908 0.286011187535 782 783 
1.44287185758e-14 0.432553304384 0.362704369636 0.82543514531 783 785 
1.43950079752e-14 -0.350837216342 -0.936314813442 0.0150936330322 783 784 
1.21603777208e-14 0.037893984515 -0.628840525044 0.776610352751 784 1174 
1.04778332058e-14 -0.921754509566 -0.321078581687 -0.217433135643 784 1136 
9.59726027923e-15 -0.203416669768 0.77436045931 0.599155687212 785 1214 
9.21560620048e-15 0.0398155855098 0.737258916582 -0.674436067445 785 1175 
9.71623303975e-15 0.881036647081 0.473013381007 -0.0057243242751 785 1009 
1.15148269094e-14 -0.76140028688 0.416633148636 0.496675369428 786 787 
1.01136410589e-14 -0.762734320227 -0.598157189648 0.245854292663 786 790 
1.02008128491e-14 0.0338630420035 0.607041549181 -0.793948267807 786 789 
9.62974333171e-15 -0.183277934259 0.927898588239 0.324674311823 787 788 
8.73348693327e-15 0.257099228244 0.426297614641 -0.867277539539 787 1088 
1.03027065989e-14 0.786892392584 0.555405895086 -0.268932434259 788 799 
1.11317492016e-14 -0.319401234735 0.0156446281215 0.947490420458 788 1099 
1.17936779613e-14 0.527066949491 0.115327165721 -0.841962039287 789 1086 
7.80030051844e-15 -0.630984533933 0.209660552056 -0.746927687831 789 791 
1.18830878726e-14 -0.207729850754 -0.969121828086 -0.132857786494 790 798 
7.44958533828e-15 0.775242008395 -0.0443948322265 0.630102314939 790 807 
6.65766184368e-15 -0.907072210831 -0.402027199277 -0.124876480489 791 806 
8.43182511711e-15 -0.644276964187 -0.0875855177311 0.759760469163 791 1089 
1.16543265478e-14 0.706789563107 0.704281659143 -0.0666022377796 792 795 
8.46549166931e-15 0.576342664093 -0.627990486328 0.522931240821 792 793 
8.81814331988e-15 -0.187702821428 -0.865780155615 -0.463888319503 792 850 
8.89995739005e-15 -0.937076830158 -0.256474539676 -0.236870903404 793 801 
8.88617255062e-15 0.637044296937 0.00865222865098 0.770778634031 793 800 
9.98753246195e-15 0.537637886425 -0.42183744513 -0.730067581095 794 797 
9.02264304067e-15 0.835532251877 0.265745844814 -0.480900199665 794 795 
8.16357399106e-15 0.342617496676 -0.790751125434 0.507273011893 794 796 
7.71238138018e-15 -0.337307097596 0.791527833788 -0.509615158968 795 801 
1.05947238025e-14 -0.134698788787 -0.302542803306 0.943569864116 796 798 
7.53302278557e-15 -0.731180850372 -0.40043874235 0.552289215606 796 801 
1.06875340577e-14 0.191667468743 0.86638068356 0.461137823844 797 812 
1.06074065971e-14 -0.21165718285 0.691165265445 -0.691007823972 797 799 
1.12952140501e-14 -0.596580830334 0.650847722413 0.469562088661 798 799 
1.00390551903e-14 -0.774961750473 -0.0955605927165 -0.624741913451 798 841 
1.19711335194e-14 0.301871753478 0.479668639014 0.823888002824 799 809 
8.79131974446e-15 -0.429884360563 -0.59270247045 -0.681104410546 800 843 
8.08157273205e-15 0.0160864571582 -0.257080537116 0.966256085793 800 844 
7.15077581633e-15 0.643058749983 0.762770728252 -0.068236795006 802 803 
7.26346151241e-15 0.850260734854 0.0490525075222 0.524071115662 802 829 
7.48514626594e-15 0.360374790153 -0.874180238145 -0.325482598395 802 838 
7.58485241324e-15 0.116922118184 -0.799964673357 0.588545444006 803 804 
6.96491137334e-15 0.680170002788 -0.622245477419 -0.387529783551 803 807 
6.09584536262e-15 -0.867141445433 -0.136840376831 -0.478895004027 804 821 
7.00589989946e-15 -0.595176269889 0.0551795804033 0.801698460562 804 805 
6.69643443773e-15 -0.654881578249 0.704516836031 0.273470558232 805 806 
5.83575661939e-15 -0.200609252336 -0.14484492051 -0.968904472525 805 1042 
7.99229675806e-15 0.117508539858 0.631961515974 -0.766039415036 806 807 
9.1203044125e-15 -0.0783356936157 -0.256952823741 -0.963243876429 806 1045 
9.35404370988e-15 0.211360016546 0.967922084564 0.135844696692 807 842 
9.20217824386e-15 0.701560780156 0.0665317683569 -0.709497001788 808 811 
1.05378360528e-14 0.131354369755 -0.131351876041 -0.982594888144 808 927 
7.31678699266e-15 0.122398387461 0.84360198751 0.522832976596 808 810 
8.7713055054e-15 -0.268919832774 0.0602023825786 0.9612792501 809 1050 
1.02690101724e-14 0.744602001029 0.132881921042 0.654148496233 809 1242 
6.7502023169e-15 0.247963004369 -0.570287800769 0.783125898409 809 812 
6.35504999357e-15 -0.179800302461 -0.0642430386957 0.981603118992 810 928 
8.32012838896e-15 -0.46868551461 0.374872638316 0.799877736555 810 813 
1.26963546563e-14 0.965028761133 0.260936121401 0.0251362434469 811 854 
1.14274718539e-14 -0.584292153651 -0.811536886546 0.00324976253233 811 813 
8.59414919822e-15 -0.59519490642 0.802444619739 -0.0427276915225 812 813 
8.29072776152e-15 -0.662166957964 -0.749355483609 -0.00113091394082 812 853 
9.95314217525e-15 0.385243548656 -0.793981092588 0.47029930133 814 827 
9.71325185426e-15 0.90766131368 -0.411879758629 0.0806598046142 814 818 
9.99641343511e-15 0.77612501433 0.404081334422 0.484095277092 814 817 
1.1992752553e-14 -0.395569542093 -0.69404854464 0.601515880964 815 816 
9.45208311874e-15 0.339484433343 -0.307692381083 0.888862035493 815 820 
7.50704690171e-15 -0.0825407303568 -0.776272737791 -0.624970130802 815 965 
6.17657372811e-15 -0.763350224142 -0.197698330467 -0.614989272616 816 826 
9.02445331076e-15 -0.288737150412 -0.0728069048799 0.954636062892 816 825 
7.98324667677e-15 0.269525575656 -0.874680611881 0.402852071195 817 820 
8.16017654083e-15 -0.0220307952114 -0.873247564704 -0.486778527465 817 832 
8.01064692817e-15 0.759054638245 0.436790001112 -0.482753095368 818 819 
9.80059872338e-15 0.222682997512 -0.884393500553 -0.410195586031 818 828 
8.36925271342e-15 -0.199193945213 0.896838099397 0.394972398605 819 821 
8.87606409804e-15 -0.0840247801861 0.823717449367 -0.560740046656 819 824 
9.88789861585e-15 -0.799976110233 -0.28052493867 -0.530418685418 820 827 
8.87985510472e-15 0.521993243739 0.831250002695 -0.191171353792 821 835 
8.04471844356e-15 0.126339869416 -0.119164256698 -0.984803593272 821 836 
1.09749149638e-14 -0.48927570523 0.595564474365 0.63711242426 822 945 
7.8463753975e-15 -0.966941907359 -0.249040821489 0.0547906654961 822 825 
7.66296318807e-15 -0.305884904669 -0.0803871026333 -0.94866871922 822 823 
9.68649653984e-15 -0.804102259511 0.557299894174 -0.206969524815 823 824 
7.10192644191e-15 -0.89965083217 -0.231179009213 0.370384456849 823 826 
8.02229910125e-15 -0.17027548398 0.430636250595 0.886317482186 824 944 
1.20507944656e-14 -0.079730077778 -0.772238357077 -0.630310268484 825 961 
8.72215708951e-15 -0.412398463347 -0.697308632105 0.5862492465 826 827 
1.09496687995e-14 -0.756984484975 0.148436848203 0.636349740004 828 835 
1.00714483341e-14 0.292073735932 -0.781726509505 0.550996004628 828 830 
9.45112036204e-15 -0.957337108223 0.0879119758306 -0.275276489596 828 832 
1.02150572364e-14 -0.203798594339 0.758623873087 -0.618834349506 829 835 
1.03343989067e-14 0.767633003033 -0.177282394075 -0.615881908653 829 830 
1.13278119886e-14 -0.338900738634 0.877290713728 0.339863638772 829 839 
1.00428342582e-14 0.53377418748 0.768705005273 -0.35238860885 830 833 
1.01064085631e-14 0.978959528681 0.159600438867 0.127145354293 831 833 
8.83192462165e-15 0.385693266107 -0.872070531271 -0.301220339566 831 882 
8.59969479541e-15 0.656194614464 -0.564569118789 0.500669889306 831 834 
8.94661269525e-15 -0.721889128094 -0.65056078323 0.235895642314 832 834 
9.12751916204e-15 -0.303392513124 -0.0520045213046 -0.951445485955 832 966 
1.03284273053e-14 -0.306571634804 0.897756822741 0.316301311973 833 887 
1.02939835079e-14 -0.418951653105 -0.160349015531 -0.893738051992 834 952 
1.17651168167e-14 -0.133589045089 0.106869114883 0.985257813629 835 837 
5.85243977595e-15 0.824176679842 -0.00467566716149 -0.566313463146 836 1047 
9.65522713618e-15 -0.0135479236589 -0.464720058227 0.885354008996 836 943 
7.77104576025e-15 -0.506737974207 -0.697236474638 0.507028523784 836 837 
8.87704314273e-15 0.52374742765 0.0166968974265 0.851709953944 837 1256 
6.91573988218e-15 0.330136078701 -0.943841903139 -0.0131389275906 837 840 
8.60213837933e-15 -0.928684351507 0.0863223984462 0.360685207337 838 842 
8.27982502906e-15 0.258755055945 -0.799993171327 0.541347159273 838 844 
8.39628264442e-15 -0.8853513145 0.0980188244303 -0.454472617404 838 839 
1.051379827e-14 -0.0938156416586 -0.0101706770725 0.995537635003 839 840 
1.06710812574e-14 -0.429292463112 -0.864178871347 0.262493541696 839 884 
9.37733745793e-15 -0.231699284813 -0.633933300226 -0.737864494525 840 845 
6.56377360403e-15 -0.829129200328 0.0724927749904 0.554337051564 840 1237 
1.29495826158e-14 -0.478802247237 0.772835614098 -0.416501526555 841 842 
1.08853449622e-14 0.410255642904 -0.671646266453 -0.616912960007 841 1235 
9.16430722803e-15 0.659664562903 0.398953821994 -0.63692896964 841 844 
9.77099089909e-15 0.0193111210576 -0.0216309616812 0.999579502641 842 1240 
9.15389847622e-15 -0.0143124722205 0.968550227832 0.248406137816 843 859 
9.23133302211e-15 -0.860459889408 -0.492556197934 -0.130373197383 843 895 
9.47864625682e-15 0.425474893516 0.86534760309 -0.264848335492 843 844 
8.07785174323e-15 0.411752601592 0.790453029994 -0.453479660465 845 883 
6.47989164098e-15 -0.58121644733 0.474888570873 -0.660808812446 845 1257 
8.41718354781e-15 0.584467911245 -0.313248554173 -0.748513596425 845 1265 
1.09490155817e-14 0.480410000871 -0.0794325760849 -0.873439578288 846 855 
9.0307732818e-15 -0.490395776552 0.842255334499 -0.223870350533 846 849 
1.01908879904e-14 0.597164037274 0.722677584274 -0.348040546164 846 847 
1.12638061018e-14 0.151976804192 0.847975716204 0.507779711799 847 912 
9.59903421144e-15 0.973182702872 -0.218646795154 -0.0714773096826 847 848 
7.92750985518e-15 -0.17429544546 -0.844213615938 -0.50687717285 848 914 
7.39518500429e-15 0.326170284056 -0.905489967677 0.271479030929 848 851 
1.14586984284e-14 -0.130934181232 -0.426584190943 0.894920202154 849 850 
8.56739248127e-15 -0.848172818484 -0.444707146037 0.287816650401 849 851 
9.41925620187e-15 -0.646326052119 0.0730894389903 -0.759552873907 850 858 
9.93518458023e-15 -0.597176181554 0.345733088415 0.723774301671 850 852 
7.72408914601e-15 0.544570017304 -0.140254948344 0.826905100794 851 899 
9.21653639524e-15 0.737255487377 -0.122802951425 0.664359677776 852 857 
9.47116657236e-15 0.388889271576 -0.825666340594 0.408705552279 852 855 
1.08065670578e-14 -0.836969086018 -0.301046901148 0.45700493691 852 853 
8.64412982299e-15 -0.869279430315 0.492429697883 -0.0432002855715 853 854 
6.75842587083e-15 -0.585823940599 0.19193928817 -0.787381496022 853 860 
9.86553093455e-15 0.469888996715 0.667733586125 -0.577352742028 854 856 
5.72734871715e-15 0.0178928731183 0.171461085347 0.985028396191 854 929 
9.10119579255e-15 -0.345837369346 -0.907680707991 -0.237723045379 855 937 
1.26025194236e-14 0.959394297193 -0.034021143173 -0.280009186155 855 856 
8.54065198677e-15 0.511722845355 0.84265733509 0.167536101068 856 939 
7.93305132025e-15 0.891539426916 -0.359144905029 -0.27599345544 857 858 
6.19393490278e-15 0.5585441421 0.701606856095 0.442466112607 857 1308 
7.20572482433e-15 0.518653174159 0.364766927177 -0.773268371119 857 860 
8.40787605955e-15 -0.516016812631 0.748100175758 -0.417220296861 858 859 
9.35547683106e-15 0.942969926242 0.294198841288 0.155739397671 858 894 
9.63329276541e-15 -0.909567272399 -0.401481545476 -0.107237799416 859 889 
6.70541661848e-15 -0.679232566206 -0.192607326906 0.708198798804 859 1233 
7.2543239706e-15 -0.058477647534 0.703602533073 -0.708183479186 860 1241 
5.87892018111e-15 0.0344009053312 -0.200469326355 -0.979095821104 860 1246 
1.10612657745e-14 0.217575606564 -0.771076054788 -0.598416721993 861 916 
1.00269216999e-14 0.603606763436 0.65779391972 0.45051751832 861 867 
9.83958878279e-15 0.578711006116 -0.810313325847 0.0921188653575 861 870 
1.4114510139e-14 -0.759872722965 0.235043406044 -0.606092436983 862 865 
1.1342269486e-14 0.861580961081 -0.129380297228 -0.490855361784 862 890 
1.24496593617e-14 0.414859262748 0.770341869549 -0.484216063479 862 868 
1.55658582412e-14 0.895968276985 0.0217005004489 0.443587572996 863 868 
1.01179956902e-14 0.148053758034 -0.693236177181 0.705339412892 863 864 
1.19884078875e-14 0.532568257718 0.727696350581 0.432237286942 863 870 
1.1920450962e-14 -0.69160146057 -0.675671843301 0.25525473533 864 865 
8.47652585073e-15 -0.562886094636 -0.602741836806 -0.565563013844 864 871 
1.14669982008e-14 0.149340767401 0.082362039853 -0.985349597647 865 869 
1.03567821981e-14 0.82329656689 -0.421235292813 -0.380451824856 866 867 
1.31182117559e-14 -0.0161530619564 0.797526160166 0.603068074466 866 909 
9.11944838622e-15 0.28053216102 0.859087243408 -0.428101407201 866 892 
1.26299852784e-14 -0.435173205329 0.900346527177 -0.000642154936031 867 868 
9.55426951271e-15 -0.468377779007 -0.518272767961 -0.715552649441 869 873 
1.20032228795e-14 -0.798966691741 0.104016509342 0.592311397216 869 886 
1.02996038296e-14 0.479842389606 -0.0847497110218 0.873251835165 870 871 
1.20105043855e-14 0.244021768623 0.307377201149 0.919767705811 871 876 
7.066101158e-15 -0.640647362581 -0.688662086148 0.339581342126 872 877 
5.47384024145e-15 0.553569417446 -0.75651466949 0.348204616447 872 878 
7.30911788466e-15 -0.435463602171 -0.820661658199 -0.369980937273 872 874 
1.12874340286e-14 0.647056290855 -0.220576576208 -0.729838427663 873 881 
9.10058181729e-15 0.678832158628 0.658055784766 -0.325805900113 873 876 
6.80088588352e-15 -0.823546406502 0.518567200803 -0.229911666928 873 877 
7.75447853481e-15 -0.0333029193183 -0.53976345481 -0.841157730997 874 879 
7.7852727591e-15 0.153874070289 -0.987106815207 0.0440784058785 874 903 
1.03326472045e-14 0.156138324475 -0.92642615633 0.342571745038 875 946 
7.78321792168e-15 -0.374826551788 0.0243398358502 0.926775392674 875 877 
7.72270240248e-15 -0.8184499887 0.519042853919 -0.246442958496 875 880 
8.21019650807e-15 -0.218017526741 -0.700770484646 -0.679256274084 875 957 
1.34338251277e-14 -0.220961778657 0.773236422867 0.594374735941 876 902 
1.20980250287e-14 0.998258309742 -0.0584456680756 0.00802813273566 876 878 
1.01427403861e-14 0.6342925881 0.591388606254 0.497928136456 878 905 
7.78108237184e-15 0.198054983838 -0.74732760872 0.634252054487 879 906 
8.11647161024e-15 0.394190041713 0.00705952657159 -0.919001835743 879 960 
8.35728513461e-15 0.21775750898 -0.314278112156 0.924018904299 880 881 
8.15457841885e-15 -0.161425399259 0.851350637756 0.499143197957 880 1285 
6.64213982209e-15 -0.479428032162 -0.837155493012 0.263285857 880 888 
1.2981658794e-14 0.146816206179 -0.823444672094 -0.54807287253 881 1317 
1.12563424056e-14 0.641198413695 0.495136183762 0.586263382623 881 886 
1.07733647696e-14 -0.997247274524 -0.0124269417015 -0.0730988684925 882 887 
8.83401018866e-15 -0.450965149765 -0.834079188792 0.317714243498 882 886 
7.112246564e-15 -0.471505598498 -0.0657565955738 -0.879408062689 882 888 
8.39284477385e-15 -0.329313087317 0.819671146718 0.468713240436 883 1286 
1.00546561416e-14 0.0561188505747 -0.0701835285228 -0.995954289581 883 884 
6.03489004235e-15 -0.915624694077 -0.0350397324369 -0.400504228126 883 885 
1.13461691881e-14 -0.286859655038 0.78647326493 -0.546965576487 884 898 
1.06961075219e-14 -0.785335101087 0.0380892781757 0.617898038425 884 887 
7.38945166049e-15 -0.636212653116 0.0499460481017 0.769895351521 885 888 
6.32499420345e-15 0.194235853162 -0.826215680882 -0.528810062321 885 1297 
6.9616117447e-15 0.294899000901 -0.667269983199 0.683948352428 885 1254 
1.33786034576e-14 0.958537524618 -0.227480766922 0.171634246521 886 893 
1.11197254363e-14 -0.495523279551 0.785192866574 -0.371387724224 887 897 
7.67514774654e-15 -0.634554389752 0.711634590621 -0.301524353707 888 953 
7.03222818871e-15 -0.42313550239 -0.296429145961 -0.856204477939 889 1292 
1.02234936972e-14 -0.798607385235 0.583860143817 0.146060181808 889 895 
8.82969267491e-15 -0.269320262862 0.87796061053 -0.395792574929 889 894 
1.38226551321e-14 0.834014627075 0.459020169486 0.306137364315 890 891 
1.21366734887e-14 0.476232481369 -0.20268775301 0.855640285674 890 893 
1.10478286464e-14 0.364222250298 -0.929802507446 0.0530042407215 890 892 
1.15542429606e-14 0.585957641516 -0.799013879907 0.135020228355 891 900 
1.11872966904e-14 -0.306012234542 -0.691688780329 0.654158347404 891 896 
9.77143410712e-15 0.0130432486678 -0.803137531724 -0.595650886679 892 920 
8.7857786701e-15 0.734677320141 0.615757427041 0.284766617276 892 900 
1.02272777468e-14 -0.668266402485 -0.702452672003 0.244908674624 893 897 
9.56852257515e-15 0.0218914886029 -0.811786607176 -0.583543714846 893 1322 
8.87512747285e-15 0.542095257022 0.493155557836 -0.68038983538 894 899 
7.49806420114e-15 0.217756689307 0.81723418351 0.533582527418 894 1303 
9.16133150503e-15 -0.811250137364 -0.0684558313498 0.580678063802 895 896 
1.02355947029e-14 -0.847592950944 0.200211793165 -0.491427947301 895 898 
1.07249779431e-14 -0.423428628404 0.254422745318 -0.869469529836 896 897 
1.1026329631e-14 -0.707702969528 -0.107173271705 0.698334015177 897 898 
8.98024763455e-15 -0.265305209857 0.633884984738 0.726500496728 898 1291 
6.96004238752e-15 0.207078448212 0.809436465124 0.549482597736 899 921 
8.65778295381e-15 0.875073576194 -0.270304234258 -0.401474603418 899 900 
1.08534932496e-14 0.914982629344 0.29622758629 -0.273963510562 901 905 
4.05831062406e-15 0.795698433889 -0.235420243681 0.558069270944 901 904 
1.24280083858e-14 -0.487648765165 0.858179162735 0.160397027653 902 924 
1.18589988901e-14 -0.872837431953 0.405789027706 0.271090542763 902 905 
1.25699787947e-14 -0.577474091797 0.360725881836 0.732393686126 902 1314 
1.0742719349e-14 -0.116434180114 -0.116436390616 -0.986349658408 903 906 
8.74000416472e-15 -0.503994504491 -0.504004072822 0.701405327911 903 904 
8.61487721719e-15 -0.795563909132 0.235529141704 -0.558215092858 903 905 
8.12296522025e-15 0.55169699676 -0.353889055124 -0.755243643091 906 942 
7.80614558782e-15 0.894875763533 -0.39474936484 0.208255388407 907 910 
7.69470735329e-15 0.416326710499 0.283525966316 -0.86387794077 907 908 
7.99621098562e-15 -0.578943418849 0.294541142296 0.760309169527 908 913 
5.40148122169e-15 -0.958122419619 0.274389015811 0.0819273887436 908 911 
1.19919465895e-14 -0.55579681912 -0.683340554254 -0.473429596421 909 915 
8.83005276209e-15 -0.524279388095 -0.0121932596833 -0.851459011132 909 911 
1.02858996456e-14 -0.218509850888 0.23091813347 0.948119328302 909 922 
1.05647834601e-14 0.30323117723 -0.495299240571 0.814082007813 910 911 
8.10721553955e-15 -0.977946017165 -0.14978959558 -0.145549526167 912 914 
8.23596217087e-15 -0.423953797499 0.196320646405 0.88415008985 912 936 
8.37584077961e-15 -0.705876424107 -0.702647158242 0.0895848475181 913 914 
8.46210895563e-15 0.302033683069 0.0900711132617 0.949032585767 913 918 
7.14271752537e-15 -0.475706824235 -0.283033392866 -0.832823580297 914 919 
8.61752109374e-15 -0.981016429672 0.111474274928 0.15868286216 915 916 
1.03526808582e-14 0.29573803104 -0.161996545964 -0.941433022627 915 917 
8.69847623355e-15 -0.381952809837 -0.0975196016779 -0.919022294804 916 923 
1.41483785789e-14 0.608890896166 0.691430521999 0.388813206842 917 922 
1.18707524291e-14 0.570352793394 0.0660811130783 0.818737428949 917 925 
1.2083335534e-14 0.100748617381 -0.883471849566 -0.457522903383 917 1330 
1.17923670189e-14 0.103231447982 0.879501533118 0.464564657922 918 1327 
1.04852862763e-14 0.643430289477 0.692605016798 -0.326030295049 918 919 
8.46325406328e-15 0.955312168989 -0.277322576282 -0.102327163866 918 922 
9.66450283793e-15 0.568860043367 -0.158784653177 -0.806960770407 919 938 
7.27873189848e-15 -0.29524898291 0.930808982633 -0.215459221062 919 921 
8.98963494355e-15 -0.471988411014 0.182100443659 -0.862592817202 920 1313 
1.0692177425e-14 -0.259754360941 -0.912299812457 0.316601838535 920 922 
7.2985930431e-15 -0.979338679303 -0.036945405264 0.198823510309 920 921 
7.84121502598e-15 -0.453690084102 -0.179952520008 0.872801465472 921 1306 
1.31081738949e-14 -0.622074335633 0.50015877708 -0.602382535152 923 924 
8.20009909877e-15 0.985762618017 -0.107660845237 -0.129155732832 923 925 
1.35614105074e-14 -0.246369470992 -0.483534704184 0.839938255834 924 1316 
1.02397206192e-14 -0.448137919056 0.893936726807 -0.0070380373088 925 1331 
1.35832520438e-14 -0.241177350714 0.551149325361 -0.798791528909 925 1326 
1.03406107762e-14 0.560518340913 -0.56050769968 -0.609631288648 926 927 
4.63587363e-15 -0.330670602728 -0.697762539755 -0.635440312387 926 933 
5.21412005922e-15 0.601792138666 0.312593510139 -0.734936404908 926 931 
6.83707846309e-15 -0.947768123355 -0.27842593339 -0.155610359447 927 929 
7.28568223991e-15 -0.28385177573 -0.866829923306 0.409919569522 927 928 
4.95703778814e-15 0.413052617291 -0.719776812079 0.557950603677 928 1049 
8.90645486142e-15 -0.590382061821 -0.354322150901 0.725192963604 928 930 
6.88933777404e-15 -0.374184525835 -0.688498993883 -0.621252827798 929 935 
5.03691120019e-15 0.795042834912 -0.368810303015 0.481545274139 929 1249 
9.19651413844e-15 -0.827612558941 -0.548103453371 0.120996101946 930 932 
8.7645044194e-15 -0.0136574270286 -0.994533631936 0.103519706505 930 931 
9.52708150233e-15 0.234409544492 -0.717082927844 0.656387263775 930 1051 
4.56338194149e-15 -0.314096977051 -0.688269111116 -0.653933268531 931 934 
1.42427352427e-14 -0.624320303264 0.480111938312 -0.616211559144 932 1048 
6.14950493352e-15 -0.976407169717 0.0843062335269 0.198800145658 933 935 
4.39907333304e-15 -0.370869203804 0.0475352383943 0.927467754038 933 934 
7.07714815682e-15 -0.386345525177 0.0151332771657 -0.922229970831 934 1353 
5.65697646581e-15 -0.530518902092 -0.814235316938 0.235734051792 935 940 
7.11168459835e-15 -0.784788930754 0.0536088873638 -0.617440216832 935 1248 
1.2118018423e-14 -0.626688471983 -0.494219577886 0.60250192358 936 937 
7.49299629274e-15 0.981458150983 0.144707742189 0.12569632938 936 938 
1.1702388538e-14 -0.863089851089 0.345927524746 0.367981054636 937 939 
7.8566240787e-15 -0.719586922547 0.226071706124 -0.656571583752 937 1305 
9.5528295372e-15 -0.480344658186 -0.877078979347 0.00121381250735 938 1329 
1.08278794752e-14 -0.252342839769 -0.531933947597 0.808312666368 938 1304 
7.26730127671e-15 -0.0405520155322 0.0795858463724 0.996002824842 939 941 
5.50432920329e-15 -0.389844199965 -0.512498073991 0.765092951156 940 941 
4.17398264736e-15 -0.634282842041 0.313645977105 -0.706619754421 940 1244 
5.69913157831e-15 0.751351489873 -0.240651846286 0.614457181213 941 1310 
1.11491478825e-14 0.909531730319 -0.396513562294 -0.124615514522 942 1281 
7.87358153991e-15 -0.217592051535 0.761739772625 -0.610250946669 942 955 
1.00492599528e-14 0.141440450366 -0.958984715206 0.245647949313 943 944 
8.44301772381e-15 0.926644608028 -0.163460308463 -0.338541722642 943 1046 
7.99512794601e-15 0.784414803352 0.471538507065 0.402920404841 943 1261 
1.07295347398e-14 0.747502829766 -0.406049266142 0.525702875166 944 945 
9.07108561037e-15 -0.878063214345 -0.201263030581 0.434163775707 944 1041 
1.16130802136e-14 -0.488179235828 -0.441668049038 0.752735257687 945 1052 
1.17379093293e-14 0.708802795475 0.622655707304 0.331509377376 945 962 
8.53419174547e-15 0.817274048102 0.559275806831 -0.138829759752 946 953 
1.08520179865e-14 0.450482270846 -0.498842573009 -0.74042002337 946 951 
1.10459705504e-14 0.334914341326 0.0555841527593 0.940607668444 946 956 
9.01836198978e-15 0.799241580906 0.592984507204 -0.0978890676529 947 949 
1.06583863216e-14 -0.88602458922 0.450800527266 0.108348105262 947 950 
1.02702318018e-14 -0.782944043963 0.055774747762 0.619586799032 947 952 
1.2113297258e-14 -0.860725472262 0.123572411002 -0.49384361962 948 979 
1.07990234529e-14 0.48101590964 -0.87474287582 -0.0587247467011 948 949 
1.07197542325e-14 -0.854009137808 -0.509638956855 0.104577847535 948 950 
1.13981750118e-14 -0.247151357124 -0.829354136352 -0.501086742178 949 951 
8.00918581457e-15 0.279313982185 -0.635299479198 0.719984910319 950 954 
9.65350594294e-15 0.83247932171 -0.430909875178 0.348274113881 951 976 
9.06306920496e-15 -0.0845008985842 0.738272688074 0.669188341337 952 953 
1.090676467e-14 0.271620229234 0.409614298073 -0.870883791263 952 964 
1.05955933318e-14 0.270896790996 0.334464623503 -0.902634114275 953 1251 
1.19167731868e-14 -0.876727871169 0.0928207152944 -0.471945499742 954 970 
8.17895208193e-15 -0.846125057511 0.167204930791 0.506077956615 954 963 
1.10603684551e-14 -0.590289623956 0.772986994469 0.232484980659 955 960 
7.55611702783e-15 0.798223592711 -0.0955783134829 0.594730091749 955 958 
1.16913056873e-14 0.927788832744 -0.280045853514 -0.246540466791 955 1280 
1.07094631265e-14 -0.785784955175 0.356134956244 -0.505677661325 956 1034 
9.99032260008e-15 -0.304878236763 -0.353531013325 0.884344437064 956 1253 
9.00290290424e-15 -0.185501180049 0.884146375154 -0.428805899565 956 957 
7.81816825625e-15 0.593891448056 0.803875789137 -0.0328125519612 957 960 
8.91821392268e-15 0.507189632578 -0.832959518852 -0.221217351398 957 1282 
7.85209058333e-15 -0.317812747582 -0.533439507148 -0.783860542245 958 959 
1.13238611493e-14 0.447719997612 0.0471617877384 0.892929207449 958 1037 
8.1778091794e-15 0.36634919686 -0.797196961843 0.479859635714 959 1038 
9.50791284065e-15 -0.838515440146 0.244215873575 -0.487083631146 959 960 
1.15995018272e-14 -0.620328150263 0.257609581952 -0.740830810157 961 1014 
1.25841537634e-14 0.392498404858 0.777766936335 -0.490941539217 961 965 
1.25689592059e-14 0.889011319714 -0.199434955285 -0.41217056182 961 962 
1.20784410974e-14 0.0871547284423 0.0900608437907 -0.992115465924 962 1215 
1.14280498635e-14 -0.157628889712 0.954070097704 -0.254761421324 962 1259 
1.29066450516e-14 0.759489627085 -0.0611301967356 0.64764079967 963 968 
9.54897667798e-15 -0.837632001124 -0.537523663686 -0.0971645082864 963 965 
1.18357609931e-14 0.737117866732 -0.615874872825 0.27812837246 963 964 
1.45571964385e-14 0.773728483916 0.630056530675 0.0661286725233 964 966 
1.39794762032e-14 0.030296649006 -0.857946145612 -0.512845516981 964 1250 
1.10298651421e-14 -0.221184121411 0.950351931473 -0.218880768415 965 966 
1.22842191246e-14 0.890062890697 -0.145314016616 -0.432055421422 966 1260 
8.911207261e-15 -0.527197694008 0.829983377221 0.182181736101 967 970 
7.65600349677e-15 -0.160221844252 0.826596702701 -0.539506118324 967 969 
8.76475275759e-15 -0.749561186155 -0.661353864954 -0.0277325354055 967 978 
8.80784329684e-15 0.505930905125 -0.144203717209 -0.85043471659 968 970 
1.27039758596e-14 0.417929492041 0.549421963845 0.723512574409 968 1397 
9.30386443499e-15 -0.00397004149639 0.698495277743 -0.715603651291 968 1013 
1.02428210111e-14 -0.84005871333 0.148807365949 -0.521687383399 969 998 
8.85181309565e-15 0.361044947705 0.192188390183 -0.912529543859 969 1004 
1.1376295747e-14 0.897125006837 0.441260218092 -0.0213574819779 970 972 
9.69657710079e-15 -0.659196394255 -0.0371133526047 0.751054400733 971 978 
8.2315420708e-15 0.310803143943 -0.864231519272 0.395607490844 971 975 
1.01102048147e-14 -0.96387500202 0.190102105933 -0.186564117129 971 982 
1.04860969344e-14 0.0434184949517 0.737230241504 -0.674245063243 972 979 
1.12692069204e-14 -0.701007970457 0.690601002159 0.17792717941 972 978 
1.03517399231e-14 0.178797477022 0.48994319771 0.853221615542 972 1033 
1.03760941621e-14 0.300383081306 -0.718201116197 -0.627660068157 973 974 
1.15821565874e-14 0.446712107974 0.300467075335 0.842714559759 973 977 
9.54356947425e-15 0.910291798591 0.364354615962 -0.196505865675 973 976 
1.0437844448e-14 0.849367120488 -0.446746740774 0.281056656641 974 980 
9.86515492375e-15 -0.872709655406 -0.477374381026 0.102428305176 974 975 
1.13795960586e-14 -0.761368695467 0.303696545853 0.572788021522 975 979 
1.13266397616e-14 0.19577261133 0.855482530404 0.479398294559 976 979 
1.0975455396e-14 0.142714524822 0.187027119932 0.971932827316 976 1032 
7.55494996303e-15 0.81731361927 -0.23182897032 0.527497655233 977 1029 
9.95751708495e-15 0.0751379854091 -0.096401508595 -0.992502409211 977 1031 
1.00611768117e-14 -0.802845813668 0.233153140045 -0.548705943802 978 987 
9.87300721365e-15 0.631033260149 0.0999488922115 0.769290090624 980 1028 
8.05811172617e-15 0.455555839723 0.0721551531374 -0.887278147353 980 984 
6.78915905008e-15 0.152530511211 0.917831407584 -0.366496862745 980 982 
6.70129025409e-15 0.0437881189836 -0.999015266532 -0.00714827755339 981 983 
8.57557281902e-15 0.408492377025 -0.519933464411 -0.750202086439 981 984 
1.14470465847e-14 -0.513498373293 0.239120462986 -0.824100008984 982 990 
7.93377987059e-15 -0.356876549585 0.682657149951 0.637666326519 982 986 
8.31838795875e-15 -0.370449984959 -0.536003619699 0.758595365339 983 985 
7.97807653972e-15 -0.460125925807 0.0728790056983 0.884857493006 985 986 
9.64293571464e-15 -0.394336853685 0.062458723134 -0.916840964252 986 989 
1.27577503395e-14 0.637077109458 0.0441763129392 -0.769533111685 987 990 
1.0357423184e-14 0.307270300707 0.892201733889 -0.331000042823 987 997 
1.38471811365e-14 -0.22621438109 -0.457242923551 -0.86009067118 987 1419 
8.68181228297e-15 0.232731229281 0.942871658843 -0.238388778823 988 989 
9.41048476285e-15 -0.629321561157 0.120563503347 0.767736161923 988 999 
1.29987304503e-14 0.4242776005 -0.721562213239 -0.547116523366 989 990 
1.30106692318e-14 -0.652590592647 -0.553834693423 -0.517100232788 990 1420 
5.73074510039e-15 -0.0393135204678 0.433276222612 0.900403332972 991 1026 
5.39728750251e-15 0.0327792453464 -0.638020031868 0.769321753241 991 994 
9.3765813375e-15 0.761649938996 0.564135285874 -0.318811464127 992 993 
9.3654522477e-15 -0.721858890249 0.142521178113 0.677205623396 992 994 
8.4956806226e-15 -0.00177539498835 -0.875416167436 -0.483366715614 993 996 
7.4716826672e-15 -0.0622394714034 0.850342917606 0.522535329597 994 1002 
9.06663491986e-15 -0.0772640307503 -0.664654131783 0.743145446502 995 996 
1.03652356451e-14 -0.862950974058 0.500491629873 0.0694531842258 995 998 
1.09546597528e-14 -0.846893263735 -0.526843277495 -0.0721662026065 995 999 
9.26364308521e-15 -0.866219341207 -0.238452045829 -0.439095291205 996 1010 
1.10644083382e-14 -0.78718970908 -0.0721100316945 0.612480616222 996 1003 
9.70364278388e-15 0.074857047655 -0.987848063484 -0.136208024313 997 999 
7.66689576732e-15 -0.287225521373 -0.650982165523 -0.702654765901 997 1418 
7.70311473141e-15 0.793321005042 0.603158431628 0.0827145048603 997 998 
8.48691901118e-15 0.760130015265 0.11578903148 -0.639370987832 998 1001 
8.28522954347e-15 0.492634828985 -0.323440027767 0.807896944981 999 1011 
8.18742453842e-15 0.812709271295 0.533635631632 0.233958656611 1000 1004 
1.01425900322e-14 0.861457753002 -0.190152709183 -0.470884791625 1000 1005 
7.92530577625e-15 0.070606811434 0.960154553129 -0.270403240153 1000 1008 
9.56817546147e-15 0.868415551124 -0.139523045201 0.475802217759 1001 1004 
7.29216988471e-15 0.460477955395 -0.753897301039 0.468613819772 1001 1003 
7.44421670784e-15 0.201484326514 -0.427160332598 -0.881440931898 1001 1012 
5.88621157548e-15 -0.0213942408942 0.144894143493 0.989215837741 1002 1020 
9.22228372732e-15 -0.549560568538 -0.835422714157 -0.00721596700098 1002 1003 
6.16737932999e-15 -0.876759114427 -0.357346342795 -0.321864950809 1002 1006 
1.03606860028e-14 -0.0273824931596 0.136004823529 0.990329686037 1003 1430 
8.31593427139e-15 0.583345030651 -0.481349010552 -0.654226035293 1004 1015 
1.07774484859e-14 0.117271993056 0.739000514839 0.663419564614 1005 1016 
1.16323910469e-14 0.298363451546 0.872869911275 -0.386105385579 1005 1007 
8.02000254851e-15 -0.751297783904 0.421930817195 -0.507470221198 1006 1008 
5.88865466227e-15 0.125067607448 -0.108045631233 -0.986247552665 1006 1022 
1.11714208266e-14 0.107640707719 -0.0979526418623 -0.989352696461 1007 1009 
1.05557849158e-14 -0.798102716353 0.480106189255 0.36404683928 1007 1008 
1.03939762002e-14 0.167957419122 0.84417588356 0.509075026865 1009 1017 
8.57677679269e-15 -0.654338156892 0.359594949589 -0.665231575217 1009 1023 
7.72437786718e-15 0.378746956384 -0.0552381533228 -0.923850360961 1010 1432 
7.76180877585e-15 0.534507954835 0.725926691944 -0.432818303843 1010 1011 
6.82304763263e-15 0.163981369953 0.832989898293 0.528429692249 1011 1426 
9.13085616886e-15 -0.385729797457 -0.673149699435 -0.630937402208 1012 1392 
7.39719888797e-15 -0.340135257515 0.517562252757 -0.785135224733 1012 1434 
9.0904262564e-15 -0.829222329785 0.0948197472196 -0.550817159612 1012 1015 
1.2185028575e-14 0.82680717472 0.558419937134 0.0675060711617 1013 1014 
1.29925477885e-14 -0.42130216649 -0.64210493045 -0.640473061731 1013 1396 
9.31711466989e-15 0.497773979458 -0.86259767757 -0.0902569223098 1013 1015 
1.14953022447e-14 -0.35323825566 0.930302628479 0.0987914681754 1014 1016 
1.13267819439e-14 0.612685234434 -0.0795993240183 -0.786308305388 1014 1218 
8.3850985319e-15 -0.924404894673 -0.37830239093 -0.0486095846637 1015 1016 
8.49437232792e-15 -0.285689472314 -0.694774435194 0.660053035452 1016 1017 
9.50089444344e-15 -0.602347452313 0.539853134499 0.587993316173 1017 1220 
7.66318791089e-15 0.657928826792 -0.294448781113 0.693130272154 1017 1021 
8.12695531421e-15 0.446468611001 0.857995554524 0.253987022914 1018 1158 
1.18182840887e-14 -0.842818400799 0.114632114466 0.525848477803 1018 1197 
8.26237106152e-15 -0.945067030736 -0.195027410334 -0.262321590101 1018 1025 
9.45436714402e-15 0.611421491534 0.423798626028 -0.668250315576 1018 1019 
5.65035576547e-15 -0.950430946441 -0.207625096834 -0.231458063614 1019 1024 
5.81965090412e-15 -0.0864047791499 0.8918736718 -0.443954465785 1019 1022 
1.02191690835e-14 0.467389891309 0.783000441884 0.410435131917 1020 1431 
5.7682585217e-15 0.0539191141538 -0.89843058255 0.435792631268 1020 1027 
5.64169635494e-15 0.924063688883 0.348539931209 0.1569274203 1020 1022 
8.18901551519e-15 0.0653369533563 -0.257584022339 -0.96404437344 1021 1210 
6.95150366974e-15 0.940649153206 0.311005182873 0.135848985269 1021 1428 
7.48190676389e-15 -0.128583329673 -0.872468713023 -0.471449543563 1021 1023 
7.87447576132e-15 0.819433895243 -0.490226967243 -0.296994296097 1022 1023 
7.5320926184e-15 0.239315765594 0.763614456691 -0.59968402169 1023 1201 
6.24818178958e-15 0.514991311331 0.422042354385 -0.746099323387 1024 1025 
6.60498016677e-15 0.691091336029 0.716583478837 -0.0943444917496 1024 1027 
4.94940421552e-15 -0.812903446162 0.186460149407 0.551743237295 1024 1026 
7.3889297946e-15 -0.202939140157 -0.365493984558 -0.908421627134 1025 1204 
6.57710648572e-15 0.0645439229959 -0.90324634078 -0.424240650895 1026 1027 
8.47814137779e-15 0.52501503628 0.647711204974 0.552113581277 1027 1424 
9.72020429625e-15 0.227200595572 -0.665729742542 0.710762829125 1028 1421 
8.78364717572e-15 -0.746330631917 0.658325633888 0.0979691156867 1028 1029 
7.45014923108e-15 -0.711271363672 0.281327562065 0.644164458847 1029 1030 
1.34215867902e-14 -0.867170868666 0.25550705198 -0.427470269055 1030 1031 
8.04713528134e-15 -0.338111677078 -0.685854413576 -0.64442549391 1030 1035 
9.41718894172e-15 0.384286743028 -0.727663111063 0.568181393511 1030 1414 
1.03542142175e-14 0.135312954085 -0.884289605591 -0.446903007262 1031 1036 
1.19852507207e-14 -0.916621420125 -0.397730041298 -0.0401993335494 1031 1032 
1.10049082913e-14 -0.0831456293381 -0.85967366646 0.504031736617 1032 1033 
1.18051061023e-14 -0.720414584603 0.571485198856 0.392947189556 1032 1034 
1.27201822692e-14 -0.719502922038 -0.036794537102 0.693514028134 1033 1394 
1.21666776475e-14 0.829155136612 -0.32225988024 0.456782583969 1033 1417 
1.19172687507e-14 0.652485308078 0.224691068807 -0.723724288898 1034 1252 
9.62294138032e-15 0.798779381725 0.582995661885 0.148551531644 1034 1039 
1.00639866849e-14 -0.810777069406 0.545047767158 -0.21345602648 1035 1036 
8.80957272763e-15 -0.501652927183 0.295524958468 -0.813024808706 1035 1462 
8.66917758014e-15 0.102608882259 -0.969119433191 0.224229662383 1036 1040 
1.15624342001e-14 -0.749943668632 0.53967952658 0.382531701261 1036 1039 
8.26290428349e-15 -0.0358600886304 0.974389885278 0.221987399443 1037 1038 
1.19826660936e-14 -0.166758067912 0.215685108524 0.962118329909 1037 1339 
1.07847930718e-14 0.0609511571641 0.940212880902 -0.335089085209 1038 1039 
6.12796328043e-15 0.644518862412 -0.723015694203 -0.248684020257 1038 1040 
9.75871704353e-15 -0.168250884448 0.175242372837 0.970042138592 1039 1365 
1.04641429843e-14 -0.312333640623 -0.494921927172 0.810863726491 1041 1053 
8.29216161574e-15 -0.202012312929 -0.905423799053 0.373361446234 1041 1046 
7.74374224081e-15 -0.822832328786 -0.536518483165 -0.187336264314 1041 1043 
6.9998918844e-15 0.886629591114 0.133725200461 0.442725127955 1042 1047 
5.36435430257e-15 0.0130797831989 0.88225535711 -0.470589422026 1042 1044 
6.79736916109e-15 0.730494371885 -0.682903630665 -0.00453914851214 1042 1045 
7.97598314565e-15 -0.148894064962 0.210780120892 -0.966127475055 1043 1057 
7.47973236331e-15 -0.81295550906 0.160962682142 -0.559637699987 1043 1044 
5.61891389289e-15 0.883114924609 0.0506809806181 -0.466411265019 1044 1081 
1.00887033398e-14 -0.19523319659 -0.854361779508 -0.481611823634 1045 1239 
7.55147973813e-15 0.823764952282 0.216376994147 -0.52401555301 1045 1094 
8.52228878068e-15 0.566938765976 -0.539967741359 0.622105516713 1046 1047 
6.7639842634e-15 0.194699184116 -0.633688306025 -0.748686422016 1046 1267 
6.64084239401e-15 0.519324023098 -0.838024259551 -0.167385481559 1047 1238 
1.251778782e-14 0.169454322313 0.132138713935 -0.976639438549 1048 1134 
1.155113095e-14 -0.0581219153309 0.97335635862 0.221809021664 1048 1098 
1.20189715764e-14 0.860460324511 0.50414828594 -0.0737735435407 1048 1051 
7.60024920522e-15 0.618363511024 -0.731083091379 -0.288347154891 1049 1050 
7.00199544438e-15 0.932631993547 -0.0705205696608 0.353870617413 1049 1243 
9.82992381013e-15 0.93413585886 -0.252518491816 -0.252239189031 1049 1051 
1.23183778293e-14 0.868499524149 0.12929212161 0.478531215117 1050 1234 
1.06680023388e-14 -0.78342376053 -0.620643789581 0.0323805171698 1050 1095 
8.71764268868e-15 0.38916514687 0.19613948607 0.900044326945 1051 1271 
1.20223115129e-14 0.250377872582 0.209123517023 0.945292693058 1052 1213 
1.00732666829e-14 0.828439416895 -0.354117284342 0.433922898065 1052 1053 
1.13507765767e-14 -0.0294512208164 -0.987632195382 0.153997637119 1052 1054 
1.16269961445e-14 0.817611263963 0.500720306429 0.284237569245 1053 1057 
8.78651172494e-15 -0.239803018929 0.47915000108 0.844339853718 1053 1055 
1.11305063486e-14 -0.698452860989 -0.687484957232 -0.198816585214 1054 1058 
1.17631201979e-14 -0.238825883038 -0.537860228198 -0.808497725732 1054 1216 
7.57633167449e-15 0.703134308736 -0.176050127926 0.688918352445 1055 1219 
7.31443899332e-15 0.0703954113843 0.996472903316 0.0456753654976 1055 1277 
8.34935578588e-15 0.952063119363 0.208970493239 -0.223399081698 1055 1481 
7.91438868336e-15 -0.744454253502 0.516200001103 -0.42346832621 1056 1058 
6.65340536424e-15 -0.849768131195 -0.308745711811 0.427282352367 1056 1063 
7.24431364119e-15 0.127060660346 0.98581770156 -0.10963141832 1056 1057 
8.23860893877e-15 0.898005869821 0.0438762348761 -0.437790285159 1057 1079 
1.07276302332e-14 -0.736298002621 -0.423131729114 0.528038626574 1058 1059 
1.06557570297e-14 -0.179291650084 -0.977486580263 0.111240683275 1059 1145 
6.95799551163e-15 0.218533709422 0.525794129312 0.822060552166 1059 1190 
7.92727179125e-15 0.947211249953 -0.279817021015 0.15650329937 1059 1064 
5.78236994614e-15 -0.24543716703 -0.325373380305 0.913177288608 1060 1165 
7.2178400614e-15 -0.887330671186 0.331409864087 -0.32064276377 1060 1147 
8.24489150885e-15 -0.319632369422 0.896185524748 -0.307711965401 1060 1061 
6.44453339471e-15 -0.89585436909 -0.422932593822 -0.13628268586 1061 1062 
9.97517403638e-15 -0.536819077945 0.791250355183 0.292827855535 1061 1075 
6.73931477497e-15 -0.913776156691 0.26186557402 -0.310547189017 1062 1137 
5.98400791003e-15 -0.794283773336 0.567467085397 0.217012429151 1062 1071 
5.15704541392e-15 -0.847023494356 -0.212266936024 0.487333507856 1062 1065 
7.06996835049e-15 0.329769464313 -0.684645078137 0.650010167143 1063 1064 
5.33889358401e-15 -0.624414825721 -0.326283736328 -0.70967953953 1063 1066 
6.80356590561e-15 0.683704292107 -0.665563157302 -0.299289365993 1063 1077 
6.1779895178e-15 0.6775520772 -0.601810382607 -0.422785342779 1064 1503 
6.46012279214e-15 -0.15346948466 -0.981438262987 0.11500457914 1064 1144 
6.62727021298e-15 -0.456451729993 0.479623875751 -0.749408270568 1065 1143 
5.72984181331e-15 -0.00427317227905 -0.953707547467 0.30070526085 1065 1066 
6.18782771283e-15 0.768892894179 -0.610174613818 -0.191025280877 1066 1084 
8.27505381194e-15 -0.251639974086 0.926349361105 0.280275194446 1067 1125 
4.91196725636e-15 0.867791184332 0.474751878095 -0.146796166983 1067 1072 
6.52281679674e-15 0.0959524871697 0.887826477786 -0.450063623888 1067 1069 
6.18696869562e-15 -0.906486208613 0.322986747988 -0.27196013351 1068 1069 
7.84938856485e-15 -0.0851846784531 0.179768119114 -0.980013772305 1068 1074 
4.50821878579e-15 -0.516736127324 -0.782644584446 0.347060843593 1068 1070 
1.00089577426e-14 0.42351424651 0.0107932296577 -0.905825142727 1069 1127 
7.14353357014e-15 0.374763450653 -0.804451620738 0.460879535179 1070 1073 
6.76567182301e-15 -0.452013794395 -0.349971807773 -0.820489648588 1070 1080 
8.60868636461e-15 -0.236031095319 0.636236079701 0.734501853591 1071 1509 
5.93828888465e-15 -0.465992281885 -0.751597577417 0.466853590374 1071 1078 
8.83321846192e-15 -0.62132274007 -0.740911470062 -0.254967147299 1071 1075 
8.0670152995e-15 -0.347994912539 0.888254012322 0.299840541689 1072 1092 
6.39282551452e-15 0.889439845337 -0.355710864974 0.286995717855 1072 1073 
7.90948691148e-15 0.246209717197 0.786529681466 0.566349569904 1073 1082 
8.80493534728e-15 -0.921709342068 0.23706077584 0.30700826911 1074 1128 
9.79356589889e-15 -0.455778422419 -0.356364371745 -0.815641136903 1074 1075 
1.17918543505e-14 -0.541004580118 0.410309094582 0.734139285963 1075 1130 
7.07069452141e-15 0.575164880548 0.81481494728 -0.072539381532 1076 1082 
6.77221868216e-15 0.909686789106 -0.0686758077932 0.40957731767 1076 1083 
7.09706633911e-15 0.707150393191 -0.693966425319 -0.135458192595 1076 1087 
7.59634870988e-15 0.475361551195 -0.162173879491 -0.864714420173 1077 1504 
4.86532670842e-15 -0.457175797393 -0.465354507762 -0.757915214508 1077 1084 
5.74741814036e-15 -0.205952391742 -0.967456176758 0.147010742427 1077 1079 
6.84838722426e-15 0.441303559362 -0.180372104672 -0.879043271034 1078 1508 
6.0959493083e-15 -0.869569722132 -0.136089751373 0.474687347548 1078 1084 
6.38631988274e-15 0.0765012571592 0.375544811525 -0.923641517143 1078 1080 
1.00339064299e-14 0.419504920991 -0.393499623962 -0.818030358364 1079 1485 
5.93686006082e-15 0.337779824547 -0.210642935759 0.917351810236 1079 1081 
8.38975304322e-15 -0.37825945588 0.798790679538 -0.46781752246 1080 1082 
7.85527949404e-15 -0.855506404094 0.246396431931 -0.455409256478 1080 1085 
6.17327954454e-15 0.7753470201 -0.629121575863 -0.0551637671497 1081 1091 
4.82650112088e-15 0.451893476221 0.604570001316 0.65596295601 1081 1083 
8.96885397986e-15 -0.590145192143 0.798473828204 0.119030239284 1082 1093 
4.32309126607e-15 -0.12854971954 -0.942085033657 0.309759195126 1083 1085 
6.12031702409e-15 0.274697115122 -0.382521017471 0.882167311873 1084 1085 
1.08697023934e-14 0.757700861727 -0.591176779206 -0.276404449794 1086 1088 
8.88002540173e-15 0.711699670599 0.671427910509 -0.206562677796 1086 1090 
9.93973670014e-15 0.839039947311 -0.18348073584 0.512197995303 1086 1089 
8.3377046164e-15 -0.792863815991 -0.598581538962 0.114311462702 1087 1093 
6.80457502527e-15 0.0564216835628 -0.776932059139 0.627051169448 1087 1089 
6.6038032657e-15 -0.299205858492 -0.700994433979 -0.647365938071 1087 1091 
8.47728163593e-15 0.840114471193 0.477408552855 -0.257466015142 1088 1106 
1.12846823301e-14 0.297701658196 -0.598153990089 -0.744033283427 1088 1096 
8.12835242553e-15 0.310454044953 0.335176967142 0.889536219988 1089 1094 
9.99316185036e-15 -0.929098367524 0.192322874059 0.315892601333 1090 1108 
7.92964509888e-15 -0.202131560825 0.728912735901 -0.654086428203 1090 1092 
8.62195877915e-15 0.330884242874 -0.326554590908 -0.885368689854 1091 1104 
6.44754331057e-15 -0.00656576110014 -0.883659432944 0.468084284451 1091 1094 
1.05336603828e-14 -0.929320323014 0.194097456046 0.314149510249 1092 1107 
9.62236495959e-15 -0.892160707117 0.0684880777665 -0.446495975212 1092 1093 
7.2941429058e-15 -0.45500814426 0.207232275412 0.866038320564 1093 1520 
1.12327722775e-14 0.325372164367 -0.604294498702 -0.727297128754 1094 1103 
1.18612980768e-14 -0.434182366421 -0.553512993911 -0.71071023509 1095 1099 
8.58753343402e-15 0.324968189397 -0.573733005304 0.751815213004 1095 1101 
8.06767245048e-15 0.743495136924 -0.603805447792 -0.287461236668 1095 1098 
1.03057737716e-14 -0.470389575375 -0.223363908827 -0.853722561265 1096 1102 
1.01151204548e-14 0.00314249938614 -0.974818952834 0.2229756352 1096 1099 
9.9782735012e-15 -0.819321141018 -0.542415607204 0.185736848638 1096 1105 
6.9531356286e-15 0.641232158699 0.765728028762 -0.0498187175615 1097 1120 
1.06544752092e-14 -0.23892223635 0.743248200848 0.624898613308 1097 1100 
9.43376818219e-15 0.446912188811 0.54605758149 0.708583525909 1097 1098 
6.6496893128e-15 0.167050720551 0.183569710926 -0.96870853098 1098 1135 
9.40179743567e-15 -0.929316731949 0.368991208302 -0.0146935330896 1099 1100 
8.45673213214e-15 0.741335377857 0.639946955022 -0.202212146757 1100 1119 
1.16461029358e-14 0.85274292276 0.508750554064 0.11833165858 1101 1232 
1.25559244986e-14 0.248054273696 0.930555631363 0.269323772139 1101 1102 
9.40571862467e-15 -0.428027468544 0.0884646453719 0.899425646005 1101 1492 
9.09203100092e-15 -0.79555854813 0.570719184253 0.203386846238 1102 1103 
1.00312089538e-14 0.548295344232 0.418000645715 -0.724325669623 1102 1536 
8.4286655128e-15 -0.482777901153 -0.84393986656 -0.233861069418 1103 1236 
7.04024269805e-15 0.069708092741 0.78326573504 -0.617766598416 1103 1104 
7.89524602049e-15 0.724127738172 0.156348344022 -0.671709918143 1104 1483 
7.238388546e-15 -0.327909234823 0.202314644971 -0.922791589769 1104 1484 
6.68850789299e-15 -0.201579596426 -0.216834820023 0.95516926622 1105 1534 
6.64893542233e-15 0.960714519648 -0.277404093173 -0.00863601924748 1105 1121 
7.41633102815e-15 -0.0592496352343 -0.782935895682 -0.619274465788 1105 1106 
8.27214428423e-15 -0.205438011265 -0.978332837942 0.025692055825 1106 1108 
6.6588479975e-15 0.880315787126 0.264419332197 0.393861056336 1106 1110 
8.95636896988e-15 -0.124906404524 0.173332344114 0.976910583724 1107 1521 
1.24816067349e-14 -0.889179159902 -0.427300763056 0.163629091201 1107 1123 
9.78895947312e-15 -0.248029197958 -0.595112111032 0.764410290527 1107 1108 
9.4998365213e-15 -0.900657126686 -0.0363657256444 -0.433006090198 1108 1109 
1.16097355029e-14 -0.691169490015 0.593717803857 -0.412048426105 1109 1112 
9.33288164478e-15 -0.000666276862462 0.551914582398 -0.833900383626 1109 1126 
8.77237252301e-15 -0.245188527003 -0.969461272358 0.00523713898167 1110 1112 
6.53579466378e-15 0.214350850815 -0.238160742102 0.947276714417 1110 1116 
6.68220607995e-15 0.345701815309 -0.776267226367 -0.527161690718 1110 1117 
1.25721245259e-14 -0.0667280027084 0.62495475447 -0.777803913927 1111 1113 
1.16573149474e-14 -0.289196490955 -0.045803615057 -0.956173320307 1111 1112 
9.40875119893e-15 -0.723148624445 -0.114533966556 0.681129971054 1112 1124 
1.17959402408e-14 0.257858787188 0.965265270838 0.0420927877884 1113 1116 
7.67594821967e-15 0.105645236529 -0.0167323390771 0.994263100405 1114 1118 
9.16747665716e-15 0.263265663662 -0.650503042208 -0.712416298533 1114 1115 
9.50609422209e-15 0.460005788712 -0.884734980583 0.0750912011063 1115 1116 
5.84542977017e-15 0.703855262311 0.385844611522 -0.596415715316 1117 1541 
5.56357549828e-15 -0.364802517401 0.572926210821 -0.733944602985 1117 1118 
7.05521330776e-15 -0.543412638624 -0.603112442401 -0.583916163508 1117 1121 
5.71923863177e-15 0.579610015844 0.40932693309 0.704630180577 1118 1119 
6.10632522815e-15 0.395499755195 -0.621988089005 -0.675803788667 1119 1120 
7.07638409106e-15 -0.0762107563447 -0.970676978491 0.227987113769 1119 1121 
5.66051317489e-15 0.40257316869 0.468155829379 -0.786616147348 1120 1131 
6.60969639484e-15 0.467969044235 0.116397826933 -0.876045957426 1121 1132 
7.97689448765e-15 0.0646989948907 0.973431772543 -0.219646589466 1122 1126 
7.11088330783e-15 -0.693953702864 0.275736309291 -0.665129871544 1122 1125 
1.15669795819e-14 0.188500565914 0.325715563896 0.926486323745 1123 1523 
1.22613751028e-14 -0.404381965142 -0.910575715527 -0.0855984378353 1123 1125 
1.1472886624e-14 0.725230545827 -0.179899367622 0.664587746598 1123 1126 
8.35402761632e-15 -0.470268310195 0.633328116729 0.614608178425 1124 1539 
9.23234698916e-15 0.844657647601 -0.506693922888 0.172669414947 1124 1126 
8.38093691795e-15 -0.251283299793 -0.651484239567 0.71583866118 1125 1129 
9.76080261311e-15 0.280558504484 -0.89333590064 -0.351052551891 1127 1129 
9.68760914867e-15 0.712071553274 -0.318244758654 0.625838938233 1127 1128 
1.03314168707e-14 0.441044811389 0.360759456313 0.821785914353 1128 1130 
1.15777291811e-14 0.283045644649 0.557070981489 0.78074136859 1129 1519 
1.40608350858e-14 0.0509595058849 0.756894768845 0.651546957368 1130 1515 
8.63339263449e-15 -0.294132645462 -0.240590367511 0.924987709072 1130 1164 
7.85807471857e-15 -0.0371731166872 0.999092219326 -0.0208061692414 1131 1132 
6.51755876919e-15 -0.476795301385 -0.580966463042 -0.659654613717 1131 1133 
7.84949204871e-15 -0.557405944204 0.375952633392 -0.740242008273 1132 1537 
9.14666293499e-15 0.784589719121 0.619817133423 -0.0156746216611 1132 1544 
6.95317026534e-15 -0.641222787699 -0.765710308208 0.0502101627104 1133 1135 
6.42763775228e-15 -0.543419768915 0.432040788331 -0.719746977743 1133 1491 
9.71486760623e-15 0.010632801206 -0.99866295856 0.0505889191387 1134 1135 
1.38595780999e-14 -0.463125341373 -0.240865310851 -0.852935413854 1134 1270 
9.30593431376e-15 -0.370837786877 0.60159954228 -0.707500760814 1135 1490 
1.1631091703e-14 0.757206867415 -0.589553755564 0.281183444107 1136 1141 
1.03982670231e-14 0.163055113547 -0.579096941815 0.798786430735 1136 1170 
8.80981096765e-15 -0.289034363439 -0.476713632318 -0.830182660331 1136 1138 
1.05873861677e-14 0.507050967929 0.403026947339 -0.761884896583 1137 1143 
1.05608183479e-14 0.264577518272 0.950319136933 -0.163988642299 1137 1149 
9.99505152812e-15 -0.358581028719 -0.400633384119 -0.843156294748 1137 1146 
1.05976596086e-14 -0.691671262821 0.71868712528 -0.0712718748507 1138 1140 
1.02141729028e-14 -0.119270691665 -0.992327970117 -0.0325530618001 1138 1154 
1.06081199774e-14 -0.853425286076 0.512533901677 -0.0947326803104 1139 1153 
1.0748705353e-14 -0.513149311585 -0.277717535459 0.812127301916 1139 1150 
1.16573673679e-14 -0.15655038594 -0.986976666567 -0.0370004907313 1139 1142 
1.00724092233e-14 -0.904809812306 -0.409217665634 -0.117728950081 1140 1142 
1.07800300361e-14 -0.171884462938 -0.578382748983 -0.797451645606 1140 1141 
1.07515750688e-14 0.804639489765 -0.0834304778064 -0.587872985333 1141 1145 
9.25906202696e-15 -0.403213168459 0.387118479795 0.829191427466 1142 1143 
8.03153519794e-15 0.580212562892 0.581801461774 0.569965298014 1143 1144 
1.03521244521e-14 -0.677657487014 -0.586731874551 0.443312573338 1144 1146 
1.15799253111e-14 0.922610488395 0.380526514085 0.0631621625775 1144 1145 
9.69561374108e-15 0.0125964597819 -0.527288109698 0.849593184161 1145 1180 
1.20803249149e-14 0.0673341331983 -0.508063865415 0.858683424299 1146 1183 
6.44615392772e-15 0.658466589053 -0.631074986754 -0.410080616702 1146 1499 
1.47058294546e-14 0.775607906646 0.628989586349 0.0529572980152 1147 1149 
1.2237302586e-14 -3.43426091678e-05 0.688327076056 0.725400465391 1147 1148 
1.19915609957e-14 0.417107246946 0.268406279438 -0.868319994992 1147 1189 
1.12313130073e-14 -0.861189549013 -0.477630600173 0.173843522886 1148 1150 
1.10747206162e-14 0.367312848241 -0.481209807594 -0.795938686453 1149 1150 
1.30211685655e-14 -0.348963711939 -0.34888804042 -0.86977092559 1149 1181 
8.97205104758e-15 0.916678445172 -0.32879319888 -0.2271467819 1150 1155 
1.16540623874e-14 -0.951165386123 -0.308681726447 0.0 1151 1152 
1.12904725302e-14 -0.168338739891 -0.646170225149 -0.744396472844 1151 1156 
9.868769014e-15 -0.10829854616 0.596702031181 0.79512144411 1152 1153 
8.76871990384e-15 0.252829751208 0.445919686326 -0.858622588948 1153 1155 
1.11734118353e-14 0.913011881408 0.390376573222 0.118386804533 1153 1154 
8.88392375057e-15 0.240674023661 -0.241529400394 0.94007423275 1154 1172 
1.06867886987e-14 0.640517634682 -0.339507270636 -0.688819259927 1154 1156 
9.06081585106e-15 0.76882188787 0.129161821076 0.626282786534 1155 1588 
7.21763918415e-15 0.334413739925 -0.296473970291 0.894578468045 1156 1163 
1.22870460486e-14 0.936675333741 0.0795956337132 0.341033508991 1157 1159 
1.1192199263e-14 0.403509286027 0.205699103857 0.891553775586 1157 1161 
8.86786352766e-15 -0.314054345504 0.21262771166 0.925288778871 1158 1161 
1.20322524227e-14 0.840589596659 -0.120579606098 -0.528081138255 1158 1196 
1.0478040626e-14 0.900063587111 -0.0967544685299 -0.424881291629 1159 1160 
8.40615971235e-15 0.705898224273 0.560384439578 -0.433217008954 1160 1162 
9.0751816612e-15 0.457070430599 -0.199015482427 -0.866879149147 1160 1176 
4.8850535717e-15 0.902796299102 0.2576540723 0.344344625854 1162 1163 
6.03537640165e-15 0.463502462876 -0.189001200953 -0.865704344997 1162 1173 
5.64990674547e-15 -0.441339278201 0.195806827278 0.875716465478 1163 1171 
1.04355202727e-14 0.165936743755 0.916395134777 0.364259459767 1164 1514 
8.39470543189e-15 0.179040574675 -0.824000901583 0.53755649639 1164 1166 
6.42283975074e-15 0.545489054121 -0.765496042461 -0.341258700711 1165 1166 
6.69712592965e-15 0.793082061707 -0.376296036856 0.478980308619 1165 1185 
7.44357209774e-15 0.342355845182 0.342354226014 0.874977747831 1166 1167 
6.22174358721e-15 0.0803120196045 -0.954332124311 0.287750197246 1167 1511 
5.89621313373e-15 -0.229426244094 -0.229425159025 0.94590046777 1167 1168 
5.56287519759e-15 0.791097604564 -0.366093378336 0.490041037457 1167 1178 
6.40097679973e-15 -0.272787525534 0.848097382079 0.454222188389 1168 1579 
6.1424741932e-15 -0.804604864033 0.363454321781 -0.469587019361 1168 1169 
6.75649824803e-15 0.135001011517 -0.909812635709 0.392448333917 1169 1620 
5.58936466821e-15 -0.872802182213 0.0891269800901 0.479867411005 1169 1177 
5.35627147213e-15 0.15837120444 -0.823857025118 -0.544222531477 1169 1580 
1.02474281532e-14 -0.666222396391 -0.0864738439626 0.740722615327 1170 1179 
9.66737205769e-15 0.117419238706 0.992745085832 0.0258827536753 1170 1172 
1.06822737457e-14 0.904085819973 0.417679426617 0.0904031343719 1170 1174 
1.00361628675e-14 -0.840125998416 0.537848168811 -0.0700546507521 1171 1172 
7.95976793824e-15 -0.97673851247 -0.192842574629 -0.093774301749 1171 1173 
7.8342294938e-15 -0.234419519195 -0.743739209224 0.626018751862 1171 1589 
1.22547273183e-14 -0.606186245417 -0.517762076202 0.603705779593 1172 1592 
8.00649070574e-15 0.0996454103704 0.742424364494 -0.662477814872 1173 1598 
1.03970343704e-14 -0.555447824382 -0.829071925488 -0.0641674119556 1173 1176 
1.26721602849e-14 0.440984453799 0.41044275718 0.798166307599 1174 1175 
9.53633175788e-15 0.475053911391 -0.879412436285 0.0309442754048 1174 1176 
9.93561648689e-15 0.20145964815 -0.176559181857 -0.96345257562 1175 1193 
1.04420661991e-14 0.691714320601 -0.32056067167 0.647126073075 1175 1200 
1.09557887064e-14 -0.562011991864 -0.186168451354 -0.805905595415 1176 1202 
6.613688091e-15 -0.236573653032 -0.227112093454 0.944697307976 1177 1178 
6.83529114383e-15 -0.390331036946 0.891723135569 -0.229066652064 1177 1187 
4.60282496689e-15 0.140296242535 0.889665703009 0.434524914383 1177 1582 
8.1367823954e-15 -0.541337283518 0.76590229135 0.346911552962 1178 1186 
5.94860823001e-15 0.262356816276 0.957786566875 -0.117532094627 1178 1498 
8.87042774045e-15 -0.226839063535 -0.347942841564 -0.909659176977 1179 1194 
7.80416787462e-15 -0.688487613109 0.61494563285 -0.384482347102 1179 1180 
9.76304200187e-15 -0.355027946201 -0.898457190688 0.25832118364 1179 1584 
6.28250206786e-15 0.200404398192 0.377886251492 0.903902681774 1180 1192 
7.05669282182e-15 -0.922526134292 -0.380817773089 -0.0626366924978 1180 1183 
1.44595528965e-14 -0.449798437985 -0.296763870249 0.842385048835 1181 1184 
9.07099067345e-15 -0.962190763479 0.101643911485 -0.25270031645 1181 1585 
1.0510318163e-14 -0.220714173028 -0.928232017931 0.29945045452 1181 1183 
7.5047090033e-15 -0.658437640997 0.630829791117 0.410504138296 1182 1501 
4.63172986942e-15 0.435239420699 0.431783827311 0.790018590378 1182 1191 
5.82066681637e-15 0.077537111853 0.996960833891 -0.00755592298572 1182 1184 
7.63480712832e-15 -0.442288731666 0.121957661057 0.888542068082 1182 1183 
1.38887730276e-14 -0.726961642323 -0.554079486552 0.405613970633 1184 1188 
7.6852430586e-15 -0.408757826557 0.312100147831 -0.857619109484 1184 1586 
9.78706010321e-15 -0.0386991280125 0.625003760909 0.779661898736 1185 1186 
1.16521616076e-14 0.911226145533 -0.032335162362 -0.410635299229 1185 1189 
1.07223717022e-14 0.402084649767 -0.107273514237 -0.909296611434 1186 1187 
9.77416691927e-15 0.852992805025 -0.129449129732 -0.505614672836 1186 1188 
9.72376382385e-15 0.603458291429 0.497633810113 -0.623055921678 1187 1621 
6.74505339287e-15 -0.626327304884 0.0157281360682 -0.779401522255 1187 1607 
1.45947537626e-14 -0.683762869661 -0.584858514113 -0.436358632942 1188 1189 
1.08440807063e-14 0.758020872823 -0.0391804194009 0.651052418089 1188 1583 
7.45825255734e-15 0.717491523056 0.681545785604 0.143879312162 1190 1217 
5.3660172732e-15 0.152855486936 0.951934897861 -0.265433890729 1190 1192 
5.74585758975e-15 -0.523934188618 0.641058648031 0.560835783258 1190 1230 
6.45060270137e-15 -0.510048709712 0.667849221253 0.54205878961 1191 1480 
5.23980341918e-15 -0.646607187799 0.000534781448049 0.762822953702 1191 1192 
5.12788243047e-15 0.374021534699 -0.449566038658 0.811170924323 1191 1635 
5.6376444608e-15 -0.678813721397 0.485456313742 -0.550948363362 1192 1195 
8.45008822855e-15 0.16986469933 -0.931446836984 -0.321796168085 1193 1226 
8.54654097239e-15 -0.901275918706 -0.308209461502 0.304480945546 1193 1194 
9.00716082072e-15 -0.792318201411 0.386632248836 -0.471961197422 1193 1199 
1.00043178378e-14 0.210968636795 0.65437157033 -0.726147424586 1194 1625 
8.56771929795e-15 -0.417851545324 0.816882296595 0.397622181952 1194 1195 
6.28555535343e-15 0.543929083957 0.839080180984 -0.00925210814277 1195 1221 
7.36634619794e-15 0.430609777563 0.137394683577 -0.89201901347 1195 1633 
1.22882965892e-14 0.478203883358 0.675004671327 -0.561862740915 1196 1198 
1.3449764685e-14 -0.651830766025 -0.753946876349 -0.0817359168722 1196 1197 
1.31150041044e-14 -0.991600564977 -0.0301110248047 -0.125784123492 1196 1202 
9.72830934174e-15 0.439300748575 0.357366889788 0.824198858519 1197 1205 
9.73064379344e-15 0.561869344995 -0.824055168822 0.0723596427114 1197 1201 
7.5381689619e-15 -0.336801924702 -0.218313489107 -0.9159168543 1198 1207 
1.26658465295e-14 -0.986667082963 -0.162751551138 -0.0 1198 1203 
9.00133809709e-15 -0.716190803741 0.420523434487 0.556983638615 1199 1200 
7.06444443207e-15 0.17664715329 0.658084115072 -0.731929696572 1199 1594 
6.71087720486e-15 0.288751505078 0.737878712307 0.610047190173 1199 1227 
1.18061984355e-14 -0.49530897807 0.866358495655 -0.0639685332753 1200 1202 
8.47012995525e-15 0.923467084026 0.365497455931 0.116705417303 1200 1201 
7.21917054574e-15 -0.0764613111025 -0.742853132153 -0.665073598901 1201 1211 
1.173208939e-14 0.0852230775793 0.73164157106 -0.676341362438 1202 1203 
1.29408982659e-14 -0.53134049565 -0.847158354549 -0.0 1203 1603 
1.03391778675e-14 0.640359939526 -0.0307490211633 -0.767459214257 1203 1595 
7.07558158998e-15 0.968878801364 0.167146611026 0.182581156449 1204 1205 
5.93448572663e-15 0.625956861978 -0.276704844892 0.729117573342 1204 1206 
8.09830078628e-15 -0.572978471486 -0.682287553201 -0.454069780939 1204 1453 
5.04390106544e-15 0.359776731682 0.56980346149 -0.738840117085 1205 1207 
6.02440027605e-15 -0.127323743153 0.857836169286 0.497901366833 1205 1212 
5.40305700995e-15 -0.203391145323 -0.563294837959 0.800831422668 1206 1208 
5.92926868817e-15 -0.209554232494 -0.97779702579 -0.0 1206 1448 
5.85241110373e-15 -0.54742563847 0.325818835144 -0.770822454921 1207 1209 
6.63781395164e-15 0.373551944701 -0.102213990117 -0.921960544077 1207 1597 
5.01356125918e-15 0.960137821739 0.279527034946 0.0 1208 1209 
5.13112103512e-15 0.0279823244603 0.536755976676 0.843273390438 1208 1391 
6.34658011432e-15 0.655663092239 -0.254685338833 -0.710803269308 1209 1596 
7.42889106703e-15 -0.938384985444 -0.313252346024 -0.145967759465 1210 1439 
8.80006834979e-15 0.68579315102 -0.567405004726 -0.45578428519 1210 1225 
6.09543696121e-15 -0.241357357497 -0.854895367873 0.459239083672 1210 1211 
6.43855186652e-15 -0.708971656241 0.444652600228 -0.547396799184 1211 1212 
7.46839190441e-15 -0.734286867045 0.403666745919 0.545780134417 1211 1222 
5.69687326946e-15 -0.364928568149 0.167676654248 0.91581203299 1212 1650 
6.1696484998e-15 -0.952510243095 -0.218780207081 -0.211800514139 1212 1450 
1.118303561e-14 0.745788012413 0.660808154103 -0.0844560478111 1213 1215 
1.03190191643e-14 -0.608922642368 0.590015284712 0.530184099552 1213 1219 
1.29568320465e-14 -0.0735852168606 0.846200062117 -0.527760050338 1213 1216 
1.20228551319e-14 -0.804131864476 0.307355684206 -0.508826520457 1214 1216 
1.17796571956e-14 -0.160243401186 -0.184075224857 0.969762014089 1214 1223 
1.12821950843e-14 -0.85119344691 -0.523372359338 -0.0393838725627 1214 1220 
1.12012854122e-14 0.215047825945 -0.864132097934 -0.45500565917 1215 1258 
1.18630905392e-14 0.817349635 -0.28469341356 0.500888445106 1215 1218 
1.18503966481e-14 0.498311763261 0.079479593081 -0.863347196022 1216 1217 
8.67975258704e-15 -0.780950725192 0.309562802588 -0.542482106688 1217 1228 
1.19953802475e-14 -0.611270171381 0.569236180154 0.54983538335 1217 1229 
1.18258111687e-14 -0.0939519344629 -0.87440839697 0.476007341665 1218 1220 
1.27204098482e-14 -0.304046689811 -0.618285819861 -0.724760826324 1218 1408 
9.84491951124e-15 -0.353024725835 -0.376780938463 0.856393406887 1219 1231 
9.11532992756e-15 0.276368968522 0.928539389084 0.247860436853 1219 1376 
1.2004388905e-14 0.230701716333 0.0577528872338 0.971309076503 1220 1224 
9.14973629481e-15 -0.787742806696 0.420241339708 0.450398142647 1221 1226 
8.96447091089e-15 -0.168577132964 0.891787588261 -0.41987694348 1221 1228 
8.22871774405e-15 -0.276779183585 0.136689397228 0.951162074633 1221 1640 
7.62110694958e-15 -0.961441905871 -0.274000048374 -0.0235252019137 1222 1227 
6.61164739276e-15 -0.273930687938 -0.832195464209 0.482091990761 1222 1225 
7.45358080883e-15 0.00431690206697 -0.0535659103041 0.99855498477 1222 1651 
1.24259822471e-14 0.745178550834 -0.0242022716829 -0.666425672842 1223 1228 
8.55398036266e-15 -0.00322839238918 -0.839452733285 0.543423118815 1223 1226 
8.90060040565e-15 0.831357254297 0.529355541861 -0.169197594633 1223 1224 
1.16469436188e-14 0.30153385372 0.781116157587 0.546749378982 1224 1410 
8.5021800366e-15 0.782983189799 -0.434329261661 0.445303735621 1224 1225 
8.56996529994e-15 -0.283918367933 -0.793776868274 -0.537874189513 1225 1444 
7.31404369523e-15 -0.785427581161 0.431355323152 -0.443887485676 1226 1227 
7.17599434106e-15 0.0494950154667 -0.0405967327076 0.997948971009 1227 1648 
1.1510990923e-14 0.346826888982 -0.487205001968 -0.801462659852 1228 1642 
9.95207464518e-15 0.27795670765 -0.925071273222 0.258811143757 1229 1231 
9.55155574225e-15 0.230778538561 0.175812433983 0.956990728376 1229 1639 
7.89323074388e-15 -0.857756035759 -0.51404251651 0.00385672642569 1229 1230 
6.46255944661e-15 -0.948084527007 0.253846939073 -0.191565814207 1230 1506 
6.1300484684e-15 -0.596058081602 -0.328631240227 0.732609221416 1230 1479 
6.84644770484e-15 -0.989704401958 -0.0819905322439 -0.117314744881 1231 1482 
9.01809002163e-15 -0.0592379889753 -0.671799042529 -0.73836095991 1231 1383 
1.18034061883e-14 -0.882298799042 0.439840532434 0.16759813614 1232 1236 
1.00414410804e-14 -0.138863742995 0.679108348306 -0.720783401684 1232 1234 
1.14687163989e-14 0.0794677288638 0.374702030075 0.923733332043 1232 1278 
9.16564123695e-15 0.856064890295 -0.509030206385 -0.0896724739875 1233 1241 
6.94943144933e-15 0.670398254083 0.372441513557 0.641758131932 1233 1287 
8.67041017823e-15 -0.157667325957 -0.985577061853 -0.0614725099117 1233 1235 
1.19693423294e-14 0.769278146799 0.0185263674266 -0.638645368391 1234 1242 
1.03340593893e-14 0.00932447747495 0.792539207362 0.609749669056 1234 1243 
1.17934235829e-14 0.865491332992 -0.492937473131 -0.0890920877455 1235 1242 
9.75385409172e-15 0.448467987391 -0.722552996983 0.526111804502 1235 1240 
1.29247224835e-14 -0.772644662543 -0.0131084074932 0.634703391433 1236 1239 
9.51173240141e-15 -0.472793653024 -0.184219633475 -0.86170139161 1236 1276 
8.27395388459e-15 0.695971504781 -0.0840617036052 0.713132031618 1237 1240 
9.09094972664e-15 0.581317759133 0.620049144244 0.52688587155 1237 1269 
9.02988079343e-15 -0.550229937807 -0.648572470497 0.52592847998 1237 1238 
1.23572301613e-14 -0.870778602494 -0.180082046026 -0.457509652507 1238 1239 
1.19082953844e-14 -0.196766354773 -0.162405295114 -0.966906159743 1238 1266 
1.12015263083e-14 -0.106722601967 -0.585947807117 0.803290391804 1239 1240 
9.94754737642e-15 0.668202207009 0.743875286364 0.012464705586 1241 1242 
9.27712992462e-15 0.0835597598394 -0.75035730219 -0.655729887672 1241 1245 
7.60535387172e-15 0.748399455134 0.650739420542 -0.128204766321 1243 1247 
1.01765629658e-14 0.0918583202935 0.26995941237 0.958480028308 1243 1272 
4.29216517595e-15 -0.250149723178 -0.504542235661 -0.826354795731 1244 1355 
6.42662629043e-15 0.939112489424 0.27328921864 -0.208280424389 1244 1311 
6.91508578361e-15 0.645186988016 0.756470609425 -0.107172606439 1244 1248 
1.08581926356e-14 -0.767558839604 -0.0138518968486 0.640828801397 1245 1247 
8.236496527e-15 0.0676386572402 -0.783101215997 0.618205061085 1245 1246 
9.17020987223e-15 -0.885062901459 -0.0721421112513 -0.459846905225 1245 1289 
6.18285943111e-15 0.824294232545 -0.517060880523 -0.23062320791 1246 1249 
6.24744110399e-15 -0.694228173657 -0.709352645169 0.121926484788 1246 1312 
5.46936781396e-15 -0.196356206701 0.817117666935 -0.541999039181 1247 1249 
9.0900090756e-15 -0.172553703281 0.036257382876 0.98433257676 1247 1342 
6.11256211679e-15 0.171160885356 -0.0320746691901 -0.98472085736 1248 1351 
6.26218538281e-15 -0.345866401983 0.927530360135 0.141646966108 1248 1249 
1.05024964991e-14 -0.773771564525 0.123411916349 -0.621326858292 1250 1393 
1.29980807082e-14 -0.196696224788 -0.917801098059 0.344893809102 1250 1251 
1.2308268876e-14 -0.902380176124 0.110504426961 0.416531858758 1250 1262 
8.67185595752e-15 0.817111440113 -0.511326043055 -0.266222786649 1251 1254 
8.31652624952e-15 -0.814310407881 -0.475157018789 -0.333353216742 1251 1253 
1.27246973549e-14 0.628307679124 -0.403457261848 0.665170427947 1252 1253 
1.28814881993e-14 -0.0183634312504 -0.888907927927 0.457717685982 1252 1395 
1.1778304827e-14 -0.0386923772134 -0.308947818196 -0.950291610811 1252 1404 
7.67745655054e-15 0.555994435279 -0.723369577312 -0.409397902483 1253 1255 
8.01028164678e-15 0.445964246483 0.783864504346 -0.432055933515 1254 1263 
7.20957712117e-15 -0.202591791231 0.84163697697 0.500603401029 1254 1301 
6.21335440277e-15 0.298677248472 -0.921378434224 0.248704005178 1255 1283 
5.64019073876e-15 0.962311099073 -0.252519911146 -0.10095069626 1255 1298 
5.34798413402e-15 0.563723180707 -0.29833160969 0.77020414579 1255 1405 
1.18065385706e-14 0.97553016677 -0.0972840699777 0.19717176129 1256 1260 
8.0040024773e-15 -0.324282387248 0.945665846357 0.0236017023498 1256 1257 
9.11254794002e-15 0.468886312242 0.688315124916 -0.553505117414 1256 1261 
6.23812494223e-15 0.938250108688 0.263253888081 0.224464081665 1257 1263 
6.28275730847e-15 0.745255404179 -0.453570703252 -0.488741240017 1257 1268 
7.68444637268e-15 -0.0823677422482 -0.113715110727 0.990093141391 1258 1259 
9.55671222558e-15 -0.774997874136 0.363836058849 0.516721992338 1258 1379 
1.03810507633e-14 -0.420445789568 -0.51328870289 -0.748171133846 1258 1389 
9.64400485552e-15 -0.704178359343 0.490711149559 -0.513162163386 1259 1261 
1.05959541301e-14 -0.530642086049 -0.664836552186 0.525748357478 1259 1260 
1.00887359052e-14 -0.61519760437 -0.761349963033 -0.204641494736 1260 1262 
6.24002978821e-15 -0.76800142988 0.357390414231 0.531456390984 1261 1264 
7.31083501959e-15 -0.0128515047923 -0.0275255598965 0.99953848469 1262 1387 
1.04180310326e-14 0.461336353274 -0.887155327701 0.0111442218091 1262 1263 
7.07854938094e-15 0.356795456612 -0.65064841389 -0.670338454546 1263 1302 
6.74648890933e-15 -0.199170751755 -0.0443758810366 0.978959546063 1264 1375 
6.33176641491e-15 -0.98656466759 -0.162184451392 -0.0196560522333 1264 1267 
5.52147707558e-15 -0.506757242314 -0.644107044861 0.572994949474 1264 1268 
8.0242645595e-15 0.114566915184 -0.970290541722 -0.213097833379 1265 1288 
5.79079342776e-15 0.608373387479 -0.489308331008 0.62486732881 1265 1268 
7.93133621245e-15 0.948544212711 0.291970217932 -0.122544964697 1265 1269 
1.27600645476e-14 0.486993338695 -0.0581834048339 -0.871465535445 1266 1275 
7.56517594152e-15 -0.559987673848 0.518615555408 -0.646105030801 1266 1267 
8.06381912239e-15 0.535827126952 0.634310377002 -0.55726083269 1266 1269 
1.03967350264e-14 0.320026812229 0.0638733461488 -0.945252894788 1267 1274 
5.27987849588e-15 -0.310377269885 -0.676646909322 -0.66769372503 1268 1294 
8.78133828598e-15 0.237130198711 0.960683384329 0.144418502737 1269 1290 
1.64318382876e-14 -0.245122322695 0.584668141755 0.773355164807 1270 1345 
1.21960499345e-14 -0.152803561563 0.937441589074 -0.312816781276 1270 1493 
1.10652324658e-14 -0.775666698871 -0.466705392508 0.424884983104 1270 1271 
1.0921987281e-14 0.247165589795 0.845689836382 0.472988236493 1271 1343 
9.78318709213e-15 -0.948156824652 0.241489403867 0.206595023382 1271 1272 
1.37821759821e-14 -0.664219468503 -0.665990930316 -0.339512265461 1272 1344 
9.36892112178e-15 0.112756631128 -0.938643964485 0.325934732841 1272 1273 
1.03468502891e-14 0.701776983248 0.561731611989 -0.438140002598 1273 1495 
1.13219675555e-14 0.00173420128116 -0.837588488833 -0.546298925425 1273 1278 
1.15439745076e-14 0.71881264021 0.563170103875 0.407612343256 1273 1719 
9.89504619663e-15 0.273318298433 0.72270796402 -0.634815175058 1274 1277 
1.2377194038e-14 0.434151698063 0.0608362593877 0.898783206682 1274 1377 
1.12369313493e-14 0.533625809504 -0.510296990368 0.67441862152 1274 1275 
1.21336517704e-14 0.976533402708 0.151245938735 0.153320512036 1275 1276 
9.91950347466e-15 0.0364400066902 -0.837921154352 -0.544573470711 1275 1720 
5.82377173406e-15 -0.00412293251117 0.707836553121 -0.706364222971 1276 1279 
8.6981476145e-15 0.847978315232 -0.464393224147 -0.25548328764 1276 1278 
8.3200289987e-15 -0.630541547498 -0.488756369285 -0.602938279065 1277 1378 
8.56064645199e-15 -0.868593072868 -0.45896716079 0.18680262065 1277 1279 
9.31779303093e-15 -0.691667342529 -0.123037457453 0.711658676152 1278 1496 
7.28531298197e-15 0.633490104055 0.206347876244 -0.745728396961 1279 1488 
7.12570199514e-15 -0.392457264216 -0.918930548859 0.0392930291168 1279 1489 
1.16320700336e-14 -0.586616451388 -0.809291491783 0.0304699899654 1280 1282 
1.40313386652e-14 0.279471314153 -0.765536585523 0.579525254663 1280 1281 
1.0836183116e-14 0.00942606398458 -0.179614341781 -0.983691942401 1280 1372 
1.30416976513e-14 0.304402913167 -0.946718819268 -0.105177676811 1281 1284 
1.32517373735e-14 0.761555211904 -0.212460506459 0.612286038071 1281 1321 
1.01348103091e-14 0.815991454177 -0.0686089911646 0.573978007455 1282 1285 
9.10959020786e-15 -0.337761701239 -0.294257280705 0.894052395516 1282 1283 
6.95637697699e-15 -0.366150206095 -0.641016543288 -0.674560462678 1283 1366 
7.84752789318e-15 -0.953132916329 -0.180294385042 0.242964150716 1283 1300 
1.33805360988e-14 0.69631860142 0.153641643468 0.701095322128 1284 1319 
1.10479262465e-14 0.052302624602 -0.305637022168 -0.95071049544 1284 1341 
1.31864995143e-14 -0.290539722873 0.758567492882 -0.58323411095 1285 1325 
8.6049550271e-15 0.668809162428 0.274853874373 -0.690760198618 1285 1299 
9.66906163287e-15 0.230203424336 -0.652606241883 0.721880513991 1286 1291 
8.87583776914e-15 -0.60782896195 -0.307289673682 0.732200115722 1286 1288 
7.34503642968e-15 0.661258630682 0.448838620277 0.601066482427 1286 1293 
9.4250539668e-15 -0.523930514392 0.729064004498 0.440411731716 1287 1289 
8.93364452949e-15 -0.50024400385 0.650605706762 -0.571373915174 1287 1290 
7.18546045362e-15 0.713657532207 0.212800460407 -0.66738960943 1287 1292 
7.39150151171e-15 -0.492362280314 -0.362374665406 -0.791368426711 1288 1295 
1.05026285947e-14 -0.947724938031 0.226602493462 0.22465251343 1288 1290 
1.16981643084e-14 0.000697870698747 -0.0467645556987 -0.998905695903 1289 1721 
8.36435878184e-15 0.380938105682 0.835206453272 -0.39663123938 1289 1307 
1.06236547942e-14 -0.32025517573 0.470998690645 0.821946990888 1290 1722 
9.85696672579e-15 0.879142502894 -0.461639948231 0.118308992909 1291 1292 
8.51476936953e-15 0.476503900566 0.87520450374 0.0834332630187 1291 1315 
8.1835416808e-15 0.0686909210616 -0.997611622986 -0.00725307149387 1292 1309 
6.83680458007e-15 0.89689649758 -0.44014643824 0.0429858759849 1293 1297 
9.8103115852e-15 0.391152999889 0.918477866525 -0.0582901310799 1293 1296 
7.44800575398e-15 0.686394496187 0.363133829674 -0.63007651706 1293 1295 
6.49324977915e-15 -0.539531367143 0.711983289577 -0.449428191408 1294 1295 
8.06125338971e-15 0.158666814826 -0.0220423414121 -0.987086104176 1294 1731 
6.71044108637e-15 -0.956884878301 0.183022361063 0.225552976105 1294 1302 
1.01990322086e-14 0.487917426536 -0.450724664658 -0.747518469037 1295 1716 
1.20113211639e-14 0.140707112743 -0.740173796685 0.657528903642 1296 1324 
1.10333905342e-14 0.827404878015 -0.55934960621 0.0502910118232 1296 1299 
9.91986586273e-15 -0.363076484223 0.634243608043 0.682576378335 1296 1764 
8.02199601401e-15 0.338939234506 0.938865532728 -0.0604293535228 1297 1299 
7.07266474864e-15 -0.308850528985 0.751479328176 -0.583001003489 1297 1301 
6.95764048074e-15 -0.693474657559 -0.598201488281 -0.401556818822 1298 1301 
6.68860039396e-15 -0.0550057217549 -0.944363079042 0.324272640715 1298 1300 
5.66395240361e-15 0.171361272489 0.128909259081 -0.976738305389 1298 1385 
8.61995507127e-15 0.706845629985 -0.116596004143 0.697692358557 1299 1300 
7.02171795644e-15 -0.145099573654 0.554928260277 0.81914634814 1300 1368 
7.26856093834e-15 -0.564231665476 -0.469031707878 0.67944969253 1301 1302 
8.17273409205e-15 0.0251601113879 0.00387867688071 -0.999675909813 1302 1727 
1.05536733335e-14 -0.556787668431 -0.701931310091 0.444162051731 1303 1306 
8.61126442358e-15 -0.928040240551 0.291123569488 0.232353995462 1303 1308 
8.55072519443e-15 0.438348594976 -0.442912305639 0.782099225672 1303 1309 
1.00725536786e-14 0.790591312201 0.431724179496 -0.434257538693 1304 1305 
6.80551108956e-15 0.453429986454 0.791768700425 0.409272002966 1304 1328 
7.30566178261e-15 0.293623334502 -0.930722304768 0.218039741434 1304 1306 
8.63166258406e-15 0.471970607351 -0.231197721049 -0.850759284156 1305 1310 
8.59326260634e-15 -0.205293568405 0.944966594464 -0.254740428903 1305 1308 
5.88440041589e-15 0.758579655023 -0.136400477537 0.637143482046 1306 1323 
7.53299946824e-15 -0.575973839809 0.461192050134 -0.674948908251 1307 1312 
7.98934860297e-15 -0.736765662399 0.0637821954334 0.673133114811 1307 1309 
8.36088091524e-15 0.196012348413 0.480976250996 0.854541400546 1307 1348 
7.56969428309e-15 -0.365651795487 -0.167470022202 0.915561333893 1308 1312 
9.95674037196e-15 -0.911175820206 -0.388399872726 -0.137492412658 1309 1320 
6.61109511027e-15 0.296482331574 0.766937282517 0.569126903028 1310 1356 
8.54421452283e-15 0.205040839947 0.520373303444 -0.828957103242 1310 1311 
8.03186929445e-15 0.188483991584 0.491572741972 0.850194109758 1311 1358 
7.27396945418e-15 -0.380745798384 0.912583083175 0.149079687803 1311 1312 
1.21063942912e-14 -0.472118052469 0.790112775356 -0.390930104689 1313 1322 
7.07119658768e-15 0.654828034334 0.151418197204 -0.74045443817 1313 1323 
9.79073151132e-15 0.322526868973 0.919145633849 -0.226158622578 1313 1326 
1.74074269809e-14 0.216619294261 -0.906192016737 0.363169533627 1314 1316 
1.43864718573e-14 0.310620587808 0.0301639315716 0.950055255057 1314 1321 
1.42497411831e-14 -0.558381151169 -0.819250474745 0.130534093824 1314 1317 
1.17073260988e-14 -0.707291848019 0.701230171771 -0.0895236724225 1315 1320 
9.55138952034e-15 0.7007087117 0.0808467815294 -0.708851958637 1315 1322 
1.03416927343e-14 -0.545856024542 0.147902759425 -0.82472175564 1315 1324 
1.05703788784e-14 0.234055711547 0.459367221068 0.856854526802 1316 1318 
1.12614096017e-14 0.851222002293 -0.387284836204 0.354163180553 1316 1326 
1.27451495073e-14 -0.957142160712 0.0804713364551 -0.278214392505 1317 1322 
1.28945738416e-14 -0.181178159666 0.155883296281 -0.971017441862 1317 1325 
1.22775218175e-14 0.303410972481 -0.629624129134 0.715202934691 1318 1319 
6.99289668034e-15 0.77489697486 -0.630099141982 -0.0500974013969 1318 1334 
1.28424819307e-14 -0.0360226232979 -0.913983858766 -0.404148334804 1319 1321 
7.15467430702e-15 0.716924522255 -0.272799231448 -0.641560448213 1319 1338 
9.7967195995e-15 -0.0246180039707 -0.44092921177 -0.89720420423 1320 1768 
1.14976215155e-14 0.0478941736349 0.674667114678 -0.736566651773 1320 1323 
1.04509526016e-14 -0.582321577715 -0.812212831521 0.0348123030081 1321 1325 
5.91880942319e-15 0.0648842916525 0.994072261276 0.0872374234986 1323 1332 
9.20273719222e-15 -0.8237551291 -0.0538531735073 0.564382248999 1324 1325 
9.7062107092e-15 0.373555150478 -0.707310391199 -0.600140450272 1324 1766 
8.12656209405e-15 0.387890090794 -0.722824858251 -0.571896408241 1326 1336 
9.29982141572e-15 -0.634300845152 -0.0114352994648 0.773001728178 1327 1329 
8.3042116747e-15 -0.997828847769 0.0649999709219 -0.0106110480171 1327 1330 
9.20659379635e-15 -0.0916117455442 0.578396190088 0.81059554364 1328 1357 
8.07795989291e-15 -0.0108006178734 0.0681903416583 -0.997613865159 1328 1329 
5.27278240075e-15 -0.76174239369 0.0924572478698 -0.641248924344 1328 1333 
9.51618484508e-15 -0.619885062957 0.0926519767202 -0.779203516376 1330 1331 
8.24337383746e-15 -0.0105829813399 -0.0668192033215 0.997708972884 1331 1335 
8.62609131813e-15 0.00161266497617 0.0979843100094 0.995186652997 1332 1776 
7.30205293969e-15 -0.527127277773 0.737705970243 -0.421813625308 1332 1333 
6.5425253494e-15 -0.644894413766 0.0532310336686 0.762415668876 1332 1336 
7.21755288619e-15 0.408366065774 -0.667280756625 -0.622875226801 1333 1771 
5.22525662368e-15 0.596103598363 0.015908682456 -0.802749907406 1333 1335 
5.39176617348e-15 -0.626239451993 -0.09728166788 -0.773537604685 1334 1336 
5.51295578502e-15 0.574300044081 -0.0609264142545 -0.816374565635 1334 1337 
7.12030088167e-15 0.324355893224 -0.702399488938 0.633583627053 1335 1336 
7.47980704755e-15 -0.446256060281 0.68065726365 -0.581000187697 1337 1338 
7.92416332862e-15 0.999279753706 0.0317196422343 -0.020828781296 1337 1777 
8.11693017539e-15 -0.73717333832 -0.137178277592 -0.661632518417 1338 1340 
9.55252968771e-15 0.8139243743 0.445207917193 -0.373251956979 1338 1767 
1.11873425881e-14 -0.957253714042 0.26428918439 0.117543838492 1339 1370 
1.42231246836e-14 -0.130681742409 -0.659222018724 0.740505646319 1339 1364 
7.87436201757e-15 -0.992159566701 0.113443264941 0.0524406316015 1340 1341 
7.11727710811e-15 0.431121290768 0.398626520333 -0.809463606306 1340 1763 
1.21618170746e-14 -0.207640486477 0.506490877674 -0.836870610793 1341 1373 
1.23841006569e-14 -0.732797469147 -0.598499780019 0.323737366594 1342 1344 
1.12333441034e-14 0.877239938016 0.0723844623709 0.474563568721 1342 1724 
7.32586138749e-15 0.320483158303 -0.945737506934 0.0535827698263 1342 1352 
8.75012466766e-15 -0.00911281066026 0.987588094875 -0.156801503639 1343 1349 
1.07125097856e-14 -0.506156019321 0.3029128559 0.807496059332 1343 1346 
8.87399913016e-15 -0.924214533617 0.298609703239 0.238033066992 1343 1344 
1.06111709596e-14 -0.780388044406 0.0832084946104 -0.61973449684 1344 1723 
1.21330576503e-14 -0.694902272926 -0.707634150805 0.127924742319 1345 1346 
1.50313235388e-14 -0.0656881502119 -0.363704834195 0.929195275766 1345 1551 
1.11631147939e-14 0.0456983962197 -0.994351543892 0.0957949045754 1346 1354 
8.92344417618e-15 0.394379614207 0.0818812148734 0.915292404944 1346 1347 
6.89799245661e-15 -0.667261871385 -0.711269321945 0.221037432701 1347 1553 
7.3692496315e-15 0.896329164121 -0.156710062944 0.414772209433 1347 1739 
7.82884519434e-15 -0.193734634796 -0.867538988497 -0.458086230658 1347 1793 
1.02284835713e-14 0.842973571447 0.444220638982 0.30341981106 1348 1765 
7.51376252402e-15 0.505007382802 -0.848817065254 0.156451695575 1348 1360 
9.21931753582e-15 -0.345904115349 -0.748442406725 0.565848307234 1348 1725 
1.01157996916e-14 -0.27007659979 0.628697540804 -0.729244837097 1349 1353 
1.01780089247e-14 -0.510753114447 0.233421226463 0.827433252365 1349 1354 
8.21485764027e-15 -0.955677220037 0.0114454527598 0.294193903256 1349 1352 
7.38008713493e-15 -0.84484493714 -0.240221813643 -0.478048650702 1350 1352 
7.26582751178e-15 -0.499821064602 0.851140598937 -0.160432491164 1350 1717 
7.52317397292e-15 -0.328831670516 -0.758996071745 0.561956133112 1350 1361 
6.96382484681e-15 0.0186043944528 0.322673136312 0.946327598461 1350 1362 
8.14347885822e-15 0.0898991876132 -0.621535499928 0.778210613135 1351 1352 
6.54320199138e-15 -0.64566573379 -0.724168489547 0.242272076304 1351 1355 
6.15723132779e-15 0.974958495616 -0.0843136923989 -0.205784190601 1351 1353 
8.84008602437e-15 -0.372779150114 -0.328752688095 -0.867731165345 1354 1794 
8.26726297267e-15 -0.854989899942 -0.459453281208 -0.240613701572 1355 1359 
7.87635897434e-15 -0.745083214829 -0.658723205349 0.104569315364 1356 1357 
7.06164539729e-15 -0.279447403307 -0.713202261234 0.642846547285 1356 1358 
9.55618517972e-15 0.701162205853 -0.00668315491422 0.712970473809 1357 1772 
6.81318786615e-15 -0.67038772691 0.0925683331783 0.73621423465 1358 1359 
7.75763445953e-15 0.529542589713 -0.22156482192 0.818836781885 1358 1360 
8.78795766156e-15 -0.584687296592 0.231228417905 -0.777607988615 1359 1361 
7.8467023824e-15 -0.852075791787 -0.42455254293 -0.30614046342 1360 1773 
7.0759587893e-15 -0.900583658081 0.187628778881 0.392102685699 1360 1361 
7.45265684639e-15 -0.166326217274 -0.671664824508 -0.721943178489 1361 1806 
8.83650150468e-15 0.434564935395 -0.513849266352 0.739670364686 1362 1735 
6.61418088824e-15 0.952792770176 -0.0147872510599 -0.303261066256 1362 1795 
7.4350349311e-15 0.348548163367 0.899775660504 -0.262522263014 1362 1809 
1.25424712683e-14 -0.207856896159 -0.655583782991 0.725951385562 1363 1457 
9.46332633537e-15 -0.309572108715 -0.919265628961 -0.243137436271 1363 1470 
8.18532622839e-15 0.77503246096 -0.552324652641 -0.307021436618 1363 1463 
1.18272500113e-14 0.56365057518 -0.341946571553 0.751911278877 1363 1365 
1.10511957031e-14 -0.024085577534 -0.992198240089 0.122321450771 1364 1365 
1.05244293606e-14 0.62117926444 -0.0656455270477 0.780914199005 1364 1469 
8.49825069141e-15 0.956677540976 -0.268250697241 -0.11317970676 1364 1371 
1.02165730903e-14 -0.839275890308 -0.510009428666 0.188431320698 1365 1399 
5.88173380229e-15 -0.553097551174 0.392543752099 -0.734841820784 1366 1369 
9.24321163039e-15 0.588571156027 0.769275427495 -0.248594671997 1366 1372 
6.70928308936e-15 0.916101075441 0.0510613421192 -0.397682736508 1366 1368 
1.19292280075e-14 0.613744417771 0.389150581152 0.686934942221 1367 1373 
9.91911034483e-15 0.332953450656 -0.93647496753 -0.110257130769 1367 1370 
9.64713205451e-15 -0.25598036292 0.254950867118 0.932455955611 1367 1784 
8.95940655484e-15 -0.688841494481 0.65736958056 0.305552990551 1368 1755 
6.22353718646e-15 0.159654984735 0.375297283285 -0.91305105827 1368 1384 
6.8686590905e-15 -0.196910674017 0.976563035234 -0.0868954813183 1369 1403 
8.39183112069e-15 -0.643247630709 -0.74260103181 0.186483761067 1369 1371 
6.6013452621e-15 -0.52979583331 -0.277661849581 0.801386468749 1369 1386 
1.09981572431e-14 -0.775543620332 0.0842483434014 -0.625647112673 1370 1372 
1.02174087128e-14 0.109913138538 -0.710442502816 0.695119092076 1370 1371 
6.81157595809e-15 0.236220316546 -0.183887357611 -0.954141185445 1371 1785 
1.05852490447e-14 -0.301495550319 0.943150790524 0.139882162809 1372 1373 
8.74477771691e-15 0.91341566689 0.0936135186166 -0.396116559376 1373 1758 
7.91221371826e-15 0.38076471554 -0.628993082794 -0.677780151079 1374 1526 
6.14390557077e-15 -0.857510200451 -0.508465043671 -0.0783553156341 1374 1487 
7.89675192926e-15 0.533526785955 0.130039924921 -0.835726502269 1374 1378 
5.27194893971e-15 -0.771635854878 0.546222951883 -0.325911942559 1374 1380 
1.17987532549e-14 0.980116224232 0.159965973086 0.117401339227 1375 1377 
9.75165450428e-15 0.68768674745 -0.485514498456 0.539780148922 1375 1379 
7.73025355478e-15 0.454624499677 0.817901671312 0.352637803359 1375 1729 
1.27743079142e-14 -0.837244388796 -0.51347266833 0.188062894551 1376 1379 
1.04029711522e-14 -0.326161243713 -0.268700201391 0.906321711575 1376 1382 
8.22729084745e-15 -0.581355074408 0.571265249068 -0.579380956425 1376 1378 
9.42114697612e-15 -0.160733542549 0.919092835744 0.359768102509 1377 1718 
1.25736507278e-14 0.371910708736 0.778876856125 -0.505008185794 1377 1378 
1.37418683226e-14 0.727329741273 0.385811063843 0.567574902965 1379 1390 
6.28692519918e-15 0.259548991032 -0.566092818521 -0.782415006293 1380 1693 
8.18661172939e-15 0.8408983465 -0.181319837953 -0.509914784271 1380 1382 
5.18606148187e-15 0.228365658935 0.955300592371 -0.187749577988 1380 1381 
6.1382845304e-15 0.416856054318 0.125117461242 -0.900320304597 1381 1704 
7.87483025257e-15 -0.775224879396 0.436203429974 0.456894904814 1381 1383 
4.88381644396e-15 -0.968566625107 -0.153816809225 -0.195497012585 1381 1486 
8.68424464828e-15 0.832344014384 0.470968320431 0.292219579888 1382 1388 
9.56014562655e-15 -0.390916304108 -0.875476169398 0.284123071923 1382 1383 
8.64947458933e-15 -0.335484083462 0.664359821783 -0.667889554451 1383 1637 
1.01575419799e-14 0.680921868351 -0.509382706631 -0.526188813438 1384 1756 
6.00972308621e-15 0.961127719421 -0.206970598272 0.182747581137 1384 1386 
6.31362228933e-15 -0.0232453379969 0.992444044829 0.120476023116 1384 1385 
9.04481319464e-15 0.694146746958 0.584329302024 -0.420380257011 1385 1728 
5.79823044243e-15 -0.940736644215 0.29507336526 -0.167171395114 1385 1400 
7.11527849143e-15 0.298117165063 -0.952901359865 -0.0557239110518 1386 1402 
7.73148362462e-15 0.0203789576813 0.479000022804 0.877578302055 1386 1827 
1.01773406128e-14 0.602126146739 0.750640727912 -0.271997428319 1387 1389 
1.0228331107e-14 -0.46093526482 0.879690746956 0.11697380632 1387 1730 
1.1364002733e-14 0.945853887573 -0.13722952464 0.294157238446 1387 1406 
1.01143501895e-14 -0.207523991781 0.583098921048 0.785448560447 1388 1831 
1.10622893812e-14 -0.599468535073 0.405516535303 -0.690067978574 1388 1685 
1.3582724457e-14 0.198469384892 0.197182730494 -0.960067119558 1388 1390 
1.40899857902e-14 -0.816773222322 0.4049320926 -0.410988447138 1389 1412 
1.44971547616e-14 0.915469077701 -0.234145058236 -0.327249842593 1389 1390 
1.1400134358e-14 -0.0509706623452 0.997749703769 -0.0435605349958 1390 1733 
6.5086393308e-15 -0.717527712866 0.207836676853 0.664799140361 1391 1664 
5.92932260237e-15 0.209554232494 0.97779702579 0.0 1391 1647 
1.20274026243e-14 -0.444260911812 0.041844064614 -0.894919726284 1392 1435 
9.27234716711e-15 -0.83628815275 0.348103197138 -0.423611012265 1392 1396 
6.93299813743e-15 -0.855775872205 -0.493577920622 0.155011266771 1392 1415 
1.21677079187e-14 -0.192285015518 0.899385738375 0.392596187468 1393 1397 
1.30059133387e-14 0.673108142895 0.733405289237 0.0950900083451 1393 1395 
1.04946297563e-14 0.282765662191 -0.0103599764808 -0.959133072714 1393 1401 
1.10573769574e-14 0.726095182629 -0.554378734134 -0.406755460816 1394 1395 
9.40524268452e-15 -0.905922252077 -0.413995388823 0.0889533092467 1394 1397 
8.6133117722e-15 0.858777513162 -0.313965270075 0.40487898448 1394 1416 
1.23814194494e-14 0.039505140085 0.340681721335 0.939348342552 1395 1398 
1.08046159591e-14 -0.291722548464 0.343646270674 0.892639454298 1396 1409 
9.4905979043e-15 -0.0918155588322 -0.827908503425 0.553296858037 1396 1397 
9.24464416234e-15 -0.590520472582 0.0120381430205 -0.806932868691 1398 1458 
9.2498096955e-15 0.040191060534 0.983602826804 0.175812848664 1398 1404 
7.59930788611e-15 -0.702930013004 -0.627521268538 0.334823019447 1398 1401 
1.1816213383e-14 -0.469741744421 -0.527531245606 -0.707851310981 1399 1404 
1.15132385314e-14 0.888789246342 -0.451101061543 -0.0810031348799 1399 1403 
1.25263701523e-14 0.575496949264 -0.332958463864 0.746955100879 1399 1459 
6.61197289479e-15 0.884339264542 0.398812601459 0.242677922577 1400 1402 
5.78061143509e-15 -0.815616626397 0.127178502881 0.564442332882 1400 1405 
6.78533118773e-15 0.75270934521 0.532423823119 -0.387238317072 1400 1407 
1.0073683587e-14 -0.195645608969 -0.535548663594 0.821529320605 1401 1411 
7.71377839137e-15 0.821702444919 -0.0952768588831 -0.561896264604 1401 1406 
9.40032731375e-15 0.624857316006 -0.282853141147 -0.72770009975 1402 1403 
8.44819573036e-15 0.247928749694 -0.175695305628 0.952713227921 1402 1478 
7.39329294874e-15 0.406647894537 0.564424618845 0.71837479042 1403 1405 
9.18970810763e-15 -0.513953039311 0.707704608436 0.484774649276 1404 1405 
1.11625369991e-14 -0.468368341061 0.72461336824 -0.505535917279 1406 1413 
7.58762582971e-15 -0.107797004627 0.957347077759 0.268079052707 1406 1407 
7.90914942893e-15 0.483763170655 -0.0230194565972 0.874896164888 1407 1819 
1.07184259967e-14 0.90978477063 -0.357644281564 0.210670925838 1407 1734 
1.24946295327e-14 0.00473315687272 0.709051108896 -0.705141207276 1408 1410 
1.19520722666e-14 -0.879125178801 -0.429301796439 0.206975572405 1408 1409 
1.36387176235e-14 -0.482496250823 0.850016415197 0.211351512504 1408 1412 
1.1049054582e-14 0.801297415628 -0.311081371214 0.511029189177 1409 1445 
1.2465773196e-14 0.120181980896 -0.985190965092 -0.122290857262 1409 1411 
1.17756883878e-14 -0.802488552555 0.309728657746 -0.509980667858 1410 1442 
1.16278626407e-14 -0.515747954994 0.334158839004 0.78888650466 1410 1689 
1.287939409e-14 0.886782676246 -0.367087586106 -0.280825905565 1411 1413 
1.03019594185e-14 0.771910464838 0.209509042738 0.600216790239 1411 1869 
1.18839716692e-14 0.770591484309 0.616983304228 -0.159750951841 1412 1413 
1.14779729291e-14 0.368531483492 0.125855469889 -0.921056429528 1412 1683 
8.87430961267e-15 -0.334070240299 -0.447533885467 -0.82952425878 1413 1816 
1.06950029532e-14 0.902816603949 0.429721227587 0.0161816623298 1414 1417 
1.09855249437e-14 0.772324643177 -0.574032057593 -0.272032796545 1414 1422 
1.05735348719e-14 0.453030659857 0.382972424224 0.805043690438 1414 1461 
9.34891358689e-15 -0.116404504522 0.234261639553 -0.965179504321 1415 1429 
7.66591585182e-15 -0.634391442418 0.0560139162691 0.770979856398 1415 1418 
7.35101011138e-15 -0.00249687325373 0.821855024869 -0.569691217873 1415 1416 
8.1951757276e-15 0.163234105988 0.275976852648 0.947201881039 1416 1468 
1.04532177237e-14 0.577892080661 0.102887461576 -0.809601700443 1416 1417 
1.03320691932e-14 0.626522010296 -0.720203930465 -0.297953803729 1417 1419 
9.67901946576e-15 -0.492406714087 0.327787920189 -0.806282027147 1418 1427 
1.15951100199e-14 -0.198299574054 -0.667029470844 0.718156643049 1418 1419 
1.36333732661e-14 -0.873225240574 -0.485911205879 -0.0369862031677 1419 1423 
9.75887709759e-15 -0.424900292226 -0.905240156901 0.0 1420 1421 
8.77923354717e-15 -0.640693857088 -0.047375811398 0.766333422202 1420 1423 
8.70077580577e-15 0.602302771136 -0.0820524311323 -0.794039526993 1421 1422 
8.08795119988e-15 0.234419428299 0.938063516804 0.255116385358 1422 1423 
8.13649226633e-15 0.631705037206 0.245177922058 0.735415890843 1422 1460 
6.91640875061e-15 -0.633888468459 0.199283539305 -0.747309494465 1423 1425 
9.85714067671e-15 -0.0836110469284 0.87707614426 -0.473018635999 1424 1437 
9.08772973191e-15 -0.0418988850002 0.119916064523 0.991899501414 1424 1447 
7.4887559678e-15 -0.459539720639 -0.717354325979 -0.523665939464 1425 1879 
9.81203861756e-15 0.800667033658 0.58162104618 -0.143698503313 1425 1427 
9.57238206619e-15 -0.239309012683 0.955554672228 -0.172181488065 1426 1427 
6.17396113e-15 -0.487164708088 -0.254735098284 0.835332614529 1426 1438 
9.28801527851e-15 0.579340022952 -0.0287876983007 -0.814577440292 1427 1440 
9.97785643922e-15 -0.276113443953 0.190329473602 0.942091321235 1428 1439 
9.28021832184e-15 -0.741730456303 0.57716552283 0.34163707271 1428 1431 
8.08198813047e-15 0.298259009514 0.695261546452 -0.653951791242 1428 1434 
1.01750831813e-14 0.894370217476 0.436674825702 0.0970412834358 1429 1435 
8.89128221599e-15 0.939459622518 -0.33155087228 0.0865426874305 1429 1440 
1.0762046114e-14 -0.170557378943 -0.483274571498 -0.858694281471 1429 1867 
9.92444672735e-15 0.972205196876 0.211529287105 0.100361426173 1430 1432 
1.34935653468e-14 0.446112264083 0.5506067968 -0.705560772119 1430 1431 
7.79708306556e-15 -0.50181010998 0.864354126618 -0.0328413964308 1430 1434 
1.287958504e-14 -0.437910995791 0.371460488035 -0.818688625543 1431 1437 
9.41536900057e-15 0.425469369576 -0.377287713396 0.822575101054 1432 1433 
6.66919320417e-15 -0.407405046026 -0.911398780186 -0.0580809086439 1432 1438 
6.41605049589e-15 -0.623416487287 -0.497613990203 -0.603102147346 1433 1436 
7.67315494125e-15 -0.664245645386 -0.513626734254 0.543107080091 1433 1437 
8.59420687351e-15 0.117977007957 0.992532027015 0.0310096911271 1434 1435 
1.10100527469e-14 0.249142102354 -0.325479592502 -0.912135542394 1435 1441 
7.12559075634e-15 0.365324135112 -0.481558446189 0.79664279273 1436 1438 
9.29097895609e-15 0.178444234254 0.153609365433 0.971885702186 1436 1883 
1.00533466526e-14 -0.027942306901 -0.00795073751676 0.999577917552 1437 1446 
8.4490777868e-15 0.342501674216 -0.939387536596 0.0156095883319 1438 1440 
1.03033256367e-14 -0.080377558548 0.81111032027 0.579344022524 1439 1443 
7.93077097337e-15 -0.636041023961 0.520874458741 -0.569334360521 1439 1451 
9.74329818666e-15 -0.00803201961397 -0.539491502282 -0.841952733606 1440 1875 
1.0992995051e-14 -0.674500195902 -0.536124169086 -0.507563159666 1441 1865 
1.00668894745e-14 0.84444436997 -0.489373071813 -0.21777902243 1441 1445 
7.76328651438e-15 -0.213429822657 -0.93214741828 0.292487438011 1441 1443 
1.00353288181e-14 -0.466492511819 0.884346516816 -0.0177756747175 1442 1444 
7.02152968562e-15 0.704099867028 0.583569588745 -0.404586100037 1442 1445 
8.74289473137e-15 0.0200630044092 -0.129235084107 -0.991410998976 1442 1675 
7.56858336019e-15 -0.90988353434 0.300944890252 0.285559323027 1443 1444 
7.59345562707e-15 0.579638121335 -0.152383877681 0.800499095638 1443 1452 
6.95600910168e-15 -0.0327841622123 -0.0295656054131 -0.99902506159 1444 1674 
9.1785270066e-15 0.577054341727 0.608688165621 0.544524566688 1445 1876 
1.03158205929e-14 0.0856894275877 -0.889519430451 0.448790045399 1446 1447 
7.76778848097e-15 0.666025396022 0.529955482502 0.524935575495 1446 1456 
8.17145308892e-15 0.775677812689 -0.609390911434 -0.164215248877 1446 1451 
1.02137543959e-14 0.55505173233 -0.352288522009 0.753531931439 1447 1449 
9.0665340444e-15 -0.569784553502 -0.495025950514 0.655968650858 1447 1453 
8.36081635136e-15 -0.984375877346 -0.176079902599 -0.0 1448 1449 
1.04946692722e-14 -0.610052488469 0.3241635769 -0.723017245108 1448 1453 
7.66619650039e-15 0.0763590493435 -0.120458695509 -0.989777246788 1448 1643 
1.12603395707e-14 0.696870663037 0.217267908587 0.683495380303 1449 1454 
5.2783464306e-15 0.0609475995049 0.850196502182 -0.522925709629 1450 1451 
8.47664386179e-15 -0.817318535999 0.523696618306 0.240275389267 1450 1453 
6.39011863407e-15 0.214889172156 -0.203651153182 -0.955169540709 1450 1646 
6.24602845601e-15 0.155685589707 -0.85435167605 -0.495827803565 1451 1452 
6.86964474363e-15 0.677403734519 0.519035224304 0.521274031956 1452 1886 
5.75975307234e-15 0.212593015386 -0.106531835392 -0.971316208995 1452 1676 
7.21164700423e-15 0.568918173067 -0.00966380701373 -0.822337353638 1454 1645 
9.59545272036e-15 0.494103765285 0.843633947872 0.210102906045 1454 1455 
7.3147992549e-15 -0.078965829023 0.617517109355 0.782583553047 1455 1901 
7.8479286685e-15 -0.130041268621 0.863434717532 -0.487411281173 1455 1456 
8.13185124483e-15 -0.116364353271 0.854120572276 0.506889914382 1456 1893 
7.52035933621e-15 0.678059010505 0.524865176002 -0.514541082222 1456 1885 
8.58002781495e-15 0.565488779395 -0.817648715506 0.108041743831 1457 1464 
8.3649454592e-15 0.12182764723 0.325441448731 0.937681122673 1457 1475 
9.35039262727e-15 0.906703126457 0.420248877848 -0.0357815754297 1457 1459 
9.37334299936e-15 -0.175916160874 0.976958982673 -0.120849702187 1458 1459 
9.39913274413e-15 0.151353850097 0.516886600664 -0.842567655512 1458 1868 
9.62688269836e-15 -0.88612994988 0.458131085045 -0.0699258238551 1458 1467 
9.10381979614e-15 -0.320531930672 0.116118145111 0.940093536727 1459 1477 
8.05778913362e-15 0.555883435713 -0.502440983533 0.662228558706 1460 1881 
9.90680079476e-15 -0.874130039796 0.479169918281 0.0793275673475 1460 1461 
8.93487465951e-15 0.000858145541173 0.993957021915 0.109766580396 1461 1462 
9.177057738e-15 -0.422506235275 -0.00920427880172 0.906313280497 1461 1466 
9.26434703147e-15 0.386324687784 -0.318953856587 -0.865460382096 1462 1463 
7.43395248087e-15 0.386869699208 0.500260173618 -0.774642881931 1463 1464 
9.31858782643e-15 0.106317989239 0.987371055832 -0.117451620974 1464 1465 
6.51259395406e-15 0.455528478702 -0.235459970392 0.858517563847 1464 1472 
7.47654489067e-15 0.131631620915 -0.913378061024 -0.385244901348 1465 1466 
4.58510137449e-15 -0.513856645619 -0.366161127601 -0.775807564018 1465 1471 
5.94485554634e-15 0.728523682605 0.6814089398 -0.0702502714917 1465 1467 
6.93115345358e-15 0.706253489926 -0.533911982902 0.464912897736 1466 1880 
8.71119454097e-15 -0.894064031304 -0.368807558377 0.254225279648 1466 1468 
7.03226804293e-15 0.337877148914 0.427774523601 -0.838360297962 1467 1866 
9.80111254671e-15 -0.670918089475 0.556368146311 0.490227909227 1467 1468 
8.23292172204e-15 0.0151963280259 -0.777865090986 0.628247540257 1468 1870 
9.41726288944e-15 -0.152508679482 0.930850305144 -0.332052423718 1469 1470 
6.32267809711e-15 -0.391027955659 0.217372522994 0.894341279457 1469 1782 
6.29263993775e-15 0.158240433244 0.511681070799 -0.844477617863 1470 1473 
9.56490950902e-15 0.143861859252 -0.849555661868 0.507502653037 1471 1472 
7.66538199034e-15 -0.701852954116 0.552956932478 -0.449044609836 1471 1915 
5.68209606881e-15 -0.29000926713 -0.388661332158 0.874549594857 1471 1914 
5.79186299072e-15 -0.502472385969 0.853822331886 0.136047517107 1472 1476 
8.97304064971e-15 0.30796923316 0.913467286233 0.265955764007 1473 1475 
6.86877159439e-15 0.598742098858 -0.0366553002149 0.800102673425 1473 1474 
6.13979278682e-15 0.381926951678 -0.851581057618 -0.359084260152 1473 1781 
7.17566467934e-15 -0.198258273627 -0.973847855219 -0.110968517263 1474 1476 
7.62554435147e-15 -0.167376654508 -0.55370889899 -0.815715336809 1474 1921 
7.21676649083e-15 -0.522499619191 0.396059028864 -0.755070456051 1475 1476 
6.10408732819e-15 -0.903508791769 -0.428567524381 0.00131918204099 1475 1477 
7.34433527201e-15 -0.076539039073 -0.667323731751 0.740824414109 1476 1912 
8.05852734199e-15 -0.0852460956384 -0.669192752378 0.738183014803 1477 1817 
9.03077006796e-15 -0.857756697569 0.424527823934 0.289878551262 1477 1478 
1.00135385284e-14 -0.390852709349 -0.468587395314 0.792249968474 1478 1818 
7.7509292575e-15 -0.224209792615 0.90850045685 0.352642721178 1478 1823 
7.4768098042e-15 0.576727063497 0.374160452644 0.726216117907 1479 1636 
8.45867612269e-15 0.956300307302 -0.240568652545 0.166181965528 1479 1502 
6.86394401539e-15 0.0179329962954 -0.997523329632 0.0680118701623 1479 1480 
8.0696671126e-15 0.481286823503 -0.591693927803 0.646731234226 1480 1624 
7.50265454967e-15 -0.939781367617 0.2980090203 -0.167336800792 1480 1497 
1.21128775617e-14 -0.474342047581 -0.608507494365 -0.63617470179 1481 1485 
9.260469078e-15 0.274544849549 -0.952928787556 -0.1286539989 1481 1489 
8.97584825327e-15 -0.0377621714144 0.356351812397 -0.933588455483 1481 1482 
1.04279895541e-14 -0.431750519932 -0.889075803299 0.152104255453 1482 1500 
8.36680610028e-15 0.231237819536 -0.658718445174 -0.715974217974 1482 1486 
7.92044407253e-15 0.834833766114 -0.444769858538 -0.324395369714 1483 1530 
8.21710865089e-15 0.80781758191 0.556661613486 -0.193800419058 1483 1518 
7.62120427586e-15 0.98842808554 -0.0240164761663 0.149776929423 1483 1484 
6.34126926954e-15 0.534872802741 0.53010885155 0.657948090959 1484 1489 
8.99145406514e-15 -0.72455181187 0.55708780952 -0.405805180351 1484 1485 
1.00077134098e-14 0.343749445429 0.842496929311 -0.414771313943 1485 1505 
8.72042973907e-15 -0.585201353931 -0.147721382179 0.797319113407 1486 1565 
6.53436501148e-15 0.239015775361 -0.925621750058 0.293420917706 1486 1487 
1.11567503127e-14 -0.700189296126 0.383758460989 0.602050158384 1487 1528 
9.26824049469e-15 -0.105905660502 0.146425652995 0.983536231777 1487 1488 
6.53495287329e-15 0.853990807466 -0.425051002029 -0.300052239515 1488 1494 
8.21158253982e-15 -0.237125441269 0.686603985019 0.687274685158 1488 1489 
9.89590212384e-15 0.330558290335 0.735523677878 0.591384930457 1490 1493 
9.88394797189e-15 0.520550990769 0.832534872108 -0.189505548029 1490 1491 
7.15995951514e-15 -0.743707907368 0.649219423542 0.159413577261 1490 1492 
6.73258119795e-15 0.320568370203 0.283981665855 -0.90365387925 1491 1559 
9.11734194448e-15 -0.0555051129487 0.997418268787 -0.0455629183341 1491 1535 
1.0389125526e-14 -0.453704045583 -0.873969996177 0.174152475734 1492 1531 
9.70593803592e-15 -0.619476534265 -0.542294083305 -0.567596644377 1492 1496 
1.02503166849e-14 0.156920236486 -0.019406427749 -0.987420594247 1493 1552 
8.03922220335e-15 0.838794388569 -0.541512104658 -0.0564678157427 1493 1495 
8.91502192997e-15 -0.612427822166 -0.485260542877 -0.624062791844 1494 1538 
1.35398144122e-14 0.0423755519593 -0.117866259087 -0.992124920343 1494 1525 
8.09050692395e-15 -0.0559637235993 -0.680786683304 0.730340710543 1494 1496 
1.14660073342e-14 -0.00179335360694 -0.839432969182 -0.543460278339 1495 1496 
1.03368630678e-14 0.0481155937256 0.0522928902421 -0.997471976183 1495 1524 
8.87563417072e-15 -0.890007373508 -0.172202836214 0.422176572422 1497 1576 
6.70201980197e-15 -0.481136462862 -0.401939738503 -0.779071338657 1497 1501 
7.63838028155e-15 -0.533242762794 -0.845477176837 -0.0286443602845 1497 1502 
9.57175310543e-15 -0.856468167268 -0.137746243768 0.497481910007 1498 1501 
7.08947587839e-15 -0.804636373408 0.336594259743 -0.489146819367 1498 1510 
7.84527332933e-15 -0.118898822762 0.254006080967 0.959866647393 1498 1577 
7.67277225545e-15 0.913879018202 -0.262512970904 0.309696755225 1499 1513 
6.37792525275e-15 0.438910981419 0.848655795271 -0.295195683476 1499 1503 
7.67634269097e-15 0.00415990361368 0.437559798731 -0.899179691573 1499 1501 
7.68893124214e-15 -0.448503374101 0.299815703022 0.841994814498 1500 1566 
9.22359586793e-15 0.437600795642 0.482623590028 0.758669897914 1500 1505 
8.0069995811e-15 0.372483419512 -0.8898477504 0.263490195827 1500 1506 
8.15045392547e-15 0.528868886889 -0.655964277381 -0.538524435175 1502 1567 
6.4094108674e-15 -0.0459633389706 -0.490928411168 0.869986589885 1502 1506 
8.93815183754e-15 -0.473984821863 0.759966249121 -0.444735526848 1503 1504 
5.97655512962e-15 -0.476860004817 -0.391186508991 -0.787132549822 1503 1506 
8.13075350786e-15 0.93338477902 0.357503212733 0.031373670167 1504 1512 
1.12994231632e-14 -0.0228718619275 0.967429346558 0.252105805862 1504 1505 
7.97724619451e-15 0.969612505739 0.244645727738 -0.000237937667551 1505 1507 
9.02224798472e-15 0.770499352546 -0.507910891389 0.385171746283 1507 1516 
6.94943564759e-15 0.443627397088 -0.301940316114 -0.843816791761 1507 1958 
9.24691161048e-15 0.24870558989 -0.933545423243 -0.258144285815 1507 1512 
1.04209000105e-14 0.287045803043 0.956825318679 -0.0457166981608 1508 1509 
8.60120738246e-15 0.549165357085 0.472552636394 0.689283262828 1508 1512 
8.58818632258e-15 0.553600840849 -0.831574385761 0.0448346959191 1508 1522 
1.16222900264e-14 0.816044256637 0.57751111741 -0.0235091572986 1509 1515 
8.2106076e-15 0.543334909971 0.27015998067 0.794858956326 1509 1513 
8.69075807495e-15 -0.358628515898 -0.373072110745 0.855688487575 1510 1513 
7.22316622263e-15 -0.438565940339 0.395894930923 0.806800545144 1510 1573 
7.01582381538e-15 -0.805802610316 -0.529605298576 -0.264953544851 1510 1511 
1.06653609495e-14 -0.355377660011 -0.119251561576 -0.927084561314 1511 1514 
7.53053832632e-15 0.313764941776 -0.463957967492 -0.828428974453 1511 1578 
8.18486957106e-15 -0.0691370621104 -0.913228882202 0.401538385904 1512 1513 
8.04678512016e-15 -0.689707878566 0.552296050713 0.468265004684 1514 1550 
1.11399997824e-14 0.313405421791 0.345331372635 -0.884603461821 1514 1515 
9.40784721717e-15 -0.560854504155 0.826710091955 -0.0446390975423 1515 1517 
8.66006538903e-15 0.526666297944 -0.356406822881 -0.77174917377 1516 1951 
9.275650466e-15 -0.0628534486694 -0.878601565343 0.473401239296 1516 1518 
9.29388432224e-15 -0.31996075803 -0.715912654312 -0.620559573866 1516 1522 
9.55509069305e-15 -0.684729788466 0.168098751587 -0.709145913408 1517 1519 
8.95713968124e-15 -0.639292269515 0.252491791764 0.72632863721 1517 1548 
8.01268056138e-15 -0.872673238935 -0.487946467359 0.0186992791242 1517 1522 
1.01354887927e-14 0.343729051165 -0.912378748313 -0.222295656756 1518 1533 
8.01879375704e-15 0.320628806816 0.70733238575 0.629982590482 1518 1520 
1.01568390291e-14 -0.541519939836 0.227237039259 0.809394516135 1519 1547 
8.57459253678e-15 0.260595642417 0.670329898627 -0.694800502418 1519 1523 
8.32623712746e-15 0.795750126356 -0.028523672208 0.60495300357 1520 1521 
7.72018482446e-15 0.0952896285539 -0.56965806467 0.816339130537 1520 1522 
9.49925992401e-15 0.883555276049 0.468081500798 0.0151585875314 1521 1523 
7.36113274833e-15 0.0881398494957 0.847199927208 0.523911872618 1521 1532 
7.92583010616e-15 -0.501933238972 0.639544768618 0.582276148016 1523 1542 
1.06366712585e-14 -0.560800567799 -0.433857559563 -0.70517397936 1524 1529 
9.13868406615e-15 0.0392095067316 0.986602064251 -0.158363447166 1524 1525 
7.35008148815e-15 -0.830479539646 0.525286677498 0.185412083406 1524 1554 
1.39536503527e-14 -0.547929161831 0.172594240354 -0.818526030015 1525 1527 
1.05195994146e-14 0.815401044065 0.476447572798 -0.328814305822 1525 1950 
7.13107782737e-15 0.325125220875 0.113416917916 0.938845138178 1526 1690 
7.50221142032e-15 0.807221707895 0.570731830418 0.150526715404 1526 1528 
8.48314767889e-15 -0.0854356052386 -0.996056417466 0.0239242676396 1526 1741 
1.11952457364e-14 0.264826239107 0.496097594795 -0.82689433395 1527 1568 
1.06713093944e-14 -0.894912128928 0.393426145694 -0.210590003042 1527 1528 
7.42063088259e-15 0.142915417124 0.989671503798 -0.0112025942643 1527 1529 
9.88223444009e-15 0.4369356831 0.424866023616 -0.792827894824 1528 1569 
9.77717736263e-15 -0.77710724919 -0.613093448076 -0.142199673637 1529 1740 
8.49884055939e-15 -0.067343487847 0.701797349347 0.70918638953 1529 1715 
1.30321019558e-14 -0.436294376198 -0.899240604553 0.0318363380706 1530 1533 
1.01538097119e-14 0.170491068339 -0.85736776246 0.485647315973 1530 1536 
9.67346466493e-15 -0.0831876201906 -0.675685614643 -0.732481242089 1530 1538 
1.11191743978e-14 -0.0406698032516 -0.815218479196 -0.577723807958 1531 1536 
6.69873649512e-15 0.874462105358 -0.438662785115 -0.207101393642 1531 1535 
7.62481224432e-15 0.209371394532 -0.387381861586 0.897830113365 1531 1538 
8.3423996903e-15 0.230247500854 0.949633432267 -0.212561597356 1532 1534 
7.21400984658e-15 -0.78937887392 0.00262786852987 -0.613900714868 1532 1533 
7.26325371209e-15 -0.959156156807 -0.229499494211 0.165376688251 1532 1543 
8.28502993803e-15 0.419444201891 0.300608223649 -0.856563632998 1533 1954 
9.82227015436e-15 0.782244180442 0.463442674429 0.416311097237 1534 1536 
7.38425367833e-15 -0.962976628198 0.259993924963 0.0712683136188 1534 1537 
7.73482520008e-15 0.398109463166 0.7281724872 0.557919066015 1535 1537 
6.54744790854e-15 0.347070346798 0.0798830496716 -0.934430774723 1535 1560 
9.07192477029e-15 0.640968420409 0.734514800605 -0.222817171087 1537 1540 
8.94035417324e-15 -0.342120382342 -0.083173598125 0.935967839491 1538 1948 
7.39798817154e-15 0.240160837271 0.970733110716 0.0 1539 1541 
6.85686569116e-15 -0.656624709589 0.09019654173 -0.748804764018 1539 1542 
5.19444037248e-15 0.485261147598 0.301392697478 -0.8207825903 1540 1558 
4.92612075737e-15 0.578765599295 -0.353652015969 0.734820136274 1540 1544 
6.99144817391e-15 -0.0633757056395 -0.978342252508 0.197053182905 1540 1543 
7.04162256881e-15 0.603531857476 0.625000359668 0.495099835817 1541 1544 
8.24124683986e-15 -0.509243863324 -0.787691397144 -0.34671739289 1542 1543 
8.07189059676e-15 -0.454993098444 -0.252865373252 0.853838616706 1542 1545 
6.62850650184e-15 -0.484706184965 -0.30404782283 0.82013098691 1543 1546 
9.24122475413e-15 0.391971728076 0.723219855562 0.568604612108 1545 1546 
8.01039269795e-15 0.09178961657 -0.969480788831 0.227336020855 1545 1547 
7.94669378118e-15 -0.408086104318 0.68795228951 0.600156128704 1546 1973 
7.00308193649e-15 0.521535529412 -0.114077191534 0.845569089982 1546 1955 
1.13530273618e-14 0.522197676676 -0.107191540232 0.846061203565 1547 1548 
1.26922275468e-14 -0.256875142944 -0.414432561774 0.873075490825 1548 1549 
8.7772021026e-15 0.394500671313 0.718307276186 0.573065334244 1548 1956 
1.19934964108e-14 0.318423815131 -0.838812640083 0.441587623008 1549 1550 
1.23319387093e-14 0.409647487662 0.743069573765 0.529184792296 1549 1953 
1.09011519293e-14 0.598957871391 -0.0631577730559 0.798286016413 1550 1575 
1.39676778891e-14 0.0972309244769 -0.838967306643 0.535425070116 1551 1552 
8.76487416715e-15 0.513888991594 0.224745959147 0.827893325354 1551 1553 
1.11570700949e-14 -0.481584116402 -0.650466708815 0.587341297333 1552 1556 
1.29013412184e-14 -0.397065372684 0.330368783501 -0.856268390578 1552 1554 
5.69718197579e-15 -0.186817833768 0.652293432664 0.73458312987 1553 1799 
8.14337767452e-15 0.118592091108 -0.81694537811 0.5643900824 1553 1555 
1.26531242328e-14 -0.51209812133 -0.468392398516 -0.719975051751 1554 1555 
1.03246887135e-14 -0.722642375693 -0.612892834188 0.319609716144 1554 1557 
8.80940033714e-15 0.931839285154 -0.0505956399008 0.359326631168 1555 1714 
1.05718615248e-14 0.0722260668435 0.0265185367253 -0.997035687665 1555 1572 
9.2350253184e-15 0.824920504302 0.104630133555 0.555480599782 1556 1557 
1.0184807107e-14 0.918685331306 0.13126912379 -0.372539500164 1556 1563 
8.13989661964e-15 -0.446516309074 -0.846032107531 -0.291295140292 1556 1562 
7.91145255811e-15 -0.0697662537551 -0.0243848776926 0.997265284454 1557 1571 
5.24501878943e-15 0.135186659555 -0.985458050725 0.102941718175 1557 1949 
5.43837529568e-15 -0.615131017977 -0.788424904935 -0.0 1558 1560 
7.81657562156e-15 0.28806713292 0.78708824 -0.545444249566 1558 1969 
6.48915729469e-15 0.0727075095153 -0.997353306537 0.0 1559 1560 
7.15315881616e-15 -0.150565947751 -0.503925818193 -0.850522583554 1559 1562 
6.86636442263e-15 -0.224966035327 0.394278820474 -0.891030018953 1560 1561 
7.00264236966e-15 -0.309383459607 -0.795591289502 0.520880384531 1561 1972 
6.2089109934e-15 0.0881276740529 -0.99355566692 0.0712786770128 1561 1562 
6.12721603238e-15 -0.694993838266 0.539383543543 -0.475446061848 1561 1945 
5.35429362571e-15 0.579861987326 -0.539183395909 -0.610771103795 1562 1564 
8.21270480145e-15 -0.775386627003 -0.631486800072 -0.0 1563 1564 
5.72580177347e-15 -0.743267903159 -0.0918610347265 -0.662657056427 1563 1570 
5.71454241144e-15 0.360158130275 0.736746797551 -0.572267662458 1564 1988 
1.01140162022e-14 0.396088381363 0.914328556352 -0.0843640041018 1565 1566 
8.7780255208e-15 -0.444669047844 0.89529457769 -0.0267779209212 1565 1569 
6.92919991241e-15 0.404975076807 0.014492473665 0.914212861085 1565 1698 
8.07834505973e-15 -0.975053258325 -0.207621426839 0.0785142442357 1566 1957 
8.52617093671e-15 -0.0495252515513 0.617514476138 -0.784998803323 1566 1567 
1.01917847703e-14 -0.520910511127 -0.413361966618 -0.746849465389 1567 1703 
1.0663196965e-14 0.862524492325 0.387456366929 -0.325467454387 1567 1581 
1.33297973425e-14 0.912534911896 0.39975411897 -0.0864677913268 1568 1952 
1.12249868656e-14 0.970745733608 -0.234791267621 -0.050257152037 1568 1569 
9.15637628232e-15 0.185389660489 -0.263230314115 -0.94675259467 1568 1967 
7.59665623968e-15 0.352180080189 0.134896732598 0.926159847247 1569 1692 
9.39891165249e-15 -0.81947353779 -0.120485087787 0.560309257896 1570 1571 
6.30743256306e-15 -0.380115284338 0.621691349293 0.684844680805 1570 1983 
6.63902869926e-15 0.157975395275 0.681986339538 -0.714099717946 1570 1987 
9.04252301421e-15 0.747622632912 0.639537000151 -0.179033025434 1571 1572 
6.45056925851e-15 -0.0604306529894 0.750866932149 -0.657683044015 1571 1968 
7.88904816862e-15 -0.198568191849 0.75355876335 0.626673649809 1572 1801 
8.55699961895e-15 -0.883878141166 0.0516750797524 -0.46485386704 1572 1713 
7.92060518937e-15 -0.224913193488 0.953028413994 0.202856839949 1573 1960 
6.96324259462e-15 0.809278996563 -0.341277509825 0.478118360879 1573 1577 
7.44618554934e-15 0.94297838973 0.310568250069 -0.1197460586 1573 1578 
9.20427807899e-15 -0.125661996734 -0.597479517525 0.791976823344 1574 1576 
6.32065502162e-15 0.568143266318 0.250214492128 0.783968071331 1574 1582 
6.03519264185e-15 0.592987882878 -0.558986246604 0.579568586854 1574 1606 
8.83827595817e-15 -0.12948073646 -0.0615797085117 0.989667963706 1574 1614 
1.25430477798e-14 0.315782753732 0.56864801876 -0.759552949573 1575 1609 
1.10549753926e-14 0.807204659346 -0.539636323204 -0.239192969397 1575 1578 
1.26398720937e-14 0.123939646373 0.981794196302 0.143941377531 1575 1947 
1.04133632359e-14 0.640255853885 0.415162517591 0.646306835453 1576 1577 
8.88600418996e-15 -0.00850046011517 0.933400003949 0.358736915867 1576 1581 
6.56258767106e-15 -0.299394789401 -0.717230655654 0.629239975423 1577 1582 
6.57462504568e-15 0.0700851119795 0.727701093295 -0.682304327918 1578 1579 
9.22349988858e-15 -0.834128188024 0.326725917743 0.444387601784 1579 1608 
6.82431516106e-15 -0.803991487066 0.347180131212 -0.48276665711 1579 1580 
5.50445531341e-15 -0.892019794055 -0.398483212119 0.213334986988 1580 1582 
7.39036472481e-15 0.0367601566318 0.0202828672375 -0.999118259357 1580 1611 
1.17092334277e-14 -0.121396924712 0.123994990591 0.984828933866 1581 1942 
9.63022503964e-15 0.815280921453 -0.281487347413 0.506045346151 1581 1959 
1.12633801008e-14 0.534598560885 0.58594397174 -0.608994286247 1583 1586 
8.97643399058e-15 -0.264126852032 0.861719495823 -0.433216477704 1583 1587 
1.00572731206e-14 -0.017128352883 0.0706536317101 0.997353840848 1583 1631 
9.86294514339e-15 0.137105543916 -0.942090894482 -0.306050349389 1584 1591 
7.36373029011e-15 0.296425183176 0.538879434432 0.788505590294 1584 1622 
7.80875438997e-15 0.896585032587 0.441561754801 0.0340366866346 1584 1585 
9.4936145301e-15 -0.925473966395 0.319303822745 0.203821015366 1585 1593 
8.20480006557e-15 0.860384397643 0.163161910407 -0.482821788328 1585 1586 
5.1242077686e-15 -0.410504057328 -0.558609926223 -0.720722810269 1586 1632 
6.25158623191e-15 0.22545064607 -0.749825155479 -0.622040386468 1587 1630 
7.45440452861e-15 0.82293100127 -0.568141326739 0.0 1587 1590 
7.75695380414e-15 -0.486696263801 0.477446369907 0.731554311494 1588 1593 
1.27130127662e-14 -0.902678450013 -0.430315716518 0.0 1588 1592 
1.12525292638e-14 0.885489723597 -0.464658960318 0.0 1589 1592 
9.38205004136e-15 0.788012642035 -0.325236491669 0.522740184489 1589 1600 
5.3322967773e-15 0.771189487232 0.0717910113134 0.632544722117 1590 2027 
5.51745591953e-15 0.499617150332 0.613737629487 -0.611317286886 1590 1593 
1.04260423631e-14 0.567510020046 -0.417623920468 -0.709593290696 1591 1592 
8.77145710855e-15 0.885534543135 0.462688500988 0.0418081806336 1591 1593 
5.79304295196e-15 0.552871649288 -0.151763726241 0.819329427526 1591 1599 
8.95523263281e-15 0.678202037125 -0.660034134597 -0.323105150076 1594 1595 
7.13421288868e-15 -0.214957562317 -0.474610058634 -0.85354469048 1594 1657 
9.31781804438e-15 0.950321629208 0.227972753806 -0.21193684102 1594 1626 
8.29197619367e-15 0.50448709673 0.862379999355 0.0423498045508 1595 1602 
6.68780316524e-15 0.543654860463 0.232960624619 0.80633041619 1595 1597 
6.20504643072e-15 -0.0887249055984 -0.754150047601 0.650680871725 1596 1604 
8.84674119418e-15 0.113025219169 -0.503894179167 -0.85633869236 1596 1667 
7.7868570028e-15 0.335279217374 -0.236051024815 0.912067848398 1596 1597 
6.17801249036e-15 0.235428940548 -0.659527288802 -0.713860609137 1597 1665 
9.63810083725e-15 0.95764511493 0.287951096282 0.0 1598 1600 
9.50057918629e-15 0.63975234918 0.528227245634 0.558294643256 1598 1603 
5.95012004417e-15 -0.432100780205 0.365929151307 0.824248003922 1599 1600 
4.97753493633e-15 -0.30863864684 -0.585689064277 0.749473485631 1599 2028 
7.58305747755e-15 0.285902797337 0.555638195413 0.780721324336 1599 1601 
8.40478160687e-15 0.363021305712 0.691166651648 -0.624903345525 1601 2030 
7.15595470799e-15 0.961276011169 0.149938808243 -0.231228856621 1601 1602 
9.39387411547e-15 -0.176680615372 0.952704464933 0.24726132461 1601 1634 
6.56513758676e-15 -0.480130778577 0.341665985914 0.80792251456 1602 1603 
5.07865857737e-15 -0.0898804305007 -0.755080271518 0.649442292877 1602 1605 
6.32859035709e-15 -0.0832288594267 0.765543142016 0.637978569132 1604 1666 
5.2715018175e-15 0.488488126144 0.872570541914 0.0 1604 1605 
6.49291671801e-15 -0.69351489595 -0.510871489602 0.507983671202 1605 2037 
8.30155284939e-15 0.985423609711 -0.0472648354734 -0.163420759856 1606 1629 
5.55327142769e-15 -0.0622116874798 -0.934719885205 -0.349897759559 1606 1607 
8.31891379312e-15 0.511637911739 -0.265603795585 -0.817117660464 1606 1613 
9.29531944047e-15 -0.974250197236 0.121149498924 0.190156125581 1607 1623 
8.36761880433e-15 -0.618674702207 -0.498435355856 0.60729219399 1607 1617 
1.35592350789e-14 0.547460498492 -0.808540974209 0.215751003744 1608 1609 
9.53076964168e-15 0.62970139785 -0.284129723937 0.723012067341 1608 1610 
1.2186290622e-14 0.0254335579639 -0.823016114705 -0.567448331626 1609 1976 
1.12692639719e-14 0.285479621844 0.804714609693 -0.520514920496 1610 1616 
1.16067443911e-14 0.763256113895 -0.29297394455 -0.575852735009 1610 1611 
1.24431986821e-14 0.0289126271581 0.784447821535 0.619520520467 1610 2009 
7.10851536485e-15 -0.153169570229 0.970044959725 -0.188552005739 1611 1618 
8.23571083457e-15 0.910478714141 0.406183278383 -0.0777409509696 1611 1614 
8.9761082161e-15 -0.602020821825 -0.253277617612 -0.757245916797 1612 1613 
8.16897490271e-15 -0.9986777719 0.00998002635838 0.0504292275024 1612 1628 
7.24913378846e-15 0.635536374744 -0.762323971375 -0.122293413739 1612 1939 
7.3118992528e-15 0.253384043515 -0.433705998915 0.864693953371 1612 2053 
6.37695469375e-15 -0.430203134341 -0.886279737245 0.171561914632 1613 1619 
8.9588356931e-15 0.772052314189 -0.623725414331 0.122073058753 1613 1614 
1.09485974286e-14 -0.051388947522 0.766198878771 0.640545434955 1614 1938 
9.95151673989e-15 0.229746503182 -0.269904956916 0.935076391803 1615 2018 
8.16931937819e-15 -0.588138760846 -0.521820881832 0.617896241512 1615 1627 
9.90775310882e-15 0.382990643844 -0.758886224532 0.526697128285 1615 1617 
8.0331077111e-15 0.746611244346 0.018201225218 -0.665011552694 1616 1618 
1.08891741254e-14 0.26088687821 0.26088687821 -0.929449338886 1616 2057 
8.84691468655e-15 -0.842194168836 -0.180349516773 -0.508117145724 1617 1621 
6.76375864331e-15 0.224814475669 -0.730906784719 -0.644386315483 1617 1619 
6.55348495536e-15 -0.147400377331 0.727022763004 0.670604973763 1618 1620 
6.44621589381e-15 0.949461006755 -0.307906900932 0.0609683279267 1618 1619 
6.69839449818e-15 0.277149081478 -0.40202514306 0.872676441176 1619 2017 
8.70285864887e-15 0.818091833714 -0.533131902045 -0.215629605187 1620 1621 
1.16341932278e-14 0.386038593872 0.922244870178 -0.0209428620708 1622 1625 
7.50991140563e-15 -0.553731918633 0.617724890592 -0.558387788039 1622 1634 
7.05495264236e-15 -0.916651106483 -0.300831644828 0.263155981224 1622 1632 
1.19142367351e-14 -0.611547223026 0.121712301079 0.781790323408 1623 1631 
8.59146727443e-15 -0.326536598562 0.767818949674 -0.551205869273 1623 1627 
7.54129155046e-15 -0.137321317591 0.917704508383 0.372775121256 1623 1629 
9.51889422946e-15 0.616676640306 0.414267410506 -0.669397067437 1624 1629 
9.63914487372e-15 0.515611012129 0.571256876157 0.638600709062 1624 1638 
1.07920675493e-14 0.443275109049 -0.58726774337 -0.677217672019 1624 1635 
9.22955012739e-15 0.347448781315 -0.912545656452 -0.215730779566 1625 1633 
8.63082472926e-15 0.64738265662 -0.491187361961 0.582778406735 1625 1626 
1.23822584534e-14 -0.476449320078 -0.877591810459 -0.05318514466 1626 1634 
9.26980823792e-15 -0.283936924157 -0.485771423609 -0.826683704391 1626 1656 
9.35985240464e-15 -0.569077997032 0.0453954965951 0.821029525768 1627 1630 
7.95071619969e-15 -0.28722391294 0.240088407259 -0.927286353041 1627 2021 
8.34032518683e-15 0.152858113034 0.309932527098 0.938390231155 1628 1629 
8.29311149397e-15 -0.314384186447 0.427439105369 -0.84761925091 1628 2016 
9.12804654771e-15 0.747787259725 0.66259649348 0.0421912434271 1628 1681 
8.87819951995e-15 0.223377311373 -0.724660245218 0.651897312285 1630 1631 
6.59491890331e-15 -0.894666079918 0.329189305082 -0.302004978209 1630 2025 
9.19057638778e-15 -0.558252857244 -0.619564182202 0.551809724009 1631 1632 
6.49743933548e-15 -0.118083974684 -0.990272002159 -0.0736039174446 1632 1635 
7.93409159618e-15 -0.137409580339 -0.655571759465 -0.742525605904 1633 1641 
8.23400090729e-15 0.907096917076 -0.268268453232 -0.324356624771 1633 1635 
9.426488635e-15 -0.360765981998 -0.695491423806 0.62140130805 1634 2031 
1.06981161362e-14 -0.258944364436 0.67529431467 0.690597860336 1636 1701 
7.6408148818e-15 0.703940774408 0.398980260836 -0.587607128607 1636 1639 
8.07416095782e-15 -0.21099583104 0.925840445513 -0.313528672909 1636 1638 
1.05125964172e-14 0.614307679909 -0.115736686218 -0.780532570665 1637 1702 
1.04043694585e-14 0.855077870099 0.333483318256 0.39702734479 1637 1684 
1.23321396986e-14 -0.0375590696254 0.845979722573 0.531890614022 1637 1639 
1.22148381371e-14 -0.131718401938 0.0702487283427 0.988794912384 1638 1680 
9.38571571077e-15 -0.882466799575 0.301205994525 0.361285616251 1638 1641 
1.00463327923e-14 0.800905074528 -0.567861294363 -0.189959500841 1639 1642 
7.17691661122e-15 0.472988057022 -0.267676088814 0.839423498236 1640 1652 
7.07454126581e-15 -0.584370702059 -0.554575241339 0.592416394328 1640 1641 
7.52605377368e-15 0.204353971218 -0.926014226852 0.317391093313 1640 1642 
8.63817044187e-15 -0.606453425595 0.179324185348 -0.774633512787 1641 1653 
8.82335046788e-15 -0.285136442866 -0.778901586622 -0.558578129994 1642 1682 
9.16111839631e-15 0.902966084713 0.212153525047 0.37368854902 1643 1645 
7.42157454735e-15 0.223311802068 0.731887261213 -0.643795678714 1643 1647 
8.46655461994e-15 0.850433006531 -0.521068195528 0.0724681793016 1643 1646 
7.66149814079e-15 0.20305016666 -0.59347970731 0.778814783393 1644 1645 
6.74791273512e-15 -0.851092499969 -0.525015767856 -0.0 1644 1647 
7.11462690131e-15 0.407964935008 0.36080768351 0.838678977514 1644 1859 
7.83190629115e-15 -0.333721267842 -0.837624833128 -0.432452025453 1645 1895 
6.62521215092e-15 0.124042153425 -0.938018423514 -0.323627843862 1646 1677 
8.4578064952e-15 0.916502313685 0.0593018639744 -0.395609400721 1646 1649 
8.41672351326e-15 -0.731627746687 -0.377444078428 0.567676675526 1647 1663 
7.92708441436e-15 0.750882581554 -0.399238923221 -0.526102300798 1648 1652 
8.41599216148e-15 0.95363788746 0.279219731425 -0.11229924837 1648 1651 
7.22178610271e-15 -0.237936073038 -0.803960898104 0.545007614136 1648 1655 
8.90745645247e-15 0.0388780396399 -0.956098491959 -0.290455111347 1649 1673 
9.00203714251e-15 -0.174662155928 -0.74945415672 0.638601282697 1649 1660 
8.00513684427e-15 0.728654572049 0.283737212803 0.62334236877 1649 1650 
7.75998928621e-15 0.778787305853 -0.478443179284 0.405687634073 1650 1651 
6.33832616572e-15 -0.294801840123 -0.793401346131 0.532546879643 1650 1661 
6.88127679106e-15 0.292766048463 0.823011099133 0.486765622831 1651 1672 
7.80695456997e-15 0.25261540375 0.826841311612 0.502512590091 1652 1679 
9.3281490872e-15 0.485613030442 0.558674698482 -0.672355981561 1652 1654 
1.45854346758e-14 0.461029910803 -0.175783940571 -0.869799647955 1653 2089 
1.01856045591e-14 -0.185114981129 0.880616908582 0.436172333007 1653 1656 
1.12939104852e-14 0.892291622145 0.43002798239 -0.137446700256 1653 1654 
9.65561976395e-15 0.0814100412006 -0.40765091975 -0.909501584836 1654 2081 
8.66189678592e-15 0.731208824105 -0.495367899552 -0.468982195446 1654 1655 
8.06195454692e-15 0.92357108261 -0.270303869368 0.271941673104 1655 1658 
8.72225128857e-15 -0.324509814893 -0.907756665954 -0.265840582782 1655 1657 
8.71998800668e-15 0.367888633034 0.707789760572 -0.603068494049 1656 2019 
8.16984262637e-15 -0.945615926219 -0.208732364485 0.249482103762 1656 1657 
7.23305495832e-15 -0.888784918647 0.390761856413 -0.239513131078 1657 1662 
6.17924227063e-15 -0.224692247721 0.44863772621 0.865007274209 1658 2096 
8.90938623209e-15 -0.11082421074 0.985405211874 0.129207440673 1658 1662 
8.95724295915e-15 0.876032978259 0.4273566023 -0.223455936311 1658 1661 
6.25956891493e-15 -0.690637855938 -0.532616985756 0.489222340485 1659 2033 
6.88079355878e-15 0.181611012607 0.270258143681 -0.945504085593 1659 2038 
7.89229875514e-15 -0.653971160955 -0.0921629777669 0.750884615749 1659 1666 
5.77750415973e-15 0.0712050306458 0.773026785213 -0.630364523871 1659 1662 
7.4793923544e-15 -0.18944320479 0.470026350193 0.862082653974 1660 2090 
8.67597933926e-15 0.735718883644 0.6405971222 0.219893272471 1660 1661 
7.89781744583e-15 0.788532619191 -0.59564788382 0.153035639552 1660 1663 
6.79183387961e-15 -0.0595997828606 -0.995122541555 -0.0786065720619 1661 1665 
1.10276755875e-14 -0.709795383321 0.647424934377 0.277545434412 1662 1665 
7.11401702545e-15 0.155837135255 0.221410252922 0.962648579273 1663 1671 
9.55211309113e-15 -0.108756021368 -0.989967027917 -0.0902076019755 1663 1664 
7.39642121418e-15 0.0250119889529 -0.727470568697 0.685682850951 1664 1669 
6.68829415483e-15 -0.881237872857 -0.407108932078 -0.240171040852 1664 1667 
1.1523431002e-14 -0.517911589006 0.852500553527 -0.0707841239894 1665 1667 
1.0598280238e-14 0.0873504469226 0.763215731662 -0.640212188548 1666 1667 
6.6380703755e-15 -0.558724101599 0.379114315252 -0.737631150552 1666 1668 
5.89099597196e-15 0.536195899732 0.147113505955 -0.831174815232 1668 2039 
5.41793586284e-15 0.796674722343 0.604408294764 0.0 1668 1669 
5.64191751061e-15 0.164867544758 0.405921345481 0.898914097102 1669 1670 
7.70696253264e-15 0.0966878817491 0.995314750982 0.0 1670 1671 
6.17708699149e-15 -0.548181281268 -0.159374577427 0.821034120446 1670 2107 
6.74785137763e-15 0.851092499969 0.525015767856 0.0 1671 1860 
9.72380593531e-15 -0.399971760942 0.586523576102 0.704281680243 1671 2076 
7.93814266921e-15 -0.689499034356 0.466712059846 0.55386905927 1672 1678 
6.93646328631e-15 0.248823581551 0.766167054209 -0.592515713133 1672 1674 
7.33784180878e-15 -0.785243186138 0.457348287331 -0.417403501064 1672 1673 
8.29791279464e-15 0.219565244241 -0.203654367071 -0.954104817247 1673 2041 
8.34069747866e-15 -0.867747464072 -0.416098309299 0.271802383351 1673 1677 
8.2629438278e-15 0.457245490041 -0.880144033381 -0.127565835318 1674 1675 
6.25427968992e-15 0.916523828939 -0.280197325996 0.285435683635 1674 1676 
1.11611098943e-14 0.699708531138 -0.395817340813 -0.594757601183 1675 1687 
6.34470947183e-15 -0.607738036215 -0.628036417261 -0.486029564875 1675 1861 
7.20796392191e-15 -0.699292563786 -0.523591716841 -0.486663769238 1676 1888 
6.27786176468e-15 -0.0848636837621 -0.782569888905 0.616751590316 1676 1677 
8.45218525863e-15 -0.69603905358 -0.564617959347 -0.443549541622 1677 1898 
7.60904546255e-15 0.31603774763 -0.129449589584 0.939873898898 1678 2043 
9.0404032309e-15 0.168246818394 -0.960737806508 0.22062609829 1678 1688 
7.54688909578e-15 -0.842342869137 -0.529442315972 -0.100743857737 1678 1679 
6.64672024556e-15 -0.149972165297 0.964581652787 -0.217003651452 1679 1686 
6.95007685228e-15 -0.487489315285 -0.568602962095 0.6626045872 1679 2085 
9.84272421576e-15 0.852721503302 -0.269503953631 0.447474755471 1680 2086 
9.06461408045e-15 0.254860905389 -0.966657450922 0.0248855677194 1680 1697 
1.22123164056e-14 -0.629840035435 -0.430028720964 0.646820553871 1680 1681 
9.05078356939e-15 0.187853662671 -0.528721795874 0.827746497419 1681 2015 
6.1944494923e-15 -0.414272766263 0.901115003154 0.127944621707 1681 1706 
1.26984766122e-14 -0.835838912622 0.526359563559 0.155945253207 1682 1684 
8.86215515884e-15 -0.458259210955 0.372586217753 -0.806956012379 1682 1686 
1.05871888611e-14 -0.856561221165 -0.329688455442 0.396999240232 1682 1689 
1.34838330642e-14 0.929862794819 -0.257145149313 -0.263118898972 1683 1685 
1.06237010814e-14 0.361819971003 -0.924161115721 0.122525673932 1683 1689 
8.76041656143e-15 -0.509593700074 -0.56003541237 -0.653203335675 1683 1856 
1.0564675404e-14 -0.427713199096 0.193754466337 0.882904652889 1684 1696 
9.16034100971e-15 0.305809172863 0.884977448471 -0.351134825232 1684 1685 
1.11052134542e-14 0.279625780589 -0.638263843136 -0.717236843292 1685 1834 
7.12722510832e-15 -0.735895956075 0.426874314303 0.525581070455 1686 1694 
8.5382411009e-15 -0.973179047084 -0.0078421534961 -0.229915295152 1686 1688 
9.85003711867e-15 -0.496514182655 -0.46269858586 0.734427453916 1687 1688 
9.53259983303e-15 -0.41925137402 -0.685371753514 -0.595393856928 1687 1862 
9.64983874554e-15 0.716633349143 -0.253059609146 0.649921131458 1687 1689 
8.54841832848e-15 -0.221974996512 -0.490712662931 -0.842572360906 1688 2118 
9.59122245356e-15 0.165444990756 0.960216998526 0.224969488545 1690 1752 
7.34396778298e-15 0.77377605908 -0.596825675122 0.212296311579 1690 1693 
7.0373029559e-15 0.703524196218 0.570929156096 -0.423194522714 1690 1692 
1.08001963336e-14 0.1913938347 0.302022538914 -0.933890135951 1691 1996 
7.99422729874e-15 -0.9571227922 0.164360443774 -0.238540573431 1691 1965 
6.12450301106e-15 0.524007292028 0.837837788901 -0.153114980949 1691 1749 
1.024420032e-14 -0.635409666374 0.310748715415 0.706887396794 1691 1692 
7.98490074275e-15 -0.530218488881 0.773511108189 -0.347201554659 1692 1708 
6.5344144375e-15 -0.340231171914 -0.79983471733 0.494476667409 1693 1707 
8.32388774188e-15 -0.753738281123 -0.528883418029 -0.390078112311 1693 1829 
7.2414897736e-15 -0.546386091829 -0.481659258192 0.685176325958 1694 1695 
8.9109063557e-15 0.532877093008 -0.414376053381 0.737790275168 1694 1696 
6.98149007525e-15 0.495620705432 0.406488254692 0.767546360257 1694 2122 
8.29160309107e-15 -0.862646854393 0.209321104904 -0.460461811281 1695 1699 
6.39429863942e-15 0.31270369143 -0.947967635125 0.0597809678865 1695 2084 
8.52352682194e-15 -0.140382644921 -0.0983219814974 -0.985203279004 1695 2114 
9.91369019131e-15 -0.972933518913 -0.180897855516 0.14379267591 1696 1705 
7.65824710834e-15 -0.0493967468702 -0.983617326776 -0.173369304851 1696 1835 
1.08181523921e-14 -0.0116586662601 -0.356678139379 0.934154580565 1697 1701 
8.05325148164e-15 -0.615653505837 -0.661501036274 -0.428237247047 1697 1699 
9.80920823592e-15 -0.753817567133 -0.0431692259371 0.655664162063 1697 1706 
9.28421004434e-15 0.34090004276 0.915738138275 -0.212628368181 1698 1703 
7.5851662448e-15 0.985322816067 0.169559722786 -0.0197090980835 1698 1704 
8.72504270615e-15 -0.172227981847 0.838527446713 0.516922860181 1698 1708 
9.00520842852e-15 -0.176175256325 -0.535680798891 0.825837974883 1699 1705 
8.32231843504e-15 -0.454345474641 0.269026533079 0.849231955459 1699 1709 
7.69030552989e-15 0.39712872391 -0.886691454067 -0.236784800884 1700 1705 
8.74616443417e-15 0.667797608152 0.74416530749 0.0162588337519 1700 1828 
7.96623430195e-15 0.653332977388 0.115244207527 0.748247815425 1700 1707 
8.57246909968e-15 0.430460033536 -0.143295751997 -0.891162435804 1700 2162 
1.04039493995e-14 -0.558812829789 -0.808997187928 0.182350681895 1701 1702 
8.90611874143e-15 -0.949678788901 0.29936830409 -0.0921347731212 1701 1703 
1.00371607293e-14 -0.498629591924 -0.377435048155 -0.780327696857 1702 1705 
8.27031275794e-15 0.683037490093 -0.706754727213 0.184275724634 1702 1704 
1.09237749624e-14 0.577999077155 0.148556645234 -0.802401389558 1703 1941 
7.4748895903e-15 0.0981790251983 -0.851278760611 -0.515446748698 1704 1707 
7.51850242422e-15 -0.242161996989 0.41817046101 0.875494735994 1706 1710 
8.40992734144e-15 -0.967885847601 0.239531180302 0.0763007187173 1706 1943 
8.24153316194e-15 0.990312393334 -0.0265364293515 -0.136298134711 1707 1708 
1.0099292002e-14 0.537725507927 -0.134512322526 -0.832320679314 1708 1999 
8.11459366783e-15 0.613850551652 -0.082421452272 0.785107766133 1709 2113 
7.23981488803e-15 -0.348959444387 0.932925887619 0.0887501796214 1709 2164 
7.32703125154e-15 0.851088732126 0.524969735779 -0.00739909211762 1709 1710 
9.29258142648e-15 0.968827591655 -0.237415484761 -0.0707600540066 1710 1940 
6.71603150019e-15 0.140895703678 -0.433091589771 0.890269664515 1710 2048 
8.17821613223e-15 -0.778600644046 0.26709752189 0.567837961827 1711 1712 
8.23524753817e-15 -0.339376134791 0.635162036242 -0.693824925217 1711 1713 
9.14456564028e-15 0.455371269047 0.777412252047 -0.433897681134 1711 1964 
7.59518777402e-15 0.0778722803106 0.534912652114 0.841311097376 1711 1937 
5.72142552852e-15 -0.972298623794 -0.19265857071 -0.132355813246 1712 1743 
5.93885989626e-15 -0.193642704002 -0.948195525229 0.251848663133 1712 1966 
7.54215957665e-15 -0.259162783459 -0.310857577014 0.9144409322 1712 1715 
6.73203128077e-15 -0.00358118086422 0.713332290719 0.700816822116 1713 1790 
8.03885620987e-15 -0.596180219559 0.00169704952966 0.8028488437 1713 1714 
1.00954138321e-14 -0.833804136707 0.521799087531 0.180267506397 1714 1715 
6.80371106295e-15 0.673743272692 0.70673461836 -0.215861487334 1714 1738 
1.06075636955e-14 -0.923859954987 -0.286703298703 0.25354289989 1715 1746 
1.07306456e-14 0.204128542709 -0.391122243766 0.89741569436 1716 1732 
9.9672150211e-15 0.904801355048 0.113977241534 0.410297082996 1716 1722 
1.03138103556e-14 -0.179529484862 -0.962785322566 -0.202023728103 1716 1762 
9.1340058906e-15 -0.0159938011427 -0.326904761273 -0.944921941423 1717 1736 
1.08552460635e-14 0.359794682962 0.883537462069 0.299848860649 1717 1724 
8.51665859731e-15 0.867850448594 0.049412073645 -0.49436226176 1717 1725 
1.0750847214e-14 -0.510257091909 0.243128800274 -0.824940050327 1718 1720 
1.08859295824e-14 -0.952146427458 -0.262291875852 -0.156908102212 1718 1726 
1.27419881513e-14 -0.501773913061 0.250335911221 0.827982410275 1718 1747 
1.33341416795e-14 0.0164977520727 -0.0011822913907 0.999863203825 1719 1744 
1.37435680536e-14 -0.241204835325 0.87986887099 -0.409452069574 1719 1723 
1.3033956769e-14 -0.874100375035 0.427771216526 0.230131094542 1719 1720 
1.00595155663e-14 -0.551301268484 -0.531839809645 0.642816714348 1720 1722 
1.31186010818e-14 0.862660165053 0.0256465839735 -0.50513334117 1721 1724 
1.14960526633e-14 -0.385691028057 -0.878671116465 -0.281388521383 1721 1725 
1.16428612803e-14 0.59047395933 -0.791707677868 0.156650745793 1721 1722 
9.88443006921e-15 0.0407105334129 -0.211975181437 -0.976426738124 1723 1737 
1.36976296038e-14 0.391908414865 0.665395732796 -0.635339525872 1723 1724 
1.02805321931e-14 0.840045078986 0.352311234235 0.412554310973 1725 1769 
9.74774323453e-15 0.670965333277 0.517251033538 -0.531278542617 1726 1732 
9.64057574825e-15 0.326608610959 -0.313447411039 -0.891671203842 1726 1748 
8.87005168665e-15 -0.786161848175 0.587206598719 0.192712114035 1726 1729 
9.82309922072e-15 0.922559579589 -0.181337554177 0.340588481241 1727 1731 
8.86227656528e-15 0.629099218003 0.545991982252 0.553287383937 1727 1728 
9.93663908967e-15 -0.330244069515 0.66941428294 -0.665449751932 1727 1730 
9.26357221416e-15 0.293565300171 -0.907902603243 -0.299219447162 1728 1757 
1.084984132e-14 0.185835617249 -0.81631044171 0.546902538042 1728 1734 
7.82560595369e-15 0.520462097891 0.682337475307 -0.513356381523 1729 1731 
9.1839831646e-15 -0.69846900579 0.460112971976 -0.548121429038 1729 1733 
9.7631833602e-15 -0.783045042595 -0.52985497365 0.325720997427 1730 1733 
1.07958342926e-14 -0.57540063923 -0.696482657924 -0.428749357534 1730 1734 
9.63941056888e-15 0.65030079894 -0.757171804602 -0.0616419436334 1731 1732 
9.89131208113e-15 0.248936887468 0.823321103161 0.510071354958 1732 1754 
8.16964314506e-15 -0.221718024504 0.241839159069 0.94464540371 1733 1833 
8.804118139e-15 0.173014923377 -0.283464661415 -0.943246320967 1734 1841 
7.64377171833e-15 0.91058549496 0.055066736712 -0.409636071258 1735 1796 
7.87368331116e-15 0.436821875237 -0.875133773038 -0.208152656968 1735 1736 
9.34352458738e-15 0.787812370071 0.296549113484 0.539824316658 1735 1805 
8.57078976195e-15 -0.428189459838 -0.885269479561 0.181526127709 1736 1737 
9.78552571308e-15 -0.741442681174 -0.376360200904 -0.555531952015 1736 1802 
1.16206975762e-14 0.190053309396 -0.669256682369 0.718314160164 1737 1745 
7.26979599351e-15 0.863968438263 -0.314317592136 -0.393399274224 1737 1739 
9.9017878319e-15 -0.864312334377 0.465038036173 0.191582393648 1738 1742 
6.41915930172e-15 -0.149510581416 0.599744764867 0.786099741165 1738 1789 
7.83333232505e-15 -0.384836290994 0.710204634828 -0.589500132148 1738 1739 
7.32980404758e-15 -0.367015471251 0.913183773856 0.177186452722 1739 1792 
1.19517871221e-14 -0.595401344584 -0.480461201129 0.643936544294 1740 1744 
7.8513640574e-15 -0.842232206825 0.49915713078 -0.203683746475 1740 1741 
1.05377750512e-14 -0.581798943743 0.395815788506 0.710520830539 1740 1746 
8.71708250087e-15 -0.304178041273 0.128117997591 -0.943960538317 1741 1751 
1.00265674827e-14 -0.467347321032 -0.563248040255 0.681423602962 1741 1747 
8.40275230235e-15 0.169626780335 0.97997950118 -0.104244580962 1742 1746 
1.08309889169e-14 0.655203002955 0.0977314215374 -0.749104528195 1742 1745 
6.59307610864e-15 -0.437894643354 -0.389998394676 -0.81003057564 1742 2172 
6.0596974715e-15 -0.434579510922 -0.512323421929 -0.740719488086 1743 1852 
6.29946707908e-15 -0.821215325698 0.480124272074 -0.308360296088 1743 1750 
6.18635830759e-15 -0.362685928214 0.165248069263 -0.917143387416 1743 1746 
1.13294580571e-14 0.891995095623 -0.434050428565 0.126273413064 1744 1747 
1.17752249666e-14 0.235216528318 -0.903945471163 -0.357149506467 1744 1745 
8.82195564777e-15 0.740801837969 0.444964798514 0.503208669386 1745 2181 
1.06018029829e-14 0.792140094842 0.369716885043 0.485616613244 1747 1748 
9.24124090778e-15 0.296291396955 -0.13411948201 0.945633847023 1748 1753 
9.91423647831e-15 -0.25330422506 -0.82516788312 -0.5049108181 1748 2183 
7.71613361582e-15 0.1873277179 0.304021903543 0.934065847932 1749 1850 
7.95677944475e-15 -0.296945092453 0.895258532257 -0.33216828941 1749 1750 
8.13139195187e-15 -0.507485700955 0.533476713685 0.676654165199 1749 1752 
7.71353892564e-15 0.0230337244438 -0.80736126599 -0.589607694758 1750 1851 
6.40366695866e-15 0.466633235397 -0.332429048015 -0.819600116922 1750 1751 
9.33099783224e-15 -0.133523991575 0.776310051486 -0.616047114785 1751 1752 
6.55390846499e-15 0.67040863625 0.610043207531 -0.422373703474 1751 1753 
7.73544207928e-15 -0.899663763132 0.30664062931 -0.310767819703 1752 1830 
7.18830311787e-15 0.214455464568 0.908033215152 0.359839594677 1753 2184 
7.54351520625e-15 0.741077067764 -0.499565652141 0.448596632662 1753 1832 
1.26330702779e-14 -0.405428963607 0.197694251 0.892493326916 1754 2182 
1.25165435275e-14 -0.118166927036 0.680210169076 -0.723429819153 1754 1759 
9.91695586183e-15 -0.913906106312 0.289165306483 -0.284884282424 1754 1757 
9.43136967202e-15 0.183477261042 -0.674248754707 0.715349363218 1755 1756 
8.43579286731e-15 -0.0596523674081 -0.998081723448 0.0165670872976 1755 1758 
1.00141350025e-14 -0.839340381328 0.382371507967 -0.386393263615 1755 1760 
8.27688850351e-15 -0.302135897655 -0.385508777044 -0.871835352673 1756 1824 
1.00997254772e-14 -0.761089570469 -0.433261894563 0.482728491434 1756 1757 
1.06225191924e-14 0.126438233768 -0.109856761042 -0.985872641417 1757 1840 
1.20257758836e-14 0.853041414213 -0.345758049267 0.390860226941 1758 1761 
9.16207814459e-15 -0.302778787566 -0.375785101074 -0.875848482108 1758 1787 
1.11274975092e-14 -0.520812181462 0.587839425697 0.619031082609 1759 1803 
9.26384831286e-15 -0.860309579086 -0.336987491491 0.3825007957 1759 1760 
1.29776883262e-14 -0.281520297349 -0.0885444720053 -0.955461249166 1759 1762 
9.66160363549e-15 -0.437692234079 -0.885682083013 -0.154895952361 1760 1761 
1.01839259954e-14 -0.458006011736 -0.157717988864 -0.874846003136 1760 1764 
1.10430308207e-14 0.169046166412 -0.506003025546 0.845803955867 1761 1763 
1.02851090955e-14 0.404749616395 -0.692973790645 -0.596628086422 1761 1778 
1.12852851036e-14 -0.806119397747 0.518013474925 -0.286065650459 1762 1769 
1.05864541897e-14 -0.689129474702 -0.277236633227 0.66950759241 1762 1764 
5.45721425553e-15 0.268797003749 -0.362036810365 -0.892567935071 1763 1780 
9.1669064783e-15 0.378351070441 -0.0845387871999 0.921793719307 1763 1767 
1.20054723664e-14 -0.080840778774 0.634741880548 -0.76848390586 1764 1766 
1.02349861789e-14 0.868647226487 0.0709117874843 -0.490330005519 1765 1768 
1.02583706703e-14 -0.0475789820076 0.998848681472 0.00612796803078 1765 1774 
1.03114562294e-14 -0.021319181099 0.623446148827 -0.781575583056 1765 1769 
1.15089619002e-14 0.727055927902 -0.567907673688 0.385837468202 1766 1768 
8.86006457341e-15 0.42565403498 0.897245381827 0.117342947361 1766 1767 
9.51894930582e-15 0.784963040756 -0.469773415886 0.403913310468 1767 1775 
1.16259385633e-14 -0.065724505741 -0.996174952413 0.0575825800897 1768 1770 
9.57072230743e-15 -0.0252170047827 0.317555871426 0.947904199375 1769 1804 
9.38840740072e-15 -0.874288407667 -0.306172407878 -0.376667276085 1770 1775 
9.22367730546e-15 -0.86489257672 0.133058334929 0.484000320497 1770 1774 
1.14629776605e-14 -0.0465344482298 -0.65251024406 0.756349738233 1770 1776 
1.07462888502e-14 0.834869187035 -0.550448399525 0.0 1771 1772 
1.04660048575e-14 0.525445380585 -0.734436537304 0.429546417391 1771 1776 
8.93320789387e-15 0.0696425113399 0.643002530599 -0.762691068689 1772 1773 
8.76182136795e-15 0.245599262839 -0.619235583744 -0.745807142576 1773 1807 
1.16672838751e-14 -0.704169973957 0.671824692487 -0.229774303049 1773 1774 
8.07675112634e-15 -0.0309309868216 0.45011635296 0.892434055184 1774 1808 
7.44338096634e-15 -0.315138849228 -0.724219201885 0.613346601302 1775 1777 
4.95335149118e-15 0.324940830459 -0.394799604222 -0.859387415085 1775 1779 
7.51126750471e-15 0.805010371101 0.0849810753531 0.587142673677 1776 1777 
7.05498922756e-15 -0.267329772459 0.672197426413 -0.690424081765 1778 1780 
7.65063110741e-15 -0.559154046293 -0.151361696935 -0.815129676319 1778 1786 
8.19959882609e-15 0.799400894546 -0.149635726573 -0.581865413245 1778 2206 
7.65497217861e-15 0.812131878012 -0.176653701375 -0.556089275662 1779 2201 
5.25616396275e-15 -0.819662968552 0.572846068315 0.0 1779 1780 
8.01623127801e-15 0.02235801024 -0.807848303075 0.588966245719 1781 1782 
8.0002970202e-15 -0.69295526788 0.299984953232 -0.655608133378 1781 1922 
7.97443071956e-15 -0.966786670783 0.144537104645 0.210790318983 1781 1826 
8.95222447075e-15 -0.956291334229 0.26848748157 0.115850577547 1782 1783 
1.19719194457e-14 -0.793856382456 -0.334671516559 0.507727308738 1783 1821 
6.20464990812e-15 -0.557567104467 0.042652062561 -0.82903541877 1783 1785 
8.72969027438e-15 -0.831759278678 -0.0187987936733 0.554818085222 1784 1788 
6.50589511916e-15 -0.0783803765908 0.6495632059 -0.756256674752 1784 1785 
8.21582512809e-15 0.554856844191 0.329703496419 -0.76382556052 1785 1825 
1.35155460078e-14 -0.813381649508 0.581730429188 0.0 1786 1787 
1.07648872773e-14 0.801338454277 -0.14916858288 -0.579314608462 1786 2199 
1.205816921e-14 -0.969929125503 -0.243387533578 -0.0 1787 1788 
1.10802222456e-14 -0.186982756755 0.66372675734 -0.724226649791 1787 1820 
6.68636735384e-15 0.16620126864 -0.669080150836 0.724367924511 1788 1822 
5.24445494282e-15 -0.71871166512 -0.536068651786 0.442813666223 1789 1790 
7.24570017137e-15 0.75272460162 0.151867984525 0.64057926082 1789 2169 
6.44933396008e-15 0.410042042499 -0.862237128596 0.297342659995 1789 1791 
6.92873074749e-15 -0.864007651534 0.503413144307 -0.00812306778992 1790 1797 
7.57707332817e-15 0.289441149645 -0.197599609064 0.936577928092 1790 1935 
7.24184577811e-15 0.105074872113 0.0711654869064 0.991914686212 1791 1792 
8.01627491985e-15 -0.529401055781 -0.69759947331 -0.482793430957 1791 1815 
6.30288887425e-15 -0.972155241668 0.0768021654289 0.221394700667 1791 1798 
7.59514497189e-15 -0.559059785733 -0.793118657984 0.241691849952 1792 1796 
8.69852992103e-15 -0.884888331267 0.0177314391053 -0.465465613396 1792 1793 
8.66374249742e-15 -0.273369498425 0.72999205371 -0.626403000353 1793 1794 
6.28998802003e-15 0.606059376991 -0.0988241494452 -0.789256497628 1793 1800 
8.29500280898e-15 0.919565770103 0.199756215677 0.338372943294 1794 1795 
7.42612993279e-15 0.603131146187 -0.485685329484 0.632726308306 1795 1796 
6.55967788938e-15 -0.269031918177 -0.304309341566 -0.91379300262 1796 1812 
8.03594297354e-15 -0.836293605887 -0.0580427880319 -0.545200916644 1797 1801 
4.62174820005e-15 -0.238008909419 -0.852912198421 0.464642379494 1797 1798 
6.48273792217e-15 -0.0564708782455 0.00192777320324 0.998402385614 1797 1982 
7.25288371079e-15 0.816268342514 -0.00475667254925 0.577653327763 1798 1800 
5.64800894708e-15 0.158096448743 0.777534416136 0.608642542564 1798 2221 
6.83635362007e-15 0.626897129884 0.768430335065 -0.128509955622 1799 1800 
7.77970364346e-15 -0.102260176147 0.763471984263 -0.6376938024 1799 1801 
9.31905472598e-15 -0.803876370686 -0.0494849471228 0.592734359271 1801 1984 
8.81805068518e-15 -0.947801312823 -0.140671266304 0.286154270014 1802 1804 
8.84064537122e-15 -0.387595268238 0.470844177129 -0.792512251579 1802 2178 
8.06510704829e-15 -0.561548145794 0.818960296826 0.118185075954 1802 1805 
1.31670794921e-14 -0.0242856677248 -0.501678690173 0.864713072741 1803 2179 
1.17658210727e-14 0.72397181435 -0.361008319576 0.587824638156 1803 1804 
9.71104990644e-15 0.313308851676 0.916406128082 0.249073025185 1803 2203 
8.54460529408e-15 0.0470130274863 -0.997968240677 0.0430019284089 1804 1810 
7.7686410817e-15 -0.101176032672 0.249296966153 0.963127423075 1805 1814 
8.40452674707e-15 0.430482135899 0.88513225866 -0.176708843444 1805 1811 
6.4870563859e-15 0.990687984486 0.0777353006667 -0.111778980246 1806 1807 
7.17794392479e-15 0.25976004201 0.488252235713 -0.833147330846 1806 1809 
8.82667483381e-15 0.631173447402 -0.384130947467 0.673842336525 1807 1808 
9.34472468691e-15 0.557546043892 0.433346499499 0.708063005892 1808 2205 
7.56620020331e-15 0.0147004596576 -0.502844867406 0.864251662312 1808 1810 
5.71494173944e-15 -0.503903100503 0.429681059118 -0.749303578491 1809 1811 
9.13602054009e-15 -0.600687535899 -0.637028585409 -0.483082876521 1810 2204 
6.13880776323e-15 -0.941286163652 -0.178745858906 0.286409280648 1810 1811 
6.03083098678e-15 0.119287156236 0.644393627581 0.755332659886 1811 1813 
7.71365254162e-15 0.250331902478 0.412776194769 -0.875756673759 1812 1815 
6.33260243762e-15 -0.980581539418 -0.145479508982 0.131512573619 1812 1814 
8.33688446413e-15 0.614681005404 0.63311551975 0.47045935026 1813 2223 
6.54216704478e-15 -0.421554194959 -0.900753436936 0.104572016143 1813 1814 
8.37240832407e-15 0.318397610086 -0.362490311883 0.875913086831 1814 2174 
8.15671776533e-15 0.627732314157 -0.549770180116 -0.551094266726 1815 2219 
9.8561002313e-15 -0.754161000245 0.210649559986 -0.621987096802 1815 2175 
1.13761200691e-14 -0.949303092874 0.286171135213 0.130114254528 1816 1871 
1.09244966529e-14 -0.455267272836 -0.210091131338 0.865212937269 1816 1854 
9.96149539397e-15 0.287223685837 -0.955901793938 0.061272462337 1816 1819 
9.18983956492e-15 0.798807216616 -0.597712459885 -0.0681677781701 1817 1818 
9.50743318013e-15 0.188856168282 -0.978672982062 0.080824141718 1817 1873 
6.84401074237e-15 0.709878308756 -0.230993460087 0.665368174889 1817 1908 
9.02183904464e-15 -0.83248041576 -0.515587616497 0.202844194128 1818 1819 
9.43578340227e-15 0.396811197287 -0.577822946162 -0.713205101353 1818 1839 
1.14488357614e-14 -0.571719838923 0.409526226391 0.710932272217 1819 1838 
9.06714300309e-15 0.732633519371 -0.0262629724235 -0.680116447804 1820 2194 
9.19864742672e-15 0.0254133203183 0.992071592726 -0.123077691144 1820 1824 
9.10785269362e-15 0.982500690834 0.168354358242 0.0796818835782 1820 1822 
1.27432334715e-14 -0.0328664808338 -0.798933427611 0.600520751252 1821 1826 
8.76299591437e-15 -0.129719176496 0.75980487734 0.63707886766 1821 2210 
1.07066237965e-14 0.742384430514 0.0451899950765 0.668448368743 1821 1825 
5.75075985086e-15 0.607078596053 0.248828994535 0.754678547259 1822 2213 
7.98534085243e-15 0.822581177834 -0.547418683151 0.15392527801 1822 1825 
1.25472597871e-14 -0.390939447297 -0.46827809572 0.792390038817 1823 1837 
1.10740624649e-14 -0.333616249251 0.559430138588 -0.758774089091 1823 1827 
9.67975740566e-15 -0.708888814128 -0.69445597755 -0.123318873043 1823 1826 
1.07249811773e-14 0.672112803892 0.335693067303 -0.659980714422 1824 1836 
9.84102929394e-15 -0.962843809522 0.237231466437 -0.129046618695 1824 1827 
9.6228548346e-15 0.61711899755 0.786039429183 -0.0361408167085 1825 1827 
1.08510294855e-14 -0.116719507467 -0.212535472352 0.970157322071 1826 1846 
9.97695874647e-15 -0.959061907572 0.189970666885 0.210027148644 1828 1835 
8.76638231543e-15 -0.110232538688 0.561279701583 -0.820252329473 1828 1829 
1.04236939362e-14 -0.264926506542 0.334193350594 0.904504699021 1828 2165 
1.0736339457e-14 -0.376007424749 0.926614649965 0.00192535812971 1829 1830 
1.01700431526e-14 -0.918839327552 0.0615229225962 0.389806644554 1829 1831 
6.63689255561e-15 0.316897191477 -0.496333601823 -0.808225912561 1830 1849 
7.22740888251e-15 0.695348260046 0.592513289791 -0.406717099065 1830 1832 
1.17312486623e-14 0.0243637609147 -0.986515631183 0.161843494109 1831 1833 
1.1444849016e-14 0.658067451394 -0.550560716434 0.513643969044 1831 1834 
7.87367192835e-15 0.258896137723 0.884487679932 0.388142156846 1832 1844 
1.10453319472e-14 0.776565983697 -0.583985264282 -0.236445520293 1832 1833 
1.01325309265e-14 0.639549451086 0.700564228428 0.316522134239 1833 1845 
1.04063843998e-14 -0.467137994435 -0.358473991168 0.80825645176 1834 1835 
1.16694423932e-14 -0.795873176093 -0.387112763541 -0.465542260035 1834 1858 
9.37657258296e-15 -0.542372599179 -0.203383152602 -0.815148610315 1835 2138 
9.89677705484e-15 0.8248191254 0.561812270619 -0.0635640067732 1836 1843 
9.89332755891e-15 0.703890313965 -0.343901308003 -0.621506489314 1836 2196 
8.05439336478e-15 0.983124477148 -0.179094720343 0.0373007181824 1836 1837 
9.75408695814e-15 -0.0239056399693 -0.991002672284 0.13168987776 1837 1839 
9.81343864194e-15 0.330814739741 0.239286154434 0.912854722432 1837 1847 
1.1250241506e-14 -0.37134982367 -0.404479122495 0.835760700156 1838 1853 
9.77781442807e-15 -0.917282757758 0.39291516925 -0.0648846059741 1838 1842 
8.54998266951e-15 -0.772079839307 -0.631256800847 0.0735362027881 1838 1839 
7.92647656398e-15 -0.331025648549 -0.149261859459 -0.931741872684 1839 1848 
1.08577794351e-14 0.915962741225 -0.32527602382 -0.234963326957 1840 2176 
8.52879255899e-15 -0.268089387617 0.956503356871 -0.115019165972 1840 1841 
1.10279304879e-14 0.572704922542 0.525302453578 0.629338068101 1840 1843 
7.87798946733e-15 0.779396494075 0.507573466944 -0.367301348593 1841 1845 
9.55397631144e-15 -0.722559078565 0.174116395592 -0.669023062958 1841 1842 
7.91239967909e-15 -0.0173854292097 -0.542444138435 0.839911961772 1842 1855 
6.80975133444e-15 0.28314511118 -0.950164286636 0.130447975898 1842 1843 
1.01894114238e-14 0.370526673275 -0.657864364705 -0.655686252748 1843 2195 
7.70411136438e-15 -0.368823081983 0.926457973672 -0.07513426127 1844 2180 
7.70859038162e-15 -0.862137329485 0.471334913657 0.185910258663 1844 1845 
6.38553328308e-15 -0.276554220002 0.541843263737 0.793677290176 1844 2189 
8.41881457555e-15 -0.829812877331 0.0633696695767 -0.55443202793 1845 1857 
8.3134643225e-15 0.838745922886 -0.283145245332 0.465117239939 1846 1920 
9.91806568701e-15 -0.135117506356 0.69481986817 0.70637710203 1846 2212 
9.72390549563e-15 0.709520143136 0.703789221139 0.0355232134424 1846 1847 
7.78895530504e-15 -0.0656997255934 0.923321533691 -0.378366081301 1847 1848 
7.53093056265e-15 -0.553000570162 0.358036799685 0.752329727893 1847 2243 
7.96381809691e-15 0.367181842581 0.401531742801 -0.839017135703 1848 2233 
7.61246066762e-15 -0.796032838643 0.369245095657 -0.479572496225 1848 1930 
9.95767881023e-15 0.0196575032787 -0.375445157828 0.926636129248 1849 2159 
7.19498609114e-15 0.851031962378 -0.210979068963 0.480866334308 1849 1850 
6.72301092374e-15 -0.568823620983 -0.820269917063 0.0599745893931 1849 2190 
8.50101578726e-15 0.318932813154 -0.820518718038 0.474374213087 1850 1851 
8.60693712093e-15 -0.228474371758 -0.361496480744 0.903946766054 1850 2146 
1.01749774657e-14 0.604156256457 -0.790249208966 -0.102476365629 1851 1852 
6.12716472928e-15 -0.531787870796 -0.842491994687 0.0860749636248 1851 2186 
8.33906432909e-15 0.621450660337 -0.363701661573 -0.693916549836 1852 1936 
8.28609613013e-15 -0.201356715635 -0.979032967769 0.0308207899123 1852 2173 
1.26103276857e-14 0.934011314411 -0.142818769455 -0.327453299944 1853 1855 
8.34177487917e-15 0.426244986233 0.233244619812 0.874020685705 1853 2232 
9.44848834446e-15 0.428086871827 -0.878146122688 -0.213543947182 1853 1854 
9.68971733152e-15 0.678652604106 -0.483877437368 0.552533499932 1854 1863 
9.7725455882e-15 -0.767941557471 -0.604106434865 0.212887716093 1854 1856 
1.08221518777e-14 0.851524674207 0.459519059395 -0.252483590099 1855 1857 
8.83943805695e-15 -0.305496778429 0.280780485265 0.909853855003 1855 2231 
8.35354700414e-15 -0.678721131145 0.483812322354 -0.552506346457 1856 1864 
9.76184390102e-15 -0.89227196724 0.311829899504 0.326516232755 1856 1858 
9.72535948474e-15 0.221315847323 0.975201438546 0.00120415158238 1857 1858 
8.41205179448e-15 0.00914312372642 -0.472857527238 -0.881091460759 1857 2236 
8.95997935309e-15 0.175803938111 0.214594206939 -0.960750905122 1858 2139 
6.68014751452e-15 0.425219262123 0.146062092039 -0.893226983688 1859 1860 
7.24026361338e-15 0.186020516975 0.982545860133 0.0 1859 1899 
8.68976701221e-15 -0.171890663409 0.706368158074 0.68665684668 1860 2079 
9.33775218004e-15 -0.864869040931 0.215938872876 0.453179815547 1861 1862 
7.55204760897e-15 -0.916380452371 0.281039296161 -0.28506802789 1861 1887 
7.26242039519e-15 -0.690032381801 -0.563275994269 0.454505738518 1861 1872 
1.00002345701e-14 0.193409902177 0.0117628440069 -0.981047524456 1862 2119 
8.92944578483e-15 -0.240242547653 0.970652574884 0.0108211444582 1862 1864 
1.00640063572e-14 0.874633090625 -0.111399442777 -0.471812590902 1863 1874 
7.72858169689e-15 0.315921456503 0.392864735048 0.863626616818 1863 1932 
8.78343600631e-15 0.531453279473 0.751846781465 -0.390235606958 1863 1864 
8.45419211962e-15 0.135257134824 0.233961743026 -0.962791467702 1864 2121 
1.16490758762e-14 -0.855745712471 -0.13594199159 0.499218439673 1865 1867 
1.09404307869e-14 -0.637159220042 0.668200789048 0.384103936235 1865 1876 
8.95813146457e-15 -0.493063418941 0.334935107116 -0.802936447624 1865 1894 
1.02924309961e-14 0.861565222541 -0.0459750656358 -0.505560738832 1866 1868 
4.11569484704e-15 -0.432578863009 -0.279962737186 -0.857027650117 1866 1909 
7.19056279206e-15 0.655191459104 -0.644408738412 -0.394286101424 1866 1870 
8.9360961234e-15 -0.0910143356992 -0.995151289881 0.0372867395403 1867 1870 
1.18056913733e-14 -0.930981499745 0.178570294449 -0.318411835637 1867 1875 
1.03234192746e-14 0.67289912267 0.6322081241 -0.384082879769 1868 1869 
9.98152040999e-15 0.334976598743 -0.214542360606 -0.917476023556 1868 1873 
1.35089869407e-14 -0.0548043935194 0.538475778361 0.840856893038 1869 1871 
1.18347281874e-14 -0.147525343999 0.983753741629 0.102297843129 1869 1876 
6.36671944279e-15 0.887367255584 -0.336907623663 0.314758013138 1870 1878 
1.34809501463e-14 0.648341834904 0.735517103219 -0.196640423073 1871 1873 
1.39106840625e-14 -0.094802683331 0.42389894778 -0.900734219015 1871 1874 
1.10621380294e-14 -0.152793091954 0.98745310888 -0.039882688141 1872 1874 
8.08778356178e-15 0.00885716823872 0.155148453957 0.987851460395 1872 1876 
1.0163824168e-14 -0.666398617663 0.548788360688 -0.504721921012 1872 1889 
1.05940342032e-14 0.678893937804 0.259793419249 0.68673896098 1873 1911 
1.18411404817e-14 0.711997708354 0.329824104079 0.619899446416 1874 1910 
1.15525131496e-14 -0.337000136384 0.351881499696 -0.87327562559 1875 1884 
1.03459584802e-14 -0.693598387148 -0.697218769762 -0.181127757225 1875 1877 
7.19271592979e-15 -0.256920092138 0.43965562454 -0.860636391321 1877 1882 
8.94176200007e-15 0.0704460119381 0.996538137408 -0.0441486137138 1877 1878 
6.29260389544e-15 -0.746602754822 -0.232798319017 0.623208848746 1877 1879 
5.90963909489e-15 0.330037954611 0.353404538715 0.875317188528 1878 1918 
7.30190765442e-15 0.592875839732 0.640560997724 -0.488036726955 1878 1880 
7.57254247347e-15 -0.0179106386046 -0.999839591647 0.0 1879 1881 
8.54326384902e-15 0.739594471745 -0.25075574184 -0.624597130396 1880 1881 
6.56658334402e-15 0.442501843415 0.474975138363 0.760651521073 1880 1917 
7.1825971149e-15 -0.328275844334 -0.38658960854 -0.861848852523 1882 2323 
7.16964745384e-15 0.62932179911 0.77714482123 0.0 1882 1884 
9.72057153678e-15 0.297473460626 0.220433945534 -0.928934021273 1883 1885 
6.36416913051e-15 -0.339221616222 0.940706487215 0.0 1883 1884 
1.10823075455e-14 0.250641001849 0.329367763831 -0.910327394041 1884 1891 
7.71194727631e-15 -0.47322930982 0.483995492814 0.736072267691 1885 1892 
8.59583496548e-15 -0.916727459193 0.399417200044 -0.00875590487908 1886 1893 
8.1517174094e-15 -0.556509202235 -0.129929163759 0.820619229748 1886 1888 
8.7626853025e-15 0.149496502924 0.91958771568 -0.363330742966 1886 1894 
9.79072990631e-15 -0.166815329041 0.114470585276 -0.979320749859 1887 1890 
8.13435215422e-15 -0.264963693724 0.936559832721 0.229455705403 1887 1888 
9.19795709814e-15 0.340510066215 0.719359294711 -0.605454457346 1887 1889 
1.00258749833e-14 -0.265241469253 0.489076825957 -0.830933704516 1888 1896 
9.68557318887e-15 -0.565991056692 -0.635132023216 -0.525605780819 1889 1913 
8.73408447282e-15 0.506430589973 -0.585381350954 -0.63313247547 1889 1894 
7.56478131013e-15 0.893329124728 -0.228585578037 -0.386925972799 1890 2117 
9.10825303966e-15 -0.301754404138 0.953363550111 -0.00649776134274 1890 1897 
1.04621517782e-14 0.539337217459 0.557583763428 0.631043352413 1890 2310 
9.62589596955e-15 -0.534401729364 -0.64809590293 -0.542573950958 1891 2327 
1.07253415754e-14 0.207764867363 -0.927127929074 0.311877480786 1891 1892 
1.02635684461e-14 0.988947006292 -0.00536900293883 -0.148172171993 1891 1894 
7.3175623044e-15 0.664867730541 0.154299180865 0.730850643886 1892 1906 
1.03389228878e-14 -0.60803058769 -0.70996852864 0.355307603036 1892 1893 
8.77617670322e-15 0.0737677691452 -0.436186837942 0.896827385087 1893 1902 
8.56278323199e-15 -0.702257771923 -0.643973907678 0.303531922546 1895 1903 
7.05004809816e-15 -0.698066207447 0.714173380727 0.0515747252221 1895 1898 
7.0596785288e-15 -0.215561226356 0.565035142404 -0.796409847717 1895 1899 
1.06075243625e-14 0.39857906988 0.877458402733 -0.266836048029 1896 1898 
1.02301842745e-14 0.129159271262 -0.70436966347 -0.69798371029 1896 1897 
8.8271775701e-15 0.929916509083 -0.317382669897 -0.18580507793 1896 1905 
6.77709746885e-15 0.420306545685 0.844788203168 -0.331172612762 1897 1900 
7.8024010168e-15 -0.547983978346 -0.544392294853 -0.635098881104 1897 2318 
7.68920947762e-15 0.424788336663 -0.0649677830542 -0.902958501926 1898 1900 
6.07493361507e-15 -0.87753660563 -0.479509651393 -0.0 1899 1904 
6.14161366917e-15 -0.400928194916 0.0345080768942 0.915459324684 1899 2078 
7.6177848448e-15 0.83079726591 0.333765816848 -0.445394524506 1900 2042 
6.38914641598e-15 -0.0335083712692 0.419947320692 -0.906929675829 1900 2080 
7.67248786648e-15 0.142145548586 -0.989845767288 0.0 1901 1902 
7.24627028923e-15 -0.608809335619 -0.0726333249509 0.789984552362 1901 1903 
7.31167298095e-15 0.764602478509 0.644502172113 0.0 1902 1907 
9.96236764734e-15 0.605652643693 0.0949435192198 -0.790044684398 1902 1905 
5.78374652618e-15 -0.274853542 0.534851016239 -0.798993066852 1903 1904 
8.2186070308e-15 0.00146020544054 0.983296920125 -0.182002842485 1903 1905 
5.56418914578e-15 -0.35873547438 -0.426080381865 -0.83052054015 1904 2308 
6.78105093721e-15 0.322487579422 0.639115616765 0.698235626079 1905 2334 
5.97744313691e-15 -0.0657107462168 0.441798597538 -0.894704474698 1906 1907 
4.9614916126e-15 0.0762703373787 0.997087175545 0.0 1906 2324 
6.47331117138e-15 0.133749089113 0.547317968726 0.826168398253 1907 2331 
8.95473734295e-15 0.116644401097 0.969623728683 0.214997461538 1908 1911 
7.64184740275e-15 0.877181964303 0.474968181823 -0.070406162779 1908 1912 
7.86992667792e-15 -0.101698021234 0.44119467246 0.891630401831 1908 1929 
8.75328980281e-15 -0.97904255512 -0.0506691806728 0.197251893257 1909 1911 
6.65285758393e-15 -0.890463166232 0.372265807859 -0.261712662826 1909 1916 
6.01482632464e-15 -0.735861842738 -0.677059386348 -0.00989624980386 1909 1914 
1.08701465924e-14 0.659315212899 -0.563708276719 0.497530329527 1910 1913 
9.8272098676e-15 -0.246472561771 -0.648606018486 0.720112150348 1910 1911 
9.79226250552e-15 -0.118269472253 0.373672344551 0.919989842797 1910 1931 
8.26394520374e-15 0.557118935901 -0.770377933759 -0.310058591944 1912 1914 
9.16785760222e-15 0.167668615695 0.555740108269 0.814272784374 1912 1923 
1.22775727322e-14 0.244629245109 0.00284307291527 0.96961252538 1913 2315 
9.7472142107e-15 -0.989549143061 0.00111621044894 0.144191704136 1913 2328 
8.99178357013e-15 0.82099629812 -0.500721286587 0.274305070372 1914 1919 
8.01386273492e-15 -0.369006679052 0.92042750526 0.129024332492 1915 1917 
7.9285608002e-15 0.834273718756 -0.0259281656319 -0.550740494625 1915 1919 
8.04071212811e-15 -0.0494085684477 0.690909068997 -0.721251309699 1916 2326 
7.79256164632e-15 0.0938821822392 0.978123666227 -0.18563466655 1916 1919
[truncated: 2,283,449 more chars]
