# Supplementary material for: URDME: a modular framework for stochastic simulation of reaction-transport processes in complex geometries
Source: BMC Syst Biol. 2012 Jun 22;6:76. doi: 10.1186/1752-0509-6-76 (PMC3439286; doi:10.1186/1752-0509-6-76)
Supplement: Additional file 7 — urdme_software_comparision.tar.gz. Model files and scripts used to conduct the performance benchmark in the discussion section and the simulations described in Additional file 6. [file 1752-0509-6-76-S7.gz › urdme_software_comparison/steps/meshes/coli_p2212_e10324.xml]

<?xml version="1.0" encoding="ISO-8859-1"?>
<tetmesh>
	<nodes size = "2212">
		<node idx = "0">
			<coords>9.658916e-08, 9.658916e-08, 3.980979e-06</coords>
		</node>
		<node idx = "1">
			<coords>-7.734201e-08, 1.953619e-07, 3.953709e-06</coords>
		</node>
		<node idx = "2">
			<coords>7.734265e-08, 1.953636e-07, 3.953708e-06</coords>
		</node>
		<node idx = "3">
			<coords>0.0, 1.365977e-07, 3.980979e-06</coords>
		</node>
		<node idx = "4">
			<coords>0.0, 0.0, 4e-06</coords>
		</node>
		<node idx = "5">
			<coords>-9.658713e-08, 9.658713e-08, 3.98098e-06</coords>
		</node>
		<node idx = "6">
			<coords>-1.953593e-07, 7.734098e-08, 3.95371e-06</coords>
		</node>
		<node idx = "7">
			<coords>1.365977e-07, 0.0, 3.980979e-06</coords>
		</node>
		<node idx = "8">
			<coords>1.953636e-07, 7.734265e-08, 3.953708e-06</coords>
		</node>
		<node idx = "9">
			<coords>1.982238e-07, 1.982238e-07, 3.914023e-06</coords>
		</node>
		<node idx = "10">
			<coords>1.935637e-07, 1.88416e-07, 3.806445e-06</coords>
		</node>
		<node idx = "11">
			<coords>-1.982215e-07, 1.982215e-07, 3.914025e-06</coords>
		</node>
		<node idx = "12">
			<coords>0.0, 2.822875e-07, 3.912691e-06</coords>
		</node>
		<node idx = "13">
			<coords>1.270042e-07, 3.208062e-07, 3.861875e-06</coords>
		</node>
		<node idx = "14">
			<coords>-1.270036e-07, 3.208046e-07, 3.861876e-06</coords>
		</node>
		<node idx = "15">
			<coords>9.658713e-08, -9.658713e-08, 3.98098e-06</coords>
		</node>
		<node idx = "16">
			<coords>1.059863e-07, 3.499391e-08, 3.90405e-06</coords>
		</node>
		<node idx = "17">
			<coords>1.953619e-07, -7.734201e-08, 3.953709e-06</coords>
		</node>
		<node idx = "18">
			<coords>-9.607615e-08, 1.151291e-07, 3.877224e-06</coords>
		</node>
		<node idx = "19">
			<coords>-2.820431e-07, 2.820431e-07, 3.801502e-06</coords>
		</node>
		<node idx = "20">
			<coords>-2.102075e-07, 3.672688e-07, 3.76632e-06</coords>
		</node>
		<node idx = "21">
			<coords>-4.914367e-08, 1.91799e-07, 3.819791e-06</coords>
		</node>
		<node idx = "22">
			<coords>-1.36592e-07, 0.0, 3.980981e-06</coords>
		</node>
		<node idx = "23">
			<coords>-9.65851e-08, -9.65851e-08, 3.980981e-06</coords>
		</node>
		<node idx = "24">
			<coords>-1.953577e-07, -7.734034e-08, 3.953711e-06</coords>
		</node>
		<node idx = "25">
			<coords>5.903967e-08, 1.517772e-07, 3.817965e-06</coords>
		</node>
		<node idx = "26">
			<coords>0.0, -1.36592e-07, 3.980981e-06</coords>
		</node>
		<node idx = "27">
			<coords>1.982215e-07, -1.982215e-07, 3.914025e-06</coords>
		</node>
		<node idx = "28">
			<coords>7.734098e-08, -1.953593e-07, 3.95371e-06</coords>
		</node>
		<node idx = "29">
			<coords>-7.734034e-08, -1.953577e-07, 3.953711e-06</coords>
		</node>
		<node idx = "30">
			<coords>-3.567426e-08, -1.741472e-09, 3.870713e-06</coords>
		</node>
		<node idx = "31">
			<coords>-2.051945e-07, 1.232218e-07, 3.806316e-06</coords>
		</node>
		<node idx = "32">
			<coords>-1.671386e-07, 9.65834e-09, 3.865845e-06</coords>
		</node>
		<node idx = "33">
			<coords>-2.822797e-07, 0.0, 3.912696e-06</coords>
		</node>
		<node idx = "34">
			<coords>-3.208014e-07, 1.270023e-07, 3.86188e-06</coords>
		</node>
		<node idx = "35">
			<coords>-3.365805e-07, 3.365829e-07, 3.653054e-06</coords>
		</node>
		<node idx = "36">
			<coords>-3.672674e-07, 2.102075e-07, 3.766322e-06</coords>
		</node>
		<node idx = "37">
			<coords>1.954537e-07, 8.649573e-08, 3.816214e-06</coords>
		</node>
		<node idx = "38">
			<coords>2.822875e-07, 0.0, 3.912691e-06</coords>
		</node>
		<node idx = "39">
			<coords>3.208062e-07, 1.270042e-07, 3.861875e-06</coords>
		</node>
		<node idx = "40">
			<coords>3.208046e-07, -1.270036e-07, 3.861876e-06</coords>
		</node>
		<node idx = "41">
			<coords>1.556624e-07, 2.371378e-07, 3.735174e-06</coords>
		</node>
		<node idx = "42">
			<coords>2.820451e-07, 2.820451e-07, 3.801498e-06</coords>
		</node>
		<node idx = "43">
			<coords>2.102089e-07, 3.672698e-07, 3.766318e-06</coords>
		</node>
		<node idx = "44">
			<coords>1.65725e-07, 1.278412e-07, 3.704812e-06</coords>
		</node>
		<node idx = "45">
			<coords>2.866289e-07, 6.031549e-08, 3.754311e-06</coords>
		</node>
		<node idx = "46">
			<coords>2.446821e-07, 1.664931e-07, 3.746417e-06</coords>
		</node>
		<node idx = "47">
			<coords>3.672702e-07, 2.102082e-07, 3.766318e-06</coords>
		</node>
		<node idx = "48">
			<coords>3.365834e-07, 3.36581e-07, 3.653052e-06</coords>
		</node>
		<node idx = "49">
			<coords>3.636439e-07, 3.347566e-07, 3.575506e-06</coords>
		</node>
		<node idx = "50">
			<coords>4.076481e-08, 2.75531e-07, 3.731107e-06</coords>
		</node>
		<node idx = "51">
			<coords>-1.199113e-07, 2.812009e-07, 3.743462e-06</coords>
		</node>
		<node idx = "52">
			<coords>0.0, 3.98872e-07, 3.801498e-06</coords>
		</node>
		<node idx = "53">
			<coords>1.28826e-07, 3.307578e-07, 3.674579e-06</coords>
		</node>
		<node idx = "54">
			<coords>2.403688e-08, 3.582081e-07, 3.684279e-06</coords>
		</node>
		<node idx = "55">
			<coords>1.15625e-07, 4.288789e-07, 3.729551e-06</coords>
		</node>
		<node idx = "56">
			<coords>-1.91086e-07, 3.377118e-07, 3.641846e-06</coords>
		</node>
		<node idx = "57">
			<coords>-1.156234e-07, 4.288788e-07, 3.729552e-06</coords>
		</node>
		<node idx = "58">
			<coords>2.473637e-07, 4.066772e-07, 3.653052e-06</coords>
		</node>
		<node idx = "59">
			<coords>-3.347565e-07, 3.636437e-07, 3.575507e-06</coords>
		</node>
		<node idx = "60">
			<coords>-2.473604e-07, 4.066784e-07, 3.653054e-06</coords>
		</node>
		<node idx = "61">
			<coords>2.380596e-08, -1.352814e-07, 3.857219e-06</coords>
		</node>
		<node idx = "62">
			<coords>8.153393e-08, 1.742359e-09, 3.77259e-06</coords>
		</node>
		<node idx = "63">
			<coords>1.410461e-07, -1.285081e-07, 3.855397e-06</coords>
		</node>
		<node idx = "64">
			<coords>2.19892e-07, -4.785712e-08, 3.799363e-06</coords>
		</node>
		<node idx = "65">
			<coords>-9.006502e-08, 1.026233e-07, 3.727777e-06</coords>
		</node>
		<node idx = "66">
			<coords>-2.669937e-07, 9.145917e-08, 3.710318e-06</coords>
		</node>
		<node idx = "67">
			<coords>-2.41081e-07, 2.265588e-07, 3.648018e-06</coords>
		</node>
		<node idx = "68">
			<coords>-7.874741e-08, 2.318766e-07, 3.637216e-06</coords>
		</node>
		<node idx = "69">
			<coords>3.882946e-08, 1.525647e-07, 3.654928e-06</coords>
		</node>
		<node idx = "70">
			<coords>2.127292e-07, -1.856439e-07, 3.776005e-06</coords>
		</node>
		<node idx = "71">
			<coords>3.030046e-07, -1.081061e-07, 3.724217e-06</coords>
		</node>
		<node idx = "72">
			<coords>2.820431e-07, -2.820431e-07, 3.801502e-06</coords>
		</node>
		<node idx = "73">
			<coords>3.672688e-07, -2.102075e-07, 3.76632e-06</coords>
		</node>
		<node idx = "74">
			<coords>-1.24196e-07, -1.098961e-07, 3.858687e-06</coords>
		</node>
		<node idx = "75">
			<coords>-3.207998e-07, -1.270017e-07, 3.861881e-06</coords>
		</node>
		<node idx = "76">
			<coords>-1.982192e-07, -1.982192e-07, 3.914027e-06</coords>
		</node>
		<node idx = "77">
			<coords>-3.67266e-07, -2.102067e-07, 3.766325e-06</coords>
		</node>
		<node idx = "78">
			<coords>-2.820411e-07, -2.820411e-07, 3.801506e-06</coords>
		</node>
		<node idx = "79">
			<coords>-5.010792e-08, 1.375553e-08, 3.662332e-06</coords>
		</node>
		<node idx = "80">
			<coords>-9.006392e-09, -1.040867e-07, 3.734931e-06</coords>
		</node>
		<node idx = "81">
			<coords>7.231154e-08, 3.614778e-08, 3.669468e-06</coords>
		</node>
		<node idx = "82">
			<coords>-5.848539e-08, -1.913921e-07, 3.770101e-06</coords>
		</node>
		<node idx = "83">
			<coords>6.326787e-08, -2.193292e-07, 3.786814e-06</coords>
		</node>
		<node idx = "84">
			<coords>-1.241859e-08, -2.795769e-07, 3.810359e-06</coords>
		</node>
		<node idx = "85">
			<coords>0.0, -2.822797e-07, 3.912696e-06</coords>
		</node>
		<node idx = "86">
			<coords>1.270023e-07, -3.208014e-07, 3.86188e-06</coords>
		</node>
		<node idx = "87">
			<coords>-1.270017e-07, -3.207998e-07, 3.861881e-06</coords>
		</node>
		<node idx = "88">
			<coords>-3.3658e-07, -3.365824e-07, 3.653056e-06</coords>
		</node>
		<node idx = "89">
			<coords>2.102075e-07, -3.672674e-07, 3.766322e-06</coords>
		</node>
		<node idx = "90">
			<coords>3.365829e-07, -3.365805e-07, 3.653054e-06</coords>
		</node>
		<node idx = "91">
			<coords>-2.626041e-07, -3.186459e-08, 3.759941e-06</coords>
		</node>
		<node idx = "92">
			<coords>-1.400918e-07, -3.600785e-08, 3.72651e-06</coords>
		</node>
		<node idx = "93">
			<coords>-2.07252e-07, 2.205253e-08, 3.643767e-06</coords>
		</node>
		<node idx = "94">
			<coords>-3.07388e-07, -1.485895e-07, 3.671848e-06</coords>
		</node>
		<node idx = "95">
			<coords>-3.287816e-07, -2.068762e-08, 3.647321e-06</coords>
		</node>
		<node idx = "96">
			<coords>-3.988664e-07, 0.0, 3.801506e-06</coords>
		</node>
		<node idx = "97">
			<coords>-4.288758e-07, -1.156241e-07, 3.729557e-06</coords>
		</node>
		<node idx = "98">
			<coords>-4.288764e-07, 1.156243e-07, 3.729556e-06</coords>
		</node>
		<node idx = "99">
			<coords>-4.066766e-07, 2.473633e-07, 3.653054e-06</coords>
		</node>
		<node idx = "100">
			<coords>-3.372571e-07, 1.093476e-07, 3.611468e-06</coords>
		</node>
		<node idx = "101">
			<coords>-3.430368e-07, 2.07964e-07, 3.572567e-06</coords>
		</node>
		<node idx = "102">
			<coords>-1.796541e-07, 3.260995e-07, 3.546089e-06</coords>
		</node>
		<node idx = "103">
			<coords>-2.549714e-07, 2.720592e-07, 3.515015e-06</coords>
		</node>
		<node idx = "104">
			<coords>-4.045053e-07, 2.938971e-07, 3.5e-06</coords>
		</node>
		<node idx = "105">
			<coords>-3.558987e-07, 2.099491e-07, 3.474734e-06</coords>
		</node>
		<node idx = "106">
			<coords>-2.613391e-07, 1.573153e-07, 3.502987e-06</coords>
		</node>
		<node idx = "107">
			<coords>-4.06676e-07, -2.473629e-07, 3.653056e-06</coords>
		</node>
		<node idx = "108">
			<coords>1.334092e-07, 1.054013e-07, 3.582419e-06</coords>
		</node>
		<node idx = "109">
			<coords>1.321948e-07, 2.301655e-07, 3.60287e-06</coords>
		</node>
		<node idx = "110">
			<coords>2.120433e-07, 4.228456e-09, 3.672857e-06</coords>
		</node>
		<node idx = "111">
			<coords>3.98872e-07, 0.0, 3.801498e-06</coords>
		</node>
		<node idx = "112">
			<coords>4.288793e-07, 1.156235e-07, 3.729551e-06</coords>
		</node>
		<node idx = "113">
			<coords>4.288788e-07, -1.156234e-07, 3.729552e-06</coords>
		</node>
		<node idx = "114">
			<coords>3.658093e-07, -3.856692e-09, 3.663097e-06</coords>
		</node>
		<node idx = "115">
			<coords>4.066784e-07, -2.473604e-07, 3.653054e-06</coords>
		</node>
		<node idx = "116">
			<coords>2.688091e-07, 2.750391e-07, 3.545925e-06</coords>
		</node>
		<node idx = "117">
			<coords>2.489724e-07, 2.326442e-07, 3.655097e-06</coords>
		</node>
		<node idx = "118">
			<coords>2.976415e-07, 1.156637e-07, 3.640783e-06</coords>
		</node>
		<node idx = "119">
			<coords>4.06679e-07, 2.473607e-07, 3.653052e-06</coords>
		</node>
		<node idx = "120">
			<coords>2.938971e-07, 4.045053e-07, 3.5e-06</coords>
		</node>
		<node idx = "121">
			<coords>4.045108e-07, 2.938895e-07, 3.5e-06</coords>
		</node>
		<node idx = "122">
			<coords>2.75986e-07, 3.212031e-07, 3.453518e-06</coords>
		</node>
		<node idx = "123">
			<coords>1.666032e-07, 3.228392e-07, 3.501589e-06</coords>
		</node>
		<node idx = "124">
			<coords>-7.642985e-08, 2.399642e-07, 3.519878e-06</coords>
		</node>
		<node idx = "125">
			<coords>7.353643e-08, 2.150803e-07, 3.50412e-06</coords>
		</node>
		<node idx = "126">
			<coords>3.360019e-08, 2.723372e-07, 3.592581e-06</coords>
		</node>
		<node idx = "127">
			<coords>-6.075888e-08, 3.670885e-07, 3.588476e-06</coords>
		</node>
		<node idx = "128">
			<coords>9.737144e-08, 3.852787e-07, 3.561473e-06</coords>
		</node>
		<node idx = "129">
			<coords>0.0, 4.740444e-07, 3.659003e-06</coords>
		</node>
		<node idx = "130">
			<coords>1.385767e-07, 4.666414e-07, 3.614203e-06</coords>
		</node>
		<node idx = "131">
			<coords>-1.385727e-07, 4.666425e-07, 3.614203e-06</coords>
		</node>
		<node idx = "132">
			<coords>1.54513e-07, 4.755268e-07, 3.5e-06</coords>
		</node>
		<node idx = "133">
			<coords>-2.938895e-07, 4.045108e-07, 3.5e-06</coords>
		</node>
		<node idx = "134">
			<coords>-1.545065e-07, 4.755289e-07, 3.5e-06</coords>
		</node>
		<node idx = "135">
			<coords>-9.165547e-08, 3.598471e-07, 3.456577e-06</coords>
		</node>
		<node idx = "136">
			<coords>2.106897e-07, 4.534422e-07, 3.430919e-06</coords>
		</node>
		<node idx = "137">
			<coords>-2.057125e-07, 3.40096e-07, 3.413005e-06</coords>
		</node>
		<node idx = "138">
			<coords>1.177472e-07, -1.14257e-07, 3.703103e-06</coords>
		</node>
		<node idx = "139">
			<coords>3.071372e-07, -1.017469e-07, 3.595901e-06</coords>
		</node>
		<node idx = "140">
			<coords>2.13256e-07, -1.002832e-07, 3.661591e-06</coords>
		</node>
		<node idx = "141">
			<coords>1.84333e-07, 2.689553e-08, 3.527899e-06</coords>
		</node>
		<node idx = "142">
			<coords>3.636437e-07, -3.347565e-07, 3.575507e-06</coords>
		</node>
		<node idx = "143">
			<coords>-3.581772e-08, 1.264949e-07, 3.5388e-06</coords>
		</node>
		<node idx = "144">
			<coords>-1.731791e-07, 8.608021e-08, 3.583089e-06</coords>
		</node>
		<node idx = "145">
			<coords>-1.558998e-07, 1.738239e-07, 3.510623e-06</coords>
		</node>
		<node idx = "146">
			<coords>-9.123355e-08, 1.702483e-07, 3.431506e-06</coords>
		</node>
		<node idx = "147">
			<coords>3.18382e-08, 2.000332e-08, 3.548826e-06</coords>
		</node>
		<node idx = "148">
			<coords>-1.049271e-07, -2.104614e-08, 3.563084e-06</coords>
		</node>
		<node idx = "149">
			<coords>1.339025e-07, -6.293027e-08, 3.583617e-06</coords>
		</node>
		<node idx = "150">
			<coords>1.446533e-07, -2.937231e-07, 3.711364e-06</coords>
		</node>
		<node idx = "151">
			<coords>2.49007e-07, -2.519623e-07, 3.639888e-06</coords>
		</node>
		<node idx = "152">
			<coords>-1.991892e-07, -1.98118e-07, 3.735798e-06</coords>
		</node>
		<node idx = "153">
			<coords>-2.680229e-07, -2.721712e-07, 3.677464e-06</coords>
		</node>
		<node idx = "154">
			<coords>-2.102061e-07, -3.672664e-07, 3.766325e-06</coords>
		</node>
		<node idx = "155">
			<coords>-2.357252e-07, -2.170815e-07, 3.586608e-06</coords>
		</node>
		<node idx = "156">
			<coords>7.503428e-08, -2.110545e-07, 3.633934e-06</coords>
		</node>
		<node idx = "157">
			<coords>-8.928148e-08, -1.574091e-07, 3.613791e-06</coords>
		</node>
		<node idx = "158">
			<coords>2.337321e-08, -1.050117e-07, 3.574261e-06</coords>
		</node>
		<node idx = "159">
			<coords>-5.241641e-08, -2.910379e-07, 3.713721e-06</coords>
		</node>
		<node idx = "160">
			<coords>-3.116893e-07, -2.758721e-07, 3.579645e-06</coords>
		</node>
		<node idx = "161">
			<coords>-4.045053e-07, -2.938971e-07, 3.5e-06</coords>
		</node>
		<node idx = "162">
			<coords>-3.347564e-07, -3.636436e-07, 3.575508e-06</coords>
		</node>
		<node idx = "163">
			<coords>4.324993e-08, -3.421668e-07, 3.723135e-06</coords>
		</node>
		<node idx = "164">
			<coords>0.0, -3.988664e-07, 3.801506e-06</coords>
		</node>
		<node idx = "165">
			<coords>1.156243e-07, -4.288764e-07, 3.729556e-06</coords>
		</node>
		<node idx = "166">
			<coords>-1.156227e-07, -4.288762e-07, 3.729557e-06</coords>
		</node>
		<node idx = "167">
			<coords>3.185883e-08, -3.564361e-07, 3.637709e-06</coords>
		</node>
		<node idx = "168">
			<coords>-2.4736e-07, -4.066778e-07, 3.653056e-06</coords>
		</node>
		<node idx = "169">
			<coords>4.045108e-07, -2.938895e-07, 3.5e-06</coords>
		</node>
		<node idx = "170">
			<coords>3.465324e-07, -3.604377e-07, 3.42422e-06</coords>
		</node>
		<node idx = "171">
			<coords>2.473633e-07, -4.066766e-07, 3.653054e-06</coords>
		</node>
		<node idx = "172">
			<coords>2.938971e-07, -4.045053e-07, 3.5e-06</coords>
		</node>
		<node idx = "173">
			<coords>-2.232441e-07, -7.426482e-08, 3.580123e-06</coords>
		</node>
		<node idx = "174">
			<coords>-1.728443e-07, -1.553055e-07, 3.500704e-06</coords>
		</node>
		<node idx = "175">
			<coords>-3.604377e-07, -3.465324e-07, 3.42422e-06</coords>
		</node>
		<node idx = "176">
			<coords>-1.825033e-07, 3.18806e-08, 3.471648e-06</coords>
		</node>
		<node idx = "177">
			<coords>-3.340134e-07, -1.326656e-07, 3.542726e-06</coords>
		</node>
		<node idx = "178">
			<coords>-2.930361e-07, 2.863986e-08, 3.511669e-06</coords>
		</node>
		<node idx = "179">
			<coords>-4.080385e-07, 3.690798e-09, 3.547516e-06</coords>
		</node>
		<node idx = "180">
			<coords>-4.666407e-07, -1.385765e-07, 3.614206e-06</coords>
		</node>
		<node idx = "181">
			<coords>-4.740421e-07, 0.0, 3.65901e-06</coords>
		</node>
		<node idx = "182">
			<coords>-4.666409e-07, 1.385765e-07, 3.614205e-06</coords>
		</node>
		<node idx = "183">
			<coords>-4.755268e-07, 1.54513e-07, 3.5e-06</coords>
		</node>
		<node idx = "184">
			<coords>-3.671845e-07, 3.393753e-07, 3.414425e-06</coords>
		</node>
		<node idx = "185">
			<coords>-3.672919e-07, 1.153527e-07, 3.45078e-06</coords>
		</node>
		<node idx = "186">
			<coords>-3.034254e-07, 2.350069e-07, 3.382068e-06</coords>
		</node>
		<node idx = "187">
			<coords>-1.703888e-07, 2.364947e-07, 3.422089e-06</coords>
		</node>
		<node idx = "188">
			<coords>-4.384271e-07, 2.403782e-07, 3.372836e-06</coords>
		</node>
		<node idx = "189">
			<coords>-2.185177e-07, 1.031428e-07, 3.38789e-06</coords>
		</node>
		<node idx = "190">
			<coords>-2.903443e-07, 3.069286e-07, 3.266585e-06</coords>
		</node>
		<node idx = "191">
			<coords>-4.755268e-07, -1.54513e-07, 3.5e-06</coords>
		</node>
		<node idx = "192">
			<coords>-3.277382e-07, -2.041021e-07, 3.43934e-06</coords>
		</node>
		<node idx = "193">
			<coords>-4.495817e-07, -2.188065e-07, 3.431544e-06</coords>
		</node>
		<node idx = "194">
			<coords>-4.197525e-07, -2.71676e-07, 3.397327e-06</coords>
		</node>
		<node idx = "195">
			<coords>7.947153e-08, 7.555942e-08, 3.446701e-06</coords>
		</node>
		<node idx = "196">
			<coords>3.116412e-08, 1.686857e-07, 3.392173e-06</coords>
		</node>
		<node idx = "197">
			<coords>3.133588e-07, 2.375389e-07, 3.454029e-06</coords>
		</node>
		<node idx = "198">
			<coords>1.765273e-07, 1.760785e-07, 3.458016e-06</coords>
		</node>
		<node idx = "199">
			<coords>2.37079e-07, 2.591624e-07, 3.389219e-06</coords>
		</node>
		<node idx = "200">
			<coords>1.468976e-07, 1.513652e-07, 3.370558e-06</coords>
		</node>
		<node idx = "201">
			<coords>2.545792e-07, 1.243568e-07, 3.495914e-06</coords>
		</node>
		<node idx = "202">
			<coords>1.818835e-07, 6.367835e-08, 3.427273e-06</coords>
		</node>
		<node idx = "203">
			<coords>3.375476e-07, -1.940431e-07, 3.494269e-06</coords>
		</node>
		<node idx = "204">
			<coords>3.496563e-07, 3.825949e-08, 3.543639e-06</coords>
		</node>
		<node idx = "205">
			<coords>4.666426e-07, 1.385727e-07, 3.614203e-06</coords>
		</node>
		<node idx = "206">
			<coords>4.740444e-07, 0.0, 3.659003e-06</coords>
		</node>
		<node idx = "207">
			<coords>4.666425e-07, -1.385727e-07, 3.614203e-06</coords>
		</node>
		<node idx = "208">
			<coords>3.924976e-07, -5.500347e-08, 3.510497e-06</coords>
		</node>
		<node idx = "209">
			<coords>4.755289e-07, -1.545065e-07, 3.5e-06</coords>
		</node>
		<node idx = "210">
			<coords>3.627307e-07, 1.633437e-07, 3.505939e-06</coords>
		</node>
		<node idx = "211">
			<coords>4.755289e-07, 1.545065e-07, 3.5e-06</coords>
		</node>
		<node idx = "212">
			<coords>3.678625e-07, 3.386402e-07, 3.39243e-06</coords>
		</node>
		<node idx = "213">
			<coords>4.534449e-07, 2.106839e-07, 3.430919e-06</coords>
		</node>
		<node idx = "214">
			<coords>4.735457e-07, -1.604819e-07, 3.38263e-06</coords>
		</node>
		<node idx = "215">
			<coords>1.059057e-07, 2.508208e-07, 3.360899e-06</coords>
		</node>
		<node idx = "216">
			<coords>-4.724595e-08, 2.73483e-07, 3.377473e-06</coords>
		</node>
		<node idx = "217">
			<coords>2.006921e-07, 3.446215e-07, 3.363199e-06</coords>
		</node>
		<node idx = "218">
			<coords>4.324937e-08, 3.667323e-07, 3.439546e-06</coords>
		</node>
		<node idx = "219">
			<coords>0.0, 5e-07, 3.5e-06</coords>
		</node>
		<node idx = "220">
			<coords>1.227248e-07, 4.847047e-07, 3.361838e-06</coords>
		</node>
		<node idx = "221">
			<coords>-3.246764e-07, 3.802436e-07, 3.32885e-06</coords>
		</node>
		<node idx = "222">
			<coords>-2.996932e-07, 4.002299e-07, 3.22128e-06</coords>
		</node>
		<node idx = "223">
			<coords>-2.431112e-07, 4.369175e-07, 3.414425e-06</coords>
		</node>
		<node idx = "224">
			<coords>-1.212847e-07, 4.85067e-07, 3.374034e-06</coords>
		</node>
		<node idx = "225">
			<coords>3.393742e-07, 3.671854e-07, 3.28486e-06</coords>
		</node>
		<node idx = "226">
			<coords>-7.300284e-08, 3.845391e-07, 3.322669e-06</coords>
		</node>
		<node idx = "227">
			<coords>2.598363e-07, 4.271828e-07, 3.28486e-06</coords>
		</node>
		<node idx = "228">
			<coords>-1.83882e-07, 3.230821e-07, 3.278316e-06</coords>
		</node>
		<node idx = "229">
			<coords>-2.736049e-07, 4.184978e-07, 3.11371e-06</coords>
		</node>
		<node idx = "230">
			<coords>-9.548442e-08, 1.587457e-07, 3.304204e-06</coords>
		</node>
		<node idx = "231">
			<coords>-1.640408e-09, 2.537478e-07, 3.213282e-06</coords>
		</node>
		<node idx = "232">
			<coords>-1.386019e-07, 2.376453e-07, 3.187594e-06</coords>
		</node>
		<node idx = "233">
			<coords>2.35827e-07, -6.754161e-08, 3.45789e-06</coords>
		</node>
		<node idx = "234">
			<coords>1.767028e-07, -1.879346e-07, 3.549646e-06</coords>
		</node>
		<node idx = "235">
			<coords>8.894648e-08, -3.596225e-08, 3.461411e-06</coords>
		</node>
		<node idx = "236">
			<coords>2.545627e-07, -2.566227e-07, 3.474973e-06</coords>
		</node>
		<node idx = "237">
			<coords>-6.052722e-08, 5.106949e-08, 3.431704e-06</coords>
		</node>
		<node idx = "238">
			<coords>-7.770709e-08, -9.402729e-08, 3.445113e-06</coords>
		</node>
		<node idx = "239">
			<coords>3.112733e-08, -5.501699e-08, 3.377422e-06</coords>
		</node>
		<node idx = "240">
			<coords>7.585071e-08, -1.661375e-07, 3.458847e-06</coords>
		</node>
		<node idx = "241">
			<coords>-1.638913e-07, -1.981895e-07, 3.380651e-06</coords>
		</node>
		<node idx = "242">
			<coords>-4.029615e-08, -1.593056e-07, 3.365296e-06</coords>
		</node>
		<node idx = "243">
			<coords>1.244404e-07, -3.405595e-07, 3.579431e-06</coords>
		</node>
		<node idx = "244">
			<coords>2.023771e-07, -3.472777e-07, 3.491701e-06</coords>
		</node>
		<node idx = "245">
			<coords>1.19964e-07, -2.698446e-07, 3.472951e-06</coords>
		</node>
		<node idx = "246">
			<coords>-1.259185e-07, -3.266497e-07, 3.594092e-06</coords>
		</node>
		<node idx = "247">
			<coords>-2.378826e-07, -2.689332e-07, 3.477384e-06</coords>
		</node>
		<node idx = "248">
			<coords>-7.675619e-08, -2.249e-07, 3.454389e-06</coords>
		</node>
		<node idx = "249">
			<coords>7.327892e-09, -2.780255e-07, 3.531448e-06</coords>
		</node>
		<node idx = "250">
			<coords>-2.938895e-07, -4.045108e-07, 3.5e-06</coords>
		</node>
		<node idx = "251">
			<coords>0.0, -4.740421e-07, 3.65901e-06</coords>
		</node>
		<node idx = "252">
			<coords>1.385765e-07, -4.666409e-07, 3.614205e-06</coords>
		</node>
		<node idx = "253">
			<coords>-1.385725e-07, -4.666419e-07, 3.614206e-06</coords>
		</node>
		<node idx = "254">
			<coords>6.789177e-09, -3.946139e-07, 3.50713e-06</coords>
		</node>
		<node idx = "255">
			<coords>-1.545065e-07, -4.755289e-07, 3.5e-06</coords>
		</node>
		<node idx = "256">
			<coords>-1.604819e-07, -4.735457e-07, 3.38263e-06</coords>
		</node>
		<node idx = "257">
			<coords>2.813152e-07, -3.031059e-07, 3.395203e-06</coords>
		</node>
		<node idx = "258">
			<coords>3.926931e-07, -3.09503e-07, 3.348439e-06</coords>
		</node>
		<node idx = "259">
			<coords>2.71676e-07, -4.197525e-07, 3.397327e-06</coords>
		</node>
		<node idx = "260">
			<coords>1.54513e-07, -4.755268e-07, 3.5e-06</coords>
		</node>
		<node idx = "261">
			<coords>2.188065e-07, -4.495817e-07, 3.431544e-06</coords>
		</node>
		<node idx = "262">
			<coords>-3.09503e-07, -3.926931e-07, 3.348439e-06</coords>
		</node>
		<node idx = "263">
			<coords>1.869895e-08, 2.966275e-08, 3.302517e-06</coords>
		</node>
		<node idx = "264">
			<coords>-2.450137e-07, -7.42921e-08, 3.402214e-06</coords>
		</node>
		<node idx = "265">
			<coords>-2.730736e-07, -2.492527e-07, 3.322597e-06</coords>
		</node>
		<node idx = "266">
			<coords>-1.863248e-07, -2.369879e-07, 3.263855e-06</coords>
		</node>
		<node idx = "267">
			<coords>-1.398493e-07, -9.944342e-10, 3.285806e-06</coords>
		</node>
		<node idx = "268">
			<coords>-3.101177e-07, 5.513384e-08, 3.341537e-06</coords>
		</node>
		<node idx = "269">
			<coords>-3.937925e-07, -4.985152e-08, 3.419357e-06</coords>
		</node>
		<node idx = "270">
			<coords>-5e-07, 0.0, 3.5e-06</coords>
		</node>
		<node idx = "271">
			<coords>-4.854235e-07, 1.198501e-07, 3.35324e-06</coords>
		</node>
		<node idx = "272">
			<coords>-4.002285e-07, 2.996951e-07, 3.265268e-06</coords>
		</node>
		<node idx = "273">
			<coords>-3.673792e-07, 1.37733e-07, 3.288419e-06</coords>
		</node>
		<node idx = "274">
			<coords>-2.539838e-07, 2.033427e-07, 3.282544e-06</coords>
		</node>
		<node idx = "275">
			<coords>-4.648942e-07, 1.840474e-07, 3.245672e-06</coords>
		</node>
		<node idx = "276">
			<coords>-2.171371e-07, 1.222274e-07, 3.21311e-06</coords>
		</node>
		<node idx = "277">
			<coords>-2.579392e-07, 2.633088e-07, 3.172649e-06</coords>
		</node>
		<node idx = "278">
			<coords>-3.535534e-07, 3.535534e-07, 3.1577e-06</coords>
		</node>
		<node idx = "279">
			<coords>-4.801729e-07, -1.394057e-07, 3.363089e-06</coords>
		</node>
		<node idx = "280">
			<coords>-3.52726e-07, -1.311624e-07, 3.287448e-06</coords>
		</node>
		<node idx = "281">
			<coords>-4.337043e-07, -2.487983e-07, 3.294654e-06</coords>
		</node>
		<node idx = "282">
			<coords>-4.521283e-07, -2.134948e-07, 3.184635e-06</coords>
		</node>
		<node idx = "283">
			<coords>1.398321e-07, 1.925775e-08, 3.342825e-06</coords>
		</node>
		<node idx = "284">
			<coords>1.072227e-07, 2.757488e-08, 3.211633e-06</coords>
		</node>
		<node idx = "285">
			<coords>3.077092e-07, -1.637274e-07, 3.353417e-06</coords>
		</node>
		<node idx = "286">
			<coords>9.19992e-08, 1.458565e-07, 3.257397e-06</coords>
		</node>
		<node idx = "287">
			<coords>1.265501e-07, 2.282153e-07, 3.195535e-06</coords>
		</node>
		<node idx = "288">
			<coords>2.34484e-07, 3.135315e-07, 3.237551e-06</coords>
		</node>
		<node idx = "289">
			<coords>1.907037e-07, 2.299428e-07, 3.295888e-06</coords>
		</node>
		<node idx = "290">
			<coords>3.23048e-07, 1.937689e-07, 3.369751e-06</coords>
		</node>
		<node idx = "291">
			<coords>2.281382e-07, 1.287355e-07, 3.335448e-06</coords>
		</node>
		<node idx = "292">
			<coords>2.998621e-07, 4.476561e-08, 3.393224e-06</coords>
		</node>
		<node idx = "293">
			<coords>3.827991e-07, -8.457157e-08, 3.381366e-06</coords>
		</node>
		<node idx = "294">
			<coords>2.295486e-07, -2.07971e-08, 3.302163e-06</coords>
		</node>
		<node idx = "295">
			<coords>4.136614e-07, 2.13603e-08, 3.411927e-06</coords>
		</node>
		<node idx = "296">
			<coords>5e-07, 0.0, 3.5e-06</coords>
		</node>
		<node idx = "297">
			<coords>4.936879e-07, -7.91973e-08, 3.441315e-06</coords>
		</node>
		<node idx = "298">
			<coords>4.847055e-07, 1.227215e-07, 3.361838e-06</coords>
		</node>
		<node idx = "299">
			<coords>4.271846e-07, 2.598332e-07, 3.28486e-06</coords>
		</node>
		<node idx = "300">
			<coords>4.932019e-07, -8.216969e-08, 3.299452e-06</coords>
		</node>
		<node idx = "301">
			<coords>4.714813e-07, -1.664494e-07, 3.265261e-06</coords>
		</node>
		<node idx = "302">
			<coords>2.805503e-07, 2.895927e-07, 3.1453e-06</coords>
		</node>
		<node idx = "303">
			<coords>6.21858e-08, 3.695521e-07, 3.284208e-06</coords>
		</node>
		<node idx = "304">
			<coords>9.098153e-08, 4.916527e-07, 3.223677e-06</coords>
		</node>
		<node idx = "305">
			<coords>0.0, 5e-07, 3.333644e-06</coords>
		</node>
		<node idx = "306">
			<coords>-1.840474e-07, 4.648942e-07, 3.245672e-06</coords>
		</node>
		<node idx = "307">
			<coords>-9.098153e-08, 4.916527e-07, 3.289658e-06</coords>
		</node>
		<node idx = "308">
			<coords>-1.840474e-07, 4.648942e-07, 3.069719e-06</coords>
		</node>
		<node idx = "309">
			<coords>3.933036e-07, 3.087268e-07, 3.177289e-06</coords>
		</node>
		<node idx = "310">
			<coords>3.087283e-07, 3.933025e-07, 3.177289e-06</coords>
		</node>
		<node idx = "311">
			<coords>2.411433e-07, 3.349265e-07, 3.065205e-06</coords>
		</node>
		<node idx = "312">
			<coords>3.535534e-07, 3.535534e-07, 3.069719e-06</coords>
		</node>
		<node idx = "313">
			<coords>-5.943469e-08, 3.867367e-07, 3.176826e-06</coords>
		</node>
		<node idx = "314">
			<coords>1.677419e-07, 3.178605e-07, 3.123846e-06</coords>
		</node>
		<node idx = "315">
			<coords>8.905628e-08, 3.242821e-07, 3.163686e-06</coords>
		</node>
		<node idx = "316">
			<coords>1.840474e-07, 4.648942e-07, 3.11371e-06</coords>
		</node>
		<node idx = "317">
			<coords>4.572634e-08, 2.220915e-07, 3.127029e-06</coords>
		</node>
		<node idx = "318">
			<coords>-3.535534e-07, 3.535534e-07, 3.047724e-06</coords>
		</node>
		<node idx = "319">
			<coords>-5.529035e-08, 2.871478e-07, 3.088285e-06</coords>
		</node>
		<node idx = "320">
			<coords>-1.606163e-07, 3.228452e-07, 3.094961e-06</coords>
		</node>
		<node idx = "321">
			<coords>-2.481191e-07, 3.309575e-07, 3.058608e-06</coords>
		</node>
		<node idx = "322">
			<coords>-2.736049e-07, 4.184978e-07, 3.003733e-06</coords>
		</node>
		<node idx = "323">
			<coords>-2.270797e-07, 2.09759e-07, 3.089182e-06</coords>
		</node>
		<node idx = "324">
			<coords>-4.236127e-08, 8.214748e-08, 3.173981e-06</coords>
		</node>
		<node idx = "325">
			<coords>-1.174954e-07, 1.722474e-07, 3.086696e-06</coords>
		</node>
		<node idx = "326">
			<coords>1.094498e-07, 1.157907e-07, 3.131191e-06</coords>
		</node>
		<node idx = "327">
			<coords>1.283098e-07, 5.426242e-09, 3.124586e-06</coords>
		</node>
		<node idx = "328">
			<coords>1.656158e-07, -1.749686e-07, 3.370201e-06</coords>
		</node>
		<node idx = "329">
			<coords>1.750553e-07, -3.400925e-07, 3.377938e-06</coords>
		</node>
		<node idx = "330">
			<coords>-1.584909e-07, -1.380879e-07, 3.281791e-06</coords>
		</node>
		<node idx = "331">
			<coords>-4.376791e-08, -7.839075e-08, 3.28491e-06</coords>
		</node>
		<node idx = "332">
			<coords>4.579484e-08, -1.349249e-07, 3.300569e-06</coords>
		</node>
		<node idx = "333">
			<coords>2.700026e-07, -2.096914e-07, 3.234092e-06</coords>
		</node>
		<node idx = "334">
			<coords>1.731362e-07, -8.731572e-08, 3.235835e-06</coords>
		</node>
		<node idx = "335">
			<coords>-1.474116e-07, -3.396721e-07, 3.340311e-06</coords>
		</node>
		<node idx = "336">
			<coords>2.981905e-08, -2.75338e-07, 3.374805e-06</coords>
		</node>
		<node idx = "337">
			<coords>-7.438431e-08, -2.367538e-07, 3.283525e-06</coords>
		</node>
		<node idx = "338">
			<coords>7.111589e-08, -3.92138e-07, 3.431073e-06</coords>
		</node>
		<node idx = "339">
			<coords>-8.297113e-08, -3.82015e-07, 3.430326e-06</coords>
		</node>
		<node idx = "340">
			<coords>0.0, -5e-07, 3.5e-06</coords>
		</node>
		<node idx = "341">
			<coords>-7.91973e-08, -4.936879e-07, 3.441315e-06</coords>
		</node>
		<node idx = "342">
			<coords>-8.216969e-08, -4.932019e-07, 3.299452e-06</coords>
		</node>
		<node idx = "343">
			<coords>-3.246764e-07, -3.802436e-07, 3.196878e-06</coords>
		</node>
		<node idx = "344">
			<coords>-1.664494e-07, -4.714813e-07, 3.265261e-06</coords>
		</node>
		<node idx = "345">
			<coords>2.387786e-07, -3.253002e-07, 3.257888e-06</coords>
		</node>
		<node idx = "346">
			<coords>3.054294e-07, -2.743042e-07, 3.133122e-06</coords>
		</node>
		<node idx = "347">
			<coords>3.802436e-07, -3.246764e-07, 3.196878e-06</coords>
		</node>
		<node idx = "348">
			<coords>1.230598e-07, -3.887479e-07, 3.281797e-06</coords>
		</node>
		<node idx = "349">
			<coords>2.487983e-07, -4.337043e-07, 3.294654e-06</coords>
		</node>
		<node idx = "350">
			<coords>1.394057e-07, -4.801729e-07, 3.363089e-06</coords>
		</node>
		<node idx = "351">
			<coords>2.134948e-07, -4.521283e-07, 3.184635e-06</coords>
		</node>
		<node idx = "352">
			<coords>-2.943658e-07, -2.660236e-07, 3.182369e-06</coords>
		</node>
		<node idx = "353">
			<coords>-1.998084e-07, -3.385416e-07, 3.219755e-06</coords>
		</node>
		<node idx = "354">
			<coords>5.339545e-08, -7.884952e-08, 3.16071e-06</coords>
		</node>
		<node idx = "355">
			<coords>2.548667e-08, 2.107707e-08, 3.079153e-06</coords>
		</node>
		<node idx = "356">
			<coords>-1.628847e-07, -2.233488e-07, 3.156023e-06</coords>
		</node>
		<node idx = "357">
			<coords>-1.029586e-07, -8.833315e-08, 3.12644e-06</coords>
		</node>
		<node idx = "358">
			<coords>-3.535534e-07, 3.535534e-07, 2.937747e-06</coords>
		</node>
		<node idx = "359">
			<coords>-2.884218e-07, -1.36986e-08, 3.242142e-06</coords>
		</node>
		<node idx = "360">
			<coords>-2.191518e-07, -1.1918e-07, 3.189876e-06</coords>
		</node>
		<node idx = "361">
			<coords>-1.901735e-07, 1.522373e-08, 3.105694e-06</coords>
		</node>
		<node idx = "362">
			<coords>-4.139348e-07, -1.54173e-09, 3.26023e-06</coords>
		</node>
		<node idx = "363">
			<coords>-5e-07, 0.0, 3.333644e-06</coords>
		</node>
		<node idx = "364">
			<coords>-4.367084e-07, 2.434867e-07, 3.167494e-06</coords>
		</node>
		<node idx = "365">
			<coords>-4.916527e-07, 9.098153e-08, 3.201686e-06</coords>
		</node>
		<node idx = "366">
			<coords>-3.555516e-07, 1.4006e-07, 3.16894e-06</coords>
		</node>
		<node idx = "367">
			<coords>-2.634712e-07, 9.538722e-08, 3.093761e-06</coords>
		</node>
		<node idx = "368">
			<coords>-3.267808e-07, 2.03881e-07, 3.068005e-06</coords>
		</node>
		<node idx = "369">
			<coords>-4.184978e-07, 2.736049e-07, 3.003733e-06</coords>
		</node>
		<node idx = "370">
			<coords>-4.648942e-07, 1.840474e-07, 3.069719e-06</coords>
		</node>
		<node idx = "371">
			<coords>-3.504369e-07, -1.479179e-07, 3.148663e-06</coords>
		</node>
		<node idx = "372">
			<coords>-4.843076e-07, -1.242824e-07, 3.226177e-06</coords>
		</node>
		<node idx = "373">
			<coords>-4.089584e-07, -8.444249e-08, 3.157466e-06</coords>
		</node>
		<node idx = "374">
			<coords>-4.017663e-07, -2.976304e-07, 3.143093e-06</coords>
		</node>
		<node idx = "375">
			<coords>-4.575911e-07, -2.015203e-07, 3.089308e-06</coords>
		</node>
		<node idx = "376">
			<coords>-3.115874e-07, -2.30036e-07, 3.078706e-06</coords>
		</node>
		<node idx = "377">
			<coords>1.500707e-07, 2.184456e-07, 3.046042e-06</coords>
		</node>
		<node idx = "378">
			<coords>2.439995e-07, 6.576026e-08, 3.220676e-06</coords>
		</node>
		<node idx = "379">
			<coords>3.460629e-07, -9.289619e-08, 3.243884e-06</coords>
		</node>
		<node idx = "380">
			<coords>2.171908e-07, 1.719614e-07, 3.16858e-06</coords>
		</node>
		<node idx = "381">
			<coords>3.24002e-07, 1.863086e-07, 3.219601e-06</coords>
		</node>
		<node idx = "382">
			<coords>3.755942e-07, 9.696836e-08, 3.296068e-06</coords>
		</node>
		<node idx = "383">
			<coords>3.125308e-07, -1.085522e-07, 3.138045e-06</coords>
		</node>
		<node idx = "384">
			<coords>2.000476e-07, -9.260835e-08, 3.111586e-06</coords>
		</node>
		<node idx = "385">
			<coords>3.957209e-07, -6.114778e-09, 3.269747e-06</coords>
		</node>
		<node idx = "386">
			<coords>5e-07, 0.0, 3.333644e-06</coords>
		</node>
		<node idx = "387">
			<coords>4.916527e-07, 9.098153e-08, 3.223677e-06</coords>
		</node>
		<node idx = "388">
			<coords>4.648942e-07, 1.840474e-07, 3.11371e-06</coords>
		</node>
		<node idx = "389">
			<coords>4.337066e-07, -2.487943e-07, 3.143093e-06</coords>
		</node>
		<node idx = "390">
			<coords>4.125313e-07, -9.406619e-08, 3.145395e-06</coords>
		</node>
		<node idx = "391">
			<coords>4.932019e-07, -8.216969e-08, 3.211481e-06</coords>
		</node>
		<node idx = "392">
			<coords>4.714813e-07, -1.664494e-07, 3.089308e-06</coords>
		</node>
		<node idx = "393">
			<coords>2.343509e-07, 5.666478e-08, 3.0768e-06</coords>
		</node>
		<node idx = "394">
			<coords>3.571691e-07, -1.869341e-07, 3.044456e-06</coords>
		</node>
		<node idx = "395">
			<coords>2.956794e-07, 2.1259e-07, 3.064728e-06</coords>
		</node>
		<node idx = "396">
			<coords>4.284191e-08, 4.219243e-07, 3.114329e-06</coords>
		</node>
		<node idx = "397">
			<coords>9.098153e-08, 4.916527e-07, 3.047724e-06</coords>
		</node>
		<node idx = "398">
			<coords>0.0, 5e-07, 3.1577e-06</coords>
		</node>
		<node idx = "399">
			<coords>-1.003972e-07, 4.180646e-07, 3.026849e-06</coords>
		</node>
		<node idx = "400">
			<coords>-9.098153e-08, 4.916527e-07, 3.11371e-06</coords>
		</node>
		<node idx = "401">
			<coords>-1.840474e-07, 4.648942e-07, 2.959743e-06</coords>
		</node>
		<node idx = "402">
			<coords>1.490893e-07, 3.664676e-07, 2.997313e-06</coords>
		</node>
		<node idx = "403">
			<coords>4.184978e-07, 2.736049e-07, 2.981738e-06</coords>
		</node>
		<node idx = "404">
			<coords>1.444138e-07, 2.321357e-07, 2.931306e-06</coords>
		</node>
		<node idx = "405">
			<coords>2.412957e-07, 3.111047e-07, 2.942525e-06</coords>
		</node>
		<node idx = "406">
			<coords>2.736049e-07, 4.184978e-07, 2.981738e-06</coords>
		</node>
		<node idx = "407">
			<coords>4.351624e-08, 3.401543e-07, 3.023201e-06</coords>
		</node>
		<node idx = "408">
			<coords>-1.084507e-08, 1.755465e-07, 3.027654e-06</coords>
		</node>
		<node idx = "409">
			<coords>-2.891261e-07, 2.491116e-07, 2.951339e-06</coords>
		</node>
		<node idx = "410">
			<coords>-1.508169e-07, 2.447859e-07, 2.984091e-06</coords>
		</node>
		<node idx = "411">
			<coords>-1.077209e-07, 3.489473e-07, 2.941262e-06</coords>
		</node>
		<node idx = "412">
			<coords>-2.140529e-07, 3.400019e-07, 2.918281e-06</coords>
		</node>
		<node idx = "413">
			<coords>-2.736049e-07, 4.184978e-07, 2.893757e-06</coords>
		</node>
		<node idx = "414">
			<coords>-3.535534e-07, 3.535534e-07, 2.827771e-06</coords>
		</node>
		<node idx = "415">
			<coords>-2.204514e-07, 1.3248e-07, 2.992038e-06</coords>
		</node>
		<node idx = "416">
			<coords>-8.45754e-08, 1.462173e-07, 2.948241e-06</coords>
		</node>
		<node idx = "417">
			<coords>4.681942e-08, 1.881158e-07, 2.925337e-06</coords>
		</node>
		<node idx = "418">
			<coords>-9.942728e-08, 3.86976e-08, 3.014773e-06</coords>
		</node>
		<node idx = "419">
			<coords>2.188728e-07, -1.218708e-07, 3.015889e-06</coords>
		</node>
		<node idx = "420">
			<coords>1.116914e-07, -5.489228e-08, 3.015584e-06</coords>
		</node>
		<node idx = "421">
			<coords>1.22484e-09, 4.575739e-08, 2.946041e-06</coords>
		</node>
		<node idx = "422">
			<coords>1.123795e-07, 8.279344e-08, 2.993777e-06</coords>
		</node>
		<node idx = "423">
			<coords>1.055666e-07, 9.208452e-08, 2.869323e-06</coords>
		</node>
		<node idx = "424">
			<coords>2.299035e-07, -2.194694e-07, 3.076922e-06</coords>
		</node>
		<node idx = "425">
			<coords>9.008026e-08, -2.576597e-07, 3.237004e-06</coords>
		</node>
		<node idx = "426">
			<coords>-2.156798e-08, -1.821136e-07, 3.169552e-06</coords>
		</node>
		<node idx = "427">
			<coords>1.896826e-07, -3.238931e-07, 3.148941e-06</coords>
		</node>
		<node idx = "428">
			<coords>1.355856e-07, -1.987796e-07, 3.117948e-06</coords>
		</node>
		<node idx = "429">
			<coords>6.147633e-08, -1.580018e-07, 3.059215e-06</coords>
		</node>
		<node idx = "430">
			<coords>-7.708003e-08, -3.465241e-07, 3.180753e-06</coords>
		</node>
		<node idx = "431">
			<coords>-1.371593e-08, -3.952541e-07, 3.280338e-06</coords>
		</node>
		<node idx = "432">
			<coords>0.0, -5e-07, 3.333644e-06</coords>
		</node>
		<node idx = "433">
			<coords>-8.216969e-08, -4.932019e-07, 3.211481e-06</coords>
		</node>
		<node idx = "434">
			<coords>-3.393718e-07, -3.671877e-07, 3.045317e-06</coords>
		</node>
		<node idx = "435">
			<coords>-2.487943e-07, -4.337066e-07, 3.143093e-06</coords>
		</node>
		<node idx = "436">
			<coords>-1.664494e-07, -4.714813e-07, 3.089308e-06</coords>
		</node>
		<node idx = "437">
			<coords>2.808624e-07, -3.179648e-07, 3.040393e-06</coords>
		</node>
		<node idx = "438">
			<coords>2.976304e-07, -4.017663e-07, 3.143093e-06</coords>
		</node>
		<node idx = "439">
			<coords>3.671877e-07, -3.393718e-07, 3.045317e-06</coords>
		</node>
		<node idx = "440">
			<coords>8.63527e-08, -3.958668e-07, 3.156716e-06</coords>
		</node>
		<node idx = "441">
			<coords>1.242824e-07, -4.843076e-07, 3.226177e-06</coords>
		</node>
		<node idx = "442">
			<coords>2.015203e-07, -4.575911e-07, 3.089308e-06</coords>
		</node>
		<node idx = "443">
			<coords>-2.449179e-07, -1.365264e-07, 3.04004e-06</coords>
		</node>
		<node idx = "444">
			<coords>-1.840026e-07, -3.580193e-07, 3.066018e-06</coords>
		</node>
		<node idx = "445">
			<coords>-1.795807e-08, -1.074637e-07, 2.997034e-06</coords>
		</node>
		<node idx = "446">
			<coords>-1.611196e-07, -2.405457e-07, 3.026932e-06</coords>
		</node>
		<node idx = "447">
			<coords>-6.119388e-08, -2.075595e-07, 3.050304e-06</coords>
		</node>
		<node idx = "448">
			<coords>-2.638127e-07, -2.725451e-07, 2.966676e-06</coords>
		</node>
		<node idx = "449">
			<coords>1.089366e-07, -1.983492e-07, 2.957518e-06</coords>
		</node>
		<node idx = "450">
			<coords>-1.528221e-07, -7.683513e-08, 2.979197e-06</coords>
		</node>
		<node idx = "451">
			<coords>-4.184978e-07, 2.736049e-07, 2.893757e-06</coords>
		</node>
		<node idx = "452">
			<coords>-2.58348e-07, -2.817721e-10, 2.982975e-06</coords>
		</node>
		<node idx = "453">
			<coords>-2.691452e-07, 1.163663e-07, 2.889134e-06</coords>
		</node>
		<node idx = "454">
			<coords>-3.649851e-07, -1.159225e-08, 3.111473e-06</coords>
		</node>
		<node idx = "455">
			<coords>-5e-07, 0.0, 3.1577e-06</coords>
		</node>
		<node idx = "456">
			<coords>-4.916527e-07, 9.098153e-08, 3.11371e-06</coords>
		</node>
		<node idx = "457">
			<coords>-3.791957e-07, 8.237934e-08, 3.013222e-06</coords>
		</node>
		<node idx = "458">
			<coords>-3.655228e-07, 1.766569e-07, 2.920612e-06</coords>
		</node>
		<node idx = "459">
			<coords>-4.648942e-07, 1.840474e-07, 2.959743e-06</coords>
		</node>
		<node idx = "460">
			<coords>-4.916527e-07, 9.098153e-08, 3.025729e-06</coords>
		</node>
		<node idx = "461">
			<coords>-3.793288e-07, -1.14546e-07, 3.013833e-06</coords>
		</node>
		<node idx = "462">
			<coords>-4.89936e-07, -9.981324e-08, 3.035523e-06</coords>
		</node>
		<node idx = "463">
			<coords>-4.13087e-07, -2.817075e-07, 2.991532e-06</coords>
		</node>
		<node idx = "464">
			<coords>-4.613322e-07, -1.928021e-07, 2.969537e-06</coords>
		</node>
		<node idx = "465">
			<coords>-3.596593e-07, -2.018275e-07, 2.923969e-06</coords>
		</node>
		<node idx = "466">
			<coords>-2.750652e-07, -1.366941e-07, 2.900072e-06</coords>
		</node>
		<node idx = "467">
			<coords>-4.184978e-07, 2.736049e-07, 2.78378e-06</coords>
		</node>
		<node idx = "468">
			<coords>2.343235e-07, -2.564115e-07, 2.930122e-06</coords>
		</node>
		<node idx = "469">
			<coords>2.28071e-07, 1.474759e-07, 2.922535e-06</coords>
		</node>
		<node idx = "470">
			<coords>3.136379e-07, 9.005652e-08, 2.992691e-06</coords>
		</node>
		<node idx = "471">
			<coords>3.741693e-07, 5.028056e-08, 3.128327e-06</coords>
		</node>
		<node idx = "472">
			<coords>3.394909e-07, -3.121041e-08, 3.028882e-06</coords>
		</node>
		<node idx = "473">
			<coords>5e-07, 0.0, 3.1577e-06</coords>
		</node>
		<node idx = "474">
			<coords>4.032654e-07, 1.155565e-07, 2.997146e-06</coords>
		</node>
		<node idx = "475">
			<coords>4.916527e-07, 9.098153e-08, 3.047724e-06</coords>
		</node>
		<node idx = "476">
			<coords>4.237392e-07, -2.654149e-07, 2.947542e-06</coords>
		</node>
		<node idx = "477">
			<coords>4.932019e-07, -8.216969e-08, 3.035523e-06</coords>
		</node>
		<node idx = "478">
			<coords>4.682771e-07, -1.752614e-07, 2.969537e-06</coords>
		</node>
		<node idx = "479">
			<coords>2.26717e-07, -5.839654e-09, 2.914381e-06</coords>
		</node>
		<node idx = "480">
			<coords>3.630018e-07, -1.156702e-07, 2.932718e-06</coords>
		</node>
		<node idx = "481">
			<coords>3.466076e-07, 2.020589e-07, 2.907593e-06</coords>
		</node>
		<node idx = "482">
			<coords>4.648942e-07, 1.840474e-07, 2.893757e-06</coords>
		</node>
		<node idx = "483">
			<coords>5.995707e-08, 3.164273e-07, 2.907203e-06</coords>
		</node>
		<node idx = "484">
			<coords>1.840474e-07, 4.648942e-07, 2.893757e-06</coords>
		</node>
		<node idx = "485">
			<coords>-1.710825e-08, 4.048609e-07, 2.912014e-06</coords>
		</node>
		<node idx = "486">
			<coords>9.098153e-08, 4.916527e-07, 2.937747e-06</coords>
		</node>
		<node idx = "487">
			<coords>0.0, 5e-07, 2.981738e-06</coords>
		</node>
		<node idx = "488">
			<coords>-9.098153e-08, 4.916527e-07, 2.915752e-06</coords>
		</node>
		<node idx = "489">
			<coords>-1.840474e-07, 4.648942e-07, 2.849766e-06</coords>
		</node>
		<node idx = "490">
			<coords>-1.638591e-07, 1.801116e-07, 2.875951e-06</coords>
		</node>
		<node idx = "491">
			<coords>2.363373e-07, 6.267815e-08, 2.801812e-06</coords>
		</node>
		<node idx = "492">
			<coords>1.503405e-07, 2.031343e-07, 2.803132e-06</coords>
		</node>
		<node idx = "493">
			<coords>3.144135e-07, 1.894308e-07, 2.800099e-06</coords>
		</node>
		<node idx = "494">
			<coords>4.184978e-07, 2.736049e-07, 2.849766e-06</coords>
		</node>
		<node idx = "495">
			<coords>1.577217e-07, 3.34365e-07, 2.810545e-06</coords>
		</node>
		<node idx = "496">
			<coords>3.535534e-07, 3.535534e-07, 2.805775e-06</coords>
		</node>
		<node idx = "497">
			<coords>2.463115e-07, 2.693404e-07, 2.823421e-06</coords>
		</node>
		<node idx = "498">
			<coords>2.736049e-07, 4.184978e-07, 2.849766e-06</coords>
		</node>
		<node idx = "499">
			<coords>1.375791e-07, 4.806995e-07, 2.761785e-06</coords>
		</node>
		<node idx = "500">
			<coords>-2.843734e-07, 2.644967e-07, 2.818194e-06</coords>
		</node>
		<node idx = "501">
			<coords>-4.329592e-08, 2.607692e-07, 2.877724e-06</coords>
		</node>
		<node idx = "502">
			<coords>-1.546664e-07, 2.748168e-07, 2.835976e-06</coords>
		</node>
		<node idx = "503">
			<coords>-8.690213e-08, 3.889341e-07, 2.827817e-06</coords>
		</node>
		<node idx = "504">
			<coords>-1.603606e-07, 3.747944e-07, 2.775613e-06</coords>
		</node>
		<node idx = "505">
			<coords>-2.736049e-07, 4.184978e-07, 2.78378e-06</coords>
		</node>
		<node idx = "506">
			<coords>-3.535534e-07, 3.535534e-07, 2.717794e-06</coords>
		</node>
		<node idx = "507">
			<coords>-2.4332e-08, 1.154537e-07, 2.849403e-06</coords>
		</node>
		<node idx = "508">
			<coords>-1.432821e-07, 6.064387e-08, 2.861954e-06</coords>
		</node>
		<node idx = "509">
			<coords>3.435696e-08, 2.246953e-07, 2.7853e-06</coords>
		</node>
		<node idx = "510">
			<coords>6.75836e-08, 1.032881e-07, 2.76515e-06</coords>
		</node>
		<node idx = "511">
			<coords>-6.099234e-08, -2.541097e-08, 2.881202e-06</coords>
		</node>
		<node idx = "512">
			<coords>2.959049e-08, 2.503724e-08, 2.831109e-06</coords>
		</node>
		<node idx = "513">
			<coords>2.096759e-07, -1.261133e-07, 2.865826e-06</coords>
		</node>
		<node idx = "514">
			<coords>1.451857e-07, -8.717908e-09, 2.789019e-06</coords>
		</node>
		<node idx = "515">
			<coords>-3.535534e-07, -3.535534e-07, 2.893757e-06</coords>
		</node>
		<node idx = "516">
			<coords>3.535534e-07, -3.535534e-07, 2.893757e-06</coords>
		</node>
		<node idx = "517">
			<coords>6.665511e-08, -8.203958e-08, 2.885952e-06</coords>
		</node>
		<node idx = "518">
			<coords>1.476211e-07, -3.373188e-07, 3.033331e-06</coords>
		</node>
		<node idx = "519">
			<coords>4.621112e-08, -2.974383e-07, 3.091911e-06</coords>
		</node>
		<node idx = "520">
			<coords>3.618035e-09, -2.689446e-07, 2.987985e-06</coords>
		</node>
		<node idx = "521">
			<coords>-5.699311e-08, -3.898032e-07, 3.061226e-06</coords>
		</node>
		<node idx = "522">
			<coords>0.0, -5e-07, 3.1577e-06</coords>
		</node>
		<node idx = "523">
			<coords>-8.216969e-08, -4.932019e-07, 3.035523e-06</coords>
		</node>
		<node idx = "524">
			<coords>-2.654149e-07, -4.237392e-07, 2.947542e-06</coords>
		</node>
		<node idx = "525">
			<coords>-1.752614e-07, -4.682771e-07, 2.969537e-06</coords>
		</node>
		<node idx = "526">
			<coords>2.817075e-07, -4.13087e-07, 2.991532e-06</coords>
		</node>
		<node idx = "527">
			<coords>9.981324e-08, -4.89936e-07, 3.035523e-06</coords>
		</node>
		<node idx = "528">
			<coords>1.928021e-07, -4.613322e-07, 2.969537e-06</coords>
		</node>
		<node idx = "529">
			<coords>-3.364293e-07, -2.080067e-07, 2.825645e-06</coords>
		</node>
		<node idx = "530">
			<coords>-1.152675e-07, -5.998892e-08, 2.792614e-06</coords>
		</node>
		<node idx = "531">
			<coords>-1.524332e-07, -1.667035e-07, 2.903938e-06</coords>
		</node>
		<node idx = "532">
			<coords>-5.757383e-08, -1.365698e-07, 2.826973e-06</coords>
		</node>
		<node idx = "533">
			<coords>-1.371862e-07, -3.371663e-07, 2.927041e-06</coords>
		</node>
		<node idx = "534">
			<coords>-4.380167e-08, -2.233682e-07, 2.904308e-06</coords>
		</node>
		<node idx = "535">
			<coords>-2.522606e-07, -2.936913e-07, 2.833673e-06</coords>
		</node>
		<node idx = "536">
			<coords>1.346799e-07, -3.503681e-07, 2.925176e-06</coords>
		</node>
		<node idx = "537">
			<coords>2.269958e-07, -3.357973e-07, 2.84178e-06</coords>
		</node>
		<node idx = "538">
			<coords>5.346829e-08, -2.401476e-07, 2.858331e-06</coords>
		</node>
		<node idx = "539">
			<coords>1.693635e-07, -2.373119e-07, 2.818997e-06</coords>
		</node>
		<node idx = "540">
			<coords>-4.184978e-07, -2.736049e-07, 2.78378e-06</coords>
		</node>
		<node idx = "541">
			<coords>-2.736049e-07, -4.184978e-07, 2.78378e-06</coords>
		</node>
		<node idx = "542">
			<coords>-2.090674e-07, -1.325398e-07, 2.748799e-06</coords>
		</node>
		<node idx = "543">
			<coords>-2.27273e-07, 1.320559e-07, 2.759572e-06</coords>
		</node>
		<node idx = "544">
			<coords>-2.43493e-07, -3.267124e-08, 2.840836e-06</coords>
		</node>
		<node idx = "545">
			<coords>-3.648917e-07, 1.805576e-07, 2.794304e-06</coords>
		</node>
		<node idx = "546">
			<coords>-4.648942e-07, 1.840474e-07, 2.849766e-06</coords>
		</node>
		<node idx = "547">
			<coords>-3.785031e-07, -4.020308e-08, 2.902487e-06</coords>
		</node>
		<node idx = "548">
			<coords>-3.518969e-07, 6.889653e-08, 2.810195e-06</coords>
		</node>
		<node idx = "549">
			<coords>-5e-07, 0.0, 2.981738e-06</coords>
		</node>
		<node idx = "550">
			<coords>-4.916527e-07, 9.098153e-08, 2.915752e-06</coords>
		</node>
		<node idx = "551">
			<coords>-4.916527e-07, -9.098153e-08, 2.915752e-06</coords>
		</node>
		<node idx = "552">
			<coords>-4.648942e-07, -1.840474e-07, 2.849766e-06</coords>
		</node>
		<node idx = "553">
			<coords>-3.850247e-07, -1.001049e-07, 2.777519e-06</coords>
		</node>
		<node idx = "554">
			<coords>-3.123738e-07, 2.342604e-07, 2.690932e-06</coords>
		</node>
		<node idx = "555">
			<coords>-4.44142e-07, 2.296473e-07, 2.695799e-06</coords>
		</node>
		<node idx = "556">
			<coords>-4.648942e-07, -1.840474e-07, 2.673803e-06</coords>
		</node>
		<node idx = "557">
			<coords>3.164045e-07, -2.112537e-07, 2.83096e-06</coords>
		</node>
		<node idx = "558">
			<coords>2.749649e-07, -2.828257e-07, 2.754848e-06</coords>
		</node>
		<node idx = "559">
			<coords>2.397839e-07, -1.788518e-07, 2.742371e-06</coords>
		</node>
		<node idx = "560">
			<coords>2.298028e-07, -7.441965e-08, 2.755569e-06</coords>
		</node>
		<node idx = "561">
			<coords>4.184978e-07, -2.736049e-07, 2.78378e-06</coords>
		</node>
		<node idx = "562">
			<coords>3.757054e-07, 5.819818e-08, 2.888277e-06</coords>
		</node>
		<node idx = "563">
			<coords>5e-07, 0.0, 2.981738e-06</coords>
		</node>
		<node idx = "564">
			<coords>4.916527e-07, 9.098153e-08, 2.937747e-06</coords>
		</node>
		<node idx = "565">
			<coords>4.648942e-07, -1.840474e-07, 2.849766e-06</coords>
		</node>
		<node idx = "566">
			<coords>4.916527e-07, -9.098153e-08, 2.915752e-06</coords>
		</node>
		<node idx = "567">
			<coords>3.576349e-07, -8.154865e-08, 2.783246e-06</coords>
		</node>
		<node idx = "568">
			<coords>2.73668e-07, -1.023907e-08, 2.691306e-06</coords>
		</node>
		<node idx = "569">
			<coords>4.734125e-07, 1.608744e-07, 2.78378e-06</coords>
		</node>
		<node idx = "570">
			<coords>3.328249e-08, 3.947626e-07, 2.78685e-06</coords>
		</node>
		<node idx = "571">
			<coords>7.027385e-08, 3.834813e-07, 2.692766e-06</coords>
		</node>
		<node idx = "572">
			<coords>0.0, 5e-07, 2.805775e-06</coords>
		</node>
		<node idx = "573">
			<coords>6.78477e-08, 4.953753e-07, 2.695799e-06</coords>
		</node>
		<node idx = "574">
			<coords>-9.098153e-08, 4.916527e-07, 2.750787e-06</coords>
		</node>
		<node idx = "575">
			<coords>-1.840474e-07, 4.648942e-07, 2.695799e-06</coords>
		</node>
		<node idx = "576">
			<coords>-7.900424e-08, 1.728937e-07, 2.739297e-06</coords>
		</node>
		<node idx = "577">
			<coords>-1.481019e-07, 7.501961e-08, 2.704391e-06</coords>
		</node>
		<node idx = "578">
			<coords>9.874458e-08, 2.83264e-07, 2.702217e-06</coords>
		</node>
		<node idx = "579">
			<coords>3.656506e-07, 9.824363e-08, 2.731083e-06</coords>
		</node>
		<node idx = "580">
			<coords>2.201794e-07, 1.039646e-07, 2.691351e-06</coords>
		</node>
		<node idx = "581">
			<coords>1.327213e-07, 1.824205e-07, 2.644649e-06</coords>
		</node>
		<node idx = "582">
			<coords>2.508509e-07, 2.586693e-07, 2.702947e-06</coords>
		</node>
		<node idx = "583">
			<coords>4.184978e-07, 2.736049e-07, 2.717794e-06</coords>
		</node>
		<node idx = "584">
			<coords>1.710928e-07, 3.490586e-07, 2.641558e-06</coords>
		</node>
		<node idx = "585">
			<coords>2.736049e-07, 4.184978e-07, 2.717794e-06</coords>
		</node>
		<node idx = "586">
			<coords>1.259142e-07, 4.838859e-07, 2.635312e-06</coords>
		</node>
		<node idx = "587">
			<coords>-1.962192e-07, 3.054423e-07, 2.690953e-06</coords>
		</node>
		<node idx = "588">
			<coords>-3.723306e-08, 3.089236e-07, 2.716544e-06</coords>
		</node>
		<node idx = "589">
			<coords>-7.559539e-08, 4.055471e-07, 2.665945e-06</coords>
		</node>
		<node idx = "590">
			<coords>2.299268e-08, 2.473324e-07, 2.654853e-06</coords>
		</node>
		<node idx = "591">
			<coords>6.707335e-08, 3.759515e-07, 2.60365e-06</coords>
		</node>
		<node idx = "592">
			<coords>-1.962693e-07, 1.531824e-07, 2.63064e-06</coords>
		</node>
		<node idx = "593">
			<coords>-5.690979e-08, 2.093598e-07, 2.603693e-06</coords>
		</node>
		<node idx = "594">
			<coords>-2.736049e-07, 4.184978e-07, 2.629813e-06</coords>
		</node>
		<node idx = "595">
			<coords>-2.313647e-07, 2.989543e-07, 2.549907e-06</coords>
		</node>
		<node idx = "596">
			<coords>-3.535534e-07, 3.535534e-07, 2.585822e-06</coords>
		</node>
		<node idx = "597">
			<coords>-1.840474e-07, 4.648942e-07, 2.541832e-06</coords>
		</node>
		<node idx = "598">
			<coords>-4.669905e-08, 4.51079e-08, 2.730841e-06</coords>
		</node>
		<node idx = "599">
			<coords>-1.735522e-07, -2.728113e-08, 2.725253e-06</coords>
		</node>
		<node idx = "600">
			<coords>1.671672e-08, 1.339405e-07, 2.654678e-06</coords>
		</node>
		<node idx = "601">
			<coords>1.172154e-07, 5.839818e-10, 2.651733e-06</coords>
		</node>
		<node idx = "602">
			<coords>1.430993e-08, -5.878091e-08, 2.75757e-06</coords>
		</node>
		<node idx = "603">
			<coords>1.25638e-07, -1.400034e-07, 2.753937e-06</coords>
		</node>
		<node idx = "604">
			<coords>-3.535534e-07, -3.535534e-07, 2.717794e-06</coords>
		</node>
		<node idx = "605">
			<coords>2.736049e-07, -4.184978e-07, 2.78378e-06</coords>
		</node>
		<node idx = "606">
			<coords>3.535534e-07, -3.535534e-07, 2.717794e-06</coords>
		</node>
		<node idx = "607">
			<coords>-3.282342e-09, -2.00993e-07, 2.771243e-06</coords>
		</node>
		<node idx = "608">
			<coords>-2.5869e-09, -3.8843e-07, 2.942251e-06</coords>
		</node>
		<node idx = "609">
			<coords>0.0, -5e-07, 2.981738e-06</coords>
		</node>
		<node idx = "610">
			<coords>-9.098153e-08, -4.916527e-07, 2.915752e-06</coords>
		</node>
		<node idx = "611">
			<coords>-1.840474e-07, -4.648942e-07, 2.849766e-06</coords>
		</node>
		<node idx = "612">
			<coords>1.840474e-07, -4.648942e-07, 2.849766e-06</coords>
		</node>
		<node idx = "613">
			<coords>9.098153e-08, -4.916527e-07, 2.915752e-06</coords>
		</node>
		<node idx = "614">
			<coords>-2.924619e-07, -2.260487e-07, 2.672468e-06</coords>
		</node>
		<node idx = "615">
			<coords>-9.47687e-08, -1.408125e-07, 2.675762e-06</coords>
		</node>
		<node idx = "616">
			<coords>-1.326683e-07, -2.32832e-07, 2.758377e-06</coords>
		</node>
		<node idx = "617">
			<coords>-1.870488e-07, -1.859187e-07, 2.616374e-06</coords>
		</node>
		<node idx = "618">
			<coords>-8.951018e-08, -3.618853e-07, 2.791071e-06</coords>
		</node>
		<node idx = "619">
			<coords>-1.965277e-07, -3.335863e-07, 2.690875e-06</coords>
		</node>
		<node idx = "620">
			<coords>8.753409e-08, -3.562427e-07, 2.778144e-06</coords>
		</node>
		<node idx = "621">
			<coords>2.109752e-07, -3.501901e-07, 2.716102e-06</coords>
		</node>
		<node idx = "622">
			<coords>9.163272e-08, -2.369569e-07, 2.708105e-06</coords>
		</node>
		<node idx = "623">
			<coords>1.700975e-07, -2.499694e-07, 2.697009e-06</coords>
		</node>
		<node idx = "624">
			<coords>-1.840474e-07, -4.648942e-07, 2.673803e-06</coords>
		</node>
		<node idx = "625">
			<coords>-4.184978e-07, -2.736049e-07, 2.607817e-06</coords>
		</node>
		<node idx = "626">
			<coords>-2.736049e-07, -4.184978e-07, 2.607817e-06</coords>
		</node>
		<node idx = "627">
			<coords>-2.130127e-07, -9.711915e-08, 2.625195e-06</coords>
		</node>
		<node idx = "628">
			<coords>-1.595193e-07, 1.005138e-08, 2.61457e-06</coords>
		</node>
		<node idx = "629">
			<coords>-1.896715e-07, 9.003915e-08, 2.550521e-06</coords>
		</node>
		<node idx = "630">
			<coords>-2.667683e-07, 2.720104e-08, 2.620861e-06</coords>
		</node>
		<node idx = "631">
			<coords>-3.070569e-07, -2.439361e-08, 2.704131e-06</coords>
		</node>
		<node idx = "632">
			<coords>-3.52107e-07, 1.105622e-07, 2.692851e-06</coords>
		</node>
		<node idx = "633">
			<coords>-4.077294e-07, -4.917121e-09, 2.741979e-06</coords>
		</node>
		<node idx = "634">
			<coords>-4.867714e-07, 1.142526e-07, 2.750787e-06</coords>
		</node>
		<node idx = "635">
			<coords>-5e-07, 0.0, 2.805775e-06</coords>
		</node>
		<node idx = "636">
			<coords>-4.916527e-07, -9.098153e-08, 2.739789e-06</coords>
		</node>
		<node idx = "637">
			<coords>-3.244761e-07, -1.222627e-07, 2.587197e-06</coords>
		</node>
		<node idx = "638">
			<coords>-4.916527e-07, -9.098153e-08, 2.651808e-06</coords>
		</node>
		<node idx = "639">
			<coords>-3.281415e-07, 1.63008e-07, 2.560961e-06</coords>
		</node>
		<node idx = "640">
			<coords>-4.838859e-07, 1.259142e-07, 2.624314e-06</coords>
		</node>
		<node idx = "641">
			<coords>-3.439124e-07, 2.52639e-07, 2.48178e-06</coords>
		</node>
		<node idx = "642">
			<coords>-4.184978e-07, 2.736049e-07, 2.541832e-06</coords>
		</node>
		<node idx = "643">
			<coords>-3.400694e-07, -2.017426e-07, 2.499211e-06</coords>
		</node>
		<node idx = "644">
			<coords>-4.648942e-07, -1.840474e-07, 2.541832e-06</coords>
		</node>
		<node idx = "645">
			<coords>2.062307e-07, -1.308999e-07, 2.630576e-06</coords>
		</node>
		<node idx = "646">
			<coords>2.414269e-07, -2.776501e-07, 2.618815e-06</coords>
		</node>
		<node idx = "647">
			<coords>3.3671e-07, -1.60894e-07, 2.65331e-06</coords>
		</node>
		<node idx = "648">
			<coords>4.648942e-07, -1.840474e-07, 2.673803e-06</coords>
		</node>
		<node idx = "649">
			<coords>4.184978e-07, -2.736049e-07, 2.607817e-06</coords>
		</node>
		<node idx = "650">
			<coords>2.363959e-07, 1.911618e-08, 2.592427e-06</coords>
		</node>
		<node idx = "651">
			<coords>4.230087e-07, -2.122081e-08, 2.701222e-06</coords>
		</node>
		<node idx = "652">
			<coords>5e-07, 0.0, 2.805775e-06</coords>
		</node>
		<node idx = "653">
			<coords>4.916527e-07, -9.098153e-08, 2.739789e-06</coords>
		</node>
		<node idx = "654">
			<coords>4.953753e-07, 6.78477e-08, 2.739789e-06</coords>
		</node>
		<node idx = "655">
			<coords>4.916527e-07, -9.098153e-08, 2.651808e-06</coords>
		</node>
		<node idx = "656">
			<coords>3.661668e-07, -6.348578e-08, 2.592209e-06</coords>
		</node>
		<node idx = "657">
			<coords>3.618079e-07, 9.199639e-08, 2.587442e-06</coords>
		</node>
		<node idx = "658">
			<coords>4.806995e-07, 1.375791e-07, 2.673803e-06</coords>
		</node>
		<node idx = "659">
			<coords>4.44142e-07, 2.296473e-07, 2.563827e-06</coords>
		</node>
		<node idx = "660">
			<coords>0.0, 5e-07, 2.629813e-06</coords>
		</node>
		<node idx = "661">
			<coords>-9.098153e-08, 4.916527e-07, 2.585822e-06</coords>
		</node>
		<node idx = "662">
			<coords>-7.610453e-08, 1.037534e-07, 2.582374e-06</coords>
		</node>
		<node idx = "663">
			<coords>3.053278e-08, 9.459882e-08, 2.549603e-06</coords>
		</node>
		<node idx = "664">
			<coords>2.37348e-07, -8.26583e-08, 2.499946e-06</coords>
		</node>
		<node idx = "665">
			<coords>7.221387e-08, 2.383793e-07, 2.545384e-06</coords>
		</node>
		<node idx = "666">
			<coords>2.910961e-07, 1.902988e-07, 2.595004e-06</coords>
		</node>
		<node idx = "667">
			<coords>1.565059e-07, 1.081753e-07, 2.548955e-06</coords>
		</node>
		<node idx = "668">
			<coords>2.172884e-07, 2.730751e-07, 2.534542e-06</coords>
		</node>
		<node idx = "669">
			<coords>3.535534e-07, 3.535534e-07, 2.541832e-06</coords>
		</node>
		<node idx = "670">
			<coords>4.184978e-07, 2.736049e-07, 2.475846e-06</coords>
		</node>
		<node idx = "671">
			<coords>1.599154e-07, 3.639654e-07, 2.496635e-06</coords>
		</node>
		<node idx = "672">
			<coords>2.296473e-07, 4.44142e-07, 2.563827e-06</coords>
		</node>
		<node idx = "673">
			<coords>2.736049e-07, 4.184978e-07, 2.475846e-06</coords>
		</node>
		<node idx = "674">
			<coords>3.535534e-07, 3.535534e-07, 2.431855e-06</coords>
		</node>
		<node idx = "675">
			<coords>1.142526e-07, 4.867714e-07, 2.508839e-06</coords>
		</node>
		<node idx = "676">
			<coords>-6.897614e-08, 3.579611e-07, 2.549923e-06</coords>
		</node>
		<node idx = "677">
			<coords>5.810079e-08, 3.924463e-07, 2.462877e-06</coords>
		</node>
		<node idx = "678">
			<coords>-1.507126e-07, 1.857597e-07, 2.492712e-06</coords>
		</node>
		<node idx = "679">
			<coords>-2.323929e-08, 2.508653e-07, 2.473704e-06</coords>
		</node>
		<node idx = "680">
			<coords>1.106658e-07, 2.769922e-07, 2.441186e-06</coords>
		</node>
		<node idx = "681">
			<coords>-1.41951e-07, 3.200671e-07, 2.423297e-06</coords>
		</node>
		<node idx = "682">
			<coords>-2.423357e-07, 2.710541e-07, 2.427879e-06</coords>
		</node>
		<node idx = "683">
			<coords>-2.736049e-07, 4.184978e-07, 2.497841e-06</coords>
		</node>
		<node idx = "684">
			<coords>-3.535534e-07, 3.535534e-07, 2.45385e-06</coords>
		</node>
		<node idx = "685">
			<coords>-1.375791e-07, 4.806995e-07, 2.40986e-06</coords>
		</node>
		<node idx = "686">
			<coords>-2.583263e-08, -1.752961e-08, 2.605067e-06</coords>
		</node>
		<node idx = "687">
			<coords>1.166508e-07, -3.847006e-08, 2.543165e-06</coords>
		</node>
		<node idx = "688">
			<coords>8.188101e-10, -7.396188e-10, 2.477133e-06</coords>
		</node>
		<node idx = "689">
			<coords>2.64619e-08, -1.55559e-07, 2.627218e-06</coords>
		</node>
		<node idx = "690">
			<coords>-9.929522e-08, -1.150037e-07, 2.543466e-06</coords>
		</node>
		<node idx = "691">
			<coords>-3.535534e-07, -3.535534e-07, 2.541832e-06</coords>
		</node>
		<node idx = "692">
			<coords>1.840474e-07, -4.648942e-07, 2.673803e-06</coords>
		</node>
		<node idx = "693">
			<coords>2.736049e-07, -4.184978e-07, 2.607817e-06</coords>
		</node>
		<node idx = "694">
			<coords>3.535534e-07, -3.535534e-07, 2.541832e-06</coords>
		</node>
		<node idx = "695">
			<coords>1.369374e-07, -2.05051e-07, 2.553198e-06</coords>
		</node>
		<node idx = "696">
			<coords>2.102304e-07, -3.502998e-07, 2.571875e-06</coords>
		</node>
		<node idx = "697">
			<coords>2.346197e-07, -2.27045e-07, 2.487932e-06</coords>
		</node>
		<node idx = "698">
			<coords>-2.825246e-08, -2.863392e-07, 2.672414e-06</coords>
		</node>
		<node idx = "699">
			<coords>2.230902e-08, -4.106325e-07, 2.689336e-06</coords>
		</node>
		<node idx = "700">
			<coords>0.0, -5e-07, 2.805775e-06</coords>
		</node>
		<node idx = "701">
			<coords>-9.098153e-08, -4.916527e-07, 2.739789e-06</coords>
		</node>
		<node idx = "702">
			<coords>9.098153e-08, -4.916527e-07, 2.739789e-06</coords>
		</node>
		<node idx = "703">
			<coords>-2.078786e-07, -1.936191e-07, 2.493386e-06</coords>
		</node>
		<node idx = "704">
			<coords>-2.284996e-07, -3.130769e-07, 2.544769e-06</coords>
		</node>
		<node idx = "705">
			<coords>-1.155743e-07, -2.486465e-07, 2.595225e-06</coords>
		</node>
		<node idx = "706">
			<coords>-1.186365e-07, -3.928019e-07, 2.623362e-06</coords>
		</node>
		<node idx = "707">
			<coords>-9.098153e-08, -4.916527e-07, 2.651808e-06</coords>
		</node>
		<node idx = "708">
			<coords>1.073176e-07, -3.366677e-07, 2.619376e-06</coords>
		</node>
		<node idx = "709">
			<coords>9.098153e-08, -4.916527e-07, 2.651808e-06</coords>
		</node>
		<node idx = "710">
			<coords>-1.840474e-07, -4.648942e-07, 2.541832e-06</coords>
		</node>
		<node idx = "711">
			<coords>-4.184978e-07, -2.736049e-07, 2.475846e-06</coords>
		</node>
		<node idx = "712">
			<coords>-2.736049e-07, -4.184978e-07, 2.475846e-06</coords>
		</node>
		<node idx = "713">
			<coords>-3.535534e-07, -3.535534e-07, 2.365869e-06</coords>
		</node>
		<node idx = "714">
			<coords>-2.318154e-07, -5.611462e-08, 2.491895e-06</coords>
		</node>
		<node idx = "715">
			<coords>-1.180027e-07, 3.201199e-08, 2.471918e-06</coords>
		</node>
		<node idx = "716">
			<coords>-3.106056e-07, 1.577858e-07, 2.439433e-06</coords>
		</node>
		<node idx = "717">
			<coords>-2.393917e-07, 7.470779e-08, 2.471919e-06</coords>
		</node>
		<node idx = "718">
			<coords>-3.546614e-07, 1.868238e-08, 2.478428e-06</coords>
		</node>
		<node idx = "719">
			<coords>-4.093522e-07, 1.907922e-08, 2.614844e-06</coords>
		</node>
		<node idx = "720">
			<coords>-5e-07, 0.0, 2.629813e-06</coords>
		</node>
		<node idx = "721">
			<coords>-4.953753e-07, 6.78477e-08, 2.563827e-06</coords>
		</node>
		<node idx = "722">
			<coords>-3.184082e-07, -2.408641e-07, 2.396771e-06</coords>
		</node>
		<node idx = "723">
			<coords>-2.832009e-07, -1.201287e-07, 2.374898e-06</coords>
		</node>
		<node idx = "724">
			<coords>-3.848649e-07, -1.133072e-07, 2.441422e-06</coords>
		</node>
		<node idx = "725">
			<coords>-4.916527e-07, -9.098153e-08, 2.519836e-06</coords>
		</node>
		<node idx = "726">
			<coords>-1.738899e-07, 1.307805e-07, 2.374117e-06</coords>
		</node>
		<node idx = "727">
			<coords>-3.013685e-07, 2.466767e-07, 2.351824e-06</coords>
		</node>
		<node idx = "728">
			<coords>-4.806995e-07, 1.375791e-07, 2.497841e-06</coords>
		</node>
		<node idx = "729">
			<coords>-4.184978e-07, 2.736049e-07, 2.40986e-06</coords>
		</node>
		<node idx = "730">
			<coords>-4.648942e-07, -1.840474e-07, 2.40986e-06</coords>
		</node>
		<node idx = "731">
			<coords>3.379609e-07, -1.897581e-07, 2.521395e-06</coords>
		</node>
		<node idx = "732">
			<coords>4.648942e-07, -1.840474e-07, 2.541832e-06</coords>
		</node>
		<node idx = "733">
			<coords>4.184978e-07, -2.736049e-07, 2.475846e-06</coords>
		</node>
		<node idx = "734">
			<coords>1.409456e-07, -9.901313e-08, 2.430025e-06</coords>
		</node>
		<node idx = "735">
			<coords>1.320862e-07, 1.235303e-08, 2.442291e-06</coords>
		</node>
		<node idx = "736">
			<coords>2.599127e-07, 4.893075e-08, 2.487927e-06</coords>
		</node>
		<node idx = "737">
			<coords>3.399824e-07, 1.762591e-07, 2.48064e-06</coords>
		</node>
		<node idx = "738">
			<coords>5e-07, 0.0, 2.629813e-06</coords>
		</node>
		<node idx = "739">
			<coords>2.859637e-07, -1.216669e-07, 2.387755e-06</coords>
		</node>
		<node idx = "740">
			<coords>3.193971e-07, -2.465456e-07, 2.408224e-06</coords>
		</node>
		<node idx = "741">
			<coords>3.785335e-07, -7.059544e-08, 2.446183e-06</coords>
		</node>
		<node idx = "742">
			<coords>4.916527e-07, -9.098153e-08, 2.519836e-06</coords>
		</node>
		<node idx = "743">
			<coords>3.985388e-07, 4.461324e-08, 2.465455e-06</coords>
		</node>
		<node idx = "744">
			<coords>4.867714e-07, 1.142526e-07, 2.508839e-06</coords>
		</node>
		<node idx = "745">
			<coords>4.648942e-07, 1.840474e-07, 2.40986e-06</coords>
		</node>
		<node idx = "746">
			<coords>-4.526083e-08, 4.119196e-07, 2.374979e-06</coords>
		</node>
		<node idx = "747">
			<coords>0.0, 5e-07, 2.45385e-06</coords>
		</node>
		<node idx = "748">
			<coords>-6.78477e-08, 4.953753e-07, 2.343874e-06</coords>
		</node>
		<node idx = "749">
			<coords>-1.052363e-07, 6.208629e-08, 2.341178e-06</coords>
		</node>
		<node idx = "750">
			<coords>1.291459e-08, 1.241643e-07, 2.423987e-06</coords>
		</node>
		<node idx = "751">
			<coords>2.068421e-08, -1.931966e-08, 2.342842e-06</coords>
		</node>
		<node idx = "752">
			<coords>2.607458e-07, -9.740879e-09, 2.380905e-06</coords>
		</node>
		<node idx = "753">
			<coords>4.184978e-07, 2.736049e-07, 2.365869e-06</coords>
		</node>
		<node idx = "754">
			<coords>1.466413e-07, 7.856887e-08, 2.333121e-06</coords>
		</node>
		<node idx = "755">
			<coords>1.864424e-07, 1.675068e-07, 2.439517e-06</coords>
		</node>
		<node idx = "756">
			<coords>2.771691e-07, 2.651879e-07, 2.395497e-06</coords>
		</node>
		<node idx = "757">
			<coords>1.56217e-07, 3.742484e-07, 2.379431e-06</coords>
		</node>
		<node idx = "758">
			<coords>1.840474e-07, 4.648942e-07, 2.40986e-06</coords>
		</node>
		<node idx = "759">
			<coords>2.736049e-07, 4.184978e-07, 2.365869e-06</coords>
		</node>
		<node idx = "760">
			<coords>3.535534e-07, 3.535534e-07, 2.321878e-06</coords>
		</node>
		<node idx = "761">
			<coords>9.098153e-08, 4.916527e-07, 2.343874e-06</coords>
		</node>
		<node idx = "762">
			<coords>5.957136e-09, 3.308056e-07, 2.344518e-06</coords>
		</node>
		<node idx = "763">
			<coords>-3.72308e-08, 2.18711e-07, 2.330304e-06</coords>
		</node>
		<node idx = "764">
			<coords>8.153841e-08, 2.367651e-07, 2.354649e-06</coords>
		</node>
		<node idx = "765">
			<coords>-1.486656e-07, 3.471138e-07, 2.315238e-06</coords>
		</node>
		<node idx = "766">
			<coords>-9.098153e-08, 4.916527e-07, 2.255892e-06</coords>
		</node>
		<node idx = "767">
			<coords>-6.793345e-08, 3.620127e-07, 2.233872e-06</coords>
		</node>
		<node idx = "768">
			<coords>-1.515313e-07, 2.160847e-07, 2.270389e-06</coords>
		</node>
		<node idx = "769">
			<coords>-2.736049e-07, 4.184978e-07, 2.365869e-06</coords>
		</node>
		<node idx = "770">
			<coords>-3.535534e-07, 3.535534e-07, 2.321878e-06</coords>
		</node>
		<node idx = "771">
			<coords>-1.840474e-07, 4.648942e-07, 2.233897e-06</coords>
		</node>
		<node idx = "772">
			<coords>1.859833e-08, -1.273479e-07, 2.46495e-06</coords>
		</node>
		<node idx = "773">
			<coords>-1.079454e-07, -9.049488e-08, 2.415975e-06</coords>
		</node>
		<node idx = "774">
			<coords>1.635147e-08, -2.492118e-07, 2.523153e-06</coords>
		</node>
		<node idx = "775">
			<coords>-7.361697e-08, -2.331657e-07, 2.473568e-06</coords>
		</node>
		<node idx = "776">
			<coords>-2.338362e-07, -3.375232e-07, 2.412149e-06</coords>
		</node>
		<node idx = "777">
			<coords>1.130168e-07, -2.16588e-07, 2.428391e-06</coords>
		</node>
		<node idx = "778">
			<coords>1.902461e-07, -1.898124e-07, 2.377099e-06</coords>
		</node>
		<node idx = "779">
			<coords>-1.882162e-07, -1.18119e-07, 2.345361e-06</coords>
		</node>
		<node idx = "780">
			<coords>1.840474e-07, -4.648942e-07, 2.541832e-06</coords>
		</node>
		<node idx = "781">
			<coords>2.736049e-07, -4.184978e-07, 2.475846e-06</coords>
		</node>
		<node idx = "782">
			<coords>3.535534e-07, -3.535534e-07, 2.365869e-06</coords>
		</node>
		<node idx = "783">
			<coords>1.22987e-07, -3.344712e-07, 2.467478e-06</coords>
		</node>
		<node idx = "784">
			<coords>2.145642e-07, -3.098145e-07, 2.386499e-06</coords>
		</node>
		<node idx = "785">
			<coords>-1.265676e-09, -3.787587e-07, 2.548288e-06</coords>
		</node>
		<node idx = "786">
			<coords>3.15019e-09, -3.564621e-07, 2.435979e-06</coords>
		</node>
		<node idx = "787">
			<coords>0.0, -5e-07, 2.629813e-06</coords>
		</node>
		<node idx = "788">
			<coords>-1.793171e-07, -2.436724e-07, 2.356201e-06</coords>
		</node>
		<node idx = "789">
			<coords>-1.192244e-07, -3.585701e-07, 2.460011e-06</coords>
		</node>
		<node idx = "790">
			<coords>-9.098153e-08, -4.916527e-07, 2.519836e-06</coords>
		</node>
		<node idx = "791">
			<coords>7.566594e-08, -4.040904e-07, 2.414752e-06</coords>
		</node>
		<node idx = "792">
			<coords>9.098153e-08, -4.916527e-07, 2.519836e-06</coords>
		</node>
		<node idx = "793">
			<coords>-5.422112e-08, -1.396809e-07, 2.308124e-06</coords>
		</node>
		<node idx = "794">
			<coords>-1.840474e-07, -4.648942e-07, 2.40986e-06</coords>
		</node>
		<node idx = "795">
			<coords>-4.184978e-07, -2.736049e-07, 2.288885e-06</coords>
		</node>
		<node idx = "796">
			<coords>-2.715501e-07, -3.061121e-07, 2.270327e-06</coords>
		</node>
		<node idx = "797">
			<coords>-2.736049e-07, -4.184978e-07, 2.288885e-06</coords>
		</node>
		<node idx = "798">
			<coords>-3.535534e-07, -3.535534e-07, 2.189906e-06</coords>
		</node>
		<node idx = "799">
			<coords>-1.162096e-07, -5.267406e-08, 2.275787e-06</coords>
		</node>
		<node idx = "800">
			<coords>-1.351272e-07, -1.134121e-08, 2.161764e-06</coords>
		</node>
		<node idx = "801">
			<coords>-2.451779e-07, 2.814011e-07, 2.244895e-06</coords>
		</node>
		<node idx = "802">
			<coords>-2.364483e-07, -6.237037e-09, 2.345472e-06</coords>
		</node>
		<node idx = "803">
			<coords>-1.967064e-07, 7.885597e-08, 2.260044e-06</coords>
		</node>
		<node idx = "804">
			<coords>-3.965738e-07, 1.148879e-07, 2.393002e-06</coords>
		</node>
		<node idx = "805">
			<coords>-3.043219e-07, 8.084001e-08, 2.36272e-06</coords>
		</node>
		<node idx = "806">
			<coords>-3.88422e-07, -2.523205e-08, 2.366556e-06</coords>
		</node>
		<node idx = "807">
			<coords>-5e-07, 0.0, 2.45385e-06</coords>
		</node>
		<node idx = "808">
			<coords>-3.630096e-07, -1.763165e-07, 2.271975e-06</coords>
		</node>
		<node idx = "809">
			<coords>-2.235061e-07, -9.715552e-08, 2.217062e-06</coords>
		</node>
		<node idx = "810">
			<coords>-2.443384e-07, -1.989277e-07, 2.244759e-06</coords>
		</node>
		<node idx = "811">
			<coords>-3.673779e-07, -6.025896e-08, 2.265674e-06</coords>
		</node>
		<node idx = "812">
			<coords>-4.916527e-07, -9.098153e-08, 2.343874e-06</coords>
		</node>
		<node idx = "813">
			<coords>-4.916527e-07, 9.098153e-08, 2.321878e-06</coords>
		</node>
		<node idx = "814">
			<coords>-3.358384e-07, 1.600453e-07, 2.270895e-06</coords>
		</node>
		<node idx = "815">
			<coords>-3.376262e-07, 1.49078e-07, 2.165732e-06</coords>
		</node>
		<node idx = "816">
			<coords>-3.392524e-07, 2.452339e-07, 2.209827e-06</coords>
		</node>
		<node idx = "817">
			<coords>-4.184978e-07, 2.736049e-07, 2.277888e-06</coords>
		</node>
		<node idx = "818">
			<coords>-4.648942e-07, 1.840474e-07, 2.365869e-06</coords>
		</node>
		<node idx = "819">
			<coords>-4.648942e-07, -1.840474e-07, 2.211902e-06</coords>
		</node>
		<node idx = "820">
			<coords>-2.159633e-07, -5.555914e-08, 2.119545e-06</coords>
		</node>
		<node idx = "821">
			<coords>-1.20226e-08, -6.632774e-08, 2.195128e-06</coords>
		</node>
		<node idx = "822">
			<coords>8.79475e-08, -1.546631e-07, 2.316736e-06</coords>
		</node>
		<node idx = "823">
			<coords>4.648942e-07, -1.840474e-07, 2.40986e-06</coords>
		</node>
		<node idx = "824">
			<coords>4.184978e-07, -2.736049e-07, 2.288885e-06</coords>
		</node>
		<node idx = "825">
			<coords>2.458785e-07, -2.200208e-07, 2.286107e-06</coords>
		</node>
		<node idx = "826">
			<coords>1.763115e-07, -5.90159e-08, 2.307829e-06</coords>
		</node>
		<node idx = "827">
			<coords>1.153056e-07, -9.033959e-08, 2.207869e-06</coords>
		</node>
		<node idx = "828">
			<coords>3.291697e-07, 1.277822e-07, 2.328949e-06</coords>
		</node>
		<node idx = "829">
			<coords>2.965043e-07, -5.449181e-08, 2.260441e-06</coords>
		</node>
		<node idx = "830">
			<coords>3.902751e-07, 8.746834e-09, 2.328686e-06</coords>
		</node>
		<node idx = "831">
			<coords>5e-07, 0.0, 2.45385e-06</coords>
		</node>
		<node idx = "832">
			<coords>3.861115e-07, -1.183715e-07, 2.291064e-06</coords>
		</node>
		<node idx = "833">
			<coords>4.916527e-07, -9.098153e-08, 2.343874e-06</coords>
		</node>
		<node idx = "834">
			<coords>4.916527e-07, 9.098153e-08, 2.343874e-06</coords>
		</node>
		<node idx = "835">
			<coords>4.648942e-07, 1.840474e-07, 2.299883e-06</coords>
		</node>
		<node idx = "836">
			<coords>0.0, 5e-07, 2.277888e-06</coords>
		</node>
		<node idx = "837">
			<coords>3.535534e-07, 3.535534e-07, 2.211902e-06</coords>
		</node>
		<node idx = "838">
			<coords>-4.969489e-08, 6.8813e-08, 2.25065e-06</coords>
		</node>
		<node idx = "839">
			<coords>7.313702e-08, 2.580318e-08, 2.229255e-06</coords>
		</node>
		<node idx = "840">
			<coords>3.982725e-08, 1.344433e-07, 2.273079e-06</coords>
		</node>
		<node idx = "841">
			<coords>-7.11878e-08, 1.413453e-07, 2.17363e-06</coords>
		</node>
		<node idx = "842">
			<coords>2.105028e-07, 3.342841e-08, 2.225719e-06</coords>
		</node>
		<node idx = "843">
			<coords>1.218099e-07, 8.447667e-08, 2.20618e-06</coords>
		</node>
		<node idx = "844">
			<coords>4.184978e-07, 2.736049e-07, 2.255892e-06</coords>
		</node>
		<node idx = "845">
			<coords>1.667143e-07, 1.886497e-07, 2.24397e-06</coords>
		</node>
		<node idx = "846">
			<coords>2.702321e-07, 2.700372e-07, 2.227671e-06</coords>
		</node>
		<node idx = "847">
			<coords>2.107316e-07, 3.192378e-07, 2.299972e-06</coords>
		</node>
		<node idx = "848">
			<coords>9.996223e-08, 3.704638e-07, 2.256822e-06</coords>
		</node>
		<node idx = "849">
			<coords>1.840474e-07, 4.648942e-07, 2.299883e-06</coords>
		</node>
		<node idx = "850">
			<coords>2.244443e-07, 3.556177e-07, 2.181901e-06</coords>
		</node>
		<node idx = "851">
			<coords>2.736049e-07, 4.184978e-07, 2.255892e-06</coords>
		</node>
		<node idx = "852">
			<coords>9.098153e-08, 4.916527e-07, 2.233897e-06</coords>
		</node>
		<node idx = "853">
			<coords>1.07224e-08, 2.562506e-07, 2.196244e-06</coords>
		</node>
		<node idx = "854">
			<coords>-1.535009e-07, 3.386661e-07, 2.158794e-06</coords>
		</node>
		<node idx = "855">
			<coords>-9.098153e-08, 4.916527e-07, 2.167911e-06</coords>
		</node>
		<node idx = "856">
			<coords>-1.840474e-07, 4.648942e-07, 2.101925e-06</coords>
		</node>
		<node idx = "857">
			<coords>8.987448e-09, 3.87487e-07, 2.145072e-06</coords>
		</node>
		<node idx = "858">
			<coords>-2.088718e-07, 1.667395e-07, 2.15381e-06</coords>
		</node>
		<node idx = "859">
			<coords>-1.159303e-07, 2.372923e-07, 2.102695e-06</coords>
		</node>
		<node idx = "860">
			<coords>-3.535534e-07, 3.535534e-07, 2.189906e-06</coords>
		</node>
		<node idx = "861">
			<coords>-2.736049e-07, 4.184978e-07, 2.12392e-06</coords>
		</node>
		<node idx = "862">
			<coords>-1.553432e-08, -2.445531e-07, 2.375822e-06</coords>
		</node>
		<node idx = "863">
			<coords>-1.301553e-07, -3.463172e-07, 2.334337e-06</coords>
		</node>
		<node idx = "864">
			<coords>1.052897e-07, -2.83151e-07, 2.319947e-06</coords>
		</node>
		<node idx = "865">
			<coords>-1.204361e-07, -2.071403e-07, 2.245966e-06</coords>
		</node>
		<node idx = "866">
			<coords>3.535534e-07, -3.535534e-07, 2.189906e-06</coords>
		</node>
		<node idx = "867">
			<coords>-7.938495e-08, -1.531642e-07, 2.152831e-06</coords>
		</node>
		<node idx = "868">
			<coords>1.840474e-07, -4.648942e-07, 2.40986e-06</coords>
		</node>
		<node idx = "869">
			<coords>2.736049e-07, -4.184978e-07, 2.288885e-06</coords>
		</node>
		<node idx = "870">
			<coords>1.607159e-07, -3.580619e-07, 2.315692e-06</coords>
		</node>
		<node idx = "871">
			<coords>2.522409e-09, -3.786303e-07, 2.328936e-06</coords>
		</node>
		<node idx = "872">
			<coords>0.0, -5e-07, 2.45385e-06</coords>
		</node>
		<node idx = "873">
			<coords>-1.578857e-07, -3.160129e-07, 2.237442e-06</coords>
		</node>
		<node idx = "874">
			<coords>-1.773004e-07, -2.553038e-07, 2.145676e-06</coords>
		</node>
		<node idx = "875">
			<coords>-9.098153e-08, -4.916527e-07, 2.343874e-06</coords>
		</node>
		<node idx = "876">
			<coords>-6.286324e-08, -4.179399e-07, 2.269781e-06</coords>
		</node>
		<node idx = "877">
			<coords>9.098153e-08, -4.916527e-07, 2.343874e-06</coords>
		</node>
		<node idx = "878">
			<coords>2.208862e-07, -3.140851e-07, 2.199992e-06</coords>
		</node>
		<node idx = "879">
			<coords>3.212205e-08, -2.085057e-07, 2.212569e-06</coords>
		</node>
		<node idx = "880">
			<coords>3.904901e-08, -1.326904e-07, 2.112836e-06</coords>
		</node>
		<node idx = "881">
			<coords>-1.840474e-07, -4.648942e-07, 2.211902e-06</coords>
		</node>
		<node idx = "882">
			<coords>-3.240856e-07, -2.161939e-07, 2.099863e-06</coords>
		</node>
		<node idx = "883">
			<coords>-4.184978e-07, -2.736049e-07, 2.101925e-06</coords>
		</node>
		<node idx = "884">
			<coords>-2.736049e-07, -4.184978e-07, 2.101925e-06</coords>
		</node>
		<node idx = "885">
			<coords>1.070814e-07, -8.267599e-09, 2.109962e-06</coords>
		</node>
		<node idx = "886">
			<coords>3.535534e-07, 3.535534e-07, 2.101925e-06</coords>
		</node>
		<node idx = "887">
			<coords>-4.247395e-08, 3.187166e-08, 2.10268e-06</coords>
		</node>
		<node idx = "888">
			<coords>-1.297613e-07, -8.755219e-08, 2.097596e-06</coords>
		</node>
		<node idx = "889">
			<coords>-2.152733e-07, -1.574639e-07, 2.106085e-06</coords>
		</node>
		<node idx = "890">
			<coords>-2.635619e-07, 2.893778e-08, 2.152235e-06</coords>
		</node>
		<node idx = "891">
			<coords>-1.576946e-07, 4.18161e-08, 2.067199e-06</coords>
		</node>
		<node idx = "892">
			<coords>-2.703745e-07, 2.623922e-07, 2.095436e-06</coords>
		</node>
		<node idx = "893">
			<coords>-3.757448e-07, 3.707703e-08, 2.248673e-06</coords>
		</node>
		<node idx = "894">
			<coords>-5e-07, 0.0, 2.277888e-06</coords>
		</node>
		<node idx = "895">
			<coords>-3.591855e-07, -9.753174e-08, 2.12606e-06</coords>
		</node>
		<node idx = "896">
			<coords>-4.916527e-07, -9.098153e-08, 2.156913e-06</coords>
		</node>
		<node idx = "897">
			<coords>-2.882392e-07, 1.437808e-07, 2.073687e-06</coords>
		</node>
		<node idx = "898">
			<coords>-4.184978e-07, 2.736049e-07, 2.090927e-06</coords>
		</node>
		<node idx = "899">
			<coords>-3.972693e-07, 8.938896e-08, 2.101505e-06</coords>
		</node>
		<node idx = "900">
			<coords>-4.916527e-07, 9.098153e-08, 2.222899e-06</coords>
		</node>
		<node idx = "901">
			<coords>-4.648942e-07, 1.840474e-07, 2.167911e-06</coords>
		</node>
		<node idx = "902">
			<coords>-4.648942e-07, -1.840474e-07, 2.013944e-06</coords>
		</node>
		<node idx = "903">
			<coords>-3.505042e-07, -2.730185e-09, 2.037682e-06</coords>
		</node>
		<node idx = "904">
			<coords>-2.442818e-07, -6.463927e-08, 2.024942e-06</coords>
		</node>
		<node idx = "905">
			<coords>-2.771928e-08, -8.128704e-08, 2.049339e-06</coords>
		</node>
		<node idx = "906">
			<coords>1.651581e-07, -2.102271e-07, 2.164331e-06</coords>
		</node>
		<node idx = "907">
			<coords>1.486805e-07, -1.192043e-07, 2.051807e-06</coords>
		</node>
		<node idx = "908">
			<coords>3.205191e-07, -2.018705e-07, 2.1929e-06</coords>
		</node>
		<node idx = "909">
			<coords>4.648942e-07, -1.840474e-07, 2.211902e-06</coords>
		</node>
		<node idx = "910">
			<coords>2.685779e-07, -2.642908e-07, 2.112779e-06</coords>
		</node>
		<node idx = "911">
			<coords>4.184978e-07, -2.736049e-07, 2.101925e-06</coords>
		</node>
		<node idx = "912">
			<coords>2.45329e-07, -1.0382e-07, 2.146786e-06</coords>
		</node>
		<node idx = "913">
			<coords>3.136147e-07, 1.754437e-07, 2.168486e-06</coords>
		</node>
		<node idx = "914">
			<coords>2.858658e-07, 1.618875e-08, 2.12921e-06</coords>
		</node>
		<node idx = "915">
			<coords>3.581733e-07, -8.169251e-08, 2.166113e-06</coords>
		</node>
		<node idx = "916">
			<coords>4.131437e-07, 1.216362e-07, 2.237707e-06</coords>
		</node>
		<node idx = "917">
			<coords>3.908447e-07, 2.506713e-08, 2.218075e-06</coords>
		</node>
		<node idx = "918">
			<coords>5e-07, 0.0, 2.277888e-06</coords>
		</node>
		<node idx = "919">
			<coords>4.916527e-07, -9.098153e-08, 2.156913e-06</coords>
		</node>
		<node idx = "920">
			<coords>4.916527e-07, 9.098153e-08, 2.145916e-06</coords>
		</node>
		<node idx = "921">
			<coords>4.648942e-07, 1.840474e-07, 2.189906e-06</coords>
		</node>
		<node idx = "922">
			<coords>0.0, 5e-07, 2.101925e-06</coords>
		</node>
		<node idx = "923">
			<coords>-9.098153e-08, 4.916527e-07, 2.035939e-06</coords>
		</node>
		<node idx = "924">
			<coords>2.630737e-07, 2.799564e-07, 2.089961e-06</coords>
		</node>
		<node idx = "925">
			<coords>2.444047e-07, -2.550339e-09, 2.014889e-06</coords>
		</node>
		<node idx = "926">
			<coords>5.431736e-08, 1.224243e-07, 2.139432e-06</coords>
		</node>
		<node idx = "927">
			<coords>-5.51029e-08, 1.608819e-07, 2.053401e-06</coords>
		</node>
		<node idx = "928">
			<coords>5.001596e-08, 2.418399e-07, 2.074775e-06</coords>
		</node>
		<node idx = "929">
			<coords>1.672898e-07, 2.025084e-07, 2.092558e-06</coords>
		</node>
		<node idx = "930">
			<coords>1.718997e-07, 9.266349e-08, 2.091487e-06</coords>
		</node>
		<node idx = "931">
			<coords>3.221056e-07, 1.455075e-07, 2.039288e-06</coords>
		</node>
		<node idx = "932">
			<coords>4.184978e-07, 2.736049e-07, 2.046937e-06</coords>
		</node>
		<node idx = "933">
			<coords>1.604414e-07, 3.204898e-07, 2.130136e-06</coords>
		</node>
		<node idx = "934">
			<coords>1.840474e-07, 4.648942e-07, 2.189906e-06</coords>
		</node>
		<node idx = "935">
			<coords>7.698586e-08, 3.694648e-07, 2.057105e-06</coords>
		</node>
		<node idx = "936">
			<coords>2.736049e-07, 4.184978e-07, 2.046937e-06</coords>
		</node>
		<node idx = "937">
			<coords>3.535534e-07, 3.535534e-07, 1.991949e-06</coords>
		</node>
		<node idx = "938">
			<coords>9.098153e-08, 4.916527e-07, 2.046937e-06</coords>
		</node>
		<node idx = "939">
			<coords>-1.889282e-07, 3.305332e-07, 2.026196e-06</coords>
		</node>
		<node idx = "940">
			<coords>3.268976e-08, 6.54291e-08, 1.999909e-06</coords>
		</node>
		<node idx = "941">
			<coords>-1.024564e-07, 2.335875e-07, 1.972408e-06</coords>
		</node>
		<node idx = "942">
			<coords>-4.877637e-08, 3.102835e-07, 2.037706e-06</coords>
		</node>
		<node idx = "943">
			<coords>-1.084182e-07, 4.022548e-07, 2.050292e-06</coords>
		</node>
		<node idx = "944">
			<coords>-1.840474e-07, 4.648942e-07, 1.969953e-06</coords>
		</node>
		<node idx = "945">
			<coords>-1.998551e-08, 4.139755e-07, 2.005641e-06</coords>
		</node>
		<node idx = "946">
			<coords>-9.098153e-08, 4.916527e-07, 1.947958e-06</coords>
		</node>
		<node idx = "947">
			<coords>-8.770823e-08, 1.144827e-07, 1.950589e-06</coords>
		</node>
		<node idx = "948">
			<coords>-2.026729e-07, 1.625177e-07, 1.997714e-06</coords>
		</node>
		<node idx = "949">
			<coords>-2.52657e-07, 2.818452e-07, 1.942935e-06</coords>
		</node>
		<node idx = "950">
			<coords>-3.535534e-07, 3.535534e-07, 2.013944e-06</coords>
		</node>
		<node idx = "951">
			<coords>-2.736049e-07, 4.184978e-07, 1.903967e-06</coords>
		</node>
		<node idx = "952">
			<coords>-3.323487e-07, -1.752946e-07, 1.98046e-06</coords>
		</node>
		<node idx = "953">
			<coords>-4.184978e-07, -2.736049e-07, 1.969953e-06</coords>
		</node>
		<node idx = "954">
			<coords>-1.10624e-07, -1.877564e-07, 2.049442e-06</coords>
		</node>
		<node idx = "955">
			<coords>-3.427954e-08, -3.257654e-07, 2.217524e-06</coords>
		</node>
		<node idx = "956">
			<coords>1.035253e-07, -3.254682e-07, 2.18274e-06</coords>
		</node>
		<node idx = "957">
			<coords>-3.588553e-08, -2.539495e-07, 2.139964e-06</coords>
		</node>
		<node idx = "958">
			<coords>2.736049e-07, -4.184978e-07, 2.101925e-06</coords>
		</node>
		<node idx = "959">
			<coords>-1.527829e-08, -2.062112e-07, 2.04638e-06</coords>
		</node>
		<node idx = "960">
			<coords>1.840474e-07, -4.648942e-07, 2.211902e-06</coords>
		</node>
		<node idx = "961">
			<coords>-1.974297e-07, -2.824202e-07, 2.014455e-06</coords>
		</node>
		<node idx = "962">
			<coords>3.153003e-08, -4.219691e-07, 2.209504e-06</coords>
		</node>
		<node idx = "963">
			<coords>0.0, -5e-07, 2.277888e-06</coords>
		</node>
		<node idx = "964">
			<coords>-9.165912e-08, -3.602932e-07, 2.096951e-06</coords>
		</node>
		<node idx = "965">
			<coords>-9.098153e-08, -4.916527e-07, 2.156913e-06</coords>
		</node>
		<node idx = "966">
			<coords>9.098153e-08, -4.916527e-07, 2.156913e-06</coords>
		</node>
		<node idx = "967">
			<coords>2.019051e-07, -3.119025e-07, 2.038602e-06</coords>
		</node>
		<node idx = "968">
			<coords>9.202368e-08, -2.324471e-07, 2.057934e-06</coords>
		</node>
		<node idx = "969">
			<coords>1.840474e-07, -4.648942e-07, 2.013944e-06</coords>
		</node>
		<node idx = "970">
			<coords>5.704655e-08, -1.209069e-07, 1.979848e-06</coords>
		</node>
		<node idx = "971">
			<coords>2.736049e-07, -4.184978e-07, 1.969953e-06</coords>
		</node>
		<node idx = "972">
			<coords>-1.840474e-07, -4.648942e-07, 2.013944e-06</coords>
		</node>
		<node idx = "973">
			<coords>-3.535534e-07, -3.535534e-07, 1.925963e-06</coords>
		</node>
		<node idx = "974">
			<coords>-2.736049e-07, -4.184978e-07, 1.969953e-06</coords>
		</node>
		<node idx = "975">
			<coords>-1.966367e-07, -3.028174e-07, 1.912682e-06</coords>
		</node>
		<node idx = "976">
			<coords>1.351593e-07, -4.886961e-09, 1.941976e-06</coords>
		</node>
		<node idx = "977">
			<coords>-2.236347e-09, 2.062259e-09, 1.901322e-06</coords>
		</node>
		<node idx = "978">
			<coords>2.704931e-07, 3.213118e-07, 1.992092e-06</coords>
		</node>
		<node idx = "979">
			<coords>-1.221409e-07, -3.231964e-08, 1.964454e-06</coords>
		</node>
		<node idx = "980">
			<coords>-2.087877e-07, -1.36208e-07, 1.961169e-06</coords>
		</node>
		<node idx = "981">
			<coords>-2.362701e-07, 2.187152e-08, 1.969333e-06</coords>
		</node>
		<node idx = "982">
			<coords>-3.147911e-07, 2.006266e-07, 1.951778e-06</coords>
		</node>
		<node idx = "983">
			<coords>-4.184978e-07, 2.736049e-07, 1.903967e-06</coords>
		</node>
		<node idx = "984">
			<coords>-3.541612e-07, 6.773795e-08, 1.97651e-06</coords>
		</node>
		<node idx = "985">
			<coords>-5e-07, 0.0, 2.101925e-06</coords>
		</node>
		<node idx = "986">
			<coords>-4.203199e-07, -5.987472e-08, 1.999934e-06</coords>
		</node>
		<node idx = "987">
			<coords>-4.916527e-07, -9.098153e-08, 2.057934e-06</coords>
		</node>
		<node idx = "988">
			<coords>-4.648942e-07, 1.840474e-07, 1.969953e-06</coords>
		</node>
		<node idx = "989">
			<coords>-4.916527e-07, 9.098153e-08, 2.035939e-06</coords>
		</node>
		<node idx = "990">
			<coords>-4.806995e-07, -1.375791e-07, 1.881972e-06</coords>
		</node>
		<node idx = "991">
			<coords>-3.385997e-07, -5.922713e-08, 1.911484e-06</coords>
		</node>
		<node idx = "992">
			<coords>-1.928182e-07, 1.817848e-07, 1.881284e-06</coords>
		</node>
		<node idx = "993">
			<coords>-7.52673e-08, -1.460978e-07, 1.930286e-06</coords>
		</node>
		<node idx = "994">
			<coords>4.110327e-08, -1.157224e-07, 1.859926e-06</coords>
		</node>
		<node idx = "995">
			<coords>-2.433679e-07, 2.846799e-07, 1.83174e-06</coords>
		</node>
		<node idx = "996">
			<coords>-1.840474e-07, 4.648942e-07, 1.837981e-06</coords>
		</node>
		<node idx = "997">
			<coords>1.579183e-07, -2.153541e-07, 1.939529e-06</coords>
		</node>
		<node idx = "998">
			<coords>2.491819e-07, -1.820403e-07, 2.024598e-06</coords>
		</node>
		<node idx = "999">
			<coords>1.806047e-07, -1.233909e-07, 1.923966e-06</coords>
		</node>
		<node idx = "1000">
			<coords>3.657969e-07, -1.677652e-07, 2.08506e-06</coords>
		</node>
		<node idx = "1001">
			<coords>4.648942e-07, -1.840474e-07, 2.013944e-06</coords>
		</node>
		<node idx = "1002">
			<coords>3.535534e-07, -3.535534e-07, 1.925963e-06</coords>
		</node>
		<node idx = "1003">
			<coords>2.585066e-07, -2.333919e-07, 1.913622e-06</coords>
		</node>
		<node idx = "1004">
			<coords>4.184978e-07, -2.736049e-07, 1.969953e-06</coords>
		</node>
		<node idx = "1005">
			<coords>2.624422e-07, -4.698083e-08, 1.911748e-06</coords>
		</node>
		<node idx = "1006">
			<coords>3.78447e-07, -6.310082e-08, 2.02371e-06</coords>
		</node>
		<node idx = "1007">
			<coords>3.970169e-07, 4.530214e-08, 2.093679e-06</coords>
		</node>
		<node idx = "1008">
			<coords>5e-07, 0.0, 2.101925e-06</coords>
		</node>
		<node idx = "1009">
			<coords>4.916527e-07, -9.098153e-08, 2.057934e-06</coords>
		</node>
		<node idx = "1010">
			<coords>3.719046e-07, 9.654891e-08, 1.938366e-06</coords>
		</node>
		<node idx = "1011">
			<coords>4.916527e-07, 9.098153e-08, 2.046937e-06</coords>
		</node>
		<node idx = "1012">
			<coords>4.648942e-07, 1.840474e-07, 1.991949e-06</coords>
		</node>
		<node idx = "1013">
			<coords>4.184978e-07, -2.736049e-07, 1.837981e-06</coords>
		</node>
		<node idx = "1014">
			<coords>0.0, 5e-07, 1.925963e-06</coords>
		</node>
		<node idx = "1015">
			<coords>3.482848e-08, 3.399017e-07, 1.948602e-06</coords>
		</node>
		<node idx = "1016">
			<coords>2.368847e-07, 8.17788e-08, 1.881516e-06</coords>
		</node>
		<node idx = "1017">
			<coords>1.508474e-07, 2.692176e-07, 1.999618e-06</coords>
		</node>
		<node idx = "1018">
			<coords>2.581348e-07, 2.18778e-07, 1.965221e-06</coords>
		</node>
		<node idx = "1019">
			<coords>1.744938e-08, 2.017435e-07, 1.973328e-06</coords>
		</node>
		<node idx = "1020">
			<coords>1.682136e-07, 1.281269e-07, 1.981286e-06</coords>
		</node>
		<node idx = "1021">
			<coords>8.978987e-08, 1.59143e-07, 2.013171e-06</coords>
		</node>
		<node idx = "1022">
			<coords>7.860928e-08, 1.042731e-07, 1.900537e-06</coords>
		</node>
		<node idx = "1023">
			<coords>4.184978e-07, 2.736049e-07, 1.93696e-06</coords>
		</node>
		<node idx = "1024">
			<coords>1.604249e-07, 3.370715e-07, 1.903967e-06</coords>
		</node>
		<node idx = "1025">
			<coords>1.840474e-07, 4.648942e-07, 1.991949e-06</coords>
		</node>
		<node idx = "1026">
			<coords>2.736049e-07, 4.184978e-07, 1.93696e-06</coords>
		</node>
		<node idx = "1027">
			<coords>3.535534e-07, 3.535534e-07, 1.881972e-06</coords>
		</node>
		<node idx = "1028">
			<coords>9.098153e-08, 4.916527e-07, 1.859977e-06</coords>
		</node>
		<node idx = "1029">
			<coords>-1.261132e-07, 3.175608e-07, 1.896035e-06</coords>
		</node>
		<node idx = "1030">
			<coords>-3.468146e-08, 1.798618e-07, 1.877191e-06</coords>
		</node>
		<node idx = "1031">
			<coords>-5.995634e-08, 4.135291e-07, 1.889702e-06</coords>
		</node>
		<node idx = "1032">
			<coords>1.627046e-08, 3.363963e-07, 1.822121e-06</coords>
		</node>
		<node idx = "1033">
			<coords>-9.098153e-08, 4.916527e-07, 1.815986e-06</coords>
		</node>
		<node idx = "1034">
			<coords>-1.487406e-07, 7.098276e-08, 1.85486e-06</coords>
		</node>
		<node idx = "1035">
			<coords>-3.248912e-07, 1.869689e-07, 1.799695e-06</coords>
		</node>
		<node idx = "1036">
			<coords>-2.898843e-07, 8.052057e-08, 1.866711e-06</coords>
		</node>
		<node idx = "1037">
			<coords>-4.648942e-07, 1.840474e-07, 1.837981e-06</coords>
		</node>
		<node idx = "1038">
			<coords>-1.607303e-07, 1.92286e-07, 1.761767e-06</coords>
		</node>
		<node idx = "1039">
			<coords>-3.535534e-07, 3.535534e-07, 1.837981e-06</coords>
		</node>
		<node idx = "1040">
			<coords>-4.184978e-07, 2.736049e-07, 1.771995e-06</coords>
		</node>
		<node idx = "1041">
			<coords>-2.736049e-07, 4.184978e-07, 1.771995e-06</coords>
		</node>
		<node idx = "1042">
			<coords>-3.086196e-07, -2.019969e-07, 1.859281e-06</coords>
		</node>
		<node idx = "1043">
			<coords>-4.184978e-07, -2.736049e-07, 1.837981e-06</coords>
		</node>
		<node idx = "1044">
			<coords>-2.502691e-08, -2.584013e-07, 1.942159e-06</coords>
		</node>
		<node idx = "1045">
			<coords>6.017775e-08, -3.813264e-07, 2.057036e-06</coords>
		</node>
		<node idx = "1046">
			<coords>-8.12347e-08, -3.937375e-07, 1.972795e-06</coords>
		</node>
		<node idx = "1047">
			<coords>0.0, -5e-07, 2.101925e-06</coords>
		</node>
		<node idx = "1048">
			<coords>-9.098153e-08, -4.916527e-07, 2.057934e-06</coords>
		</node>
		<node idx = "1049">
			<coords>9.098153e-08, -4.916527e-07, 2.057934e-06</coords>
		</node>
		<node idx = "1050">
			<coords>1.588197e-07, -3.44397e-07, 1.903073e-06</coords>
		</node>
		<node idx = "1051">
			<coords>1.375791e-07, -4.806995e-07, 1.881972e-06</coords>
		</node>
		<node idx = "1052">
			<coords>1.485668e-07, -7.483516e-08, 1.8299e-06</coords>
		</node>
		<node idx = "1053">
			<coords>-8.880289e-08, -4.015849e-08, 1.787281e-06</coords>
		</node>
		<node idx = "1054">
			<coords>3.680397e-09, -1.38569e-08, 1.792006e-06</coords>
		</node>
		<node idx = "1055">
			<coords>9.953057e-08, -2.249675e-07, 1.83567e-06</coords>
		</node>
		<node idx = "1056">
			<coords>2.516821e-07, -2.753408e-07, 1.795872e-06</coords>
		</node>
		<node idx = "1057">
			<coords>2.736049e-07, -4.184978e-07, 1.837981e-06</coords>
		</node>
		<node idx = "1058">
			<coords>1.452094e-07, -2.044137e-07, 1.74089e-06</coords>
		</node>
		<node idx = "1059">
			<coords>-1.50172e-07, -1.820011e-07, 1.828268e-06</coords>
		</node>
		<node idx = "1060">
			<coords>-2.310376e-07, -3.141676e-07, 1.763861e-06</coords>
		</node>
		<node idx = "1061">
			<coords>-1.375791e-07, -4.806995e-07, 1.881972e-06</coords>
		</node>
		<node idx = "1062">
			<coords>-2.736049e-07, -4.184978e-07, 1.837981e-06</coords>
		</node>
		<node idx = "1063">
			<coords>-2.682266e-07, -4.21965e-07, 1.728005e-06</coords>
		</node>
		<node idx = "1064">
			<coords>-2.161699e-08, -2.443467e-07, 1.808883e-06</coords>
		</node>
		<node idx = "1065">
			<coords>-1.123513e-07, -3.23019e-07, 1.816022e-06</coords>
		</node>
		<node idx = "1066">
			<coords>-2.306297e-08, 9.349603e-08, 1.777385e-06</coords>
		</node>
		<node idx = "1067">
			<coords>1.059944e-07, 3.449806e-08, 1.789001e-06</coords>
		</node>
		<node idx = "1068">
			<coords>2.880672e-07, 2.501493e-07, 1.853005e-06</coords>
		</node>
		<node idx = "1069">
			<coords>2.376558e-07, 1.453719e-07, 1.752222e-06</coords>
		</node>
		<node idx = "1070">
			<coords>4.21965e-07, -2.682266e-07, 1.728005e-06</coords>
		</node>
		<node idx = "1071">
			<coords>-2.514116e-07, -6.824185e-08, 1.823265e-06</coords>
		</node>
		<node idx = "1072">
			<coords>-3.989576e-07, 1.011942e-07, 1.868367e-06</coords>
		</node>
		<node idx = "1073">
			<coords>-5e-07, 0.0, 1.925963e-06</coords>
		</node>
		<node idx = "1074">
			<coords>-4.916527e-07, 9.098153e-08, 1.859977e-06</coords>
		</node>
		<node idx = "1075">
			<coords>-4.148163e-07, -1.303526e-07, 1.78248e-06</coords>
		</node>
		<node idx = "1076">
			<coords>-4.953753e-07, -6.78477e-08, 1.815986e-06</coords>
		</node>
		<node idx = "1077">
			<coords>-4.601704e-07, -1.955587e-07, 1.771995e-06</coords>
		</node>
		<node idx = "1078">
			<coords>-3.819011e-07, 1.559361e-08, 1.773702e-06</coords>
		</node>
		<node idx = "1079">
			<coords>-4.916527e-07, 9.098153e-08, 1.728005e-06</coords>
		</node>
		<node idx = "1080">
			<coords>-4.648942e-07, 1.840474e-07, 1.706009e-06</coords>
		</node>
		<node idx = "1081">
			<coords>-3.462173e-07, -1.92262e-07, 1.740815e-06</coords>
		</node>
		<node idx = "1082">
			<coords>-4.44142e-07, -2.296473e-07, 1.662019e-06</coords>
		</node>
		<node idx = "1083">
			<coords>-2.528867e-07, 5.389357e-08, 1.743867e-06</coords>
		</node>
		<node idx = "1084">
			<coords>-2.117554e-07, -1.921662e-07, 1.725255e-06</coords>
		</node>
		<node idx = "1085">
			<coords>-1.837613e-07, -7.406231e-08, 1.713357e-06</coords>
		</node>
		<node idx = "1086">
			<coords>-7.220906e-08, -1.44139e-07, 1.73781e-06</coords>
		</node>
		<node idx = "1087">
			<coords>4.117776e-08, -1.118541e-07, 1.758205e-06</coords>
		</node>
		<node idx = "1088">
			<coords>-2.551658e-07, 3.091533e-07, 1.710898e-06</coords>
		</node>
		<node idx = "1089">
			<coords>-1.36334e-07, 3.47448e-07, 1.766045e-06</coords>
		</node>
		<node idx = "1090">
			<coords>-1.840474e-07, 4.648942e-07, 1.706009e-06</coords>
		</node>
		<node idx = "1091">
			<coords>-1.003457e-07, -2.71448e-08, 1.629456e-06</coords>
		</node>
		<node idx = "1092">
			<coords>2.308113e-07, -1.479169e-07, 1.813548e-06</coords>
		</node>
		<node idx = "1093">
			<coords>3.303754e-07, -1.334072e-07, 1.909558e-06</coords>
		</node>
		<node idx = "1094">
			<coords>4.806995e-07, -1.375791e-07, 1.881972e-06</coords>
		</node>
		<node idx = "1095">
			<coords>3.270684e-07, -2.155087e-07, 1.829733e-06</coords>
		</node>
		<node idx = "1096">
			<coords>2.559085e-07, -1.140072e-08, 1.774582e-06</coords>
		</node>
		<node idx = "1097">
			<coords>2.337587e-07, -9.181341e-08, 1.679678e-06</coords>
		</node>
		<node idx = "1098">
			<coords>3.860148e-07, -1.071337e-08, 1.862081e-06</coords>
		</node>
		<node idx = "1099">
			<coords>5e-07, 0.0, 1.925963e-06</coords>
		</node>
		<node idx = "1100">
			<coords>4.953753e-07, -6.78477e-08, 1.815986e-06</coords>
		</node>
		<node idx = "1101">
			<coords>3.579985e-07, 1.155477e-07, 1.81072e-06</coords>
		</node>
		<node idx = "1102">
			<coords>4.648942e-07, 1.840474e-07, 1.793991e-06</coords>
		</node>
		<node idx = "1103">
			<coords>4.916527e-07, 9.098153e-08, 1.859977e-06</coords>
		</node>
		<node idx = "1104">
			<coords>4.916527e-07, -9.098153e-08, 1.728005e-06</coords>
		</node>
		<node idx = "1105">
			<coords>3.053214e-07, -2.08419e-07, 1.695827e-06</coords>
		</node>
		<node idx = "1106">
			<coords>3.535534e-07, -3.535534e-07, 1.662019e-06</coords>
		</node>
		<node idx = "1107">
			<coords>4.648942e-07, -1.840474e-07, 1.706009e-06</coords>
		</node>
		<node idx = "1108">
			<coords>0.0, 5e-07, 1.75e-06</coords>
		</node>
		<node idx = "1109">
			<coords>1.16622e-07, 2.053635e-07, 1.840909e-06</coords>
		</node>
		<node idx = "1110">
			<coords>2.052037e-07, 3.138733e-07, 1.771995e-06</coords>
		</node>
		<node idx = "1111">
			<coords>9.284979e-08, 3.674169e-07, 1.756738e-06</coords>
		</node>
		<node idx = "1112">
			<coords>4.184978e-07, 2.736049e-07, 1.728005e-06</coords>
		</node>
		<node idx = "1113">
			<coords>3.535534e-07, 3.535534e-07, 1.771995e-06</coords>
		</node>
		<node idx = "1114">
			<coords>1.840474e-07, 4.648942e-07, 1.793991e-06</coords>
		</node>
		<node idx = "1115">
			<coords>2.736049e-07, 4.184978e-07, 1.728005e-06</coords>
		</node>
		<node idx = "1116">
			<coords>1.142526e-07, 4.867714e-07, 1.695012e-06</coords>
		</node>
		<node idx = "1117">
			<coords>-2.069732e-08, 2.40173e-07, 1.717401e-06</coords>
		</node>
		<node idx = "1118">
			<coords>-2.782556e-08, 3.693184e-07, 1.707096e-06</coords>
		</node>
		<node idx = "1119">
			<coords>-6.85889e-08, 1.543156e-07, 1.663996e-06</coords>
		</node>
		<node idx = "1120">
			<coords>-9.098153e-08, 4.916527e-07, 1.640023e-06</coords>
		</node>
		<node idx = "1121">
			<coords>-1.527489e-07, 6.606146e-08, 1.654966e-06</coords>
		</node>
		<node idx = "1122">
			<coords>-3.059442e-07, 1.837436e-07, 1.651277e-06</coords>
		</node>
		<node idx = "1123">
			<coords>-3.93437e-07, 1.204394e-07, 1.708902e-06</coords>
		</node>
		<node idx = "1124">
			<coords>-1.676743e-07, 2.32944e-07, 1.643311e-06</coords>
		</node>
		<node idx = "1125">
			<coords>-2.662978e-07, 2.640925e-07, 1.567097e-06</coords>
		</node>
		<node idx = "1126">
			<coords>-2.736049e-07, 4.184978e-07, 1.596033e-06</coords>
		</node>
		<node idx = "1127">
			<coords>-3.535534e-07, 3.535534e-07, 1.662019e-06</coords>
		</node>
		<node idx = "1128">
			<coords>-3.535534e-07, -3.535534e-07, 1.662019e-06</coords>
		</node>
		<node idx = "1129">
			<coords>-3.159386e-07, -2.636434e-07, 1.695626e-06</coords>
		</node>
		<node idx = "1130">
			<coords>-1.395993e-09, -3.944346e-07, 1.862121e-06</coords>
		</node>
		<node idx = "1131">
			<coords>0.0, -5e-07, 1.925963e-06</coords>
		</node>
		<node idx = "1132">
			<coords>-6.78477e-08, -4.953753e-07, 1.815986e-06</coords>
		</node>
		<node idx = "1133">
			<coords>4.97004e-08, -3.779348e-07, 1.780846e-06</coords>
		</node>
		<node idx = "1134">
			<coords>1.574384e-07, -3.485808e-07, 1.738793e-06</coords>
		</node>
		<node idx = "1135">
			<coords>1.955587e-07, -4.601704e-07, 1.771995e-06</coords>
		</node>
		<node idx = "1136">
			<coords>6.78477e-08, -4.953753e-07, 1.815986e-06</coords>
		</node>
		<node idx = "1137">
			<coords>-9.098153e-08, -4.916527e-07, 1.728005e-06</coords>
		</node>
		<node idx = "1138">
			<coords>-2.628121e-07, -4.253585e-07, 1.618028e-06</coords>
		</node>
		<node idx = "1139">
			<coords>1.2617e-07, -7.788653e-08, 1.706577e-06</coords>
		</node>
		<node idx = "1140">
			<coords>-2.707532e-09, 3.17626e-09, 1.665359e-06</coords>
		</node>
		<node idx = "1141">
			<coords>5.254771e-08, -2.397565e-07, 1.691458e-06</coords>
		</node>
		<node idx = "1142">
			<coords>-1.525391e-07, -1.378872e-07, 1.628609e-06</coords>
		</node>
		<node idx = "1143">
			<coords>-4.184978e-07, -2.736049e-07, 1.574037e-06</coords>
		</node>
		<node idx = "1144">
			<coords>2.149504e-07, -3.035417e-07, 1.639466e-06</coords>
		</node>
		<node idx = "1145">
			<coords>2.296473e-07, -4.44142e-07, 1.662019e-06</coords>
		</node>
		<node idx = "1146">
			<coords>1.843087e-07, -1.875296e-07, 1.617149e-06</coords>
		</node>
		<node idx = "1147">
			<coords>-9.594494e-08, -4.020334e-07, 1.746017e-06</coords>
		</node>
		<node idx = "1148">
			<coords>-1.173015e-07, -2.503922e-07, 1.695125e-06</coords>
		</node>
		<node idx = "1149">
			<coords>-2.001803e-07, -3.351935e-07, 1.660348e-06</coords>
		</node>
		<node idx = "1150">
			<coords>-1.840474e-07, -4.648942e-07, 1.706009e-06</coords>
		</node>
		<node idx = "1151">
			<coords>-3.382298e-08, -3.188037e-07, 1.701231e-06</coords>
		</node>
		<node idx = "1152">
			<coords>-3.535534e-07, -3.535534e-07, 1.530047e-06</coords>
		</node>
		<node idx = "1153">
			<coords>6.131243e-08, 1.244661e-07, 1.669866e-06</coords>
		</node>
		<node idx = "1154">
			<coords>1.87646e-07, 6.217703e-08, 1.663227e-06</coords>
		</node>
		<node idx = "1155">
			<coords>1.501589e-07, 1.728863e-07, 1.690633e-06</coords>
		</node>
		<node idx = "1156">
			<coords>3.425782e-07, 1.126233e-07, 1.689703e-06</coords>
		</node>
		<node idx = "1157">
			<coords>3.021549e-07, 2.56635e-07, 1.703896e-06</coords>
		</node>
		<node idx = "1158">
			<coords>2.151091e-07, 2.016334e-07, 1.648442e-06</coords>
		</node>
		<node idx = "1159">
			<coords>4.44142e-07, 2.296473e-07, 1.640023e-06</coords>
		</node>
		<node idx = "1160">
			<coords>4.253585e-07, -2.628121e-07, 1.618028e-06</coords>
		</node>
		<node idx = "1161">
			<coords>2.736049e-07, -4.184978e-07, 1.574037e-06</coords>
		</node>
		<node idx = "1162">
			<coords>-3.628241e-07, -7.60956e-08, 1.680478e-06</coords>
		</node>
		<node idx = "1163">
			<coords>-5e-07, 0.0, 1.75e-06</coords>
		</node>
		<node idx = "1164">
			<coords>-4.867714e-07, -1.142526e-07, 1.706009e-06</coords>
		</node>
		<node idx = "1165">
			<coords>-3.478419e-07, 4.468248e-08, 1.613966e-06</coords>
		</node>
		<node idx = "1166">
			<coords>-4.916527e-07, 9.098153e-08, 1.640023e-06</coords>
		</node>
		<node idx = "1167">
			<coords>-4.772091e-07, -1.492362e-07, 1.596033e-06</coords>
		</node>
		<node idx = "1168">
			<coords>-4.184978e-07, 2.736049e-07, 1.552042e-06</coords>
		</node>
		<node idx = "1169">
			<coords>-4.648942e-07, 1.840474e-07, 1.574037e-06</coords>
		</node>
		<node idx = "1170">
			<coords>-4.648942e-07, -1.840474e-07, 1.486056e-06</coords>
		</node>
		<node idx = "1171">
			<coords>-2.876079e-07, -1.985875e-07, 1.594662e-06</coords>
		</node>
		<node idx = "1172">
			<coords>-2.430042e-07, -5.840938e-08, 1.599338e-06</coords>
		</node>
		<node idx = "1173">
			<coords>-3.441937e-08, -1.113269e-07, 1.609056e-06</coords>
		</node>
		<node idx = "1174">
			<coords>-1.237946e-07, 3.616818e-07, 1.602956e-06</coords>
		</node>
		<node idx = "1175">
			<coords>-1.840474e-07, 4.648942e-07, 1.530047e-06</coords>
		</node>
		<node idx = "1176">
			<coords>-1.678662e-07, -4.229792e-08, 1.517729e-06</coords>
		</node>
		<node idx = "1177">
			<coords>-6.646952e-08, 1.985743e-08, 1.534301e-06</coords>
		</node>
		<node idx = "1178">
			<coords>-2.402616e-08, 1.195009e-07, 1.590081e-06</coords>
		</node>
		<node idx = "1179">
			<coords>-1.436628e-07, 1.572614e-07, 1.533823e-06</coords>
		</node>
		<node idx = "1180">
			<coords>-2.296473e-07, 4.44142e-07, 1.42007e-06</coords>
		</node>
		<node idx = "1181">
			<coords>0.0, 5e-07, 1.574037e-06</coords>
		</node>
		<node idx = "1182">
			<coords>3.758635e-07, -7.041363e-08, 1.736765e-06</coords>
		</node>
		<node idx = "1183">
			<coords>3.476592e-07, -1.420979e-07, 1.624225e-06</coords>
		</node>
		<node idx = "1184">
			<coords>1.212271e-07, -4.206499e-08, 1.609596e-06</coords>
		</node>
		<node idx = "1185">
			<coords>9.390377e-08, 5.589959e-08, 1.537687e-06</coords>
		</node>
		<node idx = "1186">
			<coords>2.257967e-07, -8.336898e-08, 1.545992e-06</coords>
		</node>
		<node idx = "1187">
			<coords>2.894496e-07, -8.857956e-09, 1.617992e-06</coords>
		</node>
		<node idx = "1188">
			<coords>2.426238e-07, 7.861867e-08, 1.579686e-06</coords>
		</node>
		<node idx = "1189">
			<coords>4.042937e-07, 5.110364e-08, 1.620904e-06</coords>
		</node>
		<node idx = "1190">
			<coords>5e-07, 0.0, 1.75e-06</coords>
		</node>
		<node idx = "1191">
			<coords>4.867714e-07, 1.142526e-07, 1.695012e-06</coords>
		</node>
		<node idx = "1192">
			<coords>4.916527e-07, -9.098153e-08, 1.640023e-06</coords>
		</node>
		<node idx = "1193">
			<coords>3.016014e-07, -2.222211e-07, 1.556114e-06</coords>
		</node>
		<node idx = "1194">
			<coords>3.535534e-07, -3.535534e-07, 1.530047e-06</coords>
		</node>
		<node idx = "1195">
			<coords>4.734125e-07, -1.608744e-07, 1.574037e-06</coords>
		</node>
		<node idx = "1196">
			<coords>5.27282e-08, 3.983344e-07, 1.619356e-06</coords>
		</node>
		<node idx = "1197">
			<coords>1.132305e-07, 2.762667e-07, 1.675461e-06</coords>
		</node>
		<node idx = "1198">
			<coords>1.903392e-07, 3.552905e-07, 1.675624e-06</coords>
		</node>
		<node idx = "1199">
			<coords>6.78477e-08, 4.953753e-07, 1.508051e-06</coords>
		</node>
		<node idx = "1200">
			<coords>3.535534e-07, 3.535534e-07, 1.662019e-06</coords>
		</node>
		<node idx = "1201">
			<coords>2.296473e-07, 4.44142e-07, 1.640023e-06</coords>
		</node>
		<node idx = "1202">
			<coords>1.259142e-07, 4.838859e-07, 1.568539e-06</coords>
		</node>
		<node idx = "1203">
			<coords>-2.681941e-08, 2.573355e-07, 1.546771e-06</coords>
		</node>
		<node idx = "1204">
			<coords>7.98343e-08, 2.268996e-07, 1.589579e-06</coords>
		</node>
		<node idx = "1205">
			<coords>2.290634e-07, 2.854408e-07, 1.573026e-06</coords>
		</node>
		<node idx = "1206">
			<coords>-4.251595e-09, 4.135775e-07, 1.494418e-06</coords>
		</node>
		<node idx = "1207">
			<coords>-9.098153e-08, 4.916527e-07, 1.464061e-06</coords>
		</node>
		<node idx = "1208">
			<coords>-3.724956e-07, -8.79275e-08, 1.527432e-06</coords>
		</node>
		<node idx = "1209">
			<coords>-2.417914e-07, 8.740698e-08, 1.514877e-06</coords>
		</node>
		<node idx = "1210">
			<coords>-3.81652e-07, 1.385355e-07, 1.533995e-06</coords>
		</node>
		<node idx = "1211">
			<coords>-2.908792e-07, 2.167209e-07, 1.460993e-06</coords>
		</node>
		<node idx = "1212">
			<coords>-1.747744e-07, 2.783378e-07, 1.50296e-06</coords>
		</node>
		<node idx = "1213">
			<coords>-2.328028e-07, 3.507863e-07, 1.453706e-06</coords>
		</node>
		<node idx = "1214">
			<coords>-3.535534e-07, 3.535534e-07, 1.486056e-06</coords>
		</node>
		<node idx = "1215">
			<coords>-4.184978e-07, -2.736049e-07, 1.442066e-06</coords>
		</node>
		<node idx = "1216">
			<coords>-2.445964e-07, -3.235022e-07, 1.571748e-06</coords>
		</node>
		<node idx = "1217">
			<coords>6.881181e-08, -3.382945e-07, 1.612529e-06</coords>
		</node>
		<node idx = "1218">
			<coords>0.0, -5e-07, 1.75e-06</coords>
		</node>
		<node idx = "1219">
			<coords>2.710836e-08, -4.014919e-07, 1.699367e-06</coords>
		</node>
		<node idx = "1220">
			<coords>1.142526e-07, -4.867714e-07, 1.706009e-06</coords>
		</node>
		<node idx = "1221">
			<coords>1.492362e-07, -4.772091e-07, 1.596033e-06</coords>
		</node>
		<node idx = "1222">
			<coords>-9.098153e-08, -4.916527e-07, 1.640023e-06</coords>
		</node>
		<node idx = "1223">
			<coords>-1.608744e-07, -4.734125e-07, 1.574037e-06</coords>
		</node>
		<node idx = "1224">
			<coords>-2.736049e-07, -4.184978e-07, 1.486056e-06</coords>
		</node>
		<node idx = "1225">
			<coords>7.491226e-08, -1.676094e-07, 1.553053e-06</coords>
		</node>
		<node idx = "1226">
			<coords>2.957236e-08, -5.112391e-08, 1.513055e-06</coords>
		</node>
		<node idx = "1227">
			<coords>-8.948639e-08, -2.500371e-07, 1.578859e-06</coords>
		</node>
		<node idx = "1228">
			<coords>-1.72934e-07, -1.793085e-07, 1.508608e-06</coords>
		</node>
		<node idx = "1229">
			<coords>-2.849812e-07, -2.764902e-07, 1.468118e-06</coords>
		</node>
		<node idx = "1230">
			<coords>1.825651e-07, -3.005995e-07, 1.523247e-06</coords>
		</node>
		<node idx = "1231">
			<coords>1.609474e-07, -4.042145e-07, 1.536799e-06</coords>
		</node>
		<node idx = "1232">
			<coords>1.658095e-07, -2.280278e-07, 1.460206e-06</coords>
		</node>
		<node idx = "1233">
			<coords>-9.15026e-08, -3.620499e-07, 1.601532e-06</coords>
		</node>
		<node idx = "1234">
			<coords>1.380857e-08, -2.987356e-07, 1.498165e-06</coords>
		</node>
		<node idx = "1235">
			<coords>9.428824e-08, -3.561868e-07, 1.475226e-06</coords>
		</node>
		<node idx = "1236">
			<coords>1.840474e-07, -4.648942e-07, 1.486056e-06</coords>
		</node>
		<node idx = "1237">
			<coords>-3.535534e-07, -3.535534e-07, 1.398075e-06</coords>
		</node>
		<node idx = "1238">
			<coords>1.65403e-07, 1.538225e-07, 1.535052e-06</coords>
		</node>
		<node idx = "1239">
			<coords>3.280666e-07, 1.75522e-07, 1.545779e-06</coords>
		</node>
		<node idx = "1240">
			<coords>4.838859e-07, 1.259142e-07, 1.568539e-06</coords>
		</node>
		<node idx = "1241">
			<coords>4.184978e-07, 2.736049e-07, 1.486056e-06</coords>
		</node>
		<node idx = "1242">
			<coords>4.184978e-07, -2.736049e-07, 1.486056e-06</coords>
		</node>
		<node idx = "1243">
			<coords>2.736049e-07, -4.184978e-07, 1.442066e-06</coords>
		</node>
		<node idx = "1244">
			<coords>3.535534e-07, -3.535534e-07, 1.398075e-06</coords>
		</node>
		<node idx = "1245">
			<coords>-3.575956e-07, 9.092573e-09, 1.485698e-06</coords>
		</node>
		<node idx = "1246">
			<coords>-5e-07, 0.0, 1.574037e-06</coords>
		</node>
		<node idx = "1247">
			<coords>-4.916527e-07, 9.098153e-08, 1.508051e-06</coords>
		</node>
		<node idx = "1248">
			<coords>-4.916527e-07, -9.098153e-08, 1.442066e-06</coords>
		</node>
		<node idx = "1249">
			<coords>-4.648942e-07, 1.840474e-07, 1.442066e-06</coords>
		</node>
		<node idx = "1250">
			<coords>-4.916527e-07, 9.098153e-08, 1.42007e-06</coords>
		</node>
		<node idx = "1251">
			<coords>-3.595804e-07, -1.719915e-07, 1.410329e-06</coords>
		</node>
		<node idx = "1252">
			<coords>-3.183314e-07, -2.616912e-07, 1.33914e-06</coords>
		</node>
		<node idx = "1253">
			<coords>-4.806995e-07, -1.375791e-07, 1.354084e-06</coords>
		</node>
		<node idx = "1254">
			<coords>-1.994702e-07, -1.999727e-07, 1.398625e-06</coords>
		</node>
		<node idx = "1255">
			<coords>-2.641065e-07, -1.078714e-07, 1.450318e-06</coords>
		</node>
		<node idx = "1256">
			<coords>-6.904641e-08, -1.222933e-07, 1.458962e-06</coords>
		</node>
		<node idx = "1257">
			<coords>-1.653477e-07, -7.947213e-08, 1.399e-06</coords>
		</node>
		<node idx = "1258">
			<coords>-2.349732e-07, 1.287807e-08, 1.400635e-06</coords>
		</node>
		<node idx = "1259">
			<coords>1.974496e-08, -7.143293e-09, 1.410286e-06</coords>
		</node>
		<node idx = "1260">
			<coords>-1.410109e-08, 1.071043e-07, 1.457994e-06</coords>
		</node>
		<node idx = "1261">
			<coords>-1.156942e-07, 3.580483e-07, 1.434238e-06</coords>
		</node>
		<node idx = "1262">
			<coords>-1.259374e-07, 4.461139e-08, 1.405342e-06</coords>
		</node>
		<node idx = "1263">
			<coords>-2.030002e-07, 1.485716e-07, 1.407911e-06</coords>
		</node>
		<node idx = "1264">
			<coords>5.81455e-08, 1.751463e-07, 1.459973e-06</coords>
		</node>
		<node idx = "1265">
			<coords>-7.613841e-08, 2.039668e-07, 1.396547e-06</coords>
		</node>
		<node idx = "1266">
			<coords>-1.566952e-07, 3.855064e-07, 1.330814e-06</coords>
		</node>
		<node idx = "1267">
			<coords>-1.375791e-07, 4.806995e-07, 1.354084e-06</coords>
		</node>
		<node idx = "1268">
			<coords>-4.184978e-07, 2.736049e-07, 1.310094e-06</coords>
		</node>
		<node idx = "1269">
			<coords>-2.736049e-07, 4.184978e-07, 1.310094e-06</coords>
		</node>
		<node idx = "1270">
			<coords>0.0, 5e-07, 1.398075e-06</coords>
		</node>
		<node idx = "1271">
			<coords>-6.78477e-08, 4.953753e-07, 1.288098e-06</coords>
		</node>
		<node idx = "1272">
			<coords>3.808922e-07, -5.862946e-08, 1.543176e-06</coords>
		</node>
		<node idx = "1273">
			<coords>3.482238e-07, -1.484255e-07, 1.482003e-06</coords>
		</node>
		<node idx = "1274">
			<coords>1.406384e-07, -7.204274e-08, 1.442066e-06</coords>
		</node>
		<node idx = "1275">
			<coords>1.385547e-07, 6.871739e-08, 1.40422e-06</coords>
		</node>
		<node idx = "1276">
			<coords>2.499955e-07, -1.136732e-07, 1.427341e-06</coords>
		</node>
		<node idx = "1277">
			<coords>2.658592e-07, 2.943653e-08, 1.464739e-06</coords>
		</node>
		<node idx = "1278">
			<coords>3.981227e-07, 4.465856e-08, 1.498065e-06</coords>
		</node>
		<node idx = "1279">
			<coords>5e-07, 0.0, 1.574037e-06</coords>
		</node>
		<node idx = "1280">
			<coords>4.953753e-07, -6.78477e-08, 1.508051e-06</coords>
		</node>
		<node idx = "1281">
			<coords>4.953753e-07, 6.78477e-08, 1.508051e-06</coords>
		</node>
		<node idx = "1282">
			<coords>2.967823e-07, -2.438172e-07, 1.424027e-06</coords>
		</node>
		<node idx = "1283">
			<coords>4.806995e-07, -1.375791e-07, 1.442066e-06</coords>
		</node>
		<node idx = "1284">
			<coords>1.293674e-07, 3.56744e-07, 1.529032e-06</coords>
		</node>
		<node idx = "1285">
			<coords>2.62474e-08, 3.10884e-07, 1.420527e-06</coords>
		</node>
		<node idx = "1286">
			<coords>1.375791e-07, 4.806995e-07, 1.442066e-06</coords>
		</node>
		<node idx = "1287">
			<coords>2.736049e-07, 4.184978e-07, 1.486056e-06</coords>
		</node>
		<node idx = "1288">
			<coords>2.703677e-07, 2.742628e-07, 1.442375e-06</coords>
		</node>
		<node idx = "1289">
			<coords>1.438424e-07, 2.439027e-07, 1.451846e-06</coords>
		</node>
		<node idx = "1290">
			<coords>1.80659e-09, 4.007304e-07, 1.329869e-06</coords>
		</node>
		<node idx = "1291">
			<coords>1.485814e-07, 1.75216e-07, 1.382047e-06</coords>
		</node>
		<node idx = "1292">
			<coords>-3.311177e-07, -3.510585e-08, 1.389827e-06</coords>
		</node>
		<node idx = "1293">
			<coords>-3.414356e-07, 1.182298e-07, 1.362961e-06</coords>
		</node>
		<node idx = "1294">
			<coords>-2.318179e-07, 2.674473e-07, 1.34968e-06</coords>
		</node>
		<node idx = "1295">
			<coords>-4.184978e-07, -2.736049e-07, 1.310094e-06</coords>
		</node>
		<node idx = "1296">
			<coords>-1.519843e-07, -1.386755e-07, 1.325817e-06</coords>
		</node>
		<node idx = "1297">
			<coords>-1.484554e-07, -3.558742e-07, 1.471383e-06</coords>
		</node>
		<node idx = "1298">
			<coords>0.0, -5e-07, 1.574037e-06</coords>
		</node>
		<node idx = "1299">
			<coords>9.098153e-08, -4.916527e-07, 1.442066e-06</coords>
		</node>
		<node idx = "1300">
			<coords>-6.78477e-08, -4.953753e-07, 1.508051e-06</coords>
		</node>
		<node idx = "1301">
			<coords>-1.375791e-07, -4.806995e-07, 1.442066e-06</coords>
		</node>
		<node idx = "1302">
			<coords>-2.736049e-07, -4.184978e-07, 1.354084e-06</coords>
		</node>
		<node idx = "1303">
			<coords>-2.004573e-07, -2.196392e-07, 1.27009e-06</coords>
		</node>
		<node idx = "1304">
			<coords>4.841698e-08, -1.597405e-07, 1.406885e-06</coords>
		</node>
		<node idx = "1305">
			<coords>-7.605521e-08, -2.539997e-07, 1.381193e-06</coords>
		</node>
		<node idx = "1306">
			<coords>-1.967669e-07, -3.21065e-07, 1.321788e-06</coords>
		</node>
		<node idx = "1307">
			<coords>1.895098e-07, -1.784768e-07, 1.320948e-06</coords>
		</node>
		<node idx = "1308">
			<coords>2.44178e-07, -3.072197e-07, 1.344276e-06</coords>
		</node>
		<node idx = "1309">
			<coords>1.593668e-07, -3.863126e-07, 1.415373e-06</coords>
		</node>
		<node idx = "1310">
			<coords>8.838835e-08, -3.383883e-07, 1.370581e-06</coords>
		</node>
		<node idx = "1311">
			<coords>7.013127e-09, -4.102703e-07, 1.416513e-06</coords>
		</node>
		<node idx = "1312">
			<coords>1.375791e-07, -4.806995e-07, 1.354084e-06</coords>
		</node>
		<node idx = "1313">
			<coords>-3.535534e-07, -3.535534e-07, 1.266103e-06</coords>
		</node>
		<node idx = "1314">
			<coords>9.098153e-08, 4.916527e-07, 1.266103e-06</coords>
		</node>
		<node idx = "1315">
			<coords>2.454826e-07, 1.454178e-07, 1.392352e-06</coords>
		</node>
		<node idx = "1316">
			<coords>3.629846e-07, 1.528719e-07, 1.40976e-06</coords>
		</node>
		<node idx = "1317">
			<coords>4.806995e-07, 1.375791e-07, 1.442066e-06</coords>
		</node>
		<node idx = "1318">
			<coords>2.736049e-07, 4.184978e-07, 1.354084e-06</coords>
		</node>
		<node idx = "1319">
			<coords>4.184978e-07, 2.736049e-07, 1.354084e-06</coords>
		</node>
		<node idx = "1320">
			<coords>3.535534e-07, 3.535534e-07, 1.398075e-06</coords>
		</node>
		<node idx = "1321">
			<coords>1.840474e-07, 4.648942e-07, 1.310094e-06</coords>
		</node>
		<node idx = "1322">
			<coords>4.184978e-07, -2.736049e-07, 1.354084e-06</coords>
		</node>
		<node idx = "1323">
			<coords>2.736049e-07, -4.184978e-07, 1.310094e-06</coords>
		</node>
		<node idx = "1324">
			<coords>3.535534e-07, -3.535534e-07, 1.266103e-06</coords>
		</node>
		<node idx = "1325">
			<coords>-5e-07, 0.0, 1.398075e-06</coords>
		</node>
		<node idx = "1326">
			<coords>-4.953753e-07, 6.78477e-08, 1.332089e-06</coords>
		</node>
		<node idx = "1327">
			<coords>-4.806995e-07, 1.375791e-07, 1.266103e-06</coords>
		</node>
		<node idx = "1328">
			<coords>-4.953753e-07, -6.78477e-08, 1.288098e-06</coords>
		</node>
		<node idx = "1329">
			<coords>-3.236752e-07, -2.600326e-07, 1.206991e-06</coords>
		</node>
		<node idx = "1330">
			<coords>-2.937969e-07, -1.665119e-07, 1.27985e-06</coords>
		</node>
		<node idx = "1331">
			<coords>-3.960154e-07, -1.367642e-07, 1.278196e-06</coords>
		</node>
		<node idx = "1332">
			<coords>-4.734125e-07, -1.608744e-07, 1.222112e-06</coords>
		</node>
		<node idx = "1333">
			<coords>-2.424842e-07, -5.588682e-08, 1.309384e-06</coords>
		</node>
		<node idx = "1334">
			<coords>-4.96695e-08, -8.73194e-08, 1.319045e-06</coords>
		</node>
		<node idx = "1335">
			<coords>-1.476695e-07, -1.632143e-08, 1.29163e-06</coords>
		</node>
		<node idx = "1336">
			<coords>5.540631e-08, 1.301644e-07, 1.343724e-06</coords>
		</node>
		<node idx = "1337">
			<coords>1.948447e-07, -4.954538e-08, 1.305602e-06</coords>
		</node>
		<node idx = "1338">
			<coords>7.89364e-08, 2.1043e-08, 1.301845e-06</coords>
		</node>
		<node idx = "1339">
			<coords>7.765808e-08, -8.826407e-08, 1.293853e-06</coords>
		</node>
		<node idx = "1340">
			<coords>2.103872e-07, 9.313528e-08, 1.286574e-06</coords>
		</node>
		<node idx = "1341">
			<coords>-2.30227e-07, 8.425638e-08, 1.276484e-06</coords>
		</node>
		<node idx = "1342">
			<coords>-6.018625e-08, 7.905058e-08, 1.300292e-06</coords>
		</node>
		<node idx = "1343">
			<coords>-1.211419e-07, 2.899941e-07, 1.306592e-06</coords>
		</node>
		<node idx = "1344">
			<coords>-1.722352e-07, 1.781845e-07, 1.292937e-06</coords>
		</node>
		<node idx = "1345">
			<coords>3.648598e-08, 2.588453e-07, 1.312836e-06</coords>
		</node>
		<node idx = "1346">
			<coords>-5.487713e-08, 2.083741e-07, 1.261175e-06</coords>
		</node>
		<node idx = "1347">
			<coords>-3.35148e-07, 2.108661e-07, 1.228308e-06</coords>
		</node>
		<node idx = "1348">
			<coords>-4.184978e-07, 2.736049e-07, 1.178122e-06</coords>
		</node>
		<node idx = "1349">
			<coords>-4.648942e-07, 1.840474e-07, 1.134131e-06</coords>
		</node>
		<node idx = "1350">
			<coords>-7.898321e-08, 3.4749e-07, 1.237068e-06</coords>
		</node>
		<node idx = "1351">
			<coords>-2.344659e-07, 3.41749e-07, 1.246472e-06</coords>
		</node>
		<node idx = "1352">
			<coords>-1.608744e-07, 4.734125e-07, 1.244108e-06</coords>
		</node>
		<node idx = "1353">
			<coords>-3.535534e-07, 3.535534e-07, 1.222112e-06</coords>
		</node>
		<node idx = "1354">
			<coords>-2.736049e-07, 4.184978e-07, 1.178122e-06</coords>
		</node>
		<node idx = "1355">
			<coords>-3.645026e-09, 3.995417e-07, 1.201633e-06</coords>
		</node>
		<node idx = "1356">
			<coords>0.0, 5e-07, 1.222112e-06</coords>
		</node>
		<node idx = "1357">
			<coords>3.528991e-07, -8.657919e-08, 1.365994e-06</coords>
		</node>
		<node idx = "1358">
			<coords>2.669539e-07, 4.833927e-09, 1.330301e-06</coords>
		</node>
		<node idx = "1359">
			<coords>2.561244e-07, 1.353434e-08, 1.221171e-06</coords>
		</node>
		<node idx = "1360">
			<coords>3.791739e-07, 6.43352e-08, 1.345985e-06</coords>
		</node>
		<node idx = "1361">
			<coords>5e-07, 0.0, 1.398075e-06</coords>
		</node>
		<node idx = "1362">
			<coords>4.916527e-07, -9.098153e-08, 1.266103e-06</coords>
		</node>
		<node idx = "1363">
			<coords>3.535001e-07, -1.967323e-07, 1.259739e-06</coords>
		</node>
		<node idx = "1364">
			<coords>4.648942e-07, -1.840474e-07, 1.310094e-06</coords>
		</node>
		<node idx = "1365">
			<coords>4.916527e-07, 9.098153e-08, 1.266103e-06</coords>
		</node>
		<node idx = "1366">
			<coords>1.626467e-07, 3.332548e-07, 1.350659e-06</coords>
		</node>
		<node idx = "1367">
			<coords>2.643606e-07, 2.619055e-07, 1.326967e-06</coords>
		</node>
		<node idx = "1368">
			<coords>1.082671e-07, 3.46104e-07, 1.231696e-06</coords>
		</node>
		<node idx = "1369">
			<coords>1.689909e-07, 2.064563e-07, 1.272397e-06</coords>
		</node>
		<node idx = "1370">
			<coords>-1.031832e-07, 4.042437e-07, 1.15136e-06</coords>
		</node>
		<node idx = "1371">
			<coords>-1.455426e-07, -9.806478e-08, 1.22051e-06</coords>
		</node>
		<node idx = "1372">
			<coords>-3.768605e-07, -1.582068e-08, 1.250547e-06</coords>
		</node>
		<node idx = "1373">
			<coords>-3.764132e-07, 1.037804e-07, 1.187231e-06</coords>
		</node>
		<node idx = "1374">
			<coords>-2.496053e-07, 2.207364e-07, 1.179315e-06</coords>
		</node>
		<node idx = "1375">
			<coords>-2.56974e-07, -1.216475e-07, 1.157983e-06</coords>
		</node>
		<node idx = "1376">
			<coords>1.540518e-07, -1.316494e-07, 1.186821e-06</coords>
		</node>
		<node idx = "1377">
			<coords>2.691951e-07, -9.572212e-08, 1.211038e-06</coords>
		</node>
		<node idx = "1378">
			<coords>2.595831e-07, -2.643346e-07, 1.189908e-06</coords>
		</node>
		<node idx = "1379">
			<coords>-4.253585e-07, -2.628121e-07, 1.178122e-06</coords>
		</node>
		<node idx = "1380">
			<coords>-9.269497e-08, -2.286766e-07, 1.261229e-06</coords>
		</node>
		<node idx = "1381">
			<coords>1.213695e-09, -1.289824e-07, 1.208088e-06</coords>
		</node>
		<node idx = "1382">
			<coords>-6.557705e-08, -4.161685e-07, 1.333022e-06</coords>
		</node>
		<node idx = "1383">
			<coords>0.0, -5e-07, 1.398075e-06</coords>
		</node>
		<node idx = "1384">
			<coords>-1.778697e-07, -2.341893e-07, 1.142125e-06</coords>
		</node>
		<node idx = "1385">
			<coords>-9.098153e-08, -4.916527e-07, 1.266103e-06</coords>
		</node>
		<node idx = "1386">
			<coords>-2.736049e-07, -4.184978e-07, 1.222112e-06</coords>
		</node>
		<node idx = "1387">
			<coords>-2.43021e-07, -3.304653e-07, 1.124678e-06</coords>
		</node>
		<node idx = "1388">
			<coords>-1.840474e-07, -4.648942e-07, 1.310094e-06</coords>
		</node>
		<node idx = "1389">
			<coords>4.624837e-08, -1.431219e-07, 1.119219e-06</coords>
		</node>
		<node idx = "1390">
			<coords>-1.427411e-07, -3.551809e-07, 1.211456e-06</coords>
		</node>
		<node idx = "1391">
			<coords>3.738023e-08, -2.310865e-07, 1.247022e-06</coords>
		</node>
		<node idx = "1392">
			<coords>-3.610087e-08, -3.572554e-07, 1.269852e-06</coords>
		</node>
		<node idx = "1393">
			<coords>1.306479e-07, -2.73301e-07, 1.2008e-06</coords>
		</node>
		<node idx = "1394">
			<coords>1.645064e-07, -3.852208e-07, 1.235281e-06</coords>
		</node>
		<node idx = "1395">
			<coords>6.336152e-08, -4.05264e-07, 1.266186e-06</coords>
		</node>
		<node idx = "1396">
			<coords>6.78477e-08, -4.953753e-07, 1.288098e-06</coords>
		</node>
		<node idx = "1397">
			<coords>1.608744e-07, -4.734125e-07, 1.222112e-06</coords>
		</node>
		<node idx = "1398">
			<coords>-3.535534e-07, -3.535534e-07, 1.134131e-06</coords>
		</node>
		<node idx = "1399">
			<coords>9.098153e-08, 4.916527e-07, 1.167124e-06</coords>
		</node>
		<node idx = "1400">
			<coords>3.076205e-07, 1.774013e-07, 1.250827e-06</coords>
		</node>
		<node idx = "1401">
			<coords>4.648942e-07, 1.840474e-07, 1.310094e-06</coords>
		</node>
		<node idx = "1402">
			<coords>2.736049e-07, 4.184978e-07, 1.222112e-06</coords>
		</node>
		<node idx = "1403">
			<coords>4.184978e-07, 2.736049e-07, 1.222112e-06</coords>
		</node>
		<node idx = "1404">
			<coords>1.840474e-07, 4.648942e-07, 1.112136e-06</coords>
		</node>
		<node idx = "1405">
			<coords>4.184978e-07, -2.736049e-07, 1.222112e-06</coords>
		</node>
		<node idx = "1406">
			<coords>1.93593e-07, -3.339463e-07, 1.108451e-06</coords>
		</node>
		<node idx = "1407">
			<coords>2.628121e-07, -4.253585e-07, 1.178122e-06</coords>
		</node>
		<node idx = "1408">
			<coords>3.749715e-07, 9.439979e-08, 1.219078e-06</coords>
		</node>
		<node idx = "1409">
			<coords>2.872656e-07, 7.419414e-08, 1.165834e-06</coords>
		</node>
		<node idx = "1410">
			<coords>2.479962e-07, -1.958659e-08, 1.121865e-06</coords>
		</node>
		<node idx = "1411">
			<coords>3.533689e-07, -1.833546e-07, 1.134289e-06</coords>
		</node>
		<node idx = "1412">
			<coords>3.535534e-07, -3.535534e-07, 1.134131e-06</coords>
		</node>
		<node idx = "1413">
			<coords>-5e-07, 0.0, 1.222112e-06</coords>
		</node>
		<node idx = "1414">
			<coords>-4.916527e-07, 9.098153e-08, 1.178122e-06</coords>
		</node>
		<node idx = "1415">
			<coords>-4.916527e-07, -9.098153e-08, 1.156126e-06</coords>
		</node>
		<node idx = "1416">
			<coords>-3.174356e-07, -1.846511e-07, 1.090323e-06</coords>
		</node>
		<node idx = "1417">
			<coords>-3.878161e-07, -1.387101e-07, 1.151572e-06</coords>
		</node>
		<node idx = "1418">
			<coords>-4.648942e-07, -1.840474e-07, 1.09014e-06</coords>
		</node>
		<node idx = "1419">
			<coords>-3.008814e-07, 2.703249e-07, 1.094684e-06</coords>
		</node>
		<node idx = "1420">
			<coords>-4.184978e-07, 2.736049e-07, 1.04615e-06</coords>
		</node>
		<node idx = "1421">
			<coords>-2.264445e-07, 3.201069e-08, 1.161639e-06</coords>
		</node>
		<node idx = "1422">
			<coords>-1.225318e-07, 3.220771e-08, 1.19206e-06</coords>
		</node>
		<node idx = "1423">
			<coords>-1.273702e-08, -5.257056e-09, 1.182666e-06</coords>
		</node>
		<node idx = "1424">
			<coords>5.966714e-08, 1.392943e-07, 1.213688e-06</coords>
		</node>
		<node idx = "1425">
			<coords>1.337793e-07, -1.643365e-08, 1.196757e-06</coords>
		</node>
		<node idx = "1426">
			<coords>1.978307e-07, 9.490974e-08, 1.1645e-06</coords>
		</node>
		<node idx = "1427">
			<coords>-1.032371e-07, 1.567155e-07, 1.165534e-06</coords>
		</node>
		<node idx = "1428">
			<coords>-1.220667e-07, 2.772801e-07, 1.162818e-06</coords>
		</node>
		<node idx = "1429">
			<coords>5.222364e-09, 2.502394e-07, 1.154996e-06</coords>
		</node>
		<node idx = "1430">
			<coords>-3.609713e-07, 1.644702e-07, 1.082699e-06</coords>
		</node>
		<node idx = "1431">
			<coords>-4.772091e-07, 1.492362e-07, 1.024154e-06</coords>
		</node>
		<node idx = "1432">
			<coords>7.9826e-08, 3.654056e-07, 1.101089e-06</coords>
		</node>
		<node idx = "1433">
			<coords>-3.125484e-08, 3.432765e-07, 1.101646e-06</coords>
		</node>
		<node idx = "1434">
			<coords>-1.999131e-07, 3.421533e-07, 1.103233e-06</coords>
		</node>
		<node idx = "1435">
			<coords>-1.840474e-07, 4.648942e-07, 1.134131e-06</coords>
		</node>
		<node idx = "1436">
			<coords>-9.098153e-08, 4.916527e-07, 1.09014e-06</coords>
		</node>
		<node idx = "1437">
			<coords>-2.736049e-07, 4.184978e-07, 1.04615e-06</coords>
		</node>
		<node idx = "1438">
			<coords>0.0, 5e-07, 1.04615e-06</coords>
		</node>
		<node idx = "1439">
			<coords>3.459951e-07, -8.885626e-08, 1.098383e-06</coords>
		</node>
		<node idx = "1440">
			<coords>3.8212e-07, -3.617736e-08, 1.197292e-06</coords>
		</node>
		<node idx = "1441">
			<coords>5e-07, 0.0, 1.222112e-06</coords>
		</node>
		<node idx = "1442">
			<coords>4.916527e-07, -9.098153e-08, 1.167124e-06</coords>
		</node>
		<node idx = "1443">
			<coords>4.648942e-07, -1.840474e-07, 1.112136e-06</coords>
		</node>
		<node idx = "1444">
			<coords>4.916527e-07, 9.098153e-08, 1.167124e-06</coords>
		</node>
		<node idx = "1445">
			<coords>2.323267e-07, 3.074544e-07, 1.168731e-06</coords>
		</node>
		<node idx = "1446">
			<coords>1.57349e-07, 2.192543e-07, 1.123792e-06</coords>
		</node>
		<node idx = "1447">
			<coords>-1.164785e-07, 3.693524e-07, 1.035884e-06</coords>
		</node>
		<node idx = "1448">
			<coords>-1.812797e-07, 2.16551e-07, 1.023764e-06</coords>
		</node>
		<node idx = "1449">
			<coords>-8.465471e-08, -1.264446e-07, 1.115194e-06</coords>
		</node>
		<node idx = "1450">
			<coords>-1.183961e-07, -2.313911e-08, 1.088336e-06</coords>
		</node>
		<node idx = "1451">
			<coords>5.578615e-09, -2.566258e-08, 1.054466e-06</coords>
		</node>
		<node idx = "1452">
			<coords>-3.636838e-07, -7.05825e-09, 1.08088e-06</coords>
		</node>
		<node idx = "1453">
			<coords>-2.249106e-07, 9.806391e-08, 1.03039e-06</coords>
		</node>
		<node idx = "1454">
			<coords>1.354031e-07, -4.214741e-08, 1.072852e-06</coords>
		</node>
		<node idx = "1455">
			<coords>3.348778e-08, -1.182512e-07, 1.006413e-06</coords>
		</node>
		<node idx = "1456">
			<coords>-2.231988e-07, -9.745123e-08, 1.031868e-06</coords>
		</node>
		<node idx = "1457">
			<coords>1.71925e-07, -1.848602e-07, 1.036905e-06</coords>
		</node>
		<node idx = "1458">
			<coords>2.57896e-07, -1.326342e-07, 1.072162e-06</coords>
		</node>
		<node idx = "1459">
			<coords>2.779418e-07, -2.641827e-07, 1.03268e-06</coords>
		</node>
		<node idx = "1460">
			<coords>-2.563198e-07, -2.528487e-07, 1.01437e-06</coords>
		</node>
		<node idx = "1461">
			<coords>-4.184978e-07, -2.736049e-07, 1.024154e-06</coords>
		</node>
		<node idx = "1462">
			<coords>-4.553974e-08, -2.625355e-07, 1.145085e-06</coords>
		</node>
		<node idx = "1463">
			<coords>0.0, -5e-07, 1.222112e-06</coords>
		</node>
		<node idx = "1464">
			<coords>-9.202368e-08, -2.324471e-07, 1.029653e-06</coords>
		</node>
		<node idx = "1465">
			<coords>-2.736049e-07, -4.184978e-07, 1.035152e-06</coords>
		</node>
		<node idx = "1466">
			<coords>-1.365247e-07, -3.58069e-07, 1.061825e-06</coords>
		</node>
		<node idx = "1467">
			<coords>-9.098153e-08, -4.916527e-07, 1.167124e-06</coords>
		</node>
		<node idx = "1468">
			<coords>-1.840474e-07, -4.648942e-07, 1.112136e-06</coords>
		</node>
		<node idx = "1469">
			<coords>5.839954e-08, -2.708083e-07, 1.044635e-06</coords>
		</node>
		<node idx = "1470">
			<coords>4.047338e-08, -3.834997e-07, 1.138228e-06</coords>
		</node>
		<node idx = "1471">
			<coords>1.462088e-07, -3.513321e-07, 1.009281e-06</coords>
		</node>
		<node idx = "1472">
			<coords>1.840474e-07, -4.648942e-07, 1.09014e-06</coords>
		</node>
		<node idx = "1473">
			<coords>9.098153e-08, -4.916527e-07, 1.156126e-06</coords>
		</node>
		<node idx = "1474">
			<coords>-3.535534e-07, -3.535534e-07, 9.581685e-07</coords>
		</node>
		<node idx = "1475">
			<coords>9.098153e-08, 4.916527e-07, 9.801638e-07</coords>
		</node>
		<node idx = "1476">
			<coords>3.535534e-07, 3.535534e-07, 1.134131e-06</coords>
		</node>
		<node idx = "1477">
			<coords>3.031747e-07, 1.875228e-07, 1.112933e-06</coords>
		</node>
		<node idx = "1478">
			<coords>2.255177e-07, 9.302418e-08, 1.045549e-06</coords>
		</node>
		<node idx = "1479">
			<coords>4.648942e-07, 1.840474e-07, 1.112136e-06</coords>
		</node>
		<node idx = "1480">
			<coords>1.47864e-07, 3.279484e-07, 1.006221e-06</coords>
		</node>
		<node idx = "1481">
			<coords>2.736049e-07, 4.184978e-07, 1.035152e-06</coords>
		</node>
		<node idx = "1482">
			<coords>4.184978e-07, 2.736049e-07, 1.035152e-06</coords>
		</node>
		<node idx = "1483">
			<coords>1.840474e-07, 4.648942e-07, 9.141778e-07</coords>
		</node>
		<node idx = "1484">
			<coords>4.184978e-07, -2.736049e-07, 1.035152e-06</coords>
		</node>
		<node idx = "1485">
			<coords>2.736049e-07, -4.184978e-07, 1.024154e-06</coords>
		</node>
		<node idx = "1486">
			<coords>2.206171e-07, -3.114978e-07, 9.38192e-07</coords>
		</node>
		<node idx = "1487">
			<coords>3.625757e-07, 4.171508e-08, 1.05155e-06</coords>
		</node>
		<node idx = "1488">
			<coords>2.396221e-07, -5.12986e-08, 9.972477e-07</coords>
		</node>
		<node idx = "1489">
			<coords>3.342147e-07, -1.338791e-07, 1.007658e-06</coords>
		</node>
		<node idx = "1490">
			<coords>3.535534e-07, -3.535534e-07, 9.581685e-07</coords>
		</node>
		<node idx = "1491">
			<coords>-5e-07, 0.0, 1.04615e-06</coords>
		</node>
		<node idx = "1492">
			<coords>-4.916527e-07, -9.098153e-08, 9.801638e-07</coords>
		</node>
		<node idx = "1493">
			<coords>-4.867714e-07, 1.142526e-07, 9.141778e-07</coords>
		</node>
		<node idx = "1494">
			<coords>-3.609962e-07, -1.397036e-07, 9.832659e-07</coords>
		</node>
		<node idx = "1495">
			<coords>-4.648942e-07, -1.840474e-07, 9.141778e-07</coords>
		</node>
		<node idx = "1496">
			<coords>-2.723042e-07, 1.713804e-07, 9.180799e-07</coords>
		</node>
		<node idx = "1497">
			<coords>-2.647432e-07, 3.09929e-07, 9.679533e-07</coords>
		</node>
		<node idx = "1498">
			<coords>-3.535534e-07, 3.535534e-07, 9.581685e-07</coords>
		</node>
		<node idx = "1499">
			<coords>-3.412903e-07, 2.213461e-07, 9.445815e-07</coords>
		</node>
		<node idx = "1500">
			<coords>-4.44142e-07, 2.296473e-07, 9.581685e-07</coords>
		</node>
		<node idx = "1501">
			<coords>-4.601704e-07, 1.955587e-07, 8.481919e-07</coords>
		</node>
		<node idx = "1502">
			<coords>-6.039244e-08, 9.800106e-08, 1.070881e-06</coords>
		</node>
		<node idx = "1503">
			<coords>8.834626e-08, 1.116015e-07, 1.061229e-06</coords>
		</node>
		<node idx = "1504">
			<coords>-6.385444e-08, 2.453431e-07, 1.019713e-06</coords>
		</node>
		<node idx = "1505">
			<coords>4.91134e-08, 2.452609e-07, 1.043525e-06</coords>
		</node>
		<node idx = "1506">
			<coords>1.407176e-07, 1.89399e-07, 1.012081e-06</coords>
		</node>
		<node idx = "1507">
			<coords>-3.787729e-07, 8.894768e-08, 9.398744e-07</coords>
		</node>
		<node idx = "1508">
			<coords>-4.198954e-07, -4.991419e-08, 9.18571e-07</coords>
		</node>
		<node idx = "1509">
			<coords>-3.912437e-07, 1.340072e-07, 8.456774e-07</coords>
		</node>
		<node idx = "1510">
			<coords>-1.869538e-07, 2.738306e-07, 9.046329e-07</coords>
		</node>
		<node idx = "1511">
			<coords>1.580086e-08, 3.689505e-07, 9.82371e-07</coords>
		</node>
		<node idx = "1512">
			<coords>-1.840474e-07, 4.648942e-07, 9.581685e-07</coords>
		</node>
		<node idx = "1513">
			<coords>-9.098153e-08, 4.916527e-07, 1.002159e-06</coords>
		</node>
		<node idx = "1514">
			<coords>-2.736049e-07, 4.184978e-07, 8.701872e-07</coords>
		</node>
		<node idx = "1515">
			<coords>0.0, 5e-07, 8.701872e-07</coords>
		</node>
		<node idx = "1516">
			<coords>4.171073e-07, -6.693956e-08, 1.026904e-06</coords>
		</node>
		<node idx = "1517">
			<coords>5e-07, 0.0, 1.04615e-06</coords>
		</node>
		<node idx = "1518">
			<coords>4.648942e-07, -1.840474e-07, 9.141778e-07</coords>
		</node>
		<node idx = "1519">
			<coords>4.916527e-07, -9.098153e-08, 9.801638e-07</coords>
		</node>
		<node idx = "1520">
			<coords>4.916527e-07, 9.098153e-08, 9.801638e-07</coords>
		</node>
		<node idx = "1521">
			<coords>2.468401e-07, 2.455157e-07, 1.009235e-06</coords>
		</node>
		<node idx = "1522">
			<coords>-8.679326e-08, 3.381334e-07, 8.964635e-07</coords>
		</node>
		<node idx = "1523">
			<coords>-8.781571e-08, 2.01598e-07, 9.200426e-07</coords>
		</node>
		<node idx = "1524">
			<coords>-1.092481e-07, 1.080969e-07, 9.611259e-07</coords>
		</node>
		<node idx = "1525">
			<coords>1.263374e-07, 3.906542e-08, 9.675747e-07</coords>
		</node>
		<node idx = "1526">
			<coords>1.726451e-07, -2.002741e-08, 8.750983e-07</coords>
		</node>
		<node idx = "1527">
			<coords>-1.905229e-07, 1.33933e-07, 8.911038e-07</coords>
		</node>
		<node idx = "1528">
			<coords>-2.86934e-07, 9.662332e-08, 8.514281e-07</coords>
		</node>
		<node idx = "1529">
			<coords>-3.108947e-07, -3.09723e-08, 8.992614e-07</coords>
		</node>
		<node idx = "1530">
			<coords>-1.064902e-07, -4.873506e-08, 9.764035e-07</coords>
		</node>
		<node idx = "1531">
			<coords>3.270138e-09, 7.132506e-10, 9.363575e-07</coords>
		</node>
		<node idx = "1532">
			<coords>-2.221673e-07, 2.248089e-08, 9.1722e-07</coords>
		</node>
		<node idx = "1533">
			<coords>-2.426351e-07, -1.084687e-07, 9.089313e-07</coords>
		</node>
		<node idx = "1534">
			<coords>1.062255e-07, -2.396004e-07, 9.131663e-07</coords>
		</node>
		<node idx = "1535">
			<coords>1.117232e-07, -1.085339e-07, 9.188444e-07</coords>
		</node>
		<node idx = "1536">
			<coords>-1.79061e-07, -3.136189e-07, 9.151817e-07</coords>
		</node>
		<node idx = "1537">
			<coords>-2.687303e-08, -1.704622e-07, 9.107617e-07</coords>
		</node>
		<node idx = "1538">
			<coords>-1.719166e-07, -1.809776e-07, 9.034429e-07</coords>
		</node>
		<node idx = "1539">
			<coords>2.322556e-07, -1.644951e-07, 9.029659e-07</coords>
		</node>
		<node idx = "1540">
			<coords>3.135125e-07, -2.449718e-07, 8.991889e-07</coords>
		</node>
		<node idx = "1541">
			<coords>-4.648942e-07, -1.840474e-07, 7.822059e-07</coords>
		</node>
		<node idx = "1542">
			<coords>-3.004601e-07, -2.308763e-07, 8.761804e-07</coords>
		</node>
		<node idx = "1543">
			<coords>-4.184978e-07, -2.736049e-07, 8.481919e-07</coords>
		</node>
		<node idx = "1544">
			<coords>-2.736049e-07, -4.184978e-07, 8.481919e-07</coords>
		</node>
		<node idx = "1545">
			<coords>-1.318756e-08, -2.909322e-07, 8.96539e-07</coords>
		</node>
		<node idx = "1546">
			<coords>-9.177289e-09, -3.833013e-07, 1.009959e-06</coords>
		</node>
		<node idx = "1547">
			<coords>0.0, -5e-07, 1.04615e-06</coords>
		</node>
		<node idx = "1548">
			<coords>-9.634267e-08, -3.778588e-07, 8.975323e-07</coords>
		</node>
		<node idx = "1549">
			<coords>-1.840474e-07, -4.648942e-07, 9.141778e-07</coords>
		</node>
		<node idx = "1550">
			<coords>-9.098153e-08, -4.916527e-07, 9.801638e-07</coords>
		</node>
		<node idx = "1551">
			<coords>8.803498e-08, -3.725078e-07, 8.791415e-07</coords>
		</node>
		<node idx = "1552">
			<coords>1.840474e-07, -4.648942e-07, 9.141778e-07</coords>
		</node>
		<node idx = "1553">
			<coords>9.098153e-08, -4.916527e-07, 9.801638e-07</coords>
		</node>
		<node idx = "1554">
			<coords>-3.535534e-07, -3.535534e-07, 7.822059e-07</coords>
		</node>
		<node idx = "1555">
			<coords>-1.840474e-07, -4.648942e-07, 7.822059e-07</coords>
		</node>
		<node idx = "1556">
			<coords>9.098153e-08, 4.916527e-07, 8.042012e-07</coords>
		</node>
		<node idx = "1557">
			<coords>4.96006e-08, 2.743233e-07, 9.270749e-07</coords>
		</node>
		<node idx = "1558">
			<coords>1.315223e-07, 1.877075e-07, 9.102099e-07</coords>
		</node>
		<node idx = "1559">
			<coords>1.215326e-07, 3.89025e-07, 8.538842e-07</coords>
		</node>
		<node idx = "1560">
			<coords>3.535534e-07, 3.535534e-07, 9.581685e-07</coords>
		</node>
		<node idx = "1561">
			<coords>3.254724e-07, 1.828143e-07, 9.389226e-07</coords>
		</node>
		<node idx = "1562">
			<coords>2.087325e-07, 9.736484e-08, 9.334292e-07</coords>
		</node>
		<node idx = "1563">
			<coords>2.861705e-07, 3.490194e-08, 9.325177e-07</coords>
		</node>
		<node idx = "1564">
			<coords>4.099846e-07, 7.089775e-08, 9.045534e-07</coords>
		</node>
		<node idx = "1565">
			<coords>4.648942e-07, 1.840474e-07, 9.141778e-07</coords>
		</node>
		<node idx = "1566">
			<coords>2.230692e-07, 3.002307e-07, 8.800642e-07</coords>
		</node>
		<node idx = "1567">
			<coords>2.736049e-07, 4.184978e-07, 8.481919e-07</coords>
		</node>
		<node idx = "1568">
			<coords>4.184978e-07, 2.736049e-07, 8.481919e-07</coords>
		</node>
		<node idx = "1569">
			<coords>1.840474e-07, 4.648942e-07, 7.602106e-07</coords>
		</node>
		<node idx = "1570">
			<coords>9.098153e-08, 4.916527e-07, 6.722293e-07</coords>
		</node>
		<node idx = "1571">
			<coords>4.184978e-07, -2.736049e-07, 8.481919e-07</coords>
		</node>
		<node idx = "1572">
			<coords>2.736049e-07, -4.184978e-07, 8.481919e-07</coords>
		</node>
		<node idx = "1573">
			<coords>2.050694e-07, -3.156283e-07, 8.245509e-07</coords>
		</node>
		<node idx = "1574">
			<coords>3.462926e-07, -4.581445e-08, 8.64313e-07</coords>
		</node>
		<node idx = "1575">
			<coords>3.721327e-07, -1.443415e-07, 8.615325e-07</coords>
		</node>
		<node idx = "1576">
			<coords>4.648942e-07, -1.840474e-07, 7.822059e-07</coords>
		</node>
		<node idx = "1577">
			<coords>3.535534e-07, -3.535534e-07, 7.822059e-07</coords>
		</node>
		<node idx = "1578">
			<coords>-5e-07, 0.0, 8.701872e-07</coords>
		</node>
		<node idx = "1579">
			<coords>-4.916527e-07, -9.098153e-08, 8.042012e-07</coords>
		</node>
		<node idx = "1580">
			<coords>-4.953753e-07, 6.78477e-08, 8.042012e-07</coords>
		</node>
		<node idx = "1581">
			<coords>-3.845507e-07, -1.321615e-07, 7.911935e-07</coords>
		</node>
		<node idx = "1582">
			<coords>-4.806995e-07, 1.375791e-07, 7.382153e-07</coords>
		</node>
		<node idx = "1583">
			<coords>-2.853056e-07, 2.188741e-07, 8.429094e-07</coords>
		</node>
		<node idx = "1584">
			<coords>-3.535534e-07, 3.535534e-07, 8.261966e-07</coords>
		</node>
		<node idx = "1585">
			<coords>-4.184978e-07, 2.736049e-07, 7.822059e-07</coords>
		</node>
		<node idx = "1586">
			<coords>1.086195e-08, 1.515037e-07, 9.325533e-07</coords>
		</node>
		<node idx = "1587">
			<coords>2.136526e-08, 2.514239e-07, 8.207196e-07</coords>
		</node>
		<node idx = "1588">
			<coords>-1.02873e-07, 1.899152e-07, 8.097165e-07</coords>
		</node>
		<node idx = "1589">
			<coords>-3.728904e-07, 2.239551e-08, 7.947603e-07</coords>
		</node>
		<node idx = "1590">
			<coords>-2.02632e-07, 1.608096e-07, 7.814003e-07</coords>
		</node>
		<node idx = "1591">
			<coords>-3.249231e-07, 1.471731e-07, 7.524248e-07</coords>
		</node>
		<node idx = "1592">
			<coords>-1.820684e-07, 3.199792e-07, 7.9638e-07</coords>
		</node>
		<node idx = "1593">
			<coords>-3.05581e-08, 3.86947e-07, 7.9991e-07</coords>
		</node>
		<node idx = "1594">
			<coords>-1.840474e-07, 4.648942e-07, 7.822059e-07</coords>
		</node>
		<node idx = "1595">
			<coords>-9.098153e-08, 4.916527e-07, 8.261966e-07</coords>
		</node>
		<node idx = "1596">
			<coords>-4.184978e-07, 2.736049e-07, 6.50234e-07</coords>
		</node>
		<node idx = "1597">
			<coords>-2.736049e-07, 4.184978e-07, 7.382153e-07</coords>
		</node>
		<node idx = "1598">
			<coords>-3.535534e-07, 3.535534e-07, 6.942246e-07</coords>
		</node>
		<node idx = "1599">
			<coords>-4.184978e-07, -2.736049e-07, 7.1622e-07</coords>
		</node>
		<node idx = "1600">
			<coords>-4.916527e-07, -9.098153e-08, 6.722293e-07</coords>
		</node>
		<node idx = "1601">
			<coords>0.0, 5e-07, 6.942246e-07</coords>
		</node>
		<node idx = "1602">
			<coords>-6.78477e-08, 4.953753e-07, 5.84248e-07</coords>
		</node>
		<node idx = "1603">
			<coords>5e-07, 0.0, 8.701872e-07</coords>
		</node>
		<node idx = "1604">
			<coords>4.916527e-07, -9.098153e-08, 8.042012e-07</coords>
		</node>
		<node idx = "1605">
			<coords>4.916527e-07, 9.098153e-08, 8.042012e-07</coords>
		</node>
		<node idx = "1606">
			<coords>4.916527e-07, -9.098153e-08, 6.722293e-07</coords>
		</node>
		<node idx = "1607">
			<coords>2.061243e-07, 1.853257e-07, 8.329051e-07</coords>
		</node>
		<node idx = "1608">
			<coords>-5.648424e-08, 2.932035e-07, 7.425348e-07</coords>
		</node>
		<node idx = "1609">
			<coords>-8.420806e-08, 6.841752e-08, 8.518448e-07</coords>
		</node>
		<node idx = "1610">
			<coords>9.180427e-08, -2.910485e-07, 8.078437e-07</coords>
		</node>
		<node idx = "1611">
			<coords>2.208574e-07, 6.424632e-08, 8.042267e-07</coords>
		</node>
		<node idx = "1612">
			<coords>1.420485e-07, -1.942124e-07, 7.979601e-07</coords>
		</node>
		<node idx = "1613">
			<coords>4.621039e-08, -5.712385e-08, 8.436388e-07</coords>
		</node>
		<node idx = "1614">
			<coords>1.416884e-07, -1.492668e-08, 7.830813e-07</coords>
		</node>
		<node idx = "1615">
			<coords>1.506326e-07, -9.18787e-08, 8.147894e-07</coords>
		</node>
		<node idx = "1616">
			<coords>8.954739e-08, 1.002521e-07, 8.155754e-07</coords>
		</node>
		<node idx = "1617">
			<coords>2.450473e-07, -7.022599e-08, 7.791085e-07</coords>
		</node>
		<node idx = "1618">
			<coords>-2.148022e-07, 3.933618e-08, 8.010252e-07</coords>
		</node>
		<node idx = "1619">
			<coords>-2.359881e-07, -1.017002e-07, 7.90183e-07</coords>
		</node>
		<node idx = "1620">
			<coords>-2.111216e-07, -2.919336e-07, 7.881385e-07</coords>
		</node>
		<node idx = "1621">
			<coords>-9.391036e-08, -7.343314e-08, 8.137303e-07</coords>
		</node>
		<node idx = "1622">
			<coords>2.148111e-08, -2.149029e-07, 7.981894e-07</coords>
		</node>
		<node idx = "1623">
			<coords>-9.744255e-08, -2.432149e-07, 7.850912e-07</coords>
		</node>
		<node idx = "1624">
			<coords>2.890054e-07, -2.448847e-07, 7.518376e-07</coords>
		</node>
		<node idx = "1625">
			<coords>1.779209e-07, -3.712689e-07, 7.303189e-07</coords>
		</node>
		<node idx = "1626">
			<coords>1.840474e-07, -4.648942e-07, 7.822059e-07</coords>
		</node>
		<node idx = "1627">
			<coords>-4.648942e-07, -1.840474e-07, 6.50234e-07</coords>
		</node>
		<node idx = "1628">
			<coords>-3.126348e-07, -2.416587e-07, 6.961702e-07</coords>
		</node>
		<node idx = "1629">
			<coords>-2.736049e-07, -4.184978e-07, 7.1622e-07</coords>
		</node>
		<node idx = "1630">
			<coords>-1.379366e-07, -3.755093e-07, 7.242025e-07</coords>
		</node>
		<node idx = "1631">
			<coords>7.302352e-08, -3.578984e-07, 7.351148e-07</coords>
		</node>
		<node idx = "1632">
			<coords>-8.472468e-09, -3.733242e-07, 7.985305e-07</coords>
		</node>
		<node idx = "1633">
			<coords>0.0, -5e-07, 8.701872e-07</coords>
		</node>
		<node idx = "1634">
			<coords>-9.098153e-08, -4.916527e-07, 8.042012e-07</coords>
		</node>
		<node idx = "1635">
			<coords>9.098153e-08, -4.916527e-07, 8.042012e-07</coords>
		</node>
		<node idx = "1636">
			<coords>-3.535534e-07, -3.535534e-07, 6.062434e-07</coords>
		</node>
		<node idx = "1637">
			<coords>-2.736049e-07, -4.184978e-07, 5.402574e-07</coords>
		</node>
		<node idx = "1638">
			<coords>-3.680016e-08, -3.589266e-07, 6.715155e-07</coords>
		</node>
		<node idx = "1639">
			<coords>-1.840474e-07, -4.648942e-07, 6.50234e-07</coords>
		</node>
		<node idx = "1640">
			<coords>-9.098153e-08, -4.916527e-07, 6.722293e-07</coords>
		</node>
		<node idx = "1641">
			<coords>9.098153e-08, -4.916527e-07, 6.722293e-07</coords>
		</node>
		<node idx = "1642">
			<coords>7.922099e-08, 3.794135e-07, 7.393186e-07</coords>
		</node>
		<node idx = "1643">
			<coords>1.297811e-07, 2.645328e-07, 7.92554e-07</coords>
		</node>
		<node idx = "1644">
			<coords>1.889519e-07, 3.690967e-07, 7.598024e-07</coords>
		</node>
		<node idx = "1645">
			<coords>1.458252e-08, 3.940573e-07, 6.464246e-07</coords>
		</node>
		<node idx = "1646">
			<coords>3.535534e-07, 3.535534e-07, 7.822059e-07</coords>
		</node>
		<node idx = "1647">
			<coords>2.736049e-07, 4.184978e-07, 7.1622e-07</coords>
		</node>
		<node idx = "1648">
			<coords>4.916527e-07, 9.098153e-08, 6.722293e-07</coords>
		</node>
		<node idx = "1649">
			<coords>3.67264e-07, 5.153735e-08, 7.512532e-07</coords>
		</node>
		<node idx = "1650">
			<coords>3.247595e-07, 1.7711e-07, 8.1519e-07</coords>
		</node>
		<node idx = "1651">
			<coords>4.648942e-07, 1.840474e-07, 7.822059e-07</coords>
		</node>
		<node idx = "1652">
			<coords>2.613269e-07, 2.734539e-07, 7.263018e-07</coords>
		</node>
		<node idx = "1653">
			<coords>4.184978e-07, 2.736049e-07, 7.1622e-07</coords>
		</node>
		<node idx = "1654">
			<coords>1.840474e-07, 4.648942e-07, 6.50234e-07</coords>
		</node>
		<node idx = "1655">
			<coords>9.098153e-08, 4.916527e-07, 5.84248e-07</coords>
		</node>
		<node idx = "1656">
			<coords>4.648942e-07, 1.840474e-07, 6.50234e-07</coords>
		</node>
		<node idx = "1657">
			<coords>2.365353e-07, 1.356385e-07, 6.821369e-07</coords>
		</node>
		<node idx = "1658">
			<coords>2.465455e-07, 2.341996e-07, 6.332428e-07</coords>
		</node>
		<node idx = "1659">
			<coords>4.184978e-07, -2.736049e-07, 7.1622e-07</coords>
		</node>
		<node idx = "1660">
			<coords>2.736049e-07, -4.184978e-07, 7.1622e-07</coords>
		</node>
		<node idx = "1661">
			<coords>1.681541e-07, -2.69785e-07, 6.811826e-07</coords>
		</node>
		<node idx = "1662">
			<coords>3.7102e-07, -1.011861e-07, 6.945555e-07</coords>
		</node>
		<node idx = "1663">
			<coords>2.92548e-07, -2.156175e-07, 6.135247e-07</coords>
		</node>
		<node idx = "1664">
			<coords>4.648942e-07, -1.840474e-07, 6.50234e-07</coords>
		</node>
		<node idx = "1665">
			<coords>3.535534e-07, -3.535534e-07, 6.062434e-07</coords>
		</node>
		<node idx = "1666">
			<coords>-5e-07, 0.0, 6.942246e-07</coords>
		</node>
		<node idx = "1667">
			<coords>-4.648942e-07, 1.840474e-07, 6.062434e-07</coords>
		</node>
		<node idx = "1668">
			<coords>-4.916527e-07, 9.098153e-08, 5.622527e-07</coords>
		</node>
		<node idx = "1669">
			<coords>-3.388167e-07, -6.8958e-08, 6.619296e-07</coords>
		</node>
		<node idx = "1670">
			<coords>-3.776021e-07, 9.049962e-08, 6.41679e-07</coords>
		</node>
		<node idx = "1671">
			<coords>-2.71957e-07, 2.589979e-07, 7.065874e-07</coords>
		</node>
		<node idx = "1672">
			<coords>-2.713875e-07, 1.469731e-07, 6.687178e-07</coords>
		</node>
		<node idx = "1673">
			<coords>-1.174366e-07, 2.002635e-07, 6.86739e-07</coords>
		</node>
		<node idx = "1674">
			<coords>3.102416e-08, 2.314754e-07, 7.112927e-07</coords>
		</node>
		<node idx = "1675">
			<coords>-3.002459e-08, 1.4503e-07, 7.583601e-07</coords>
		</node>
		<node idx = "1676">
			<coords>-1.146078e-07, 7.601736e-08, 7.403287e-07</coords>
		</node>
		<node idx = "1677">
			<coords>-2.267583e-07, 6.064016e-08, 6.753723e-07</coords>
		</node>
		<node idx = "1678">
			<coords>-1.366925e-07, 3.505558e-07, 6.613421e-07</coords>
		</node>
		<node idx = "1679">
			<coords>-1.375791e-07, 4.806995e-07, 6.50234e-07</coords>
		</node>
		<node idx = "1680">
			<coords>-2.736049e-07, 4.184978e-07, 6.062434e-07</coords>
		</node>
		<node idx = "1681">
			<coords>-3.535534e-07, 3.535534e-07, 5.622527e-07</coords>
		</node>
		<node idx = "1682">
			<coords>-3.264569e-07, 2.14917e-07, 5.538705e-07</coords>
		</node>
		<node idx = "1683">
			<coords>-4.184978e-07, 2.736049e-07, 5.182621e-07</coords>
		</node>
		<node idx = "1684">
			<coords>-2.25154e-07, 2.927652e-07, 5.858066e-07</coords>
		</node>
		<node idx = "1685">
			<coords>-9.098153e-08, 4.916527e-07, 4.962667e-07</coords>
		</node>
		<node idx = "1686">
			<coords>-6.887217e-08, 3.796307e-07, 5.432996e-07</coords>
		</node>
		<node idx = "1687">
			<coords>-3.535534e-07, 3.535534e-07, 4.302808e-07</coords>
		</node>
		<node idx = "1688">
			<coords>-3.427956e-07, -1.591663e-07, 5.960698e-07</coords>
		</node>
		<node idx = "1689">
			<coords>-4.184978e-07, -2.736049e-07, 5.402574e-07</coords>
		</node>
		<node idx = "1690">
			<coords>-4.916527e-07, -9.098153e-08, 5.84248e-07</coords>
		</node>
		<node idx = "1691">
			<coords>0.0, 5e-07, 5.182621e-07</coords>
		</node>
		<node idx = "1692">
			<coords>5e-07, 0.0, 6.942246e-07</coords>
		</node>
		<node idx = "1693">
			<coords>4.916527e-07, -9.098153e-08, 5.84248e-07</coords>
		</node>
		<node idx = "1694">
			<coords>4.916527e-07, 9.098153e-08, 5.84248e-07</coords>
		</node>
		<node idx = "1695">
			<coords>1.395623e-07, 1.75543e-07, 6.820331e-07</coords>
		</node>
		<node idx = "1696">
			<coords>-1.006582e-07, 2.381646e-07, 5.471108e-07</coords>
		</node>
		<node idx = "1697">
			<coords>1.230414e-08, 2.469335e-07, 5.96789e-07</coords>
		</node>
		<node idx = "1698">
			<coords>7.478092e-09, 8.643513e-09, 7.240212e-07</coords>
		</node>
		<node idx = "1699">
			<coords>1.88808e-07, -1.076835e-07, 6.935917e-07</coords>
		</node>
		<node idx = "1700">
			<coords>8.730543e-08, -2.02691e-07, 6.784043e-07</coords>
		</node>
		<node idx = "1701">
			<coords>1.576152e-07, 3.051449e-08, 7.028396e-07</coords>
		</node>
		<node idx = "1702">
			<coords>7.879394e-08, -8.981533e-08, 7.417882e-07</coords>
		</node>
		<node idx = "1703">
			<coords>4.801334e-08, 9.39717e-08, 6.429344e-07</coords>
		</node>
		<node idx = "1704">
			<coords>2.637004e-07, 6.565928e-09, 6.196478e-07</coords>
		</node>
		<node idx = "1705">
			<coords>2.54696e-07, -9.404596e-08, 5.931433e-07</coords>
		</node>
		<node idx = "1706">
			<coords>-1.388561e-07, -3.326531e-08, 6.635787e-07</coords>
		</node>
		<node idx = "1707">
			<coords>-1.801636e-07, -2.621757e-07, 6.495162e-07</coords>
		</node>
		<node idx = "1708">
			<coords>-1.705335e-07, -1.489625e-07, 6.785343e-07</coords>
		</node>
		<node idx = "1709">
			<coords>-3.861429e-07, -3.868973e-08, 5.357631e-07</coords>
		</node>
		<node idx = "1710">
			<coords>-1.346343e-08, -2.495377e-07, 6.44498e-07</coords>
		</node>
		<node idx = "1711">
			<coords>-2.86738e-08, -1.211676e-07, 6.603394e-07</coords>
		</node>
		<node idx = "1712">
			<coords>9.338772e-08, -3.622945e-07, 6.32257e-07</coords>
		</node>
		<node idx = "1713">
			<coords>2.104491e-07, -3.566302e-07, 6.124795e-07</coords>
		</node>
		<node idx = "1714">
			<coords>1.840474e-07, -4.648942e-07, 6.50234e-07</coords>
		</node>
		<node idx = "1715">
			<coords>-2.301988e-07, -8.983083e-08, 5.619066e-07</coords>
		</node>
		<node idx = "1716">
			<coords>-2.688818e-07, -2.601179e-07, 5.377929e-07</coords>
		</node>
		<node idx = "1717">
			<coords>-4.648942e-07, -1.840474e-07, 4.742714e-07</coords>
		</node>
		<node idx = "1718">
			<coords>-2.103153e-07, -3.398334e-07, 5.735642e-07</coords>
		</node>
		<node idx = "1719">
			<coords>-1.101751e-07, -3.461808e-07, 5.651897e-07</coords>
		</node>
		<node idx = "1720">
			<coords>0.0, -5e-07, 6.942246e-07</coords>
		</node>
		<node idx = "1721">
			<coords>6.982069e-10, -3.81445e-07, 5.740886e-07</coords>
		</node>
		<node idx = "1722">
			<coords>-3.535534e-07, -3.535534e-07, 4.302808e-07</coords>
		</node>
		<node idx = "1723">
			<coords>-2.385399e-07, -3.253472e-07, 4.572135e-07</coords>
		</node>
		<node idx = "1724">
			<coords>-1.840474e-07, -4.648942e-07, 4.742714e-07</coords>
		</node>
		<node idx = "1725">
			<coords>-9.098153e-08, -4.916527e-07, 5.84248e-07</coords>
		</node>
		<node idx = "1726">
			<coords>9.098153e-08, -4.916527e-07, 5.84248e-07</coords>
		</node>
		<node idx = "1727">
			<coords>1.651259e-07, 3.229133e-07, 6.331836e-07</coords>
		</node>
		<node idx = "1728">
			<coords>6.555944e-08, 3.58118e-07, 5.485276e-07</coords>
		</node>
		<node idx = "1729">
			<coords>3.535534e-07, 3.535534e-07, 6.062434e-07</coords>
		</node>
		<node idx = "1730">
			<coords>1.48834e-07, 8.53455e-08, 5.712932e-07</coords>
		</node>
		<node idx = "1731">
			<coords>1.507161e-07, 2.143101e-07, 5.597046e-07</coords>
		</node>
		<node idx = "1732">
			<coords>4.018466e-07, 5.023031e-08, 5.864328e-07</coords>
		</node>
		<node idx = "1733">
			<coords>3.341699e-07, 1.567849e-07, 6.45765e-07</coords>
		</node>
		<node idx = "1734">
			<coords>2.640809e-07, 2.421052e-07, 5.449673e-07</coords>
		</node>
		<node idx = "1735">
			<coords>3.545789e-07, 2.324461e-07, 6.025275e-07</coords>
		</node>
		<node idx = "1736">
			<coords>2.736049e-07, 4.184978e-07, 4.962667e-07</coords>
		</node>
		<node idx = "1737">
			<coords>1.840474e-07, 4.648942e-07, 5.182621e-07</coords>
		</node>
		<node idx = "1738">
			<coords>9.098153e-08, 4.916527e-07, 4.522761e-07</coords>
		</node>
		<node idx = "1739">
			<coords>4.648942e-07, 1.840474e-07, 5.182621e-07</coords>
		</node>
		<node idx = "1740">
			<coords>4.184978e-07, 2.736049e-07, 4.962667e-07</coords>
		</node>
		<node idx = "1741">
			<coords>3.535534e-07, 3.535534e-07, 4.302808e-07</coords>
		</node>
		<node idx = "1742">
			<coords>2.504985e-07, 1.102842e-07, 5.331066e-07</coords>
		</node>
		<node idx = "1743">
			<coords>3.461833e-07, 3.335778e-08, 4.956101e-07</coords>
		</node>
		<node idx = "1744">
			<coords>4.184978e-07, -2.736049e-07, 5.402574e-07</coords>
		</node>
		<node idx = "1745">
			<coords>1.698518e-07, -1.642948e-07, 5.838819e-07</coords>
		</node>
		<node idx = "1746">
			<coords>1.862692e-07, -2.830225e-07, 5.481097e-07</coords>
		</node>
		<node idx = "1747">
			<coords>2.951838e-07, -2.817081e-07, 5.332344e-07</coords>
		</node>
		<node idx = "1748">
			<coords>2.736049e-07, -4.184978e-07, 5.402574e-07</coords>
		</node>
		<node idx = "1749">
			<coords>-1.105402e-08, -3.527889e-08, 5.876323e-07</coords>
		</node>
		<node idx = "1750">
			<coords>5.282492e-08, -1.458106e-07, 5.758681e-07</coords>
		</node>
		<node idx = "1751">
			<coords>2.566881e-07, -1.732386e-07, 5.0853e-07</coords>
		</node>
		<node idx = "1752">
			<coords>7.73214e-08, -2.369011e-07, 5.484225e-07</coords>
		</node>
		<node idx = "1753">
			<coords>3.549712e-07, -8.681224e-08, 4.984694e-07</coords>
		</node>
		<node idx = "1754">
			<coords>4.648942e-07, -1.840474e-07, 4.742714e-07</coords>
		</node>
		<node idx = "1755">
			<coords>3.535534e-07, -3.535534e-07, 4.302808e-07</coords>
		</node>
		<node idx = "1756">
			<coords>-5e-07, 0.0, 5.182621e-07</coords>
		</node>
		<node idx = "1757">
			<coords>-3.938873e-07, 1.025094e-07, 4.856238e-07</coords>
		</node>
		<node idx = "1758">
			<coords>-4.916527e-07, 9.098153e-08, 4.522761e-07</coords>
		</node>
		<node idx = "1759">
			<coords>-4.648942e-07, 1.840474e-07, 3.862901e-07</coords>
		</node>
		<node idx = "1760">
			<coords>-2.868809e-07, 5.808668e-08, 5.393378e-07</coords>
		</node>
		<node idx = "1761">
			<coords>-2.053706e-07, 1.592397e-07, 5.722408e-07</coords>
		</node>
		<node idx = "1762">
			<coords>-3.17108e-07, 1.63448e-07, 4.668174e-07</coords>
		</node>
		<node idx = "1763">
			<coords>-7.147494e-08, 9.962889e-08, 6.065417e-07</coords>
		</node>
		<node idx = "1764">
			<coords>-1.727748e-07, 3.975721e-08, 5.463217e-07</coords>
		</node>
		<node idx = "1765">
			<coords>-1.046791e-07, -3.266713e-08, 5.243313e-07</coords>
		</node>
		<node idx = "1766">
			<coords>-3.087268e-07, 3.933036e-07, 3.227106e-07</coords>
		</node>
		<node idx = "1767">
			<coords>-1.380265e-08, 4.042608e-07, 4.306618e-07</coords>
		</node>
		<node idx = "1768">
			<coords>-1.840474e-07, 4.648942e-07, 4.742714e-07</coords>
		</node>
		<node idx = "1769">
			<coords>-9.098153e-08, 4.916527e-07, 4.082855e-07</coords>
		</node>
		<node idx = "1770">
			<coords>-2.224769e-07, 4.477768e-07, 3.447059e-07</coords>
		</node>
		<node idx = "1771">
			<coords>-2.367383e-07, 2.543073e-07, 4.781418e-07</coords>
		</node>
		<node idx = "1772">
			<coords>-1.12202e-07, 1.654336e-07, 4.855237e-07</coords>
		</node>
		<node idx = "1773">
			<coords>-2.759436e-07, 9.335315e-08, 3.908802e-07</coords>
		</node>
		<node idx = "1774">
			<coords>-3.088827e-07, 2.466177e-07, 3.91494e-07</coords>
		</node>
		<node idx = "1775">
			<coords>-3.933025e-07, 3.087283e-07, 3.227106e-07</coords>
		</node>
		<node idx = "1776">
			<coords>-1.139251e-07, 3.188248e-07, 4.276125e-07</coords>
		</node>
		<node idx = "1777">
			<coords>-6.717674e-09, 2.767457e-07, 4.439919e-07</coords>
		</node>
		<node idx = "1778">
			<coords>-2.039344e-07, 3.286214e-07, 3.690185e-07</coords>
		</node>
		<node idx = "1779">
			<coords>-3.671854e-07, 3.393742e-07, 2.151404e-07</coords>
		</node>
		<node idx = "1780">
			<coords>-2.598332e-07, 4.271846e-07, 2.151404e-07</coords>
		</node>
		<node idx = "1781">
			<coords>-3.462227e-07, 1.464644e-07, 3.423941e-07</coords>
		</node>
		<node idx = "1782">
			<coords>-3.388949e-07, -1.700518e-07, 4.286213e-07</coords>
		</node>
		<node idx = "1783">
			<coords>-3.532809e-07, -1.003829e-08, 4.01242e-07</coords>
		</node>
		<node idx = "1784">
			<coords>-4.916527e-07, -9.098153e-08, 4.082855e-07</coords>
		</node>
		<node idx = "1785">
			<coords>0.0, 5e-07, 3.422995e-07</coords>
		</node>
		<node idx = "1786">
			<coords>4.168411e-07, -1.475168e-07, 3.947126e-07</coords>
		</node>
		<node idx = "1787">
			<coords>4.916527e-07, -9.098153e-08, 4.082855e-07</coords>
		</node>
		<node idx = "1788">
			<coords>5e-07, 0.0, 5.182621e-07</coords>
		</node>
		<node idx = "1789">
			<coords>4.916527e-07, 9.098153e-08, 4.522761e-07</coords>
		</node>
		<node idx = "1790">
			<coords>4.10261e-08, 1.544379e-07, 5.116713e-07</coords>
		</node>
		<node idx = "1791">
			<coords>7.145981e-08, 2.21475e-07, 4.643344e-07</coords>
		</node>
		<node idx = "1792">
			<coords>1.082006e-07, -4.978874e-08, 5.899405e-07</coords>
		</node>
		<node idx = "1793">
			<coords>8.445708e-09, 4.176542e-08, 4.890513e-07</coords>
		</node>
		<node idx = "1794">
			<coords>2.189806e-07, -3.830029e-08, 5.086372e-07</coords>
		</node>
		<node idx = "1795">
			<coords>1.523454e-07, 5.408487e-08, 4.60485e-07</coords>
		</node>
		<node idx = "1796">
			<coords>-1.289502e-07, -1.718821e-07, 5.442347e-07</coords>
		</node>
		<node idx = "1797">
			<coords>-2.21477e-07, -7.038376e-08, 4.607106e-07</coords>
		</node>
		<node idx = "1798">
			<coords>-4.198587e-08, -2.76886e-07, 4.961055e-07</coords>
		</node>
		<node idx = "1799">
			<coords>-3.327867e-08, -1.52487e-07, 5.281833e-07</coords>
		</node>
		<node idx = "1800">
			<coords>7.584525e-08, -3.590375e-07, 4.968352e-07</coords>
		</node>
		<node idx = "1801">
			<coords>1.840474e-07, -4.648942e-07, 4.742714e-07</coords>
		</node>
		<node idx = "1802">
			<coords>-1.562133e-07, -2.716023e-07, 4.593956e-07</coords>
		</node>
		<node idx = "1803">
			<coords>-2.220466e-07, -1.954429e-07, 4.507605e-07</coords>
		</node>
		<node idx = "1804">
			<coords>-2.672368e-07, -2.873807e-07, 3.529451e-07</coords>
		</node>
		<node idx = "1805">
			<coords>-4.827633e-07, -1.301521e-07, 2.7872e-07</coords>
		</node>
		<node idx = "1806">
			<coords>-4.47776e-07, -2.224785e-07, 3.447059e-07</coords>
		</node>
		<node idx = "1807">
			<coords>-3.88176e-07, -3.151498e-07, 3.337083e-07</coords>
		</node>
		<node idx = "1808">
			<coords>-3.087268e-07, -3.933036e-07, 3.227106e-07</coords>
		</node>
		<node idx = "1809">
			<coords>-1.417274e-07, -3.531628e-07, 4.188153e-07</coords>
		</node>
		<node idx = "1810">
			<coords>-3.593737e-08, -4.057147e-07, 4.539728e-07</coords>
		</node>
		<node idx = "1811">
			<coords>0.0, -5e-07, 5.182621e-07</coords>
		</node>
		<node idx = "1812">
			<coords>-2.224769e-07, -4.477768e-07, 3.447059e-07</coords>
		</node>
		<node idx = "1813">
			<coords>-9.098153e-08, -4.916527e-07, 4.082855e-07</coords>
		</node>
		<node idx = "1814">
			<coords>9.098153e-08, -4.916527e-07, 4.082855e-07</coords>
		</node>
		<node idx = "1815">
			<coords>1.515979e-07, 3.244594e-07, 4.415987e-07</coords>
		</node>
		<node idx = "1816">
			<coords>2.9229e-07, 2.745908e-07, 4.14767e-07</coords>
		</node>
		<node idx = "1817">
			<coords>1.703562e-07, 1.773983e-07, 4.521567e-07</coords>
		</node>
		<node idx = "1818">
			<coords>3.299653e-07, 1.553291e-07, 4.610909e-07</coords>
		</node>
		<node idx = "1819">
			<coords>2.111647e-07, 1.159475e-07, 3.731899e-07</coords>
		</node>
		<node idx = "1820">
			<coords>8.154027e-08, 3.797682e-07, 3.342107e-07</coords>
		</node>
		<node idx = "1821">
			<coords>3.087283e-07, 3.933025e-07, 3.227106e-07</coords>
		</node>
		<node idx = "1822">
			<coords>1.840474e-07, 4.648942e-07, 3.862901e-07</coords>
		</node>
		<node idx = "1823">
			<coords>9.098153e-08, 4.916527e-07, 2.763233e-07</coords>
		</node>
		<node idx = "1824">
			<coords>1.908614e-07, 3.202996e-07, 2.870934e-07</coords>
		</node>
		<node idx = "1825">
			<coords>3.095849e-07, 2.617282e-07, 3.06552e-07</coords>
		</node>
		<node idx = "1826">
			<coords>4.648942e-07, 1.840474e-07, 3.862901e-07</coords>
		</node>
		<node idx = "1827">
			<coords>3.933036e-07, 3.087268e-07, 3.227106e-07</coords>
		</node>
		<node idx = "1828">
			<coords>3.393742e-07, 3.671854e-07, 2.151404e-07</coords>
		</node>
		<node idx = "1829">
			<coords>3.760775e-07, 3.661255e-08, 3.6848e-07</coords>
		</node>
		<node idx = "1830">
			<coords>2.791702e-07, 1.450935e-08, 4.142387e-07</coords>
		</node>
		<node idx = "1831">
			<coords>3.113894e-07, -2.110236e-07, 4.165918e-07</coords>
		</node>
		<node idx = "1832">
			<coords>1.493156e-07, -1.525039e-07, 4.699366e-07</coords>
		</node>
		<node idx = "1833">
			<coords>1.773422e-07, -2.64525e-07, 4.379392e-07</coords>
		</node>
		<node idx = "1834">
			<coords>2.574158e-07, -3.14201e-07, 3.851809e-07</coords>
		</node>
		<node idx = "1835">
			<coords>2.341987e-08, -9.811647e-08, 4.666119e-07</coords>
		</node>
		<node idx = "1836">
			<coords>2.224882e-07, -8.031176e-08, 3.863436e-07</coords>
		</node>
		<node idx = "1837">
			<coords>5.10952e-08, -2.227255e-07, 4.224113e-07</coords>
		</node>
		<node idx = "1838">
			<coords>-3.808944e-08, -2.971801e-07, 3.956927e-07</coords>
		</node>
		<node idx = "1839">
			<coords>1.079811e-07, -1.442395e-07, 3.58924e-07</coords>
		</node>
		<node idx = "1840">
			<coords>2.224785e-07, -4.47776e-07, 3.447059e-07</coords>
		</node>
		<node idx = "1841">
			<coords>3.151498e-07, -3.88176e-07, 3.337083e-07</coords>
		</node>
		<node idx = "1842">
			<coords>3.679413e-07, -1.087267e-07, 3.373398e-07</coords>
		</node>
		<node idx = "1843">
			<coords>4.477768e-07, -2.224769e-07, 3.447059e-07</coords>
		</node>
		<node idx = "1844">
			<coords>3.933036e-07, -3.087268e-07, 3.227106e-07</coords>
		</node>
		<node idx = "1845">
			<coords>-5e-07, 0.0, 3.422995e-07</coords>
		</node>
		<node idx = "1846">
			<coords>-4.123244e-07, 6.752775e-08, 3.33438e-07</coords>
		</node>
		<node idx = "1847">
			<coords>-4.916527e-07, 9.098153e-08, 2.763233e-07</coords>
		</node>
		<node idx = "1848">
			<coords>-4.271828e-07, 2.598363e-07, 2.151404e-07</coords>
		</node>
		<node idx = "1849">
			<coords>0.0, 5e-07, 1.663565e-07</coords>
		</node>
		<node idx = "1850">
			<coords>1.227248e-07, 4.847047e-07, 1.381617e-07</coords>
		</node>
		<node idx = "1851">
			<coords>-1.423352e-07, 4.793127e-07, 1.3936e-07</coords>
		</node>
		<node idx = "1852">
			<coords>-3.386402e-07, 3.678625e-07, 1.075702e-07</coords>
		</node>
		<node idx = "1853">
			<coords>-2.005675e-07, 5.751716e-08, 4.574414e-07</coords>
		</node>
		<node idx = "1854">
			<coords>-1.052234e-07, 5.971517e-08, 4.502215e-07</coords>
		</node>
		<node idx = "1855">
			<coords>-3.762788e-08, 1.538142e-07, 3.942819e-07</coords>
		</node>
		<node idx = "1856">
			<coords>-4.793115e-07, -1.423393e-07, 1.3936e-07</coords>
		</node>
		<node idx = "1857">
			<coords>-1.023713e-07, -5.647954e-08, 4.181264e-07</coords>
		</node>
		<node idx = "1858">
			<coords>-2.163516e-07, -1.228968e-07, 3.502486e-07</coords>
		</node>
		<node idx = "1859">
			<coords>-3.406609e-07, -1.773395e-07, 2.663877e-07</coords>
		</node>
		<node idx = "1860">
			<coords>-2.240625e-07, 3.11063e-07, 2.791373e-07</coords>
		</node>
		<node idx = "1861">
			<coords>-5.334742e-08, 3.469671e-07, 3.085489e-07</coords>
		</node>
		<node idx = "1862">
			<coords>-1.38766e-07, 4.007902e-07, 3.269914e-07</coords>
		</node>
		<node idx = "1863">
			<coords>-1.301505e-07, 4.827638e-07, 2.7872e-07</coords>
		</node>
		<node idx = "1864">
			<coords>-1.86353e-07, 1.767085e-07, 3.502486e-07</coords>
		</node>
		<node idx = "1865">
			<coords>-2.27518e-07, 2.151906e-08, 3.334003e-07</coords>
		</node>
		<node idx = "1866">
			<coords>-2.776916e-07, 2.288929e-07, 2.685071e-07</coords>
		</node>
		<node idx = "1867">
			<coords>6.993483e-08, 2.18359e-07, 3.366628e-07</coords>
		</node>
		<node idx = "1868">
			<coords>-9.542233e-08, 2.356427e-07, 2.789411e-07</coords>
		</node>
		<node idx = "1869">
			<coords>-5e-07, 0.0, 1.663565e-07</coords>
		</node>
		<node idx = "1870">
			<coords>-4.950474e-07, -7.020005e-08, 6.967999e-08</coords>
		</node>
		<node idx = "1871">
			<coords>-4.847047e-07, 1.227248e-07, 1.381617e-07</coords>
		</node>
		<node idx = "1872">
			<coords>-2.591155e-07, 2.529398e-07, 1.582816e-07</coords>
		</node>
		<node idx = "1873">
			<coords>-2.07405e-07, 3.707025e-07, 1.677673e-07</coords>
		</node>
		<node idx = "1874">
			<coords>-2.202237e-07, 4.488892e-07, 6.967999e-08</coords>
		</node>
		<node idx = "1875">
			<coords>-3.17778e-07, 1.067992e-07, 2.265358e-07</coords>
		</node>
		<node idx = "1876">
			<coords>-3.581758e-07, -6.144838e-08, 2.583025e-07</coords>
		</node>
		<node idx = "1877">
			<coords>4.805138e-08, 3.909427e-07, 2.010158e-07</coords>
		</node>
		<node idx = "1878">
			<coords>3.634924e-07, -1.687233e-08, 2.468315e-07</coords>
		</node>
		<node idx = "1879">
			<coords>4.827638e-07, -1.301505e-07, 2.7872e-07</coords>
		</node>
		<node idx = "1880">
			<coords>5e-07, 0.0, 3.422995e-07</coords>
		</node>
		<node idx = "1881">
			<coords>4.916527e-07, 9.098153e-08, 2.763233e-07</coords>
		</node>
		<node idx = "1882">
			<coords>-2.010602e-08, 1.230319e-08, 3.694153e-07</coords>
		</node>
		<node idx = "1883">
			<coords>7.708923e-08, 9.510682e-08, 3.594688e-07</coords>
		</node>
		<node idx = "1884">
			<coords>9.310934e-08, -2.347005e-08, 3.971229e-07</coords>
		</node>
		<node idx = "1885">
			<coords>-8.067536e-08, -1.745229e-07, 4.025026e-07</coords>
		</node>
		<node idx = "1886">
			<coords>9.609469e-08, -3.625242e-07, 3.635616e-07</coords>
		</node>
		<node idx = "1887">
			<coords>-1.349922e-07, -2.401739e-07, 3.223109e-07</coords>
		</node>
		<node idx = "1888">
			<coords>-3.239215e-07, -3.808869e-07, 2.151404e-07</coords>
		</node>
		<node idx = "1889">
			<coords>-1.89028e-07, -3.603422e-07, 2.627917e-07</coords>
		</node>
		<node idx = "1890">
			<coords>-2.598438e-07, -2.568879e-07, 2.329481e-07</coords>
		</node>
		<node idx = "1891">
			<coords>-4.271828e-07, -2.598363e-07, 2.151404e-07</coords>
		</node>
		<node idx = "1892">
			<coords>-2.598332e-07, -4.271846e-07, 2.151404e-07</coords>
		</node>
		<node idx = "1893">
			<coords>-6.361683e-08, -3.766701e-07, 3.119137e-07</coords>
		</node>
		<node idx = "1894">
			<coords>0.0, -5e-07, 3.422995e-07</coords>
		</node>
		<node idx = "1895">
			<coords>-1.301505e-07, -4.827638e-07, 2.7872e-07</coords>
		</node>
		<node idx = "1896">
			<coords>1.301521e-07, -4.827633e-07, 2.7872e-07</coords>
		</node>
		<node idx = "1897">
			<coords>-3.386402e-07, -3.678625e-07, 1.075702e-07</coords>
		</node>
		<node idx = "1898">
			<coords>2.299082e-07, 5.019935e-08, 2.871377e-07</coords>
		</node>
		<node idx = "1899">
			<coords>1.916641e-07, 2.133812e-07, 2.975629e-07</coords>
		</node>
		<node idx = "1900">
			<coords>3.184343e-07, 1.485135e-07, 2.874282e-07</coords>
		</node>
		<node idx = "1901">
			<coords>1.224544e-07, 1.037345e-07, 2.361591e-07</coords>
		</node>
		<node idx = "1902">
			<coords>6.913372e-08, 2.611305e-07, 2.281574e-07</coords>
		</node>
		<node idx = "1903">
			<coords>2.598363e-07, 4.271828e-07, 2.151404e-07</coords>
		</node>
		<node idx = "1904">
			<coords>1.566272e-07, 2.940882e-07, 1.734951e-07</coords>
		</node>
		<node idx = "1905">
			<coords>2.843319e-07, 2.388751e-07, 1.948823e-07</coords>
		</node>
		<node idx = "1906">
			<coords>3.800578e-07, 8.421903e-08, 2.161261e-07</coords>
		</node>
		<node idx = "1907">
			<coords>4.271846e-07, 2.598332e-07, 2.151404e-07</coords>
		</node>
		<node idx = "1908">
			<coords>2.106897e-07, 4.534422e-07, 6.908083e-08</coords>
		</node>
		<node idx = "1909">
			<coords>3.678625e-07, 3.386402e-07, 1.075702e-07</coords>
		</node>
		<node idx = "1910">
			<coords>2.938971e-07, 4.045053e-07, 0.0</coords>
		</node>
		<node idx = "1911">
			<coords>2.707788e-07, -5.735879e-08, 2.610075e-07</coords>
		</node>
		<node idx = "1912">
			<coords>2.832091e-07, -2.19719e-07, 2.885595e-07</coords>
		</node>
		<node idx = "1913">
			<coords>1.661068e-07, -2.337534e-07, 3.366931e-07</coords>
		</node>
		<node idx = "1914">
			<coords>2.190753e-07, -3.491707e-07, 2.885049e-07</coords>
		</node>
		<node idx = "1915">
			<coords>3.380445e-08, -1.086628e-07, 3.225849e-07</coords>
		</node>
		<node idx = "1916">
			<coords>1.78233e-07, -1.045338e-07, 2.931524e-07</coords>
		</node>
		<node idx = "1917">
			<coords>1.281243e-08, -2.473746e-07, 2.890026e-07</coords>
		</node>
		<node idx = "1918">
			<coords>1.239079e-07, -1.852533e-07, 2.514152e-07</coords>
		</node>
		<node idx = "1919">
			<coords>3.118595e-07, -1.715748e-07, 1.908165e-07</coords>
		</node>
		<node idx = "1920">
			<coords>3.808869e-07, -3.239215e-07, 2.151404e-07</coords>
		</node>
		<node idx = "1921">
			<coords>2.598363e-07, -4.271828e-07, 2.151404e-07</coords>
		</node>
		<node idx = "1922">
			<coords>4.271846e-07, -2.598332e-07, 2.151404e-07</coords>
		</node>
		<node idx = "1923">
			<coords>-4.045053e-07, -2.938971e-07, 0.0</coords>
		</node>
		<node idx = "1924">
			<coords>-4.488862e-07, -2.202298e-07, 6.967999e-08</coords>
		</node>
		<node idx = "1925">
			<coords>-3.939685e-07, 3.350333e-08, 1.503095e-07</coords>
		</node>
		<node idx = "1926">
			<coords>-4.755268e-07, -1.54513e-07, 0.0</coords>
		</node>
		<node idx = "1927">
			<coords>-4.175125e-07, -6.006946e-08, 9.897308e-08</coords>
		</node>
		<node idx = "1928">
			<coords>-3.618781e-07, 1.363883e-07, 8.231619e-08</coords>
		</node>
		<node idx = "1929">
			<coords>-4.534422e-07, 2.106897e-07, 6.908083e-08</coords>
		</node>
		<node idx = "1930">
			<coords>-8.621222e-08, 4.004006e-07, 1.092268e-07</coords>
		</node>
		<node idx = "1931">
			<coords>-7.019802e-08, 4.950477e-07, 6.967999e-08</coords>
		</node>
		<node idx = "1932">
			<coords>1.253068e-07, 3.695868e-07, 7.278826e-08</coords>
		</node>
		<node idx = "1933">
			<coords>1.687794e-08, 4.04403e-07, 5.619212e-08</coords>
		</node>
		<node idx = "1934">
			<coords>1.54513e-07, 4.755268e-07, 0.0</coords>
		</node>
		<node idx = "1935">
			<coords>0.0, 5e-07, 0.0</coords>
		</node>
		<node idx = "1936">
			<coords>-1.545065e-07, 4.755289e-07, 0.0</coords>
		</node>
		<node idx = "1937">
			<coords>-2.938895e-07, 4.045108e-07, 0.0</coords>
		</node>
		<node idx = "1938">
			<coords>-2.772994e-07, 3.009601e-07, 3.4098e-08</coords>
		</node>
		<node idx = "1939">
			<coords>-4.045053e-07, 2.938971e-07, 0.0</coords>
		</node>
		<node idx = "1940">
			<coords>-3.347565e-07, 3.636437e-07, -7.550699e-08</coords>
		</node>
		<node idx = "1941">
			<coords>-2.473604e-07, 4.066784e-07, -1.53054e-07</coords>
		</node>
		<node idx = "1942">
			<coords>-1.113558e-07, 4.589215e-08, 3.205279e-07</coords>
		</node>
		<node idx = "1943">
			<coords>-4.37626e-08, 1.177918e-07, 2.912403e-07</coords>
		</node>
		<node idx = "1944">
			<coords>-3.362122e-07, -1.470959e-07, 1.169756e-07</coords>
		</node>
		<node idx = "1945">
			<coords>-1.036269e-07, -8.482067e-08, 2.819928e-07</coords>
		</node>
		<node idx = "1946">
			<coords>-2.047674e-07, -1.597921e-07, 1.887976e-07</coords>
		</node>
		<node idx = "1947">
			<coords>-2.311625e-07, -2.399466e-08, 2.168679e-07</coords>
		</node>
		<node idx = "1948">
			<coords>-1.0001e-07, 3.079248e-07, 1.934707e-07</coords>
		</node>
		<node idx = "1949">
			<coords>-1.37306e-07, 1.346133e-07, 2.036065e-07</coords>
		</node>
		<node idx = "1950">
			<coords>3.003224e-08, 1.522928e-07, 1.919863e-07</coords>
		</node>
		<node idx = "1951">
			<coords>-5e-07, 0.0, 0.0</coords>
		</node>
		<node idx = "1952">
			<coords>-4.755268e-07, 1.54513e-07, 0.0</coords>
		</node>
		<node idx = "1953">
			<coords>-4.066766e-07, 2.473633e-07, -1.53054e-07</coords>
		</node>
		<node idx = "1954">
			<coords>-4.666409e-07, 1.385765e-07, -1.142053e-07</coords>
		</node>
		<node idx = "1955">
			<coords>-2.017609e-07, 1.877642e-07, 6.839418e-08</coords>
		</node>
		<node idx = "1956">
			<coords>-1.592267e-07, 3.049929e-07, 6.055866e-08</coords>
		</node>
		<node idx = "1957">
			<coords>-2.563331e-07, 5.588677e-08, 8.441565e-08</coords>
		</node>
		<node idx = "1958">
			<coords>-2.848785e-07, -4.483878e-08, 9.800914e-08</coords>
		</node>
		<node idx = "1959">
			<coords>2.44142e-08, 2.998303e-07, 1.04623e-07</coords>
		</node>
		<node idx = "1960">
			<coords>-4.696294e-08, 2.803263e-07, 3.587724e-08</coords>
		</node>
		<node idx = "1961">
			<coords>2.657202e-07, 6.576618e-08, 1.75321e-07</coords>
		</node>
		<node idx = "1962">
			<coords>4.793127e-07, -1.423352e-07, 1.3936e-07</coords>
		</node>
		<node idx = "1963">
			<coords>3.453224e-07, -6.385763e-08, 1.413526e-07</coords>
		</node>
		<node idx = "1964">
			<coords>5e-07, 0.0, 1.663565e-07</coords>
		</node>
		<node idx = "1965">
			<coords>4.847055e-07, 1.227215e-07, 1.381617e-07</coords>
		</node>
		<node idx = "1966">
			<coords>4.950477e-07, -7.019802e-08, 6.967999e-08</coords>
		</node>
		<node idx = "1967">
			<coords>1.837059e-08, -1.849483e-09, 2.451879e-07</coords>
		</node>
		<node idx = "1968">
			<coords>1.479143e-07, -2.512861e-08, 2.33233e-07</coords>
		</node>
		<node idx = "1969">
			<coords>-1.496428e-08, -1.624156e-07, 2.306622e-07</coords>
		</node>
		<node idx = "1970">
			<coords>9.305589e-08, -3.558513e-07, 2.37522e-07</coords>
		</node>
		<node idx = "1971">
			<coords>1.423393e-07, -4.793115e-07, 1.3936e-07</coords>
		</node>
		<node idx = "1972">
			<coords>-1.159349e-07, -2.440027e-07, 2.051049e-07</coords>
		</node>
		<node idx = "1973">
			<coords>-2.051294e-07, -3.284328e-07, 1.57475e-07</coords>
		</node>
		<node idx = "1974">
			<coords>-5.482019e-08, -3.59886e-07, 1.746381e-07</coords>
		</node>
		<node idx = "1975">
			<coords>-1.423352e-07, -4.793127e-07, 1.3936e-07</coords>
		</node>
		<node idx = "1976">
			<coords>-2.633664e-07, -2.733427e-07, 8.222384e-08</coords>
		</node>
		<node idx = "1977">
			<coords>-2.202237e-07, -4.488892e-07, 6.967999e-08</coords>
		</node>
		<node idx = "1978">
			<coords>-2.691145e-07, -1.718276e-07, -4.063161e-09</coords>
		</node>
		<node idx = "1979">
			<coords>-4.06676e-07, -2.473629e-07, -1.530561e-07</coords>
		</node>
		<node idx = "1980">
			<coords>0.0, -5e-07, 1.663565e-07</coords>
		</node>
		<node idx = "1981">
			<coords>7.020005e-08, -4.950474e-07, 6.967999e-08</coords>
		</node>
		<node idx = "1982">
			<coords>-2.963855e-07, -2.86846e-07, -6.072422e-08</coords>
		</node>
		<node idx = "1983">
			<coords>-2.938895e-07, -4.045108e-07, 0.0</coords>
		</node>
		<node idx = "1984">
			<coords>-3.347564e-07, -3.636436e-07, -7.550805e-08</coords>
		</node>
		<node idx = "1985">
			<coords>2.003788e-07, -1.731847e-08, 1.543782e-07</coords>
		</node>
		<node idx = "1986">
			<coords>8.756454e-08, 7.491949e-08, 1.168142e-07</coords>
		</node>
		<node idx = "1987">
			<coords>1.911313e-07, 1.684062e-07, 1.786255e-07</coords>
		</node>
		<node idx = "1988">
			<coords>1.009083e-07, 2.329122e-07, 6.189061e-08</coords>
		</node>
		<node idx = "1989">
			<coords>5.241482e-08, 3.153334e-07, -3.223514e-09</coords>
		</node>
		<node idx = "1990">
			<coords>1.385767e-07, 4.666414e-07, -1.142027e-07</coords>
		</node>
		<node idx = "1991">
			<coords>3.825637e-07, 6.108534e-08, 7.991892e-08</coords>
		</node>
		<node idx = "1992">
			<coords>4.755289e-07, 1.545065e-07, 0.0</coords>
		</node>
		<node idx = "1993">
			<coords>4.534449e-07, 2.106839e-07, 6.908083e-08</coords>
		</node>
		<node idx = "1994">
			<coords>2.480025e-07, 3.000008e-07, 6.301585e-08</coords>
		</node>
		<node idx = "1995">
			<coords>3.254241e-07, 1.826874e-07, 9.530062e-08</coords>
		</node>
		<node idx = "1996">
			<coords>1.936438e-07, 3.462382e-07, -5.041488e-08</coords>
		</node>
		<node idx = "1997">
			<coords>4.045108e-07, 2.938895e-07, 0.0</coords>
		</node>
		<node idx = "1998">
			<coords>3.636439e-07, 3.347566e-07, -7.550594e-08</coords>
		</node>
		<node idx = "1999">
			<coords>2.473637e-07, 4.066772e-07, -1.530518e-07</coords>
		</node>
		<node idx = "2000">
			<coords>2.202298e-07, -4.488862e-07, 6.967999e-08</coords>
		</node>
		<node idx = "2001">
			<coords>2.142043e-07, -1.430489e-07, 1.587175e-07</coords>
		</node>
		<node idx = "2002">
			<coords>2.118675e-07, -2.910758e-07, 1.726644e-07</coords>
		</node>
		<node idx = "2003">
			<coords>8.855209e-08, -1.114247e-07, 1.76978e-07</coords>
		</node>
		<node idx = "2004">
			<coords>-3.851717e-08, -2.418888e-07, 1.161139e-07</coords>
		</node>
		<node idx = "2005">
			<coords>6.979524e-08, -2.310368e-07, 1.650432e-07</coords>
		</node>
		<node idx = "2006">
			<coords>3.356105e-07, -2.158686e-07, 1.184894e-07</coords>
		</node>
		<node idx = "2007">
			<coords>3.678625e-07, -3.386402e-07, 1.075702e-07</coords>
		</node>
		<node idx = "2008">
			<coords>4.488892e-07, -2.202237e-07, 6.967999e-08</coords>
		</node>
		<node idx = "2009">
			<coords>-3.657026e-07, -1.593878e-07, -6.44586e-08</coords>
		</node>
		<node idx = "2010">
			<coords>-4.666407e-07, -1.385765e-07, -1.142059e-07</coords>
		</node>
		<node idx = "2011">
			<coords>-3.463237e-07, -1.344412e-08, -1.342982e-08</coords>
		</node>
		<node idx = "2012">
			<coords>-3.257721e-07, 1.606872e-07, -3.239394e-08</coords>
		</node>
		<node idx = "2013">
			<coords>-4.740421e-07, 0.0, -1.590097e-07</coords>
		</node>
		<node idx = "2014">
			<coords>-4.288758e-07, -1.156241e-07, -2.295573e-07</coords>
		</node>
		<node idx = "2015">
			<coords>-5.962852e-08, 3.738722e-07, -2.955707e-08</coords>
		</node>
		<node idx = "2016">
			<coords>5.35054e-08, 3.889201e-07, -6.326779e-08</coords>
		</node>
		<node idx = "2017">
			<coords>0.0, 4.740444e-07, -1.590029e-07</coords>
		</node>
		<node idx = "2018">
			<coords>-1.385727e-07, 4.666425e-07, -1.142032e-07</coords>
		</node>
		<node idx = "2019">
			<coords>-1.906437e-07, 3.201374e-07, -1.029586e-07</coords>
		</node>
		<node idx = "2020">
			<coords>-2.588592e-07, 2.375968e-07, -6.949649e-08</coords>
		</node>
		<node idx = "2021">
			<coords>-3.365805e-07, 3.365829e-07, -1.53054e-07</coords>
		</node>
		<node idx = "2022">
			<coords>-3.672674e-07, 2.102075e-07, -2.663221e-07</coords>
		</node>
		<node idx = "2023">
			<coords>-2.102075e-07, 3.672688e-07, -2.663201e-07</coords>
		</node>
		<node idx = "2024">
			<coords>-1.156234e-07, 4.288788e-07, -2.295522e-07</coords>
		</node>
		<node idx = "2025">
			<coords>-6.536474e-08, 2.737907e-08, 1.575585e-07</coords>
		</node>
		<node idx = "2026">
			<coords>-1.661997e-07, -1.657999e-07, 8.587832e-08</coords>
		</node>
		<node idx = "2027">
			<coords>-7.2188e-08, -9.678194e-08, 1.508149e-07</coords>
		</node>
		<node idx = "2028">
			<coords>-1.617984e-07, -5.622313e-08, 9.060214e-08</coords>
		</node>
		<node idx = "2029">
			<coords>-1.450612e-07, 4.829731e-08, 6.954277e-08</coords>
		</node>
		<node idx = "2030">
			<coords>-2.098895e-07, 1.025345e-07, -1.497732e-08</coords>
		</node>
		<node idx = "2031">
			<coords>-5.005078e-08, 1.488904e-07, 5.796787e-08</coords>
		</node>
		<node idx = "2032">
			<coords>5.070676e-09, 2.781649e-07, -8.754532e-08</coords>
		</node>
		<node idx = "2033">
			<coords>-3.688834e-07, 9.591492e-08, -1.172303e-07</coords>
		</node>
		<node idx = "2034">
			<coords>-3.153292e-07, 1.818279e-07, -1.928201e-07</coords>
		</node>
		<node idx = "2035">
			<coords>-4.288764e-07, 1.156243e-07, -2.295563e-07</coords>
		</node>
		<node idx = "2036">
			<coords>-1.149584e-07, 2.069081e-07, -6.22721e-08</coords>
		</node>
		<node idx = "2037">
			<coords>-2.284931e-07, 1.463091e-07, -1.242374e-07</coords>
		</node>
		<node idx = "2038">
			<coords>-2.103659e-07, -4.823871e-08, -8.981793e-09</coords>
		</node>
		<node idx = "2039">
			<coords>-2.596596e-07, -8.775937e-08, -7.486362e-08</coords>
		</node>
		<node idx = "2040">
			<coords>1.15625e-07, 4.288789e-07, -2.295512e-07</coords>
		</node>
		<node idx = "2041">
			<coords>3.194868e-08, 2.013523e-07, -3.522323e-08</coords>
		</node>
		<node idx = "2042">
			<coords>2.32921e-07, 6.870636e-08, 5.54511e-08</coords>
		</node>
		<node idx = "2043">
			<coords>2.566773e-07, -3.454034e-08, 6.378161e-08</coords>
		</node>
		<node idx = "2044">
			<coords>3.275624e-07, -1.294615e-07, 3.776296e-08</coords>
		</node>
		<node idx = "2045">
			<coords>4.045108e-07, -2.938895e-07, 0.0</coords>
		</node>
		<node idx = "2046">
			<coords>4.755289e-07, -1.545065e-07, 0.0</coords>
		</node>
		<node idx = "2047">
			<coords>2.102089e-07, 3.672698e-07, -2.663177e-07</coords>
		</node>
		<node idx = "2048">
			<coords>3.365834e-07, 3.36581e-07, -1.530518e-07</coords>
		</node>
		<node idx = "2049">
			<coords>3.741347e-07, -5.443093e-09, -2.736483e-08</coords>
		</node>
		<node idx = "2050">
			<coords>5e-07, 0.0, 0.0</coords>
		</node>
		<node idx = "2051">
			<coords>4.06679e-07, 2.473607e-07, -1.530518e-07</coords>
		</node>
		<node idx = "2052">
			<coords>4.666426e-07, 1.385727e-07, -1.142027e-07</coords>
		</node>
		<node idx = "2053">
			<coords>5.288729e-08, -3.816726e-08, 1.050421e-07</coords>
		</node>
		<node idx = "2054">
			<coords>1.657827e-07, -1.085224e-07, 6.04151e-08</coords>
		</node>
		<node idx = "2055">
			<coords>8.462921e-08, 8.327823e-08, 1.497771e-09</coords>
		</node>
		<node idx = "2056">
			<coords>-1.104094e-08, 2.808547e-08, 3.454041e-08</coords>
		</node>
		<node idx = "2057">
			<coords>-2.85503e-09, -1.454235e-07, 7.062592e-08</coords>
		</node>
		<node idx = "2058">
			<coords>8.34149e-08, -3.523735e-07, 7.631332e-08</coords>
		</node>
		<node idx = "2059">
			<coords>2.938971e-07, -4.045053e-07, 0.0</coords>
		</node>
		<node idx = "2060">
			<coords>1.54513e-07, -4.755268e-07, 0.0</coords>
		</node>
		<node idx = "2061">
			<coords>-1.477043e-07, -1.718184e-07, -1.613749e-08</coords>
		</node>
		<node idx = "2062">
			<coords>-1.233017e-07, -3.300225e-07, 6.901486e-08</coords>
		</node>
		<node idx = "2063">
			<coords>-1.296223e-08, -3.919498e-07, 5.867562e-08</coords>
		</node>
		<node idx = "2064">
			<coords>-1.545065e-07, -4.755289e-07, 0.0</coords>
		</node>
		<node idx = "2065">
			<coords>-7.019802e-08, -4.950477e-07, 6.967999e-08</coords>
		</node>
		<node idx = "2066">
			<coords>-1.901821e-08, -2.584426e-07, 6.370906e-09</coords>
		</node>
		<node idx = "2067">
			<coords>-1.663989e-07, -2.545483e-07, -5.604261e-08</coords>
		</node>
		<node idx = "2068">
			<coords>-1.901577e-07, -3.622856e-07, -3.675662e-08</coords>
		</node>
		<node idx = "2069">
			<coords>-2.615171e-07, -1.799391e-07, -1.36672e-07</coords>
		</node>
		<node idx = "2070">
			<coords>-2.5628e-07, -2.856596e-07, -1.649534e-07</coords>
		</node>
		<node idx = "2071">
			<coords>-3.67266e-07, -2.102067e-07, -2.663246e-07</coords>
		</node>
		<node idx = "2072">
			<coords>-3.3658e-07, -3.365824e-07, -1.530561e-07</coords>
		</node>
		<node idx = "2073">
			<coords>0.0, -5e-07, 0.0</coords>
		</node>
		<node idx = "2074">
			<coords>5.385956e-08, -4.026757e-07, -2.419996e-08</coords>
		</node>
		<node idx = "2075">
			<coords>-2.4736e-07, -4.066778e-07, -1.530561e-07</coords>
		</node>
		<node idx = "2076">
			<coords>-1.385725e-07, -4.666419e-07, -1.142059e-07</coords>
		</node>
		<node idx = "2077">
			<coords>1.374994e-07, -1.265665e-08, 1.629149e-08</coords>
		</node>
		<node idx = "2078">
			<coords>1.74209e-07, 1.713445e-07, -1.326122e-08</coords>
		</node>
		<node idx = "2079">
			<coords>1.370977e-07, 2.962325e-07, -1.035177e-07</coords>
		</node>
		<node idx = "2080">
			<coords>3.30743e-07, 1.430522e-07, -4.203558e-08</coords>
		</node>
		<node idx = "2081">
			<coords>2.768254e-07, 2.467281e-07, -7.791326e-08</coords>
		</node>
		<node idx = "2082">
			<coords>6.279859e-08, 3.251725e-07, -1.95613e-07</coords>
		</node>
		<node idx = "2083">
			<coords>0.0, 3.98872e-07, -3.014981e-07</coords>
		</node>
		<node idx = "2084">
			<coords>1.888264e-07, 2.718932e-07, -2.138276e-07</coords>
		</node>
		<node idx = "2085">
			<coords>2.119605e-07, -2.715329e-07, 2.498291e-08</coords>
		</node>
		<node idx = "2086">
			<coords>1.03359e-07, -2.035457e-07, 5.217856e-08</coords>
		</node>
		<node idx = "2087">
			<coords>3.368726e-07, -2.386558e-07, -2.092376e-08</coords>
		</node>
		<node idx = "2088">
			<coords>2.655786e-07, -2.85444e-07, -9.596963e-08</coords>
		</node>
		<node idx = "2089">
			<coords>3.636437e-07, -3.347565e-07, -7.550699e-08</coords>
		</node>
		<node idx = "2090">
			<coords>-3.288991e-07, -3.432308e-08, -1.622192e-07</coords>
		</node>
		<node idx = "2091">
			<coords>-2.443056e-07, 3.794588e-08, -1.077752e-07</coords>
		</node>
		<node idx = "2092">
			<coords>-2.704073e-07, -1.129056e-07, -2.37419e-07</coords>
		</node>
		<node idx = "2093">
			<coords>-3.988664e-07, 0.0, -3.015056e-07</coords>
		</node>
		<node idx = "2094">
			<coords>-3.207998e-07, -1.270017e-07, -3.618813e-07</coords>
		</node>
		<node idx = "2095">
			<coords>-6.311795e-08, 3.093477e-07, -1.869071e-07</coords>
		</node>
		<node idx = "2096">
			<coords>-1.905277e-07, 2.313961e-07, -1.900553e-07</coords>
		</node>
		<node idx = "2097">
			<coords>-2.820431e-07, 2.820431e-07, -3.015018e-07</coords>
		</node>
		<node idx = "2098">
			<coords>-3.208014e-07, 1.270023e-07, -3.618796e-07</coords>
		</node>
		<node idx = "2099">
			<coords>-1.270036e-07, 3.208046e-07, -3.618764e-07</coords>
		</node>
		<node idx = "2100">
			<coords>-7.832628e-08, -5.150775e-08, 1.092285e-08</coords>
		</node>
		<node idx = "2101">
			<coords>-1.351295e-07, 5.577237e-08, -4.466738e-08</coords>
		</node>
		<node idx = "2102">
			<coords>-2.519118e-08, 7.007411e-08, -6.843818e-08</coords>
		</node>
		<node idx = "2103">
			<coords>7.225817e-08, 2.112423e-07, -1.483935e-07</coords>
		</node>
		<node idx = "2104">
			<coords>-3.072783e-08, 1.784695e-07, -1.554646e-07</coords>
		</node>
		<node idx = "2105">
			<coords>-2.538795e-07, 1.076853e-07, -2.285101e-07</coords>
		</node>
		<node idx = "2106">
			<coords>-1.189646e-07, 8.728208e-08, -1.603528e-07</coords>
		</node>
		<node idx = "2107">
			<coords>-1.645139e-07, -6.030115e-08, -1.450954e-07</coords>
		</node>
		<node idx = "2108">
			<coords>1.270042e-07, 3.208062e-07, -3.618747e-07</coords>
		</node>
		<node idx = "2109">
			<coords>8.448086e-08, 6.639064e-08, -1.006805e-07</coords>
		</node>
		<node idx = "2110">
			<coords>2.315017e-07, 1.404273e-08, -6.223126e-08</coords>
		</node>
		<node idx = "2111">
			<coords>2.048785e-07, -1.396427e-07, -5.350823e-08</coords>
		</node>
		<node idx = "2112">
			<coords>3.592985e-07, -1.240868e-07, -1.047856e-07</coords>
		</node>
		<node idx = "2113">
			<coords>4.066784e-07, -2.473604e-07, -1.53054e-07</coords>
		</node>
		<node idx = "2114">
			<coords>4.666425e-07, -1.385727e-07, -1.142032e-07</coords>
		</node>
		<node idx = "2115">
			<coords>3.078126e-07, 1.801206e-07, -1.960576e-07</coords>
		</node>
		<node idx = "2116">
			<coords>2.820451e-07, 2.820451e-07, -3.014981e-07</coords>
		</node>
		<node idx = "2117">
			<coords>3.672702e-07, 2.102082e-07, -2.663177e-07</coords>
		</node>
		<node idx = "2118">
			<coords>3.226051e-07, -6.019362e-08, -1.674586e-07</coords>
		</node>
		<node idx = "2119">
			<coords>3.336142e-07, 5.579029e-08, -1.575813e-07</coords>
		</node>
		<node idx = "2120">
			<coords>4.740444e-07, 0.0, -1.590029e-07</coords>
		</node>
		<node idx = "2121">
			<coords>4.288793e-07, 1.156235e-07, -2.295512e-07</coords>
		</node>
		<node idx = "2122">
			<coords>5.951122e-08, -7.283118e-08, -5.233296e-08</coords>
		</node>
		<node idx = "2123">
			<coords>-5.816136e-08, -1.567122e-07, -7.635662e-08</coords>
		</node>
		<node idx = "2124">
			<coords>5.402913e-08, -2.597011e-07, -6.589978e-08</coords>
		</node>
		<node idx = "2125">
			<coords>1.409213e-07, -3.581005e-07, -1.006406e-07</coords>
		</node>
		<node idx = "2126">
			<coords>2.473633e-07, -4.066766e-07, -1.53054e-07</coords>
		</node>
		<node idx = "2127">
			<coords>1.385765e-07, -4.666409e-07, -1.142053e-07</coords>
		</node>
		<node idx = "2128">
			<coords>-1.297282e-07, -1.616287e-07, -1.661958e-07</coords>
		</node>
		<node idx = "2129">
			<coords>-4.742676e-08, -3.73924e-07, -6.9492e-08</coords>
		</node>
		<node idx = "2130">
			<coords>-1.09002e-07, -2.857165e-07, -1.560942e-07</coords>
		</node>
		<node idx = "2131">
			<coords>-2.10127e-07, -2.198727e-07, -2.479915e-07</coords>
		</node>
		<node idx = "2132">
			<coords>-2.102061e-07, -3.672664e-07, -2.663246e-07</coords>
		</node>
		<node idx = "2133">
			<coords>-2.820411e-07, -2.820411e-07, -3.015056e-07</coords>
		</node>
		<node idx = "2134">
			<coords>0.0, -4.740421e-07, -1.590097e-07</coords>
		</node>
		<node idx = "2135">
			<coords>-1.156227e-07, -4.288762e-07, -2.295573e-07</coords>
		</node>
		<node idx = "2136">
			<coords>1.525954e-07, -8.193575e-08, -1.268705e-07</coords>
		</node>
		<node idx = "2137">
			<coords>0.0, 2.822875e-07, -4.126909e-07</coords>
		</node>
		<node idx = "2138">
			<coords>-1.982215e-07, 1.982215e-07, -4.140248e-07</coords>
		</node>
		<node idx = "2139">
			<coords>1.855558e-07, 1.294725e-07, -1.700575e-07</coords>
		</node>
		<node idx = "2140">
			<coords>6.482602e-08, 2.168591e-07, -2.841716e-07</coords>
		</node>
		<node idx = "2141">
			<coords>2.086737e-07, 1.84463e-07, -2.901531e-07</coords>
		</node>
		<node idx = "2142">
			<coords>1.982238e-07, 1.982238e-07, -4.140226e-07</coords>
		</node>
		<node idx = "2143">
			<coords>1.491943e-07, -2.116526e-07, -1.202447e-07</coords>
		</node>
		<node idx = "2144">
			<coords>2.555017e-07, -1.769162e-07, -1.617573e-07</coords>
		</node>
		<node idx = "2145">
			<coords>2.466684e-07, -2.800704e-07, -1.860442e-07</coords>
		</node>
		<node idx = "2146">
			<coords>3.365829e-07, -3.365805e-07, -1.53054e-07</coords>
		</node>
		<node idx = "2147">
			<coords>-1.982192e-07, -1.982192e-07, -4.14027e-07</coords>
		</node>
		<node idx = "2148">
			<coords>-2.129102e-07, -2.733873e-09, -2.659597e-07</coords>
		</node>
		<node idx = "2149">
			<coords>-1.816287e-07, -1.095239e-07, -2.961771e-07</coords>
		</node>
		<node idx = "2150">
			<coords>-2.822797e-07, 0.0, -4.126962e-07</coords>
		</node>
		<node idx = "2151">
			<coords>-1.953577e-07, -7.734034e-08, -4.537112e-07</coords>
		</node>
		<node idx = "2152">
			<coords>-1.122497e-07, 1.711807e-07, -3.220434e-07</coords>
		</node>
		<node idx = "2153">
			<coords>-1.916812e-07, 9.233905e-08, -3.448107e-07</coords>
		</node>
		<node idx = "2154">
			<coords>-1.953593e-07, 7.734098e-08, -4.537104e-07</coords>
		</node>
		<node idx = "2155">
			<coords>-7.734201e-08, 1.953619e-07, -4.537091e-07</coords>
		</node>
		<node idx = "2156">
			<coords>-2.563088e-08, -2.951416e-08, -1.582808e-07</coords>
		</node>
		<node idx = "2157">
			<coords>1.845406e-08, 9.564895e-08, -2.182619e-07</coords>
		</node>
		<node idx = "2158">
			<coords>-1.01819e-07, 3.291707e-08, -2.731432e-07</coords>
		</node>
		<node idx = "2159">
			<coords>-7.39021e-08, -8.983256e-08, -2.549801e-07</coords>
		</node>
		<node idx = "2160">
			<coords>8.266791e-09, 1.376585e-07, -3.495365e-07</coords>
		</node>
		<node idx = "2161">
			<coords>7.734265e-08, 1.953636e-07, -4.537083e-07</coords>
		</node>
		<node idx = "2162">
			<coords>1.114833e-07, -1.516631e-08, -2.120591e-07</coords>
		</node>
		<node idx = "2163">
			<coords>2.232173e-07, -3.294424e-08, -1.734373e-07</coords>
		</node>
		<node idx = "2164">
			<coords>3.672688e-07, -2.102075e-07, -2.663201e-07</coords>
		</node>
		<node idx = "2165">
			<coords>4.288788e-07, -1.156234e-07, -2.295522e-07</coords>
		</node>
		<node idx = "2166">
			<coords>2.660484e-07, 4.385845e-08, -2.57978e-07</coords>
		</node>
		<node idx = "2167">
			<coords>2.837044e-07, -8.978709e-08, -2.636902e-07</coords>
		</node>
		<node idx = "2168">
			<coords>3.208062e-07, 1.270042e-07, -3.618747e-07</coords>
		</node>
		<node idx = "2169">
			<coords>3.98872e-07, 0.0, -3.014981e-07</coords>
		</node>
		<node idx = "2170">
			<coords>2.587317e-08, -1.523242e-07, -1.804363e-07</coords>
		</node>
		<node idx = "2171">
			<coords>-3.125017e-08, -1.955163e-07, -2.471014e-07</coords>
		</node>
		<node idx = "2172">
			<coords>8.581787e-08, -2.876375e-07, -1.989716e-07</coords>
		</node>
		<node idx = "2173">
			<coords>2.102075e-07, -3.672674e-07, -2.663221e-07</coords>
		</node>
		<node idx = "2174">
			<coords>1.156243e-07, -4.288764e-07, -2.295563e-07</coords>
		</node>
		<node idx = "2175">
			<coords>-1.155344e-07, -1.865338e-07, -3.295629e-07</coords>
		</node>
		<node idx = "2176">
			<coords>-1.254509e-08, -3.212326e-07, -2.620308e-07</coords>
		</node>
		<node idx = "2177">
			<coords>-1.270017e-07, -3.207998e-07, -3.618813e-07</coords>
		</node>
		<node idx = "2178">
			<coords>0.0, -3.988664e-07, -3.015056e-07</coords>
		</node>
		<node idx = "2179">
			<coords>1.346606e-07, -1.362898e-07, -2.409107e-07</coords>
		</node>
		<node idx = "2180">
			<coords>0.0, 1.365977e-07, -4.809793e-07</coords>
		</node>
		<node idx = "2181">
			<coords>-9.658713e-08, 9.658713e-08, -4.809801e-07</coords>
		</node>
		<node idx = "2182">
			<coords>-1.36592e-07, 0.0, -4.809809e-07</coords>
		</node>
		<node idx = "2183">
			<coords>1.389205e-07, 8.136773e-08, -3.454159e-07</coords>
		</node>
		<node idx = "2184">
			<coords>9.658916e-08, 9.658916e-08, -4.809793e-07</coords>
		</node>
		<node idx = "2185">
			<coords>1.953636e-07, 7.734265e-08, -4.537083e-07</coords>
		</node>
		<node idx = "2186">
			<coords>2.123082e-07, -1.982027e-07, -2.66573e-07</coords>
		</node>
		<node idx = "2187">
			<coords>2.820431e-07, -2.820431e-07, -3.015018e-07</coords>
		</node>
		<node idx = "2188">
			<coords>1.545524e-07, -2.363574e-07, -3.089977e-07</coords>
		</node>
		<node idx = "2189">
			<coords>-7.734034e-08, -1.953577e-07, -4.537112e-07</coords>
		</node>
		<node idx = "2190">
			<coords>-9.65851e-08, -9.65851e-08, -4.809809e-07</coords>
		</node>
		<node idx = "2191">
			<coords>-9.70404e-08, -3.751417e-08, -3.815957e-07</coords>
		</node>
		<node idx = "2192">
			<coords>1.101716e-08, -1.024148e-07, -3.139686e-07</coords>
		</node>
		<node idx = "2193">
			<coords>-5.047471e-08, 7.758369e-08, -3.8376e-07</coords>
		</node>
		<node idx = "2194">
			<coords>8.753539e-09, 1.155714e-08, -3.113315e-07</coords>
		</node>
		<node idx = "2195">
			<coords>5.06436e-08, 6.135914e-08, -4.07678e-07</coords>
		</node>
		<node idx = "2196">
			<coords>9.525558e-08, -3.092663e-08, -3.389054e-07</coords>
		</node>
		<node idx = "2197">
			<coords>1.93736e-07, -6.405484e-08, -3.291617e-07</coords>
		</node>
		<node idx = "2198">
			<coords>3.208046e-07, -1.270036e-07, -3.618764e-07</coords>
		</node>
		<node idx = "2199">
			<coords>2.822875e-07, 0.0, -4.126909e-07</coords>
		</node>
		<node idx = "2200">
			<coords>4.666072e-08, -2.04092e-07, -3.396204e-07</coords>
		</node>
		<node idx = "2201">
			<coords>1.270023e-07, -3.208014e-07, -3.618796e-07</coords>
		</node>
		<node idx = "2202">
			<coords>0.0, -2.822797e-07, -4.126962e-07</coords>
		</node>
		<node idx = "2203">
			<coords>1.127973e-07, -1.203793e-07, -3.782227e-07</coords>
		</node>
		<node idx = "2204">
			<coords>0.0, 0.0, -5e-07</coords>
		</node>
		<node idx = "2205">
			<coords>1.365977e-07, 0.0, -4.809793e-07</coords>
		</node>
		<node idx = "2206">
			<coords>1.982215e-07, -1.982215e-07, -4.140248e-07</coords>
		</node>
		<node idx = "2207">
			<coords>0.0, -1.36592e-07, -4.809809e-07</coords>
		</node>
		<node idx = "2208">
			<coords>3.286245e-08, -3.426975e-08, -4.060606e-07</coords>
		</node>
		<node idx = "2209">
			<coords>1.953619e-07, -7.734201e-08, -4.537091e-07</coords>
		</node>
		<node idx = "2210">
			<coords>7.734098e-08, -1.953593e-07, -4.537104e-07</coords>
		</node>
		<node idx = "2211">
			<coords>9.658713e-08, -9.658713e-08, -4.809801e-07</coords>
		</node>
	</nodes>
	<triangles size = "21549">
		<tri idx = "0">
			<nodes>0, 2, 3</nodes>
		</tri>
		<tri idx = "1">
			<nodes>0, 3, 4</nodes>
		</tri>
		<tri idx = "2">
			<nodes>1, 3, 5</nodes>
		</tri>
		<tri idx = "3">
			<nodes>3, 4, 5</nodes>
		</tri>
		<tri idx = "4">
			<nodes>0, 4, 7</nodes>
		</tri>
		<tri idx = "5">
			<nodes>0, 7, 8</nodes>
		</tri>
		<tri idx = "6">
			<nodes>0, 8, 9</nodes>
		</tri>
		<tri idx = "7">
			<nodes>0, 2, 9</nodes>
		</tri>
		<tri idx = "8">
			<nodes>1, 5, 11</nodes>
		</tri>
		<tri idx = "9">
			<nodes>5, 6, 11</nodes>
		</tri>
		<tri idx = "10">
			<nodes>1, 3, 12</nodes>
		</tri>
		<tri idx = "11">
			<nodes>2, 3, 12</nodes>
		</tri>
		<tri idx = "12">
			<nodes>2, 12, 13</nodes>
		</tri>
		<tri idx = "13">
			<nodes>2, 9, 13</nodes>
		</tri>
		<tri idx = "14">
			<nodes>1, 11, 14</nodes>
		</tri>
		<tri idx = "15">
			<nodes>1, 12, 14</nodes>
		</tri>
		<tri idx = "16">
			<nodes>4, 7, 15</nodes>
		</tri>
		<tri idx = "17">
			<nodes>7, 15, 17</nodes>
		</tri>
		<tri idx = "18">
			<nodes>11, 14, 19</nodes>
		</tri>
		<tri idx = "19">
			<nodes>14, 19, 20</nodes>
		</tri>
		<tri idx = "20">
			<nodes>5, 6, 22</nodes>
		</tri>
		<tri idx = "21">
			<nodes>4, 5, 22</nodes>
		</tri>
		<tri idx = "22">
			<nodes>4, 22, 23</nodes>
		</tri>
		<tri idx = "23">
			<nodes>22, 23, 24</nodes>
		</tri>
		<tri idx = "24">
			<nodes>4, 23, 26</nodes>
		</tri>
		<tri idx = "25">
			<nodes>4, 15, 26</nodes>
		</tri>
		<tri idx = "26">
			<nodes>15, 17, 27</nodes>
		</tri>
		<tri idx = "27">
			<nodes>15, 26, 28</nodes>
		</tri>
		<tri idx = "28">
			<nodes>15, 27, 28</nodes>
		</tri>
		<tri idx = "29">
			<nodes>23, 26, 29</nodes>
		</tri>
		<tri idx = "30">
			<nodes>22, 24, 33</nodes>
		</tri>
		<tri idx = "31">
			<nodes>6, 22, 33</nodes>
		</tri>
		<tri idx = "32">
			<nodes>6, 11, 34</nodes>
		</tri>
		<tri idx = "33">
			<nodes>11, 19, 34</nodes>
		</tri>
		<tri idx = "34">
			<nodes>6, 33, 34</nodes>
		</tri>
		<tri idx = "35">
			<nodes>19, 20, 35</nodes>
		</tri>
		<tri idx = "36">
			<nodes>19, 34, 36</nodes>
		</tri>
		<tri idx = "37">
			<nodes>19, 35, 36</nodes>
		</tri>
		<tri idx = "38">
			<nodes>7, 17, 38</nodes>
		</tri>
		<tri idx = "39">
			<nodes>7, 8, 38</nodes>
		</tri>
		<tri idx = "40">
			<nodes>8, 9, 39</nodes>
		</tri>
		<tri idx = "41">
			<nodes>8, 38, 39</nodes>
		</tri>
		<tri idx = "42">
			<nodes>17, 27, 40</nodes>
		</tri>
		<tri idx = "43">
			<nodes>17, 38, 40</nodes>
		</tri>
		<tri idx = "44">
			<nodes>9, 13, 42</nodes>
		</tri>
		<tri idx = "45">
			<nodes>9, 39, 42</nodes>
		</tri>
		<tri idx = "46">
			<nodes>13, 42, 43</nodes>
		</tri>
		<tri idx = "47">
			<nodes>39, 42, 47</nodes>
		</tri>
		<tri idx = "48">
			<nodes>42, 47, 48</nodes>
		</tri>
		<tri idx = "49">
			<nodes>42, 43, 48</nodes>
		</tri>
		<tri idx = "50">
			<nodes>12, 14, 52</nodes>
		</tri>
		<tri idx = "51">
			<nodes>12, 13, 52</nodes>
		</tri>
		<tri idx = "52">
			<nodes>13, 52, 55</nodes>
		</tri>
		<tri idx = "53">
			<nodes>13, 43, 55</nodes>
		</tri>
		<tri idx = "54">
			<nodes>14, 52, 57</nodes>
		</tri>
		<tri idx = "55">
			<nodes>14, 20, 57</nodes>
		</tri>
		<tri idx = "56">
			<nodes>43, 55, 58</nodes>
		</tri>
		<tri idx = "57">
			<nodes>48, 49, 58</nodes>
		</tri>
		<tri idx = "58">
			<nodes>43, 48, 58</nodes>
		</tri>
		<tri idx = "59">
			<nodes>35, 59, 60</nodes>
		</tri>
		<tri idx = "60">
			<nodes>20, 35, 60</nodes>
		</tri>
		<tri idx = "61">
			<nodes>20, 57, 60</nodes>
		</tri>
		<tri idx = "62">
			<nodes>27, 40, 72</nodes>
		</tri>
		<tri idx = "63">
			<nodes>40, 72, 73</nodes>
		</tri>
		<tri idx = "64">
			<nodes>24, 33, 75</nodes>
		</tri>
		<tri idx = "65">
			<nodes>23, 29, 76</nodes>
		</tri>
		<tri idx = "66">
			<nodes>24, 75, 76</nodes>
		</tri>
		<tri idx = "67">
			<nodes>23, 24, 76</nodes>
		</tri>
		<tri idx = "68">
			<nodes>75, 76, 78</nodes>
		</tri>
		<tri idx = "69">
			<nodes>75, 77, 78</nodes>
		</tri>
		<tri idx = "70">
			<nodes>26, 29, 85</nodes>
		</tri>
		<tri idx = "71">
			<nodes>26, 28, 85</nodes>
		</tri>
		<tri idx = "72">
			<nodes>27, 28, 86</nodes>
		</tri>
		<tri idx = "73">
			<nodes>27, 72, 86</nodes>
		</tri>
		<tri idx = "74">
			<nodes>28, 85, 86</nodes>
		</tri>
		<tri idx = "75">
			<nodes>76, 78, 87</nodes>
		</tri>
		<tri idx = "76">
			<nodes>29, 76, 87</nodes>
		</tri>
		<tri idx = "77">
			<nodes>29, 85, 87</nodes>
		</tri>
		<tri idx = "78">
			<nodes>77, 78, 88</nodes>
		</tri>
		<tri idx = "79">
			<nodes>72, 86, 89</nodes>
		</tri>
		<tri idx = "80">
			<nodes>72, 73, 90</nodes>
		</tri>
		<tri idx = "81">
			<nodes>72, 89, 90</nodes>
		</tri>
		<tri idx = "82">
			<nodes>33, 75, 96</nodes>
		</tri>
		<tri idx = "83">
			<nodes>33, 34, 96</nodes>
		</tri>
		<tri idx = "84">
			<nodes>75, 96, 97</nodes>
		</tri>
		<tri idx = "85">
			<nodes>75, 77, 97</nodes>
		</tri>
		<tri idx = "86">
			<nodes>34, 96, 98</nodes>
		</tri>
		<tri idx = "87">
			<nodes>34, 36, 98</nodes>
		</tri>
		<tri idx = "88">
			<nodes>36, 98, 99</nodes>
		</tri>
		<tri idx = "89">
			<nodes>35, 59, 99</nodes>
		</tri>
		<tri idx = "90">
			<nodes>35, 36, 99</nodes>
		</tri>
		<tri idx = "91">
			<nodes>59, 99, 104</nodes>
		</tri>
		<tri idx = "92">
			<nodes>77, 97, 107</nodes>
		</tri>
		<tri idx = "93">
			<nodes>77, 88, 107</nodes>
		</tri>
		<tri idx = "94">
			<nodes>38, 40, 111</nodes>
		</tri>
		<tri idx = "95">
			<nodes>38, 39, 111</nodes>
		</tri>
		<tri idx = "96">
			<nodes>39, 111, 112</nodes>
		</tri>
		<tri idx = "97">
			<nodes>39, 47, 112</nodes>
		</tri>
		<tri idx = "98">
			<nodes>40, 111, 113</nodes>
		</tri>
		<tri idx = "99">
			<nodes>40, 73, 113</nodes>
		</tri>
		<tri idx = "100">
			<nodes>73, 90, 115</nodes>
		</tri>
		<tri idx = "101">
			<nodes>73, 113, 115</nodes>
		</tri>
		<tri idx = "102">
			<nodes>48, 49, 119</nodes>
		</tri>
		<tri idx = "103">
			<nodes>47, 112, 119</nodes>
		</tri>
		<tri idx = "104">
			<nodes>47, 48, 119</nodes>
		</tri>
		<tri idx = "105">
			<nodes>49, 58, 120</nodes>
		</tri>
		<tri idx = "106">
			<nodes>49, 120, 121</nodes>
		</tri>
		<tri idx = "107">
			<nodes>49, 119, 121</nodes>
		</tri>
		<tri idx = "108">
			<nodes>52, 57, 129</nodes>
		</tri>
		<tri idx = "109">
			<nodes>52, 55, 129</nodes>
		</tri>
		<tri idx = "110">
			<nodes>55, 129, 130</nodes>
		</tri>
		<tri idx = "111">
			<nodes>55, 58, 130</nodes>
		</tri>
		<tri idx = "112">
			<nodes>57, 129, 131</nodes>
		</tri>
		<tri idx = "113">
			<nodes>57, 60, 131</nodes>
		</tri>
		<tri idx = "114">
			<nodes>58, 120, 132</nodes>
		</tri>
		<tri idx = "115">
			<nodes>58, 130, 132</nodes>
		</tri>
		<tri idx = "116">
			<nodes>59, 104, 133</nodes>
		</tri>
		<tri idx = "117">
			<nodes>59, 60, 133</nodes>
		</tri>
		<tri idx = "118">
			<nodes>60, 133, 134</nodes>
		</tri>
		<tri idx = "119">
			<nodes>60, 131, 134</nodes>
		</tri>
		<tri idx = "120">
			<nodes>120, 132, 136</nodes>
		</tri>
		<tri idx = "121">
			<nodes>90, 115, 142</nodes>
		</tri>
		<tri idx = "122">
			<nodes>78, 87, 154</nodes>
		</tri>
		<tri idx = "123">
			<nodes>78, 88, 154</nodes>
		</tri>
		<tri idx = "124">
			<nodes>88, 107, 162</nodes>
		</tri>
		<tri idx = "125">
			<nodes>107, 161, 162</nodes>
		</tri>
		<tri idx = "126">
			<nodes>85, 87, 164</nodes>
		</tri>
		<tri idx = "127">
			<nodes>85, 86, 164</nodes>
		</tri>
		<tri idx = "128">
			<nodes>86, 164, 165</nodes>
		</tri>
		<tri idx = "129">
			<nodes>86, 89, 165</nodes>
		</tri>
		<tri idx = "130">
			<nodes>87, 154, 166</nodes>
		</tri>
		<tri idx = "131">
			<nodes>87, 164, 166</nodes>
		</tri>
		<tri idx = "132">
			<nodes>88, 162, 168</nodes>
		</tri>
		<tri idx = "133">
			<nodes>88, 154, 168</nodes>
		</tri>
		<tri idx = "134">
			<nodes>154, 166, 168</nodes>
		</tri>
		<tri idx = "135">
			<nodes>115, 142, 169</nodes>
		</tri>
		<tri idx = "136">
			<nodes>89, 165, 171</nodes>
		</tri>
		<tri idx = "137">
			<nodes>90, 142, 171</nodes>
		</tri>
		<tri idx = "138">
			<nodes>89, 90, 171</nodes>
		</tri>
		<tri idx = "139">
			<nodes>169, 170, 172</nodes>
		</tri>
		<tri idx = "140">
			<nodes>142, 169, 172</nodes>
		</tri>
		<tri idx = "141">
			<nodes>142, 171, 172</nodes>
		</tri>
		<tri idx = "142">
			<nodes>97, 107, 180</nodes>
		</tri>
		<tri idx = "143">
			<nodes>97, 180, 181</nodes>
		</tri>
		<tri idx = "144">
			<nodes>96, 97, 181</nodes>
		</tri>
		<tri idx = "145">
			<nodes>96, 98, 181</nodes>
		</tri>
		<tri idx = "146">
			<nodes>98, 181, 182</nodes>
		</tri>
		<tri idx = "147">
			<nodes>98, 99, 182</nodes>
		</tri>
		<tri idx = "148">
			<nodes>99, 104, 183</nodes>
		</tri>
		<tri idx = "149">
			<nodes>99, 182, 183</nodes>
		</tri>
		<tri idx = "150">
			<nodes>104, 133, 184</nodes>
		</tri>
		<tri idx = "151">
			<nodes>104, 183, 188</nodes>
		</tri>
		<tri idx = "152">
			<nodes>104, 184, 188</nodes>
		</tri>
		<tri idx = "153">
			<nodes>107, 161, 191</nodes>
		</tri>
		<tri idx = "154">
			<nodes>107, 180, 191</nodes>
		</tri>
		<tri idx = "155">
			<nodes>161, 191, 193</nodes>
		</tri>
		<tri idx = "156">
			<nodes>161, 193, 194</nodes>
		</tri>
		<tri idx = "157">
			<nodes>161, 175, 194</nodes>
		</tri>
		<tri idx = "158">
			<nodes>112, 119, 205</nodes>
		</tri>
		<tri idx = "159">
			<nodes>111, 113, 206</nodes>
		</tri>
		<tri idx = "160">
			<nodes>112, 205, 206</nodes>
		</tri>
		<tri idx = "161">
			<nodes>111, 112, 206</nodes>
		</tri>
		<tri idx = "162">
			<nodes>113, 206, 207</nodes>
		</tri>
		<tri idx = "163">
			<nodes>113, 115, 207</nodes>
		</tri>
		<tri idx = "164">
			<nodes>115, 169, 209</nodes>
		</tri>
		<tri idx = "165">
			<nodes>115, 207, 209</nodes>
		</tri>
		<tri idx = "166">
			<nodes>119, 121, 211</nodes>
		</tri>
		<tri idx = "167">
			<nodes>119, 205, 211</nodes>
		</tri>
		<tri idx = "168">
			<nodes>120, 121, 212</nodes>
		</tri>
		<tri idx = "169">
			<nodes>120, 136, 212</nodes>
		</tri>
		<tri idx = "170">
			<nodes>121, 212, 213</nodes>
		</tri>
		<tri idx = "171">
			<nodes>121, 211, 213</nodes>
		</tri>
		<tri idx = "172">
			<nodes>169, 209, 214</nodes>
		</tri>
		<tri idx = "173">
			<nodes>131, 134, 219</nodes>
		</tri>
		<tri idx = "174">
			<nodes>129, 131, 219</nodes>
		</tri>
		<tri idx = "175">
			<nodes>129, 130, 219</nodes>
		</tri>
		<tri idx = "176">
			<nodes>130, 132, 219</nodes>
		</tri>
		<tri idx = "177">
			<nodes>132, 219, 220</nodes>
		</tri>
		<tri idx = "178">
			<nodes>132, 136, 220</nodes>
		</tri>
		<tri idx = "179">
			<nodes>133, 134, 223</nodes>
		</tri>
		<tri idx = "180">
			<nodes>133, 184, 223</nodes>
		</tri>
		<tri idx = "181">
			<nodes>184, 221, 223</nodes>
		</tri>
		<tri idx = "182">
			<nodes>134, 219, 224</nodes>
		</tri>
		<tri idx = "183">
			<nodes>134, 223, 224</nodes>
		</tri>
		<tri idx = "184">
			<nodes>136, 220, 227</nodes>
		</tri>
		<tri idx = "185">
			<nodes>136, 212, 227</nodes>
		</tri>
		<tri idx = "186">
			<nodes>212, 225, 227</nodes>
		</tri>
		<tri idx = "187">
			<nodes>161, 175, 250</nodes>
		</tri>
		<tri idx = "188">
			<nodes>161, 162, 250</nodes>
		</tri>
		<tri idx = "189">
			<nodes>162, 168, 250</nodes>
		</tri>
		<tri idx = "190">
			<nodes>164, 166, 251</nodes>
		</tri>
		<tri idx = "191">
			<nodes>164, 165, 251</nodes>
		</tri>
		<tri idx = "192">
			<nodes>165, 251, 252</nodes>
		</tri>
		<tri idx = "193">
			<nodes>165, 171, 252</nodes>
		</tri>
		<tri idx = "194">
			<nodes>166, 251, 253</nodes>
		</tri>
		<tri idx = "195">
			<nodes>166, 168, 253</nodes>
		</tri>
		<tri idx = "196">
			<nodes>168, 250, 255</nodes>
		</tri>
		<tri idx = "197">
			<nodes>168, 253, 255</nodes>
		</tri>
		<tri idx = "198">
			<nodes>250, 255, 256</nodes>
		</tri>
		<tri idx = "199">
			<nodes>169, 214, 258</nodes>
		</tri>
		<tri idx = "200">
			<nodes>169, 170, 258</nodes>
		</tri>
		<tri idx = "201">
			<nodes>170, 258, 259</nodes>
		</tri>
		<tri idx = "202">
			<nodes>170, 172, 259</nodes>
		</tri>
		<tri idx = "203">
			<nodes>171, 172, 260</nodes>
		</tri>
		<tri idx = "204">
			<nodes>171, 252, 260</nodes>
		</tri>
		<tri idx = "205">
			<nodes>172, 260, 261</nodes>
		</tri>
		<tri idx = "206">
			<nodes>172, 259, 261</nodes>
		</tri>
		<tri idx = "207">
			<nodes>250, 256, 262</nodes>
		</tri>
		<tri idx = "208">
			<nodes>175, 194, 262</nodes>
		</tri>
		<tri idx = "209">
			<nodes>175, 250, 262</nodes>
		</tri>
		<tri idx = "210">
			<nodes>180, 191, 270</nodes>
		</tri>
		<tri idx = "211">
			<nodes>180, 181, 270</nodes>
		</tri>
		<tri idx = "212">
			<nodes>181, 182, 270</nodes>
		</tri>
		<tri idx = "213">
			<nodes>182, 183, 270</nodes>
		</tri>
		<tri idx = "214">
			<nodes>183, 188, 271</nodes>
		</tri>
		<tri idx = "215">
			<nodes>183, 270, 271</nodes>
		</tri>
		<tri idx = "216">
			<nodes>184, 188, 272</nodes>
		</tri>
		<tri idx = "217">
			<nodes>184, 221, 272</nodes>
		</tri>
		<tri idx = "218">
			<nodes>221, 222, 272</nodes>
		</tri>
		<tri idx = "219">
			<nodes>188, 271, 275</nodes>
		</tri>
		<tri idx = "220">
			<nodes>188, 272, 275</nodes>
		</tri>
		<tri idx = "221">
			<nodes>222, 272, 278</nodes>
		</tri>
		<tri idx = "222">
			<nodes>222, 229, 278</nodes>
		</tri>
		<tri idx = "223">
			<nodes>191, 193, 279</nodes>
		</tri>
		<tri idx = "224">
			<nodes>191, 270, 279</nodes>
		</tri>
		<tri idx = "225">
			<nodes>193, 194, 281</nodes>
		</tri>
		<tri idx = "226">
			<nodes>193, 279, 281</nodes>
		</tri>
		<tri idx = "227">
			<nodes>194, 262, 281</nodes>
		</tri>
		<tri idx = "228">
			<nodes>207, 209, 296</nodes>
		</tri>
		<tri idx = "229">
			<nodes>206, 207, 296</nodes>
		</tri>
		<tri idx = "230">
			<nodes>205, 206, 296</nodes>
		</tri>
		<tri idx = "231">
			<nodes>205, 211, 296</nodes>
		</tri>
		<tri idx = "232">
			<nodes>209, 296, 297</nodes>
		</tri>
		<tri idx = "233">
			<nodes>209, 214, 297</nodes>
		</tri>
		<tri idx = "234">
			<nodes>211, 296, 298</nodes>
		</tri>
		<tri idx = "235">
			<nodes>211, 213, 298</nodes>
		</tri>
		<tri idx = "236">
			<nodes>212, 213, 299</nodes>
		</tri>
		<tri idx = "237">
			<nodes>213, 298, 299</nodes>
		</tri>
		<tri idx = "238">
			<nodes>212, 225, 299</nodes>
		</tri>
		<tri idx = "239">
			<nodes>214, 297, 300</nodes>
		</tri>
		<tri idx = "240">
			<nodes>214, 300, 301</nodes>
		</tri>
		<tri idx = "241">
			<nodes>214, 258, 301</nodes>
		</tri>
		<tri idx = "242">
			<nodes>220, 227, 304</nodes>
		</tri>
		<tri idx = "243">
			<nodes>219, 224, 305</nodes>
		</tri>
		<tri idx = "244">
			<nodes>219, 220, 305</nodes>
		</tri>
		<tri idx = "245">
			<nodes>220, 304, 305</nodes>
		</tri>
		<tri idx = "246">
			<nodes>221, 223, 306</nodes>
		</tri>
		<tri idx = "247">
			<nodes>223, 224, 306</nodes>
		</tri>
		<tri idx = "248">
			<nodes>221, 222, 306</nodes>
		</tri>
		<tri idx = "249">
			<nodes>222, 229, 306</nodes>
		</tri>
		<tri idx = "250">
			<nodes>224, 305, 307</nodes>
		</tri>
		<tri idx = "251">
			<nodes>224, 306, 307</nodes>
		</tri>
		<tri idx = "252">
			<nodes>229, 306, 308</nodes>
		</tri>
		<tri idx = "253">
			<nodes>225, 299, 309</nodes>
		</tri>
		<tri idx = "254">
			<nodes>225, 309, 310</nodes>
		</tri>
		<tri idx = "255">
			<nodes>225, 227, 310</nodes>
		</tri>
		<tri idx = "256">
			<nodes>309, 310, 312</nodes>
		</tri>
		<tri idx = "257">
			<nodes>227, 304, 316</nodes>
		</tri>
		<tri idx = "258">
			<nodes>227, 310, 316</nodes>
		</tri>
		<tri idx = "259">
			<nodes>229, 278, 318</nodes>
		</tri>
		<tri idx = "260">
			<nodes>229, 318, 322</nodes>
		</tri>
		<tri idx = "261">
			<nodes>229, 308, 322</nodes>
		</tri>
		<tri idx = "262">
			<nodes>253, 255, 340</nodes>
		</tri>
		<tri idx = "263">
			<nodes>251, 253, 340</nodes>
		</tri>
		<tri idx = "264">
			<nodes>251, 252, 340</nodes>
		</tri>
		<tri idx = "265">
			<nodes>252, 260, 340</nodes>
		</tri>
		<tri idx = "266">
			<nodes>255, 340, 341</nodes>
		</tri>
		<tri idx = "267">
			<nodes>255, 256, 341</nodes>
		</tri>
		<tri idx = "268">
			<nodes>256, 341, 342</nodes>
		</tri>
		<tri idx = "269">
			<nodes>262, 281, 343</nodes>
		</tri>
		<tri idx = "270">
			<nodes>256, 342, 344</nodes>
		</tri>
		<tri idx = "271">
			<nodes>256, 262, 344</nodes>
		</tri>
		<tri idx = "272">
			<nodes>262, 343, 344</nodes>
		</tri>
		<tri idx = "273">
			<nodes>258, 301, 347</nodes>
		</tri>
		<tri idx = "274">
			<nodes>258, 347, 349</nodes>
		</tri>
		<tri idx = "275">
			<nodes>259, 261, 349</nodes>
		</tri>
		<tri idx = "276">
			<nodes>258, 259, 349</nodes>
		</tri>
		<tri idx = "277">
			<nodes>260, 261, 350</nodes>
		</tri>
		<tri idx = "278">
			<nodes>260, 340, 350</nodes>
		</tri>
		<tri idx = "279">
			<nodes>261, 349, 350</nodes>
		</tri>
		<tri idx = "280">
			<nodes>318, 322, 358</nodes>
		</tri>
		<tri idx = "281">
			<nodes>270, 279, 363</nodes>
		</tri>
		<tri idx = "282">
			<nodes>270, 271, 363</nodes>
		</tri>
		<tri idx = "283">
			<nodes>272, 278, 364</nodes>
		</tri>
		<tri idx = "284">
			<nodes>272, 275, 364</nodes>
		</tri>
		<tri idx = "285">
			<nodes>278, 318, 364</nodes>
		</tri>
		<tri idx = "286">
			<nodes>275, 364, 365</nodes>
		</tri>
		<tri idx = "287">
			<nodes>271, 363, 365</nodes>
		</tri>
		<tri idx = "288">
			<nodes>271, 275, 365</nodes>
		</tri>
		<tri idx = "289">
			<nodes>318, 358, 369</nodes>
		</tri>
		<tri idx = "290">
			<nodes>318, 364, 369</nodes>
		</tri>
		<tri idx = "291">
			<nodes>364, 369, 370</nodes>
		</tri>
		<tri idx = "292">
			<nodes>279, 363, 372</nodes>
		</tri>
		<tri idx = "293">
			<nodes>279, 281, 372</nodes>
		</tri>
		<tri idx = "294">
			<nodes>281, 282, 372</nodes>
		</tri>
		<tri idx = "295">
			<nodes>281, 343, 374</nodes>
		</tri>
		<tri idx = "296">
			<nodes>281, 282, 374</nodes>
		</tri>
		<tri idx = "297">
			<nodes>282, 374, 375</nodes>
		</tri>
		<tri idx = "298">
			<nodes>282, 372, 375</nodes>
		</tri>
		<tri idx = "299">
			<nodes>296, 297, 386</nodes>
		</tri>
		<tri idx = "300">
			<nodes>297, 300, 386</nodes>
		</tri>
		<tri idx = "301">
			<nodes>296, 298, 386</nodes>
		</tri>
		<tri idx = "302">
			<nodes>298, 386, 387</nodes>
		</tri>
		<tri idx = "303">
			<nodes>298, 299, 387</nodes>
		</tri>
		<tri idx = "304">
			<nodes>299, 309, 388</nodes>
		</tri>
		<tri idx = "305">
			<nodes>299, 387, 388</nodes>
		</tri>
		<tri idx = "306">
			<nodes>301, 347, 389</nodes>
		</tri>
		<tri idx = "307">
			<nodes>300, 386, 391</nodes>
		</tri>
		<tri idx = "308">
			<nodes>300, 301, 391</nodes>
		</tri>
		<tri idx = "309">
			<nodes>301, 391, 392</nodes>
		</tri>
		<tri idx = "310">
			<nodes>301, 389, 392</nodes>
		</tri>
		<tri idx = "311">
			<nodes>304, 316, 397</nodes>
		</tri>
		<tri idx = "312">
			<nodes>305, 307, 398</nodes>
		</tri>
		<tri idx = "313">
			<nodes>304, 305, 398</nodes>
		</tri>
		<tri idx = "314">
			<nodes>304, 397, 398</nodes>
		</tri>
		<tri idx = "315">
			<nodes>306, 308, 400</nodes>
		</tri>
		<tri idx = "316">
			<nodes>307, 398, 400</nodes>
		</tri>
		<tri idx = "317">
			<nodes>306, 307, 400</nodes>
		</tri>
		<tri idx = "318">
			<nodes>308, 322, 401</nodes>
		</tri>
		<tri idx = "319">
			<nodes>308, 400, 401</nodes>
		</tri>
		<tri idx = "320">
			<nodes>309, 312, 403</nodes>
		</tri>
		<tri idx = "321">
			<nodes>309, 388, 403</nodes>
		</tri>
		<tri idx = "322">
			<nodes>312, 403, 406</nodes>
		</tri>
		<tri idx = "323">
			<nodes>316, 397, 406</nodes>
		</tri>
		<tri idx = "324">
			<nodes>310, 312, 406</nodes>
		</tri>
		<tri idx = "325">
			<nodes>310, 316, 406</nodes>
		</tri>
		<tri idx = "326">
			<nodes>322, 358, 413</nodes>
		</tri>
		<tri idx = "327">
			<nodes>322, 401, 413</nodes>
		</tri>
		<tri idx = "328">
			<nodes>358, 413, 414</nodes>
		</tri>
		<tri idx = "329">
			<nodes>340, 341, 432</nodes>
		</tri>
		<tri idx = "330">
			<nodes>341, 342, 432</nodes>
		</tri>
		<tri idx = "331">
			<nodes>340, 350, 432</nodes>
		</tri>
		<tri idx = "332">
			<nodes>342, 432, 433</nodes>
		</tri>
		<tri idx = "333">
			<nodes>342, 344, 433</nodes>
		</tri>
		<tri idx = "334">
			<nodes>343, 374, 434</nodes>
		</tri>
		<tri idx = "335">
			<nodes>343, 434, 435</nodes>
		</tri>
		<tri idx = "336">
			<nodes>343, 344, 435</nodes>
		</tri>
		<tri idx = "337">
			<nodes>344, 433, 436</nodes>
		</tri>
		<tri idx = "338">
			<nodes>344, 435, 436</nodes>
		</tri>
		<tri idx = "339">
			<nodes>347, 349, 438</nodes>
		</tri>
		<tri idx = "340">
			<nodes>349, 351, 438</nodes>
		</tri>
		<tri idx = "341">
			<nodes>347, 438, 439</nodes>
		</tri>
		<tri idx = "342">
			<nodes>347, 389, 439</nodes>
		</tri>
		<tri idx = "343">
			<nodes>350, 432, 441</nodes>
		</tri>
		<tri idx = "344">
			<nodes>349, 350, 441</nodes>
		</tri>
		<tri idx = "345">
			<nodes>349, 351, 441</nodes>
		</tri>
		<tri idx = "346">
			<nodes>351, 438, 442</nodes>
		</tri>
		<tri idx = "347">
			<nodes>351, 441, 442</nodes>
		</tri>
		<tri idx = "348">
			<nodes>358, 369, 451</nodes>
		</tri>
		<tri idx = "349">
			<nodes>358, 414, 451</nodes>
		</tri>
		<tri idx = "350">
			<nodes>363, 372, 455</nodes>
		</tri>
		<tri idx = "351">
			<nodes>363, 365, 455</nodes>
		</tri>
		<tri idx = "352">
			<nodes>365, 455, 456</nodes>
		</tri>
		<tri idx = "353">
			<nodes>364, 365, 456</nodes>
		</tri>
		<tri idx = "354">
			<nodes>364, 370, 456</nodes>
		</tri>
		<tri idx = "355">
			<nodes>369, 370, 459</nodes>
		</tri>
		<tri idx = "356">
			<nodes>369, 451, 459</nodes>
		</tri>
		<tri idx = "357">
			<nodes>370, 456, 460</nodes>
		</tri>
		<tri idx = "358">
			<nodes>370, 459, 460</nodes>
		</tri>
		<tri idx = "359">
			<nodes>372, 375, 462</nodes>
		</tri>
		<tri idx = "360">
			<nodes>372, 455, 462</nodes>
		</tri>
		<tri idx = "361">
			<nodes>374, 375, 463</nodes>
		</tri>
		<tri idx = "362">
			<nodes>374, 434, 463</nodes>
		</tri>
		<tri idx = "363">
			<nodes>375, 462, 464</nodes>
		</tri>
		<tri idx = "364">
			<nodes>375, 463, 464</nodes>
		</tri>
		<tri idx = "365">
			<nodes>414, 451, 467</nodes>
		</tri>
		<tri idx = "366">
			<nodes>386, 391, 473</nodes>
		</tri>
		<tri idx = "367">
			<nodes>386, 387, 473</nodes>
		</tri>
		<tri idx = "368">
			<nodes>388, 403, 475</nodes>
		</tri>
		<tri idx = "369">
			<nodes>387, 388, 475</nodes>
		</tri>
		<tri idx = "370">
			<nodes>387, 473, 475</nodes>
		</tri>
		<tri idx = "371">
			<nodes>389, 439, 476</nodes>
		</tri>
		<tri idx = "372">
			<nodes>389, 392, 476</nodes>
		</tri>
		<tri idx = "373">
			<nodes>391, 473, 477</nodes>
		</tri>
		<tri idx = "374">
			<nodes>391, 392, 477</nodes>
		</tri>
		<tri idx = "375">
			<nodes>392, 477, 478</nodes>
		</tri>
		<tri idx = "376">
			<nodes>392, 476, 478</nodes>
		</tri>
		<tri idx = "377">
			<nodes>403, 475, 482</nodes>
		</tri>
		<tri idx = "378">
			<nodes>397, 406, 484</nodes>
		</tri>
		<tri idx = "379">
			<nodes>397, 484, 486</nodes>
		</tri>
		<tri idx = "380">
			<nodes>398, 400, 487</nodes>
		</tri>
		<tri idx = "381">
			<nodes>397, 398, 487</nodes>
		</tri>
		<tri idx = "382">
			<nodes>397, 486, 487</nodes>
		</tri>
		<tri idx = "383">
			<nodes>400, 487, 488</nodes>
		</tri>
		<tri idx = "384">
			<nodes>400, 401, 488</nodes>
		</tri>
		<tri idx = "385">
			<nodes>401, 488, 489</nodes>
		</tri>
		<tri idx = "386">
			<nodes>401, 413, 489</nodes>
		</tri>
		<tri idx = "387">
			<nodes>403, 482, 494</nodes>
		</tri>
		<tri idx = "388">
			<nodes>403, 406, 496</nodes>
		</tri>
		<tri idx = "389">
			<nodes>403, 494, 496</nodes>
		</tri>
		<tri idx = "390">
			<nodes>406, 484, 498</nodes>
		</tri>
		<tri idx = "391">
			<nodes>406, 496, 498</nodes>
		</tri>
		<tri idx = "392">
			<nodes>484, 498, 499</nodes>
		</tri>
		<tri idx = "393">
			<nodes>484, 486, 499</nodes>
		</tri>
		<tri idx = "394">
			<nodes>413, 414, 505</nodes>
		</tri>
		<tri idx = "395">
			<nodes>413, 489, 505</nodes>
		</tri>
		<tri idx = "396">
			<nodes>414, 505, 506</nodes>
		</tri>
		<tri idx = "397">
			<nodes>414, 467, 506</nodes>
		</tri>
		<tri idx = "398">
			<nodes>434, 463, 515</nodes>
		</tri>
		<tri idx = "399">
			<nodes>439, 476, 516</nodes>
		</tri>
		<tri idx = "400">
			<nodes>432, 433, 522</nodes>
		</tri>
		<tri idx = "401">
			<nodes>432, 441, 522</nodes>
		</tri>
		<tri idx = "402">
			<nodes>433, 522, 523</nodes>
		</tri>
		<tri idx = "403">
			<nodes>433, 436, 523</nodes>
		</tri>
		<tri idx = "404">
			<nodes>434, 515, 524</nodes>
		</tri>
		<tri idx = "405">
			<nodes>434, 435, 524</nodes>
		</tri>
		<tri idx = "406">
			<nodes>435, 436, 524</nodes>
		</tri>
		<tri idx = "407">
			<nodes>436, 523, 525</nodes>
		</tri>
		<tri idx = "408">
			<nodes>436, 524, 525</nodes>
		</tri>
		<tri idx = "409">
			<nodes>439, 516, 526</nodes>
		</tri>
		<tri idx = "410">
			<nodes>438, 442, 526</nodes>
		</tri>
		<tri idx = "411">
			<nodes>438, 439, 526</nodes>
		</tri>
		<tri idx = "412">
			<nodes>441, 442, 527</nodes>
		</tri>
		<tri idx = "413">
			<nodes>441, 522, 527</nodes>
		</tri>
		<tri idx = "414">
			<nodes>442, 527, 528</nodes>
		</tri>
		<tri idx = "415">
			<nodes>442, 526, 528</nodes>
		</tri>
		<tri idx = "416">
			<nodes>463, 515, 540</nodes>
		</tri>
		<tri idx = "417">
			<nodes>515, 524, 541</nodes>
		</tri>
		<tri idx = "418">
			<nodes>451, 467, 546</nodes>
		</tri>
		<tri idx = "419">
			<nodes>451, 459, 546</nodes>
		</tri>
		<tri idx = "420">
			<nodes>455, 462, 549</nodes>
		</tri>
		<tri idx = "421">
			<nodes>455, 456, 549</nodes>
		</tri>
		<tri idx = "422">
			<nodes>456, 460, 549</nodes>
		</tri>
		<tri idx = "423">
			<nodes>460, 549, 550</nodes>
		</tri>
		<tri idx = "424">
			<nodes>459, 546, 550</nodes>
		</tri>
		<tri idx = "425">
			<nodes>459, 460, 550</nodes>
		</tri>
		<tri idx = "426">
			<nodes>462, 464, 551</nodes>
		</tri>
		<tri idx = "427">
			<nodes>462, 549, 551</nodes>
		</tri>
		<tri idx = "428">
			<nodes>464, 551, 552</nodes>
		</tri>
		<tri idx = "429">
			<nodes>463, 540, 552</nodes>
		</tri>
		<tri idx = "430">
			<nodes>463, 464, 552</nodes>
		</tri>
		<tri idx = "431">
			<nodes>467, 506, 555</nodes>
		</tri>
		<tri idx = "432">
			<nodes>467, 546, 555</nodes>
		</tri>
		<tri idx = "433">
			<nodes>540, 552, 556</nodes>
		</tri>
		<tri idx = "434">
			<nodes>476, 516, 561</nodes>
		</tri>
		<tri idx = "435">
			<nodes>473, 477, 563</nodes>
		</tri>
		<tri idx = "436">
			<nodes>473, 475, 563</nodes>
		</tri>
		<tri idx = "437">
			<nodes>475, 563, 564</nodes>
		</tri>
		<tri idx = "438">
			<nodes>475, 482, 564</nodes>
		</tri>
		<tri idx = "439">
			<nodes>476, 561, 565</nodes>
		</tri>
		<tri idx = "440">
			<nodes>476, 478, 565</nodes>
		</tri>
		<tri idx = "441">
			<nodes>478, 565, 566</nodes>
		</tri>
		<tri idx = "442">
			<nodes>477, 478, 566</nodes>
		</tri>
		<tri idx = "443">
			<nodes>477, 563, 566</nodes>
		</tri>
		<tri idx = "444">
			<nodes>482, 494, 569</nodes>
		</tri>
		<tri idx = "445">
			<nodes>482, 564, 569</nodes>
		</tri>
		<tri idx = "446">
			<nodes>487, 488, 572</nodes>
		</tri>
		<tri idx = "447">
			<nodes>486, 487, 572</nodes>
		</tri>
		<tri idx = "448">
			<nodes>486, 499, 572</nodes>
		</tri>
		<tri idx = "449">
			<nodes>499, 572, 573</nodes>
		</tri>
		<tri idx = "450">
			<nodes>488, 489, 574</nodes>
		</tri>
		<tri idx = "451">
			<nodes>488, 572, 574</nodes>
		</tri>
		<tri idx = "452">
			<nodes>489, 574, 575</nodes>
		</tri>
		<tri idx = "453">
			<nodes>489, 505, 575</nodes>
		</tri>
		<tri idx = "454">
			<nodes>494, 496, 583</nodes>
		</tri>
		<tri idx = "455">
			<nodes>494, 569, 583</nodes>
		</tri>
		<tri idx = "456">
			<nodes>496, 498, 585</nodes>
		</tri>
		<tri idx = "457">
			<nodes>496, 583, 585</nodes>
		</tri>
		<tri idx = "458">
			<nodes>498, 499, 585</nodes>
		</tri>
		<tri idx = "459">
			<nodes>499, 585, 586</nodes>
		</tri>
		<tri idx = "460">
			<nodes>499, 573, 586</nodes>
		</tri>
		<tri idx = "461">
			<nodes>505, 575, 594</nodes>
		</tri>
		<tri idx = "462">
			<nodes>505, 506, 594</nodes>
		</tri>
		<tri idx = "463">
			<nodes>506, 594, 596</nodes>
		</tri>
		<tri idx = "464">
			<nodes>506, 555, 596</nodes>
		</tri>
		<tri idx = "465">
			<nodes>575, 594, 597</nodes>
		</tri>
		<tri idx = "466">
			<nodes>515, 541, 604</nodes>
		</tri>
		<tri idx = "467">
			<nodes>515, 540, 604</nodes>
		</tri>
		<tri idx = "468">
			<nodes>516, 526, 605</nodes>
		</tri>
		<tri idx = "469">
			<nodes>516, 561, 606</nodes>
		</tri>
		<tri idx = "470">
			<nodes>516, 605, 606</nodes>
		</tri>
		<tri idx = "471">
			<nodes>522, 523, 609</nodes>
		</tri>
		<tri idx = "472">
			<nodes>522, 527, 609</nodes>
		</tri>
		<tri idx = "473">
			<nodes>523, 525, 610</nodes>
		</tri>
		<tri idx = "474">
			<nodes>523, 609, 610</nodes>
		</tri>
		<tri idx = "475">
			<nodes>525, 610, 611</nodes>
		</tri>
		<tri idx = "476">
			<nodes>524, 541, 611</nodes>
		</tri>
		<tri idx = "477">
			<nodes>524, 525, 611</nodes>
		</tri>
		<tri idx = "478">
			<nodes>526, 605, 612</nodes>
		</tri>
		<tri idx = "479">
			<nodes>526, 528, 612</nodes>
		</tri>
		<tri idx = "480">
			<nodes>528, 612, 613</nodes>
		</tri>
		<tri idx = "481">
			<nodes>527, 528, 613</nodes>
		</tri>
		<tri idx = "482">
			<nodes>527, 609, 613</nodes>
		</tri>
		<tri idx = "483">
			<nodes>541, 611, 624</nodes>
		</tri>
		<tri idx = "484">
			<nodes>540, 604, 625</nodes>
		</tri>
		<tri idx = "485">
			<nodes>540, 556, 625</nodes>
		</tri>
		<tri idx = "486">
			<nodes>541, 624, 626</nodes>
		</tri>
		<tri idx = "487">
			<nodes>541, 604, 626</nodes>
		</tri>
		<tri idx = "488">
			<nodes>546, 555, 634</nodes>
		</tri>
		<tri idx = "489">
			<nodes>546, 550, 634</nodes>
		</tri>
		<tri idx = "490">
			<nodes>549, 551, 635</nodes>
		</tri>
		<tri idx = "491">
			<nodes>549, 550, 635</nodes>
		</tri>
		<tri idx = "492">
			<nodes>550, 634, 635</nodes>
		</tri>
		<tri idx = "493">
			<nodes>552, 556, 636</nodes>
		</tri>
		<tri idx = "494">
			<nodes>551, 635, 636</nodes>
		</tri>
		<tri idx = "495">
			<nodes>551, 552, 636</nodes>
		</tri>
		<tri idx = "496">
			<nodes>556, 636, 638</nodes>
		</tri>
		<tri idx = "497">
			<nodes>555, 634, 640</nodes>
		</tri>
		<tri idx = "498">
			<nodes>555, 640, 642</nodes>
		</tri>
		<tri idx = "499">
			<nodes>555, 596, 642</nodes>
		</tri>
		<tri idx = "500">
			<nodes>556, 625, 644</nodes>
		</tri>
		<tri idx = "501">
			<nodes>556, 638, 644</nodes>
		</tri>
		<tri idx = "502">
			<nodes>561, 565, 648</nodes>
		</tri>
		<tri idx = "503">
			<nodes>561, 648, 649</nodes>
		</tri>
		<tri idx = "504">
			<nodes>561, 606, 649</nodes>
		</tri>
		<tri idx = "505">
			<nodes>563, 566, 652</nodes>
		</tri>
		<tri idx = "506">
			<nodes>563, 564, 652</nodes>
		</tri>
		<tri idx = "507">
			<nodes>564, 569, 652</nodes>
		</tri>
		<tri idx = "508">
			<nodes>565, 648, 653</nodes>
		</tri>
		<tri idx = "509">
			<nodes>565, 566, 653</nodes>
		</tri>
		<tri idx = "510">
			<nodes>566, 652, 653</nodes>
		</tri>
		<tri idx = "511">
			<nodes>569, 652, 654</nodes>
		</tri>
		<tri idx = "512">
			<nodes>648, 653, 655</nodes>
		</tri>
		<tri idx = "513">
			<nodes>569, 583, 658</nodes>
		</tri>
		<tri idx = "514">
			<nodes>569, 654, 658</nodes>
		</tri>
		<tri idx = "515">
			<nodes>583, 658, 659</nodes>
		</tri>
		<tri idx = "516">
			<nodes>572, 574, 660</nodes>
		</tri>
		<tri idx = "517">
			<nodes>572, 573, 660</nodes>
		</tri>
		<tri idx = "518">
			<nodes>573, 586, 660</nodes>
		</tri>
		<tri idx = "519">
			<nodes>574, 575, 661</nodes>
		</tri>
		<tri idx = "520">
			<nodes>575, 597, 661</nodes>
		</tri>
		<tri idx = "521">
			<nodes>574, 660, 661</nodes>
		</tri>
		<tri idx = "522">
			<nodes>583, 659, 669</nodes>
		</tri>
		<tri idx = "523">
			<nodes>583, 585, 669</nodes>
		</tri>
		<tri idx = "524">
			<nodes>659, 669, 670</nodes>
		</tri>
		<tri idx = "525">
			<nodes>585, 669, 672</nodes>
		</tri>
		<tri idx = "526">
			<nodes>585, 586, 672</nodes>
		</tri>
		<tri idx = "527">
			<nodes>669, 672, 673</nodes>
		</tri>
		<tri idx = "528">
			<nodes>669, 670, 674</nodes>
		</tri>
		<tri idx = "529">
			<nodes>669, 673, 674</nodes>
		</tri>
		<tri idx = "530">
			<nodes>586, 660, 675</nodes>
		</tri>
		<tri idx = "531">
			<nodes>586, 672, 675</nodes>
		</tri>
		<tri idx = "532">
			<nodes>594, 597, 683</nodes>
		</tri>
		<tri idx = "533">
			<nodes>594, 596, 683</nodes>
		</tri>
		<tri idx = "534">
			<nodes>596, 642, 684</nodes>
		</tri>
		<tri idx = "535">
			<nodes>596, 683, 684</nodes>
		</tri>
		<tri idx = "536">
			<nodes>597, 683, 685</nodes>
		</tri>
		<tri idx = "537">
			<nodes>597, 661, 685</nodes>
		</tri>
		<tri idx = "538">
			<nodes>604, 625, 691</nodes>
		</tri>
		<tri idx = "539">
			<nodes>604, 626, 691</nodes>
		</tri>
		<tri idx = "540">
			<nodes>605, 612, 692</nodes>
		</tri>
		<tri idx = "541">
			<nodes>605, 606, 693</nodes>
		</tri>
		<tri idx = "542">
			<nodes>605, 692, 693</nodes>
		</tri>
		<tri idx = "543">
			<nodes>606, 693, 694</nodes>
		</tri>
		<tri idx = "544">
			<nodes>606, 649, 694</nodes>
		</tri>
		<tri idx = "545">
			<nodes>609, 610, 700</nodes>
		</tri>
		<tri idx = "546">
			<nodes>609, 613, 700</nodes>
		</tri>
		<tri idx = "547">
			<nodes>611, 624, 701</nodes>
		</tri>
		<tri idx = "548">
			<nodes>610, 611, 701</nodes>
		</tri>
		<tri idx = "549">
			<nodes>610, 700, 701</nodes>
		</tri>
		<tri idx = "550">
			<nodes>612, 692, 702</nodes>
		</tri>
		<tri idx = "551">
			<nodes>613, 700, 702</nodes>
		</tri>
		<tri idx = "552">
			<nodes>612, 613, 702</nodes>
		</tri>
		<tri idx = "553">
			<nodes>624, 701, 707</nodes>
		</tri>
		<tri idx = "554">
			<nodes>692, 702, 709</nodes>
		</tri>
		<tri idx = "555">
			<nodes>624, 626, 710</nodes>
		</tri>
		<tri idx = "556">
			<nodes>624, 707, 710</nodes>
		</tri>
		<tri idx = "557">
			<nodes>625, 691, 711</nodes>
		</tri>
		<tri idx = "558">
			<nodes>625, 644, 711</nodes>
		</tri>
		<tri idx = "559">
			<nodes>626, 710, 712</nodes>
		</tri>
		<tri idx = "560">
			<nodes>626, 691, 712</nodes>
		</tri>
		<tri idx = "561">
			<nodes>691, 712, 713</nodes>
		</tri>
		<tri idx = "562">
			<nodes>691, 711, 713</nodes>
		</tri>
		<tri idx = "563">
			<nodes>636, 638, 720</nodes>
		</tri>
		<tri idx = "564">
			<nodes>635, 636, 720</nodes>
		</tri>
		<tri idx = "565">
			<nodes>634, 635, 720</nodes>
		</tri>
		<tri idx = "566">
			<nodes>634, 640, 720</nodes>
		</tri>
		<tri idx = "567">
			<nodes>640, 720, 721</nodes>
		</tri>
		<tri idx = "568">
			<nodes>638, 720, 725</nodes>
		</tri>
		<tri idx = "569">
			<nodes>638, 644, 725</nodes>
		</tri>
		<tri idx = "570">
			<nodes>640, 721, 728</nodes>
		</tri>
		<tri idx = "571">
			<nodes>640, 642, 728</nodes>
		</tri>
		<tri idx = "572">
			<nodes>642, 684, 729</nodes>
		</tri>
		<tri idx = "573">
			<nodes>642, 728, 729</nodes>
		</tri>
		<tri idx = "574">
			<nodes>644, 711, 730</nodes>
		</tri>
		<tri idx = "575">
			<nodes>644, 725, 730</nodes>
		</tri>
		<tri idx = "576">
			<nodes>648, 649, 732</nodes>
		</tri>
		<tri idx = "577">
			<nodes>648, 655, 732</nodes>
		</tri>
		<tri idx = "578">
			<nodes>649, 732, 733</nodes>
		</tri>
		<tri idx = "579">
			<nodes>649, 694, 733</nodes>
		</tri>
		<tri idx = "580">
			<nodes>653, 655, 738</nodes>
		</tri>
		<tri idx = "581">
			<nodes>652, 653, 738</nodes>
		</tri>
		<tri idx = "582">
			<nodes>652, 654, 738</nodes>
		</tri>
		<tri idx = "583">
			<nodes>654, 658, 738</nodes>
		</tri>
		<tri idx = "584">
			<nodes>655, 738, 742</nodes>
		</tri>
		<tri idx = "585">
			<nodes>655, 732, 742</nodes>
		</tri>
		<tri idx = "586">
			<nodes>658, 659, 744</nodes>
		</tri>
		<tri idx = "587">
			<nodes>658, 738, 744</nodes>
		</tri>
		<tri idx = "588">
			<nodes>659, 670, 745</nodes>
		</tri>
		<tri idx = "589">
			<nodes>659, 744, 745</nodes>
		</tri>
		<tri idx = "590">
			<nodes>660, 661, 747</nodes>
		</tri>
		<tri idx = "591">
			<nodes>661, 685, 747</nodes>
		</tri>
		<tri idx = "592">
			<nodes>660, 675, 747</nodes>
		</tri>
		<tri idx = "593">
			<nodes>685, 747, 748</nodes>
		</tri>
		<tri idx = "594">
			<nodes>670, 674, 753</nodes>
		</tri>
		<tri idx = "595">
			<nodes>670, 745, 753</nodes>
		</tri>
		<tri idx = "596">
			<nodes>672, 673, 758</nodes>
		</tri>
		<tri idx = "597">
			<nodes>672, 675, 758</nodes>
		</tri>
		<tri idx = "598">
			<nodes>673, 674, 759</nodes>
		</tri>
		<tri idx = "599">
			<nodes>673, 758, 759</nodes>
		</tri>
		<tri idx = "600">
			<nodes>674, 753, 760</nodes>
		</tri>
		<tri idx = "601">
			<nodes>674, 759, 760</nodes>
		</tri>
		<tri idx = "602">
			<nodes>675, 758, 761</nodes>
		</tri>
		<tri idx = "603">
			<nodes>675, 747, 761</nodes>
		</tri>
		<tri idx = "604">
			<nodes>685, 748, 766</nodes>
		</tri>
		<tri idx = "605">
			<nodes>683, 684, 769</nodes>
		</tri>
		<tri idx = "606">
			<nodes>683, 685, 769</nodes>
		</tri>
		<tri idx = "607">
			<nodes>684, 769, 770</nodes>
		</tri>
		<tri idx = "608">
			<nodes>684, 729, 770</nodes>
		</tri>
		<tri idx = "609">
			<nodes>685, 769, 771</nodes>
		</tri>
		<tri idx = "610">
			<nodes>685, 766, 771</nodes>
		</tri>
		<tri idx = "611">
			<nodes>692, 693, 780</nodes>
		</tri>
		<tri idx = "612">
			<nodes>692, 709, 780</nodes>
		</tri>
		<tri idx = "613">
			<nodes>693, 694, 781</nodes>
		</tri>
		<tri idx = "614">
			<nodes>693, 780, 781</nodes>
		</tri>
		<tri idx = "615">
			<nodes>694, 733, 782</nodes>
		</tri>
		<tri idx = "616">
			<nodes>694, 781, 782</nodes>
		</tri>
		<tri idx = "617">
			<nodes>701, 707, 787</nodes>
		</tri>
		<tri idx = "618">
			<nodes>700, 701, 787</nodes>
		</tri>
		<tri idx = "619">
			<nodes>702, 709, 787</nodes>
		</tri>
		<tri idx = "620">
			<nodes>700, 702, 787</nodes>
		</tri>
		<tri idx = "621">
			<nodes>707, 787, 790</nodes>
		</tri>
		<tri idx = "622">
			<nodes>707, 710, 790</nodes>
		</tri>
		<tri idx = "623">
			<nodes>709, 787, 792</nodes>
		</tri>
		<tri idx = "624">
			<nodes>709, 780, 792</nodes>
		</tri>
		<tri idx = "625">
			<nodes>710, 712, 794</nodes>
		</tri>
		<tri idx = "626">
			<nodes>710, 790, 794</nodes>
		</tri>
		<tri idx = "627">
			<nodes>711, 730, 795</nodes>
		</tri>
		<tri idx = "628">
			<nodes>711, 713, 795</nodes>
		</tri>
		<tri idx = "629">
			<nodes>712, 794, 797</nodes>
		</tri>
		<tri idx = "630">
			<nodes>712, 713, 797</nodes>
		</tri>
		<tri idx = "631">
			<nodes>713, 797, 798</nodes>
		</tri>
		<tri idx = "632">
			<nodes>713, 795, 798</nodes>
		</tri>
		<tri idx = "633">
			<nodes>720, 725, 807</nodes>
		</tri>
		<tri idx = "634">
			<nodes>720, 721, 807</nodes>
		</tri>
		<tri idx = "635">
			<nodes>721, 728, 807</nodes>
		</tri>
		<tri idx = "636">
			<nodes>725, 730, 812</nodes>
		</tri>
		<tri idx = "637">
			<nodes>725, 807, 812</nodes>
		</tri>
		<tri idx = "638">
			<nodes>728, 807, 813</nodes>
		</tri>
		<tri idx = "639">
			<nodes>729, 770, 817</nodes>
		</tri>
		<tri idx = "640">
			<nodes>729, 817, 818</nodes>
		</tri>
		<tri idx = "641">
			<nodes>728, 813, 818</nodes>
		</tri>
		<tri idx = "642">
			<nodes>728, 729, 818</nodes>
		</tri>
		<tri idx = "643">
			<nodes>730, 795, 819</nodes>
		</tri>
		<tri idx = "644">
			<nodes>730, 812, 819</nodes>
		</tri>
		<tri idx = "645">
			<nodes>732, 733, 823</nodes>
		</tri>
		<tri idx = "646">
			<nodes>732, 742, 823</nodes>
		</tri>
		<tri idx = "647">
			<nodes>733, 823, 824</nodes>
		</tri>
		<tri idx = "648">
			<nodes>733, 782, 824</nodes>
		</tri>
		<tri idx = "649">
			<nodes>738, 742, 831</nodes>
		</tri>
		<tri idx = "650">
			<nodes>738, 744, 831</nodes>
		</tri>
		<tri idx = "651">
			<nodes>742, 831, 833</nodes>
		</tri>
		<tri idx = "652">
			<nodes>742, 823, 833</nodes>
		</tri>
		<tri idx = "653">
			<nodes>744, 831, 834</nodes>
		</tri>
		<tri idx = "654">
			<nodes>744, 745, 834</nodes>
		</tri>
		<tri idx = "655">
			<nodes>745, 834, 835</nodes>
		</tri>
		<tri idx = "656">
			<nodes>745, 753, 835</nodes>
		</tri>
		<tri idx = "657">
			<nodes>747, 748, 836</nodes>
		</tri>
		<tri idx = "658">
			<nodes>748, 766, 836</nodes>
		</tri>
		<tri idx = "659">
			<nodes>747, 761, 836</nodes>
		</tri>
		<tri idx = "660">
			<nodes>753, 760, 844</nodes>
		</tri>
		<tri idx = "661">
			<nodes>760, 837, 844</nodes>
		</tri>
		<tri idx = "662">
			<nodes>753, 835, 844</nodes>
		</tri>
		<tri idx = "663">
			<nodes>758, 761, 849</nodes>
		</tri>
		<tri idx = "664">
			<nodes>758, 759, 849</nodes>
		</tri>
		<tri idx = "665">
			<nodes>760, 837, 851</nodes>
		</tri>
		<tri idx = "666">
			<nodes>759, 760, 851</nodes>
		</tri>
		<tri idx = "667">
			<nodes>759, 849, 851</nodes>
		</tri>
		<tri idx = "668">
			<nodes>761, 836, 852</nodes>
		</tri>
		<tri idx = "669">
			<nodes>761, 849, 852</nodes>
		</tri>
		<tri idx = "670">
			<nodes>766, 836, 855</nodes>
		</tri>
		<tri idx = "671">
			<nodes>766, 771, 855</nodes>
		</tri>
		<tri idx = "672">
			<nodes>771, 855, 856</nodes>
		</tri>
		<tri idx = "673">
			<nodes>769, 771, 860</nodes>
		</tri>
		<tri idx = "674">
			<nodes>770, 817, 860</nodes>
		</tri>
		<tri idx = "675">
			<nodes>769, 770, 860</nodes>
		</tri>
		<tri idx = "676">
			<nodes>771, 856, 861</nodes>
		</tri>
		<tri idx = "677">
			<nodes>771, 860, 861</nodes>
		</tri>
		<tri idx = "678">
			<nodes>782, 824, 866</nodes>
		</tri>
		<tri idx = "679">
			<nodes>780, 781, 868</nodes>
		</tri>
		<tri idx = "680">
			<nodes>780, 792, 868</nodes>
		</tri>
		<tri idx = "681">
			<nodes>782, 866, 869</nodes>
		</tri>
		<tri idx = "682">
			<nodes>781, 868, 869</nodes>
		</tri>
		<tri idx = "683">
			<nodes>781, 782, 869</nodes>
		</tri>
		<tri idx = "684">
			<nodes>787, 790, 872</nodes>
		</tri>
		<tri idx = "685">
			<nodes>787, 792, 872</nodes>
		</tri>
		<tri idx = "686">
			<nodes>790, 872, 875</nodes>
		</tri>
		<tri idx = "687">
			<nodes>790, 794, 875</nodes>
		</tri>
		<tri idx = "688">
			<nodes>792, 868, 877</nodes>
		</tri>
		<tri idx = "689">
			<nodes>792, 872, 877</nodes>
		</tri>
		<tri idx = "690">
			<nodes>794, 875, 881</nodes>
		</tri>
		<tri idx = "691">
			<nodes>794, 797, 881</nodes>
		</tri>
		<tri idx = "692">
			<nodes>795, 819, 883</nodes>
		</tri>
		<tri idx = "693">
			<nodes>795, 798, 883</nodes>
		</tri>
		<tri idx = "694">
			<nodes>798, 883, 884</nodes>
		</tri>
		<tri idx = "695">
			<nodes>797, 798, 884</nodes>
		</tri>
		<tri idx = "696">
			<nodes>797, 881, 884</nodes>
		</tri>
		<tri idx = "697">
			<nodes>837, 851, 886</nodes>
		</tri>
		<tri idx = "698">
			<nodes>837, 844, 886</nodes>
		</tri>
		<tri idx = "699">
			<nodes>807, 812, 894</nodes>
		</tri>
		<tri idx = "700">
			<nodes>807, 813, 894</nodes>
		</tri>
		<tri idx = "701">
			<nodes>812, 819, 896</nodes>
		</tri>
		<tri idx = "702">
			<nodes>812, 894, 896</nodes>
		</tri>
		<tri idx = "703">
			<nodes>817, 860, 898</nodes>
		</tri>
		<tri idx = "704">
			<nodes>813, 818, 900</nodes>
		</tri>
		<tri idx = "705">
			<nodes>813, 894, 900</nodes>
		</tri>
		<tri idx = "706">
			<nodes>818, 900, 901</nodes>
		</tri>
		<tri idx = "707">
			<nodes>817, 898, 901</nodes>
		</tri>
		<tri idx = "708">
			<nodes>817, 818, 901</nodes>
		</tri>
		<tri idx = "709">
			<nodes>819, 896, 902</nodes>
		</tri>
		<tri idx = "710">
			<nodes>819, 883, 902</nodes>
		</tri>
		<tri idx = "711">
			<nodes>823, 833, 909</nodes>
		</tri>
		<tri idx = "712">
			<nodes>823, 824, 909</nodes>
		</tri>
		<tri idx = "713">
			<nodes>824, 866, 911</nodes>
		</tri>
		<tri idx = "714">
			<nodes>824, 909, 911</nodes>
		</tri>
		<tri idx = "715">
			<nodes>831, 833, 918</nodes>
		</tri>
		<tri idx = "716">
			<nodes>831, 834, 918</nodes>
		</tri>
		<tri idx = "717">
			<nodes>833, 918, 919</nodes>
		</tri>
		<tri idx = "718">
			<nodes>833, 909, 919</nodes>
		</tri>
		<tri idx = "719">
			<nodes>834, 918, 920</nodes>
		</tri>
		<tri idx = "720">
			<nodes>834, 835, 920</nodes>
		</tri>
		<tri idx = "721">
			<nodes>835, 844, 921</nodes>
		</tri>
		<tri idx = "722">
			<nodes>835, 920, 921</nodes>
		</tri>
		<tri idx = "723">
			<nodes>836, 855, 922</nodes>
		</tri>
		<tri idx = "724">
			<nodes>836, 852, 922</nodes>
		</tri>
		<tri idx = "725">
			<nodes>855, 922, 923</nodes>
		</tri>
		<tri idx = "726">
			<nodes>855, 856, 923</nodes>
		</tri>
		<tri idx = "727">
			<nodes>844, 886, 932</nodes>
		</tri>
		<tri idx = "728">
			<nodes>844, 921, 932</nodes>
		</tri>
		<tri idx = "729">
			<nodes>849, 851, 934</nodes>
		</tri>
		<tri idx = "730">
			<nodes>849, 852, 934</nodes>
		</tri>
		<tri idx = "731">
			<nodes>851, 934, 936</nodes>
		</tri>
		<tri idx = "732">
			<nodes>851, 886, 936</nodes>
		</tri>
		<tri idx = "733">
			<nodes>886, 932, 937</nodes>
		</tri>
		<tri idx = "734">
			<nodes>886, 936, 937</nodes>
		</tri>
		<tri idx = "735">
			<nodes>852, 934, 938</nodes>
		</tri>
		<tri idx = "736">
			<nodes>852, 922, 938</nodes>
		</tri>
		<tri idx = "737">
			<nodes>856, 861, 944</nodes>
		</tri>
		<tri idx = "738">
			<nodes>856, 923, 944</nodes>
		</tri>
		<tri idx = "739">
			<nodes>923, 944, 946</nodes>
		</tri>
		<tri idx = "740">
			<nodes>860, 861, 950</nodes>
		</tri>
		<tri idx = "741">
			<nodes>860, 898, 950</nodes>
		</tri>
		<tri idx = "742">
			<nodes>861, 944, 950</nodes>
		</tri>
		<tri idx = "743">
			<nodes>944, 950, 951</nodes>
		</tri>
		<tri idx = "744">
			<nodes>883, 902, 953</nodes>
		</tri>
		<tri idx = "745">
			<nodes>866, 911, 958</nodes>
		</tri>
		<tri idx = "746">
			<nodes>866, 869, 958</nodes>
		</tri>
		<tri idx = "747">
			<nodes>868, 869, 960</nodes>
		</tri>
		<tri idx = "748">
			<nodes>868, 877, 960</nodes>
		</tri>
		<tri idx = "749">
			<nodes>869, 958, 960</nodes>
		</tri>
		<tri idx = "750">
			<nodes>872, 875, 963</nodes>
		</tri>
		<tri idx = "751">
			<nodes>872, 877, 963</nodes>
		</tri>
		<tri idx = "752">
			<nodes>875, 963, 965</nodes>
		</tri>
		<tri idx = "753">
			<nodes>875, 881, 965</nodes>
		</tri>
		<tri idx = "754">
			<nodes>877, 960, 966</nodes>
		</tri>
		<tri idx = "755">
			<nodes>877, 963, 966</nodes>
		</tri>
		<tri idx = "756">
			<nodes>960, 966, 969</nodes>
		</tri>
		<tri idx = "757">
			<nodes>958, 960, 969</nodes>
		</tri>
		<tri idx = "758">
			<nodes>958, 969, 971</nodes>
		</tri>
		<tri idx = "759">
			<nodes>881, 884, 972</nodes>
		</tri>
		<tri idx = "760">
			<nodes>881, 965, 972</nodes>
		</tri>
		<tri idx = "761">
			<nodes>883, 953, 973</nodes>
		</tri>
		<tri idx = "762">
			<nodes>883, 884, 973</nodes>
		</tri>
		<tri idx = "763">
			<nodes>884, 972, 974</nodes>
		</tri>
		<tri idx = "764">
			<nodes>884, 973, 974</nodes>
		</tri>
		<tri idx = "765">
			<nodes>898, 950, 983</nodes>
		</tri>
		<tri idx = "766">
			<nodes>894, 896, 985</nodes>
		</tri>
		<tri idx = "767">
			<nodes>894, 900, 985</nodes>
		</tri>
		<tri idx = "768">
			<nodes>896, 985, 987</nodes>
		</tri>
		<tri idx = "769">
			<nodes>896, 902, 987</nodes>
		</tri>
		<tri idx = "770">
			<nodes>898, 901, 988</nodes>
		</tri>
		<tri idx = "771">
			<nodes>898, 983, 988</nodes>
		</tri>
		<tri idx = "772">
			<nodes>901, 988, 989</nodes>
		</tri>
		<tri idx = "773">
			<nodes>900, 901, 989</nodes>
		</tri>
		<tri idx = "774">
			<nodes>900, 985, 989</nodes>
		</tri>
		<tri idx = "775">
			<nodes>902, 953, 990</nodes>
		</tri>
		<tri idx = "776">
			<nodes>902, 987, 990</nodes>
		</tri>
		<tri idx = "777">
			<nodes>944, 951, 996</nodes>
		</tri>
		<tri idx = "778">
			<nodes>944, 946, 996</nodes>
		</tri>
		<tri idx = "779">
			<nodes>909, 911, 1001</nodes>
		</tri>
		<tri idx = "780">
			<nodes>909, 919, 1001</nodes>
		</tri>
		<tri idx = "781">
			<nodes>958, 971, 1002</nodes>
		</tri>
		<tri idx = "782">
			<nodes>911, 958, 1002</nodes>
		</tri>
		<tri idx = "783">
			<nodes>911, 1001, 1004</nodes>
		</tri>
		<tri idx = "784">
			<nodes>911, 1002, 1004</nodes>
		</tri>
		<tri idx = "785">
			<nodes>918, 919, 1008</nodes>
		</tri>
		<tri idx = "786">
			<nodes>918, 920, 1008</nodes>
		</tri>
		<tri idx = "787">
			<nodes>919, 1001, 1009</nodes>
		</tri>
		<tri idx = "788">
			<nodes>919, 1008, 1009</nodes>
		</tri>
		<tri idx = "789">
			<nodes>920, 921, 1011</nodes>
		</tri>
		<tri idx = "790">
			<nodes>920, 1008, 1011</nodes>
		</tri>
		<tri idx = "791">
			<nodes>921, 932, 1012</nodes>
		</tri>
		<tri idx = "792">
			<nodes>921, 1011, 1012</nodes>
		</tri>
		<tri idx = "793">
			<nodes>1002, 1004, 1013</nodes>
		</tri>
		<tri idx = "794">
			<nodes>922, 923, 1014</nodes>
		</tri>
		<tri idx = "795">
			<nodes>923, 946, 1014</nodes>
		</tri>
		<tri idx = "796">
			<nodes>922, 938, 1014</nodes>
		</tri>
		<tri idx = "797">
			<nodes>932, 1012, 1023</nodes>
		</tri>
		<tri idx = "798">
			<nodes>932, 937, 1023</nodes>
		</tri>
		<tri idx = "799">
			<nodes>934, 938, 1025</nodes>
		</tri>
		<tri idx = "800">
			<nodes>934, 936, 1025</nodes>
		</tri>
		<tri idx = "801">
			<nodes>936, 1025, 1026</nodes>
		</tri>
		<tri idx = "802">
			<nodes>936, 937, 1026</nodes>
		</tri>
		<tri idx = "803">
			<nodes>937, 1023, 1027</nodes>
		</tri>
		<tri idx = "804">
			<nodes>937, 1026, 1027</nodes>
		</tri>
		<tri idx = "805">
			<nodes>938, 1025, 1028</nodes>
		</tri>
		<tri idx = "806">
			<nodes>938, 1014, 1028</nodes>
		</tri>
		<tri idx = "807">
			<nodes>946, 1014, 1033</nodes>
		</tri>
		<tri idx = "808">
			<nodes>946, 996, 1033</nodes>
		</tri>
		<tri idx = "809">
			<nodes>983, 988, 1037</nodes>
		</tri>
		<tri idx = "810">
			<nodes>950, 983, 1039</nodes>
		</tri>
		<tri idx = "811">
			<nodes>950, 951, 1039</nodes>
		</tri>
		<tri idx = "812">
			<nodes>983, 1039, 1040</nodes>
		</tri>
		<tri idx = "813">
			<nodes>983, 1037, 1040</nodes>
		</tri>
		<tri idx = "814">
			<nodes>951, 1039, 1041</nodes>
		</tri>
		<tri idx = "815">
			<nodes>951, 996, 1041</nodes>
		</tri>
		<tri idx = "816">
			<nodes>953, 973, 1043</nodes>
		</tri>
		<tri idx = "817">
			<nodes>953, 990, 1043</nodes>
		</tri>
		<tri idx = "818">
			<nodes>963, 965, 1047</nodes>
		</tri>
		<tri idx = "819">
			<nodes>963, 966, 1047</nodes>
		</tri>
		<tri idx = "820">
			<nodes>965, 972, 1048</nodes>
		</tri>
		<tri idx = "821">
			<nodes>965, 1047, 1048</nodes>
		</tri>
		<tri idx = "822">
			<nodes>966, 1047, 1049</nodes>
		</tri>
		<tri idx = "823">
			<nodes>966, 969, 1049</nodes>
		</tri>
		<tri idx = "824">
			<nodes>969, 971, 1051</nodes>
		</tri>
		<tri idx = "825">
			<nodes>969, 1049, 1051</nodes>
		</tri>
		<tri idx = "826">
			<nodes>1002, 1013, 1057</nodes>
		</tri>
		<tri idx = "827">
			<nodes>971, 1002, 1057</nodes>
		</tri>
		<tri idx = "828">
			<nodes>971, 1051, 1057</nodes>
		</tri>
		<tri idx = "829">
			<nodes>972, 974, 1061</nodes>
		</tri>
		<tri idx = "830">
			<nodes>972, 1048, 1061</nodes>
		</tri>
		<tri idx = "831">
			<nodes>973, 1043, 1062</nodes>
		</tri>
		<tri idx = "832">
			<nodes>973, 974, 1062</nodes>
		</tri>
		<tri idx = "833">
			<nodes>974, 1061, 1062</nodes>
		</tri>
		<tri idx = "834">
			<nodes>985, 987, 1073</nodes>
		</tri>
		<tri idx = "835">
			<nodes>987, 990, 1073</nodes>
		</tri>
		<tri idx = "836">
			<nodes>985, 989, 1073</nodes>
		</tri>
		<tri idx = "837">
			<nodes>988, 1037, 1074</nodes>
		</tri>
		<tri idx = "838">
			<nodes>988, 989, 1074</nodes>
		</tri>
		<tri idx = "839">
			<nodes>989, 1073, 1074</nodes>
		</tri>
		<tri idx = "840">
			<nodes>990, 1073, 1076</nodes>
		</tri>
		<tri idx = "841">
			<nodes>990, 1043, 1077</nodes>
		</tri>
		<tri idx = "842">
			<nodes>990, 1076, 1077</nodes>
		</tri>
		<tri idx = "843">
			<nodes>1037, 1074, 1079</nodes>
		</tri>
		<tri idx = "844">
			<nodes>1037, 1040, 1080</nodes>
		</tri>
		<tri idx = "845">
			<nodes>1037, 1079, 1080</nodes>
		</tri>
		<tri idx = "846">
			<nodes>1043, 1077, 1082</nodes>
		</tri>
		<tri idx = "847">
			<nodes>996, 1041, 1090</nodes>
		</tri>
		<tri idx = "848">
			<nodes>996, 1033, 1090</nodes>
		</tri>
		<tri idx = "849">
			<nodes>1004, 1013, 1094</nodes>
		</tri>
		<tri idx = "850">
			<nodes>1001, 1004, 1094</nodes>
		</tri>
		<tri idx = "851">
			<nodes>1001, 1009, 1094</nodes>
		</tri>
		<tri idx = "852">
			<nodes>1008, 1009, 1099</nodes>
		</tri>
		<tri idx = "853">
			<nodes>1009, 1094, 1099</nodes>
		</tri>
		<tri idx = "854">
			<nodes>1008, 1011, 1099</nodes>
		</tri>
		<tri idx = "855">
			<nodes>1094, 1099, 1100</nodes>
		</tri>
		<tri idx = "856">
			<nodes>1012, 1023, 1102</nodes>
		</tri>
		<tri idx = "857">
			<nodes>1011, 1099, 1103</nodes>
		</tri>
		<tri idx = "858">
			<nodes>1012, 1102, 1103</nodes>
		</tri>
		<tri idx = "859">
			<nodes>1011, 1012, 1103</nodes>
		</tri>
		<tri idx = "860">
			<nodes>1094, 1100, 1104</nodes>
		</tri>
		<tri idx = "861">
			<nodes>1013, 1057, 1106</nodes>
		</tri>
		<tri idx = "862">
			<nodes>1013, 1070, 1106</nodes>
		</tri>
		<tri idx = "863">
			<nodes>1013, 1094, 1107</nodes>
		</tri>
		<tri idx = "864">
			<nodes>1013, 1070, 1107</nodes>
		</tri>
		<tri idx = "865">
			<nodes>1094, 1104, 1107</nodes>
		</tri>
		<tri idx = "866">
			<nodes>1014, 1033, 1108</nodes>
		</tri>
		<tri idx = "867">
			<nodes>1014, 1028, 1108</nodes>
		</tri>
		<tri idx = "868">
			<nodes>1023, 1027, 1112</nodes>
		</tri>
		<tri idx = "869">
			<nodes>1023, 1102, 1112</nodes>
		</tri>
		<tri idx = "870">
			<nodes>1027, 1112, 1113</nodes>
		</tri>
		<tri idx = "871">
			<nodes>1025, 1026, 1114</nodes>
		</tri>
		<tri idx = "872">
			<nodes>1025, 1028, 1114</nodes>
		</tri>
		<tri idx = "873">
			<nodes>1027, 1113, 1115</nodes>
		</tri>
		<tri idx = "874">
			<nodes>1026, 1114, 1115</nodes>
		</tri>
		<tri idx = "875">
			<nodes>1026, 1027, 1115</nodes>
		</tri>
		<tri idx = "876">
			<nodes>1028, 1114, 1116</nodes>
		</tri>
		<tri idx = "877">
			<nodes>1028, 1108, 1116</nodes>
		</tri>
		<tri idx = "878">
			<nodes>1033, 1090, 1120</nodes>
		</tri>
		<tri idx = "879">
			<nodes>1033, 1108, 1120</nodes>
		</tri>
		<tri idx = "880">
			<nodes>1041, 1090, 1126</nodes>
		</tri>
		<tri idx = "881">
			<nodes>1039, 1041, 1127</nodes>
		</tri>
		<tri idx = "882">
			<nodes>1039, 1040, 1127</nodes>
		</tri>
		<tri idx = "883">
			<nodes>1040, 1080, 1127</nodes>
		</tri>
		<tri idx = "884">
			<nodes>1041, 1126, 1127</nodes>
		</tri>
		<tri idx = "885">
			<nodes>1043, 1062, 1128</nodes>
		</tri>
		<tri idx = "886">
			<nodes>1043, 1082, 1128</nodes>
		</tri>
		<tri idx = "887">
			<nodes>1062, 1063, 1128</nodes>
		</tri>
		<tri idx = "888">
			<nodes>1047, 1048, 1131</nodes>
		</tri>
		<tri idx = "889">
			<nodes>1048, 1061, 1131</nodes>
		</tri>
		<tri idx = "890">
			<nodes>1047, 1049, 1131</nodes>
		</tri>
		<tri idx = "891">
			<nodes>1049, 1051, 1131</nodes>
		</tri>
		<tri idx = "892">
			<nodes>1061, 1131, 1132</nodes>
		</tri>
		<tri idx = "893">
			<nodes>1051, 1057, 1135</nodes>
		</tri>
		<tri idx = "894">
			<nodes>1051, 1131, 1136</nodes>
		</tri>
		<tri idx = "895">
			<nodes>1051, 1135, 1136</nodes>
		</tri>
		<tri idx = "896">
			<nodes>1061, 1132, 1137</nodes>
		</tri>
		<tri idx = "897">
			<nodes>1063, 1128, 1138</nodes>
		</tri>
		<tri idx = "898">
			<nodes>1082, 1128, 1143</nodes>
		</tri>
		<tri idx = "899">
			<nodes>1057, 1135, 1145</nodes>
		</tri>
		<tri idx = "900">
			<nodes>1057, 1106, 1145</nodes>
		</tri>
		<tri idx = "901">
			<nodes>1061, 1062, 1150</nodes>
		</tri>
		<tri idx = "902">
			<nodes>1063, 1138, 1150</nodes>
		</tri>
		<tri idx = "903">
			<nodes>1062, 1063, 1150</nodes>
		</tri>
		<tri idx = "904">
			<nodes>1061, 1137, 1150</nodes>
		</tri>
		<tri idx = "905">
			<nodes>1128, 1138, 1152</nodes>
		</tri>
		<tri idx = "906">
			<nodes>1128, 1143, 1152</nodes>
		</tri>
		<tri idx = "907">
			<nodes>1102, 1112, 1159</nodes>
		</tri>
		<tri idx = "908">
			<nodes>1070, 1107, 1160</nodes>
		</tri>
		<tri idx = "909">
			<nodes>1070, 1106, 1160</nodes>
		</tri>
		<tri idx = "910">
			<nodes>1106, 1145, 1161</nodes>
		</tri>
		<tri idx = "911">
			<nodes>1073, 1076, 1163</nodes>
		</tri>
		<tri idx = "912">
			<nodes>1073, 1074, 1163</nodes>
		</tri>
		<tri idx = "913">
			<nodes>1074, 1079, 1163</nodes>
		</tri>
		<tri idx = "914">
			<nodes>1077, 1082, 1164</nodes>
		</tri>
		<tri idx = "915">
			<nodes>1076, 1163, 1164</nodes>
		</tri>
		<tri idx = "916">
			<nodes>1076, 1077, 1164</nodes>
		</tri>
		<tri idx = "917">
			<nodes>1079, 1163, 1166</nodes>
		</tri>
		<tri idx = "918">
			<nodes>1079, 1080, 1166</nodes>
		</tri>
		<tri idx = "919">
			<nodes>1082, 1143, 1167</nodes>
		</tri>
		<tri idx = "920">
			<nodes>1082, 1164, 1167</nodes>
		</tri>
		<tri idx = "921">
			<nodes>1080, 1127, 1168</nodes>
		</tri>
		<tri idx = "922">
			<nodes>1080, 1168, 1169</nodes>
		</tri>
		<tri idx = "923">
			<nodes>1080, 1166, 1169</nodes>
		</tri>
		<tri idx = "924">
			<nodes>1143, 1167, 1170</nodes>
		</tri>
		<tri idx = "925">
			<nodes>1090, 1120, 1175</nodes>
		</tri>
		<tri idx = "926">
			<nodes>1090, 1126, 1175</nodes>
		</tri>
		<tri idx = "927">
			<nodes>1126, 1175, 1180</nodes>
		</tri>
		<tri idx = "928">
			<nodes>1108, 1120, 1181</nodes>
		</tri>
		<tri idx = "929">
			<nodes>1108, 1116, 1181</nodes>
		</tri>
		<tri idx = "930">
			<nodes>1099, 1100, 1190</nodes>
		</tri>
		<tri idx = "931">
			<nodes>1100, 1104, 1190</nodes>
		</tri>
		<tri idx = "932">
			<nodes>1099, 1103, 1190</nodes>
		</tri>
		<tri idx = "933">
			<nodes>1102, 1159, 1191</nodes>
		</tri>
		<tri idx = "934">
			<nodes>1103, 1190, 1191</nodes>
		</tri>
		<tri idx = "935">
			<nodes>1102, 1103, 1191</nodes>
		</tri>
		<tri idx = "936">
			<nodes>1104, 1190, 1192</nodes>
		</tri>
		<tri idx = "937">
			<nodes>1104, 1107, 1192</nodes>
		</tri>
		<tri idx = "938">
			<nodes>1106, 1160, 1194</nodes>
		</tri>
		<tri idx = "939">
			<nodes>1106, 1161, 1194</nodes>
		</tri>
		<tri idx = "940">
			<nodes>1107, 1160, 1195</nodes>
		</tri>
		<tri idx = "941">
			<nodes>1107, 1192, 1195</nodes>
		</tri>
		<tri idx = "942">
			<nodes>1113, 1115, 1200</nodes>
		</tri>
		<tri idx = "943">
			<nodes>1112, 1159, 1200</nodes>
		</tri>
		<tri idx = "944">
			<nodes>1112, 1113, 1200</nodes>
		</tri>
		<tri idx = "945">
			<nodes>1115, 1200, 1201</nodes>
		</tri>
		<tri idx = "946">
			<nodes>1114, 1115, 1201</nodes>
		</tri>
		<tri idx = "947">
			<nodes>1114, 1116, 1201</nodes>
		</tri>
		<tri idx = "948">
			<nodes>1116, 1201, 1202</nodes>
		</tri>
		<tri idx = "949">
			<nodes>1181, 1199, 1202</nodes>
		</tri>
		<tri idx = "950">
			<nodes>1116, 1181, 1202</nodes>
		</tri>
		<tri idx = "951">
			<nodes>1120, 1181, 1207</nodes>
		</tri>
		<tri idx = "952">
			<nodes>1120, 1175, 1207</nodes>
		</tri>
		<tri idx = "953">
			<nodes>1175, 1180, 1207</nodes>
		</tri>
		<tri idx = "954">
			<nodes>1126, 1127, 1214</nodes>
		</tri>
		<tri idx = "955">
			<nodes>1127, 1168, 1214</nodes>
		</tri>
		<tri idx = "956">
			<nodes>1126, 1180, 1214</nodes>
		</tri>
		<tri idx = "957">
			<nodes>1143, 1170, 1215</nodes>
		</tri>
		<tri idx = "958">
			<nodes>1143, 1152, 1215</nodes>
		</tri>
		<tri idx = "959">
			<nodes>1131, 1132, 1218</nodes>
		</tri>
		<tri idx = "960">
			<nodes>1132, 1137, 1218</nodes>
		</tri>
		<tri idx = "961">
			<nodes>1131, 1136, 1218</nodes>
		</tri>
		<tri idx = "962">
			<nodes>1135, 1145, 1220</nodes>
		</tri>
		<tri idx = "963">
			<nodes>1136, 1218, 1220</nodes>
		</tri>
		<tri idx = "964">
			<nodes>1135, 1136, 1220</nodes>
		</tri>
		<tri idx = "965">
			<nodes>1145, 1161, 1221</nodes>
		</tri>
		<tri idx = "966">
			<nodes>1145, 1220, 1221</nodes>
		</tri>
		<tri idx = "967">
			<nodes>1137, 1218, 1222</nodes>
		</tri>
		<tri idx = "968">
			<nodes>1137, 1150, 1222</nodes>
		</tri>
		<tri idx = "969">
			<nodes>1138, 1150, 1223</nodes>
		</tri>
		<tri idx = "970">
			<nodes>1150, 1222, 1223</nodes>
		</tri>
		<tri idx = "971">
			<nodes>1138, 1152, 1224</nodes>
		</tri>
		<tri idx = "972">
			<nodes>1138, 1223, 1224</nodes>
		</tri>
		<tri idx = "973">
			<nodes>1161, 1221, 1236</nodes>
		</tri>
		<tri idx = "974">
			<nodes>1152, 1224, 1237</nodes>
		</tri>
		<tri idx = "975">
			<nodes>1152, 1215, 1237</nodes>
		</tri>
		<tri idx = "976">
			<nodes>1159, 1191, 1240</nodes>
		</tri>
		<tri idx = "977">
			<nodes>1159, 1200, 1241</nodes>
		</tri>
		<tri idx = "978">
			<nodes>1159, 1240, 1241</nodes>
		</tri>
		<tri idx = "979">
			<nodes>1160, 1194, 1242</nodes>
		</tri>
		<tri idx = "980">
			<nodes>1160, 1195, 1242</nodes>
		</tri>
		<tri idx = "981">
			<nodes>1161, 1236, 1243</nodes>
		</tri>
		<tri idx = "982">
			<nodes>1161, 1194, 1243</nodes>
		</tri>
		<tri idx = "983">
			<nodes>1194, 1242, 1244</nodes>
		</tri>
		<tri idx = "984">
			<nodes>1194, 1243, 1244</nodes>
		</tri>
		<tri idx = "985">
			<nodes>1163, 1164, 1246</nodes>
		</tri>
		<tri idx = "986">
			<nodes>1164, 1167, 1246</nodes>
		</tri>
		<tri idx = "987">
			<nodes>1163, 1166, 1246</nodes>
		</tri>
		<tri idx = "988">
			<nodes>1166, 1169, 1247</nodes>
		</tri>
		<tri idx = "989">
			<nodes>1166, 1246, 1247</nodes>
		</tri>
		<tri idx = "990">
			<nodes>1167, 1170, 1248</nodes>
		</tri>
		<tri idx = "991">
			<nodes>1167, 1246, 1248</nodes>
		</tri>
		<tri idx = "992">
			<nodes>1169, 1247, 1249</nodes>
		</tri>
		<tri idx = "993">
			<nodes>1168, 1169, 1249</nodes>
		</tri>
		<tri idx = "994">
			<nodes>1168, 1214, 1249</nodes>
		</tri>
		<tri idx = "995">
			<nodes>1247, 1249, 1250</nodes>
		</tri>
		<tri idx = "996">
			<nodes>1170, 1248, 1253</nodes>
		</tri>
		<tri idx = "997">
			<nodes>1170, 1215, 1253</nodes>
		</tri>
		<tri idx = "998">
			<nodes>1180, 1207, 1267</nodes>
		</tri>
		<tri idx = "999">
			<nodes>1214, 1249, 1268</nodes>
		</tri>
		<tri idx = "1000">
			<nodes>1180, 1214, 1269</nodes>
		</tri>
		<tri idx = "1001">
			<nodes>1214, 1268, 1269</nodes>
		</tri>
		<tri idx = "1002">
			<nodes>1180, 1267, 1269</nodes>
		</tri>
		<tri idx = "1003">
			<nodes>1181, 1207, 1270</nodes>
		</tri>
		<tri idx = "1004">
			<nodes>1207, 1267, 1270</nodes>
		</tri>
		<tri idx = "1005">
			<nodes>1181, 1199, 1270</nodes>
		</tri>
		<tri idx = "1006">
			<nodes>1267, 1270, 1271</nodes>
		</tri>
		<tri idx = "1007">
			<nodes>1190, 1192, 1279</nodes>
		</tri>
		<tri idx = "1008">
			<nodes>1190, 1191, 1279</nodes>
		</tri>
		<tri idx = "1009">
			<nodes>1191, 1240, 1279</nodes>
		</tri>
		<tri idx = "1010">
			<nodes>1192, 1279, 1280</nodes>
		</tri>
		<tri idx = "1011">
			<nodes>1192, 1195, 1280</nodes>
		</tri>
		<tri idx = "1012">
			<nodes>1240, 1279, 1281</nodes>
		</tri>
		<tri idx = "1013">
			<nodes>1195, 1242, 1283</nodes>
		</tri>
		<tri idx = "1014">
			<nodes>1195, 1280, 1283</nodes>
		</tri>
		<tri idx = "1015">
			<nodes>1199, 1202, 1286</nodes>
		</tri>
		<tri idx = "1016">
			<nodes>1199, 1270, 1286</nodes>
		</tri>
		<tri idx = "1017">
			<nodes>1200, 1201, 1287</nodes>
		</tri>
		<tri idx = "1018">
			<nodes>1200, 1241, 1287</nodes>
		</tri>
		<tri idx = "1019">
			<nodes>1201, 1202, 1287</nodes>
		</tri>
		<tri idx = "1020">
			<nodes>1202, 1286, 1287</nodes>
		</tri>
		<tri idx = "1021">
			<nodes>1215, 1237, 1295</nodes>
		</tri>
		<tri idx = "1022">
			<nodes>1215, 1253, 1295</nodes>
		</tri>
		<tri idx = "1023">
			<nodes>1218, 1222, 1298</nodes>
		</tri>
		<tri idx = "1024">
			<nodes>1218, 1220, 1298</nodes>
		</tri>
		<tri idx = "1025">
			<nodes>1220, 1221, 1298</nodes>
		</tri>
		<tri idx = "1026">
			<nodes>1221, 1236, 1299</nodes>
		</tri>
		<tri idx = "1027">
			<nodes>1221, 1298, 1299</nodes>
		</tri>
		<tri idx = "1028">
			<nodes>1222, 1298, 1300</nodes>
		</tri>
		<tri idx = "1029">
			<nodes>1222, 1223, 1300</nodes>
		</tri>
		<tri idx = "1030">
			<nodes>1223, 1224, 1301</nodes>
		</tri>
		<tri idx = "1031">
			<nodes>1223, 1300, 1301</nodes>
		</tri>
		<tri idx = "1032">
			<nodes>1224, 1237, 1302</nodes>
		</tri>
		<tri idx = "1033">
			<nodes>1224, 1301, 1302</nodes>
		</tri>
		<tri idx = "1034">
			<nodes>1236, 1299, 1312</nodes>
		</tri>
		<tri idx = "1035">
			<nodes>1236, 1243, 1312</nodes>
		</tri>
		<tri idx = "1036">
			<nodes>1237, 1295, 1313</nodes>
		</tri>
		<tri idx = "1037">
			<nodes>1237, 1302, 1313</nodes>
		</tri>
		<tri idx = "1038">
			<nodes>1270, 1286, 1314</nodes>
		</tri>
		<tri idx = "1039">
			<nodes>1240, 1281, 1317</nodes>
		</tri>
		<tri idx = "1040">
			<nodes>1240, 1241, 1317</nodes>
		</tri>
		<tri idx = "1041">
			<nodes>1286, 1287, 1318</nodes>
		</tri>
		<tri idx = "1042">
			<nodes>1241, 1317, 1319</nodes>
		</tri>
		<tri idx = "1043">
			<nodes>1241, 1319, 1320</nodes>
		</tri>
		<tri idx = "1044">
			<nodes>1287, 1318, 1320</nodes>
		</tri>
		<tri idx = "1045">
			<nodes>1241, 1287, 1320</nodes>
		</tri>
		<tri idx = "1046">
			<nodes>1286, 1314, 1321</nodes>
		</tri>
		<tri idx = "1047">
			<nodes>1286, 1318, 1321</nodes>
		</tri>
		<tri idx = "1048">
			<nodes>1242, 1244, 1322</nodes>
		</tri>
		<tri idx = "1049">
			<nodes>1242, 1283, 1322</nodes>
		</tri>
		<tri idx = "1050">
			<nodes>1243, 1244, 1323</nodes>
		</tri>
		<tri idx = "1051">
			<nodes>1243, 1312, 1323</nodes>
		</tri>
		<tri idx = "1052">
			<nodes>1244, 1323, 1324</nodes>
		</tri>
		<tri idx = "1053">
			<nodes>1244, 1322, 1324</nodes>
		</tri>
		<tri idx = "1054">
			<nodes>1248, 1253, 1325</nodes>
		</tri>
		<tri idx = "1055">
			<nodes>1246, 1248, 1325</nodes>
		</tri>
		<tri idx = "1056">
			<nodes>1246, 1247, 1325</nodes>
		</tri>
		<tri idx = "1057">
			<nodes>1247, 1250, 1325</nodes>
		</tri>
		<tri idx = "1058">
			<nodes>1250, 1325, 1326</nodes>
		</tri>
		<tri idx = "1059">
			<nodes>1249, 1268, 1327</nodes>
		</tri>
		<tri idx = "1060">
			<nodes>1249, 1250, 1327</nodes>
		</tri>
		<tri idx = "1061">
			<nodes>1250, 1326, 1327</nodes>
		</tri>
		<tri idx = "1062">
			<nodes>1253, 1325, 1328</nodes>
		</tri>
		<tri idx = "1063">
			<nodes>1253, 1295, 1332</nodes>
		</tri>
		<tri idx = "1064">
			<nodes>1253, 1328, 1332</nodes>
		</tri>
		<tri idx = "1065">
			<nodes>1268, 1327, 1348</nodes>
		</tri>
		<tri idx = "1066">
			<nodes>1327, 1348, 1349</nodes>
		</tri>
		<tri idx = "1067">
			<nodes>1267, 1271, 1352</nodes>
		</tri>
		<tri idx = "1068">
			<nodes>1267, 1269, 1352</nodes>
		</tri>
		<tri idx = "1069">
			<nodes>1268, 1269, 1353</nodes>
		</tri>
		<tri idx = "1070">
			<nodes>1268, 1348, 1353</nodes>
		</tri>
		<tri idx = "1071">
			<nodes>1269, 1353, 1354</nodes>
		</tri>
		<tri idx = "1072">
			<nodes>1269, 1352, 1354</nodes>
		</tri>
		<tri idx = "1073">
			<nodes>1271, 1352, 1356</nodes>
		</tri>
		<tri idx = "1074">
			<nodes>1270, 1271, 1356</nodes>
		</tri>
		<tri idx = "1075">
			<nodes>1270, 1314, 1356</nodes>
		</tri>
		<tri idx = "1076">
			<nodes>1279, 1280, 1361</nodes>
		</tri>
		<tri idx = "1077">
			<nodes>1280, 1283, 1361</nodes>
		</tri>
		<tri idx = "1078">
			<nodes>1279, 1281, 1361</nodes>
		</tri>
		<tri idx = "1079">
			<nodes>1281, 1317, 1361</nodes>
		</tri>
		<tri idx = "1080">
			<nodes>1283, 1361, 1362</nodes>
		</tri>
		<tri idx = "1081">
			<nodes>1283, 1322, 1364</nodes>
		</tri>
		<tri idx = "1082">
			<nodes>1283, 1362, 1364</nodes>
		</tri>
		<tri idx = "1083">
			<nodes>1317, 1361, 1365</nodes>
		</tri>
		<tri idx = "1084">
			<nodes>1295, 1313, 1379</nodes>
		</tri>
		<tri idx = "1085">
			<nodes>1295, 1332, 1379</nodes>
		</tri>
		<tri idx = "1086">
			<nodes>1298, 1300, 1383</nodes>
		</tri>
		<tri idx = "1087">
			<nodes>1300, 1301, 1383</nodes>
		</tri>
		<tri idx = "1088">
			<nodes>1299, 1312, 1383</nodes>
		</tri>
		<tri idx = "1089">
			<nodes>1298, 1299, 1383</nodes>
		</tri>
		<tri idx = "1090">
			<nodes>1301, 1383, 1385</nodes>
		</tri>
		<tri idx = "1091">
			<nodes>1302, 1313, 1386</nodes>
		</tri>
		<tri idx = "1092">
			<nodes>1302, 1386, 1388</nodes>
		</tri>
		<tri idx = "1093">
			<nodes>1301, 1302, 1388</nodes>
		</tri>
		<tri idx = "1094">
			<nodes>1301, 1385, 1388</nodes>
		</tri>
		<tri idx = "1095">
			<nodes>1312, 1383, 1396</nodes>
		</tri>
		<tri idx = "1096">
			<nodes>1312, 1323, 1397</nodes>
		</tri>
		<tri idx = "1097">
			<nodes>1312, 1396, 1397</nodes>
		</tri>
		<tri idx = "1098">
			<nodes>1313, 1379, 1398</nodes>
		</tri>
		<tri idx = "1099">
			<nodes>1313, 1386, 1398</nodes>
		</tri>
		<tri idx = "1100">
			<nodes>1314, 1321, 1399</nodes>
		</tri>
		<tri idx = "1101">
			<nodes>1314, 1356, 1399</nodes>
		</tri>
		<tri idx = "1102">
			<nodes>1317, 1319, 1401</nodes>
		</tri>
		<tri idx = "1103">
			<nodes>1317, 1365, 1401</nodes>
		</tri>
		<tri idx = "1104">
			<nodes>1318, 1320, 1402</nodes>
		</tri>
		<tri idx = "1105">
			<nodes>1318, 1321, 1402</nodes>
		</tri>
		<tri idx = "1106">
			<nodes>1319, 1320, 1403</nodes>
		</tri>
		<tri idx = "1107">
			<nodes>1320, 1402, 1403</nodes>
		</tri>
		<tri idx = "1108">
			<nodes>1319, 1401, 1403</nodes>
		</tri>
		<tri idx = "1109">
			<nodes>1321, 1399, 1404</nodes>
		</tri>
		<tri idx = "1110">
			<nodes>1321, 1402, 1404</nodes>
		</tri>
		<tri idx = "1111">
			<nodes>1322, 1364, 1405</nodes>
		</tri>
		<tri idx = "1112">
			<nodes>1322, 1324, 1405</nodes>
		</tri>
		<tri idx = "1113">
			<nodes>1323, 1324, 1407</nodes>
		</tri>
		<tri idx = "1114">
			<nodes>1323, 1397, 1407</nodes>
		</tri>
		<tri idx = "1115">
			<nodes>1324, 1407, 1412</nodes>
		</tri>
		<tri idx = "1116">
			<nodes>1324, 1405, 1412</nodes>
		</tri>
		<tri idx = "1117">
			<nodes>1325, 1328, 1413</nodes>
		</tri>
		<tri idx = "1118">
			<nodes>1325, 1326, 1413</nodes>
		</tri>
		<tri idx = "1119">
			<nodes>1326, 1327, 1413</nodes>
		</tri>
		<tri idx = "1120">
			<nodes>1327, 1349, 1414</nodes>
		</tri>
		<tri idx = "1121">
			<nodes>1327, 1413, 1414</nodes>
		</tri>
		<tri idx = "1122">
			<nodes>1328, 1413, 1415</nodes>
		</tri>
		<tri idx = "1123">
			<nodes>1328, 1332, 1415</nodes>
		</tri>
		<tri idx = "1124">
			<nodes>1332, 1379, 1418</nodes>
		</tri>
		<tri idx = "1125">
			<nodes>1332, 1415, 1418</nodes>
		</tri>
		<tri idx = "1126">
			<nodes>1348, 1353, 1420</nodes>
		</tri>
		<tri idx = "1127">
			<nodes>1348, 1349, 1420</nodes>
		</tri>
		<tri idx = "1128">
			<nodes>1349, 1420, 1431</nodes>
		</tri>
		<tri idx = "1129">
			<nodes>1349, 1414, 1431</nodes>
		</tri>
		<tri idx = "1130">
			<nodes>1352, 1354, 1435</nodes>
		</tri>
		<tri idx = "1131">
			<nodes>1352, 1435, 1436</nodes>
		</tri>
		<tri idx = "1132">
			<nodes>1352, 1356, 1436</nodes>
		</tri>
		<tri idx = "1133">
			<nodes>1353, 1354, 1437</nodes>
		</tri>
		<tri idx = "1134">
			<nodes>1354, 1435, 1437</nodes>
		</tri>
		<tri idx = "1135">
			<nodes>1353, 1420, 1437</nodes>
		</tri>
		<tri idx = "1136">
			<nodes>1356, 1436, 1438</nodes>
		</tri>
		<tri idx = "1137">
			<nodes>1356, 1399, 1438</nodes>
		</tri>
		<tri idx = "1138">
			<nodes>1361, 1362, 1441</nodes>
		</tri>
		<tri idx = "1139">
			<nodes>1361, 1365, 1441</nodes>
		</tri>
		<tri idx = "1140">
			<nodes>1362, 1364, 1442</nodes>
		</tri>
		<tri idx = "1141">
			<nodes>1362, 1441, 1442</nodes>
		</tri>
		<tri idx = "1142">
			<nodes>1364, 1442, 1443</nodes>
		</tri>
		<tri idx = "1143">
			<nodes>1364, 1405, 1443</nodes>
		</tri>
		<tri idx = "1144">
			<nodes>1365, 1401, 1444</nodes>
		</tri>
		<tri idx = "1145">
			<nodes>1365, 1441, 1444</nodes>
		</tri>
		<tri idx = "1146">
			<nodes>1379, 1418, 1461</nodes>
		</tri>
		<tri idx = "1147">
			<nodes>1379, 1398, 1461</nodes>
		</tri>
		<tri idx = "1148">
			<nodes>1383, 1385, 1463</nodes>
		</tri>
		<tri idx = "1149">
			<nodes>1383, 1396, 1463</nodes>
		</tri>
		<tri idx = "1150">
			<nodes>1386, 1398, 1465</nodes>
		</tri>
		<tri idx = "1151">
			<nodes>1385, 1388, 1467</nodes>
		</tri>
		<tri idx = "1152">
			<nodes>1385, 1463, 1467</nodes>
		</tri>
		<tri idx = "1153">
			<nodes>1388, 1467, 1468</nodes>
		</tri>
		<tri idx = "1154">
			<nodes>1386, 1465, 1468</nodes>
		</tri>
		<tri idx = "1155">
			<nodes>1386, 1388, 1468</nodes>
		</tri>
		<tri idx = "1156">
			<nodes>1397, 1407, 1472</nodes>
		</tri>
		<tri idx = "1157">
			<nodes>1397, 1472, 1473</nodes>
		</tri>
		<tri idx = "1158">
			<nodes>1396, 1463, 1473</nodes>
		</tri>
		<tri idx = "1159">
			<nodes>1396, 1397, 1473</nodes>
		</tri>
		<tri idx = "1160">
			<nodes>1398, 1465, 1474</nodes>
		</tri>
		<tri idx = "1161">
			<nodes>1398, 1461, 1474</nodes>
		</tri>
		<tri idx = "1162">
			<nodes>1399, 1404, 1475</nodes>
		</tri>
		<tri idx = "1163">
			<nodes>1399, 1438, 1475</nodes>
		</tri>
		<tri idx = "1164">
			<nodes>1402, 1403, 1476</nodes>
		</tri>
		<tri idx = "1165">
			<nodes>1401, 1403, 1479</nodes>
		</tri>
		<tri idx = "1166">
			<nodes>1401, 1444, 1479</nodes>
		</tri>
		<tri idx = "1167">
			<nodes>1402, 1404, 1481</nodes>
		</tri>
		<tri idx = "1168">
			<nodes>1402, 1476, 1481</nodes>
		</tri>
		<tri idx = "1169">
			<nodes>1403, 1476, 1482</nodes>
		</tri>
		<tri idx = "1170">
			<nodes>1403, 1479, 1482</nodes>
		</tri>
		<tri idx = "1171">
			<nodes>1404, 1475, 1483</nodes>
		</tri>
		<tri idx = "1172">
			<nodes>1404, 1481, 1483</nodes>
		</tri>
		<tri idx = "1173">
			<nodes>1405, 1412, 1484</nodes>
		</tri>
		<tri idx = "1174">
			<nodes>1405, 1443, 1484</nodes>
		</tri>
		<tri idx = "1175">
			<nodes>1407, 1472, 1485</nodes>
		</tri>
		<tri idx = "1176">
			<nodes>1407, 1412, 1485</nodes>
		</tri>
		<tri idx = "1177">
			<nodes>1412, 1484, 1490</nodes>
		</tri>
		<tri idx = "1178">
			<nodes>1412, 1485, 1490</nodes>
		</tri>
		<tri idx = "1179">
			<nodes>1413, 1415, 1491</nodes>
		</tri>
		<tri idx = "1180">
			<nodes>1413, 1414, 1491</nodes>
		</tri>
		<tri idx = "1181">
			<nodes>1414, 1431, 1491</nodes>
		</tri>
		<tri idx = "1182">
			<nodes>1415, 1418, 1492</nodes>
		</tri>
		<tri idx = "1183">
			<nodes>1415, 1491, 1492</nodes>
		</tri>
		<tri idx = "1184">
			<nodes>1431, 1491, 1493</nodes>
		</tri>
		<tri idx = "1185">
			<nodes>1418, 1492, 1495</nodes>
		</tri>
		<tri idx = "1186">
			<nodes>1418, 1461, 1495</nodes>
		</tri>
		<tri idx = "1187">
			<nodes>1420, 1437, 1498</nodes>
		</tri>
		<tri idx = "1188">
			<nodes>1431, 1493, 1500</nodes>
		</tri>
		<tri idx = "1189">
			<nodes>1420, 1498, 1500</nodes>
		</tri>
		<tri idx = "1190">
			<nodes>1420, 1431, 1500</nodes>
		</tri>
		<tri idx = "1191">
			<nodes>1493, 1500, 1501</nodes>
		</tri>
		<tri idx = "1192">
			<nodes>1435, 1437, 1512</nodes>
		</tri>
		<tri idx = "1193">
			<nodes>1435, 1436, 1512</nodes>
		</tri>
		<tri idx = "1194">
			<nodes>1436, 1438, 1513</nodes>
		</tri>
		<tri idx = "1195">
			<nodes>1436, 1512, 1513</nodes>
		</tri>
		<tri idx = "1196">
			<nodes>1437, 1498, 1514</nodes>
		</tri>
		<tri idx = "1197">
			<nodes>1437, 1512, 1514</nodes>
		</tri>
		<tri idx = "1198">
			<nodes>1438, 1513, 1515</nodes>
		</tri>
		<tri idx = "1199">
			<nodes>1438, 1475, 1515</nodes>
		</tri>
		<tri idx = "1200">
			<nodes>1441, 1442, 1517</nodes>
		</tri>
		<tri idx = "1201">
			<nodes>1441, 1444, 1517</nodes>
		</tri>
		<tri idx = "1202">
			<nodes>1443, 1484, 1518</nodes>
		</tri>
		<tri idx = "1203">
			<nodes>1443, 1518, 1519</nodes>
		</tri>
		<tri idx = "1204">
			<nodes>1442, 1443, 1519</nodes>
		</tri>
		<tri idx = "1205">
			<nodes>1442, 1517, 1519</nodes>
		</tri>
		<tri idx = "1206">
			<nodes>1444, 1479, 1520</nodes>
		</tri>
		<tri idx = "1207">
			<nodes>1444, 1517, 1520</nodes>
		</tri>
		<tri idx = "1208">
			<nodes>1495, 1541, 1543</nodes>
		</tri>
		<tri idx = "1209">
			<nodes>1461, 1495, 1543</nodes>
		</tri>
		<tri idx = "1210">
			<nodes>1461, 1474, 1543</nodes>
		</tri>
		<tri idx = "1211">
			<nodes>1465, 1474, 1544</nodes>
		</tri>
		<tri idx = "1212">
			<nodes>1463, 1467, 1547</nodes>
		</tri>
		<tri idx = "1213">
			<nodes>1463, 1473, 1547</nodes>
		</tri>
		<tri idx = "1214">
			<nodes>1465, 1468, 1549</nodes>
		</tri>
		<tri idx = "1215">
			<nodes>1465, 1544, 1549</nodes>
		</tri>
		<tri idx = "1216">
			<nodes>1468, 1549, 1550</nodes>
		</tri>
		<tri idx = "1217">
			<nodes>1467, 1468, 1550</nodes>
		</tri>
		<tri idx = "1218">
			<nodes>1467, 1547, 1550</nodes>
		</tri>
		<tri idx = "1219">
			<nodes>1472, 1485, 1552</nodes>
		</tri>
		<tri idx = "1220">
			<nodes>1472, 1552, 1553</nodes>
		</tri>
		<tri idx = "1221">
			<nodes>1472, 1473, 1553</nodes>
		</tri>
		<tri idx = "1222">
			<nodes>1473, 1547, 1553</nodes>
		</tri>
		<tri idx = "1223">
			<nodes>1474, 1543, 1554</nodes>
		</tri>
		<tri idx = "1224">
			<nodes>1474, 1544, 1554</nodes>
		</tri>
		<tri idx = "1225">
			<nodes>1544, 1549, 1555</nodes>
		</tri>
		<tri idx = "1226">
			<nodes>1475, 1483, 1556</nodes>
		</tri>
		<tri idx = "1227">
			<nodes>1475, 1515, 1556</nodes>
		</tri>
		<tri idx = "1228">
			<nodes>1476, 1482, 1560</nodes>
		</tri>
		<tri idx = "1229">
			<nodes>1476, 1481, 1560</nodes>
		</tri>
		<tri idx = "1230">
			<nodes>1479, 1482, 1565</nodes>
		</tri>
		<tri idx = "1231">
			<nodes>1479, 1520, 1565</nodes>
		</tri>
		<tri idx = "1232">
			<nodes>1481, 1483, 1567</nodes>
		</tri>
		<tri idx = "1233">
			<nodes>1481, 1560, 1567</nodes>
		</tri>
		<tri idx = "1234">
			<nodes>1482, 1560, 1568</nodes>
		</tri>
		<tri idx = "1235">
			<nodes>1482, 1565, 1568</nodes>
		</tri>
		<tri idx = "1236">
			<nodes>1483, 1556, 1569</nodes>
		</tri>
		<tri idx = "1237">
			<nodes>1483, 1567, 1569</nodes>
		</tri>
		<tri idx = "1238">
			<nodes>1556, 1569, 1570</nodes>
		</tri>
		<tri idx = "1239">
			<nodes>1484, 1518, 1571</nodes>
		</tri>
		<tri idx = "1240">
			<nodes>1484, 1490, 1571</nodes>
		</tri>
		<tri idx = "1241">
			<nodes>1485, 1552, 1572</nodes>
		</tri>
		<tri idx = "1242">
			<nodes>1485, 1490, 1572</nodes>
		</tri>
		<tri idx = "1243">
			<nodes>1518, 1571, 1576</nodes>
		</tri>
		<tri idx = "1244">
			<nodes>1490, 1572, 1577</nodes>
		</tri>
		<tri idx = "1245">
			<nodes>1490, 1571, 1577</nodes>
		</tri>
		<tri idx = "1246">
			<nodes>1491, 1492, 1578</nodes>
		</tri>
		<tri idx = "1247">
			<nodes>1491, 1493, 1578</nodes>
		</tri>
		<tri idx = "1248">
			<nodes>1492, 1495, 1579</nodes>
		</tri>
		<tri idx = "1249">
			<nodes>1492, 1578, 1579</nodes>
		</tri>
		<tri idx = "1250">
			<nodes>1495, 1541, 1579</nodes>
		</tri>
		<tri idx = "1251">
			<nodes>1493, 1578, 1580</nodes>
		</tri>
		<tri idx = "1252">
			<nodes>1493, 1501, 1580</nodes>
		</tri>
		<tri idx = "1253">
			<nodes>1501, 1580, 1582</nodes>
		</tri>
		<tri idx = "1254">
			<nodes>1498, 1500, 1584</nodes>
		</tri>
		<tri idx = "1255">
			<nodes>1498, 1514, 1584</nodes>
		</tri>
		<tri idx = "1256">
			<nodes>1500, 1584, 1585</nodes>
		</tri>
		<tri idx = "1257">
			<nodes>1500, 1501, 1585</nodes>
		</tri>
		<tri idx = "1258">
			<nodes>1501, 1582, 1585</nodes>
		</tri>
		<tri idx = "1259">
			<nodes>1512, 1514, 1594</nodes>
		</tri>
		<tri idx = "1260">
			<nodes>1512, 1513, 1595</nodes>
		</tri>
		<tri idx = "1261">
			<nodes>1512, 1594, 1595</nodes>
		</tri>
		<tri idx = "1262">
			<nodes>1513, 1515, 1595</nodes>
		</tri>
		<tri idx = "1263">
			<nodes>1582, 1585, 1596</nodes>
		</tri>
		<tri idx = "1264">
			<nodes>1514, 1594, 1597</nodes>
		</tri>
		<tri idx = "1265">
			<nodes>1514, 1584, 1597</nodes>
		</tri>
		<tri idx = "1266">
			<nodes>1585, 1596, 1598</nodes>
		</tri>
		<tri idx = "1267">
			<nodes>1584, 1585, 1598</nodes>
		</tri>
		<tri idx = "1268">
			<nodes>1584, 1597, 1598</nodes>
		</tri>
		<tri idx = "1269">
			<nodes>1541, 1543, 1599</nodes>
		</tri>
		<tri idx = "1270">
			<nodes>1543, 1554, 1599</nodes>
		</tri>
		<tri idx = "1271">
			<nodes>1541, 1579, 1600</nodes>
		</tri>
		<tri idx = "1272">
			<nodes>1515, 1595, 1601</nodes>
		</tri>
		<tri idx = "1273">
			<nodes>1515, 1556, 1601</nodes>
		</tri>
		<tri idx = "1274">
			<nodes>1556, 1570, 1601</nodes>
		</tri>
		<tri idx = "1275">
			<nodes>1517, 1519, 1603</nodes>
		</tri>
		<tri idx = "1276">
			<nodes>1517, 1520, 1603</nodes>
		</tri>
		<tri idx = "1277">
			<nodes>1518, 1576, 1604</nodes>
		</tri>
		<tri idx = "1278">
			<nodes>1518, 1519, 1604</nodes>
		</tri>
		<tri idx = "1279">
			<nodes>1519, 1603, 1604</nodes>
		</tri>
		<tri idx = "1280">
			<nodes>1520, 1565, 1605</nodes>
		</tri>
		<tri idx = "1281">
			<nodes>1520, 1603, 1605</nodes>
		</tri>
		<tri idx = "1282">
			<nodes>1576, 1604, 1606</nodes>
		</tri>
		<tri idx = "1283">
			<nodes>1552, 1572, 1626</nodes>
		</tri>
		<tri idx = "1284">
			<nodes>1541, 1599, 1627</nodes>
		</tri>
		<tri idx = "1285">
			<nodes>1541, 1600, 1627</nodes>
		</tri>
		<tri idx = "1286">
			<nodes>1544, 1554, 1629</nodes>
		</tri>
		<tri idx = "1287">
			<nodes>1544, 1555, 1629</nodes>
		</tri>
		<tri idx = "1288">
			<nodes>1547, 1550, 1633</nodes>
		</tri>
		<tri idx = "1289">
			<nodes>1547, 1553, 1633</nodes>
		</tri>
		<tri idx = "1290">
			<nodes>1549, 1555, 1634</nodes>
		</tri>
		<tri idx = "1291">
			<nodes>1549, 1550, 1634</nodes>
		</tri>
		<tri idx = "1292">
			<nodes>1550, 1633, 1634</nodes>
		</tri>
		<tri idx = "1293">
			<nodes>1552, 1553, 1635</nodes>
		</tri>
		<tri idx = "1294">
			<nodes>1553, 1633, 1635</nodes>
		</tri>
		<tri idx = "1295">
			<nodes>1552, 1626, 1635</nodes>
		</tri>
		<tri idx = "1296">
			<nodes>1554, 1629, 1636</nodes>
		</tri>
		<tri idx = "1297">
			<nodes>1554, 1599, 1636</nodes>
		</tri>
		<tri idx = "1298">
			<nodes>1629, 1636, 1637</nodes>
		</tri>
		<tri idx = "1299">
			<nodes>1555, 1629, 1639</nodes>
		</tri>
		<tri idx = "1300">
			<nodes>1629, 1637, 1639</nodes>
		</tri>
		<tri idx = "1301">
			<nodes>1555, 1634, 1640</nodes>
		</tri>
		<tri idx = "1302">
			<nodes>1555, 1639, 1640</nodes>
		</tri>
		<tri idx = "1303">
			<nodes>1626, 1635, 1641</nodes>
		</tri>
		<tri idx = "1304">
			<nodes>1560, 1567, 1646</nodes>
		</tri>
		<tri idx = "1305">
			<nodes>1560, 1568, 1646</nodes>
		</tri>
		<tri idx = "1306">
			<nodes>1567, 1646, 1647</nodes>
		</tri>
		<tri idx = "1307">
			<nodes>1567, 1569, 1647</nodes>
		</tri>
		<tri idx = "1308">
			<nodes>1565, 1568, 1651</nodes>
		</tri>
		<tri idx = "1309">
			<nodes>1565, 1605, 1651</nodes>
		</tri>
		<tri idx = "1310">
			<nodes>1605, 1648, 1651</nodes>
		</tri>
		<tri idx = "1311">
			<nodes>1568, 1651, 1653</nodes>
		</tri>
		<tri idx = "1312">
			<nodes>1568, 1646, 1653</nodes>
		</tri>
		<tri idx = "1313">
			<nodes>1569, 1647, 1654</nodes>
		</tri>
		<tri idx = "1314">
			<nodes>1569, 1570, 1654</nodes>
		</tri>
		<tri idx = "1315">
			<nodes>1570, 1654, 1655</nodes>
		</tri>
		<tri idx = "1316">
			<nodes>1570, 1601, 1655</nodes>
		</tri>
		<tri idx = "1317">
			<nodes>1651, 1653, 1656</nodes>
		</tri>
		<tri idx = "1318">
			<nodes>1648, 1651, 1656</nodes>
		</tri>
		<tri idx = "1319">
			<nodes>1571, 1577, 1659</nodes>
		</tri>
		<tri idx = "1320">
			<nodes>1571, 1576, 1659</nodes>
		</tri>
		<tri idx = "1321">
			<nodes>1572, 1626, 1660</nodes>
		</tri>
		<tri idx = "1322">
			<nodes>1572, 1577, 1660</nodes>
		</tri>
		<tri idx = "1323">
			<nodes>1576, 1659, 1664</nodes>
		</tri>
		<tri idx = "1324">
			<nodes>1576, 1606, 1664</nodes>
		</tri>
		<tri idx = "1325">
			<nodes>1577, 1659, 1665</nodes>
		</tri>
		<tri idx = "1326">
			<nodes>1577, 1660, 1665</nodes>
		</tri>
		<tri idx = "1327">
			<nodes>1579, 1600, 1666</nodes>
		</tri>
		<tri idx = "1328">
			<nodes>1578, 1579, 1666</nodes>
		</tri>
		<tri idx = "1329">
			<nodes>1578, 1580, 1666</nodes>
		</tri>
		<tri idx = "1330">
			<nodes>1580, 1582, 1666</nodes>
		</tri>
		<tri idx = "1331">
			<nodes>1582, 1596, 1667</nodes>
		</tri>
		<tri idx = "1332">
			<nodes>1582, 1666, 1668</nodes>
		</tri>
		<tri idx = "1333">
			<nodes>1582, 1667, 1668</nodes>
		</tri>
		<tri idx = "1334">
			<nodes>1594, 1595, 1679</nodes>
		</tri>
		<tri idx = "1335">
			<nodes>1595, 1601, 1679</nodes>
		</tri>
		<tri idx = "1336">
			<nodes>1594, 1597, 1679</nodes>
		</tri>
		<tri idx = "1337">
			<nodes>1601, 1602, 1679</nodes>
		</tri>
		<tri idx = "1338">
			<nodes>1597, 1598, 1680</nodes>
		</tri>
		<tri idx = "1339">
			<nodes>1597, 1679, 1680</nodes>
		</tri>
		<tri idx = "1340">
			<nodes>1598, 1680, 1681</nodes>
		</tri>
		<tri idx = "1341">
			<nodes>1596, 1598, 1681</nodes>
		</tri>
		<tri idx = "1342">
			<nodes>1596, 1667, 1683</nodes>
		</tri>
		<tri idx = "1343">
			<nodes>1596, 1681, 1683</nodes>
		</tri>
		<tri idx = "1344">
			<nodes>1602, 1679, 1685</nodes>
		</tri>
		<tri idx = "1345">
			<nodes>1681, 1683, 1687</nodes>
		</tri>
		<tri idx = "1346">
			<nodes>1680, 1681, 1687</nodes>
		</tri>
		<tri idx = "1347">
			<nodes>1599, 1636, 1689</nodes>
		</tri>
		<tri idx = "1348">
			<nodes>1599, 1627, 1689</nodes>
		</tri>
		<tri idx = "1349">
			<nodes>1600, 1666, 1690</nodes>
		</tri>
		<tri idx = "1350">
			<nodes>1600, 1627, 1690</nodes>
		</tri>
		<tri idx = "1351">
			<nodes>1601, 1602, 1691</nodes>
		</tri>
		<tri idx = "1352">
			<nodes>1602, 1685, 1691</nodes>
		</tri>
		<tri idx = "1353">
			<nodes>1601, 1655, 1691</nodes>
		</tri>
		<tri idx = "1354">
			<nodes>1603, 1604, 1692</nodes>
		</tri>
		<tri idx = "1355">
			<nodes>1604, 1606, 1692</nodes>
		</tri>
		<tri idx = "1356">
			<nodes>1603, 1605, 1692</nodes>
		</tri>
		<tri idx = "1357">
			<nodes>1605, 1648, 1692</nodes>
		</tri>
		<tri idx = "1358">
			<nodes>1606, 1664, 1693</nodes>
		</tri>
		<tri idx = "1359">
			<nodes>1606, 1692, 1693</nodes>
		</tri>
		<tri idx = "1360">
			<nodes>1648, 1656, 1694</nodes>
		</tri>
		<tri idx = "1361">
			<nodes>1648, 1692, 1694</nodes>
		</tri>
		<tri idx = "1362">
			<nodes>1626, 1660, 1714</nodes>
		</tri>
		<tri idx = "1363">
			<nodes>1626, 1641, 1714</nodes>
		</tri>
		<tri idx = "1364">
			<nodes>1627, 1689, 1717</nodes>
		</tri>
		<tri idx = "1365">
			<nodes>1627, 1690, 1717</nodes>
		</tri>
		<tri idx = "1366">
			<nodes>1633, 1634, 1720</nodes>
		</tri>
		<tri idx = "1367">
			<nodes>1634, 1640, 1720</nodes>
		</tri>
		<tri idx = "1368">
			<nodes>1635, 1641, 1720</nodes>
		</tri>
		<tri idx = "1369">
			<nodes>1633, 1635, 1720</nodes>
		</tri>
		<tri idx = "1370">
			<nodes>1636, 1689, 1722</nodes>
		</tri>
		<tri idx = "1371">
			<nodes>1689, 1717, 1722</nodes>
		</tri>
		<tri idx = "1372">
			<nodes>1636, 1637, 1722</nodes>
		</tri>
		<tri idx = "1373">
			<nodes>1637, 1722, 1724</nodes>
		</tri>
		<tri idx = "1374">
			<nodes>1637, 1639, 1724</nodes>
		</tri>
		<tri idx = "1375">
			<nodes>1639, 1724, 1725</nodes>
		</tri>
		<tri idx = "1376">
			<nodes>1639, 1640, 1725</nodes>
		</tri>
		<tri idx = "1377">
			<nodes>1640, 1720, 1725</nodes>
		</tri>
		<tri idx = "1378">
			<nodes>1641, 1720, 1726</nodes>
		</tri>
		<tri idx = "1379">
			<nodes>1641, 1714, 1726</nodes>
		</tri>
		<tri idx = "1380">
			<nodes>1647, 1654, 1729</nodes>
		</tri>
		<tri idx = "1381">
			<nodes>1646, 1647, 1729</nodes>
		</tri>
		<tri idx = "1382">
			<nodes>1653, 1656, 1729</nodes>
		</tri>
		<tri idx = "1383">
			<nodes>1646, 1653, 1729</nodes>
		</tri>
		<tri idx = "1384">
			<nodes>1654, 1729, 1736</nodes>
		</tri>
		<tri idx = "1385">
			<nodes>1654, 1736, 1737</nodes>
		</tri>
		<tri idx = "1386">
			<nodes>1654, 1655, 1737</nodes>
		</tri>
		<tri idx = "1387">
			<nodes>1655, 1737, 1738</nodes>
		</tri>
		<tri idx = "1388">
			<nodes>1655, 1691, 1738</nodes>
		</tri>
		<tri idx = "1389">
			<nodes>1656, 1694, 1739</nodes>
		</tri>
		<tri idx = "1390">
			<nodes>1656, 1729, 1740</nodes>
		</tri>
		<tri idx = "1391">
			<nodes>1656, 1739, 1740</nodes>
		</tri>
		<tri idx = "1392">
			<nodes>1729, 1740, 1741</nodes>
		</tri>
		<tri idx = "1393">
			<nodes>1729, 1736, 1741</nodes>
		</tri>
		<tri idx = "1394">
			<nodes>1659, 1665, 1744</nodes>
		</tri>
		<tri idx = "1395">
			<nodes>1659, 1664, 1744</nodes>
		</tri>
		<tri idx = "1396">
			<nodes>1660, 1665, 1748</nodes>
		</tri>
		<tri idx = "1397">
			<nodes>1660, 1714, 1748</nodes>
		</tri>
		<tri idx = "1398">
			<nodes>1664, 1693, 1754</nodes>
		</tri>
		<tri idx = "1399">
			<nodes>1664, 1744, 1754</nodes>
		</tri>
		<tri idx = "1400">
			<nodes>1665, 1748, 1755</nodes>
		</tri>
		<tri idx = "1401">
			<nodes>1744, 1754, 1755</nodes>
		</tri>
		<tri idx = "1402">
			<nodes>1665, 1744, 1755</nodes>
		</tri>
		<tri idx = "1403">
			<nodes>1666, 1690, 1756</nodes>
		</tri>
		<tri idx = "1404">
			<nodes>1666, 1668, 1756</nodes>
		</tri>
		<tri idx = "1405">
			<nodes>1668, 1756, 1758</nodes>
		</tri>
		<tri idx = "1406">
			<nodes>1667, 1683, 1758</nodes>
		</tri>
		<tri idx = "1407">
			<nodes>1667, 1668, 1758</nodes>
		</tri>
		<tri idx = "1408">
			<nodes>1683, 1758, 1759</nodes>
		</tri>
		<tri idx = "1409">
			<nodes>1680, 1687, 1768</nodes>
		</tri>
		<tri idx = "1410">
			<nodes>1679, 1680, 1768</nodes>
		</tri>
		<tri idx = "1411">
			<nodes>1679, 1685, 1768</nodes>
		</tri>
		<tri idx = "1412">
			<nodes>1685, 1691, 1769</nodes>
		</tri>
		<tri idx = "1413">
			<nodes>1685, 1768, 1769</nodes>
		</tri>
		<tri idx = "1414">
			<nodes>1687, 1766, 1770</nodes>
		</tri>
		<tri idx = "1415">
			<nodes>1687, 1768, 1770</nodes>
		</tri>
		<tri idx = "1416">
			<nodes>1768, 1769, 1770</nodes>
		</tri>
		<tri idx = "1417">
			<nodes>1687, 1766, 1775</nodes>
		</tri>
		<tri idx = "1418">
			<nodes>1683, 1759, 1775</nodes>
		</tri>
		<tri idx = "1419">
			<nodes>1683, 1687, 1775</nodes>
		</tri>
		<tri idx = "1420">
			<nodes>1766, 1775, 1779</nodes>
		</tri>
		<tri idx = "1421">
			<nodes>1766, 1770, 1780</nodes>
		</tri>
		<tri idx = "1422">
			<nodes>1766, 1779, 1780</nodes>
		</tri>
		<tri idx = "1423">
			<nodes>1690, 1756, 1784</nodes>
		</tri>
		<tri idx = "1424">
			<nodes>1690, 1717, 1784</nodes>
		</tri>
		<tri idx = "1425">
			<nodes>1691, 1769, 1785</nodes>
		</tri>
		<tri idx = "1426">
			<nodes>1691, 1738, 1785</nodes>
		</tri>
		<tri idx = "1427">
			<nodes>1693, 1754, 1787</nodes>
		</tri>
		<tri idx = "1428">
			<nodes>1692, 1693, 1788</nodes>
		</tri>
		<tri idx = "1429">
			<nodes>1693, 1787, 1788</nodes>
		</tri>
		<tri idx = "1430">
			<nodes>1692, 1694, 1788</nodes>
		</tri>
		<tri idx = "1431">
			<nodes>1694, 1739, 1789</nodes>
		</tri>
		<tri idx = "1432">
			<nodes>1694, 1788, 1789</nodes>
		</tri>
		<tri idx = "1433">
			<nodes>1748, 1755, 1801</nodes>
		</tri>
		<tri idx = "1434">
			<nodes>1714, 1748, 1801</nodes>
		</tri>
		<tri idx = "1435">
			<nodes>1714, 1726, 1801</nodes>
		</tri>
		<tri idx = "1436">
			<nodes>1717, 1722, 1806</nodes>
		</tri>
		<tri idx = "1437">
			<nodes>1784, 1805, 1806</nodes>
		</tri>
		<tri idx = "1438">
			<nodes>1717, 1784, 1806</nodes>
		</tri>
		<tri idx = "1439">
			<nodes>1722, 1806, 1807</nodes>
		</tri>
		<tri idx = "1440">
			<nodes>1722, 1807, 1808</nodes>
		</tri>
		<tri idx = "1441">
			<nodes>1720, 1725, 1811</nodes>
		</tri>
		<tri idx = "1442">
			<nodes>1720, 1726, 1811</nodes>
		</tri>
		<tri idx = "1443">
			<nodes>1722, 1808, 1812</nodes>
		</tri>
		<tri idx = "1444">
			<nodes>1722, 1724, 1812</nodes>
		</tri>
		<tri idx = "1445">
			<nodes>1724, 1812, 1813</nodes>
		</tri>
		<tri idx = "1446">
			<nodes>1724, 1725, 1813</nodes>
		</tri>
		<tri idx = "1447">
			<nodes>1725, 1811, 1813</nodes>
		</tri>
		<tri idx = "1448">
			<nodes>1726, 1811, 1814</nodes>
		</tri>
		<tri idx = "1449">
			<nodes>1726, 1801, 1814</nodes>
		</tri>
		<tri idx = "1450">
			<nodes>1736, 1741, 1821</nodes>
		</tri>
		<tri idx = "1451">
			<nodes>1736, 1737, 1822</nodes>
		</tri>
		<tri idx = "1452">
			<nodes>1737, 1738, 1822</nodes>
		</tri>
		<tri idx = "1453">
			<nodes>1736, 1821, 1822</nodes>
		</tri>
		<tri idx = "1454">
			<nodes>1738, 1822, 1823</nodes>
		</tri>
		<tri idx = "1455">
			<nodes>1738, 1785, 1823</nodes>
		</tri>
		<tri idx = "1456">
			<nodes>1739, 1789, 1826</nodes>
		</tri>
		<tri idx = "1457">
			<nodes>1739, 1740, 1826</nodes>
		</tri>
		<tri idx = "1458">
			<nodes>1740, 1826, 1827</nodes>
		</tri>
		<tri idx = "1459">
			<nodes>1741, 1821, 1827</nodes>
		</tri>
		<tri idx = "1460">
			<nodes>1740, 1741, 1827</nodes>
		</tri>
		<tri idx = "1461">
			<nodes>1821, 1827, 1828</nodes>
		</tri>
		<tri idx = "1462">
			<nodes>1755, 1801, 1840</nodes>
		</tri>
		<tri idx = "1463">
			<nodes>1801, 1814, 1840</nodes>
		</tri>
		<tri idx = "1464">
			<nodes>1755, 1840, 1841</nodes>
		</tri>
		<tri idx = "1465">
			<nodes>1754, 1755, 1843</nodes>
		</tri>
		<tri idx = "1466">
			<nodes>1754, 1787, 1843</nodes>
		</tri>
		<tri idx = "1467">
			<nodes>1755, 1843, 1844</nodes>
		</tri>
		<tri idx = "1468">
			<nodes>1755, 1841, 1844</nodes>
		</tri>
		<tri idx = "1469">
			<nodes>1756, 1784, 1845</nodes>
		</tri>
		<tri idx = "1470">
			<nodes>1784, 1805, 1845</nodes>
		</tri>
		<tri idx = "1471">
			<nodes>1756, 1758, 1845</nodes>
		</tri>
		<tri idx = "1472">
			<nodes>1758, 1759, 1847</nodes>
		</tri>
		<tri idx = "1473">
			<nodes>1758, 1845, 1847</nodes>
		</tri>
		<tri idx = "1474">
			<nodes>1759, 1775, 1848</nodes>
		</tri>
		<tri idx = "1475">
			<nodes>1759, 1847, 1848</nodes>
		</tri>
		<tri idx = "1476">
			<nodes>1775, 1779, 1848</nodes>
		</tri>
		<tri idx = "1477">
			<nodes>1785, 1823, 1849</nodes>
		</tri>
		<tri idx = "1478">
			<nodes>1823, 1849, 1850</nodes>
		</tri>
		<tri idx = "1479">
			<nodes>1779, 1780, 1852</nodes>
		</tri>
		<tri idx = "1480">
			<nodes>1779, 1848, 1852</nodes>
		</tri>
		<tri idx = "1481">
			<nodes>1769, 1785, 1863</nodes>
		</tri>
		<tri idx = "1482">
			<nodes>1770, 1780, 1863</nodes>
		</tri>
		<tri idx = "1483">
			<nodes>1780, 1851, 1863</nodes>
		</tri>
		<tri idx = "1484">
			<nodes>1785, 1849, 1863</nodes>
		</tri>
		<tri idx = "1485">
			<nodes>1849, 1851, 1863</nodes>
		</tri>
		<tri idx = "1486">
			<nodes>1769, 1770, 1863</nodes>
		</tri>
		<tri idx = "1487">
			<nodes>1805, 1856, 1869</nodes>
		</tri>
		<tri idx = "1488">
			<nodes>1805, 1845, 1869</nodes>
		</tri>
		<tri idx = "1489">
			<nodes>1845, 1847, 1869</nodes>
		</tri>
		<tri idx = "1490">
			<nodes>1856, 1869, 1870</nodes>
		</tri>
		<tri idx = "1491">
			<nodes>1847, 1869, 1871</nodes>
		</tri>
		<tri idx = "1492">
			<nodes>1847, 1848, 1871</nodes>
		</tri>
		<tri idx = "1493">
			<nodes>1780, 1852, 1874</nodes>
		</tri>
		<tri idx = "1494">
			<nodes>1780, 1851, 1874</nodes>
		</tri>
		<tri idx = "1495">
			<nodes>1787, 1843, 1879</nodes>
		</tri>
		<tri idx = "1496">
			<nodes>1787, 1788, 1880</nodes>
		</tri>
		<tri idx = "1497">
			<nodes>1787, 1879, 1880</nodes>
		</tri>
		<tri idx = "1498">
			<nodes>1788, 1789, 1880</nodes>
		</tri>
		<tri idx = "1499">
			<nodes>1789, 1880, 1881</nodes>
		</tri>
		<tri idx = "1500">
			<nodes>1789, 1826, 1881</nodes>
		</tri>
		<tri idx = "1501">
			<nodes>1807, 1808, 1888</nodes>
		</tri>
		<tri idx = "1502">
			<nodes>1805, 1856, 1891</nodes>
		</tri>
		<tri idx = "1503">
			<nodes>1805, 1806, 1891</nodes>
		</tri>
		<tri idx = "1504">
			<nodes>1806, 1807, 1891</nodes>
		</tri>
		<tri idx = "1505">
			<nodes>1807, 1888, 1891</nodes>
		</tri>
		<tri idx = "1506">
			<nodes>1808, 1812, 1892</nodes>
		</tri>
		<tri idx = "1507">
			<nodes>1808, 1888, 1892</nodes>
		</tri>
		<tri idx = "1508">
			<nodes>1811, 1813, 1894</nodes>
		</tri>
		<tri idx = "1509">
			<nodes>1811, 1814, 1894</nodes>
		</tri>
		<tri idx = "1510">
			<nodes>1812, 1892, 1895</nodes>
		</tri>
		<tri idx = "1511">
			<nodes>1813, 1894, 1895</nodes>
		</tri>
		<tri idx = "1512">
			<nodes>1812, 1813, 1895</nodes>
		</tri>
		<tri idx = "1513">
			<nodes>1814, 1894, 1896</nodes>
		</tri>
		<tri idx = "1514">
			<nodes>1814, 1840, 1896</nodes>
		</tri>
		<tri idx = "1515">
			<nodes>1888, 1891, 1897</nodes>
		</tri>
		<tri idx = "1516">
			<nodes>1888, 1892, 1897</nodes>
		</tri>
		<tri idx = "1517">
			<nodes>1823, 1850, 1903</nodes>
		</tri>
		<tri idx = "1518">
			<nodes>1821, 1822, 1903</nodes>
		</tri>
		<tri idx = "1519">
			<nodes>1822, 1823, 1903</nodes>
		</tri>
		<tri idx = "1520">
			<nodes>1821, 1828, 1903</nodes>
		</tri>
		<tri idx = "1521">
			<nodes>1826, 1881, 1907</nodes>
		</tri>
		<tri idx = "1522">
			<nodes>1826, 1827, 1907</nodes>
		</tri>
		<tri idx = "1523">
			<nodes>1827, 1828, 1907</nodes>
		</tri>
		<tri idx = "1524">
			<nodes>1850, 1903, 1908</nodes>
		</tri>
		<tri idx = "1525">
			<nodes>1903, 1908, 1909</nodes>
		</tri>
		<tri idx = "1526">
			<nodes>1828, 1903, 1909</nodes>
		</tri>
		<tri idx = "1527">
			<nodes>1828, 1907, 1909</nodes>
		</tri>
		<tri idx = "1528">
			<nodes>1908, 1909, 1910</nodes>
		</tri>
		<tri idx = "1529">
			<nodes>1841, 1844, 1920</nodes>
		</tri>
		<tri idx = "1530">
			<nodes>1840, 1896, 1921</nodes>
		</tri>
		<tri idx = "1531">
			<nodes>1840, 1841, 1921</nodes>
		</tri>
		<tri idx = "1532">
			<nodes>1841, 1920, 1921</nodes>
		</tri>
		<tri idx = "1533">
			<nodes>1843, 1879, 1922</nodes>
		</tri>
		<tri idx = "1534">
			<nodes>1843, 1844, 1922</nodes>
		</tri>
		<tri idx = "1535">
			<nodes>1844, 1920, 1922</nodes>
		</tri>
		<tri idx = "1536">
			<nodes>1856, 1891, 1924</nodes>
		</tri>
		<tri idx = "1537">
			<nodes>1891, 1897, 1924</nodes>
		</tri>
		<tri idx = "1538">
			<nodes>1897, 1923, 1924</nodes>
		</tri>
		<tri idx = "1539">
			<nodes>1856, 1870, 1926</nodes>
		</tri>
		<tri idx = "1540">
			<nodes>1923, 1924, 1926</nodes>
		</tri>
		<tri idx = "1541">
			<nodes>1856, 1924, 1926</nodes>
		</tri>
		<tri idx = "1542">
			<nodes>1848, 1871, 1929</nodes>
		</tri>
		<tri idx = "1543">
			<nodes>1848, 1852, 1929</nodes>
		</tri>
		<tri idx = "1544">
			<nodes>1849, 1851, 1931</nodes>
		</tri>
		<tri idx = "1545">
			<nodes>1908, 1910, 1934</nodes>
		</tri>
		<tri idx = "1546">
			<nodes>1850, 1908, 1934</nodes>
		</tri>
		<tri idx = "1547">
			<nodes>1849, 1931, 1935</nodes>
		</tri>
		<tri idx = "1548">
			<nodes>1849, 1850, 1935</nodes>
		</tri>
		<tri idx = "1549">
			<nodes>1850, 1934, 1935</nodes>
		</tri>
		<tri idx = "1550">
			<nodes>1931, 1935, 1936</nodes>
		</tri>
		<tri idx = "1551">
			<nodes>1851, 1931, 1936</nodes>
		</tri>
		<tri idx = "1552">
			<nodes>1851, 1874, 1936</nodes>
		</tri>
		<tri idx = "1553">
			<nodes>1852, 1874, 1937</nodes>
		</tri>
		<tri idx = "1554">
			<nodes>1874, 1936, 1937</nodes>
		</tri>
		<tri idx = "1555">
			<nodes>1852, 1937, 1939</nodes>
		</tri>
		<tri idx = "1556">
			<nodes>1852, 1929, 1939</nodes>
		</tri>
		<tri idx = "1557">
			<nodes>1937, 1939, 1940</nodes>
		</tri>
		<tri idx = "1558">
			<nodes>1937, 1940, 1941</nodes>
		</tri>
		<tri idx = "1559">
			<nodes>1936, 1937, 1941</nodes>
		</tri>
		<tri idx = "1560">
			<nodes>1870, 1926, 1951</nodes>
		</tri>
		<tri idx = "1561">
			<nodes>1869, 1870, 1951</nodes>
		</tri>
		<tri idx = "1562">
			<nodes>1869, 1871, 1951</nodes>
		</tri>
		<tri idx = "1563">
			<nodes>1871, 1929, 1952</nodes>
		</tri>
		<tri idx = "1564">
			<nodes>1929, 1939, 1952</nodes>
		</tri>
		<tri idx = "1565">
			<nodes>1871, 1951, 1952</nodes>
		</tri>
		<tri idx = "1566">
			<nodes>1939, 1952, 1953</nodes>
		</tri>
		<tri idx = "1567">
			<nodes>1939, 1940, 1953</nodes>
		</tri>
		<tri idx = "1568">
			<nodes>1952, 1953, 1954</nodes>
		</tri>
		<tri idx = "1569">
			<nodes>1951, 1952, 1954</nodes>
		</tri>
		<tri idx = "1570">
			<nodes>1879, 1922, 1962</nodes>
		</tri>
		<tri idx = "1571">
			<nodes>1879, 1880, 1964</nodes>
		</tri>
		<tri idx = "1572">
			<nodes>1879, 1962, 1964</nodes>
		</tri>
		<tri idx = "1573">
			<nodes>1880, 1881, 1964</nodes>
		</tri>
		<tri idx = "1574">
			<nodes>1881, 1964, 1965</nodes>
		</tri>
		<tri idx = "1575">
			<nodes>1881, 1907, 1965</nodes>
		</tri>
		<tri idx = "1576">
			<nodes>1962, 1964, 1966</nodes>
		</tri>
		<tri idx = "1577">
			<nodes>1896, 1921, 1971</nodes>
		</tri>
		<tri idx = "1578">
			<nodes>1892, 1895, 1975</nodes>
		</tri>
		<tri idx = "1579">
			<nodes>1892, 1975, 1977</nodes>
		</tri>
		<tri idx = "1580">
			<nodes>1892, 1897, 1977</nodes>
		</tri>
		<tri idx = "1581">
			<nodes>1923, 1926, 1979</nodes>
		</tri>
		<tri idx = "1582">
			<nodes>1894, 1895, 1980</nodes>
		</tri>
		<tri idx = "1583">
			<nodes>1895, 1975, 1980</nodes>
		</tri>
		<tri idx = "1584">
			<nodes>1896, 1971, 1980</nodes>
		</tri>
		<tri idx = "1585">
			<nodes>1894, 1896, 1980</nodes>
		</tri>
		<tri idx = "1586">
			<nodes>1971, 1980, 1981</nodes>
		</tri>
		<tri idx = "1587">
			<nodes>1897, 1923, 1983</nodes>
		</tri>
		<tri idx = "1588">
			<nodes>1897, 1977, 1983</nodes>
		</tri>
		<tri idx = "1589">
			<nodes>1923, 1979, 1984</nodes>
		</tri>
		<tri idx = "1590">
			<nodes>1923, 1983, 1984</nodes>
		</tri>
		<tri idx = "1591">
			<nodes>1934, 1935, 1990</nodes>
		</tri>
		<tri idx = "1592">
			<nodes>1907, 1965, 1993</nodes>
		</tri>
		<tri idx = "1593">
			<nodes>1965, 1992, 1993</nodes>
		</tri>
		<tri idx = "1594">
			<nodes>1907, 1909, 1993</nodes>
		</tri>
		<tri idx = "1595">
			<nodes>1909, 1910, 1997</nodes>
		</tri>
		<tri idx = "1596">
			<nodes>1992, 1993, 1997</nodes>
		</tri>
		<tri idx = "1597">
			<nodes>1909, 1993, 1997</nodes>
		</tri>
		<tri idx = "1598">
			<nodes>1910, 1997, 1998</nodes>
		</tri>
		<tri idx = "1599">
			<nodes>1910, 1934, 1999</nodes>
		</tri>
		<tri idx = "1600">
			<nodes>1910, 1998, 1999</nodes>
		</tri>
		<tri idx = "1601">
			<nodes>1934, 1990, 1999</nodes>
		</tri>
		<tri idx = "1602">
			<nodes>1921, 1971, 2000</nodes>
		</tri>
		<tri idx = "1603">
			<nodes>1921, 2000, 2007</nodes>
		</tri>
		<tri idx = "1604">
			<nodes>1920, 1921, 2007</nodes>
		</tri>
		<tri idx = "1605">
			<nodes>1920, 1922, 2007</nodes>
		</tri>
		<tri idx = "1606">
			<nodes>1922, 1962, 2008</nodes>
		</tri>
		<tri idx = "1607">
			<nodes>1922, 2007, 2008</nodes>
		</tri>
		<tri idx = "1608">
			<nodes>1926, 1951, 2010</nodes>
		</tri>
		<tri idx = "1609">
			<nodes>1926, 1979, 2010</nodes>
		</tri>
		<tri idx = "1610">
			<nodes>1951, 2010, 2013</nodes>
		</tri>
		<tri idx = "1611">
			<nodes>1951, 1954, 2013</nodes>
		</tri>
		<tri idx = "1612">
			<nodes>2010, 2013, 2014</nodes>
		</tri>
		<tri idx = "1613">
			<nodes>1979, 2010, 2014</nodes>
		</tri>
		<tri idx = "1614">
			<nodes>1935, 1990, 2017</nodes>
		</tri>
		<tri idx = "1615">
			<nodes>1936, 1941, 2018</nodes>
		</tri>
		<tri idx = "1616">
			<nodes>1935, 1936, 2018</nodes>
		</tri>
		<tri idx = "1617">
			<nodes>1935, 2017, 2018</nodes>
		</tri>
		<tri idx = "1618">
			<nodes>1940, 1941, 2021</nodes>
		</tri>
		<tri idx = "1619">
			<nodes>1940, 1953, 2021</nodes>
		</tri>
		<tri idx = "1620">
			<nodes>1953, 2021, 2022</nodes>
		</tri>
		<tri idx = "1621">
			<nodes>1941, 2021, 2023</nodes>
		</tri>
		<tri idx = "1622">
			<nodes>2017, 2018, 2024</nodes>
		</tri>
		<tri idx = "1623">
			<nodes>1941, 2018, 2024</nodes>
		</tri>
		<tri idx = "1624">
			<nodes>1941, 2023, 2024</nodes>
		</tri>
		<tri idx = "1625">
			<nodes>1954, 2013, 2035</nodes>
		</tri>
		<tri idx = "1626">
			<nodes>1953, 1954, 2035</nodes>
		</tri>
		<tri idx = "1627">
			<nodes>1953, 2022, 2035</nodes>
		</tri>
		<tri idx = "1628">
			<nodes>1990, 2017, 2040</nodes>
		</tri>
		<tri idx = "1629">
			<nodes>1990, 1999, 2040</nodes>
		</tri>
		<tri idx = "1630">
			<nodes>2007, 2008, 2045</nodes>
		</tri>
		<tri idx = "1631">
			<nodes>1962, 1966, 2046</nodes>
		</tri>
		<tri idx = "1632">
			<nodes>2008, 2045, 2046</nodes>
		</tri>
		<tri idx = "1633">
			<nodes>1962, 2008, 2046</nodes>
		</tri>
		<tri idx = "1634">
			<nodes>1999, 2040, 2047</nodes>
		</tri>
		<tri idx = "1635">
			<nodes>1998, 1999, 2048</nodes>
		</tri>
		<tri idx = "1636">
			<nodes>1999, 2047, 2048</nodes>
		</tri>
		<tri idx = "1637">
			<nodes>1966, 2046, 2050</nodes>
		</tri>
		<tri idx = "1638">
			<nodes>1964, 1966, 2050</nodes>
		</tri>
		<tri idx = "1639">
			<nodes>1965, 1992, 2050</nodes>
		</tri>
		<tri idx = "1640">
			<nodes>1964, 1965, 2050</nodes>
		</tri>
		<tri idx = "1641">
			<nodes>1998, 2048, 2051</nodes>
		</tri>
		<tri idx = "1642">
			<nodes>1997, 1998, 2051</nodes>
		</tri>
		<tri idx = "1643">
			<nodes>1992, 1997, 2051</nodes>
		</tri>
		<tri idx = "1644">
			<nodes>1992, 2050, 2052</nodes>
		</tri>
		<tri idx = "1645">
			<nodes>1992, 2051, 2052</nodes>
		</tri>
		<tri idx = "1646">
			<nodes>2007, 2045, 2059</nodes>
		</tri>
		<tri idx = "1647">
			<nodes>2000, 2007, 2059</nodes>
		</tri>
		<tri idx = "1648">
			<nodes>1971, 1981, 2060</nodes>
		</tri>
		<tri idx = "1649">
			<nodes>2000, 2059, 2060</nodes>
		</tri>
		<tri idx = "1650">
			<nodes>1971, 2000, 2060</nodes>
		</tri>
		<tri idx = "1651">
			<nodes>1977, 1983, 2064</nodes>
		</tri>
		<tri idx = "1652">
			<nodes>1975, 1977, 2064</nodes>
		</tri>
		<tri idx = "1653">
			<nodes>1975, 2064, 2065</nodes>
		</tri>
		<tri idx = "1654">
			<nodes>1975, 1980, 2065</nodes>
		</tri>
		<tri idx = "1655">
			<nodes>1979, 2014, 2071</nodes>
		</tri>
		<tri idx = "1656">
			<nodes>1979, 1984, 2072</nodes>
		</tri>
		<tri idx = "1657">
			<nodes>1979, 2071, 2072</nodes>
		</tri>
		<tri idx = "1658">
			<nodes>2064, 2065, 2073</nodes>
		</tri>
		<tri idx = "1659">
			<nodes>1980, 2065, 2073</nodes>
		</tri>
		<tri idx = "1660">
			<nodes>1981, 2060, 2073</nodes>
		</tri>
		<tri idx = "1661">
			<nodes>1980, 1981, 2073</nodes>
		</tri>
		<tri idx = "1662">
			<nodes>1984, 2072, 2075</nodes>
		</tri>
		<tri idx = "1663">
			<nodes>1983, 2064, 2075</nodes>
		</tri>
		<tri idx = "1664">
			<nodes>1983, 1984, 2075</nodes>
		</tri>
		<tri idx = "1665">
			<nodes>2064, 2073, 2076</nodes>
		</tri>
		<tri idx = "1666">
			<nodes>2064, 2075, 2076</nodes>
		</tri>
		<tri idx = "1667">
			<nodes>2017, 2024, 2083</nodes>
		</tri>
		<tri idx = "1668">
			<nodes>2017, 2040, 2083</nodes>
		</tri>
		<tri idx = "1669">
			<nodes>2045, 2059, 2089</nodes>
		</tri>
		<tri idx = "1670">
			<nodes>2013, 2014, 2093</nodes>
		</tri>
		<tri idx = "1671">
			<nodes>2013, 2035, 2093</nodes>
		</tri>
		<tri idx = "1672">
			<nodes>2014, 2093, 2094</nodes>
		</tri>
		<tri idx = "1673">
			<nodes>2014, 2071, 2094</nodes>
		</tri>
		<tri idx = "1674">
			<nodes>2021, 2023, 2097</nodes>
		</tri>
		<tri idx = "1675">
			<nodes>2021, 2022, 2097</nodes>
		</tri>
		<tri idx = "1676">
			<nodes>2035, 2093, 2098</nodes>
		</tri>
		<tri idx = "1677">
			<nodes>2022, 2035, 2098</nodes>
		</tri>
		<tri idx = "1678">
			<nodes>2022, 2097, 2098</nodes>
		</tri>
		<tri idx = "1679">
			<nodes>2024, 2083, 2099</nodes>
		</tri>
		<tri idx = "1680">
			<nodes>2023, 2097, 2099</nodes>
		</tri>
		<tri idx = "1681">
			<nodes>2023, 2024, 2099</nodes>
		</tri>
		<tri idx = "1682">
			<nodes>2040, 2083, 2108</nodes>
		</tri>
		<tri idx = "1683">
			<nodes>2040, 2047, 2108</nodes>
		</tri>
		<tri idx = "1684">
			<nodes>2045, 2089, 2113</nodes>
		</tri>
		<tri idx = "1685">
			<nodes>2045, 2046, 2113</nodes>
		</tri>
		<tri idx = "1686">
			<nodes>2046, 2113, 2114</nodes>
		</tri>
		<tri idx = "1687">
			<nodes>2046, 2050, 2114</nodes>
		</tri>
		<tri idx = "1688">
			<nodes>2047, 2108, 2116</nodes>
		</tri>
		<tri idx = "1689">
			<nodes>2047, 2048, 2116</nodes>
		</tri>
		<tri idx = "1690">
			<nodes>2048, 2051, 2117</nodes>
		</tri>
		<tri idx = "1691">
			<nodes>2048, 2116, 2117</nodes>
		</tri>
		<tri idx = "1692">
			<nodes>2050, 2114, 2120</nodes>
		</tri>
		<tri idx = "1693">
			<nodes>2050, 2052, 2120</nodes>
		</tri>
		<tri idx = "1694">
			<nodes>2051, 2117, 2121</nodes>
		</tri>
		<tri idx = "1695">
			<nodes>2052, 2120, 2121</nodes>
		</tri>
		<tri idx = "1696">
			<nodes>2051, 2052, 2121</nodes>
		</tri>
		<tri idx = "1697">
			<nodes>2059, 2060, 2126</nodes>
		</tri>
		<tri idx = "1698">
			<nodes>2059, 2089, 2126</nodes>
		</tri>
		<tri idx = "1699">
			<nodes>2060, 2126, 2127</nodes>
		</tri>
		<tri idx = "1700">
			<nodes>2060, 2073, 2127</nodes>
		</tri>
		<tri idx = "1701">
			<nodes>2072, 2075, 2132</nodes>
		</tri>
		<tri idx = "1702">
			<nodes>2071, 2094, 2133</nodes>
		</tri>
		<tri idx = "1703">
			<nodes>2072, 2132, 2133</nodes>
		</tri>
		<tri idx = "1704">
			<nodes>2071, 2072, 2133</nodes>
		</tri>
		<tri idx = "1705">
			<nodes>2073, 2076, 2134</nodes>
		</tri>
		<tri idx = "1706">
			<nodes>2073, 2127, 2134</nodes>
		</tri>
		<tri idx = "1707">
			<nodes>2076, 2134, 2135</nodes>
		</tri>
		<tri idx = "1708">
			<nodes>2075, 2076, 2135</nodes>
		</tri>
		<tri idx = "1709">
			<nodes>2075, 2132, 2135</nodes>
		</tri>
		<tri idx = "1710">
			<nodes>2083, 2099, 2137</nodes>
		</tri>
		<tri idx = "1711">
			<nodes>2083, 2108, 2137</nodes>
		</tri>
		<tri idx = "1712">
			<nodes>2097, 2099, 2138</nodes>
		</tri>
		<tri idx = "1713">
			<nodes>2097, 2098, 2138</nodes>
		</tri>
		<tri idx = "1714">
			<nodes>2108, 2116, 2142</nodes>
		</tri>
		<tri idx = "1715">
			<nodes>2089, 2113, 2146</nodes>
		</tri>
		<tri idx = "1716">
			<nodes>2089, 2126, 2146</nodes>
		</tri>
		<tri idx = "1717">
			<nodes>2094, 2133, 2147</nodes>
		</tri>
		<tri idx = "1718">
			<nodes>2093, 2094, 2150</nodes>
		</tri>
		<tri idx = "1719">
			<nodes>2093, 2098, 2150</nodes>
		</tri>
		<tri idx = "1720">
			<nodes>2094, 2150, 2151</nodes>
		</tri>
		<tri idx = "1721">
			<nodes>2094, 2147, 2151</nodes>
		</tri>
		<tri idx = "1722">
			<nodes>2098, 2138, 2154</nodes>
		</tri>
		<tri idx = "1723">
			<nodes>2098, 2150, 2154</nodes>
		</tri>
		<tri idx = "1724">
			<nodes>2099, 2138, 2155</nodes>
		</tri>
		<tri idx = "1725">
			<nodes>2099, 2137, 2155</nodes>
		</tri>
		<tri idx = "1726">
			<nodes>2108, 2137, 2161</nodes>
		</tri>
		<tri idx = "1727">
			<nodes>2108, 2142, 2161</nodes>
		</tri>
		<tri idx = "1728">
			<nodes>2113, 2146, 2164</nodes>
		</tri>
		<tri idx = "1729">
			<nodes>2114, 2120, 2165</nodes>
		</tri>
		<tri idx = "1730">
			<nodes>2113, 2114, 2165</nodes>
		</tri>
		<tri idx = "1731">
			<nodes>2113, 2164, 2165</nodes>
		</tri>
		<tri idx = "1732">
			<nodes>2116, 2142, 2168</nodes>
		</tri>
		<tri idx = "1733">
			<nodes>2116, 2117, 2168</nodes>
		</tri>
		<tri idx = "1734">
			<nodes>2117, 2121, 2168</nodes>
		</tri>
		<tri idx = "1735">
			<nodes>2120, 2165, 2169</nodes>
		</tri>
		<tri idx = "1736">
			<nodes>2120, 2121, 2169</nodes>
		</tri>
		<tri idx = "1737">
			<nodes>2121, 2168, 2169</nodes>
		</tri>
		<tri idx = "1738">
			<nodes>2126, 2146, 2173</nodes>
		</tri>
		<tri idx = "1739">
			<nodes>2127, 2134, 2174</nodes>
		</tri>
		<tri idx = "1740">
			<nodes>2126, 2127, 2174</nodes>
		</tri>
		<tri idx = "1741">
			<nodes>2126, 2173, 2174</nodes>
		</tri>
		<tri idx = "1742">
			<nodes>2133, 2147, 2177</nodes>
		</tri>
		<tri idx = "1743">
			<nodes>2132, 2133, 2177</nodes>
		</tri>
		<tri idx = "1744">
			<nodes>2132, 2135, 2177</nodes>
		</tri>
		<tri idx = "1745">
			<nodes>2134, 2135, 2178</nodes>
		</tri>
		<tri idx = "1746">
			<nodes>2135, 2177, 2178</nodes>
		</tri>
		<tri idx = "1747">
			<nodes>2134, 2174, 2178</nodes>
		</tri>
		<tri idx = "1748">
			<nodes>2137, 2155, 2180</nodes>
		</tri>
		<tri idx = "1749">
			<nodes>2137, 2161, 2180</nodes>
		</tri>
		<tri idx = "1750">
			<nodes>2138, 2155, 2181</nodes>
		</tri>
		<tri idx = "1751">
			<nodes>2155, 2180, 2181</nodes>
		</tri>
		<tri idx = "1752">
			<nodes>2138, 2154, 2181</nodes>
		</tri>
		<tri idx = "1753">
			<nodes>2150, 2151, 2182</nodes>
		</tri>
		<tri idx = "1754">
			<nodes>2150, 2154, 2182</nodes>
		</tri>
		<tri idx = "1755">
			<nodes>2154, 2181, 2182</nodes>
		</tri>
		<tri idx = "1756">
			<nodes>2142, 2161, 2184</nodes>
		</tri>
		<tri idx = "1757">
			<nodes>2161, 2180, 2184</nodes>
		</tri>
		<tri idx = "1758">
			<nodes>2142, 2184, 2185</nodes>
		</tri>
		<tri idx = "1759">
			<nodes>2142, 2168, 2185</nodes>
		</tri>
		<tri idx = "1760">
			<nodes>2146, 2164, 2187</nodes>
		</tri>
		<tri idx = "1761">
			<nodes>2146, 2173, 2187</nodes>
		</tri>
		<tri idx = "1762">
			<nodes>2147, 2177, 2189</nodes>
		</tri>
		<tri idx = "1763">
			<nodes>2147, 2189, 2190</nodes>
		</tri>
		<tri idx = "1764">
			<nodes>2151, 2182, 2190</nodes>
		</tri>
		<tri idx = "1765">
			<nodes>2147, 2151, 2190</nodes>
		</tri>
		<tri idx = "1766">
			<nodes>2165, 2169, 2198</nodes>
		</tri>
		<tri idx = "1767">
			<nodes>2164, 2187, 2198</nodes>
		</tri>
		<tri idx = "1768">
			<nodes>2164, 2165, 2198</nodes>
		</tri>
		<tri idx = "1769">
			<nodes>2169, 2198, 2199</nodes>
		</tri>
		<tri idx = "1770">
			<nodes>2168, 2169, 2199</nodes>
		</tri>
		<tri idx = "1771">
			<nodes>2168, 2185, 2199</nodes>
		</tri>
		<tri idx = "1772">
			<nodes>2174, 2178, 2201</nodes>
		</tri>
		<tri idx = "1773">
			<nodes>2173, 2174, 2201</nodes>
		</tri>
		<tri idx = "1774">
			<nodes>2173, 2187, 2201</nodes>
		</tri>
		<tri idx = "1775">
			<nodes>2177, 2178, 2202</nodes>
		</tri>
		<tri idx = "1776">
			<nodes>2177, 2189, 2202</nodes>
		</tri>
		<tri idx = "1777">
			<nodes>2178, 2201, 2202</nodes>
		</tri>
		<tri idx = "1778">
			<nodes>2182, 2190, 2204</nodes>
		</tri>
		<tri idx = "1779">
			<nodes>2181, 2182, 2204</nodes>
		</tri>
		<tri idx = "1780">
			<nodes>2180, 2181, 2204</nodes>
		</tri>
		<tri idx = "1781">
			<nodes>2180, 2184, 2204</nodes>
		</tri>
		<tri idx = "1782">
			<nodes>2185, 2199, 2205</nodes>
		</tri>
		<tri idx = "1783">
			<nodes>2184, 2185, 2205</nodes>
		</tri>
		<tri idx = "1784">
			<nodes>2184, 2204, 2205</nodes>
		</tri>
		<tri idx = "1785">
			<nodes>2187, 2198, 2206</nodes>
		</tri>
		<tri idx = "1786">
			<nodes>2187, 2201, 2206</nodes>
		</tri>
		<tri idx = "1787">
			<nodes>2189, 2202, 2207</nodes>
		</tri>
		<tri idx = "1788">
			<nodes>2189, 2190, 2207</nodes>
		</tri>
		<tri idx = "1789">
			<nodes>2190, 2204, 2207</nodes>
		</tri>
		<tri idx = "1790">
			<nodes>2199, 2205, 2209</nodes>
		</tri>
		<tri idx = "1791">
			<nodes>2198, 2206, 2209</nodes>
		</tri>
		<tri idx = "1792">
			<nodes>2198, 2199, 2209</nodes>
		</tri>
		<tri idx = "1793">
			<nodes>2202, 2207, 2210</nodes>
		</tri>
		<tri idx = "1794">
			<nodes>2201, 2206, 2210</nodes>
		</tri>
		<tri idx = "1795">
			<nodes>2201, 2202, 2210</nodes>
		</tri>
		<tri idx = "1796">
			<nodes>2206, 2209, 2211</nodes>
		</tri>
		<tri idx = "1797">
			<nodes>2205, 2209, 2211</nodes>
		</tri>
		<tri idx = "1798">
			<nodes>2207, 2210, 2211</nodes>
		</tri>
		<tri idx = "1799">
			<nodes>2206, 2210, 2211</nodes>
		</tri>
		<tri idx = "1800">
			<nodes>2204, 2207, 2211</nodes>
		</tri>
		<tri idx = "1801">
			<nodes>2204, 2205, 2211</nodes>
		</tri>
		<tri idx = "1802">
			<nodes>0, 7, 16</nodes>
		</tri>
		<tri idx = "1803">
			<nodes>7, 8, 16</nodes>
		</tri>
		<tri idx = "1804">
			<nodes>0, 8, 16</nodes>
		</tri>
		<tri idx = "1805">
			<nodes>0, 4, 16</nodes>
		</tri>
		<tri idx = "1806">
			<nodes>4, 7, 16</nodes>
		</tri>
		<tri idx = "1807">
			<nodes>3, 4, 16</nodes>
		</tri>
		<tri idx = "1808">
			<nodes>0, 3, 16</nodes>
		</tri>
		<tri idx = "1809">
			<nodes>7, 15, 16</nodes>
		</tri>
		<tri idx = "1810">
			<nodes>4, 15, 16</nodes>
		</tri>
		<tri idx = "1811">
			<nodes>8, 9, 16</nodes>
		</tri>
		<tri idx = "1812">
			<nodes>0, 9, 16</nodes>
		</tri>
		<tri idx = "1813">
			<nodes>2, 9, 16</nodes>
		</tri>
		<tri idx = "1814">
			<nodes>0, 2, 16</nodes>
		</tri>
		<tri idx = "1815">
			<nodes>2, 3, 16</nodes>
		</tri>
		<tri idx = "1816">
			<nodes>15, 16, 17</nodes>
		</tri>
		<tri idx = "1817">
			<nodes>7, 16, 17</nodes>
		</tri>
		<tri idx = "1818">
			<nodes>1, 3, 18</nodes>
		</tri>
		<tri idx = "1819">
			<nodes>1, 5, 18</nodes>
		</tri>
		<tri idx = "1820">
			<nodes>3, 5, 18</nodes>
		</tri>
		<tri idx = "1821">
			<nodes>1, 11, 18</nodes>
		</tri>
		<tri idx = "1822">
			<nodes>5, 11, 18</nodes>
		</tri>
		<tri idx = "1823">
			<nodes>6, 11, 18</nodes>
		</tri>
		<tri idx = "1824">
			<nodes>5, 6, 18</nodes>
		</tri>
		<tri idx = "1825">
			<nodes>1, 14, 21</nodes>
		</tri>
		<tri idx = "1826">
			<nodes>11, 14, 21</nodes>
		</tri>
		<tri idx = "1827">
			<nodes>1, 11, 21</nodes>
		</tri>
		<tri idx = "1828">
			<nodes>1, 12, 21</nodes>
		</tri>
		<tri idx = "1829">
			<nodes>12, 14, 21</nodes>
		</tri>
		<tri idx = "1830">
			<nodes>1, 18, 21</nodes>
		</tri>
		<tri idx = "1831">
			<nodes>11, 18, 21</nodes>
		</tri>
		<tri idx = "1832">
			<nodes>3, 12, 25</nodes>
		</tri>
		<tri idx = "1833">
			<nodes>2, 3, 25</nodes>
		</tri>
		<tri idx = "1834">
			<nodes>2, 12, 25</nodes>
		</tri>
		<tri idx = "1835">
			<nodes>1, 12, 25</nodes>
		</tri>
		<tri idx = "1836">
			<nodes>1, 3, 25</nodes>
		</tri>
		<tri idx = "1837">
			<nodes>1, 18, 25</nodes>
		</tri>
		<tri idx = "1838">
			<nodes>1, 21, 25</nodes>
		</tri>
		<tri idx = "1839">
			<nodes>18, 21, 25</nodes>
		</tri>
		<tri idx = "1840">
			<nodes>2, 13, 25</nodes>
		</tri>
		<tri idx = "1841">
			<nodes>12, 13, 25</nodes>
		</tri>
		<tri idx = "1842">
			<nodes>12, 21, 25</nodes>
		</tri>
		<tri idx = "1843">
			<nodes>3, 18, 25</nodes>
		</tri>
		<tri idx = "1844">
			<nodes>9, 13, 25</nodes>
		</tri>
		<tri idx = "1845">
			<nodes>2, 9, 25</nodes>
		</tri>
		<tri idx = "1846">
			<nodes>9, 10, 25</nodes>
		</tri>
		<tri idx = "1847">
			<nodes>9, 10, 13</nodes>
		</tri>
		<tri idx = "1848">
			<nodes>10, 13, 25</nodes>
		</tri>
		<tri idx = "1849">
			<nodes>9, 16, 25</nodes>
		</tri>
		<tri idx = "1850">
			<nodes>2, 16, 25</nodes>
		</tri>
		<tri idx = "1851">
			<nodes>3, 16, 25</nodes>
		</tri>
		<tri idx = "1852">
			<nodes>3, 25, 30</nodes>
		</tri>
		<tri idx = "1853">
			<nodes>3, 16, 30</nodes>
		</tri>
		<tri idx = "1854">
			<nodes>16, 25, 30</nodes>
		</tri>
		<tri idx = "1855">
			<nodes>4, 23, 30</nodes>
		</tri>
		<tri idx = "1856">
			<nodes>4, 22, 30</nodes>
		</tri>
		<tri idx = "1857">
			<nodes>22, 23, 30</nodes>
		</tri>
		<tri idx = "1858">
			<nodes>4, 5, 30</nodes>
		</tri>
		<tri idx = "1859">
			<nodes>5, 22, 30</nodes>
		</tri>
		<tri idx = "1860">
			<nodes>3, 4, 30</nodes>
		</tri>
		<tri idx = "1861">
			<nodes>4, 16, 30</nodes>
		</tri>
		<tri idx = "1862">
			<nodes>18, 25, 30</nodes>
		</tri>
		<tri idx = "1863">
			<nodes>3, 18, 30</nodes>
		</tri>
		<tri idx = "1864">
			<nodes>4, 15, 30</nodes>
		</tri>
		<tri idx = "1865">
			<nodes>15, 16, 30</nodes>
		</tri>
		<tri idx = "1866">
			<nodes>3, 5, 30</nodes>
		</tri>
		<tri idx = "1867">
			<nodes>4, 26, 30</nodes>
		</tri>
		<tri idx = "1868">
			<nodes>15, 26, 30</nodes>
		</tri>
		<tri idx = "1869">
			<nodes>23, 26, 30</nodes>
		</tri>
		<tri idx = "1870">
			<nodes>5, 18, 30</nodes>
		</tri>
		<tri idx = "1871">
			<nodes>11, 21, 31</nodes>
		</tri>
		<tri idx = "1872">
			<nodes>11, 18, 31</nodes>
		</tri>
		<tri idx = "1873">
			<nodes>18, 21, 31</nodes>
		</tri>
		<tri idx = "1874">
			<nodes>6, 11, 31</nodes>
		</tri>
		<tri idx = "1875">
			<nodes>6, 18, 31</nodes>
		</tri>
		<tri idx = "1876">
			<nodes>5, 30, 32</nodes>
		</tri>
		<tri idx = "1877">
			<nodes>5, 22, 32</nodes>
		</tri>
		<tri idx = "1878">
			<nodes>22, 30, 32</nodes>
		</tri>
		<tri idx = "1879">
			<nodes>5, 18, 32</nodes>
		</tri>
		<tri idx = "1880">
			<nodes>18, 30, 32</nodes>
		</tri>
		<tri idx = "1881">
			<nodes>6, 31, 32</nodes>
		</tri>
		<tri idx = "1882">
			<nodes>18, 31, 32</nodes>
		</tri>
		<tri idx = "1883">
			<nodes>6, 18, 32</nodes>
		</tri>
		<tri idx = "1884">
			<nodes>5, 6, 32</nodes>
		</tri>
		<tri idx = "1885">
			<nodes>6, 22, 32</nodes>
		</tri>
		<tri idx = "1886">
			<nodes>6, 32, 33</nodes>
		</tri>
		<tri idx = "1887">
			<nodes>6, 31, 33</nodes>
		</tri>
		<tri idx = "1888">
			<nodes>31, 32, 33</nodes>
		</tri>
		<tri idx = "1889">
			<nodes>22, 32, 33</nodes>
		</tri>
		<tri idx = "1890">
			<nodes>24, 32, 33</nodes>
		</tri>
		<tri idx = "1891">
			<nodes>22, 24, 32</nodes>
		</tri>
		<tri idx = "1892">
			<nodes>6, 31, 34</nodes>
		</tri>
		<tri idx = "1893">
			<nodes>31, 33, 34</nodes>
		</tri>
		<tri idx = "1894">
			<nodes>11, 31, 34</nodes>
		</tri>
		<tri idx = "1895">
			<nodes>19, 31, 34</nodes>
		</tri>
		<tri idx = "1896">
			<nodes>11, 19, 31</nodes>
		</tri>
		<tri idx = "1897">
			<nodes>31, 34, 36</nodes>
		</tri>
		<tri idx = "1898">
			<nodes>19, 31, 36</nodes>
		</tri>
		<tri idx = "1899">
			<nodes>9, 25, 37</nodes>
		</tri>
		<tri idx = "1900">
			<nodes>9, 16, 37</nodes>
		</tri>
		<tri idx = "1901">
			<nodes>16, 25, 37</nodes>
		</tri>
		<tri idx = "1902">
			<nodes>8, 9, 37</nodes>
		</tri>
		<tri idx = "1903">
			<nodes>8, 16, 37</nodes>
		</tri>
		<tri idx = "1904">
			<nodes>10, 25, 37</nodes>
		</tri>
		<tri idx = "1905">
			<nodes>9, 10, 37</nodes>
		</tri>
		<tri idx = "1906">
			<nodes>8, 16, 38</nodes>
		</tri>
		<tri idx = "1907">
			<nodes>7, 16, 38</nodes>
		</tri>
		<tri idx = "1908">
			<nodes>16, 17, 38</nodes>
		</tri>
		<tri idx = "1909">
			<nodes>16, 37, 38</nodes>
		</tri>
		<tri idx = "1910">
			<nodes>8, 37, 38</nodes>
		</tri>
		<tri idx = "1911">
			<nodes>37, 38, 39</nodes>
		</tri>
		<tri idx = "1912">
			<nodes>8, 37, 39</nodes>
		</tri>
		<tri idx = "1913">
			<nodes>9, 37, 39</nodes>
		</tri>
		<tri idx = "1914">
			<nodes>10, 37, 39</nodes>
		</tri>
		<tri idx = "1915">
			<nodes>9, 10, 39</nodes>
		</tri>
		<tri idx = "1916">
			<nodes>13, 25, 41</nodes>
		</tri>
		<tri idx = "1917">
			<nodes>10, 13, 41</nodes>
		</tri>
		<tri idx = "1918">
			<nodes>10, 25, 41</nodes>
		</tri>
		<tri idx = "1919">
			<nodes>13, 41, 42</nodes>
		</tri>
		<tri idx = "1920">
			<nodes>10, 13, 42</nodes>
		</tri>
		<tri idx = "1921">
			<nodes>10, 41, 42</nodes>
		</tri>
		<tri idx = "1922">
			<nodes>10, 39, 42</nodes>
		</tri>
		<tri idx = "1923">
			<nodes>9, 10, 42</nodes>
		</tri>
		<tri idx = "1924">
			<nodes>41, 42, 43</nodes>
		</tri>
		<tri idx = "1925">
			<nodes>13, 41, 43</nodes>
		</tri>
		<tri idx = "1926">
			<nodes>25, 41, 44</nodes>
		</tri>
		<tri idx = "1927">
			<nodes>10, 41, 44</nodes>
		</tri>
		<tri idx = "1928">
			<nodes>10, 25, 44</nodes>
		</tri>
		<tri idx = "1929">
			<nodes>25, 37, 44</nodes>
		</tri>
		<tri idx = "1930">
			<nodes>10, 37, 44</nodes>
		</tri>
		<tri idx = "1931">
			<nodes>37, 38, 45</nodes>
		</tri>
		<tri idx = "1932">
			<nodes>38, 39, 45</nodes>
		</tri>
		<tri idx = "1933">
			<nodes>37, 39, 45</nodes>
		</tri>
		<tri idx = "1934">
			<nodes>37, 44, 45</nodes>
		</tri>
		<tri idx = "1935">
			<nodes>37, 45, 46</nodes>
		</tri>
		<tri idx = "1936">
			<nodes>37, 44, 46</nodes>
		</tri>
		<tri idx = "1937">
			<nodes>44, 45, 46</nodes>
		</tri>
		<tri idx = "1938">
			<nodes>10, 42, 46</nodes>
		</tri>
		<tri idx = "1939">
			<nodes>41, 42, 46</nodes>
		</tri>
		<tri idx = "1940">
			<nodes>10, 41, 46</nodes>
		</tri>
		<tri idx = "1941">
			<nodes>39, 45, 46</nodes>
		</tri>
		<tri idx = "1942">
			<nodes>37, 39, 46</nodes>
		</tri>
		<tri idx = "1943">
			<nodes>10, 44, 46</nodes>
		</tri>
		<tri idx = "1944">
			<nodes>10, 37, 46</nodes>
		</tri>
		<tri idx = "1945">
			<nodes>39, 42, 46</nodes>
		</tri>
		<tri idx = "1946">
			<nodes>10, 39, 46</nodes>
		</tri>
		<tri idx = "1947">
			<nodes>41, 44, 46</nodes>
		</tri>
		<tri idx = "1948">
			<nodes>39, 45, 47</nodes>
		</tri>
		<tri idx = "1949">
			<nodes>39, 46, 47</nodes>
		</tri>
		<tri idx = "1950">
			<nodes>45, 46, 47</nodes>
		</tri>
		<tri idx = "1951">
			<nodes>42, 46, 47</nodes>
		</tri>
		<tri idx = "1952">
			<nodes>12, 21, 50</nodes>
		</tri>
		<tri idx = "1953">
			<nodes>12, 25, 50</nodes>
		</tri>
		<tri idx = "1954">
			<nodes>21, 25, 50</nodes>
		</tri>
		<tri idx = "1955">
			<nodes>12, 13, 50</nodes>
		</tri>
		<tri idx = "1956">
			<nodes>13, 25, 50</nodes>
		</tri>
		<tri idx = "1957">
			<nodes>13, 41, 50</nodes>
		</tri>
		<tri idx = "1958">
			<nodes>25, 41, 50</nodes>
		</tri>
		<tri idx = "1959">
			<nodes>14, 19, 51</nodes>
		</tri>
		<tri idx = "1960">
			<nodes>14, 20, 51</nodes>
		</tri>
		<tri idx = "1961">
			<nodes>19, 20, 51</nodes>
		</tri>
		<tri idx = "1962">
			<nodes>11, 14, 51</nodes>
		</tri>
		<tri idx = "1963">
			<nodes>11, 19, 51</nodes>
		</tri>
		<tri idx = "1964">
			<nodes>21, 31, 51</nodes>
		</tri>
		<tri idx = "1965">
			<nodes>11, 21, 51</nodes>
		</tri>
		<tri idx = "1966">
			<nodes>11, 31, 51</nodes>
		</tri>
		<tri idx = "1967">
			<nodes>14, 21, 51</nodes>
		</tri>
		<tri idx = "1968">
			<nodes>19, 31, 51</nodes>
		</tri>
		<tri idx = "1969">
			<nodes>13, 50, 52</nodes>
		</tri>
		<tri idx = "1970">
			<nodes>12, 50, 52</nodes>
		</tri>
		<tri idx = "1971">
			<nodes>21, 50, 52</nodes>
		</tri>
		<tri idx = "1972">
			<nodes>50, 51, 52</nodes>
		</tri>
		<tri idx = "1973">
			<nodes>21, 51, 52</nodes>
		</tri>
		<tri idx = "1974">
			<nodes>21, 50, 51</nodes>
		</tri>
		<tri idx = "1975">
			<nodes>12, 21, 52</nodes>
		</tri>
		<tri idx = "1976">
			<nodes>14, 21, 52</nodes>
		</tri>
		<tri idx = "1977">
			<nodes>14, 51, 52</nodes>
		</tri>
		<tri idx = "1978">
			<nodes>13, 41, 53</nodes>
		</tri>
		<tri idx = "1979">
			<nodes>13, 50, 53</nodes>
		</tri>
		<tri idx = "1980">
			<nodes>41, 50, 53</nodes>
		</tri>
		<tri idx = "1981">
			<nodes>13, 43, 53</nodes>
		</tri>
		<tri idx = "1982">
			<nodes>41, 43, 53</nodes>
		</tri>
		<tri idx = "1983">
			<nodes>50, 52, 54</nodes>
		</tri>
		<tri idx = "1984">
			<nodes>51, 52, 54</nodes>
		</tri>
		<tri idx = "1985">
			<nodes>50, 51, 54</nodes>
		</tri>
		<tri idx = "1986">
			<nodes>43, 53, 55</nodes>
		</tri>
		<tri idx = "1987">
			<nodes>13, 53, 55</nodes>
		</tri>
		<tri idx = "1988">
			<nodes>50, 52, 55</nodes>
		</tri>
		<tri idx = "1989">
			<nodes>13, 50, 55</nodes>
		</tri>
		<tri idx = "1990">
			<nodes>50, 53, 55</nodes>
		</tri>
		<tri idx = "1991">
			<nodes>50, 54, 55</nodes>
		</tri>
		<tri idx = "1992">
			<nodes>52, 54, 55</nodes>
		</tri>
		<tri idx = "1993">
			<nodes>53, 54, 55</nodes>
		</tri>
		<tri idx = "1994">
			<nodes>50, 53, 54</nodes>
		</tri>
		<tri idx = "1995">
			<nodes>20, 51, 57</nodes>
		</tri>
		<tri idx = "1996">
			<nodes>51, 56, 57</nodes>
		</tri>
		<tri idx = "1997">
			<nodes>20, 56, 57</nodes>
		</tri>
		<tri idx = "1998">
			<nodes>20, 51, 56</nodes>
		</tri>
		<tri idx = "1999">
			<nodes>14, 51, 57</nodes>
		</tri>
		<tri idx = "2000">
			<nodes>52, 54, 57</nodes>
		</tri>
		<tri idx = "2001">
			<nodes>51, 54, 57</nodes>
		</tri>
		<tri idx = "2002">
			<nodes>51, 52, 57</nodes>
		</tri>
		<tri idx = "2003">
			<nodes>43, 53, 58</nodes>
		</tri>
		<tri idx = "2004">
			<nodes>53, 55, 58</nodes>
		</tri>
		<tri idx = "2005">
			<nodes>20, 56, 60</nodes>
		</tri>
		<tri idx = "2006">
			<nodes>35, 56, 60</nodes>
		</tri>
		<tri idx = "2007">
			<nodes>20, 35, 56</nodes>
		</tri>
		<tri idx = "2008">
			<nodes>56, 59, 60</nodes>
		</tri>
		<tri idx = "2009">
			<nodes>35, 56, 59</nodes>
		</tri>
		<tri idx = "2010">
			<nodes>56, 57, 60</nodes>
		</tri>
		<tri idx = "2011">
			<nodes>15, 26, 61</nodes>
		</tri>
		<tri idx = "2012">
			<nodes>26, 28, 61</nodes>
		</tri>
		<tri idx = "2013">
			<nodes>15, 28, 61</nodes>
		</tri>
		<tri idx = "2014">
			<nodes>15, 30, 61</nodes>
		</tri>
		<tri idx = "2015">
			<nodes>15, 16, 61</nodes>
		</tri>
		<tri idx = "2016">
			<nodes>16, 30, 61</nodes>
		</tri>
		<tri idx = "2017">
			<nodes>26, 30, 61</nodes>
		</tri>
		<tri idx = "2018">
			<nodes>16, 37, 62</nodes>
		</tri>
		<tri idx = "2019">
			<nodes>25, 37, 62</nodes>
		</tri>
		<tri idx = "2020">
			<nodes>16, 25, 62</nodes>
		</tri>
		<tri idx = "2021">
			<nodes>16, 61, 62</nodes>
		</tri>
		<tri idx = "2022">
			<nodes>16, 30, 62</nodes>
		</tri>
		<tri idx = "2023">
			<nodes>30, 61, 62</nodes>
		</tri>
		<tri idx = "2024">
			<nodes>25, 30, 62</nodes>
		</tri>
		<tri idx = "2025">
			<nodes>25, 44, 62</nodes>
		</tri>
		<tri idx = "2026">
			<nodes>37, 44, 62</nodes>
		</tri>
		<tri idx = "2027">
			<nodes>28, 61, 63</nodes>
		</tri>
		<tri idx = "2028">
			<nodes>15, 28, 63</nodes>
		</tri>
		<tri idx = "2029">
			<nodes>15, 61, 63</nodes>
		</tri>
		<tri idx = "2030">
			<nodes>16, 62, 63</nodes>
		</tri>
		<tri idx = "2031">
			<nodes>61, 62, 63</nodes>
		</tri>
		<tri idx = "2032">
			<nodes>16, 61, 63</nodes>
		</tri>
		<tri idx = "2033">
			<nodes>15, 16, 63</nodes>
		</tri>
		<tri idx = "2034">
			<nodes>27, 28, 63</nodes>
		</tri>
		<tri idx = "2035">
			<nodes>15, 27, 63</nodes>
		</tri>
		<tri idx = "2036">
			<nodes>17, 27, 63</nodes>
		</tri>
		<tri idx = "2037">
			<nodes>27, 40, 63</nodes>
		</tri>
		<tri idx = "2038">
			<nodes>17, 40, 63</nodes>
		</tri>
		<tri idx = "2039">
			<nodes>15, 17, 63</nodes>
		</tri>
		<tri idx = "2040">
			<nodes>16, 17, 63</nodes>
		</tri>
		<tri idx = "2041">
			<nodes>17, 40, 64</nodes>
		</tri>
		<tri idx = "2042">
			<nodes>38, 40, 64</nodes>
		</tri>
		<tri idx = "2043">
			<nodes>17, 38, 64</nodes>
		</tri>
		<tri idx = "2044">
			<nodes>37, 38, 64</nodes>
		</tri>
		<tri idx = "2045">
			<nodes>38, 45, 64</nodes>
		</tri>
		<tri idx = "2046">
			<nodes>37, 45, 64</nodes>
		</tri>
		<tri idx = "2047">
			<nodes>16, 38, 64</nodes>
		</tri>
		<tri idx = "2048">
			<nodes>16, 17, 64</nodes>
		</tri>
		<tri idx = "2049">
			<nodes>16, 37, 64</nodes>
		</tri>
		<tri idx = "2050">
			<nodes>16, 62, 64</nodes>
		</tri>
		<tri idx = "2051">
			<nodes>62, 63, 64</nodes>
		</tri>
		<tri idx = "2052">
			<nodes>16, 63, 64</nodes>
		</tri>
		<tri idx = "2053">
			<nodes>37, 62, 64</nodes>
		</tri>
		<tri idx = "2054">
			<nodes>17, 63, 64</nodes>
		</tri>
		<tri idx = "2055">
			<nodes>40, 63, 64</nodes>
		</tri>
		<tri idx = "2056">
			<nodes>31, 32, 65</nodes>
		</tri>
		<tri idx = "2057">
			<nodes>18, 31, 65</nodes>
		</tri>
		<tri idx = "2058">
			<nodes>18, 32, 65</nodes>
		</tri>
		<tri idx = "2059">
			<nodes>21, 31, 65</nodes>
		</tri>
		<tri idx = "2060">
			<nodes>31, 51, 65</nodes>
		</tri>
		<tri idx = "2061">
			<nodes>21, 51, 65</nodes>
		</tri>
		<tri idx = "2062">
			<nodes>18, 21, 65</nodes>
		</tri>
		<tri idx = "2063">
			<nodes>21, 25, 65</nodes>
		</tri>
		<tri idx = "2064">
			<nodes>18, 25, 65</nodes>
		</tri>
		<tri idx = "2065">
			<nodes>30, 32, 65</nodes>
		</tri>
		<tri idx = "2066">
			<nodes>18, 30, 65</nodes>
		</tri>
		<tri idx = "2067">
			<nodes>25, 30, 65</nodes>
		</tri>
		<tri idx = "2068">
			<nodes>30, 62, 65</nodes>
		</tri>
		<tri idx = "2069">
			<nodes>25, 62, 65</nodes>
		</tri>
		<tri idx = "2070">
			<nodes>31, 36, 66</nodes>
		</tri>
		<tri idx = "2071">
			<nodes>34, 36, 66</nodes>
		</tri>
		<tri idx = "2072">
			<nodes>31, 34, 66</nodes>
		</tri>
		<tri idx = "2073">
			<nodes>19, 20, 67</nodes>
		</tri>
		<tri idx = "2074">
			<nodes>19, 51, 67</nodes>
		</tri>
		<tri idx = "2075">
			<nodes>20, 51, 67</nodes>
		</tri>
		<tri idx = "2076">
			<nodes>20, 35, 67</nodes>
		</tri>
		<tri idx = "2077">
			<nodes>19, 35, 67</nodes>
		</tri>
		<tri idx = "2078">
			<nodes>20, 56, 67</nodes>
		</tri>
		<tri idx = "2079">
			<nodes>51, 56, 67</nodes>
		</tri>
		<tri idx = "2080">
			<nodes>19, 36, 67</nodes>
		</tri>
		<tri idx = "2081">
			<nodes>31, 36, 67</nodes>
		</tri>
		<tri idx = "2082">
			<nodes>19, 31, 67</nodes>
		</tri>
		<tri idx = "2083">
			<nodes>35, 56, 67</nodes>
		</tri>
		<tri idx = "2084">
			<nodes>35, 36, 67</nodes>
		</tri>
		<tri idx = "2085">
			<nodes>31, 65, 67</nodes>
		</tri>
		<tri idx = "2086">
			<nodes>51, 65, 67</nodes>
		</tri>
		<tri idx = "2087">
			<nodes>31, 51, 67</nodes>
		</tri>
		<tri idx = "2088">
			<nodes>36, 66, 67</nodes>
		</tri>
		<tri idx = "2089">
			<nodes>31, 66, 67</nodes>
		</tri>
		<tri idx = "2090">
			<nodes>56, 59, 67</nodes>
		</tri>
		<tri idx = "2091">
			<nodes>35, 59, 67</nodes>
		</tri>
		<tri idx = "2092">
			<nodes>31, 65, 66</nodes>
		</tri>
		<tri idx = "2093">
			<nodes>65, 66, 67</nodes>
		</tri>
		<tri idx = "2094">
			<nodes>51, 67, 68</nodes>
		</tri>
		<tri idx = "2095">
			<nodes>56, 67, 68</nodes>
		</tri>
		<tri idx = "2096">
			<nodes>51, 56, 68</nodes>
		</tri>
		<tri idx = "2097">
			<nodes>21, 50, 68</nodes>
		</tri>
		<tri idx = "2098">
			<nodes>21, 51, 68</nodes>
		</tri>
		<tri idx = "2099">
			<nodes>50, 51, 68</nodes>
		</tri>
		<tri idx = "2100">
			<nodes>65, 67, 68</nodes>
		</tri>
		<tri idx = "2101">
			<nodes>51, 65, 68</nodes>
		</tri>
		<tri idx = "2102">
			<nodes>21, 65, 68</nodes>
		</tri>
		<tri idx = "2103">
			<nodes>50, 54, 68</nodes>
		</tri>
		<tri idx = "2104">
			<nodes>51, 54, 68</nodes>
		</tri>
		<tri idx = "2105">
			<nodes>21, 68, 69</nodes>
		</tri>
		<tri idx = "2106">
			<nodes>65, 68, 69</nodes>
		</tri>
		<tri idx = "2107">
			<nodes>21, 65, 69</nodes>
		</tri>
		<tri idx = "2108">
			<nodes>25, 41, 69</nodes>
		</tri>
		<tri idx = "2109">
			<nodes>41, 44, 69</nodes>
		</tri>
		<tri idx = "2110">
			<nodes>25, 44, 69</nodes>
		</tri>
		<tri idx = "2111">
			<nodes>50, 68, 69</nodes>
		</tri>
		<tri idx = "2112">
			<nodes>21, 50, 69</nodes>
		</tri>
		<tri idx = "2113">
			<nodes>25, 50, 69</nodes>
		</tri>
		<tri idx = "2114">
			<nodes>41, 50, 69</nodes>
		</tri>
		<tri idx = "2115">
			<nodes>21, 25, 69</nodes>
		</tri>
		<tri idx = "2116">
			<nodes>25, 65, 69</nodes>
		</tri>
		<tri idx = "2117">
			<nodes>27, 40, 70</nodes>
		</tri>
		<tri idx = "2118">
			<nodes>40, 63, 70</nodes>
		</tri>
		<tri idx = "2119">
			<nodes>27, 63, 70</nodes>
		</tri>
		<tri idx = "2120">
			<nodes>40, 64, 70</nodes>
		</tri>
		<tri idx = "2121">
			<nodes>63, 64, 70</nodes>
		</tri>
		<tri idx = "2122">
			<nodes>40, 70, 71</nodes>
		</tri>
		<tri idx = "2123">
			<nodes>40, 64, 71</nodes>
		</tri>
		<tri idx = "2124">
			<nodes>64, 70, 71</nodes>
		</tri>
		<tri idx = "2125">
			<nodes>40, 70, 72</nodes>
		</tri>
		<tri idx = "2126">
			<nodes>27, 70, 72</nodes>
		</tri>
		<tri idx = "2127">
			<nodes>40, 70, 73</nodes>
		</tri>
		<tri idx = "2128">
			<nodes>70, 72, 73</nodes>
		</tri>
		<tri idx = "2129">
			<nodes>40, 71, 73</nodes>
		</tri>
		<tri idx = "2130">
			<nodes>70, 71, 73</nodes>
		</tri>
		<tri idx = "2131">
			<nodes>22, 30, 74</nodes>
		</tri>
		<tri idx = "2132">
			<nodes>22, 23, 74</nodes>
		</tri>
		<tri idx = "2133">
			<nodes>23, 30, 74</nodes>
		</tri>
		<tri idx = "2134">
			<nodes>23, 29, 74</nodes>
		</tri>
		<tri idx = "2135">
			<nodes>26, 29, 74</nodes>
		</tri>
		<tri idx = "2136">
			<nodes>23, 26, 74</nodes>
		</tri>
		<tri idx = "2137">
			<nodes>22, 24, 74</nodes>
		</tri>
		<tri idx = "2138">
			<nodes>23, 24, 74</nodes>
		</tri>
		<tri idx = "2139">
			<nodes>26, 30, 74</nodes>
		</tri>
		<tri idx = "2140">
			<nodes>30, 61, 74</nodes>
		</tri>
		<tri idx = "2141">
			<nodes>26, 61, 74</nodes>
		</tri>
		<tri idx = "2142">
			<nodes>22, 32, 74</nodes>
		</tri>
		<tri idx = "2143">
			<nodes>30, 32, 74</nodes>
		</tri>
		<tri idx = "2144">
			<nodes>29, 61, 74</nodes>
		</tri>
		<tri idx = "2145">
			<nodes>26, 29, 61</nodes>
		</tri>
		<tri idx = "2146">
			<nodes>24, 32, 74</nodes>
		</tri>
		<tri idx = "2147">
			<nodes>24, 74, 75</nodes>
		</tri>
		<tri idx = "2148">
			<nodes>24, 32, 75</nodes>
		</tri>
		<tri idx = "2149">
			<nodes>32, 74, 75</nodes>
		</tri>
		<tri idx = "2150">
			<nodes>32, 33, 75</nodes>
		</tri>
		<tri idx = "2151">
			<nodes>74, 75, 76</nodes>
		</tri>
		<tri idx = "2152">
			<nodes>24, 74, 76</nodes>
		</tri>
		<tri idx = "2153">
			<nodes>23, 74, 76</nodes>
		</tri>
		<tri idx = "2154">
			<nodes>29, 74, 76</nodes>
		</tri>
		<tri idx = "2155">
			<nodes>30, 65, 79</nodes>
		</tri>
		<tri idx = "2156">
			<nodes>62, 65, 79</nodes>
		</tri>
		<tri idx = "2157">
			<nodes>30, 62, 79</nodes>
		</tri>
		<tri idx = "2158">
			<nodes>62, 79, 80</nodes>
		</tri>
		<tri idx = "2159">
			<nodes>30, 62, 80</nodes>
		</tri>
		<tri idx = "2160">
			<nodes>30, 79, 80</nodes>
		</tri>
		<tri idx = "2161">
			<nodes>30, 61, 80</nodes>
		</tri>
		<tri idx = "2162">
			<nodes>61, 62, 80</nodes>
		</tri>
		<tri idx = "2163">
			<nodes>30, 74, 80</nodes>
		</tri>
		<tri idx = "2164">
			<nodes>61, 74, 80</nodes>
		</tri>
		<tri idx = "2165">
			<nodes>25, 65, 81</nodes>
		</tri>
		<tri idx = "2166">
			<nodes>25, 62, 81</nodes>
		</tri>
		<tri idx = "2167">
			<nodes>62, 65, 81</nodes>
		</tri>
		<tri idx = "2168">
			<nodes>25, 69, 81</nodes>
		</tri>
		<tri idx = "2169">
			<nodes>44, 69, 81</nodes>
		</tri>
		<tri idx = "2170">
			<nodes>25, 44, 81</nodes>
		</tri>
		<tri idx = "2171">
			<nodes>65, 69, 81</nodes>
		</tri>
		<tri idx = "2172">
			<nodes>65, 69, 79</nodes>
		</tri>
		<tri idx = "2173">
			<nodes>65, 79, 81</nodes>
		</tri>
		<tri idx = "2174">
			<nodes>69, 79, 81</nodes>
		</tri>
		<tri idx = "2175">
			<nodes>44, 62, 81</nodes>
		</tri>
		<tri idx = "2176">
			<nodes>62, 79, 81</nodes>
		</tri>
		<tri idx = "2177">
			<nodes>74, 80, 82</nodes>
		</tri>
		<tri idx = "2178">
			<nodes>61, 74, 82</nodes>
		</tri>
		<tri idx = "2179">
			<nodes>61, 80, 82</nodes>
		</tri>
		<tri idx = "2180">
			<nodes>29, 74, 82</nodes>
		</tri>
		<tri idx = "2181">
			<nodes>29, 61, 82</nodes>
		</tri>
		<tri idx = "2182">
			<nodes>28, 61, 83</nodes>
		</tri>
		<tri idx = "2183">
			<nodes>28, 63, 83</nodes>
		</tri>
		<tri idx = "2184">
			<nodes>61, 63, 83</nodes>
		</tri>
		<tri idx = "2185">
			<nodes>80, 82, 83</nodes>
		</tri>
		<tri idx = "2186">
			<nodes>61, 80, 83</nodes>
		</tri>
		<tri idx = "2187">
			<nodes>61, 82, 83</nodes>
		</tri>
		<tri idx = "2188">
			<nodes>61, 83, 84</nodes>
		</tri>
		<tri idx = "2189">
			<nodes>82, 83, 84</nodes>
		</tri>
		<tri idx = "2190">
			<nodes>61, 82, 84</nodes>
		</tri>
		<tri idx = "2191">
			<nodes>29, 82, 84</nodes>
		</tri>
		<tri idx = "2192">
			<nodes>29, 61, 84</nodes>
		</tri>
		<tri idx = "2193">
			<nodes>28, 83, 85</nodes>
		</tri>
		<tri idx = "2194">
			<nodes>28, 61, 85</nodes>
		</tri>
		<tri idx = "2195">
			<nodes>61, 83, 85</nodes>
		</tri>
		<tri idx = "2196">
			<nodes>26, 61, 85</nodes>
		</tri>
		<tri idx = "2197">
			<nodes>29, 61, 85</nodes>
		</tri>
		<tri idx = "2198">
			<nodes>83, 84, 85</nodes>
		</tri>
		<tri idx = "2199">
			<nodes>61, 84, 85</nodes>
		</tri>
		<tri idx = "2200">
			<nodes>29, 84, 85</nodes>
		</tri>
		<tri idx = "2201">
			<nodes>28, 63, 86</nodes>
		</tri>
		<tri idx = "2202">
			<nodes>28, 83, 86</nodes>
		</tri>
		<tri idx = "2203">
			<nodes>63, 83, 86</nodes>
		</tri>
		<tri idx = "2204">
			<nodes>83, 85, 86</nodes>
		</tri>
		<tri idx = "2205">
			<nodes>27, 63, 86</nodes>
		</tri>
		<tri idx = "2206">
			<nodes>70, 83, 86</nodes>
		</tri>
		<tri idx = "2207">
			<nodes>63, 70, 86</nodes>
		</tri>
		<tri idx = "2208">
			<nodes>63, 70, 83</nodes>
		</tri>
		<tri idx = "2209">
			<nodes>27, 70, 86</nodes>
		</tri>
		<tri idx = "2210">
			<nodes>70, 72, 86</nodes>
		</tri>
		<tri idx = "2211">
			<nodes>84, 85, 86</nodes>
		</tri>
		<tri idx = "2212">
			<nodes>83, 84, 86</nodes>
		</tri>
		<tri idx = "2213">
			<nodes>74, 76, 87</nodes>
		</tri>
		<tri idx = "2214">
			<nodes>29, 74, 87</nodes>
		</tri>
		<tri idx = "2215">
			<nodes>74, 82, 87</nodes>
		</tri>
		<tri idx = "2216">
			<nodes>29, 82, 87</nodes>
		</tri>
		<tri idx = "2217">
			<nodes>29, 84, 87</nodes>
		</tri>
		<tri idx = "2218">
			<nodes>84, 85, 87</nodes>
		</tri>
		<tri idx = "2219">
			<nodes>82, 84, 87</nodes>
		</tri>
		<tri idx = "2220">
			<nodes>33, 34, 91</nodes>
		</tri>
		<tri idx = "2221">
			<nodes>31, 34, 91</nodes>
		</tri>
		<tri idx = "2222">
			<nodes>31, 33, 91</nodes>
		</tri>
		<tri idx = "2223">
			<nodes>33, 75, 91</nodes>
		</tri>
		<tri idx = "2224">
			<nodes>32, 75, 91</nodes>
		</tri>
		<tri idx = "2225">
			<nodes>32, 33, 91</nodes>
		</tri>
		<tri idx = "2226">
			<nodes>74, 75, 91</nodes>
		</tri>
		<tri idx = "2227">
			<nodes>32, 74, 91</nodes>
		</tri>
		<tri idx = "2228">
			<nodes>31, 32, 91</nodes>
		</tri>
		<tri idx = "2229">
			<nodes>34, 66, 91</nodes>
		</tri>
		<tri idx = "2230">
			<nodes>31, 66, 91</nodes>
		</tri>
		<tri idx = "2231">
			<nodes>74, 80, 92</nodes>
		</tri>
		<tri idx = "2232">
			<nodes>80, 82, 92</nodes>
		</tri>
		<tri idx = "2233">
			<nodes>74, 82, 92</nodes>
		</tri>
		<tri idx = "2234">
			<nodes>32, 65, 92</nodes>
		</tri>
		<tri idx = "2235">
			<nodes>31, 32, 92</nodes>
		</tri>
		<tri idx = "2236">
			<nodes>31, 65, 92</nodes>
		</tri>
		<tri idx = "2237">
			<nodes>30, 65, 92</nodes>
		</tri>
		<tri idx = "2238">
			<nodes>30, 32, 92</nodes>
		</tri>
		<tri idx = "2239">
			<nodes>32, 91, 92</nodes>
		</tri>
		<tri idx = "2240">
			<nodes>31, 91, 92</nodes>
		</tri>
		<tri idx = "2241">
			<nodes>74, 91, 92</nodes>
		</tri>
		<tri idx = "2242">
			<nodes>32, 74, 92</nodes>
		</tri>
		<tri idx = "2243">
			<nodes>30, 74, 92</nodes>
		</tri>
		<tri idx = "2244">
			<nodes>30, 80, 92</nodes>
		</tri>
		<tri idx = "2245">
			<nodes>30, 79, 92</nodes>
		</tri>
		<tri idx = "2246">
			<nodes>79, 80, 92</nodes>
		</tri>
		<tri idx = "2247">
			<nodes>65, 79, 92</nodes>
		</tri>
		<tri idx = "2248">
			<nodes>66, 91, 92</nodes>
		</tri>
		<tri idx = "2249">
			<nodes>31, 66, 92</nodes>
		</tri>
		<tri idx = "2250">
			<nodes>65, 66, 92</nodes>
		</tri>
		<tri idx = "2251">
			<nodes>66, 92, 93</nodes>
		</tri>
		<tri idx = "2252">
			<nodes>66, 91, 93</nodes>
		</tri>
		<tri idx = "2253">
			<nodes>91, 92, 93</nodes>
		</tri>
		<tri idx = "2254">
			<nodes>65, 66, 93</nodes>
		</tri>
		<tri idx = "2255">
			<nodes>65, 92, 93</nodes>
		</tri>
		<tri idx = "2256">
			<nodes>65, 79, 93</nodes>
		</tri>
		<tri idx = "2257">
			<nodes>79, 92, 93</nodes>
		</tri>
		<tri idx = "2258">
			<nodes>91, 93, 95</nodes>
		</tri>
		<tri idx = "2259">
			<nodes>66, 93, 95</nodes>
		</tri>
		<tri idx = "2260">
			<nodes>66, 91, 95</nodes>
		</tri>
		<tri idx = "2261">
			<nodes>75, 91, 96</nodes>
		</tri>
		<tri idx = "2262">
			<nodes>33, 91, 96</nodes>
		</tri>
		<tri idx = "2263">
			<nodes>34, 91, 96</nodes>
		</tri>
		<tri idx = "2264">
			<nodes>91, 95, 96</nodes>
		</tri>
		<tri idx = "2265">
			<nodes>66, 91, 96</nodes>
		</tri>
		<tri idx = "2266">
			<nodes>66, 95, 96</nodes>
		</tri>
		<tri idx = "2267">
			<nodes>34, 66, 96</nodes>
		</tri>
		<tri idx = "2268">
			<nodes>91, 94, 97</nodes>
		</tri>
		<tri idx = "2269">
			<nodes>91, 95, 97</nodes>
		</tri>
		<tri idx = "2270">
			<nodes>94, 95, 97</nodes>
		</tri>
		<tri idx = "2271">
			<nodes>91, 94, 95</nodes>
		</tri>
		<tri idx = "2272">
			<nodes>75, 77, 94</nodes>
		</tri>
		<tri idx = "2273">
			<nodes>75, 94, 97</nodes>
		</tri>
		<tri idx = "2274">
			<nodes>77, 94, 97</nodes>
		</tri>
		<tri idx = "2275">
			<nodes>75, 91, 97</nodes>
		</tri>
		<tri idx = "2276">
			<nodes>75, 91, 94</nodes>
		</tri>
		<tri idx = "2277">
			<nodes>91, 96, 97</nodes>
		</tri>
		<tri idx = "2278">
			<nodes>95, 96, 97</nodes>
		</tri>
		<tri idx = "2279">
			<nodes>36, 66, 98</nodes>
		</tri>
		<tri idx = "2280">
			<nodes>34, 66, 98</nodes>
		</tri>
		<tri idx = "2281">
			<nodes>66, 96, 98</nodes>
		</tri>
		<tri idx = "2282">
			<nodes>95, 96, 98</nodes>
		</tri>
		<tri idx = "2283">
			<nodes>66, 95, 98</nodes>
		</tri>
		<tri idx = "2284">
			<nodes>35, 67, 99</nodes>
		</tri>
		<tri idx = "2285">
			<nodes>36, 67, 99</nodes>
		</tri>
		<tri idx = "2286">
			<nodes>59, 67, 99</nodes>
		</tri>
		<tri idx = "2287">
			<nodes>36, 99, 100</nodes>
		</tri>
		<tri idx = "2288">
			<nodes>98, 99, 100</nodes>
		</tri>
		<tri idx = "2289">
			<nodes>36, 98, 100</nodes>
		</tri>
		<tri idx = "2290">
			<nodes>67, 99, 100</nodes>
		</tri>
		<tri idx = "2291">
			<nodes>36, 67, 100</nodes>
		</tri>
		<tri idx = "2292">
			<nodes>36, 66, 100</nodes>
		</tri>
		<tri idx = "2293">
			<nodes>66, 67, 100</nodes>
		</tri>
		<tri idx = "2294">
			<nodes>93, 95, 100</nodes>
		</tri>
		<tri idx = "2295">
			<nodes>66, 95, 100</nodes>
		</tri>
		<tri idx = "2296">
			<nodes>66, 93, 100</nodes>
		</tri>
		<tri idx = "2297">
			<nodes>66, 98, 100</nodes>
		</tri>
		<tri idx = "2298">
			<nodes>95, 98, 100</nodes>
		</tri>
		<tri idx = "2299">
			<nodes>59, 67, 101</nodes>
		</tri>
		<tri idx = "2300">
			<nodes>59, 99, 101</nodes>
		</tri>
		<tri idx = "2301">
			<nodes>67, 99, 101</nodes>
		</tri>
		<tri idx = "2302">
			<nodes>99, 100, 101</nodes>
		</tri>
		<tri idx = "2303">
			<nodes>67, 100, 101</nodes>
		</tri>
		<tri idx = "2304">
			<nodes>67, 68, 102</nodes>
		</tri>
		<tri idx = "2305">
			<nodes>56, 68, 102</nodes>
		</tri>
		<tri idx = "2306">
			<nodes>56, 67, 102</nodes>
		</tri>
		<tri idx = "2307">
			<nodes>59, 60, 102</nodes>
		</tri>
		<tri idx = "2308">
			<nodes>56, 60, 102</nodes>
		</tri>
		<tri idx = "2309">
			<nodes>56, 59, 102</nodes>
		</tri>
		<tri idx = "2310">
			<nodes>59, 67, 102</nodes>
		</tri>
		<tri idx = "2311">
			<nodes>59, 67, 103</nodes>
		</tri>
		<tri idx = "2312">
			<nodes>67, 102, 103</nodes>
		</tri>
		<tri idx = "2313">
			<nodes>59, 102, 103</nodes>
		</tri>
		<tri idx = "2314">
			<nodes>59, 101, 103</nodes>
		</tri>
		<tri idx = "2315">
			<nodes>67, 101, 103</nodes>
		</tri>
		<tri idx = "2316">
			<nodes>101, 103, 104</nodes>
		</tri>
		<tri idx = "2317">
			<nodes>59, 103, 104</nodes>
		</tri>
		<tri idx = "2318">
			<nodes>59, 101, 104</nodes>
		</tri>
		<tri idx = "2319">
			<nodes>99, 101, 104</nodes>
		</tri>
		<tri idx = "2320">
			<nodes>101, 103, 105</nodes>
		</tri>
		<tri idx = "2321">
			<nodes>103, 104, 105</nodes>
		</tri>
		<tri idx = "2322">
			<nodes>101, 104, 105</nodes>
		</tri>
		<tri idx = "2323">
			<nodes>67, 100, 106</nodes>
		</tri>
		<tri idx = "2324">
			<nodes>67, 101, 106</nodes>
		</tri>
		<tri idx = "2325">
			<nodes>100, 101, 106</nodes>
		</tri>
		<tri idx = "2326">
			<nodes>101, 103, 106</nodes>
		</tri>
		<tri idx = "2327">
			<nodes>101, 105, 106</nodes>
		</tri>
		<tri idx = "2328">
			<nodes>103, 105, 106</nodes>
		</tri>
		<tri idx = "2329">
			<nodes>67, 103, 106</nodes>
		</tri>
		<tri idx = "2330">
			<nodes>77, 94, 107</nodes>
		</tri>
		<tri idx = "2331">
			<nodes>94, 97, 107</nodes>
		</tri>
		<tri idx = "2332">
			<nodes>69, 81, 108</nodes>
		</tri>
		<tri idx = "2333">
			<nodes>44, 69, 108</nodes>
		</tri>
		<tri idx = "2334">
			<nodes>44, 81, 108</nodes>
		</tri>
		<tri idx = "2335">
			<nodes>50, 69, 109</nodes>
		</tri>
		<tri idx = "2336">
			<nodes>41, 50, 109</nodes>
		</tri>
		<tri idx = "2337">
			<nodes>41, 69, 109</nodes>
		</tri>
		<tri idx = "2338">
			<nodes>50, 53, 109</nodes>
		</tri>
		<tri idx = "2339">
			<nodes>41, 53, 109</nodes>
		</tri>
		<tri idx = "2340">
			<nodes>69, 108, 109</nodes>
		</tri>
		<tri idx = "2341">
			<nodes>44, 108, 109</nodes>
		</tri>
		<tri idx = "2342">
			<nodes>44, 69, 109</nodes>
		</tri>
		<tri idx = "2343">
			<nodes>41, 44, 109</nodes>
		</tri>
		<tri idx = "2344">
			<nodes>37, 64, 110</nodes>
		</tri>
		<tri idx = "2345">
			<nodes>62, 64, 110</nodes>
		</tri>
		<tri idx = "2346">
			<nodes>37, 62, 110</nodes>
		</tri>
		<tri idx = "2347">
			<nodes>37, 45, 110</nodes>
		</tri>
		<tri idx = "2348">
			<nodes>45, 64, 110</nodes>
		</tri>
		<tri idx = "2349">
			<nodes>37, 44, 110</nodes>
		</tri>
		<tri idx = "2350">
			<nodes>44, 45, 110</nodes>
		</tri>
		<tri idx = "2351">
			<nodes>81, 108, 110</nodes>
		</tri>
		<tri idx = "2352">
			<nodes>44, 108, 110</nodes>
		</tri>
		<tri idx = "2353">
			<nodes>44, 81, 110</nodes>
		</tri>
		<tri idx = "2354">
			<nodes>64, 71, 110</nodes>
		</tri>
		<tri idx = "2355">
			<nodes>45, 64, 71</nodes>
		</tri>
		<tri idx = "2356">
			<nodes>45, 71, 110</nodes>
		</tri>
		<tri idx = "2357">
			<nodes>62, 81, 110</nodes>
		</tri>
		<tri idx = "2358">
			<nodes>44, 62, 110</nodes>
		</tri>
		<tri idx = "2359">
			<nodes>64, 71, 111</nodes>
		</tri>
		<tri idx = "2360">
			<nodes>45, 71, 111</nodes>
		</tri>
		<tri idx = "2361">
			<nodes>45, 64, 111</nodes>
		</tri>
		<tri idx = "2362">
			<nodes>40, 64, 111</nodes>
		</tri>
		<tri idx = "2363">
			<nodes>40, 71, 111</nodes>
		</tri>
		<tri idx = "2364">
			<nodes>38, 64, 111</nodes>
		</tri>
		<tri idx = "2365">
			<nodes>38, 45, 111</nodes>
		</tri>
		<tri idx = "2366">
			<nodes>39, 45, 111</nodes>
		</tri>
		<tri idx = "2367">
			<nodes>39, 45, 112</nodes>
		</tri>
		<tri idx = "2368">
			<nodes>45, 47, 112</nodes>
		</tri>
		<tri idx = "2369">
			<nodes>45, 111, 112</nodes>
		</tri>
		<tri idx = "2370">
			<nodes>40, 71, 113</nodes>
		</tri>
		<tri idx = "2371">
			<nodes>71, 111, 113</nodes>
		</tri>
		<tri idx = "2372">
			<nodes>71, 73, 113</nodes>
		</tri>
		<tri idx = "2373">
			<nodes>71, 113, 114</nodes>
		</tri>
		<tri idx = "2374">
			<nodes>111, 113, 114</nodes>
		</tri>
		<tri idx = "2375">
			<nodes>71, 111, 114</nodes>
		</tri>
		<tri idx = "2376">
			<nodes>71, 110, 114</nodes>
		</tri>
		<tri idx = "2377">
			<nodes>45, 71, 114</nodes>
		</tri>
		<tri idx = "2378">
			<nodes>45, 110, 114</nodes>
		</tri>
		<tri idx = "2379">
			<nodes>45, 111, 114</nodes>
		</tri>
		<tri idx = "2380">
			<nodes>111, 112, 114</nodes>
		</tri>
		<tri idx = "2381">
			<nodes>45, 112, 114</nodes>
		</tri>
		<tri idx = "2382">
			<nodes>71, 73, 115</nodes>
		</tri>
		<tri idx = "2383">
			<nodes>71, 113, 115</nodes>
		</tri>
		<tri idx = "2384">
			<nodes>48, 58, 116</nodes>
		</tri>
		<tri idx = "2385">
			<nodes>48, 49, 116</nodes>
		</tri>
		<tri idx = "2386">
			<nodes>49, 58, 116</nodes>
		</tri>
		<tri idx = "2387">
			<nodes>43, 53, 117</nodes>
		</tri>
		<tri idx = "2388">
			<nodes>41, 43, 117</nodes>
		</tri>
		<tri idx = "2389">
			<nodes>41, 53, 117</nodes>
		</tri>
		<tri idx = "2390">
			<nodes>42, 48, 117</nodes>
		</tri>
		<tri idx = "2391">
			<nodes>42, 47, 117</nodes>
		</tri>
		<tri idx = "2392">
			<nodes>47, 48, 117</nodes>
		</tri>
		<tri idx = "2393">
			<nodes>43, 48, 117</nodes>
		</tri>
		<tri idx = "2394">
			<nodes>48, 58, 117</nodes>
		</tri>
		<tri idx = "2395">
			<nodes>43, 58, 117</nodes>
		</tri>
		<tri idx = "2396">
			<nodes>42, 43, 117</nodes>
		</tri>
		<tri idx = "2397">
			<nodes>41, 42, 117</nodes>
		</tri>
		<tri idx = "2398">
			<nodes>42, 46, 117</nodes>
		</tri>
		<tri idx = "2399">
			<nodes>41, 46, 117</nodes>
		</tri>
		<tri idx = "2400">
			<nodes>53, 58, 117</nodes>
		</tri>
		<tri idx = "2401">
			<nodes>108, 109, 117</nodes>
		</tri>
		<tri idx = "2402">
			<nodes>44, 109, 117</nodes>
		</tri>
		<tri idx = "2403">
			<nodes>44, 108, 117</nodes>
		</tri>
		<tri idx = "2404">
			<nodes>53, 109, 117</nodes>
		</tri>
		<tri idx = "2405">
			<nodes>41, 109, 117</nodes>
		</tri>
		<tri idx = "2406">
			<nodes>41, 44, 117</nodes>
		</tri>
		<tri idx = "2407">
			<nodes>46, 47, 117</nodes>
		</tri>
		<tri idx = "2408">
			<nodes>44, 46, 117</nodes>
		</tri>
		<tri idx = "2409">
			<nodes>109, 116, 117</nodes>
		</tri>
		<tri idx = "2410">
			<nodes>53, 116, 117</nodes>
		</tri>
		<tri idx = "2411">
			<nodes>53, 109, 116</nodes>
		</tri>
		<tri idx = "2412">
			<nodes>48, 116, 117</nodes>
		</tri>
		<tri idx = "2413">
			<nodes>58, 116, 117</nodes>
		</tri>
		<tri idx = "2414">
			<nodes>53, 58, 116</nodes>
		</tri>
		<tri idx = "2415">
			<nodes>44, 110, 118</nodes>
		</tri>
		<tri idx = "2416">
			<nodes>44, 45, 118</nodes>
		</tri>
		<tri idx = "2417">
			<nodes>45, 110, 118</nodes>
		</tri>
		<tri idx = "2418">
			<nodes>110, 114, 118</nodes>
		</tri>
		<tri idx = "2419">
			<nodes>45, 114, 118</nodes>
		</tri>
		<tri idx = "2420">
			<nodes>44, 117, 118</nodes>
		</tri>
		<tri idx = "2421">
			<nodes>46, 117, 118</nodes>
		</tri>
		<tri idx = "2422">
			<nodes>44, 46, 118</nodes>
		</tri>
		<tri idx = "2423">
			<nodes>108, 110, 118</nodes>
		</tri>
		<tri idx = "2424">
			<nodes>44, 108, 118</nodes>
		</tri>
		<tri idx = "2425">
			<nodes>108, 117, 118</nodes>
		</tri>
		<tri idx = "2426">
			<nodes>45, 47, 118</nodes>
		</tri>
		<tri idx = "2427">
			<nodes>45, 46, 118</nodes>
		</tri>
		<tri idx = "2428">
			<nodes>46, 47, 118</nodes>
		</tri>
		<tri idx = "2429">
			<nodes>47, 112, 118</nodes>
		</tri>
		<tri idx = "2430">
			<nodes>45, 112, 118</nodes>
		</tri>
		<tri idx = "2431">
			<nodes>112, 114, 118</nodes>
		</tri>
		<tri idx = "2432">
			<nodes>47, 117, 118</nodes>
		</tri>
		<tri idx = "2433">
			<nodes>48, 116, 119</nodes>
		</tri>
		<tri idx = "2434">
			<nodes>49, 116, 119</nodes>
		</tri>
		<tri idx = "2435">
			<nodes>112, 118, 119</nodes>
		</tri>
		<tri idx = "2436">
			<nodes>47, 118, 119</nodes>
		</tri>
		<tri idx = "2437">
			<nodes>47, 117, 119</nodes>
		</tri>
		<tri idx = "2438">
			<nodes>117, 118, 119</nodes>
		</tri>
		<tri idx = "2439">
			<nodes>48, 117, 119</nodes>
		</tri>
		<tri idx = "2440">
			<nodes>116, 117, 119</nodes>
		</tri>
		<tri idx = "2441">
			<nodes>49, 116, 120</nodes>
		</tri>
		<tri idx = "2442">
			<nodes>58, 116, 120</nodes>
		</tri>
		<tri idx = "2443">
			<nodes>116, 119, 121</nodes>
		</tri>
		<tri idx = "2444">
			<nodes>49, 116, 121</nodes>
		</tri>
		<tri idx = "2445">
			<nodes>116, 120, 121</nodes>
		</tri>
		<tri idx = "2446">
			<nodes>120, 121, 122</nodes>
		</tri>
		<tri idx = "2447">
			<nodes>116, 120, 122</nodes>
		</tri>
		<tri idx = "2448">
			<nodes>116, 121, 122</nodes>
		</tri>
		<tri idx = "2449">
			<nodes>58, 120, 123</nodes>
		</tri>
		<tri idx = "2450">
			<nodes>116, 120, 123</nodes>
		</tri>
		<tri idx = "2451">
			<nodes>58, 116, 123</nodes>
		</tri>
		<tri idx = "2452">
			<nodes>120, 122, 123</nodes>
		</tri>
		<tri idx = "2453">
			<nodes>116, 122, 123</nodes>
		</tri>
		<tri idx = "2454">
			<nodes>53, 109, 123</nodes>
		</tri>
		<tri idx = "2455">
			<nodes>53, 116, 123</nodes>
		</tri>
		<tri idx = "2456">
			<nodes>109, 116, 123</nodes>
		</tri>
		<tri idx = "2457">
			<nodes>53, 58, 123</nodes>
		</tri>
		<tri idx = "2458">
			<nodes>69, 108, 125</nodes>
		</tri>
		<tri idx = "2459">
			<nodes>108, 109, 125</nodes>
		</tri>
		<tri idx = "2460">
			<nodes>69, 109, 125</nodes>
		</tri>
		<tri idx = "2461">
			<nodes>50, 68, 126</nodes>
		</tri>
		<tri idx = "2462">
			<nodes>54, 68, 126</nodes>
		</tri>
		<tri idx = "2463">
			<nodes>50, 54, 126</nodes>
		</tri>
		<tri idx = "2464">
			<nodes>53, 123, 126</nodes>
		</tri>
		<tri idx = "2465">
			<nodes>109, 123, 126</nodes>
		</tri>
		<tri idx = "2466">
			<nodes>53, 109, 126</nodes>
		</tri>
		<tri idx = "2467">
			<nodes>50, 53, 126</nodes>
		</tri>
		<tri idx = "2468">
			<nodes>53, 54, 126</nodes>
		</tri>
		<tri idx = "2469">
			<nodes>50, 69, 126</nodes>
		</tri>
		<tri idx = "2470">
			<nodes>68, 69, 126</nodes>
		</tri>
		<tri idx = "2471">
			<nodes>69, 125, 126</nodes>
		</tri>
		<tri idx = "2472">
			<nodes>69, 109, 126</nodes>
		</tri>
		<tri idx = "2473">
			<nodes>109, 125, 126</nodes>
		</tri>
		<tri idx = "2474">
			<nodes>123, 125, 126</nodes>
		</tri>
		<tri idx = "2475">
			<nodes>109, 123, 125</nodes>
		</tri>
		<tri idx = "2476">
			<nodes>50, 109, 126</nodes>
		</tri>
		<tri idx = "2477">
			<nodes>68, 102, 127</nodes>
		</tri>
		<tri idx = "2478">
			<nodes>56, 102, 127</nodes>
		</tri>
		<tri idx = "2479">
			<nodes>56, 68, 127</nodes>
		</tri>
		<tri idx = "2480">
			<nodes>51, 68, 127</nodes>
		</tri>
		<tri idx = "2481">
			<nodes>51, 56, 127</nodes>
		</tri>
		<tri idx = "2482">
			<nodes>54, 57, 127</nodes>
		</tri>
		<tri idx = "2483">
			<nodes>51, 57, 127</nodes>
		</tri>
		<tri idx = "2484">
			<nodes>51, 54, 127</nodes>
		</tri>
		<tri idx = "2485">
			<nodes>68, 124, 126</nodes>
		</tri>
		<tri idx = "2486">
			<nodes>68, 124, 127</nodes>
		</tri>
		<tri idx = "2487">
			<nodes>124, 126, 127</nodes>
		</tri>
		<tri idx = "2488">
			<nodes>68, 126, 127</nodes>
		</tri>
		<tri idx = "2489">
			<nodes>56, 57, 127</nodes>
		</tri>
		<tri idx = "2490">
			<nodes>68, 102, 124</nodes>
		</tri>
		<tri idx = "2491">
			<nodes>102, 124, 127</nodes>
		</tri>
		<tri idx = "2492">
			<nodes>54, 126, 127</nodes>
		</tri>
		<tri idx = "2493">
			<nodes>54, 68, 127</nodes>
		</tri>
		<tri idx = "2494">
			<nodes>123, 126, 128</nodes>
		</tri>
		<tri idx = "2495">
			<nodes>53, 123, 128</nodes>
		</tri>
		<tri idx = "2496">
			<nodes>53, 126, 128</nodes>
		</tri>
		<tri idx = "2497">
			<nodes>54, 126, 128</nodes>
		</tri>
		<tri idx = "2498">
			<nodes>53, 54, 128</nodes>
		</tri>
		<tri idx = "2499">
			<nodes>126, 127, 128</nodes>
		</tri>
		<tri idx = "2500">
			<nodes>54, 127, 128</nodes>
		</tri>
		<tri idx = "2501">
			<nodes>58, 123, 128</nodes>
		</tri>
		<tri idx = "2502">
			<nodes>53, 58, 128</nodes>
		</tri>
		<tri idx = "2503">
			<nodes>52, 54, 129</nodes>
		</tri>
		<tri idx = "2504">
			<nodes>54, 55, 129</nodes>
		</tri>
		<tri idx = "2505">
			<nodes>57, 127, 129</nodes>
		</tri>
		<tri idx = "2506">
			<nodes>54, 57, 129</nodes>
		</tri>
		<tri idx = "2507">
			<nodes>54, 127, 129</nodes>
		</tri>
		<tri idx = "2508">
			<nodes>54, 128, 129</nodes>
		</tri>
		<tri idx = "2509">
			<nodes>127, 128, 129</nodes>
		</tri>
		<tri idx = "2510">
			<nodes>53, 54, 130</nodes>
		</tri>
		<tri idx = "2511">
			<nodes>53, 128, 130</nodes>
		</tri>
		<tri idx = "2512">
			<nodes>54, 128, 130</nodes>
		</tri>
		<tri idx = "2513">
			<nodes>53, 58, 130</nodes>
		</tri>
		<tri idx = "2514">
			<nodes>53, 55, 130</nodes>
		</tri>
		<tri idx = "2515">
			<nodes>58, 128, 130</nodes>
		</tri>
		<tri idx = "2516">
			<nodes>54, 55, 130</nodes>
		</tri>
		<tri idx = "2517">
			<nodes>54, 129, 130</nodes>
		</tri>
		<tri idx = "2518">
			<nodes>128, 129, 130</nodes>
		</tri>
		<tri idx = "2519">
			<nodes>56, 60, 131</nodes>
		</tri>
		<tri idx = "2520">
			<nodes>56, 57, 131</nodes>
		</tri>
		<tri idx = "2521">
			<nodes>60, 102, 131</nodes>
		</tri>
		<tri idx = "2522">
			<nodes>56, 102, 131</nodes>
		</tri>
		<tri idx = "2523">
			<nodes>57, 127, 131</nodes>
		</tri>
		<tri idx = "2524">
			<nodes>127, 129, 131</nodes>
		</tri>
		<tri idx = "2525">
			<nodes>56, 127, 131</nodes>
		</tri>
		<tri idx = "2526">
			<nodes>102, 127, 131</nodes>
		</tri>
		<tri idx = "2527">
			<nodes>58, 123, 132</nodes>
		</tri>
		<tri idx = "2528">
			<nodes>120, 123, 132</nodes>
		</tri>
		<tri idx = "2529">
			<nodes>123, 128, 132</nodes>
		</tri>
		<tri idx = "2530">
			<nodes>58, 128, 132</nodes>
		</tri>
		<tri idx = "2531">
			<nodes>128, 130, 132</nodes>
		</tri>
		<tri idx = "2532">
			<nodes>103, 104, 133</nodes>
		</tri>
		<tri idx = "2533">
			<nodes>59, 103, 133</nodes>
		</tri>
		<tri idx = "2534">
			<nodes>60, 102, 133</nodes>
		</tri>
		<tri idx = "2535">
			<nodes>59, 102, 133</nodes>
		</tri>
		<tri idx = "2536">
			<nodes>102, 103, 133</nodes>
		</tri>
		<tri idx = "2537">
			<nodes>60, 102, 134</nodes>
		</tri>
		<tri idx = "2538">
			<nodes>102, 131, 134</nodes>
		</tri>
		<tri idx = "2539">
			<nodes>127, 131, 134</nodes>
		</tri>
		<tri idx = "2540">
			<nodes>102, 127, 134</nodes>
		</tri>
		<tri idx = "2541">
			<nodes>102, 133, 134</nodes>
		</tri>
		<tri idx = "2542">
			<nodes>124, 127, 135</nodes>
		</tri>
		<tri idx = "2543">
			<nodes>102, 124, 135</nodes>
		</tri>
		<tri idx = "2544">
			<nodes>102, 127, 135</nodes>
		</tri>
		<tri idx = "2545">
			<nodes>127, 134, 135</nodes>
		</tri>
		<tri idx = "2546">
			<nodes>102, 134, 135</nodes>
		</tri>
		<tri idx = "2547">
			<nodes>120, 123, 136</nodes>
		</tri>
		<tri idx = "2548">
			<nodes>123, 132, 136</nodes>
		</tri>
		<tri idx = "2549">
			<nodes>120, 122, 136</nodes>
		</tri>
		<tri idx = "2550">
			<nodes>122, 123, 136</nodes>
		</tri>
		<tri idx = "2551">
			<nodes>102, 133, 137</nodes>
		</tri>
		<tri idx = "2552">
			<nodes>103, 133, 137</nodes>
		</tri>
		<tri idx = "2553">
			<nodes>102, 103, 137</nodes>
		</tri>
		<tri idx = "2554">
			<nodes>133, 134, 137</nodes>
		</tri>
		<tri idx = "2555">
			<nodes>102, 134, 137</nodes>
		</tri>
		<tri idx = "2556">
			<nodes>102, 135, 137</nodes>
		</tri>
		<tri idx = "2557">
			<nodes>134, 135, 137</nodes>
		</tri>
		<tri idx = "2558">
			<nodes>62, 63, 138</nodes>
		</tri>
		<tri idx = "2559">
			<nodes>62, 64, 138</nodes>
		</tri>
		<tri idx = "2560">
			<nodes>63, 64, 138</nodes>
		</tri>
		<tri idx = "2561">
			<nodes>62, 79, 138</nodes>
		</tri>
		<tri idx = "2562">
			<nodes>62, 80, 138</nodes>
		</tri>
		<tri idx = "2563">
			<nodes>79, 80, 138</nodes>
		</tri>
		<tri idx = "2564">
			<nodes>80, 83, 138</nodes>
		</tri>
		<tri idx = "2565">
			<nodes>61, 80, 138</nodes>
		</tri>
		<tri idx = "2566">
			<nodes>61, 83, 138</nodes>
		</tri>
		<tri idx = "2567">
			<nodes>61, 62, 138</nodes>
		</tri>
		<tri idx = "2568">
			<nodes>70, 83, 138</nodes>
		</tri>
		<tri idx = "2569">
			<nodes>63, 83, 138</nodes>
		</tri>
		<tri idx = "2570">
			<nodes>63, 70, 138</nodes>
		</tri>
		<tri idx = "2571">
			<nodes>64, 70, 138</nodes>
		</tri>
		<tri idx = "2572">
			<nodes>79, 81, 138</nodes>
		</tri>
		<tri idx = "2573">
			<nodes>62, 81, 138</nodes>
		</tri>
		<tri idx = "2574">
			<nodes>81, 110, 138</nodes>
		</tri>
		<tri idx = "2575">
			<nodes>62, 110, 138</nodes>
		</tri>
		<tri idx = "2576">
			<nodes>64, 110, 138</nodes>
		</tri>
		<tri idx = "2577">
			<nodes>61, 63, 138</nodes>
		</tri>
		<tri idx = "2578">
			<nodes>113, 115, 139</nodes>
		</tri>
		<tri idx = "2579">
			<nodes>71, 113, 139</nodes>
		</tri>
		<tri idx = "2580">
			<nodes>71, 115, 139</nodes>
		</tri>
		<tri idx = "2581">
			<nodes>71, 114, 139</nodes>
		</tri>
		<tri idx = "2582">
			<nodes>113, 114, 139</nodes>
		</tri>
		<tri idx = "2583">
			<nodes>71, 110, 139</nodes>
		</tri>
		<tri idx = "2584">
			<nodes>110, 114, 139</nodes>
		</tri>
		<tri idx = "2585">
			<nodes>64, 70, 140</nodes>
		</tri>
		<tri idx = "2586">
			<nodes>70, 71, 140</nodes>
		</tri>
		<tri idx = "2587">
			<nodes>64, 71, 140</nodes>
		</tri>
		<tri idx = "2588">
			<nodes>70, 138, 140</nodes>
		</tri>
		<tri idx = "2589">
			<nodes>64, 138, 140</nodes>
		</tri>
		<tri idx = "2590">
			<nodes>110, 139, 140</nodes>
		</tri>
		<tri idx = "2591">
			<nodes>71, 110, 140</nodes>
		</tri>
		<tri idx = "2592">
			<nodes>71, 139, 140</nodes>
		</tri>
		<tri idx = "2593">
			<nodes>64, 110, 140</nodes>
		</tri>
		<tri idx = "2594">
			<nodes>110, 138, 140</nodes>
		</tri>
		<tri idx = "2595">
			<nodes>108, 110, 141</nodes>
		</tri>
		<tri idx = "2596">
			<nodes>110, 118, 141</nodes>
		</tri>
		<tri idx = "2597">
			<nodes>108, 118, 141</nodes>
		</tri>
		<tri idx = "2598">
			<nodes>65, 79, 143</nodes>
		</tri>
		<tri idx = "2599">
			<nodes>65, 69, 143</nodes>
		</tri>
		<tri idx = "2600">
			<nodes>69, 79, 143</nodes>
		</tri>
		<tri idx = "2601">
			<nodes>65, 68, 143</nodes>
		</tri>
		<tri idx = "2602">
			<nodes>68, 69, 143</nodes>
		</tri>
		<tri idx = "2603">
			<nodes>69, 125, 143</nodes>
		</tri>
		<tri idx = "2604">
			<nodes>69, 108, 143</nodes>
		</tri>
		<tri idx = "2605">
			<nodes>108, 125, 143</nodes>
		</tri>
		<tri idx = "2606">
			<nodes>124, 126, 143</nodes>
		</tri>
		<tri idx = "2607">
			<nodes>68, 124, 143</nodes>
		</tri>
		<tri idx = "2608">
			<nodes>68, 126, 143</nodes>
		</tri>
		<tri idx = "2609">
			<nodes>124, 125, 126</nodes>
		</tri>
		<tri idx = "2610">
			<nodes>124, 125, 143</nodes>
		</tri>
		<tri idx = "2611">
			<nodes>125, 126, 143</nodes>
		</tri>
		<tri idx = "2612">
			<nodes>69, 126, 143</nodes>
		</tri>
		<tri idx = "2613">
			<nodes>93, 100, 144</nodes>
		</tri>
		<tri idx = "2614">
			<nodes>66, 100, 144</nodes>
		</tri>
		<tri idx = "2615">
			<nodes>66, 93, 144</nodes>
		</tri>
		<tri idx = "2616">
			<nodes>65, 66, 144</nodes>
		</tri>
		<tri idx = "2617">
			<nodes>65, 93, 144</nodes>
		</tri>
		<tri idx = "2618">
			<nodes>65, 79, 144</nodes>
		</tri>
		<tri idx = "2619">
			<nodes>79, 93, 144</nodes>
		</tri>
		<tri idx = "2620">
			<nodes>67, 100, 144</nodes>
		</tri>
		<tri idx = "2621">
			<nodes>66, 67, 144</nodes>
		</tri>
		<tri idx = "2622">
			<nodes>65, 67, 144</nodes>
		</tri>
		<tri idx = "2623">
			<nodes>67, 68, 144</nodes>
		</tri>
		<tri idx = "2624">
			<nodes>65, 68, 144</nodes>
		</tri>
		<tri idx = "2625">
			<nodes>100, 106, 144</nodes>
		</tri>
		<tri idx = "2626">
			<nodes>67, 106, 144</nodes>
		</tri>
		<tri idx = "2627">
			<nodes>65, 143, 144</nodes>
		</tri>
		<tri idx = "2628">
			<nodes>79, 143, 144</nodes>
		</tri>
		<tri idx = "2629">
			<nodes>68, 143, 144</nodes>
		</tri>
		<tri idx = "2630">
			<nodes>124, 143, 145</nodes>
		</tri>
		<tri idx = "2631">
			<nodes>68, 124, 145</nodes>
		</tri>
		<tri idx = "2632">
			<nodes>68, 143, 145</nodes>
		</tri>
		<tri idx = "2633">
			<nodes>67, 144, 145</nodes>
		</tri>
		<tri idx = "2634">
			<nodes>68, 144, 145</nodes>
		</tri>
		<tri idx = "2635">
			<nodes>67, 68, 145</nodes>
		</tri>
		<tri idx = "2636">
			<nodes>143, 144, 145</nodes>
		</tri>
		<tri idx = "2637">
			<nodes>102, 124, 145</nodes>
		</tri>
		<tri idx = "2638">
			<nodes>68, 102, 145</nodes>
		</tri>
		<tri idx = "2639">
			<nodes>67, 106, 145</nodes>
		</tri>
		<tri idx = "2640">
			<nodes>106, 144, 145</nodes>
		</tri>
		<tri idx = "2641">
			<nodes>67, 103, 145</nodes>
		</tri>
		<tri idx = "2642">
			<nodes>103, 106, 145</nodes>
		</tri>
		<tri idx = "2643">
			<nodes>67, 102, 145</nodes>
		</tri>
		<tri idx = "2644">
			<nodes>102, 103, 145</nodes>
		</tri>
		<tri idx = "2645">
			<nodes>124, 143, 146</nodes>
		</tri>
		<tri idx = "2646">
			<nodes>124, 145, 146</nodes>
		</tri>
		<tri idx = "2647">
			<nodes>143, 145, 146</nodes>
		</tri>
		<tri idx = "2648">
			<nodes>81, 108, 147</nodes>
		</tri>
		<tri idx = "2649">
			<nodes>69, 81, 147</nodes>
		</tri>
		<tri idx = "2650">
			<nodes>69, 108, 147</nodes>
		</tri>
		<tri idx = "2651">
			<nodes>69, 143, 147</nodes>
		</tri>
		<tri idx = "2652">
			<nodes>108, 143, 147</nodes>
		</tri>
		<tri idx = "2653">
			<nodes>79, 81, 147</nodes>
		</tri>
		<tri idx = "2654">
			<nodes>69, 79, 147</nodes>
		</tri>
		<tri idx = "2655">
			<nodes>79, 143, 147</nodes>
		</tri>
		<tri idx = "2656">
			<nodes>143, 144, 148</nodes>
		</tri>
		<tri idx = "2657">
			<nodes>79, 144, 148</nodes>
		</tri>
		<tri idx = "2658">
			<nodes>79, 143, 148</nodes>
		</tri>
		<tri idx = "2659">
			<nodes>93, 144, 148</nodes>
		</tri>
		<tri idx = "2660">
			<nodes>79, 93, 148</nodes>
		</tri>
		<tri idx = "2661">
			<nodes>92, 93, 148</nodes>
		</tri>
		<tri idx = "2662">
			<nodes>79, 92, 148</nodes>
		</tri>
		<tri idx = "2663">
			<nodes>143, 147, 148</nodes>
		</tri>
		<tri idx = "2664">
			<nodes>79, 147, 148</nodes>
		</tri>
		<tri idx = "2665">
			<nodes>108, 147, 149</nodes>
		</tri>
		<tri idx = "2666">
			<nodes>108, 141, 147</nodes>
		</tri>
		<tri idx = "2667">
			<nodes>141, 147, 149</nodes>
		</tri>
		<tri idx = "2668">
			<nodes>108, 141, 149</nodes>
		</tri>
		<tri idx = "2669">
			<nodes>81, 110, 149</nodes>
		</tri>
		<tri idx = "2670">
			<nodes>108, 110, 149</nodes>
		</tri>
		<tri idx = "2671">
			<nodes>81, 108, 149</nodes>
		</tri>
		<tri idx = "2672">
			<nodes>110, 139, 149</nodes>
		</tri>
		<tri idx = "2673">
			<nodes>110, 140, 149</nodes>
		</tri>
		<tri idx = "2674">
			<nodes>139, 140, 149</nodes>
		</tri>
		<tri idx = "2675">
			<nodes>81, 138, 149</nodes>
		</tri>
		<tri idx = "2676">
			<nodes>110, 138, 149</nodes>
		</tri>
		<tri idx = "2677">
			<nodes>81, 147, 149</nodes>
		</tri>
		<tri idx = "2678">
			<nodes>110, 141, 149</nodes>
		</tri>
		<tri idx = "2679">
			<nodes>138, 140, 149</nodes>
		</tri>
		<tri idx = "2680">
			<nodes>110, 139, 141</nodes>
		</tri>
		<tri idx = "2681">
			<nodes>139, 141, 149</nodes>
		</tri>
		<tri idx = "2682">
			<nodes>83, 138, 150</nodes>
		</tri>
		<tri idx = "2683">
			<nodes>70, 83, 150</nodes>
		</tri>
		<tri idx = "2684">
			<nodes>70, 138, 150</nodes>
		</tri>
		<tri idx = "2685">
			<nodes>83, 86, 150</nodes>
		</tri>
		<tri idx = "2686">
			<nodes>70, 86, 150</nodes>
		</tri>
		<tri idx = "2687">
			<nodes>72, 86, 150</nodes>
		</tri>
		<tri idx = "2688">
			<nodes>72, 89, 150</nodes>
		</tri>
		<tri idx = "2689">
			<nodes>86, 89, 150</nodes>
		</tri>
		<tri idx = "2690">
			<nodes>70, 72, 150</nodes>
		</tri>
		<tri idx = "2691">
			<nodes>72, 73, 151</nodes>
		</tri>
		<tri idx = "2692">
			<nodes>72, 90, 151</nodes>
		</tri>
		<tri idx = "2693">
			<nodes>73, 90, 151</nodes>
		</tri>
		<tri idx = "2694">
			<nodes>90, 142, 151</nodes>
		</tri>
		<tri idx = "2695">
			<nodes>115, 142, 151</nodes>
		</tri>
		<tri idx = "2696">
			<nodes>90, 115, 151</nodes>
		</tri>
		<tri idx = "2697">
			<nodes>89, 90, 151</nodes>
		</tri>
		<tri idx = "2698">
			<nodes>72, 89, 151</nodes>
		</tri>
		<tri idx = "2699">
			<nodes>70, 138, 151</nodes>
		</tri>
		<tri idx = "2700">
			<nodes>138, 140, 151</nodes>
		</tri>
		<tri idx = "2701">
			<nodes>70, 140, 151</nodes>
		</tri>
		<tri idx = "2702">
			<nodes>73, 115, 151</nodes>
		</tri>
		<tri idx = "2703">
			<nodes>115, 139, 151</nodes>
		</tri>
		<tri idx = "2704">
			<nodes>71, 115, 151</nodes>
		</tri>
		<tri idx = "2705">
			<nodes>71, 139, 151</nodes>
		</tri>
		<tri idx = "2706">
			<nodes>138, 150, 151</nodes>
		</tri>
		<tri idx = "2707">
			<nodes>70, 150, 151</nodes>
		</tri>
		<tri idx = "2708">
			<nodes>72, 150, 151</nodes>
		</tri>
		<tri idx = "2709">
			<nodes>89, 150, 151</nodes>
		</tri>
		<tri idx = "2710">
			<nodes>139, 140, 151</nodes>
		</tri>
		<tri idx = "2711">
			<nodes>71, 140, 151</nodes>
		</tri>
		<tri idx = "2712">
			<nodes>71, 73, 151</nodes>
		</tri>
		<tri idx = "2713">
			<nodes>70, 71, 151</nodes>
		</tri>
		<tri idx = "2714">
			<nodes>70, 72, 151</nodes>
		</tri>
		<tri idx = "2715">
			<nodes>70, 73, 151</nodes>
		</tri>
		<tri idx = "2716">
			<nodes>76, 87, 152</nodes>
		</tri>
		<tri idx = "2717">
			<nodes>76, 78, 152</nodes>
		</tri>
		<tri idx = "2718">
			<nodes>78, 87, 152</nodes>
		</tri>
		<tri idx = "2719">
			<nodes>74, 87, 152</nodes>
		</tri>
		<tri idx = "2720">
			<nodes>74, 76, 152</nodes>
		</tri>
		<tri idx = "2721">
			<nodes>75, 77, 152</nodes>
		</tri>
		<tri idx = "2722">
			<nodes>75, 94, 152</nodes>
		</tri>
		<tri idx = "2723">
			<nodes>77, 94, 152</nodes>
		</tri>
		<tri idx = "2724">
			<nodes>75, 91, 152</nodes>
		</tri>
		<tri idx = "2725">
			<nodes>91, 94, 152</nodes>
		</tri>
		<tri idx = "2726">
			<nodes>91, 92, 152</nodes>
		</tri>
		<tri idx = "2727">
			<nodes>74, 92, 152</nodes>
		</tri>
		<tri idx = "2728">
			<nodes>74, 91, 152</nodes>
		</tri>
		<tri idx = "2729">
			<nodes>74, 75, 152</nodes>
		</tri>
		<tri idx = "2730">
			<nodes>77, 78, 152</nodes>
		</tri>
		<tri idx = "2731">
			<nodes>75, 78, 152</nodes>
		</tri>
		<tri idx = "2732">
			<nodes>75, 76, 152</nodes>
		</tri>
		<tri idx = "2733">
			<nodes>82, 92, 152</nodes>
		</tri>
		<tri idx = "2734">
			<nodes>74, 82, 152</nodes>
		</tri>
		<tri idx = "2735">
			<nodes>82, 87, 152</nodes>
		</tri>
		<tri idx = "2736">
			<nodes>77, 88, 153</nodes>
		</tri>
		<tri idx = "2737">
			<nodes>78, 88, 153</nodes>
		</tri>
		<tri idx = "2738">
			<nodes>77, 78, 153</nodes>
		</tri>
		<tri idx = "2739">
			<nodes>77, 107, 153</nodes>
		</tri>
		<tri idx = "2740">
			<nodes>88, 107, 153</nodes>
		</tri>
		<tri idx = "2741">
			<nodes>77, 152, 153</nodes>
		</tri>
		<tri idx = "2742">
			<nodes>78, 152, 153</nodes>
		</tri>
		<tri idx = "2743">
			<nodes>77, 94, 153</nodes>
		</tri>
		<tri idx = "2744">
			<nodes>94, 152, 153</nodes>
		</tri>
		<tri idx = "2745">
			<nodes>94, 107, 153</nodes>
		</tri>
		<tri idx = "2746">
			<nodes>87, 152, 154</nodes>
		</tri>
		<tri idx = "2747">
			<nodes>78, 152, 154</nodes>
		</tri>
		<tri idx = "2748">
			<nodes>88, 153, 154</nodes>
		</tri>
		<tri idx = "2749">
			<nodes>78, 153, 154</nodes>
		</tri>
		<tri idx = "2750">
			<nodes>152, 153, 154</nodes>
		</tri>
		<tri idx = "2751">
			<nodes>94, 152, 155</nodes>
		</tri>
		<tri idx = "2752">
			<nodes>152, 153, 155</nodes>
		</tri>
		<tri idx = "2753">
			<nodes>94, 153, 155</nodes>
		</tri>
		<tri idx = "2754">
			<nodes>83, 138, 156</nodes>
		</tri>
		<tri idx = "2755">
			<nodes>138, 150, 156</nodes>
		</tri>
		<tri idx = "2756">
			<nodes>83, 150, 156</nodes>
		</tri>
		<tri idx = "2757">
			<nodes>138, 151, 156</nodes>
		</tri>
		<tri idx = "2758">
			<nodes>150, 151, 156</nodes>
		</tri>
		<tri idx = "2759">
			<nodes>80, 83, 156</nodes>
		</tri>
		<tri idx = "2760">
			<nodes>80, 138, 156</nodes>
		</tri>
		<tri idx = "2761">
			<nodes>82, 83, 156</nodes>
		</tri>
		<tri idx = "2762">
			<nodes>80, 82, 156</nodes>
		</tri>
		<tri idx = "2763">
			<nodes>80, 92, 157</nodes>
		</tri>
		<tri idx = "2764">
			<nodes>79, 92, 157</nodes>
		</tri>
		<tri idx = "2765">
			<nodes>79, 80, 157</nodes>
		</tri>
		<tri idx = "2766">
			<nodes>92, 148, 157</nodes>
		</tri>
		<tri idx = "2767">
			<nodes>79, 148, 157</nodes>
		</tri>
		<tri idx = "2768">
			<nodes>92, 152, 157</nodes>
		</tri>
		<tri idx = "2769">
			<nodes>82, 152, 157</nodes>
		</tri>
		<tri idx = "2770">
			<nodes>82, 92, 157</nodes>
		</tri>
		<tri idx = "2771">
			<nodes>80, 82, 157</nodes>
		</tri>
		<tri idx = "2772">
			<nodes>80, 156, 157</nodes>
		</tri>
		<tri idx = "2773">
			<nodes>82, 156, 157</nodes>
		</tri>
		<tri idx = "2774">
			<nodes>138, 149, 156</nodes>
		</tri>
		<tri idx = "2775">
			<nodes>138, 156, 158</nodes>
		</tri>
		<tri idx = "2776">
			<nodes>149, 156, 158</nodes>
		</tri>
		<tri idx = "2777">
			<nodes>138, 149, 158</nodes>
		</tri>
		<tri idx = "2778">
			<nodes>156, 157, 158</nodes>
		</tri>
		<tri idx = "2779">
			<nodes>80, 156, 158</nodes>
		</tri>
		<tri idx = "2780">
			<nodes>80, 157, 158</nodes>
		</tri>
		<tri idx = "2781">
			<nodes>79, 138, 158</nodes>
		</tri>
		<tri idx = "2782">
			<nodes>81, 138, 158</nodes>
		</tri>
		<tri idx = "2783">
			<nodes>79, 81, 158</nodes>
		</tri>
		<tri idx = "2784">
			<nodes>80, 138, 158</nodes>
		</tri>
		<tri idx = "2785">
			<nodes>81, 149, 158</nodes>
		</tri>
		<tri idx = "2786">
			<nodes>147, 149, 158</nodes>
		</tri>
		<tri idx = "2787">
			<nodes>81, 147, 158</nodes>
		</tri>
		<tri idx = "2788">
			<nodes>79, 80, 158</nodes>
		</tri>
		<tri idx = "2789">
			<nodes>79, 147, 158</nodes>
		</tri>
		<tri idx = "2790">
			<nodes>79, 157, 158</nodes>
		</tri>
		<tri idx = "2791">
			<nodes>148, 157, 158</nodes>
		</tri>
		<tri idx = "2792">
			<nodes>79, 148, 158</nodes>
		</tri>
		<tri idx = "2793">
			<nodes>147, 148, 158</nodes>
		</tri>
		<tri idx = "2794">
			<nodes>87, 152, 159</nodes>
		</tri>
		<tri idx = "2795">
			<nodes>152, 154, 159</nodes>
		</tri>
		<tri idx = "2796">
			<nodes>87, 154, 159</nodes>
		</tri>
		<tri idx = "2797">
			<nodes>82, 152, 159</nodes>
		</tri>
		<tri idx = "2798">
			<nodes>82, 87, 159</nodes>
		</tri>
		<tri idx = "2799">
			<nodes>82, 83, 159</nodes>
		</tri>
		<tri idx = "2800">
			<nodes>83, 84, 159</nodes>
		</tri>
		<tri idx = "2801">
			<nodes>82, 84, 159</nodes>
		</tri>
		<tri idx = "2802">
			<nodes>152, 157, 159</nodes>
		</tri>
		<tri idx = "2803">
			<nodes>82, 157, 159</nodes>
		</tri>
		<tri idx = "2804">
			<nodes>83, 156, 159</nodes>
		</tri>
		<tri idx = "2805">
			<nodes>82, 156, 159</nodes>
		</tri>
		<tri idx = "2806">
			<nodes>156, 157, 159</nodes>
		</tri>
		<tri idx = "2807">
			<nodes>84, 87, 159</nodes>
		</tri>
		<tri idx = "2808">
			<nodes>88, 107, 160</nodes>
		</tri>
		<tri idx = "2809">
			<nodes>107, 153, 160</nodes>
		</tri>
		<tri idx = "2810">
			<nodes>88, 153, 160</nodes>
		</tri>
		<tri idx = "2811">
			<nodes>94, 107, 160</nodes>
		</tri>
		<tri idx = "2812">
			<nodes>94, 153, 160</nodes>
		</tri>
		<tri idx = "2813">
			<nodes>94, 155, 160</nodes>
		</tri>
		<tri idx = "2814">
			<nodes>153, 155, 160</nodes>
		</tri>
		<tri idx = "2815">
			<nodes>107, 160, 162</nodes>
		</tri>
		<tri idx = "2816">
			<nodes>88, 160, 162</nodes>
		</tri>
		<tri idx = "2817">
			<nodes>107, 160, 161</nodes>
		</tri>
		<tri idx = "2818">
			<nodes>160, 161, 162</nodes>
		</tri>
		<tri idx = "2819">
			<nodes>83, 156, 163</nodes>
		</tri>
		<tri idx = "2820">
			<nodes>150, 156, 163</nodes>
		</tri>
		<tri idx = "2821">
			<nodes>83, 150, 163</nodes>
		</tri>
		<tri idx = "2822">
			<nodes>156, 159, 163</nodes>
		</tri>
		<tri idx = "2823">
			<nodes>83, 159, 163</nodes>
		</tri>
		<tri idx = "2824">
			<nodes>84, 159, 163</nodes>
		</tri>
		<tri idx = "2825">
			<nodes>83, 84, 163</nodes>
		</tri>
		<tri idx = "2826">
			<nodes>83, 86, 163</nodes>
		</tri>
		<tri idx = "2827">
			<nodes>86, 150, 163</nodes>
		</tri>
		<tri idx = "2828">
			<nodes>84, 86, 163</nodes>
		</tri>
		<tri idx = "2829">
			<nodes>84, 85, 164</nodes>
		</tri>
		<tri idx = "2830">
			<nodes>84, 86, 164</nodes>
		</tri>
		<tri idx = "2831">
			<nodes>84, 87, 164</nodes>
		</tri>
		<tri idx = "2832">
			<nodes>87, 159, 164</nodes>
		</tri>
		<tri idx = "2833">
			<nodes>84, 159, 164</nodes>
		</tri>
		<tri idx = "2834">
			<nodes>159, 163, 164</nodes>
		</tri>
		<tri idx = "2835">
			<nodes>84, 163, 164</nodes>
		</tri>
		<tri idx = "2836">
			<nodes>86, 163, 164</nodes>
		</tri>
		<tri idx = "2837">
			<nodes>163, 164, 165</nodes>
		</tri>
		<tri idx = "2838">
			<nodes>86, 163, 165</nodes>
		</tri>
		<tri idx = "2839">
			<nodes>86, 150, 165</nodes>
		</tri>
		<tri idx = "2840">
			<nodes>89, 150, 165</nodes>
		</tri>
		<tri idx = "2841">
			<nodes>150, 163, 165</nodes>
		</tri>
		<tri idx = "2842">
			<nodes>159, 164, 166</nodes>
		</tri>
		<tri idx = "2843">
			<nodes>159, 163, 166</nodes>
		</tri>
		<tri idx = "2844">
			<nodes>163, 164, 166</nodes>
		</tri>
		<tri idx = "2845">
			<nodes>154, 159, 166</nodes>
		</tri>
		<tri idx = "2846">
			<nodes>87, 159, 166</nodes>
		</tri>
		<tri idx = "2847">
			<nodes>159, 166, 167</nodes>
		</tri>
		<tri idx = "2848">
			<nodes>163, 166, 167</nodes>
		</tri>
		<tri idx = "2849">
			<nodes>159, 163, 167</nodes>
		</tri>
		<tri idx = "2850">
			<nodes>156, 163, 167</nodes>
		</tri>
		<tri idx = "2851">
			<nodes>156, 159, 167</nodes>
		</tri>
		<tri idx = "2852">
			<nodes>150, 165, 167</nodes>
		</tri>
		<tri idx = "2853">
			<nodes>163, 165, 167</nodes>
		</tri>
		<tri idx = "2854">
			<nodes>150, 163, 167</nodes>
		</tri>
		<tri idx = "2855">
			<nodes>150, 156, 167</nodes>
		</tri>
		<tri idx = "2856">
			<nodes>155, 160, 168</nodes>
		</tri>
		<tri idx = "2857">
			<nodes>153, 155, 168</nodes>
		</tri>
		<tri idx = "2858">
			<nodes>153, 160, 168</nodes>
		</tri>
		<tri idx = "2859">
			<nodes>88, 153, 168</nodes>
		</tri>
		<tri idx = "2860">
			<nodes>153, 154, 168</nodes>
		</tri>
		<tri idx = "2861">
			<nodes>88, 160, 168</nodes>
		</tri>
		<tri idx = "2862">
			<nodes>160, 162, 168</nodes>
		</tri>
		<tri idx = "2863">
			<nodes>89, 151, 171</nodes>
		</tri>
		<tri idx = "2864">
			<nodes>90, 151, 171</nodes>
		</tri>
		<tri idx = "2865">
			<nodes>89, 150, 171</nodes>
		</tri>
		<tri idx = "2866">
			<nodes>150, 151, 171</nodes>
		</tri>
		<tri idx = "2867">
			<nodes>150, 165, 171</nodes>
		</tri>
		<tri idx = "2868">
			<nodes>142, 151, 171</nodes>
		</tri>
		<tri idx = "2869">
			<nodes>151, 171, 172</nodes>
		</tri>
		<tri idx = "2870">
			<nodes>142, 151, 172</nodes>
		</tri>
		<tri idx = "2871">
			<nodes>94, 152, 173</nodes>
		</tri>
		<tri idx = "2872">
			<nodes>152, 155, 173</nodes>
		</tri>
		<tri idx = "2873">
			<nodes>94, 155, 173</nodes>
		</tri>
		<tri idx = "2874">
			<nodes>91, 94, 173</nodes>
		</tri>
		<tri idx = "2875">
			<nodes>94, 95, 173</nodes>
		</tri>
		<tri idx = "2876">
			<nodes>91, 95, 173</nodes>
		</tri>
		<tri idx = "2877">
			<nodes>152, 157, 173</nodes>
		</tri>
		<tri idx = "2878">
			<nodes>92, 152, 173</nodes>
		</tri>
		<tri idx = "2879">
			<nodes>92, 157, 173</nodes>
		</tri>
		<tri idx = "2880">
			<nodes>152, 155, 157</nodes>
		</tri>
		<tri idx = "2881">
			<nodes>155, 157, 173</nodes>
		</tri>
		<tri idx = "2882">
			<nodes>91, 92, 173</nodes>
		</tri>
		<tri idx = "2883">
			<nodes>91, 93, 173</nodes>
		</tri>
		<tri idx = "2884">
			<nodes>92, 93, 173</nodes>
		</tri>
		<tri idx = "2885">
			<nodes>91, 152, 173</nodes>
		</tri>
		<tri idx = "2886">
			<nodes>92, 148, 173</nodes>
		</tri>
		<tri idx = "2887">
			<nodes>148, 157, 173</nodes>
		</tri>
		<tri idx = "2888">
			<nodes>93, 144, 173</nodes>
		</tri>
		<tri idx = "2889">
			<nodes>144, 148, 173</nodes>
		</tri>
		<tri idx = "2890">
			<nodes>93, 148, 173</nodes>
		</tri>
		<tri idx = "2891">
			<nodes>93, 95, 173</nodes>
		</tri>
		<tri idx = "2892">
			<nodes>157, 173, 174</nodes>
		</tri>
		<tri idx = "2893">
			<nodes>155, 173, 174</nodes>
		</tri>
		<tri idx = "2894">
			<nodes>155, 157, 174</nodes>
		</tri>
		<tri idx = "2895">
			<nodes>148, 173, 174</nodes>
		</tri>
		<tri idx = "2896">
			<nodes>148, 157, 174</nodes>
		</tri>
		<tri idx = "2897">
			<nodes>148, 173, 176</nodes>
		</tri>
		<tri idx = "2898">
			<nodes>173, 174, 176</nodes>
		</tri>
		<tri idx = "2899">
			<nodes>148, 174, 176</nodes>
		</tri>
		<tri idx = "2900">
			<nodes>144, 148, 176</nodes>
		</tri>
		<tri idx = "2901">
			<nodes>144, 173, 176</nodes>
		</tri>
		<tri idx = "2902">
			<nodes>106, 144, 176</nodes>
		</tri>
		<tri idx = "2903">
			<nodes>144, 145, 176</nodes>
		</tri>
		<tri idx = "2904">
			<nodes>106, 145, 176</nodes>
		</tri>
		<tri idx = "2905">
			<nodes>155, 174, 177</nodes>
		</tri>
		<tri idx = "2906">
			<nodes>173, 174, 177</nodes>
		</tri>
		<tri idx = "2907">
			<nodes>155, 173, 177</nodes>
		</tri>
		<tri idx = "2908">
			<nodes>94, 173, 177</nodes>
		</tri>
		<tri idx = "2909">
			<nodes>94, 155, 177</nodes>
		</tri>
		<tri idx = "2910">
			<nodes>95, 173, 177</nodes>
		</tri>
		<tri idx = "2911">
			<nodes>94, 95, 177</nodes>
		</tri>
		<tri idx = "2912">
			<nodes>94, 107, 177</nodes>
		</tri>
		<tri idx = "2913">
			<nodes>107, 160, 177</nodes>
		</tri>
		<tri idx = "2914">
			<nodes>94, 160, 177</nodes>
		</tri>
		<tri idx = "2915">
			<nodes>155, 160, 177</nodes>
		</tri>
		<tri idx = "2916">
			<nodes>107, 161, 177</nodes>
		</tri>
		<tri idx = "2917">
			<nodes>160, 161, 177</nodes>
		</tri>
		<tri idx = "2918">
			<nodes>144, 173, 178</nodes>
		</tri>
		<tri idx = "2919">
			<nodes>93, 144, 178</nodes>
		</tri>
		<tri idx = "2920">
			<nodes>93, 173, 178</nodes>
		</tri>
		<tri idx = "2921">
			<nodes>95, 173, 178</nodes>
		</tri>
		<tri idx = "2922">
			<nodes>93, 95, 178</nodes>
		</tri>
		<tri idx = "2923">
			<nodes>100, 144, 178</nodes>
		</tri>
		<tri idx = "2924">
			<nodes>100, 106, 178</nodes>
		</tri>
		<tri idx = "2925">
			<nodes>106, 144, 178</nodes>
		</tri>
		<tri idx = "2926">
			<nodes>93, 100, 178</nodes>
		</tri>
		<tri idx = "2927">
			<nodes>173, 177, 178</nodes>
		</tri>
		<tri idx = "2928">
			<nodes>95, 177, 178</nodes>
		</tri>
		<tri idx = "2929">
			<nodes>95, 100, 178</nodes>
		</tri>
		<tri idx = "2930">
			<nodes>144, 176, 178</nodes>
		</tri>
		<tri idx = "2931">
			<nodes>173, 176, 178</nodes>
		</tri>
		<tri idx = "2932">
			<nodes>106, 176, 178</nodes>
		</tri>
		<tri idx = "2933">
			<nodes>95, 177, 179</nodes>
		</tri>
		<tri idx = "2934">
			<nodes>177, 178, 179</nodes>
		</tri>
		<tri idx = "2935">
			<nodes>95, 178, 179</nodes>
		</tri>
		<tri idx = "2936">
			<nodes>100, 178, 179</nodes>
		</tri>
		<tri idx = "2937">
			<nodes>95, 100, 179</nodes>
		</tri>
		<tri idx = "2938">
			<nodes>95, 177, 180</nodes>
		</tri>
		<tri idx = "2939">
			<nodes>95, 179, 180</nodes>
		</tri>
		<tri idx = "2940">
			<nodes>177, 179, 180</nodes>
		</tri>
		<tri idx = "2941">
			<nodes>94, 177, 180</nodes>
		</tri>
		<tri idx = "2942">
			<nodes>94, 95, 180</nodes>
		</tri>
		<tri idx = "2943">
			<nodes>94, 107, 180</nodes>
		</tri>
		<tri idx = "2944">
			<nodes>94, 97, 180</nodes>
		</tri>
		<tri idx = "2945">
			<nodes>107, 177, 180</nodes>
		</tri>
		<tri idx = "2946">
			<nodes>95, 97, 180</nodes>
		</tri>
		<tri idx = "2947">
			<nodes>95, 180, 181</nodes>
		</tri>
		<tri idx = "2948">
			<nodes>95, 97, 181</nodes>
		</tri>
		<tri idx = "2949">
			<nodes>95, 100, 181</nodes>
		</tri>
		<tri idx = "2950">
			<nodes>100, 179, 181</nodes>
		</tri>
		<tri idx = "2951">
			<nodes>95, 179, 181</nodes>
		</tri>
		<tri idx = "2952">
			<nodes>95, 98, 181</nodes>
		</tri>
		<tri idx = "2953">
			<nodes>95, 96, 181</nodes>
		</tri>
		<tri idx = "2954">
			<nodes>179, 180, 181</nodes>
		</tri>
		<tri idx = "2955">
			<nodes>98, 100, 181</nodes>
		</tri>
		<tri idx = "2956">
			<nodes>98, 100, 182</nodes>
		</tri>
		<tri idx = "2957">
			<nodes>100, 181, 182</nodes>
		</tri>
		<tri idx = "2958">
			<nodes>100, 179, 182</nodes>
		</tri>
		<tri idx = "2959">
			<nodes>179, 181, 182</nodes>
		</tri>
		<tri idx = "2960">
			<nodes>99, 100, 182</nodes>
		</tri>
		<tri idx = "2961">
			<nodes>101, 104, 183</nodes>
		</tri>
		<tri idx = "2962">
			<nodes>104, 105, 183</nodes>
		</tri>
		<tri idx = "2963">
			<nodes>101, 105, 183</nodes>
		</tri>
		<tri idx = "2964">
			<nodes>99, 101, 183</nodes>
		</tri>
		<tri idx = "2965">
			<nodes>99, 100, 183</nodes>
		</tri>
		<tri idx = "2966">
			<nodes>100, 182, 183</nodes>
		</tri>
		<tri idx = "2967">
			<nodes>100, 179, 183</nodes>
		</tri>
		<tri idx = "2968">
			<nodes>179, 182, 183</nodes>
		</tri>
		<tri idx = "2969">
			<nodes>100, 101, 183</nodes>
		</tri>
		<tri idx = "2970">
			<nodes>103, 133, 184</nodes>
		</tri>
		<tri idx = "2971">
			<nodes>103, 104, 184</nodes>
		</tri>
		<tri idx = "2972">
			<nodes>133, 137, 184</nodes>
		</tri>
		<tri idx = "2973">
			<nodes>103, 137, 184</nodes>
		</tri>
		<tri idx = "2974">
			<nodes>101, 183, 185</nodes>
		</tri>
		<tri idx = "2975">
			<nodes>105, 183, 185</nodes>
		</tri>
		<tri idx = "2976">
			<nodes>101, 105, 185</nodes>
		</tri>
		<tri idx = "2977">
			<nodes>101, 106, 185</nodes>
		</tri>
		<tri idx = "2978">
			<nodes>105, 106, 185</nodes>
		</tri>
		<tri idx = "2979">
			<nodes>100, 178, 185</nodes>
		</tri>
		<tri idx = "2980">
			<nodes>100, 106, 185</nodes>
		</tri>
		<tri idx = "2981">
			<nodes>106, 178, 185</nodes>
		</tri>
		<tri idx = "2982">
			<nodes>178, 179, 185</nodes>
		</tri>
		<tri idx = "2983">
			<nodes>100, 179, 185</nodes>
		</tri>
		<tri idx = "2984">
			<nodes>100, 183, 185</nodes>
		</tri>
		<tri idx = "2985">
			<nodes>179, 183, 185</nodes>
		</tri>
		<tri idx = "2986">
			<nodes>100, 101, 185</nodes>
		</tri>
		<tri idx = "2987">
			<nodes>103, 104, 186</nodes>
		</tri>
		<tri idx = "2988">
			<nodes>104, 184, 186</nodes>
		</tri>
		<tri idx = "2989">
			<nodes>103, 184, 186</nodes>
		</tri>
		<tri idx = "2990">
			<nodes>103, 106, 186</nodes>
		</tri>
		<tri idx = "2991">
			<nodes>103, 105, 186</nodes>
		</tri>
		<tri idx = "2992">
			<nodes>105, 106, 186</nodes>
		</tri>
		<tri idx = "2993">
			<nodes>106, 185, 186</nodes>
		</tri>
		<tri idx = "2994">
			<nodes>105, 185, 186</nodes>
		</tri>
		<tri idx = "2995">
			<nodes>103, 137, 186</nodes>
		</tri>
		<tri idx = "2996">
			<nodes>137, 184, 186</nodes>
		</tri>
		<tri idx = "2997">
			<nodes>104, 105, 186</nodes>
		</tri>
		<tri idx = "2998">
			<nodes>102, 103, 187</nodes>
		</tri>
		<tri idx = "2999">
			<nodes>103, 137, 187</nodes>
		</tri>
		<tri idx = "3000">
			<nodes>102, 137, 187</nodes>
		</tri>
		<tri idx = "3001">
			<nodes>103, 106, 187</nodes>
		</tri>
		<tri idx = "3002">
			<nodes>103, 145, 187</nodes>
		</tri>
		<tri idx = "3003">
			<nodes>106, 145, 187</nodes>
		</tri>
		<tri idx = "3004">
			<nodes>102, 135, 187</nodes>
		</tri>
		<tri idx = "3005">
			<nodes>135, 137, 187</nodes>
		</tri>
		<tri idx = "3006">
			<nodes>124, 135, 187</nodes>
		</tri>
		<tri idx = "3007">
			<nodes>102, 124, 187</nodes>
		</tri>
		<tri idx = "3008">
			<nodes>103, 186, 187</nodes>
		</tri>
		<tri idx = "3009">
			<nodes>137, 186, 187</nodes>
		</tri>
		<tri idx = "3010">
			<nodes>124, 145, 187</nodes>
		</tri>
		<tri idx = "3011">
			<nodes>102, 145, 187</nodes>
		</tri>
		<tri idx = "3012">
			<nodes>124, 146, 187</nodes>
		</tri>
		<tri idx = "3013">
			<nodes>145, 146, 187</nodes>
		</tri>
		<tri idx = "3014">
			<nodes>106, 186, 187</nodes>
		</tri>
		<tri idx = "3015">
			<nodes>104, 186, 188</nodes>
		</tri>
		<tri idx = "3016">
			<nodes>184, 186, 188</nodes>
		</tri>
		<tri idx = "3017">
			<nodes>185, 186, 188</nodes>
		</tri>
		<tri idx = "3018">
			<nodes>105, 185, 188</nodes>
		</tri>
		<tri idx = "3019">
			<nodes>105, 186, 188</nodes>
		</tri>
		<tri idx = "3020">
			<nodes>104, 105, 188</nodes>
		</tri>
		<tri idx = "3021">
			<nodes>105, 183, 188</nodes>
		</tri>
		<tri idx = "3022">
			<nodes>183, 185, 188</nodes>
		</tri>
		<tri idx = "3023">
			<nodes>145, 146, 189</nodes>
		</tri>
		<tri idx = "3024">
			<nodes>146, 187, 189</nodes>
		</tri>
		<tri idx = "3025">
			<nodes>145, 187, 189</nodes>
		</tri>
		<tri idx = "3026">
			<nodes>178, 185, 189</nodes>
		</tri>
		<tri idx = "3027">
			<nodes>106, 185, 189</nodes>
		</tri>
		<tri idx = "3028">
			<nodes>106, 178, 189</nodes>
		</tri>
		<tri idx = "3029">
			<nodes>185, 186, 189</nodes>
		</tri>
		<tri idx = "3030">
			<nodes>106, 186, 189</nodes>
		</tri>
		<tri idx = "3031">
			<nodes>186, 187, 189</nodes>
		</tri>
		<tri idx = "3032">
			<nodes>106, 187, 189</nodes>
		</tri>
		<tri idx = "3033">
			<nodes>106, 176, 189</nodes>
		</tri>
		<tri idx = "3034">
			<nodes>176, 178, 189</nodes>
		</tri>
		<tri idx = "3035">
			<nodes>106, 145, 189</nodes>
		</tri>
		<tri idx = "3036">
			<nodes>145, 176, 189</nodes>
		</tri>
		<tri idx = "3037">
			<nodes>107, 177, 191</nodes>
		</tri>
		<tri idx = "3038">
			<nodes>177, 180, 191</nodes>
		</tri>
		<tri idx = "3039">
			<nodes>179, 180, 191</nodes>
		</tri>
		<tri idx = "3040">
			<nodes>177, 179, 191</nodes>
		</tri>
		<tri idx = "3041">
			<nodes>161, 177, 191</nodes>
		</tri>
		<tri idx = "3042">
			<nodes>177, 191, 192</nodes>
		</tri>
		<tri idx = "3043">
			<nodes>161, 191, 192</nodes>
		</tri>
		<tri idx = "3044">
			<nodes>161, 177, 192</nodes>
		</tri>
		<tri idx = "3045">
			<nodes>155, 177, 192</nodes>
		</tri>
		<tri idx = "3046">
			<nodes>160, 177, 192</nodes>
		</tri>
		<tri idx = "3047">
			<nodes>155, 160, 192</nodes>
		</tri>
		<tri idx = "3048">
			<nodes>160, 161, 192</nodes>
		</tri>
		<tri idx = "3049">
			<nodes>155, 174, 192</nodes>
		</tri>
		<tri idx = "3050">
			<nodes>174, 177, 192</nodes>
		</tri>
		<tri idx = "3051">
			<nodes>191, 192, 193</nodes>
		</tri>
		<tri idx = "3052">
			<nodes>161, 192, 193</nodes>
		</tri>
		<tri idx = "3053">
			<nodes>161, 192, 194</nodes>
		</tri>
		<tri idx = "3054">
			<nodes>192, 193, 194</nodes>
		</tri>
		<tri idx = "3055">
			<nodes>161, 175, 192</nodes>
		</tri>
		<tri idx = "3056">
			<nodes>175, 192, 194</nodes>
		</tri>
		<tri idx = "3057">
			<nodes>108, 147, 195</nodes>
		</tri>
		<tri idx = "3058">
			<nodes>141, 147, 195</nodes>
		</tri>
		<tri idx = "3059">
			<nodes>108, 141, 195</nodes>
		</tri>
		<tri idx = "3060">
			<nodes>143, 147, 195</nodes>
		</tri>
		<tri idx = "3061">
			<nodes>108, 143, 195</nodes>
		</tri>
		<tri idx = "3062">
			<nodes>108, 125, 195</nodes>
		</tri>
		<tri idx = "3063">
			<nodes>125, 143, 195</nodes>
		</tri>
		<tri idx = "3064">
			<nodes>124, 125, 196</nodes>
		</tri>
		<tri idx = "3065">
			<nodes>124, 143, 196</nodes>
		</tri>
		<tri idx = "3066">
			<nodes>125, 143, 196</nodes>
		</tri>
		<tri idx = "3067">
			<nodes>125, 195, 196</nodes>
		</tri>
		<tri idx = "3068">
			<nodes>143, 195, 196</nodes>
		</tri>
		<tri idx = "3069">
			<nodes>143, 146, 196</nodes>
		</tri>
		<tri idx = "3070">
			<nodes>124, 146, 196</nodes>
		</tri>
		<tri idx = "3071">
			<nodes>116, 121, 197</nodes>
		</tri>
		<tri idx = "3072">
			<nodes>121, 122, 197</nodes>
		</tri>
		<tri idx = "3073">
			<nodes>116, 122, 197</nodes>
		</tri>
		<tri idx = "3074">
			<nodes>195, 196, 198</nodes>
		</tri>
		<tri idx = "3075">
			<nodes>125, 196, 198</nodes>
		</tri>
		<tri idx = "3076">
			<nodes>125, 195, 198</nodes>
		</tri>
		<tri idx = "3077">
			<nodes>108, 195, 198</nodes>
		</tri>
		<tri idx = "3078">
			<nodes>108, 125, 198</nodes>
		</tri>
		<tri idx = "3079">
			<nodes>108, 141, 198</nodes>
		</tri>
		<tri idx = "3080">
			<nodes>141, 195, 198</nodes>
		</tri>
		<tri idx = "3081">
			<nodes>109, 125, 198</nodes>
		</tri>
		<tri idx = "3082">
			<nodes>108, 109, 198</nodes>
		</tri>
		<tri idx = "3083">
			<nodes>109, 123, 198</nodes>
		</tri>
		<tri idx = "3084">
			<nodes>123, 125, 198</nodes>
		</tri>
		<tri idx = "3085">
			<nodes>116, 123, 198</nodes>
		</tri>
		<tri idx = "3086">
			<nodes>109, 116, 198</nodes>
		</tri>
		<tri idx = "3087">
			<nodes>122, 197, 199</nodes>
		</tri>
		<tri idx = "3088">
			<nodes>116, 197, 199</nodes>
		</tri>
		<tri idx = "3089">
			<nodes>116, 122, 199</nodes>
		</tri>
		<tri idx = "3090">
			<nodes>197, 198, 199</nodes>
		</tri>
		<tri idx = "3091">
			<nodes>116, 197, 198</nodes>
		</tri>
		<tri idx = "3092">
			<nodes>116, 198, 199</nodes>
		</tri>
		<tri idx = "3093">
			<nodes>123, 198, 199</nodes>
		</tri>
		<tri idx = "3094">
			<nodes>116, 123, 199</nodes>
		</tri>
		<tri idx = "3095">
			<nodes>122, 123, 199</nodes>
		</tri>
		<tri idx = "3096">
			<nodes>195, 198, 200</nodes>
		</tri>
		<tri idx = "3097">
			<nodes>196, 198, 200</nodes>
		</tri>
		<tri idx = "3098">
			<nodes>195, 196, 200</nodes>
		</tri>
		<tri idx = "3099">
			<nodes>197, 198, 201</nodes>
		</tri>
		<tri idx = "3100">
			<nodes>116, 198, 201</nodes>
		</tri>
		<tri idx = "3101">
			<nodes>116, 197, 201</nodes>
		</tri>
		<tri idx = "3102">
			<nodes>108, 198, 201</nodes>
		</tri>
		<tri idx = "3103">
			<nodes>141, 198, 201</nodes>
		</tri>
		<tri idx = "3104">
			<nodes>108, 141, 201</nodes>
		</tri>
		<tri idx = "3105">
			<nodes>108, 118, 201</nodes>
		</tri>
		<tri idx = "3106">
			<nodes>118, 141, 201</nodes>
		</tri>
		<tri idx = "3107">
			<nodes>117, 118, 201</nodes>
		</tri>
		<tri idx = "3108">
			<nodes>108, 117, 201</nodes>
		</tri>
		<tri idx = "3109">
			<nodes>109, 116, 201</nodes>
		</tri>
		<tri idx = "3110">
			<nodes>109, 198, 201</nodes>
		</tri>
		<tri idx = "3111">
			<nodes>108, 109, 201</nodes>
		</tri>
		<tri idx = "3112">
			<nodes>109, 117, 201</nodes>
		</tri>
		<tri idx = "3113">
			<nodes>116, 117, 201</nodes>
		</tri>
		<tri idx = "3114">
			<nodes>141, 198, 202</nodes>
		</tri>
		<tri idx = "3115">
			<nodes>195, 198, 202</nodes>
		</tri>
		<tri idx = "3116">
			<nodes>141, 195, 202</nodes>
		</tri>
		<tri idx = "3117">
			<nodes>198, 201, 202</nodes>
		</tri>
		<tri idx = "3118">
			<nodes>141, 201, 202</nodes>
		</tri>
		<tri idx = "3119">
			<nodes>198, 200, 202</nodes>
		</tri>
		<tri idx = "3120">
			<nodes>195, 200, 202</nodes>
		</tri>
		<tri idx = "3121">
			<nodes>142, 169, 203</nodes>
		</tri>
		<tri idx = "3122">
			<nodes>115, 169, 203</nodes>
		</tri>
		<tri idx = "3123">
			<nodes>115, 142, 203</nodes>
		</tri>
		<tri idx = "3124">
			<nodes>142, 151, 203</nodes>
		</tri>
		<tri idx = "3125">
			<nodes>115, 151, 203</nodes>
		</tri>
		<tri idx = "3126">
			<nodes>139, 151, 203</nodes>
		</tri>
		<tri idx = "3127">
			<nodes>115, 139, 203</nodes>
		</tri>
		<tri idx = "3128">
			<nodes>118, 141, 204</nodes>
		</tri>
		<tri idx = "3129">
			<nodes>141, 201, 204</nodes>
		</tri>
		<tri idx = "3130">
			<nodes>118, 201, 204</nodes>
		</tri>
		<tri idx = "3131">
			<nodes>110, 139, 204</nodes>
		</tri>
		<tri idx = "3132">
			<nodes>139, 141, 204</nodes>
		</tri>
		<tri idx = "3133">
			<nodes>110, 141, 204</nodes>
		</tri>
		<tri idx = "3134">
			<nodes>110, 114, 204</nodes>
		</tri>
		<tri idx = "3135">
			<nodes>114, 139, 204</nodes>
		</tri>
		<tri idx = "3136">
			<nodes>110, 118, 204</nodes>
		</tri>
		<tri idx = "3137">
			<nodes>114, 118, 204</nodes>
		</tri>
		<tri idx = "3138">
			<nodes>114, 204, 205</nodes>
		</tri>
		<tri idx = "3139">
			<nodes>118, 204, 205</nodes>
		</tri>
		<tri idx = "3140">
			<nodes>114, 118, 205</nodes>
		</tri>
		<tri idx = "3141">
			<nodes>112, 114, 205</nodes>
		</tri>
		<tri idx = "3142">
			<nodes>112, 118, 205</nodes>
		</tri>
		<tri idx = "3143">
			<nodes>118, 119, 205</nodes>
		</tri>
		<tri idx = "3144">
			<nodes>112, 114, 206</nodes>
		</tri>
		<tri idx = "3145">
			<nodes>114, 205, 206</nodes>
		</tri>
		<tri idx = "3146">
			<nodes>204, 205, 206</nodes>
		</tri>
		<tri idx = "3147">
			<nodes>114, 204, 206</nodes>
		</tri>
		<tri idx = "3148">
			<nodes>111, 114, 206</nodes>
		</tri>
		<tri idx = "3149">
			<nodes>113, 114, 206</nodes>
		</tri>
		<tri idx = "3150">
			<nodes>113, 139, 207</nodes>
		</tri>
		<tri idx = "3151">
			<nodes>115, 139, 207</nodes>
		</tri>
		<tri idx = "3152">
			<nodes>114, 206, 207</nodes>
		</tri>
		<tri idx = "3153">
			<nodes>113, 114, 207</nodes>
		</tri>
		<tri idx = "3154">
			<nodes>114, 139, 207</nodes>
		</tri>
		<tri idx = "3155">
			<nodes>114, 139, 208</nodes>
		</tri>
		<tri idx = "3156">
			<nodes>139, 207, 208</nodes>
		</tri>
		<tri idx = "3157">
			<nodes>114, 207, 208</nodes>
		</tri>
		<tri idx = "3158">
			<nodes>114, 204, 208</nodes>
		</tri>
		<tri idx = "3159">
			<nodes>139, 204, 208</nodes>
		</tri>
		<tri idx = "3160">
			<nodes>206, 207, 208</nodes>
		</tri>
		<tri idx = "3161">
			<nodes>114, 206, 208</nodes>
		</tri>
		<tri idx = "3162">
			<nodes>204, 206, 208</nodes>
		</tri>
		<tri idx = "3163">
			<nodes>169, 203, 209</nodes>
		</tri>
		<tri idx = "3164">
			<nodes>115, 203, 209</nodes>
		</tri>
		<tri idx = "3165">
			<nodes>115, 139, 209</nodes>
		</tri>
		<tri idx = "3166">
			<nodes>139, 207, 209</nodes>
		</tri>
[truncated: 1,895,794 more chars]
