# Supplementary material for: URDME: a modular framework for stochastic simulation of reaction-transport processes in complex geometries
Source: BMC Syst Biol. 2012 Jun 22;6:76. doi: 10.1186/1752-0509-6-76 (PMC3439286; doi:10.1186/1752-0509-6-76)
Supplement: Additional file 7 — urdme_software_comparision.tar.gz. Model files and scripts used to conduct the performance benchmark in the discussion section and the simulations described in Additional file 6. [file 1752-0509-6-76-S7.gz › urdme_software_comparison/steps/meshes/coli_p3103_e15028.txt]

3103

31156
6.71674455926e-15 0.138161956657 -0.0572244489773 -0.988755094132 3 -1 
4.64151462797e-15 -0.286558643666 -0.118696488283 0.950681485782 9 -1 
6.71660475518e-15 0.138161924139 0.0572285484044 -0.988754861412 2 -1 
6.71660475518e-15 -0.0572285484044 -0.138161924139 0.988754861412 0 -1 
6.71674455926e-15 -0.0572244489773 0.138161956657 -0.988755094132 1 -1 
4.64151462797e-15 0.118696488283 0.286558643666 -0.950681485782 61 -1 
4.64160342005e-15 0.118692509655 -0.286569633568 0.950678669829 47 -1 
6.65916120305e-15 0.291243888116 0.307777614201 -0.905786916351 11 -1 
6.65916120305e-15 0.307777614201 0.291243888116 -0.905786916351 12 -1 
9.15540561356e-15 -0.259824982121 -0.503114810378 0.824236899347 8 -1 
1.13114978747e-14 0.419968003672 0.551948506797 -0.72040247205 97 -1 
4.64160342005e-15 -0.286569633568 0.118692509655 0.950678669829 4 -1 
9.155511669e-15 0.50311472831 -0.25982530332 -0.824236848189 143 -1 
6.65926534874e-15 0.30779097263 -0.291243797515 -0.905782406308 6 -1 
6.26170747011e-15 0.425738428127 -0.00322725662233 -0.904840524972 19 -1 
6.26175906297e-15 -0.425738432122 -0.0032243473674 0.904840533463 20 -1 
5.33789028618e-15 -0.633189810674 0.115586052105 0.765317272912 33 -1 
8.53819027437e-15 -0.540007044085 0.167666432423 0.82479110069 18 -1 
7.88002597992e-15 0.624217412574 0.415191909911 -0.661791734448 27 -1 
8.53819114162e-15 -0.540006536658 -0.167667712909 0.824791172609 22 -1 
9.15540561356e-15 0.503114810378 0.259824982121 -0.824236899347 23 -1 
1.13114978747e-14 0.551948506797 0.419968003672 -0.72040247205 24 -1 
5.33784652597e-15 0.633185649352 0.115590890895 -0.765319984971 188 -1 
5.44428013945e-15 -0.744839114271 -0.282097973334 0.60467795337 29 -1 
6.65944440905e-15 0.291246653144 0.307794155383 0.90578040658 42 -1 
6.71702954916e-15 -0.0572230752428 0.138163308767 0.988754984701 35 -1 
4.64179260686e-15 0.118703113941 0.286574425197 0.950675901432 37 -1 
6.71717328088e-15 0.0572291447735 0.138163260621 0.988754640142 36 -1 
9.15573317272e-15 -0.25982951806 -0.503125064654 -0.824229210148 220 -1 
6.65935290932e-15 0.291245472557 -0.30778931411 -0.905782431291 30 -1 
4.64170682758e-15 -0.118700668023 0.286571607167 0.950677056301 31 -1 
9.15563489441e-15 -0.259828907928 0.503124719205 0.824229613354 162 -1 
6.71702954916e-15 0.138163308767 -0.0572230752428 0.988754984701 44 -1 
6.71717328088e-15 -0.138163260621 -0.0572291447735 -0.988754640142 45 -1 
4.64170682758e-15 -0.286571607167 0.118700668023 -0.950677056301 49 -1 
6.65935290932e-15 -0.30778931411 0.291245472557 -0.905782431291 52 -1 
6.65926534874e-15 0.291243797515 -0.30779097263 0.905782406308 51 -1 
9.155511669e-15 -0.25982530332 0.50311472831 -0.824236848189 80 -1 
6.65944440905e-15 -0.307794155383 -0.291246653144 -0.90578040658 59 -1 
4.64179260686e-15 0.286574425197 0.118703113941 0.950675901432 60 -1 
9.15573317272e-15 0.503125064654 0.25982951806 0.824229210148 79 -1 
1.13118222107e-14 -0.41997473106 -0.551958685836 -0.72039075119 223 -1 
1.13118222107e-14 0.551958685836 0.41997473106 0.72039075119 227 -1 
6.26170747011e-15 0.00322725662233 -0.425738428127 0.904840524972 86 -1 
8.53819114162e-15 -0.167667712909 -0.540006536658 0.824791172609 85 -1 
6.26175906297e-15 0.0032243473674 0.425738432122 -0.904840533463 89 -1 
8.53819027437e-15 -0.167666432423 0.540007044085 -0.82479110069 84 -1 
5.33784652597e-15 0.115590890895 0.633185649352 -0.765319984971 93 -1 
5.33789028618e-15 0.115586052105 -0.633189810674 0.765317272912 94 -1 
5.44430102352e-15 0.282094905804 -0.744846196527 0.604670660474 277 -1 
7.88004881302e-15 -0.415191862402 -0.624217914941 0.661791290409 102 -1 
5.44426934321e-15 0.282097725614 0.744838977055 -0.604678237961 101 -1 
5.50081050388e-15 0.691944034189 -0.00886801982464 -0.721896676662 104 -1 
5.50082250295e-15 0.69194404948 0.00886552763226 -0.721896692615 103 -1 
5.16628096143e-15 -0.823516540593 -0.131212663551 0.551909181201 106 -1 
7.5235175081e-15 -0.766321117275 -0.271596999488 0.582225914132 109 -1 
5.16625461906e-15 0.823517805208 -0.131212218374 -0.551907400073 112 -1 
9.29832906107e-15 0.576300340664 0.67688827875 -0.457930317233 121 -1 
9.29833749602e-15 -0.67688760866 -0.5763021482 0.457929032954 120 -1 
7.26577076638e-15 -0.829348333246 -0.378472282545 0.4110232031 123 -1 
7.13191316603e-15 0.711193280768 0.557854991245 -0.427787244005 122 -1 
4.55605066129e-15 -0.761695826362 -0.597468831663 0.250699946738 428 -1 
3.1070602596e-15 0.854290061126 0.473839839459 -0.213692063499 427 -1 
1.13117429908e-14 -0.419971840931 0.551955292041 0.72039503636 163 -1 
1.13116280093e-14 -0.551952575338 0.419974933502 0.720395314954 150 -1 
7.88005755422e-15 -0.624216694327 0.41519794594 0.661788625024 153 -1 
7.52351475113e-15 0.766322485022 -0.271596438273 -0.582224375707 154 -1 
5.44430102352e-15 0.744846196527 -0.282094905804 -0.604670660474 152 -1 
7.8800784302e-15 0.415198521624 0.624228116264 0.661777490178 230 -1 
6.26197920419e-15 -0.00322111196672 -0.425753952551 -0.904833242275 234 -1 
8.53854278972e-15 0.167672064076 -0.540016287999 -0.824783903592 244 -1 
6.26203080935e-15 0.00321875196141 -0.425753955786 -0.904833249151 233 -1 
8.53853338884e-15 0.167670893302 0.540017335205 0.824783455955 232 -1 
5.33801696867e-15 -0.115587947438 -0.633208209844 -0.765301763616 239 -1 
5.44437793101e-15 0.282094762599 0.744857593175 0.604656688381 237 -1 
7.8800021419e-15 0.415197070392 -0.624219945011 -0.661786108186 236 -1 
5.33796982871e-15 -0.115592106306 0.633204401608 0.765304286375 242 -1 
5.44431080977e-15 0.282094293366 -0.744849422818 -0.604666971959 248 -1 
7.26575021993e-15 -0.829351569866 0.378471610097 0.411017291499 257 -1 
7.131905798e-15 0.711195597736 -0.557856358684 -0.427781608811 476 -1 
9.29824545422e-15 -0.576303159379 0.676889330459 0.457925215292 474 -1 
9.29821366968e-15 0.67688975216 -0.576303727444 -0.457923877031 475 -1 
3.10702071202e-15 0.854291112136 -0.473839733287 -0.213688097196 544 -1 
4.55599659127e-15 -0.76169669478 0.597469030918 0.250696833357 617 -1 
6.26197920419e-15 0.425753952551 0.00322111196672 0.904833242275 274 -1 
6.26203080935e-15 -0.425753955786 0.00321875196141 -0.904833249151 273 -1 
8.53853338884e-15 -0.540017335205 -0.167670893302 -0.824783455955 296 -1 
7.88010826908e-15 -0.624228448853 -0.41519849017 -0.661777196195 275 -1 
9.15563489441e-15 0.503124719205 -0.259828907928 0.824229613354 286 -1 
8.53854278972e-15 -0.540016287999 0.167672064076 -0.824783903592 288 -1 
1.13117429908e-14 -0.551955292041 0.419971840931 -0.72039503636 295 -1 
1.13116280093e-14 0.419974933502 -0.551952575338 0.720395314954 294 -1 
7.88005755422e-15 0.41519794594 -0.624216694327 0.661788625024 292 -1 
5.33801696867e-15 0.633208209844 0.115587947438 0.765301763616 305 -1 
5.44436602413e-15 -0.744857338781 -0.282094303312 -0.604657216035 334 -1 
7.8800021419e-15 0.624219945011 -0.415197070392 0.661786108186 306 -1 
5.33796982871e-15 0.633204401608 -0.115592106306 0.765304286375 307 -1 
5.44431080977e-15 0.744849422818 -0.282094293366 0.604666971959 671 -1 
9.29821366968e-15 -0.576303727444 0.67688975216 -0.457923877031 316 -1 
9.29824545422e-15 -0.676889330459 0.576303159379 -0.457925215292 639 -1 
9.29817545356e-15 0.67689725532 0.576300363255 0.457917019832 348 -1 
9.29816964876e-15 -0.576302069324 -0.676896637817 -0.457915785494 347 -1 
5.50081050388e-15 0.00886801982464 -0.691944034189 0.721896676662 366 -1 
5.50082250295e-15 0.00886552763226 0.69194404948 -0.721896692615 367 -1 
5.16625722178e-15 0.131212050523 0.823516068878 -0.5519100308 375 -1 
7.52353058989e-15 -0.271596238553 -0.766321858955 0.5822252929 374 -1 
7.13189924498e-15 -0.557850542343 -0.711197833434 0.427785476759 398 -1 
7.26577240058e-15 0.378469191325 0.82934855898 -0.411025594015 392 -1 
5.16625461906e-15 0.131212218374 -0.823517805208 0.551907400073 377 -1 
7.52351475113e-15 -0.271596438273 0.766322485022 -0.582224375707 378 -1 
7.26575021993e-15 0.378471610097 -0.829351569866 0.411017291499 387 -1 
7.131905798e-15 -0.557856358684 0.711195597736 -0.427781608811 382 -1 
4.55632328627e-15 0.597427151779 0.761653639692 -0.250927342991 405 -1 
4.68506667694e-15 -0.744799060295 -0.635693786016 0.202898423367 433 -1 
6.09929390685e-15 -0.545557080167 -0.823187186695 0.15725879289 406 -1 
9.34446397587e-15 0.884490982719 0.0600850213934 -0.462672121153 412 -1 
9.34448020642e-15 -0.884490978848 0.0600850939803 0.462672119128 414 -1 
7.99291242498e-15 -0.929270149362 -0.157074696725 0.334341934482 420 -1 
7.7175226128e-15 0.867886461938 0.350672548767 -0.351854874525 421 -1 
3.85524928887e-15 0.880655760757 0.384079867617 -0.277359128813 417 -1 
7.99284383e-15 0.929270498195 -0.157073760479 -0.334341404784 423 -1 
7.71745017217e-15 -0.86788588825 0.350674116635 0.35185472698 424 -1 
3.85523540831e-15 -0.880656229068 0.384082083732 0.277354572992 541 -1 
3.71298120758e-15 0.944468042186 -0.307428201029 -0.116051792321 610 -1 
4.49006823646e-15 0.756660791214 0.645817897389 -0.101900394761 439 -1 
2.95866984265e-15 -0.873489724031 -0.484489109071 0.0478121867743 440 -1 
5.91686484724e-15 0.891908343641 0.452214012451 0.00141190859952 442 -1 
3.71299175522e-15 -0.94446843781 -0.307426637804 0.116052713668 441 -1 
4.88522547786e-15 -0.8884090228 -0.450439792118 0.0885065075756 444 -1 
7.13170512237e-15 0.557858015683 0.711196701626 0.427777612709 561 -1 
7.13175798942e-15 0.557852495163 -0.711200896711 -0.427777837385 563 -1 
7.26559633918e-15 0.378473021323 0.829353218663 0.411012665042 567 -1 
7.52340084749e-15 -0.271600565598 -0.766325997588 -0.582217827095 565 -1 
5.50088608286e-15 -0.0088530546291 -0.691957067063 -0.721884368002 569 -1 
5.50089727416e-15 -0.00885056413955 0.691957082318 0.721884383918 570 -1 
5.16620388157e-15 0.131218839179 0.823521412566 0.551900443278 571 -1 
7.26565920822e-15 0.378468709934 -0.829353052581 -0.411016970179 573 -1 
5.16620736259e-15 -0.131218953126 0.823519909618 0.551902658811 575 -1 
7.52341003114e-15 -0.271595386599 0.766328045121 0.582217548035 574 -1 
3.1069757687e-15 -0.473841692436 -0.854291161887 -0.213683553957 603 -1 
4.55593475769e-15 -0.597470248275 -0.761697166568 -0.250692498628 602 -1 
4.55626877604e-15 -0.597427408324 0.761654581101 0.250923874652 623 -1 
4.68500169359e-15 0.744799743994 -0.635694369561 -0.202894085315 620 -1 
6.09921602401e-15 0.545557613127 -0.82318766879 -0.157254420324 626 -1 
5.25635192438e-15 0.889190496079 -0.450836013512 -0.0780201935668 630 -1 
4.49000827166e-15 -0.756660830548 0.645817930961 0.101899889915 628 -1 
5.91678614524e-15 0.891908342123 -0.452214011681 0.00141311390166 632 -1 
2.95863358407e-15 -0.873490078973 0.484488601332 0.0478108472478 627 -1 
3.10702071202e-15 0.473839733287 -0.854291112136 0.213688097196 811 -1 
4.55599659127e-15 0.597469030918 -0.76169669478 0.250696833357 637 -1 
5.50088608286e-15 0.691957067063 0.0088530546291 0.721884368002 655 -1 
5.50089727416e-15 -0.691957082318 0.00885056413955 -0.721884383918 654 -1 
5.16617847025e-15 0.823521207475 0.131218572656 0.551900812674 690 -1 
7.52340035883e-15 0.766327436076 0.271599167184 0.582216586076 658 -1 
7.13169371732e-15 -0.711201794558 -0.557853369998 -0.427775203815 661 -1 
7.26558698574e-15 0.82935417425 0.378469453741 0.411014021949 660 -1 
7.13175798942e-15 0.711200896711 -0.557852495163 0.427777837385 662 -1 
7.26565920822e-15 0.829353052581 -0.378468709934 0.411016970179 696 -1 
5.16620736259e-15 -0.823519909618 0.131218953126 -0.551902658811 698 -1 
7.52341003114e-15 -0.766328045121 0.271595386599 -0.582217548035 695 -1 
4.55626877604e-15 -0.761654581101 0.597427408324 -0.250923874652 714 -1 
4.68500169359e-15 0.635694369561 -0.744799743994 0.202894085315 712 -1 
6.09921602401e-15 0.82318766879 -0.545557613127 0.157254420324 1116 -1 
4.5562121141e-15 0.761655034949 0.597427946995 0.250921214498 739 -1 
4.6849403473e-15 -0.635694459614 -0.744800673463 -0.202890391159 744 -1 
6.09913285349e-15 -0.823188231639 -0.545557986148 -0.157250179779 748 -1 
9.34434933669e-15 -0.0600826936656 -0.884491106872 0.462672186096 787 -1 
9.34448020642e-15 -0.0600850939803 0.884490978848 -0.462672119128 789 -1 
7.99273147219e-15 0.15707224882 0.929269950116 -0.334343638285 793 -1 
7.71750266585e-15 -0.350666490959 -0.867889882726 0.351852474171 794 -1 
3.85523966337e-15 -0.38407231237 -0.880658942623 0.277359488117 797 -1 
7.99284383e-15 0.157073760479 -0.929270498195 0.334341404784 803 -1 
3.85523540831e-15 -0.384082083732 0.880656229068 -0.277354572992 802 -1 
7.71745017217e-15 -0.350674116635 0.86788588825 -0.35185472698 801 -1 
3.71298120758e-15 0.307428201029 -0.944468042186 0.116051792321 819 -1 
5.91677585232e-15 -0.707099161574 -0.707112501534 -0.00163886427964 831 -1 
5.93212734164e-15 0.546145761556 0.824075443844 -0.150414327736 832 -1 
5.91677017111e-15 -0.452199650422 -0.891915627747 -0.001410368417 837 -1 
3.71298455279e-15 0.30741711143 0.944471509885 -0.116052947467 835 -1 
6.75064637929e-15 0.70572153532 0.70573484929 -0.0624134367203 851 -1 
8.85190515156e-15 0.983124510238 0.15420345779 -0.0984250525766 858 -1 
1.1020125678e-14 0.981850741376 0.104502594521 -0.15826664019 859 -1 
1.10201327704e-14 -0.981850822301 0.104501814433 0.158266653235 857 -1 
8.85190428003e-15 -0.983124607033 0.154203472972 0.0984240619434 856 -1 
5.54422735906e-15 0.98478961215 -0.154464629666 -0.0795619128944 864 -1 
4.8799109736e-15 -0.963228124257 0.260385552416 -0.0662642040171 863 -1 
5.36108613886e-15 -0.984479707841 -0.154416021056 0.0833990245166 865 -1 
8.98438245872e-15 0.767067909599 0.63944848932 0.0520812016958 895 -1 
5.9930063726e-15 0.784755433141 0.615259560153 -0.0749305264613 892 -1 
4.91180600109e-15 -0.875590930198 -0.482092237554 0.0304564844381 897 -1 
5.45111331665e-15 -0.978966176198 -0.203344926405 0.016615257 899 -1 
4.49824389928e-15 0.940617552168 0.339172891902 0.0141552093763 900 -1 
4.53633802929e-15 0.922047692025 0.381758346781 0.0639423044143 901 -1 
5.25623883785e-15 0.964246051813 -0.256017842 -0.0684427946561 1069 -1 
4.53606658752e-15 0.92887236951 -0.366193462133 0.0556638972088 1077 -1 
5.28328884885e-15 -0.878466585488 0.476751599857 0.0316918004221 988 -1 
7.71731608566e-15 -0.350675043935 -0.867889255313 -0.351845497447 1020 -1 
3.85515039886e-15 0.384079267319 0.880657522571 0.277354366027 1018 -1 
3.85517745401e-15 0.384072765668 -0.880659501218 -0.277357086781 1023 -1 
7.7173005303e-15 -0.350668821368 0.867891394187 0.351846423339 1022 -1 
7.99256220449e-15 0.157068726746 -0.92927310394 -0.334336527128 1027 -1 
9.34431405457e-15 0.060085990076 -0.884499810059 -0.462655119718 1025 -1 
7.99272721798e-15 0.157071761285 0.929274479879 0.334331277108 1029 -1 
9.34443642724e-15 -0.0600876785959 -0.884499719995 -0.462655072608 1024 -1 
3.71289351053e-15 -0.307429173114 -0.944467979652 -0.116049726113 1044 -1 
4.48995150797e-15 0.645817504099 0.756661167503 0.10190009319 1065 -1 
2.95859275328e-15 0.484490112659 0.873489243081 0.0478108037624 1062 -1 
5.91670745823e-15 -0.452214009766 -0.891908338346 0.00141610736616 1066 -1 
5.25635192438e-15 0.450836013512 0.889190496079 0.0780201935668 1068 -1 
5.9166971599e-15 0.707099159367 -0.707112499327 0.00164076742778 1082 -1 
5.93205373416e-15 -0.546145906492 0.824075340105 0.150414369836 1086 -1 
5.91669148028e-15 0.452199648895 -0.891915624736 0.00141276023735 1091 -1 
3.71291977278e-15 -0.3074196891 0.944471027628 0.116050044051 1090 -1 
7.50021361026e-15 -0.70576983839 0.705783153271 0.0613113022103 1092 -1 
6.93382498872e-15 0.805422592261 -0.591787436209 0.032894957365 1094 -1 
6.92224948724e-15 -0.817395754051 0.575134829233 0.03292581758 1096 -1 
4.88522547786e-15 0.450439792118 -0.8884090228 0.0885065075756 1113 -1 
4.49000827166e-15 -0.645817930961 0.756660830548 -0.101899889915 1115 -1 
2.95863358407e-15 -0.484488601332 0.873490078973 -0.0478108472478 1111 -1 
5.91678614524e-15 0.452214011681 -0.891908342123 -0.00141311390166 1110 -1 
9.34431405457e-15 0.884499810059 -0.060085990076 0.462655119718 1159 -1 
9.34432221933e-15 -0.884499803431 -0.0600861143399 -0.462655116251 1158 -1 
7.99254891039e-15 0.929273973281 0.157069532871 0.334333732111 1162 -1 
3.85514244106e-15 -0.88066032353 -0.384072045595 -0.27735547291 1160 -1 
7.71729978663e-15 -0.86789226592 -0.350669314064 -0.351843781997 1161 -1 
3.85517745401e-15 0.880659501218 -0.384072765668 0.277357086781 1165 -1 
7.99256220449e-15 -0.92927310394 0.157068726746 -0.334336527128 1168 -1 
7.7173005303e-15 -0.867891394187 0.350668821368 -0.351846423339 1166 -1 
5.9166971599e-15 0.707112499327 -0.707099159367 -0.00164076742778 1206 -1 
5.93205373416e-15 -0.824075340105 0.546145906492 -0.150414369836 1205 -1 
5.91669148028e-15 0.891915624736 -0.452199648895 -0.00141276023735 1212 -1 
3.71291977278e-15 -0.944471027628 0.3074196891 -0.116050044051 1210 -1 
5.91661846751e-15 -0.707112497117 -0.707099157158 0.00164267062654 1230 -1 
5.93197497795e-15 0.824075318021 0.546145891856 0.150414543967 1231 -1 
5.91661278458e-15 -0.891915622458 -0.45219964774 0.00141456715265 1237 -1 
3.71288630819e-15 0.944471051757 0.307419646754 0.116049959859 1232 -1 
7.50021361026e-15 0.705783153271 0.70576983839 0.0613113022103 1252 -1 
8.8515234709e-15 -0.154196620061 -0.983125157315 0.0984293016185 1296 -1 
1.1019808028e-14 -0.104497765467 -0.981851242325 0.158266720939 1294 -1 
1.10201327704e-14 -0.104501814433 0.981850822301 -0.158266653235 1292 -1 
8.85190428003e-15 -0.154203472972 0.983124607033 -0.0984240619434 1291 -1 
5.36108613886e-15 0.154416021056 -0.984479707841 0.0833990245166 1300 -1 
5.45111331665e-15 0.203344926405 -0.978966176198 0.016615257 1309 -1 
4.49824389928e-15 -0.339172891902 0.940617552168 0.0141552093763 1310 -1 
9.7440847664e-15 0.451633397954 0.89079875509 -0.0500484943052 1318 -1 
6.15637809781e-15 -0.576527772589 -0.816304599653 -0.035532070274 1320 -1 
8.286111182e-15 -0.352179678284 -0.935597500706 -0.0250357919003 1329 -1 
1.06901789697e-14 0.154864608113 0.987384108379 -0.0330087212029 1327 -1 
6.47573930757e-15 -0.662715644573 -0.748299094072 -0.0292650004044 1358 -1 
7.72826613194e-15 0.560030054764 0.827958426471 -0.0291750200822 1356 -1 
4.66906470932e-15 0.99811544451 0.0613641542872 0.0 1375 -1 
4.77842918124e-15 0.990065802788 0.130835773951 0.0514947221084 1376 -1 
4.50108816105e-15 -0.998248649097 0.0591577093521 0.0 1378 -1 
4.59998162988e-15 -0.99110050019 0.124222794063 -0.0478382269509 1379 -1 
4.58797248349e-15 0.992005670924 -0.116722991796 -0.0479634448489 1380 -1 
6.74167232394e-15 -0.992234573638 -0.123449498012 0.0151911921195 1397 -1 
8.8068886699e-15 0.673949765953 0.736357733863 0.0597411144259 1400 -1 
8.23254362037e-15 -0.800548405835 -0.598878248747 0.0216123365863 1399 -1 
7.93405766625e-15 -0.927355256106 -0.372395402742 0.036522499763 1402 -1 
8.127421364e-15 0.868877224205 0.49457527983 0.0211580206684 1403 -1 
5.28805402097e-15 -0.949729536391 -0.312874870829 -0.0110960763047 1404 -1 
8.31442057008e-15 -0.932184753065 0.360518237415 0.0325297808861 1407 -1 
6.84049331458e-15 -0.873404345336 0.485945827586 -0.0319609480473 1475 -1 
6.53444795503e-15 0.971920694395 -0.231694422569 0.0410835533514 1406 -1 
4.57506165493e-15 0.8848284269 -0.463456304171 -0.0478216381389 1492 -1 
8.85136463602e-15 0.154196674583 -0.98312550494 -0.098425744005 1543 -1 
1.10193173631e-14 -0.104501311947 0.98185192666 0.158260133691 1544 -1 
1.1019643414e-14 -0.104506497242 -0.981851388736 -0.158260046985 1542 -1 
8.85166833669e-15 0.154203514358 0.983124870887 0.0984213615154 1541 -1 
5.54422735906e-15 -0.154464629666 -0.98478961215 -0.0795619128944 1549 -1 
4.8799109736e-15 0.260385552416 0.963228124257 -0.0662642040171 1550 -1 
6.93382498872e-15 0.591787436209 0.805422592261 -0.032894957365 1579 -1 
5.28328884885e-15 -0.476751599857 -0.878466585488 -0.0316918004221 1581 -1 
4.53606658752e-15 0.366193462133 0.92887236951 -0.0556638972088 1582 -1 
5.25623883785e-15 -0.256017842 -0.964246051813 -0.0684427946561 1583 -1 
6.92224948724e-15 -0.575134829233 -0.817395754051 -0.03292581758 1589 -1 
6.6442777648e-15 0.776002621589 -0.625987341865 0.077199605643 1598 -1 
9.58423444786e-15 -0.154864820625 0.987385463313 0.0329671680695 1599 -1 
7.5004749108e-15 -0.451333372521 0.890206986891 0.0618846292641 1604 -1 
7.56850693498e-15 0.616212386817 -0.785072961701 0.0627912345734 1603 -1 
7.5967471641e-15 -0.371866692701 0.927864389684 -0.0279792283077 1607 -1 
7.56817334247e-15 -0.616233069138 0.785099311595 0.0622565292455 1608 -1 
5.46834885188e-15 0.742088328436 -0.669910046629 -0.0229225265551 1609 -1 
6.97180677465e-15 0.730089990089 -0.682538723521 0.0333091168776 1610 -1 
4.91180600109e-15 -0.482092237554 0.875590930198 -0.0304564844381 1617 -1 
4.53633802929e-15 0.381758346781 -0.922047692025 -0.0639423044143 1619 -1 
6.75064637929e-15 -0.70573484929 0.70572153532 -0.0624134367203 1651 -1 
8.98438245872e-15 0.63944848932 -0.767067909599 -0.0520812016958 1652 -1 
5.9930063726e-15 -0.615259560153 0.784755433141 -0.0749305264613 1653 -1 
8.85136463602e-15 0.98312550494 -0.154196674583 0.098425744005 1692 -1 
1.10193173631e-14 0.98185192666 -0.104501311947 0.158260133691 1690 -1 
1.10193257783e-14 -0.981851889692 -0.104501668302 -0.158260127732 1689 -1 
8.85128666621e-15 -0.983125517968 -0.154196676627 -0.0984256106794 1693 -1 
9.7440847664e-15 -0.89079875509 0.451633397954 -0.0500484943052 1744 -1 
6.15637809781e-15 0.816304599653 -0.576527772589 -0.035532070274 1746 -1 
8.286111182e-15 0.935597500706 -0.352179678284 -0.0250357919003 1753 -1 
1.06901789697e-14 -0.987384108379 0.154864608113 -0.0330087212029 1754 -1 
6.47573930757e-15 0.748299094072 -0.662715644573 -0.0292650004044 2234 -1 
7.72826613194e-15 -0.827958426471 0.560030054764 -0.0291750200822 2227 -1 
7.5004749108e-15 0.890206986891 0.451333372521 0.0618846292641 1779 -1 
7.56850693498e-15 -0.785072961701 -0.616212386817 0.0627912345734 1778 -1 
9.58423444786e-15 0.987385463313 0.154864820625 0.0329671680695 1782 -1 
7.5967471641e-15 -0.927864389684 -0.371866692701 0.0279792283077 1781 -1 
7.56817334247e-15 0.785099311595 0.616233069138 0.0622565292455 1800 -1 
6.97180677465e-15 -0.682538723521 -0.730089990089 0.0333091168776 1802 -1 
5.46834885188e-15 0.669910046629 0.742088328436 0.0229225265551 1807 -1 
8.83061152312e-15 -0.116059535618 -0.993242258561 -0.0 1849 -1 
4.66906470932e-15 -0.0613641542872 0.99811544451 0.0 1845 -1 
4.77842918124e-15 -0.130835773951 0.990065802788 0.0514947221084 1846 -1 
7.93405766625e-15 -0.372395402742 0.927355256106 -0.036522499763 1852 -1 
6.74167232394e-15 0.123449498012 -0.992234573638 0.0151911921195 1860 -1 
5.28805402097e-15 -0.312874870829 0.949729536391 0.0110960763047 1861 -1 
7.17346118327e-15 0.345875278364 0.937707263104 -0.032792995255 1875 -1 
7.33335230184e-15 -0.452707956778 -0.890997306091 -0.0343410309821 1876 -1 
3.49262836944e-15 -0.237444082086 -0.971142539255 -0.0224159838437 1882 -1 
3.35088575013e-15 0.11002918607 0.992755638051 -0.048268222789 1881 -1 
5.15967809379e-15 0.444010551696 0.894663018427 -0.0493225449677 1888 -1 
5.7206643419e-15 0.551169140392 0.833708078407 0.033814474379 1908 -1 
7.52783367925e-15 -0.708068804328 -0.702506443338 0.0715769893628 1910 -1 
8.40555107223e-15 0.99387909741 0.110473253463 0.0 1927 -1 
4.50108816105e-15 -0.998248649097 0.0591577093521 0.0 1926 -1 
8.20502320159e-15 -0.967161744282 0.252971321062 0.0245697195291 1928 -1 
5.38105984916e-15 0.996561016717 -0.0812595912715 0.0162178539173 1930 -1 
5.62507131647e-15 -0.994547693749 -0.103362244146 0.0138250259711 1937 -1 
5.28831884546e-15 0.949681976543 0.312859202915 0.0149419737763 1939 -1 
9.75727925469e-15 0.733907719876 0.679161471618 0.0109157764701 1947 -1 
9.20808947561e-15 0.874023506105 0.485775456228 -0.0102526534533 1949 -1 
8.47833249493e-15 -0.956116622459 -0.292916879385 0.00638012765958 1952 -1 
9.21626387123e-15 -0.866029025462 -0.499945382118 -0.00695283807574 1953 -1 
7.36798531947e-15 0.961063648156 -0.27632709638 0.0 1956 -1 
4.5475230956e-15 -0.906125896443 0.423008108427 0.0 1955 -1 
3.81791232341e-15 0.897162060689 -0.441512535127 0.0129196821277 2004 -1 
6.26465619349e-15 0.794196160752 -0.606960635446 -0.029176107787 2012 -1 
7.40534759061e-15 -0.793592846216 0.607635786483 0.0314506823367 2013 -1 
9.26560205499e-15 0.121776454439 -0.99255755256 0.0 2073 -1 
4.50108816105e-15 0.0591577093521 0.998248649097 0.0 2071 -1 
4.59998162988e-15 0.124222794063 0.99110050019 -0.0478382269509 2072 -1 
4.58797248349e-15 -0.116722991796 -0.992005670924 -0.0479634448489 2078 -1 
4.78061003322e-15 -0.113418467608 0.992909710897 0.0355887230961 2090 -1 
8.31442057008e-15 -0.360518237415 -0.932184753065 -0.0325297808861 2100 -1 
6.84049331458e-15 0.485945827586 0.873404345336 -0.0319609480473 2101 -1 
6.53444795503e-15 -0.231694422569 -0.971920694395 0.0410835533514 2102 -1 
4.57506165493e-15 -0.463456304171 -0.8848284269 -0.0478216381389 2108 -1 
7.40534759061e-15 0.607635786483 0.793592846216 0.0314506823367 2110 -1 
6.6442777648e-15 0.625987341865 0.776002621589 -0.077199605643 2107 -1 
4.33671042144e-15 -0.619316458501 0.785048618964 -0.0120743568054 2122 -1 
4.33638691312e-15 0.621932771125 -0.78282571482 0.01958388156 2123 -1 
1.16036564158e-14 0.532956209267 -0.844918370985 0.0455041248215 2128 -1 
8.5254404609e-15 0.48979962894 -0.869654732721 -0.0616195532822 2126 -1 
5.01649273502e-15 -0.265163428567 0.96400454443 -0.0195855678669 2125 -1 
1.02591412432e-14 0.360650371633 -0.932304222453 -0.0272056287756 2129 -1 
8.2246358772e-15 -0.789044307674 0.614336292699 0.0 2553 -1 
3.8185506105e-15 -0.897021527719 0.441443375863 -0.0219117483607 2132 -1 
4.90000219646e-15 -0.775899844698 0.630285119471 0.0268346636283 2131 -1 
6.26465619349e-15 -0.606960635446 -0.794196160752 -0.029176107787 2133 -1 
8.8068886699e-15 -0.736357733863 0.673949765953 0.0597411144259 2168 -1 
8.23254362037e-15 -0.598878248747 0.800548405835 -0.0216123365863 2167 -1 
8.127421364e-15 0.49457527983 -0.868877224205 -0.0211580206684 2165 -1 
8.83061152312e-15 0.993242258561 -0.116059535618 0.0 2255 -1 
9.26560205499e-15 -0.99255755256 -0.121776454439 -0.0 2253 -1 
4.78061003322e-15 0.992909710897 0.113418467608 0.0355887230961 2261 -1 
7.52783367925e-15 0.702506443338 -0.708068804328 0.0715769893628 2296 -1 
7.17346118327e-15 -0.937707263104 0.345875278364 -0.032792995255 2315 -1 
7.33335230184e-15 0.890997306091 -0.452707956778 -0.0343410309821 2314 -1 
3.49262836944e-15 0.971142539255 -0.237444082086 -0.0224159838437 2317 -1 
3.35088575013e-15 -0.992755638051 0.11002918607 -0.048268222789 2316 -1 
5.7206643419e-15 0.833708078407 -0.551169140392 -0.033814474379 2324 -1 
5.15967809379e-15 -0.894663018427 0.444010551696 -0.0493225449677 2323 -1 
1.16036564158e-14 -0.844918370985 -0.532956209267 0.0455041248215 2369 -1 
5.01649273502e-15 0.96400454443 0.265163428567 -0.0195855678669 2364 -1 
1.02591412432e-14 0.932304222453 0.360650371633 0.0272056287756 2366 -1 
4.33671042144e-15 -0.785048618964 -0.619316458501 0.0120743568054 2377 -1 
8.5254404609e-15 0.869654732721 0.48979962894 0.0616195532822 2375 -1 
4.33638691312e-15 -0.78282571482 -0.621932771125 0.01958388156 2372 -1 
8.2246358772e-15 -0.614336292699 -0.789044307674 -0.0 2643 -1 
6.85750178818e-15 -0.776179358083 -0.630512176002 -0.0 2383 -1 
4.89818613367e-15 0.776179358083 0.630512176002 0.0 2384 -1 
6.2690756835e-15 -0.0823936163763 -0.996599865533 -0.0 2426 -1 
8.40555107223e-15 -0.110473253463 0.99387909741 0.0 2428 -1 
9.21626387123e-15 -0.499945382118 0.866029025462 0.00695283807574 2433 -1 
5.62507131647e-15 0.103362244146 -0.994547693749 0.0138250259711 2439 -1 
8.47833249493e-15 -0.292916879385 0.956116622459 -0.00638012765958 2438 -1 
5.28831884546e-15 0.312859202915 -0.949681976543 -0.0149419737763 2437 -1 
7.70742523727e-15 -0.559945631329 -0.828237032107 0.0220070125702 2444 -1 
6.73515856628e-15 -0.331983083174 -0.941241827076 -0.062056872693 2458 -1 
6.71769367257e-15 0.250665410567 0.968070807069 -0.00240092611112 2454 -1 
6.69933788743e-15 0.085431843731 0.996341122961 0.0024014109408 2455 -1 
5.56768040718e-15 0.301495862197 0.950746062993 -0.0719872820844 2462 -1 
5.7330544367e-15 -0.429364333695 -0.902946923783 -0.0182516240776 2464 -1 
9.76395439083e-15 -0.749422705464 -0.661944240058 0.0139796848589 2486 -1 
7.86463637015e-15 0.599249467666 0.800504453492 0.00962784712685 2483 -1 
7.29407656672e-15 0.995394338406 0.0958650669902 0.0 2489 -1 
6.9515859031e-15 -0.995817611924 0.0913634707178 0.0 2488 -1 
7.36798531947e-15 -0.961063648156 0.27632709638 0.0 2496 -1 
6.9515859031e-15 0.995817611924 -0.0913634707178 0.0 2495 -1 
9.37521645529e-15 0.757217112304 0.653080414751 0.0104027257856 2502 -1 
7.29724579791e-15 -0.995657673271 -0.0930507112758 0.00271344577877 2512 -1 
8.10553104382e-15 0.957535101569 0.288300922039 0.00301788249465 2513 -1 
8.09855851933e-15 -0.960055548333 -0.279744161426 0.0060455159992 2523 -1 
8.81969220854e-15 -0.878059899868 -0.478505175715 -0.00660371547247 2519 -1 
8.81134293411e-15 0.885332899262 0.464855936051 -0.00972708605157 2520 -1 
7.43449807416e-15 -0.887919867677 0.459998161502 0.0 2524 -1 
7.13775696119e-15 0.961063648156 -0.27632709638 0.0 2526 -1 
5.06550806395e-15 -0.961063648156 0.27632709638 0.0 2528 -1 
6.85750178818e-15 0.630512176002 -0.776179358083 0.0 2568 -1 
4.89818613367e-15 -0.630512176002 0.776179358083 0.0 2566 -1 
8.20502320159e-15 0.252971321062 0.967161744282 0.0245697195291 2625 -1 
6.9515859031e-15 0.0913634707178 -0.995817611924 0.0 2632 -1 
4.50108816105e-15 0.0591577093521 0.998248649097 0.0 2628 -1 
5.38105984916e-15 0.0812595912715 0.996561016717 -0.0162178539173 2629 -1 
6.9515859031e-15 -0.0913634707178 0.995817611924 0.0 2636 -1 
7.36798531947e-15 0.27632709638 -0.961063648156 0.0 2633 -1 
3.81791232341e-15 0.441512535127 0.897162060689 -0.0129196821277 2656 -1 
7.36798531947e-15 -0.27632709638 -0.961063648156 -0.0 2655 -1 
4.5475230956e-15 0.423008108427 0.906125896443 0.0 2654 -1 
6.71499798242e-15 0.887919867677 -0.459998161502 0.0 2667 -1 
7.36798531947e-15 -0.27632709638 0.961063648156 0.0 2676 -1 
7.67429781736e-15 -0.459998161502 0.887919867677 0.0 2677 -1 
4.79639831254e-15 0.459998161502 -0.887919867677 0.0 2678 -1 
4.89823763497e-15 -0.630512176002 0.776179358083 0.0 2679 -1 
4.79644874362e-15 -0.459998161502 0.887919867677 0.0 3058 -1 
4.89823763497e-15 0.776179358083 -0.630512176002 0.0 2682 -1 
4.89823763497e-15 -0.630512176002 0.776179358083 0.0 2681 -1 
6.85750178818e-15 0.776179358083 -0.630512176002 0.0 2684 -1 
3.8185506105e-15 -0.441443375863 -0.897021527719 0.0219117483607 2686 -1 
4.90000219646e-15 0.630285119471 0.775899844698 0.0268346636283 2685 -1 
9.20808947561e-15 0.485775456228 -0.874023506105 0.0102526534533 2713 -1 
9.75727925469e-15 -0.679161471618 0.733907719876 0.0109157764701 2710 -1 
6.2690756835e-15 0.996599865533 -0.0823936163763 0.0 2787 -1 
6.9515859031e-15 -0.995817611924 -0.0913634707178 -0.0 2786 -1 
6.9515859031e-15 0.995817611924 0.0913634707178 0.0 2790 -1 
7.36798531947e-15 -0.961063648156 -0.27632709638 -0.0 2789 -1 
9.76395439083e-15 0.661944240058 -0.749422705464 0.0139796848589 2803 -1 
7.86463637015e-15 0.800504453492 -0.599249467666 -0.00962784712685 2821 -1 
7.70742523727e-15 -0.828237032107 0.559945631329 -0.0220070125702 2823 -1 
6.73515856628e-15 0.941241827076 -0.331983083174 -0.062056872693 2844 -1 
6.71769367257e-15 -0.968070807069 0.250665410567 -0.00240092611112 2846 -1 
6.69933788743e-15 -0.996341122961 0.085431843731 0.0024014109408 2845 -1 
5.56768040718e-15 -0.950746062993 0.301495862197 -0.0719872820844 2849 -1 
5.7330544367e-15 0.902946923783 -0.429364333695 -0.0182516240776 2848 -1 
7.36798531947e-15 0.961063648156 0.27632709638 0.0 2891 -1 
7.67429781736e-15 -0.887919867677 -0.459998161502 -0.0 2890 -1 
4.79639831254e-15 -0.887919867677 -0.459998161502 -0.0 2887 -1 
4.89823763497e-15 -0.630512176002 -0.776179358083 -0.0 2895 -1 
4.89823763497e-15 -0.776179358083 -0.630512176002 -0.0 2900 -1 
4.89823763497e-15 0.776179358083 0.630512176002 0.0 2898 -1 
4.79644874362e-15 0.887919867677 0.459998161502 0.0 2897 -1 
6.60991208812e-15 -0.0868727106571 -0.996219419678 -0.0 2942 -1 
7.29407656672e-15 -0.0958650669902 0.995394338406 0.0 2943 -1 
8.81969220854e-15 -0.478505175715 0.878059899868 0.00660371547247 2947 -1 
8.09855851933e-15 -0.279744161426 0.960055548333 -0.0060455159992 2948 -1 
7.29724579791e-15 0.0930507112758 -0.995657673271 0.00271344577877 2951 -1 
8.10553104382e-15 0.288300922039 -0.957535101569 -0.00301788249465 2949 -1 
7.76513005972e-15 -0.606646821531 -0.794934150688 0.00770259680006 2957 -1 
7.97706513211e-15 -0.455959977763 -0.88996432672 -0.00799974029147 2963 -1 
7.48918347257e-15 0.440984038426 0.897499757499 -0.00522141193338 2962 -1 
7.55932598693e-15 -0.273317939962 -0.961909128314 -0.00530401368248 2972 -1 
7.09282199274e-15 -0.264262671637 -0.964447367784 0.00255247971605 2968 -1 
7.0406822691e-15 0.0897823937638 0.995958163439 0.0025413480413 2973 -1 
9.37855099582e-15 -0.771430032883 -0.636174356695 0.0133376253582 2986 -1 
8.25444088456e-15 0.626044407292 0.77971953494 0.0102881938211 2988 -1 
7.83715961543e-15 0.776179358083 0.630512176002 0.0 2994 -1 
6.9515859031e-15 0.995817611924 0.0913634707178 0.0 3002 -1 
6.9515859031e-15 -0.995817611924 0.0913634707178 0.0 2999 -1 
4.77923243906e-15 -0.995817611924 0.0913634707178 0.0 3000 -1 
7.67429781736e-15 -0.887919867677 -0.459998161502 0.0 3013 -1 
7.67429781736e-15 0.887919867677 0.459998161502 0.0 3012 -1 
7.36798531947e-15 0.961063648156 0.27632709638 0.0 3016 -1 
6.9515859031e-15 -0.995817611924 -0.0913634707178 -0.0 3017 -1 
7.36798531947e-15 0.961063648156 0.27632709638 0.0 3015 -1 
5.75624155697e-15 0.961063648156 -0.27632709638 0.0 3019 -1 
5.99554832175e-15 -0.887919867677 0.459998161502 0.0 3021 -1 
5.06545964579e-15 -0.961063648156 0.27632709638 0.0 3022 -1 
4.77918675724e-15 0.995817611924 -0.0913634707178 0.0 3023 -1 
5.75574857855e-15 0.887919867677 -0.459998161502 0.0 3029 -1 
7.36798531947e-15 0.27632709638 0.961063648156 0.0 3110 -1 
6.9515859031e-15 0.0913634707178 -0.995817611924 0.0 3112 -1 
6.9515859031e-15 -0.0913634707178 -0.995817611924 0.0 3114 -1 
6.9515859031e-15 0.0913634707178 0.995817611924 0.0 3120 -1 
6.9515859031e-15 -0.0913634707178 0.995817611924 0.0 3123 -1 
7.36798531947e-15 0.27632709638 -0.961063648156 0.0 3124 -1 
7.43449807416e-15 0.459998161502 0.887919867677 0.0 3135 -1 
7.13775696119e-15 -0.27632709638 -0.961063648156 -0.0 3136 -1 
5.06550806395e-15 0.27632709638 0.961063648156 0.0 3143 -1 
7.83715961543e-15 -0.776179358083 0.630512176002 0.0 3150 -1 
5.87789546223e-15 0.776179358083 -0.630512176002 0.0 3151 -1 
7.43449807416e-15 0.459998161502 -0.887919867677 0.0 3161 -1 
7.13775696119e-15 -0.27632709638 0.961063648156 0.0 3160 -1 
6.85750178818e-15 0.630512176002 -0.776179358083 0.0 3166 -1 
7.83715961543e-15 0.630512176002 -0.776179358083 0.0 3163 -1 
6.71499798242e-15 -0.459998161502 0.887919867677 0.0 3165 -1 
5.06550806395e-15 0.27632709638 -0.961063648156 0.0 3577 -1 
6.71499798242e-15 -0.459998161502 -0.887919867677 -0.0 3169 -1 
6.85750178818e-15 0.630512176002 0.776179358083 0.0 3168 -1 
9.37521645529e-15 -0.653080414751 0.757217112304 0.0104027257856 3206 -1 
8.81134293411e-15 0.464855936051 -0.885332899262 0.00972708605157 3205 -1 
6.60991208812e-15 0.996219419678 -0.0868727106571 0.0 3306 -1 
6.9515859031e-15 -0.995817611924 -0.0913634707178 -0.0 3305 -1 
6.9515859031e-15 0.995817611924 0.0913634707178 0.0 3310 -1 
7.36798531947e-15 -0.961063648156 -0.27632709638 -0.0 3311 -1 
9.37855099582e-15 0.636174356695 -0.771430032883 0.0133376253582 3322 -1 
7.76513005972e-15 -0.794934150688 0.606646821531 -0.00770259680006 3332 -1 
8.25444088456e-15 0.77971953494 -0.626044407292 -0.0102881938211 3330 -1 
7.97706513211e-15 0.88996432672 -0.455959977763 -0.00799974029147 3345 -1 
7.48918347257e-15 -0.897499757499 0.440984038426 -0.00522141193338 3347 -1 
7.55932598693e-15 0.961909128314 -0.273317939962 -0.00530401368248 3360 -1 
7.09282199274e-15 0.964447367784 -0.264262671637 0.00255247971605 3358 -1 
7.0406822691e-15 -0.995958163439 0.0897823937638 0.0025413480413 3361 -1 
7.43449807416e-15 -0.887919867677 -0.459998161502 -0.0 3395 -1 
7.13775696119e-15 0.961063648156 0.27632709638 0.0 3397 -1 
7.83715961543e-15 -0.630512176002 -0.776179358083 -0.0 3404 -1 
6.85750178818e-15 0.776179358083 0.630512176002 0.0 3406 -1 
7.83715961543e-15 -0.776179358083 -0.630512176002 -0.0 3409 -1 
6.71499798242e-15 0.887919867677 0.459998161502 0.0 3408 -1 
5.06550806395e-15 -0.961063648156 -0.27632709638 -0.0 3412 -1 
7.67429781736e-15 -0.459998161502 0.887919867677 0.0 3448 -1 
6.9515859031e-15 -0.0913634707178 -0.995817611924 -0.0 3460 -1 
6.9515859031e-15 -0.0913634707178 0.995817611924 0.0 3459 -1 
7.36798531947e-15 -0.27632709638 0.961063648156 0.0 3465 -1 
6.9515859031e-15 0.0913634707178 -0.995817611924 0.0 3467 -1 
7.36798531947e-15 0.27632709638 -0.961063648156 0.0 3471 -1 
7.83715961543e-15 -0.630512176002 -0.776179358083 -0.0 3476 -1 
7.67429781736e-15 0.459998161502 0.887919867677 0.0 3487 -1 
7.67429781736e-15 -0.459998161502 -0.887919867677 -0.0 3485 -1 
7.36798531947e-15 -0.27632709638 -0.961063648156 -0.0 3490 -1 
7.36798531947e-15 0.27632709638 0.961063648156 0.0 3489 -1 
6.9515859031e-15 0.0913634707178 0.995817611924 0.0 3494 -1 
7.83715961543e-15 0.630512176002 0.776179358083 0.0 3505 -1 
7.83715961543e-15 -0.776179358083 -0.630512176002 -0.0 3504 -1 
7.83715961543e-15 -0.776179358083 -0.630512176002 -0.0 3507 -1 
7.83715961543e-15 -0.630512176002 -0.776179358083 -0.0 3510 -1 
7.83710811413e-15 0.776179358083 0.630512176002 0.0 3966 -1 
7.83710811413e-15 0.630512176002 0.776179358083 0.0 4066 -1 
7.67429781736e-15 0.887919867677 0.459998161502 0.0 3513 -1 
7.67429781736e-15 -0.887919867677 -0.459998161502 0.0 3515 -1 
6.9515859031e-15 0.995817611924 0.0913634707178 0.0 3520 -1 
6.9515859031e-15 -0.995817611924 0.0913634707178 0.0 3524 -1 
7.36798531947e-15 0.961063648156 0.27632709638 0.0 3532 -1 
7.36798531947e-15 -0.961063648156 -0.27632709638 0.0 3527 -1 
6.9515859031e-15 -0.995817611924 -0.0913634707178 -0.0 3528 -1 
7.36798531947e-15 0.961063648156 -0.27632709638 0.0 3536 -1 
7.67429781736e-15 -0.887919867677 0.459998161502 0.0 3535 -1 
7.67424738629e-15 -0.887919867677 0.459998161502 0.0 3544 -1 
7.36798531947e-15 -0.961063648156 0.27632709638 0.0 3538 -1 
6.9515859031e-15 0.995817611924 -0.0913634707178 0.0 3537 -1 
6.71499798242e-15 -0.887919867677 -0.459998161502 0.0 3540 -1 
7.83710811413e-15 0.776179358083 -0.630512176002 0.0 3556 -1 
3.91857980772e-15 -0.776179358083 0.630512176002 0.0 3554 -1 
6.9515859031e-15 0.0913634707178 -0.995817611924 0.0 3615 -1 
4.77923243906e-15 0.0913634707178 -0.995817611924 0.0 3617 -1 
6.9515859031e-15 -0.0913634707178 -0.995817611924 0.0 3618 -1 
4.77923243906e-15 0.0913634707178 0.995817611924 0.0 3616 -1 
5.75624155697e-15 -0.27632709638 -0.961063648156 -0.0 3621 -1 
5.99554832175e-15 0.459998161502 0.887919867677 0.0 3625 -1 
5.75574857855e-15 -0.459998161502 -0.887919867677 -0.0 3649 -1 
5.87789546223e-15 0.630512176002 0.776179358083 0.0 3628 -1 
5.06545964579e-15 0.27632709638 0.961063648156 0.0 3629 -1 
4.77918675724e-15 -0.0913634707178 -0.995817611924 -0.0 3630 -1 
5.87789546223e-15 -0.630512176002 0.776179358083 0.0 3634 -1 
3.91857980772e-15 0.630512176002 -0.776179358083 0.0 3633 -1 
5.99554832175e-15 0.459998161502 -0.887919867677 0.0 3641 -1 
5.75624155697e-15 -0.27632709638 0.961063648156 0.0 3642 -1 
5.75574857855e-15 0.459998161502 -0.887919867677 0.0 3640 -1 
5.06545964579e-15 0.27632709638 -0.961063648156 0.0 3644 -1 
4.77918675724e-15 -0.0913634707178 0.995817611924 0.0 3645 -1 
7.67424738629e-15 0.887919867677 -0.459998161502 0.0 3700 -1 
5.75574857855e-15 0.887919867677 -0.459998161502 0.0 3719 -1 
5.87789546223e-15 0.776179358083 -0.630512176002 0.0 3720 -1 
3.91852830641e-15 -0.776179358083 0.630512176002 0.0 3721 -1 
7.83710811413e-15 -0.630512176002 0.776179358083 0.0 4115 -1 
3.91852830641e-15 0.630512176002 -0.776179358083 0.0 4113 -1 
7.83715961543e-15 -0.630512176002 0.776179358083 0.0 3740 -1 
7.67429781736e-15 0.459998161502 -0.887919867677 0.0 3738 -1 
7.83715961543e-15 0.630512176002 -0.776179358083 0.0 3796 -1 
7.83710811413e-15 -0.630512176002 -0.776179358083 -0.0 3799 -1 
3.91857980772e-15 -0.630512176002 -0.776179358083 -0.0 3800 -1 
6.9515859031e-15 0.995817611924 -0.0913634707178 0.0 3876 -1 
6.9515859031e-15 -0.995817611924 -0.0913634707178 -0.0 3872 -1 
4.77923243906e-15 -0.995817611924 -0.0913634707178 -0.0 3873 -1 
7.83715961543e-15 0.776179358083 -0.630512176002 0.0 3893 -1 
7.83715961543e-15 -0.776179358083 0.630512176002 0.0 3894 -1 
7.67429781736e-15 -0.887919867677 0.459998161502 0.0 3903 -1 
7.67429781736e-15 0.887919867677 -0.459998161502 0.0 3902 -1 
7.36798531947e-15 0.961063648156 -0.27632709638 0.0 3910 -1 
7.36798531947e-15 -0.961063648156 0.27632709638 0.0 3913 -1 
6.9515859031e-15 -0.995817611924 0.0913634707178 0.0 3911 -1 
5.99554832175e-15 -0.887919867677 -0.459998161502 -0.0 3942 -1 
5.75624155697e-15 0.961063648156 0.27632709638 0.0 3945 -1 
5.87789546223e-15 0.776179358083 0.630512176002 0.0 3951 -1 
5.75574857855e-15 0.887919867677 0.459998161502 0.0 3952 -1 
3.91857980772e-15 -0.776179358083 -0.630512176002 -0.0 3948 -1 
5.06545964579e-15 -0.961063648156 -0.27632709638 -0.0 3957 -1 
4.77918675724e-15 0.995817611924 0.0913634707178 0.0 3955 -1 
3.91852830641e-15 0.630512176002 0.776179358083 0.0 3958 -1 
5.87789546223e-15 0.776179358083 0.630512176002 0.0 3978 -1 
5.75574857855e-15 -0.887919867677 -0.459998161502 -0.0 3975 -1 
7.67429781736e-15 -0.459998161502 0.887919867677 0.0 4011 -1 
7.36798531947e-15 -0.27632709638 0.961063648156 0.0 4026 -1 
7.36798531947e-15 0.27632709638 -0.961063648156 0.0 4024 -1 
6.9515859031e-15 -0.0913634707178 -0.995817611924 -0.0 4035 -1 
6.9515859031e-15 -0.0913634707178 0.995817611924 0.0 4033 -1 
6.9515859031e-15 -0.0913634707178 0.995817611924 0.0 4030 -1 
7.67429781736e-15 -0.459998161502 -0.887919867677 -0.0 4041 -1 
7.67429781736e-15 0.459998161502 0.887919867677 0.0 4043 -1 
7.36798531947e-15 -0.27632709638 -0.961063648156 -0.0 4048 -1 
7.36798531947e-15 0.27632709638 0.961063648156 0.0 4049 -1 
6.9515859031e-15 0.0913634707178 0.995817611924 0.0 4053 -1 
6.71499798242e-15 0.459998161502 0.887919867677 0.0 4068 -1 
5.87789546223e-15 -0.630512176002 -0.776179358083 -0.0 4071 -1 
5.75574857855e-15 0.459998161502 0.887919867677 0.0 4069 -1 
7.83715961543e-15 0.630512176002 0.776179358083 0.0 4072 -1 
7.83715961543e-15 -0.776179358083 -0.630512176002 -0.0 4073 -1 
7.36798531947e-15 -0.961063648156 -0.27632709638 0.0 4083 -1 
6.44697505e-15 0.961063648156 0.27632709638 0.0 4086 -1 
6.95154022127e-15 0.995817611924 0.0913634707178 0.0 4093 -1 
6.9515859031e-15 0.995817611924 0.0913634707178 0.0 4091 -1 
6.95154022127e-15 -0.995817611924 0.0913634707178 0.0 4090 -1 
3.47579295155e-15 0.995817611924 -0.0913634707178 0.0 4097 -1 
7.36793690131e-15 -0.961063648156 0.27632709638 0.0 4096 -1 
3.68399265974e-15 0.961063648156 -0.27632709638 0.0 4095 -1 
5.06550806395e-15 0.961063648156 -0.27632709638 0.0 4236 -1 
4.60495451105e-15 -0.961063648156 -0.27632709638 0.0 4103 -1 
4.60500292921e-15 -0.961063648156 -0.27632709638 -0.0 4106 -1 
4.79644874362e-15 0.887919867677 0.459998161502 0.0 4104 -1 
6.9515859031e-15 0.0913634707178 -0.995817611924 0.0 4147 -1 
6.9515859031e-15 0.0913634707178 0.995817611924 0.0 4148 -1 
7.36798531947e-15 -0.27632709638 -0.961063648156 -0.0 4149 -1 
7.67429781736e-15 0.459998161502 0.887919867677 0.0 4151 -1 
7.67424738629e-15 0.459998161502 0.887919867677 0.0 4152 -1 
7.36798531947e-15 0.27632709638 0.961063648156 0.0 4154 -1 
6.9515859031e-15 -0.0913634707178 -0.995817611924 -0.0 4155 -1 
7.36798531947e-15 -0.27632709638 0.961063648156 0.0 4158 -1 
7.67429781736e-15 -0.459998161502 0.887919867677 0.0 4161 -1 
7.67424738629e-15 0.459998161502 -0.887919867677 0.0 4159 -1 
6.9515859031e-15 -0.0913634707178 0.995817611924 0.0 4162 -1 
7.36798531947e-15 0.27632709638 -0.961063648156 0.0 4163 -1 
5.87789546223e-15 0.630512176002 0.776179358083 0.0 4177 -1 
7.67424738629e-15 -0.459998161502 -0.887919867677 0.0 4178 -1 
5.75574857855e-15 0.459998161502 0.887919867677 0.0 4179 -1 
5.99554832175e-15 -0.887919867677 0.459998161502 0.0 4233 -1 
5.75624155697e-15 0.961063648156 -0.27632709638 0.0 4232 -1 
6.71499798242e-15 0.887919867677 -0.459998161502 0.0 4258 -1 
7.67424738629e-15 -0.459998161502 0.887919867677 0.0 4280 -1 
6.85750178818e-15 0.776179358083 -0.630512176002 0.0 4283 -1 
7.83715961543e-15 -0.776179358083 0.630512176002 0.0 4282 -1 
5.87789546223e-15 -0.630512176002 0.776179358083 0.0 4287 -1 
7.83715961543e-15 0.630512176002 -0.776179358083 0.0 4286 -1 
5.75574857855e-15 -0.459998161502 0.887919867677 0.0 4285 -1 
7.67429781736e-15 -0.887919867677 -0.459998161502 -0.0 4566 -1 
7.83715961543e-15 0.776179358083 0.630512176002 0.0 4564 -1 
7.67429781736e-15 0.459998161502 -0.887919867677 0.0 4303 -1 
7.83715961543e-15 -0.630512176002 0.776179358083 0.0 4302 -1 
7.83715961543e-15 -0.776179358083 0.630512176002 0.0 4375 -1 
7.83710811413e-15 0.630512176002 -0.776179358083 0.0 4404 -1 
7.83710811413e-15 -0.776179358083 0.630512176002 0.0 4403 -1 
7.83710811413e-15 0.776179358083 0.630512176002 0.0 4410 -1 
3.91852830641e-15 -0.776179358083 -0.630512176002 -0.0 4411 -1 
6.9515859031e-15 0.995817611924 -0.0913634707178 0.0 4474 -1 
6.9515859031e-15 -0.995817611924 -0.0913634707178 -0.0 4476 -1 
7.67429781736e-15 0.887919867677 -0.459998161502 0.0 4489 -1 
7.67429781736e-15 -0.887919867677 0.459998161502 0.0 4490 -1 
7.36798531947e-15 0.961063648156 -0.27632709638 0.0 4494 -1 
7.36798531947e-15 -0.961063648156 0.27632709638 0.0 4495 -1 
6.9515859031e-15 -0.995817611924 0.0913634707178 0.0 4499 -1 
7.36798531947e-15 0.961063648156 0.27632709638 0.0 4515 -1 
7.67429781736e-15 -0.887919867677 -0.459998161502 -0.0 4516 -1 
7.67424738629e-15 -0.887919867677 -0.459998161502 -0.0 4518 -1 
6.9515859031e-15 0.995817611924 0.0913634707178 0.0 4524 -1 
7.36798531947e-15 -0.961063648156 -0.27632709638 -0.0 4522 -1 
6.71499798242e-15 -0.887919867677 0.459998161502 0.0 4527 -1 
7.83715961543e-15 -0.630512176002 -0.776179358083 -0.0 4530 -1 
5.87789546223e-15 0.776179358083 0.630512176002 0.0 4532 -1 
7.83715961543e-15 -0.776179358083 -0.630512176002 -0.0 4531 -1 
7.67424738629e-15 0.887919867677 0.459998161502 0.0 4534 -1 
5.75574857855e-15 -0.887919867677 -0.459998161502 -0.0 4996 -1 
6.71499798242e-15 -0.459998161502 0.887919867677 0.0 4559 -1 
7.36798531947e-15 0.27632709638 -0.961063648156 0.0 4622 -1 
6.44697505e-15 -0.27632709638 0.961063648156 0.0 4621 -1 
6.95154022127e-15 -0.0913634707178 -0.995817611924 -0.0 4628 -1 
6.95154022127e-15 0.0913634707178 -0.995817611924 0.0 4629 -1 
6.9515859031e-15 -0.0913634707178 0.995817611924 0.0 4630 -1 
7.36798531947e-15 0.27632709638 0.961063648156 0.0 4637 -1 
6.9515859031e-15 0.0913634707178 0.995817611924 0.0 4636 -1 
6.44697505e-15 -0.27632709638 -0.961063648156 -0.0 4634 -1 
4.60495451105e-15 0.27632709638 -0.961063648156 0.0 4640 -1 
4.60495451105e-15 0.27632709638 0.961063648156 0.0 4642 -1 
4.79644874362e-15 -0.459998161502 -0.887919867677 -0.0 4651 -1 
4.60500292921e-15 0.27632709638 0.961063648156 0.0 4650 -1 
7.83715961543e-15 -0.630512176002 -0.776179358083 -0.0 4653 -1 
7.67429781736e-15 0.459998161502 0.887919867677 0.0 4654 -1 
7.83715961543e-15 -0.776179358083 -0.630512176002 -0.0 4656 -1 
7.83715961543e-15 0.630512176002 0.776179358083 0.0 4657 -1 
6.9515859031e-15 -0.995817611924 -0.0913634707178 0.0 4663 -1 
4.34470692807e-15 0.995817611924 0.0913634707178 0.0 4666 -1 
6.9515859031e-15 -0.995817611924 0.0913634707178 0.0 4660 -1 
4.77923243906e-15 -0.995817611924 0.0913634707178 0.0 4662 -1 
5.06545964579e-15 -0.961063648156 0.27632709638 0.0 4670 -1 
4.77918675724e-15 0.995817611924 -0.0913634707178 0.0 4671 -1 
4.60500292921e-15 0.961063648156 0.27632709638 0.0 4677 -1 
4.34475260989e-15 -0.995817611924 -0.0913634707178 -0.0 4681 -1 
7.36798531947e-15 -0.961063648156 -0.27632709638 -0.0 4686 -1 
7.67429781736e-15 0.887919867677 0.459998161502 0.0 4684 -1 
6.95154022127e-15 0.0913634707178 -0.995817611924 0.0 4699 -1 
6.95154022127e-15 0.0913634707178 0.995817611924 0.0 4703 -1 
3.47579295155e-15 -0.0913634707178 -0.995817611924 -0.0 4710 -1 
7.36793690131e-15 0.27632709638 0.961063648156 0.0 4709 -1 
3.68399265974e-15 -0.27632709638 -0.961063648156 0.0 4707 -1 
3.68399265974e-15 -0.27632709638 0.961063648156 0.0 4713 -1 
3.47579295155e-15 -0.0913634707178 0.995817611924 0.0 4712 -1 
7.36793690131e-15 0.27632709638 -0.961063648156 0.0 4711 -1 
5.06550806395e-15 -0.27632709638 -0.961063648156 0.0 4729 -1 
6.85750178818e-15 0.630512176002 0.776179358083 0.0 4733 -1 
4.89823763497e-15 0.630512176002 0.776179358083 0.0 4735 -1 
5.99554832175e-15 -0.459998161502 -0.887919867677 0.0 4739 -1 
5.75624155697e-15 -0.27632709638 -0.961063648156 -0.0 4736 -1 
6.71499798242e-15 0.459998161502 0.887919867677 0.0 4737 -1 
4.89823763497e-15 -0.630512176002 -0.776179358083 0.0 5088 -1 
4.89823763497e-15 -0.776179358083 0.630512176002 0.0 4740 -1 
7.43449807416e-15 -0.887919867677 0.459998161502 0.0 4743 -1 
7.13775696119e-15 0.961063648156 -0.27632709638 0.0 4741 -1 
4.89823763497e-15 -0.776179358083 0.630512176002 0.0 4810 -1 
4.79644874362e-15 0.887919867677 -0.459998161502 0.0 4807 -1 
5.06550806395e-15 -0.27632709638 0.961063648156 0.0 4840 -1 
5.75624155697e-15 -0.27632709638 0.961063648156 0.0 4850 -1 
5.99554832175e-15 0.459998161502 -0.887919867677 0.0 4848 -1 
4.89823763497e-15 0.630512176002 -0.776179358083 0.0 4853 -1 
6.71499798242e-15 -0.459998161502 0.887919867677 0.0 4851 -1 
6.85750178818e-15 -0.630512176002 0.776179358083 0.0 4852 -1 
7.67424738629e-15 -0.887919867677 -0.459998161502 -0.0 4861 -1 
7.83710811413e-15 0.776179358083 0.630512176002 0.0 4863 -1 
5.87789546223e-15 -0.630512176002 0.776179358083 0.0 4866 -1 
5.75574857855e-15 0.459998161502 -0.887919867677 0.0 4869 -1 
5.87789546223e-15 0.776179358083 -0.630512176002 0.0 4942 -1 
5.75574857855e-15 -0.887919867677 0.459998161502 0.0 4941 -1 
7.83715961543e-15 -0.776179358083 0.630512176002 0.0 4986 -1 
7.83715961543e-15 0.630512176002 -0.776179358083 0.0 4985 -1 
6.95154022127e-15 0.995817611924 -0.0913634707178 0.0 5043 -1 
6.95154022127e-15 -0.995817611924 -0.0913634707178 -0.0 5044 -1 
7.36798531947e-15 -0.961063648156 0.27632709638 0.0 5049 -1 
6.9515859031e-15 -0.995817611924 0.0913634707178 0.0 5050 -1 
6.44697505e-15 0.961063648156 -0.27632709638 0.0 5055 -1 
3.68399265974e-15 0.961063648156 0.27632709638 0.0 5061 -1 
3.47579295155e-15 0.995817611924 0.0913634707178 0.0 5060 -1 
7.36793690131e-15 -0.961063648156 -0.27632709638 -0.0 5057 -1 
4.60495451105e-15 -0.961063648156 0.27632709638 0.0 5064 -1 
4.79644874362e-15 0.887919867677 -0.459998161502 0.0 5068 -1 
4.60500292921e-15 -0.961063648156 0.27632709638 0.0 5067 -1 
5.06550806395e-15 0.961063648156 0.27632709638 0.0 5075 -1 
4.89823763497e-15 -0.776179358083 -0.630512176002 -0.0 5078 -1 
6.85750178818e-15 0.776179358083 0.630512176002 0.0 5077 -1 
6.71499798242e-15 -0.887919867677 -0.459998161502 -0.0 5083 -1 
5.75624155697e-15 0.961063648156 0.27632709638 0.0 5082 -1 
5.99554832175e-15 0.887919867677 0.459998161502 0.0 5081 -1 
4.89823763497e-15 0.776179358083 0.630512176002 0.0 5099 -1 
4.60500292921e-15 0.27632709638 -0.961063648156 0.0 5121 -1 
4.79644874362e-15 -0.459998161502 0.887919867677 0.0 5120 -1 
6.9515859031e-15 -0.0913634707178 -0.995817611924 -0.0 5173 -1 
4.34470692807e-15 -0.0913634707178 -0.995817611924 -0.0 5171 -1 
6.9515859031e-15 0.0913634707178 -0.995817611924 0.0 5175 -1 
4.34470692807e-15 -0.0913634707178 0.995817611924 0.0 5174 -1 
4.60500292921e-15 -0.27632709638 0.961063648156 0.0 5179 -1 
4.34475260989e-15 0.0913634707178 -0.995817611924 0.0 5180 -1 
7.36798531947e-15 0.27632709638 -0.961063648156 0.0 5649 -1 
4.60500292921e-15 -0.27632709638 -0.961063648156 -0.0 5185 -1 
4.34475260989e-15 0.0913634707178 0.995817611924 0.0 5183 -1 
7.36798531947e-15 0.27632709638 0.961063648156 0.0 5193 -1 
7.67429781736e-15 -0.459998161502 -0.887919867677 -0.0 5192 -1 
7.67424738629e-15 0.459998161502 0.887919867677 0.0 5202 -1 
7.83710811413e-15 -0.630512176002 -0.776179358083 -0.0 5201 -1 
4.89823763497e-15 0.630512176002 0.776179358083 0.0 5205 -1 
4.89823763497e-15 -0.776179358083 -0.630512176002 -0.0 5204 -1 
6.9515859031e-15 0.995817611924 0.0913634707178 0.0 5212 -1 
6.9515859031e-15 -0.995817611924 0.0913634707178 0.0 5211 -1 
6.9515859031e-15 0.995817611924 -0.0913634707178 0.0 5217 -1 
7.36798531947e-15 -0.961063648156 0.27632709638 0.0 5218 -1 
7.36798531947e-15 0.961063648156 0.27632709638 0.0 5223 -1 
6.9515859031e-15 -0.995817611924 -0.0913634707178 -0.0 5222 -1 
7.67429781736e-15 0.887919867677 0.459998161502 0.0 5229 -1 
7.36798531947e-15 -0.961063648156 -0.27632709638 -0.0 5230 -1 
4.79644874362e-15 -0.887919867677 -0.459998161502 -0.0 5411 -1 
4.89823763497e-15 0.776179358083 0.630512176002 0.0 5231 -1 
6.9515859031e-15 0.0913634707178 -0.995817611924 0.0 5238 -1 
4.77923243906e-15 0.0913634707178 -0.995817611924 0.0 5242 -1 
6.9515859031e-15 0.0913634707178 0.995817611924 0.0 5237 -1 
4.77923243906e-15 0.0913634707178 0.995817611924 0.0 5239 -1 
6.85750178818e-15 -0.630512176002 -0.776179358083 -0.0 5273 -1 
6.85750178818e-15 0.776179358083 0.630512176002 0.0 5274 -1 
5.06545964579e-15 0.27632709638 0.961063648156 0.0 5284 -1 
4.77918675724e-15 -0.0913634707178 -0.995817611924 -0.0 5285 -1 
7.43449807416e-15 -0.459998161502 -0.887919867677 0.0 5295 -1 
7.13775696119e-15 -0.27632709638 -0.961063648156 -0.0 5293 -1 
4.79644874362e-15 0.459998161502 0.887919867677 0.0 5297 -1 
4.89818613367e-15 0.630512176002 0.776179358083 0.0 5303 -1 
4.79639831254e-15 -0.459998161502 -0.887919867677 -0.0 5302 -1 
6.85750178818e-15 0.776179358083 -0.630512176002 0.0 5308 -1 
4.89823763497e-15 -0.630512176002 0.776179358083 0.0 5310 -1 
6.85750178818e-15 0.630512176002 -0.776179358083 0.0 5309 -1 
7.36798531947e-15 0.961063648156 -0.27632709638 0.0 5317 -1 
7.67429781736e-15 0.887919867677 -0.459998161502 0.0 5319 -1 
4.89818613367e-15 -0.776179358083 0.630512176002 0.0 5320 -1 
4.79639831254e-15 -0.887919867677 0.459998161502 0.0 5318 -1 
5.06545964579e-15 0.27632709638 -0.961063648156 0.0 5386 -1 
4.77918675724e-15 -0.0913634707178 0.995817611924 0.0 5389 -1 
4.79644874362e-15 -0.887919867677 0.459998161502 0.0 5894 -1 
7.43449807416e-15 0.459998161502 -0.887919867677 0.0 5406 -1 
7.13775696119e-15 -0.27632709638 0.961063648156 0.0 5407 -1 
4.79644874362e-15 0.459998161502 -0.887919867677 0.0 5405 -1 
4.89823763497e-15 0.776179358083 -0.630512176002 0.0 5408 -1 
4.89823763497e-15 0.776179358083 -0.630512176002 0.0 5898 -1 
4.89823763497e-15 0.630512176002 -0.776179358083 0.0 5883 -1 
4.89818613367e-15 -0.630512176002 0.776179358083 0.0 5884 -1 
4.79639831254e-15 -0.459998161502 0.887919867677 0.0 5882 -1 
7.67429781736e-15 0.459998161502 -0.887919867677 0.0 5653 -1 
7.67429781736e-15 0.459998161502 -0.887919867677 0.0 5442 -1 
7.83715961543e-15 -0.630512176002 0.776179358083 0.0 5444 -1 
7.67424738629e-15 -0.459998161502 0.887919867677 0.0 5665 -1 
7.83715961543e-15 0.776179358083 -0.630512176002 0.0 5501 -1 
7.67429781736e-15 -0.887919867677 0.459998161502 0.0 5500 -1 
7.83715961543e-15 0.630512176002 -0.776179358083 0.0 5503 -1 
7.83710811413e-15 0.630512176002 -0.776179358083 0.0 6020 -1 
7.83715961543e-15 -0.776179358083 0.630512176002 0.0 5502 -1 
6.9515859031e-15 0.995817611924 -0.0913634707178 0.0 5589 -1 
4.34470692807e-15 0.995817611924 -0.0913634707178 0.0 5590 -1 
6.9515859031e-15 -0.995817611924 -0.0913634707178 -0.0 5586 -1 
4.77923243906e-15 -0.995817611924 -0.0913634707178 -0.0 5587 -1 
4.60500292921e-15 0.961063648156 -0.27632709638 0.0 5596 -1 
4.34475260989e-15 -0.995817611924 0.0913634707178 0.0 5595 -1 
7.36798531947e-15 -0.961063648156 0.27632709638 0.0 5600 -1 
7.67429781736e-15 0.887919867677 -0.459998161502 0.0 5603 -1 
4.89823763497e-15 -0.630512176002 0.776179358083 0.0 6017 -1 
5.06545964579e-15 -0.961063648156 -0.27632709638 -0.0 5621 -1 
4.77918675724e-15 0.995817611924 0.0913634707178 0.0 5620 -1 
7.43449807416e-15 0.887919867677 0.459998161502 0.0 5625 -1 
7.13775696119e-15 0.961063648156 0.27632709638 0.0 5626 -1 
4.79644874362e-15 -0.887919867677 -0.459998161502 -0.0 5624 -1 
4.89818613367e-15 -0.776179358083 -0.630512176002 -0.0 5640 -1 
4.79639831254e-15 0.887919867677 0.459998161502 0.0 5639 -1 
6.9515859031e-15 -0.0913634707178 -0.995817611924 -0.0 5706 -1 
6.9515859031e-15 -0.0913634707178 0.995817611924 0.0 5709 -1 
7.36798531947e-15 -0.27632709638 0.961063648156 0.0 5711 -1 
6.9515859031e-15 0.0913634707178 -0.995817611924 0.0 5712 -1 
7.67429781736e-15 -0.459998161502 0.887919867677 0.0 5717 -1 
7.36798531947e-15 0.27632709638 -0.961063648156 0.0 5718 -1 
6.9515859031e-15 0.0913634707178 0.995817611924 0.0 5729 -1 
7.36798531947e-15 -0.27632709638 -0.961063648156 -0.0 5727 -1 
7.36798531947e-15 0.27632709638 0.961063648156 0.0 5731 -1 
7.67429781736e-15 -0.459998161502 -0.887919867677 -0.0 5733 -1 
4.89823763497e-15 -0.776179358083 -0.630512176002 -0.0 5744 -1 
4.79644874362e-15 0.459998161502 0.887919867677 0.0 5746 -1 
4.89823763497e-15 -0.630512176002 -0.776179358083 -0.0 5751 -1 
4.89823763497e-15 -0.630512176002 -0.776179358083 -0.0 5747 -1 
6.9515859031e-15 0.995817611924 0.0913634707178 0.0 5758 -1 
6.9515859031e-15 -0.995817611924 0.0913634707178 0.0 5755 -1 
7.36798531947e-15 -0.961063648156 0.27632709638 0.0 5762 -1 
6.9515859031e-15 0.995817611924 -0.0913634707178 0.0 5766 -1 
6.44697505e-15 0.961063648156 -0.27632709638 0.0 5769 -1 
6.71499798242e-15 -0.887919867677 0.459998161502 0.0 5772 -1 
6.71499798242e-15 -0.887919867677 0.459998161502 0.0 5767 -1 
7.36798531947e-15 0.961063648156 0.27632709638 0.0 5781 -1 
6.9515859031e-15 -0.995817611924 -0.0913634707178 -0.0 5780 -1 
6.85750178818e-15 0.776179358083 0.630512176002 0.0 5785 -1 
4.89818613367e-15 0.776179358083 0.630512176002 0.0 5784 -1 
6.44697505e-15 -0.961063648156 -0.27632709638 -0.0 5788 -1 
6.71499798242e-15 0.887919867677 0.459998161502 0.0 5787 -1 
6.71499798242e-15 0.887919867677 0.459998161502 0.0 5789 -1 
4.89823763497e-15 -0.776179358083 -0.630512176002 0.0 6302 -1 
4.89823763497e-15 -0.776179358083 -0.630512176002 -0.0 6305 -1 
6.9515859031e-15 0.0913634707178 -0.995817611924 0.0 5808 -1 
6.9515859031e-15 0.0913634707178 0.995817611924 0.0 5804 -1 
4.89823763497e-15 -0.630512176002 -0.776179358083 -0.0 5851 -1 
4.89823763497e-15 0.776179358083 0.630512176002 0.0 5850 -1 
6.9515859031e-15 -0.0913634707178 -0.995817611924 -0.0 5870 -1 
7.36798531947e-15 0.27632709638 0.961063648156 0.0 5872 -1 
7.67429781736e-15 0.459998161502 0.887919867677 0.0 5875 -1 
7.36798531947e-15 -0.27632709638 -0.961063648156 -0.0 5878 -1 
4.79644874362e-15 -0.459998161502 -0.887919867677 -0.0 5881 -1 
4.89823763497e-15 0.630512176002 0.776179358083 0.0 5880 -1 
7.36798531947e-15 0.27632709638 -0.961063648156 0.0 5943 -1 
6.9515859031e-15 -0.0913634707178 0.995817611924 0.0 5944 -1 
6.85750178818e-15 0.776179358083 -0.630512176002 0.0 5971 -1 
4.89823763497e-15 -0.776179358083 0.630512176002 0.0 5969 -1 
7.67429781736e-15 0.459998161502 -0.887919867677 0.0 5976 -1 
7.36798531947e-15 -0.27632709638 0.961063648156 0.0 5975 -1 
4.89823763497e-15 -0.630512176002 0.776179358083 0.0 5980 -1 
4.89823763497e-15 0.630512176002 -0.776179358083 0.0 5977 -1 
4.79644874362e-15 -0.459998161502 0.887919867677 0.0 5978 -1 
4.89818613367e-15 -0.776179358083 0.630512176002 0.0 5981 -1 
4.79644874362e-15 0.459998161502 -0.887919867677 0.0 6031 -1 
4.89823763497e-15 -0.630512176002 0.776179358083 0.0 6032 -1 
4.89823763497e-15 0.776179358083 -0.630512176002 0.0 6103 -1 
7.67424738629e-15 -0.887919867677 0.459998161502 0.0 6101 -1 
7.83710811413e-15 0.776179358083 -0.630512176002 0.0 6100 -1 
6.9515859031e-15 0.995817611924 -0.0913634707178 0.0 6170 -1 
6.9515859031e-15 -0.995817611924 -0.0913634707178 -0.0 6171 -1 
6.9515859031e-15 -0.995817611924 0.0913634707178 0.0 6181 -1 
7.36798531947e-15 0.961063648156 -0.27632709638 0.0 6179 -1 
7.36798531947e-15 -0.961063648156 0.27632709638 0.0 6183 -1 
7.67429781736e-15 0.887919867677 -0.459998161502 0.0 6184 -1 
4.89823763497e-15 0.630512176002 -0.776179358083 0.0 6189 -1 
4.79644874362e-15 -0.887919867677 0.459998161502 0.0 6707 -1 
4.89823763497e-15 0.776179358083 -0.630512176002 0.0 6190 -1 
4.89823763497e-15 -0.776179358083 0.630512176002 0.0 6191 -1 
7.36798531947e-15 -0.961063648156 -0.27632709638 -0.0 6221 -1 
6.9515859031e-15 0.995817611924 0.0913634707178 0.0 6222 -1 
7.67429781736e-15 -0.887919867677 -0.459998161502 -0.0 6234 -1 
7.36798531947e-15 0.961063648156 0.27632709638 0.0 6235 -1 
4.89823763497e-15 -0.776179358083 -0.630512176002 -0.0 6243 -1 
4.79644874362e-15 0.887919867677 0.459998161502 0.0 6241 -1 
4.89823763497e-15 0.776179358083 0.630512176002 0.0 6249 -1 
4.89823763497e-15 -0.630512176002 -0.776179358083 -0.0 6471 -1 
6.9515859031e-15 -0.0913634707178 -0.995817611924 -0.0 6287 -1 
6.9515859031e-15 -0.0913634707178 0.995817611924 0.0 6288 -1 
7.36798531947e-15 -0.27632709638 0.961063648156 0.0 6292 -1 
6.9515859031e-15 0.0913634707178 -0.995817611924 0.0 6293 -1 
6.85750178818e-15 -0.630512176002 0.776179358083 0.0 6635 -1 
4.89818613367e-15 -0.630512176002 0.776179358083 0.0 6628 -1 
6.44697505e-15 0.27632709638 -0.961063648156 0.0 6300 -1 
6.71499798242e-15 -0.459998161502 0.887919867677 0.0 6298 -1 
6.71499798242e-15 -0.459998161502 0.887919867677 0.0 6297 -1 
6.9515859031e-15 0.0913634707178 0.995817611924 0.0 6328 -1 
7.36798531947e-15 -0.27632709638 -0.961063648156 -0.0 6327 -1 
6.44697505e-15 0.27632709638 0.961063648156 0.0 6332 -1 
6.71499798242e-15 -0.459998161502 -0.887919867677 -0.0 6333 -1 
6.85750178818e-15 0.630512176002 0.776179358083 0.0 6342 -1 
4.89818613367e-15 -0.630512176002 -0.776179358083 -0.0 6341 -1 
6.71499798242e-15 0.459998161502 0.887919867677 0.0 6339 -1 
4.89823763497e-15 0.630512176002 0.776179358083 0.0 6344 -1 
4.89823763497e-15 -0.630512176002 -0.776179358083 -0.0 6345 -1 
4.89823763497e-15 -0.776179358083 0.630512176002 0.0 6357 -1 
4.89823763497e-15 -0.776179358083 0.630512176002 0.0 6358 -1 
6.9515859031e-15 0.995817611924 0.0913634707178 0.0 6367 -1 
6.9515859031e-15 -0.995817611924 0.0913634707178 0.0 6368 -1 
4.79644874362e-15 -0.887919867677 0.459998161502 0.0 6373 -1 
6.71499798242e-15 0.887919867677 -0.459998161502 0.0 6372 -1 
6.44697505e-15 -0.961063648156 0.27632709638 0.0 6377 -1 
6.90748018474e-15 -0.961063648156 0.27632709638 0.0 6380 -1 
6.51710607393e-15 0.995817611924 -0.0913634707178 0.0 6379 -1 
6.90748018474e-15 0.961063648156 0.27632709638 0.0 6386 -1 
6.51710607393e-15 -0.995817611924 -0.0913634707178 -0.0 6390 -1 
4.79644874362e-15 0.887919867677 0.459998161502 0.0 6394 -1 
6.44697505e-15 -0.961063648156 -0.27632709638 -0.0 6392 -1 
6.71499798242e-15 -0.887919867677 -0.459998161502 0.0 6393 -1 
4.79644874362e-15 -0.887919867677 -0.459998161502 -0.0 6415 -1 
4.89823763497e-15 -0.776179358083 -0.630512176002 -0.0 6417 -1 
4.89823763497e-15 0.630512176002 0.776179358083 0.0 6418 -1 
4.89823763497e-15 0.776179358083 0.630512176002 0.0 6419 -1 
6.9515859031e-15 0.0913634707178 -0.995817611924 0.0 6436 -1 
6.9515859031e-15 0.0913634707178 0.995817611924 0.0 6434 -1 
7.36798531947e-15 0.27632709638 0.961063648156 0.0 6494 -1 
6.9515859031e-15 -0.0913634707178 -0.995817611924 -0.0 6498 -1 
6.85750178818e-15 0.630512176002 0.776179358083 0.0 6499 -1 
6.44697505e-15 -0.27632709638 -0.961063648156 -0.0 6503 -1 
6.71499798242e-15 0.459998161502 0.887919867677 0.0 6504 -1 
6.71499798242e-15 0.459998161502 0.887919867677 0.0 6501 -1 
7.36798531947e-15 0.27632709638 -0.961063648156 0.0 6534 -1 
6.9515859031e-15 -0.0913634707178 0.995817611924 0.0 6532 -1 
6.85750178818e-15 -0.630512176002 0.776179358083 0.0 6550 -1 
4.89818613367e-15 0.630512176002 -0.776179358083 0.0 6552 -1 
6.44697505e-15 -0.27632709638 0.961063648156 0.0 6560 -1 
6.71499798242e-15 0.459998161502 -0.887919867677 0.0 6558 -1 
6.71499798242e-15 0.459998161502 -0.887919867677 0.0 6557 -1 
4.89823763497e-15 0.630512176002 -0.776179358083 0.0 6564 -1 
4.89823763497e-15 -0.630512176002 0.776179358083 0.0 6562 -1 
4.89823763497e-15 0.776179358083 -0.630512176002 0.0 6574 -1 
4.89823763497e-15 -0.630512176002 0.776179358083 0.0 6572 -1 
4.89823763497e-15 0.630512176002 -0.776179358083 0.0 6663 -1 
4.89823763497e-15 0.630512176002 -0.776179358083 0.0 6662 -1 
6.9515859031e-15 0.995817611924 -0.0913634707178 0.0 6748 -1 
6.9515859031e-15 -0.995817611924 -0.0913634707178 -0.0 6747 -1 
6.9515859031e-15 -0.995817611924 0.0913634707178 0.0 6756 -1 
7.36798531947e-15 0.961063648156 -0.27632709638 0.0 6755 -1 
6.44697505e-15 -0.961063648156 0.27632709638 0.0 6762 -1 
6.71499798242e-15 0.887919867677 -0.459998161502 0.0 6763 -1 
6.85750178818e-15 -0.776179358083 0.630512176002 0.0 6767 -1 
4.89818613367e-15 0.776179358083 -0.630512176002 0.0 6765 -1 
6.71499798242e-15 -0.887919867677 0.459998161502 0.0 6764 -1 
4.89823763497e-15 -0.776179358083 0.630512176002 0.0 6771 -1 
4.89823763497e-15 0.776179358083 -0.630512176002 0.0 6772 -1 
7.36798531947e-15 -0.961063648156 -0.27632709638 -0.0 6793 -1 
6.9515859031e-15 0.995817611924 0.0913634707178 0.0 6795 -1 
4.89818613367e-15 -0.630512176002 -0.776179358083 -0.0 6798 -1 
6.44697505e-15 0.961063648156 0.27632709638 0.0 6814 -1 
6.71499798242e-15 -0.887919867677 -0.459998161502 -0.0 6813 -1 
6.85750178818e-15 -0.776179358083 -0.630512176002 -0.0 6818 -1 
6.71499798242e-15 0.887919867677 0.459998161502 0.0 6819 -1 
4.89818613367e-15 -0.776179358083 -0.630512176002 -0.0 6822 -1 
4.89823763497e-15 -0.776179358083 -0.630512176002 -0.0 7347 -1 
4.89823763497e-15 0.776179358083 0.630512176002 0.0 6823 -1 
4.89823763497e-15 -0.776179358083 0.630512176002 0.0 7232 -1 
4.89823763497e-15 -0.630512176002 0.776179358083 0.0 7236 -1 
6.9515859031e-15 -0.0913634707178 -0.995817611924 -0.0 6847 -1 
6.9515859031e-15 -0.0913634707178 0.995817611924 0.0 6846 -1 
6.90748018474e-15 -0.27632709638 0.961063648156 0.0 6858 -1 
6.51710607393e-15 0.0913634707178 -0.995817611924 0.0 6857 -1 
4.79644874362e-15 -0.459998161502 0.887919867677 0.0 6860 -1 
6.44697505e-15 0.27632709638 -0.961063648156 0.0 6859 -1 
6.71499798242e-15 0.459998161502 -0.887919867677 0.0 6862 -1 
4.89823763497e-15 -0.630512176002 -0.776179358083 -0.0 6867 -1 
6.90748018474e-15 -0.27632709638 -0.961063648156 -0.0 6885 -1 
6.51710607393e-15 0.0913634707178 0.995817611924 0.0 6883 -1 
6.71499798242e-15 -0.459998161502 -0.887919867677 -0.0 6894 -1 
4.79644874362e-15 -0.459998161502 -0.887919867677 -0.0 6893 -1 
4.79644874362e-15 -0.459998161502 -0.887919867677 -0.0 6891 -1 
6.44697505e-15 0.27632709638 0.961063648156 0.0 6892 -1 
6.85750178818e-15 -0.776179358083 -0.630512176002 -0.0 6951 -1 
4.89818613367e-15 0.776179358083 0.630512176002 0.0 6977 -1 
4.89818613367e-15 0.630512176002 0.776179358083 0.0 6967 -1 
4.89823763497e-15 0.776179358083 0.630512176002 0.0 7176 -1 
6.85750178818e-15 -0.630512176002 -0.776179358083 -0.0 6966 -1 
4.89823763497e-15 -0.630512176002 -0.776179358083 -0.0 7424 -1 
4.89823763497e-15 -0.776179358083 0.630512176002 0.0 6915 -1 
4.79644874362e-15 0.887919867677 -0.459998161502 0.0 6913 -1 
6.71499798242e-15 -0.887919867677 0.459998161502 0.0 6916 -1 
6.9515859031e-15 0.995817611924 0.0913634707178 0.0 6930 -1 
6.9515859031e-15 -0.995817611924 0.0913634707178 0.0 6929 -1 
6.44697505e-15 -0.961063648156 0.27632709638 0.0 6934 -1 
6.44697505e-15 0.961063648156 -0.27632709638 0.0 6933 -1 
6.08262624476e-15 0.995817611924 -0.0913634707178 0.0 6936 -1 
6.44697505e-15 0.961063648156 0.27632709638 0.0 6939 -1 
6.08262624476e-15 -0.995817611924 -0.0913634707178 -0.0 6941 -1 
6.71499798242e-15 0.887919867677 0.459998161502 0.0 6943 -1 
6.44697505e-15 -0.961063648156 -0.27632709638 -0.0 6944 -1 
6.71499798242e-15 0.887919867677 0.459998161502 0.0 6950 -1 
6.71499798242e-15 -0.887919867677 -0.459998161502 0.0 6953 -1 
6.9515859031e-15 0.0913634707178 -0.995817611924 0.0 6992 -1 
6.9515859031e-15 0.0913634707178 0.995817611924 0.0 6994 -1 
4.89823763497e-15 0.630512176002 0.776179358083 0.0 7029 -1 
4.89823763497e-15 0.630512176002 0.776179358083 0.0 7028 -1 
6.90748018474e-15 0.27632709638 0.961063648156 0.0 7047 -1 
6.51710607393e-15 -0.0913634707178 -0.995817611924 -0.0 7044 -1 
4.79644874362e-15 0.459998161502 0.887919867677 0.0 7051 -1 
6.71499798242e-15 -0.459998161502 -0.887919867677 0.0 7050 -1 
6.44697505e-15 -0.27632709638 -0.961063648156 -0.0 7049 -1 
6.90748018474e-15 0.27632709638 -0.961063648156 0.0 7079 -1 
6.51710607393e-15 -0.0913634707178 0.995817611924 0.0 7077 -1 
4.79644874362e-15 0.459998161502 -0.887919867677 0.0 7093 -1 
6.44697505e-15 -0.27632709638 0.961063648156 0.0 7094 -1 
6.71499798242e-15 -0.459998161502 0.887919867677 0.0 7095 -1 
4.79644874362e-15 -0.459998161502 0.887919867677 0.0 7100 -1 
4.89823763497e-15 0.630512176002 -0.776179358083 0.0 7099 -1 
4.89818613367e-15 0.776179358083 -0.630512176002 0.0 7118 -1 
4.89818613367e-15 -0.630512176002 0.776179358083 0.0 7119 -1 
6.85750178818e-15 -0.776179358083 0.630512176002 0.0 7448 -1 
6.71499798242e-15 0.887919867677 -0.459998161502 0.0 7446 -1 
4.79644874362e-15 0.459998161502 -0.887919867677 0.0 7150 -1 
4.89823763497e-15 -0.630512176002 0.776179358083 0.0 7149 -1 
4.89823763497e-15 0.776179358083 0.630512176002 0.0 7183 -1 
4.79644874362e-15 -0.887919867677 -0.459998161502 -0.0 7184 -1 
6.9515859031e-15 0.995817611924 -0.0913634707178 0.0 7305 -1 
6.9515859031e-15 -0.995817611924 -0.0913634707178 -0.0 7304 -1 
6.90748018474e-15 0.961063648156 -0.27632709638 0.0 7309 -1 
6.51710607393e-15 -0.995817611924 0.0913634707178 0.0 7310 -1 
6.71499798242e-15 0.887919867677 -0.459998161502 0.0 7321 -1 
4.79644874362e-15 0.887919867677 -0.459998161502 0.0 7317 -1 
6.44697505e-15 -0.961063648156 0.27632709638 0.0 7318 -1 
4.79644874362e-15 -0.887919867677 0.459998161502 0.0 7325 -1 
4.89823763497e-15 0.776179358083 -0.630512176002 0.0 7324 -1 
6.90748018474e-15 -0.961063648156 -0.27632709638 -0.0 7341 -1 
6.51710607393e-15 0.995817611924 0.0913634707178 0.0 7343 -1 
4.89823763497e-15 -0.630512176002 -0.776179358083 -0.0 7357 -1 
4.89823763497e-15 0.776179358083 0.630512176002 0.0 7359 -1 
4.79644874362e-15 -0.887919867677 -0.459998161502 -0.0 7367 -1 
6.44697505e-15 0.961063648156 0.27632709638 0.0 7366 -1 
6.71499798242e-15 -0.887919867677 -0.459998161502 -0.0 7368 -1 
4.79644874362e-15 0.887919867677 0.459998161502 0.0 7373 -1 
4.89823763497e-15 -0.776179358083 -0.630512176002 -0.0 7372 -1 
4.89818613367e-15 0.630512176002 -0.776179358083 0.0 7379 -1 
4.89818613367e-15 -0.776179358083 0.630512176002 0.0 7380 -1 
6.9515859031e-15 -0.0913634707178 -0.995817611924 -0.0 7389 -1 
6.9515859031e-15 -0.0913634707178 0.995817611924 0.0 7390 -1 
6.44697505e-15 -0.27632709638 0.961063648156 0.0 7407 -1 
6.08262624476e-15 0.0913634707178 -0.995817611924 0.0 7405 -1 
6.71499798242e-15 -0.459998161502 0.887919867677 0.0 7410 -1 
6.44697505e-15 0.27632709638 -0.961063648156 0.0 7411 -1 
6.71499798242e-15 0.459998161502 0.887919867677 0.0 7413 -1 
6.71499798242e-15 -0.459998161502 -0.887919867677 -0.0 7414 -1 
6.08262624476e-15 0.0913634707178 0.995817611924 0.0 7423 -1 
6.44697505e-15 -0.27632709638 -0.961063648156 -0.0 7417 -1 
6.44697505e-15 -0.27632709638 -0.961063648156 -0.0 7420 -1 
4.89823763497e-15 -0.776179358083 -0.630512176002 -0.0 7428 -1 
4.89823763497e-15 -0.630512176002 -0.776179358083 -0.0 7431 -1 
4.89823763497e-15 0.630512176002 0.776179358083 0.0 7430 -1 
4.79644874362e-15 -0.459998161502 -0.887919867677 -0.0 7441 -1 
6.71499798242e-15 0.459998161502 0.887919867677 0.0 7444 -1 
6.71499798242e-15 -0.887919867677 0.459998161502 0.0 7460 -1 
6.44697505e-15 -0.961063648156 0.27632709638 0.0 7468 -1 
6.90748018474e-15 0.961063648156 -0.27632709638 0.0 7469 -1 
6.9515859031e-15 0.995817611924 0.0913634707178 0.0 7475 -1 
6.9515859031e-15 -0.995817611924 0.0913634707178 0.0 7474 -1 
6.51710607393e-15 -0.995817611924 0.0913634707178 0.0 7479 -1 
6.44697505e-15 0.961063648156 0.27632709638 0.0 7481 -1 
6.90748018474e-15 0.961063648156 0.27632709638 0.0 7480 -1 
6.51710607393e-15 -0.995817611924 -0.0913634707178 -0.0 7482 -1 
4.60500292921e-15 -0.961063648156 -0.27632709638 0.0 7493 -1 
4.79644874362e-15 0.887919867677 0.459998161502 0.0 7495 -1 
4.60500292921e-15 -0.961063648156 -0.27632709638 -0.0 7496 -1 
5.87784396092e-15 0.776179358083 0.630512176002 0.0 7738 -1 
5.75569814748e-15 -0.887919867677 -0.459998161502 -0.0 7525 -1 
6.9515859031e-15 0.0913634707178 -0.995817611924 0.0 7529 -1 
6.9515859031e-15 0.0913634707178 0.995817611924 0.0 7530 -1 
4.89823763497e-15 0.630512176002 0.776179358083 0.0 7582 -1 
4.79644874362e-15 -0.459998161502 -0.887919867677 -0.0 7580 -1 
6.44697505e-15 0.27632709638 0.961063648156 0.0 7586 -1 
6.08262624476e-15 -0.0913634707178 -0.995817611924 -0.0 7587 -1 
6.44697505e-15 -0.27632709638 -0.961063648156 -0.0 7596 -1 
6.71499798242e-15 0.459998161502 0.887919867677 0.0 7594 -1 
6.71499798242e-15 -0.459998161502 -0.887919867677 -0.0 8116 -1 
6.44697505e-15 0.27632709638 -0.961063648156 0.0 7612 -1 
6.08262624476e-15 -0.0913634707178 0.995817611924 0.0 7610 -1 
6.71499798242e-15 0.459998161502 -0.887919867677 0.0 7624 -1 
6.44697505e-15 -0.27632709638 0.961063648156 0.0 7625 -1 
6.85750178818e-15 0.630512176002 -0.776179358083 0.0 7627 -1 
6.71499798242e-15 -0.459998161502 0.887919867677 0.0 7628 -1 
4.89823763497e-15 0.776179358083 -0.630512176002 0.0 7657 -1 
4.89823763497e-15 -0.630512176002 0.776179358083 0.0 7658 -1 
4.89823763497e-15 -0.776179358083 0.630512176002 0.0 7662 -1 
4.79644874362e-15 0.887919867677 -0.459998161502 0.0 7660 -1 
6.85750178818e-15 -0.630512176002 0.776179358083 0.0 7702 -1 
6.71499798242e-15 0.459998161502 -0.887919867677 0.0 7703 -1 
6.71499798242e-15 -0.459998161502 0.887919867677 0.0 7719 -1 
4.79644874362e-15 0.459998161502 -0.887919867677 0.0 8235 -1 
6.85750178818e-15 0.776179358083 -0.630512176002 0.0 7805 -1 
6.9515859031e-15 0.995817611924 -0.0913634707178 0.0 7839 -1 
6.9515859031e-15 -0.995817611924 -0.0913634707178 -0.0 7838 -1 
6.08262624476e-15 -0.995817611924 0.0913634707178 0.0 7847 -1 
6.44697505e-15 0.961063648156 -0.27632709638 0.0 7846 -1 
6.71499798242e-15 0.887919867677 -0.459998161502 0.0 7853 -1 
6.44697505e-15 -0.961063648156 0.27632709638 0.0 7851 -1 
6.71499798242e-15 0.887919867677 -0.459998161502 0.0 7854 -1 
6.44697505e-15 -0.961063648156 -0.27632709638 -0.0 7872 -1 
6.08262624476e-15 0.995817611924 0.0913634707178 0.0 7871 -1 
4.89818613367e-15 -0.630512176002 -0.776179358083 -0.0 7894 -1 
6.85750178818e-15 -0.630512176002 -0.776179358083 -0.0 7895 -1 
4.89818613367e-15 0.776179358083 0.630512176002 0.0 7897 -1 
6.71499798242e-15 -0.887919867677 -0.459998161502 -0.0 7906 -1 
6.44697505e-15 0.961063648156 0.27632709638 0.0 7904 -1 
6.85750178818e-15 -0.776179358083 -0.630512176002 -0.0 7908 -1 
6.71499798242e-15 0.887919867677 0.459998161502 0.0 7909 -1 
4.89823763497e-15 0.630512176002 -0.776179358083 0.0 7915 -1 
4.89823763497e-15 0.630512176002 -0.776179358083 0.0 8243 -1 
4.89823763497e-15 -0.776179358083 0.630512176002 0.0 7916 -1 
4.89823763497e-15 0.630512176002 0.776179358083 0.0 8099 -1 
4.89823763497e-15 0.776179358083 0.630512176002 0.0 8387 -1 
6.9515859031e-15 -0.0913634707178 -0.995817611924 -0.0 7923 -1 
6.9515859031e-15 -0.0913634707178 0.995817611924 0.0 7925 -1 
6.44697505e-15 -0.27632709638 0.961063648156 0.0 7929 -1 
6.90748018474e-15 -0.27632709638 0.961063648156 0.0 7930 -1 
6.51710607393e-15 0.0913634707178 -0.995817611924 0.0 7931 -1 
6.44697505e-15 -0.27632709638 -0.961063648156 -0.0 7934 -1 
6.51710607393e-15 0.0913634707178 0.995817611924 0.0 7936 -1 
6.90748018474e-15 0.27632709638 0.961063648156 0.0 7933 -1 
4.89823763497e-15 -0.776179358083 -0.630512176002 -0.0 7937 -1 
5.87784396092e-15 0.630512176002 0.776179358083 0.0 7947 -1 
4.89823763497e-15 -0.630512176002 -0.776179358083 -0.0 7946 -1 
4.79644874362e-15 0.459998161502 0.887919867677 0.0 7950 -1 
5.75569814748e-15 -0.459998161502 -0.887919867677 -0.0 7948 -1 
4.60500292921e-15 0.27632709638 0.961063648156 0.0 7952 -1 
4.60500292921e-15 -0.27632709638 -0.961063648156 -0.0 7951 -1 
4.60500292921e-15 0.27632709638 -0.961063648156 0.0 7966 -1 
7.67429781736e-15 -0.887919867677 0.459998161502 0.0 7978 -1 
7.36798531947e-15 0.961063648156 -0.27632709638 0.0 7995 -1 
7.36798531947e-15 -0.961063648156 0.27632709638 0.0 7992 -1 
6.9515859031e-15 0.995817611924 0.0913634707178 0.0 8003 -1 
4.34475260989e-15 0.995817611924 0.0913634707178 0.0 8000 -1 
6.9515859031e-15 0.995817611924 -0.0913634707178 0.0 8001 -1 
6.9515859031e-15 -0.995817611924 0.0913634707178 0.0 8004 -1 
4.89823763497e-15 0.776179358083 0.630512176002 0.0 8051 -1 
4.34475260989e-15 -0.995817611924 -0.0913634707178 -0.0 8010 -1 
4.60500292921e-15 0.961063648156 0.27632709638 0.0 8008 -1 
4.79644874362e-15 0.887919867677 0.459998161502 0.0 8049 -1 
6.44697505e-15 -0.961063648156 -0.27632709638 -0.0 8015 -1 
6.71499798242e-15 0.887919867677 0.459998161502 0.0 8016 -1 
4.89823763497e-15 -0.630512176002 0.776179358083 0.0 8234 -1 
6.9515859031e-15 0.0913634707178 -0.995817611924 0.0 8080 -1 
6.9515859031e-15 0.0913634707178 0.995817611924 0.0 8079 -1 
4.89823763497e-15 0.630512176002 0.776179358083 0.0 8119 -1 
6.51710607393e-15 -0.0913634707178 -0.995817611924 -0.0 8124 -1 
6.90748018474e-15 0.27632709638 0.961063648156 0.0 8123 -1 
4.79644874362e-15 0.459998161502 0.887919867677 0.0 8127 -1 
6.44697505e-15 -0.27632709638 -0.961063648156 -0.0 8128 -1 
6.71499798242e-15 0.459998161502 0.887919867677 0.0 8126 -1 
6.90748018474e-15 0.27632709638 -0.961063648156 0.0 8144 -1 
6.51710607393e-15 -0.0913634707178 0.995817611924 0.0 8147 -1 
6.44697505e-15 -0.27632709638 0.961063648156 0.0 8164 -1 
6.71499798242e-15 0.459998161502 -0.887919867677 0.0 8163 -1 
4.79644874362e-15 -0.459998161502 0.887919867677 0.0 8169 -1 
4.89823763497e-15 0.630512176002 -0.776179358083 0.0 8168 -1 
4.89823763497e-15 -0.630512176002 0.776179358083 0.0 8198 -1 
4.89823763497e-15 0.776179358083 -0.630512176002 0.0 8202 -1 
7.67429781736e-15 0.887919867677 -0.459998161502 0.0 8203 -1 
7.83715961543e-15 -0.776179358083 0.630512176002 0.0 8204 -1 
4.79644874362e-15 -0.459998161502 0.887919867677 0.0 8256 -1 
4.60500292921e-15 0.27632709638 -0.961063648156 0.0 8258 -1 
5.87784396092e-15 -0.630512176002 0.776179358083 0.0 8271 -1 
5.75569814748e-15 0.459998161502 -0.887919867677 0.0 8272 -1 
4.89823763497e-15 0.776179358083 -0.630512176002 0.0 8320 -1 
4.89823763497e-15 0.776179358083 -0.630512176002 0.0 8321 -1 
4.79644874362e-15 0.887919867677 -0.459998161502 0.0 8325 -1 
6.71499798242e-15 -0.887919867677 0.459998161502 0.0 8326 -1 
6.9515859031e-15 0.995817611924 -0.0913634707178 0.0 8350 -1 
6.9515859031e-15 -0.995817611924 -0.0913634707178 -0.0 8351 -1 
6.44697505e-15 0.961063648156 -0.27632709638 0.0 8357 -1 
6.51710607393e-15 -0.995817611924 0.0913634707178 0.0 8356 -1 
6.90748018474e-15 0.961063648156 -0.27632709638 0.0 8358 -1 
6.90748018474e-15 -0.961063648156 -0.27632709638 -0.0 8370 -1 
6.51710607393e-15 0.995817611924 0.0913634707178 0.0 8371 -1 
6.44697505e-15 0.961063648156 0.27632709638 0.0 8398 -1 
6.71499798242e-15 -0.887919867677 -0.459998161502 -0.0 8399 -1 
4.79644874362e-15 0.887919867677 0.459998161502 0.0 8400 -1 
4.89823763497e-15 -0.776179358083 -0.630512176002 -0.0 8401 -1 
4.60500292921e-15 -0.961063648156 0.27632709638 0.0 8410 -1 
4.79644874362e-15 -0.887919867677 0.459998161502 0.0 8841 -1 
4.60500292921e-15 -0.961063648156 0.27632709638 0.0 8846 -1 
4.89823763497e-15 0.630512176002 -0.776179358083 0.0 8413 -1 
4.89823763497e-15 0.776179358083 0.630512176002 0.0 8424 -1 
4.89823763497e-15 -0.630512176002 -0.776179358083 -0.0 8419 -1 
6.9515859031e-15 -0.0913634707178 -0.995817611924 -0.0 8441 -1 
4.34475260989e-15 -0.0913634707178 -0.995817611924 -0.0 8443 -1 
6.9515859031e-15 -0.0913634707178 0.995817611924 0.0 8442 -1 
4.34475260989e-15 -0.0913634707178 0.995817611924 0.0 8439 -1 
4.89818613367e-15 -0.776179358083 -0.630512176002 -0.0 8444 -1 
4.89818613367e-15 -0.630512176002 -0.776179358083 -0.0 8447 -1 
4.89823763497e-15 0.630512176002 0.776179358083 0.0 8446 -1 
4.79644874362e-15 -0.459998161502 -0.887919867677 -0.0 8455 -1 
6.71499798242e-15 0.459998161502 0.887919867677 0.0 8453 -1 
4.34475260989e-15 0.0913634707178 0.995817611924 0.0 8458 -1 
6.44697505e-15 -0.27632709638 -0.961063648156 -0.0 8459 -1 
4.60500292921e-15 0.27632709638 0.961063648156 0.0 8457 -1 
4.34475260989e-15 0.0913634707178 -0.995817611924 0.0 8471 -1 
4.60500292921e-15 -0.27632709638 0.961063648156 0.0 8472 -1 
7.67429781736e-15 -0.887919867677 0.459998161502 0.0 8503 -1 
7.36798531947e-15 -0.961063648156 0.27632709638 0.0 8506 -1 
7.36798531947e-15 0.961063648156 -0.27632709638 0.0 8510 -1 
6.9515859031e-15 0.995817611924 0.0913634707178 0.0 8519 -1 
6.9515859031e-15 0.995817611924 -0.0913634707178 0.0 8516 -1 
6.9515859031e-15 -0.995817611924 0.0913634707178 0.0 8520 -1 
6.85750178818e-15 0.776179358083 0.630512176002 0.0 8526 -1 
6.71499798242e-15 -0.887919867677 -0.459998161502 0.0 8530 -1 
6.71499798242e-15 0.887919867677 0.459998161502 0.0 8531 -1 
6.44697505e-15 0.961063648156 0.27632709638 0.0 8537 -1 
7.36793690131e-15 0.961063648156 0.27632709638 0.0 8536 -1 
6.95154022127e-15 -0.995817611924 -0.0913634707178 -0.0 8538 -1 
5.87784396092e-15 -0.776179358083 0.630512176002 0.0 8553 -1 
4.89823763497e-15 0.776179358083 -0.630512176002 0.0 8551 -1 
5.75569814748e-15 -0.887919867677 0.459998161502 0.0 8839 -1 
6.9515859031e-15 0.0913634707178 -0.995817611924 0.0 8634 -1 
6.9515859031e-15 0.0913634707178 0.995817611924 0.0 8630 -1 
7.83715961543e-15 0.630512176002 0.776179358083 0.0 8660 -1 
7.67429781736e-15 -0.459998161502 -0.887919867677 0.0 8661 -1 
7.67429781736e-15 0.459998161502 0.887919867677 0.0 8662 -1 
7.36798531947e-15 0.27632709638 0.961063648156 0.0 8664 -1 
7.36798531947e-15 0.27632709638 0.961063648156 0.0 8668 -1 
6.9515859031e-15 -0.0913634707178 -0.995817611924 -0.0 8666 -1 
7.36798531947e-15 0.27632709638 -0.961063648156 0.0 8685 -1 
6.9515859031e-15 -0.0913634707178 0.995817611924 0.0 8684 -1 
7.36798531947e-15 -0.27632709638 0.961063648156 0.0 8688 -1 
7.67429781736e-15 0.459998161502 -0.887919867677 0.0 8691 -1 
7.67429781736e-15 -0.459998161502 0.887919867677 0.0 8693 -1 
7.83715961543e-15 0.630512176002 -0.776179358083 0.0 8694 -1 
7.83715961543e-15 -0.630512176002 0.776179358083 0.0 8715 -1 
7.83715961543e-15 0.776179358083 -0.630512176002 0.0 8717 -1 
7.67424738629e-15 0.887919867677 -0.459998161502 0.0 8725 -1 
7.83710811413e-15 -0.776179358083 0.630512176002 0.0 8724 -1 
7.83710811413e-15 0.630512176002 -0.776179358083 0.0 8727 -1 
6.44697505e-15 0.27632709638 -0.961063648156 0.0 8748 -1 
6.71499798242e-15 -0.459998161502 0.887919867677 0.0 8761 -1 
4.89823763497e-15 -0.630512176002 0.776179358083 0.0 8787 -1 
4.79644874362e-15 0.459998161502 -0.887919867677 0.0 8785 -1 
4.89823763497e-15 -0.776179358083 -0.630512176002 -0.0 8805 -1 
4.89823763497e-15 0.776179358083 0.630512176002 0.0 8809 -1 
4.89823763497e-15 -0.776179358083 -0.630512176002 -0.0 8810 -1 
6.9515859031e-15 0.995817611924 -0.0913634707178 0.0 8864 -1 
4.34475260989e-15 0.995817611924 -0.0913634707178 0.0 8865 -1 
6.9515859031e-15 -0.995817611924 -0.0913634707178 -0.0 8863 -1 
7.36798531947e-15 -0.961063648156 -0.27632709638 -0.0 8877 -1 
6.9515859031e-15 0.995817611924 0.0913634707178 0.0 8875 -1 
7.36798531947e-15 0.961063648156 0.27632709638 0.0 8898 -1 
7.67429781736e-15 -0.887919867677 -0.459998161502 -0.0 8895 -1 
7.67429781736e-15 0.887919867677 0.459998161502 0.0 8903 -1 
7.83715961543e-15 -0.776179358083 -0.630512176002 -0.0 8900 -1 
4.34475260989e-15 -0.995817611924 0.0913634707178 0.0 8912 -1 
4.60500292921e-15 0.961063648156 -0.27632709638 0.0 8911 -1 
4.89818613367e-15 0.630512176002 -0.776179358083 0.0 8916 -1 
6.44697505e-15 -0.961063648156 0.27632709638 0.0 8918 -1 
6.71499798242e-15 0.887919867677 -0.459998161502 0.0 8917 -1 
4.79644874362e-15 -0.887919867677 0.459998161502 0.0 9075 -1 
4.89818613367e-15 0.776179358083 -0.630512176002 0.0 8922 -1 
4.89823763497e-15 -0.776179358083 0.630512176002 0.0 8920 -1 
7.83715961543e-15 0.776179358083 0.630512176002 0.0 8939 -1 
7.83715961543e-15 -0.630512176002 -0.776179358083 -0.0 8937 -1 
7.83710811413e-15 0.630512176002 0.776179358083 0.0 8941 -1 
7.83710811413e-15 -0.776179358083 -0.630512176002 -0.0 8943 -1 
6.9515859031e-15 -0.0913634707178 -0.995817611924 -0.0 8956 -1 
6.9515859031e-15 -0.0913634707178 0.995817611924 0.0 8955 -1 
6.85750178818e-15 0.630512176002 0.776179358083 0.0 8959 -1 
4.89823763497e-15 -0.630512176002 -0.776179358083 -0.0 8962 -1 
6.71499798242e-15 -0.459998161502 -0.887919867677 -0.0 8969 -1 
6.71499798242e-15 0.459998161502 0.887919867677 0.0 8970 -1 
7.36793690131e-15 0.27632709638 0.961063648156 0.0 8974 -1 
6.95154022127e-15 0.0913634707178 0.995817611924 0.0 8973 -1 
6.44697505e-15 -0.27632709638 -0.961063648156 -0.0 8977 -1 
7.36793690131e-15 -0.27632709638 0.961063648156 0.0 8979 -1 
6.95154022127e-15 0.0913634707178 -0.995817611924 0.0 8978 -1 
6.71499798242e-15 -0.887919867677 0.459998161502 0.0 8992 -1 
7.36798531947e-15 0.961063648156 -0.27632709638 0.0 9048 -1 
6.44697505e-15 -0.961063648156 0.27632709638 0.0 9044 -1 
6.9515859031e-15 0.995817611924 0.0913634707178 0.0 9053 -1 
6.9515859031e-15 0.995817611924 -0.0913634707178 0.0 9051 -1 
6.9515859031e-15 -0.995817611924 0.0913634707178 0.0 9050 -1 
4.79641344187e-15 0.887919867677 0.459998161502 0.0 9063 -1 
4.79644874362e-15 0.887919867677 0.459998161502 0.0 9061 -1 
6.71504841349e-15 -0.887919867677 -0.459998161502 0.0 9060 -1 
6.51715175575e-15 -0.995817611924 -0.0913634707178 -0.0 9065 -1 
6.9075286029e-15 -0.961063648156 -0.27632709638 0.0 9069 -1 
6.44702346816e-15 0.961063648156 0.27632709638 0.0 9067 -1 
4.60500292921e-15 0.961063648156 -0.27632709638 0.0 9071 -1 
6.9515859031e-15 0.0913634707178 -0.995817611924 0.0 9172 -1 
6.9515859031e-15 0.0913634707178 0.995817611924 0.0 9175 -1 
7.67429781736e-15 -0.459998161502 -0.887919867677 0.0 9191 -1 
7.67424738629e-15 0.459998161502 0.887919867677 0.0 9192 -1 
7.36798531947e-15 0.27632709638 0.961063648156 0.0 9197 -1 
7.36798531947e-15 -0.27632709638 -0.961063648156 0.0 9196 -1 
6.9515859031e-15 -0.0913634707178 -0.995817611924 -0.0 9195 -1 
7.36798531947e-15 0.27632709638 -0.961063648156 0.0 9201 -1 
6.9515859031e-15 -0.0913634707178 0.995817611924 0.0 9199 -1 
7.36798531947e-15 -0.27632709638 0.961063648156 0.0 9204 -1 
7.67429781736e-15 0.459998161502 -0.887919867677 0.0 9205 -1 
7.67424738629e-15 0.459998161502 -0.887919867677 0.0 9203 -1 
6.71499798242e-15 -0.459998161502 -0.887919867677 0.0 9354 -1 
6.71499798242e-15 -0.459998161502 0.887919867677 0.0 9212 -1 
7.83715961543e-15 0.776179358083 -0.630512176002 0.0 9226 -1 
7.83715961543e-15 -0.630512176002 0.776179358083 0.0 9224 -1 
5.87789546223e-15 -0.776179358083 0.630512176002 0.0 9231 -1 
5.75574857855e-15 0.887919867677 -0.459998161502 0.0 9230 -1 
5.87789546223e-15 0.630512176002 -0.776179358083 0.0 9232 -1 
5.75574857855e-15 -0.459998161502 0.887919867677 0.0 9233 -1 
6.85750178818e-15 -0.630512176002 0.776179358083 0.0 9303 -1 
6.44697505e-15 0.27632709638 -0.961063648156 0.0 9267 -1 
6.71499798242e-15 -0.459998161502 0.887919867677 0.0 9266 -1 
6.71499798242e-15 -0.459998161502 0.887919867677 0.0 9269 -1 
4.89823763497e-15 0.630512176002 -0.776179358083 0.0 9307 -1 
4.89823763497e-15 -0.630512176002 0.776179358083 0.0 9308 -1 
4.89823763497e-15 -0.630512176002 -0.776179358083 -0.0 9322 -1 
4.89823763497e-15 0.630512176002 0.776179358083 0.0 9323 -1 
4.89820158406e-15 0.630512176002 0.776179358083 0.0 9341 -1 
4.89820158406e-15 -0.776179358083 -0.630512176002 -0.0 9343 -1 
4.89820158406e-15 0.776179358083 0.630512176002 0.0 9344 -1 
6.9515859031e-15 0.995817611924 -0.0913634707178 0.0 9395 -1 
6.9515859031e-15 -0.995817611924 -0.0913634707178 -0.0 9393 -1 
7.36798531947e-15 -0.961063648156 -0.27632709638 -0.0 9412 -1 
6.9515859031e-15 0.995817611924 0.0913634707178 0.0 9411 -1 
7.36798531947e-15 0.961063648156 0.27632709638 0.0 9420 -1 
7.67429781736e-15 -0.887919867677 -0.459998161502 -0.0 9416 -1 
7.67424738629e-15 -0.887919867677 -0.459998161502 -0.0 9418 -1 
7.36793690131e-15 0.961063648156 -0.27632709638 0.0 9430 -1 
6.95154022127e-15 -0.995817611924 0.0913634707178 0.0 9432 -1 
6.85750178818e-15 -0.776179358083 0.630512176002 0.0 9434 -1 
4.89823763497e-15 0.776179358083 -0.630512176002 0.0 9435 -1 
6.44697505e-15 -0.961063648156 0.27632709638 0.0 9436 -1 
6.71499798242e-15 0.887919867677 -0.459998161502 0.0 9438 -1 
6.71499798242e-15 0.887919867677 -0.459998161502 0.0 9437 -1 
6.71499798242e-15 0.887919867677 0.459998161502 0.0 9444 -1 
7.83715961543e-15 -0.630512176002 -0.776179358083 -0.0 9447 -1 
7.83715961543e-15 0.776179358083 0.630512176002 0.0 9452 -1 
5.87789546223e-15 0.630512176002 0.776179358083 0.0 9455 -1 
5.75574857855e-15 -0.459998161502 -0.887919867677 -0.0 9454 -1 
5.87789546223e-15 -0.776179358083 -0.630512176002 -0.0 9458 -1 
5.75574857855e-15 0.887919867677 0.459998161502 0.0 9457 -1 
6.9515859031e-15 -0.0913634707178 -0.995817611924 -0.0 9466 -1 
6.9515859031e-15 -0.0913634707178 0.995817611924 0.0 9470 -1 
4.89820158406e-15 -0.630512176002 -0.776179358083 -0.0 9847 -1 
6.71504841349e-15 0.459998161502 0.887919867677 0.0 9476 -1 
4.79641344187e-15 -0.459998161502 -0.887919867677 -0.0 9852 -1 
4.79644874362e-15 -0.459998161502 -0.887919867677 -0.0 9477 -1 
6.44702346816e-15 -0.27632709638 -0.961063648156 -0.0 9478 -1 
6.9075286029e-15 0.27632709638 0.961063648156 0.0 9483 -1 
6.51715175575e-15 0.0913634707178 0.995817611924 0.0 9480 -1 
6.51715175575e-15 0.0913634707178 -0.995817611924 0.0 9488 -1 
6.9075286029e-15 -0.27632709638 0.961063648156 0.0 9490 -1 
4.79644874362e-15 -0.459998161502 0.887919867677 0.0 9786 -1 
6.71504841349e-15 0.459998161502 -0.887919867677 0.0 9783 -1 
6.44702346816e-15 0.27632709638 -0.961063648156 0.0 9789 -1 
4.79644874362e-15 -0.887919867677 0.459998161502 0.0 9504 -1 
4.60500292921e-15 0.961063648156 -0.27632709638 0.0 9506 -1 
4.79642857119e-15 0.887919867677 -0.459998161502 0.0 9510 -1 
4.89822218458e-15 0.776179358083 0.630512176002 0.0 9568 -1 
4.89822218458e-15 0.630512176002 0.776179358083 0.0 9855 -1 
6.85751208844e-15 0.776179358083 0.630512176002 0.0 9572 -1 
6.71498789621e-15 -0.887919867677 -0.459998161502 0.0 9580 -1 
6.71500806863e-15 0.887919867677 0.459998161502 0.0 9582 -1 
6.9515859031e-15 0.995817611924 0.0913634707178 0.0 9587 -1 
6.9515859031e-15 0.995817611924 -0.0913634707178 0.0 9592 -1 
4.34475260989e-15 -0.995817611924 0.0913634707178 0.0 9591 -1 
6.08261254021e-15 -0.995817611924 -0.0913634707178 -0.0 9598 -1 
6.44696536637e-15 0.961063648156 0.27632709638 0.0 9600 -1 
6.44696052455e-15 -0.961063648156 -0.27632709638 0.0 9596 -1 
4.6049690365e-15 -0.961063648156 0.27632709638 0.0 9602 -1 
4.34472063262e-15 0.995817611924 -0.0913634707178 0.0 9601 -1 
6.9515859031e-15 0.0913634707178 -0.995817611924 0.0 9691 -1 
6.9515859031e-15 0.0913634707178 0.995817611924 0.0 9692 -1 
7.36798531947e-15 -0.27632709638 -0.961063648156 0.0 9698 -1 
6.9515859031e-15 -0.0913634707178 -0.995817611924 -0.0 9701 -1 
6.44697505e-15 0.27632709638 0.961063648156 0.0 9702 -1 
7.36798531947e-15 0.27632709638 -0.961063648156 0.0 9707 -1 
6.9515859031e-15 -0.0913634707178 0.995817611924 0.0 9708 -1 
6.44697505e-15 0.27632709638 -0.961063648156 0.0 9710 -1 
4.60500292921e-15 -0.27632709638 0.961063648156 0.0 9712 -1 
4.79644874362e-15 0.459998161502 0.887919867677 0.0 9713 -1 
4.60500292921e-15 -0.27632709638 -0.961063648156 0.0 9717 -1 
4.60500292921e-15 0.27632709638 0.961063648156 0.0 9720 -1 
4.79644874362e-15 0.459998161502 -0.887919867677 0.0 9729 -1 
4.60500292921e-15 -0.27632709638 0.961063648156 0.0 9728 -1 
7.83713901491e-15 0.776179358083 -0.630512176002 0.0 9737 -1 
7.83713901491e-15 -0.630512176002 0.776179358083 0.0 9738 -1 
4.89822218458e-15 0.776179358083 -0.630512176002 0.0 10019 -1 
4.89821703445e-15 0.776179358083 -0.630512176002 0.0 9739 -1 
4.89821703445e-15 0.630512176002 -0.776179358083 0.0 9740 -1 
4.79642857119e-15 -0.459998161502 0.887919867677 0.0 9741 -1 
7.8371544653e-15 -0.776179358083 0.630512176002 0.0 10022 -1 
4.89823763497e-15 0.630512176002 -0.776179358083 0.0 9802 -1 
4.89823763497e-15 0.776179358083 -0.630512176002 0.0 9826 -1 
4.89823763497e-15 -0.776179358083 0.630512176002 0.0 9827 -1 
4.89820158406e-15 -0.776179358083 0.630512176002 0.0 10318 -1 
4.89820158406e-15 -0.630512176002 0.776179358083 0.0 9837 -1 
4.79641344187e-15 0.459998161502 -0.887919867677 0.0 9839 -1 
4.89820158406e-15 -0.630512176002 0.776179358083 0.0 9838 -1 
4.79642857119e-15 -0.459998161502 -0.887919867677 -0.0 9873 -1 
6.9515859031e-15 0.995817611924 -0.0913634707178 0.0 9924 -1 
6.9515859031e-15 -0.995817611924 -0.0913634707178 -0.0 9925 -1 
7.36798531947e-15 -0.961063648156 -0.27632709638 -0.0 9928 -1 
6.9515859031e-15 0.995817611924 0.0913634707178 0.0 9932 -1 
6.44697505e-15 -0.961063648156 -0.27632709638 -0.0 9933 -1 
6.9075286029e-15 0.961063648156 -0.27632709638 0.0 9937 -1 
6.51715175575e-15 -0.995817611924 0.0913634707178 0.0 9938 -1 
6.71504841349e-15 -0.887919867677 0.459998161502 0.0 9942 -1 
6.44702346816e-15 -0.961063648156 0.27632709638 0.0 9943 -1 
4.79644874362e-15 0.887919867677 -0.459998161502 0.0 9941 -1 
4.60500292921e-15 0.961063648156 0.27632709638 0.0 9944 -1 
4.79644874362e-15 -0.887919867677 -0.459998161502 -0.0 9952 -1 
4.60500292921e-15 0.961063648156 0.27632709638 0.0 9949 -1 
7.83713901491e-15 -0.630512176002 -0.776179358083 -0.0 9957 -1 
7.83713901491e-15 0.776179358083 0.630512176002 0.0 9954 -1 
4.89821703445e-15 -0.630512176002 -0.776179358083 -0.0 9955 -1 
4.89821703445e-15 -0.776179358083 -0.630512176002 -0.0 9958 -1 
4.79642857119e-15 0.887919867677 0.459998161502 0.0 9959 -1 
6.85751208844e-15 -0.630512176002 -0.776179358083 -0.0 9960 -1 
6.9515859031e-15 -0.0913634707178 -0.995817611924 -0.0 9965 -1 
6.9515859031e-15 -0.0913634707178 0.995817611924 0.0 9963 -1 
6.71498789621e-15 0.459998161502 0.887919867677 0.0 9971 -1 
6.71500806863e-15 -0.459998161502 -0.887919867677 -0.0 9970 -1 
6.44696052455e-15 0.27632709638 0.961063648156 0.0 9979 -1 
6.44696536637e-15 -0.27632709638 -0.961063648156 -0.0 9975 -1 
6.08261254021e-15 0.0913634707178 0.995817611924 0.0 9974 -1 
6.08261254021e-15 0.0913634707178 -0.995817611924 0.0 9986 -1 
6.44696052455e-15 -0.27632709638 0.961063648156 0.0 9988 -1 
6.71498789621e-15 -0.459998161502 0.887919867677 0.0 9991 -1 
6.44696536637e-15 0.27632709638 -0.961063648156 0.0 9992 -1 
5.5259889896e-15 0.961063648156 -0.27632709638 0.0 9998 -1 
4.79643361429e-15 -0.887919867677 0.459998161502 0.0 10001 -1 
5.75572336302e-15 -0.887919867677 0.459998161502 0.0 10000 -1 
4.89822218458e-15 0.630512176002 0.776179358083 0.0 10046 -1 
4.89822218458e-15 -0.776179358083 -0.630512176002 -0.0 10045 -1 
4.89822218458e-15 0.776179358083 0.630512176002 0.0 10048 -1 
4.79643361429e-15 0.887919867677 0.459998161502 0.0 10103 -1 
6.71500806863e-15 -0.887919867677 -0.459998161502 0.0 10104 -1 
6.44698473363e-15 0.961063648156 0.27632709638 0.0 10110 -1 
6.90748018474e-15 -0.961063648156 -0.27632709638 0.0 10113 -1 
6.95156306219e-15 0.995817611924 0.0913634707178 0.0 10116 -1 
6.51710607393e-15 0.995817611924 0.0913634707178 0.0 10115 -1 
6.95156306219e-15 -0.995817611924 0.0913634707178 0.0 10117 -1 
5.21368485914e-15 0.995817611924 -0.0913634707178 0.0 10119 -1 
5.52598414779e-15 -0.961063648156 0.27632709638 0.0 10120 -1 
5.75572336302e-15 0.887919867677 -0.459998161502 0.0 10195 -1 
5.5259889896e-15 0.961063648156 -0.27632709638 0.0 10506 -1 
4.89822218458e-15 -0.776179358083 0.630512176002 0.0 10196 -1 
4.79643361429e-15 0.887919867677 -0.459998161502 0.0 10197 -1 
4.55761180208e-15 -0.887724433364 0.459896914275 0.020979958256 10702 -1 
6.9515859031e-15 0.0913634707178 -0.995817611924 0.0 10228 -1 
4.34475260989e-15 0.0913634707178 -0.995817611924 0.0 10227 -1 
6.9515859031e-15 0.0913634707178 0.995817611924 0.0 10229 -1 
4.34475260989e-15 0.0913634707178 0.995817611924 0.0 10231 -1 
4.6049690365e-15 0.27632709638 -0.961063648156 0.0 10233 -1 
4.34472063262e-15 -0.0913634707178 0.995817611924 0.0 10235 -1 
5.75572336302e-15 0.459998161502 0.887919867677 0.0 10239 -1 
4.6049690365e-15 -0.27632709638 -0.961063648156 0.0 10243 -1 
5.5259889896e-15 0.27632709638 0.961063648156 0.0 10245 -1 
4.34472063262e-15 -0.0913634707178 -0.995817611924 -0.0 10247 -1 
5.5259889896e-15 -0.27632709638 0.961063648156 0.0 10253 -1 
5.75572336302e-15 0.459998161502 -0.887919867677 0.0 10255 -1 
7.8371544653e-15 0.630512176002 -0.776179358083 0.0 10266 -1 
4.89822218458e-15 -0.630512176002 0.776179358083 0.0 10261 -1 
4.79643361429e-15 -0.459998161502 0.887919867677 0.0 10259 -1 
4.89822218458e-15 -0.630512176002 0.776179358083 0.0 10282 -1 
6.85751208844e-15 0.776179358083 -0.630512176002 0.0 10284 -1 
6.85751208844e-15 -0.630512176002 0.776179358083 0.0 10283 -1 
4.89820158406e-15 0.776179358083 -0.630512176002 0.0 10346 -1 
4.79641344187e-15 -0.887919867677 0.459998161502 0.0 10344 -1 
4.89822218458e-15 0.630512176002 -0.776179358083 0.0 10358 -1 
4.89822218458e-15 -0.776179358083 0.630512176002 0.0 10359 -1 
6.85751208844e-15 -0.630512176002 0.776179358083 0.0 10363 -1 
6.71500806863e-15 0.459998161502 -0.887919867677 0.0 10362 -1 
4.89822218458e-15 0.630512176002 0.776179358083 0.0 10388 -1 
4.79643361429e-15 -0.459998161502 -0.887919867677 -0.0 10390 -1 
7.8371544653e-15 -0.630512176002 -0.776179358083 -0.0 10394 -1 
6.9515859031e-15 0.995817611924 -0.0913634707178 0.0 10416 -1 
6.9515859031e-15 -0.995817611924 -0.0913634707178 -0.0 10414 -1 
4.34475260989e-15 -0.995817611924 -0.0913634707178 -0.0 10415 -1 
6.71498789621e-15 0.887919867677 -0.459998161502 0.0 10422 -1 
6.44696052455e-15 0.961063648156 -0.27632709638 0.0 10423 -1 
6.44696536637e-15 0.961063648156 -0.27632709638 0.0 10426 -1 
6.08261254021e-15 -0.995817611924 0.0913634707178 0.0 10425 -1 
4.6049690365e-15 -0.961063648156 -0.27632709638 -0.0 10434 -1 
4.34472063262e-15 0.995817611924 0.0913634707178 0.0 10435 -1 
5.5259889896e-15 0.961063648156 0.27632709638 0.0 10437 -1 
5.75572336302e-15 -0.887919867677 -0.459998161502 -0.0 10440 -1 
7.8371544653e-15 -0.776179358083 -0.630512176002 -0.0 10445 -1 
4.89822218458e-15 0.776179358083 0.630512176002 0.0 10444 -1 
4.79643361429e-15 0.887919867677 0.459998161502 0.0 10443 -1 
4.89822218458e-15 0.776179358083 0.630512176002 0.0 10449 -1 
4.89822218458e-15 -0.630512176002 -0.776179358083 -0.0 10456 -1 
4.79643361429e-15 -0.459998161502 -0.887919867677 -0.0 10460 -1 
6.71500806863e-15 0.459998161502 0.887919867677 0.0 10458 -1 
6.71500806863e-15 -0.459998161502 0.887919867677 0.0 10461 -1 
6.95156306219e-15 -0.0913634707178 -0.995817611924 -0.0 10471 -1 
6.95156306219e-15 -0.0913634707178 0.995817611924 0.0 10473 -1 
6.44698473363e-15 -0.27632709638 -0.961063648156 -0.0 10475 -1 
6.51710607393e-15 0.0913634707178 0.995817611924 0.0 10478 -1 
6.90748018474e-15 0.27632709638 0.961063648156 0.0 10476 -1 
6.44698473363e-15 -0.27632709638 0.961063648156 0.0 10482 -1 
6.90748018474e-15 -0.27632709638 0.961063648156 0.0 10485 -1 
6.51710607393e-15 0.0913634707178 -0.995817611924 0.0 10488 -1 
6.71500302553e-15 0.459998161502 0.887919867677 0.0 10491 -1 
4.89822218458e-15 -0.776179358083 -0.630512176002 -0.0 10517 -1 
4.89822218458e-15 0.630512176002 0.776179358083 0.0 10492 -1 
4.89822218458e-15 -0.776179358083 0.630512176002 0.0 10494 -1 
3.6147923941e-15 0.87616982512 -0.482002528571 0.0 10704 -1 
5.87786456145e-15 0.776179358083 0.630512176002 0.0 10520 -1 
5.75571831991e-15 0.887919867677 0.459998161502 0.0 10533 -1 
6.71500302553e-15 -0.887919867677 -0.459998161502 0.0 10534 -1 
7.36798531947e-15 -0.961063648156 -0.27632709638 0.0 10613 -1 
6.44697989181e-15 0.961063648156 0.27632709638 0.0 10612 -1 
6.95158133492e-15 -0.995817611924 -0.0913634707178 0.0 10616 -1 
6.9515859031e-15 0.995817611924 0.0913634707178 0.0 10617 -1 
6.95158133492e-15 -0.995817611924 0.0913634707178 0.0 10619 -1 
7.36798531947e-15 -0.961063648156 0.27632709638 0.0 10623 -1 
6.9515859031e-15 0.995817611924 -0.0913634707178 0.0 10622 -1 
5.55594256965e-15 -0.953227323104 0.30109555674 -0.0264411837813 10701 -1 
4.60498356195e-15 -0.961063648156 -0.27632709638 0.0 11070 -1 
4.89822218458e-15 0.630512176002 0.776179358083 0.0 10901 -1 
3.37463239269e-15 -0.875643228161 0.482742984774 0.0144273222457 10707 -1 
5.55871441855e-15 0.952619197067 -0.301474958622 0.0403672479082 10706 -1 
6.95156306219e-15 0.0913634707178 -0.995817611924 0.0 10734 -1 
6.95156306219e-15 0.0913634707178 0.995817611924 0.0 10736 -1 
5.52598414779e-15 0.27632709638 -0.961063648156 0.0 10742 -1 
5.21368485914e-15 -0.0913634707178 0.995817611924 0.0 10741 -1 
5.5259889896e-15 -0.27632709638 0.961063648156 0.0 10760 -1 
4.79643361429e-15 0.459998161502 -0.887919867677 0.0 10759 -1 
5.75572336302e-15 0.459998161502 -0.887919867677 0.0 10764 -1 
5.75572336302e-15 0.459998161502 0.887919867677 0.0 10746 -1 
4.79643361429e-15 0.459998161502 0.887919867677 0.0 10745 -1 
5.5259889896e-15 0.27632709638 0.961063648156 0.0 10749 -1 
5.21368485914e-15 -0.0913634707178 -0.995817611924 -0.0 10751 -1 
5.52598414779e-15 -0.27632709638 -0.961063648156 0.0 10748 -1 
4.55761180208e-15 -0.459896914275 -0.887724433364 -0.020979958256 10753 -1 
4.55761180208e-15 -0.459896914275 0.887724433364 0.020979958256 10770 -1 
3.6147923941e-15 -0.482002528571 0.87616982512 0.0 10802 -1 
4.89822218458e-15 0.630512176002 -0.776179358083 0.0 10799 -1 
4.89821703445e-15 -0.630512176002 0.776179358083 0.0 10805 -1 
4.89821703445e-15 0.776179358083 -0.630512176002 0.0 10806 -1 
6.85751208844e-15 0.776179358083 -0.630512176002 0.0 10851 -1 
6.71500806863e-15 -0.887919867677 0.459998161502 0.0 10850 -1 
4.89822218458e-15 -0.776179358083 0.630512176002 0.0 10865 -1 
4.89822218458e-15 0.630512176002 -0.776179358083 0.0 10863 -1 
4.79643361429e-15 0.459998161502 -0.887919867677 0.0 10866 -1 
4.89822218458e-15 -0.630512176002 0.776179358083 0.0 10867 -1 
6.71500302553e-15 -0.459998161502 0.887919867677 0.0 10871 -1 
6.85751208844e-15 -0.630512176002 -0.776179358083 -0.0 10909 -1 
6.85751208844e-15 0.776179358083 0.630512176002 0.0 10910 -1 
6.71500806863e-15 0.887919867677 -0.459998161502 0.0 10923 -1 
6.95156306219e-15 0.995817611924 -0.0913634707178 0.0 10929 -1 
6.95156306219e-15 -0.995817611924 -0.0913634707178 -0.0 10931 -1 
6.44698473363e-15 0.961063648156 -0.27632709638 0.0 10936 -1 
6.51710607393e-15 -0.995817611924 0.0913634707178 0.0 10935 -1 
6.90748018474e-15 -0.961063648156 0.27632709638 0.0 10939 -1 
5.52598414779e-15 -0.961063648156 -0.27632709638 -0.0 10952 -1 
5.21368485914e-15 0.995817611924 0.0913634707178 0.0 10950 -1 
5.5259889896e-15 0.961063648156 0.27632709638 0.0 10956 -1 
4.79643361429e-15 -0.887919867677 -0.459998161502 -0.0 10959 -1 
5.75572336302e-15 -0.887919867677 -0.459998161502 -0.0 10958 -1 
4.89822218458e-15 -0.776179358083 -0.630512176002 -0.0 10962 -1 
4.55761180208e-15 0.887724433364 0.459896914275 0.020979958256 10964 -1 
3.6147923941e-15 -0.87616982512 -0.482002528571 -0.0 10963 -1 
4.89822218458e-15 0.776179358083 -0.630512176002 0.0 10966 -1 
4.79643361429e-15 -0.887919867677 0.459998161502 0.0 11361 -1 
5.87786456145e-15 -0.630512176002 -0.776179358083 -0.0 10967 -1 
5.75571831991e-15 0.459998161502 0.887919867677 0.0 10969 -1 
7.36798531947e-15 0.27632709638 0.961063648156 0.0 10989 -1 
6.44697989181e-15 -0.27632709638 -0.961063648156 -0.0 10986 -1 
7.36798531947e-15 0.27632709638 -0.961063648156 0.0 10995 -1 
6.44697989181e-15 -0.27632709638 0.961063648156 0.0 10993 -1 
6.95158133492e-15 -0.0913634707178 -0.995817611924 -0.0 11001 -1 
6.9515859031e-15 -0.0913634707178 -0.995817611924 -0.0 11003 -1 
6.95158133492e-15 -0.0913634707178 0.995817611924 0.0 10997 -1 
6.9515859031e-15 -0.0913634707178 0.995817611924 0.0 10999 -1 
4.60498356195e-15 0.27632709638 -0.961063648156 0.0 11004 -1 
4.60498356195e-15 0.27632709638 0.961063648156 0.0 11008 -1 
4.60498840376e-15 0.27632709638 0.961063648156 0.0 11023 -1 
4.79643361429e-15 -0.459998161502 -0.887919867677 -0.0 11024 -1 
8.25442817304e-15 0.626044462653 0.77971949028 -0.0102882096645 11033 -1 
9.37852253185e-15 -0.771430084104 -0.636174293735 -0.0133376658381 11032 -1 
6.85750693831e-15 -0.776179358083 0.630512176002 0.0 11036 -1 
3.38812287933e-15 0.863759515139 -0.503904256786 0.0 11035 -1 
3.36783968055e-15 -0.880556341816 0.472401264466 -0.0381781903612 11224 -1 
4.69531809644e-15 0.754703898299 0.655906057309 -0.0144661631768 11063 -1 
4.59528091659e-15 0.884738732509 0.465935263246 0.0119040187211 11066 -1 
4.60498840376e-15 -0.961063648156 -0.27632709638 -0.0 11065 -1 
4.79643361429e-15 -0.887919867677 -0.459998161502 0.0 11064 -1 
6.95158133492e-15 -0.995817611924 -0.0913634707178 0.0 11153 -1 
4.34473433716e-15 0.995817611924 0.0913634707178 0.0 11155 -1 
6.95158133492e-15 -0.995817611924 0.0913634707178 0.0 11152 -1 
6.08263081294e-15 0.995817611924 -0.0913634707178 0.0 11159 -1 
5.10150717405e-15 -0.950798772967 0.301867168556 0.0696986791356 11222 -1 
9.75866426433e-15 -0.94601258807 0.32412988633 0.0 11158 -1 
4.60498840376e-15 0.961063648156 0.27632709638 0.0 11160 -1 
4.34473890535e-15 -0.995817611924 -0.0913634707178 -0.0 11161 -1 
4.50826788498e-15 -0.878970246327 -0.475781697283 0.0322967893645 11622 -1 
5.35786685689e-15 -0.953310757667 -0.299202772209 -0.0409426479357 11628 -1 
4.89822218458e-15 0.630512176002 0.776179358083 0.0 11217 -1 
3.6147923941e-15 -0.482002528571 -0.87616982512 -0.0 11220 -1 
6.95158133492e-15 0.0913634707178 -0.995817611924 0.0 11267 -1 
6.95158133492e-15 0.0913634707178 0.995817611924 0.0 11266 -1 
6.9515859031e-15 -0.0913634707178 0.995817611924 0.0 11276 -1 
7.36798531947e-15 0.27632709638 -0.961063648156 0.0 11274 -1 
5.55594256965e-15 0.30109555674 -0.953227323104 0.0264411837813 11275 -1 
7.36798531947e-15 -0.27632709638 -0.961063648156 0.0 11283 -1 
6.9515859031e-15 -0.0913634707178 -0.995817611924 -0.0 11282 -1 
5.55594256965e-15 0.30109555674 0.953227323104 -0.0264411837813 11285 -1 
3.37463239269e-15 0.482742984774 0.875643228161 0.0144273222457 11287 -1 
5.55871441855e-15 -0.301474958622 -0.952619197067 0.0403672479082 11286 -1 
3.37463239269e-15 0.482742984774 -0.875643228161 -0.0144273222457 11299 -1 
5.55871441855e-15 -0.301474958622 0.952619197067 -0.0403672479082 11300 -1 
6.85750693831e-15 0.630512176002 -0.776179358083 0.0 11338 -1 
3.38812287933e-15 -0.503904256786 0.863759515139 0.0 11339 -1 
7.83715961543e-15 -0.630512176002 0.776179358083 0.0 11342 -1 
7.83715961543e-15 0.776179358083 -0.630512176002 0.0 11341 -1 
6.71500302553e-15 0.887919867677 -0.459998161502 0.0 11379 -1 
4.60498840376e-15 0.27632709638 -0.961063648156 0.0 11381 -1 
5.75571831991e-15 0.459998161502 -0.887919867677 0.0 11382 -1 
4.79643361429e-15 0.459998161502 -0.887919867677 0.0 11396 -1 
4.89822218458e-15 0.630512176002 -0.776179358083 0.0 11385 -1 
4.89822218458e-15 -0.776179358083 0.630512176002 0.0 11386 -1 
5.87786456145e-15 0.630512176002 -0.776179358083 0.0 11384 -1 
5.06548869668e-15 0.961063648156 -0.27632709638 0.0 11590 -1 
4.89821703445e-15 0.776179358083 0.630512176002 0.0 11447 -1 
4.89821703445e-15 -0.630512176002 -0.776179358083 -0.0 11446 -1 
7.36798531947e-15 -0.961063648156 0.27632709638 0.0 11461 -1 
6.44697989181e-15 0.961063648156 -0.27632709638 0.0 11463 -1 
6.95158133492e-15 0.995817611924 -0.0913634707178 0.0 11468 -1 
6.9515859031e-15 0.995817611924 -0.0913634707178 0.0 11470 -1 
6.95158133492e-15 -0.995817611924 -0.0913634707178 -0.0 11473 -1 
6.9515859031e-15 0.995817611924 0.0913634707178 0.0 11491 -1 
7.36798531947e-15 -0.961063648156 -0.27632709638 -0.0 11490 -1 
5.55594256965e-15 -0.953227323104 -0.30109555674 0.0264411837813 11489 -1 
6.85750693831e-15 -0.776179358083 -0.630512176002 -0.0 11493 -1 
3.37463239269e-15 0.875643228161 0.482742984774 0.0144273222457 11494 -1 
3.38812287933e-15 -0.863759515139 -0.503904256786 -0.0 11495 -1 
5.55871441855e-15 0.952619197067 0.301474958622 -0.0403672479082 11497 -1 
5.87786456145e-15 0.776179358083 -0.630512176002 0.0 11502 -1 
5.75571831991e-15 -0.887919867677 0.459998161502 0.0 11503 -1 
4.60498356195e-15 -0.961063648156 0.27632709638 0.0 11505 -1 
7.97707375698e-15 0.455959968032 0.889964331783 -0.00799973164209 11518 -1 
7.76514131067e-15 -0.606646804333 -0.79493416392 -0.00770258563972 11517 -1 
6.95158133492e-15 0.0913634707178 0.995817611924 0.0 11533 -1 
4.34473433716e-15 -0.0913634707178 -0.995817611924 -0.0 11537 -1 
6.95158133492e-15 0.0913634707178 -0.995817611924 0.0 11532 -1 
4.34473433716e-15 -0.0913634707178 0.995817611924 0.0 11539 -1 
4.60498840376e-15 -0.27632709638 0.961063648156 0.0 11540 -1 
4.34473890535e-15 0.0913634707178 -0.995817611924 0.0 11542 -1 
4.60498840376e-15 -0.27632709638 -0.961063648156 -0.0 11544 -1 
4.34473890535e-15 0.0913634707178 0.995817611924 0.0 11545 -1 
7.4891748473e-15 -0.440984031568 -0.897499760834 -0.00522141794688 11571 -1 
7.55931535989e-15 0.273317925187 0.961909132471 -0.00530402113897 11572 -1 
8.99098609082e-15 -0.756108616691 -0.654415185032 0.00636595360863 11585 -1 
6.46417237385e-15 -0.864616629467 -0.502407481567 -0.00498061383546 11586 -1 
1.0140459271e-14 -0.740029765599 -0.67246051665 -0.0123612124876 11588 -1 
7.86462365741e-15 0.599249476665 0.800504446569 -0.00962786268974 11589 -1 
5.75572336302e-15 0.887919867677 -0.459998161502 0.0 11597 -1 
5.87786971158e-15 -0.776179358083 0.630512176002 0.0 11596 -1 
6.71500806863e-15 -0.887919867677 0.459998161502 0.0 11599 -1 
6.44698473363e-15 0.961063648156 -0.27632709638 0.0 11600 -1 
6.9515859031e-15 0.995817611924 0.0913634707178 0.0 11694 -1 
6.9515859031e-15 -0.995817611924 0.0913634707178 0.0 11693 -1 
4.77921416634e-15 -0.995817611924 0.0913634707178 0.0 11692 -1 
5.97498910396e-15 -0.989219184617 -0.13135905496 -0.0647317809579 11699 -1 
6.36813450561e-15 0.902402855286 0.423373901297 0.0801475294241 11698 -1 
5.29628056637e-15 0.945417567141 0.321592889582 -0.0525703063679 11697 -1 
5.68585578593e-15 0.9835138429 0.165962906087 -0.0718111037913 11701 -1 
6.85750693831e-15 0.630512176002 0.776179358083 0.0 11754 -1 
3.38812287933e-15 -0.503904256786 -0.863759515139 -0.0 11753 -1 
3.36783968055e-15 0.472401264466 0.880556341816 -0.0381781903612 11760 -1 
7.83715961543e-15 0.776179358083 0.630512176002 0.0 11964 -1 
7.83715961543e-15 -0.630512176002 -0.776179358083 -0.0 11762 -1 
6.95158133492e-15 0.0913634707178 -0.995817611924 0.0 11807 -1 
6.95158133492e-15 0.0913634707178 0.995817611924 0.0 11806 -1 
6.08263081294e-15 -0.0913634707178 0.995817611924 0.0 11815 -1 
9.75866426433e-15 0.32412988633 -0.94601258807 0.0 11811 -1 
6.08263081294e-15 -0.0913634707178 -0.995817611924 -0.0 11818 -1 
5.10150717405e-15 0.301867168556 0.950798772967 0.0696986791356 11819 -1 
9.75866426433e-15 0.32412988633 0.94601258807 0.0 11820 -1 
5.06548869668e-15 -0.27632709638 -0.961063648156 0.0 11822 -1 
3.36783968055e-15 0.472401264466 -0.880556341816 0.0381781903612 11825 -1 
5.10150717405e-15 -0.301867168556 0.950798772967 0.0696986791356 11823 -1 
5.06548869668e-15 0.27632709638 -0.961063648156 0.0 11828 -1 
5.87786971158e-15 0.630512176002 -0.776179358083 0.0 11856 -1 
5.75572336302e-15 -0.459998161502 0.887919867677 0.0 11855 -1 
3.91857465759e-15 0.776179358083 -0.630512176002 0.0 11861 -1 
3.91857465759e-15 -0.630512176002 0.776179358083 0.0 11860 -1 
4.60498840376e-15 -0.961063648156 0.27632709638 0.0 11889 -1 
4.79643361429e-15 0.887919867677 -0.459998161502 0.0 11892 -1 
4.59528091659e-15 -0.465935263246 0.884738732509 0.0119040187211 11894 -1 
4.50826788498e-15 -0.475781697283 0.878970246327 -0.0322967893645 11898 -1 
5.35786685689e-15 0.299202772209 -0.953310757667 -0.0409426479357 11896 -1 
8.25442817304e-15 -0.77971949028 0.626044462653 -0.0102882096645 11900 -1 
9.37852253185e-15 -0.636174293735 0.771430084104 0.0133376658381 11901 -1 
4.69531809644e-15 0.655906057309 -0.754703898299 0.0144661631768 11899 -1 
4.77921416634e-15 0.995817611924 -0.0913634707178 0.0 11931 -1 
5.06548869668e-15 -0.961063648156 0.27632709638 0.0 11930 -1 
6.95158133492e-15 -0.995817611924 0.0913634707178 0.0 12001 -1 
4.34473433716e-15 0.995817611924 -0.0913634707178 0.0 11994 -1 
6.95158133492e-15 -0.995817611924 -0.0913634707178 -0.0 11997 -1 
6.08263081294e-15 0.995817611924 0.0913634707178 0.0 12004 -1 
9.75866426433e-15 -0.94601258807 -0.32412988633 -0.0 12003 -1 
5.87786971158e-15 -0.776179358083 -0.630512176002 -0.0 12010 -1 
3.36783968055e-15 0.880556341816 0.472401264466 -0.0381781903612 12011 -1 
5.75572336302e-15 -0.887919867677 -0.459998161502 -0.0 12012 -1 
5.10150717405e-15 0.950798772967 0.301867168556 0.0696986791356 12013 -1 
5.06548869668e-15 -0.961063648156 -0.27632709638 -0.0 12021 -1 
7.97707375698e-15 -0.889964331783 0.455959968032 -0.00799973164209 12023 -1 
7.76514131067e-15 0.79493416392 -0.606646804333 -0.00770258563972 12024 -1 
4.60498840376e-15 0.961063648156 -0.27632709638 0.0 12026 -1 
4.34473890535e-15 -0.995817611924 0.0913634707178 0.0 12027 -1 
5.82535572869e-15 0.730728690095 0.681982203681 -0.0305917527272 12116 -1 
1.25728692684e-14 -0.892346170274 -0.449756514744 0.037912924474 12046 -1 
7.41395266147e-15 0.849689047846 0.526488255496 0.0289592609555 12047 -1 
5.73307731564e-15 0.429364404689 0.902946891496 -0.018251551241 12058 -1 
7.70743899296e-15 -0.559945704666 -0.82823698357 -0.0220069732936 12059 -1 
6.9515859031e-15 -0.0913634707178 -0.995817611924 -0.0 12073 -1 
6.9515859031e-15 -0.0913634707178 0.995817611924 0.0 12072 -1 
5.97498910396e-15 0.13135905496 -0.989219184617 -0.0647317809579 12075 -1 
5.29628056637e-15 -0.321592889582 0.945417567141 -0.0525703063679 12074 -1 
5.68585578593e-15 -0.165962906087 0.9835138429 -0.0718111037913 12087 -1 
5.56773098306e-15 -0.301496117384 -0.950746031581 -0.0719866281698 12105 -1 
7.04069986812e-15 0.0897823894059 0.995958163848 -0.00254134168891 12078 -1 
7.0928385748e-15 -0.264262689797 -0.964447362825 -0.00255247374871 12077 -1 
6.86043995425e-15 -0.685815354548 -0.725678810338 -0.0552047433875 12125 -1 
5.72065027493e-15 0.551169003937 0.833708165247 -0.0338145575282 12126 -1 
6.44698473363e-15 0.961063648156 -0.27632709638 0.0 12132 -1 
3.97908121447e-15 0.906125896443 -0.423008108427 0.0 12140 -1 
6.02235108386e-15 0.893039399986 -0.449505333171 -0.0206297242813 12141 -1 
8.90722941193e-15 -0.791448256483 0.610273075223 -0.0342991394559 12139 -1 
7.49836488025e-15 0.792447204624 -0.609149136885 0.0310605363149 12143 -1 
5.51232220364e-15 0.997372179685 0.0724481551898 0.0 12212 -1 
6.95158133492e-15 -0.995817611924 0.0913634707178 0.0 12211 -1 
8.3041810301e-15 0.954221040474 0.298548140691 0.0181992748913 12215 -1 
3.89860455161e-15 -0.99532787978 -0.0929460106334 -0.0261428927277 12213 -1 
4.05611122399e-15 -0.977596678035 -0.210106366502 0.0126510810171 12214 -1 
8.20499902993e-15 -0.967161741299 0.252971325435 -0.0245697919107 12422 -1 
5.38103835856e-15 0.996561021844 -0.0812595154659 -0.0162179186876 12420 -1 
5.75572336302e-15 -0.459998161502 -0.887919867677 -0.0 12259 -1 
5.87786971158e-15 0.630512176002 0.776179358083 0.0 12257 -1 
3.91857465759e-15 -0.630512176002 -0.776179358083 -0.0 12262 -1 
3.91857465759e-15 0.776179358083 0.630512176002 0.0 12274 -1 
6.71500806863e-15 0.459998161502 0.887919867677 0.0 12272 -1 
6.44698473363e-15 -0.27632709638 -0.961063648156 -0.0 12273 -1 
6.9515859031e-15 0.0913634707178 -0.995817611924 0.0 12313 -1 
4.77921416634e-15 0.0913634707178 -0.995817611924 0.0 12307 -1 
6.9515859031e-15 0.0913634707178 0.995817611924 0.0 12309 -1 
4.77921416634e-15 0.0913634707178 0.995817611924 0.0 12310 -1 
4.77921416634e-15 -0.0913634707178 -0.995817611924 -0.0 12318 -1 
5.06548869668e-15 0.27632709638 0.961063648156 0.0 12319 -1 
6.71500806863e-15 0.459998161502 -0.887919867677 0.0 12321 -1 
6.44698473363e-15 -0.27632709638 0.961063648156 0.0 12323 -1 
4.77921416634e-15 -0.0913634707178 0.995817611924 0.0 12325 -1 
5.06548869668e-15 0.27632709638 -0.961063648156 0.0 12324 -1 
4.00343699001e-15 -0.885520002678 0.461375905977 -0.0546497780459 12630 -1 
6.15570463142e-15 -0.777757384934 0.623016919735 0.083326873841 12327 -1 
4.33636949592e-15 0.621932706256 -0.782825764389 -0.0195839602195 12328 -1 
6.85750693831e-15 0.630512176002 -0.776179358083 0.0 12346 -1 
6.71500302553e-15 -0.459998161502 0.887919867677 0.0 12337 -1 
5.46833534713e-15 0.742088276701 -0.669910102002 0.0229225831653 12646 -1 
4.33669299212e-15 -0.619316418634 0.785048649668 0.0120744053326 12648 -1 
7.4891748473e-15 0.897499760834 -0.440984031568 -0.00522141794688 12370 -1 
7.55931535989e-15 -0.961909132471 0.273317925187 -0.00530402113897 12369 -1 
8.99098609082e-15 -0.654415185032 0.756108616691 -0.00636595360863 12376 -1 
6.46417237385e-15 0.502407481567 -0.864616629467 -0.00498061383546 12377 -1 
6.36813450561e-15 0.423373901297 -0.902402855286 -0.0801475294241 12379 -1 
1.0140459271e-14 0.67246051665 -0.740029765599 -0.0123612124876 12382 -1 
7.86462365741e-15 -0.800504446569 0.599249476665 -0.00962786268974 12383 -1 
5.82535572869e-15 -0.681982203681 0.730728690095 -0.0305917527272 12864 -1 
7.02842471678e-15 0.666257454457 0.744719675362 -0.0386472445094 12406 -1 
8.97783878482e-15 -0.85637919278 -0.515387495522 0.0314707424946 12530 -1 
6.64016603627e-15 0.800496919394 0.598940168821 0.0218026652713 12529 -1 
7.00955599889e-15 -0.951529354911 -0.307163032914 0.0155806917039 12539 -1 
7.93402904163e-15 0.927355185927 0.372395564583 0.0365226315299 12538 -1 
6.84048696685e-15 -0.873404288305 0.485945928139 0.0319609777059 12424 -1 
6.53447063949e-15 0.971920681712 -0.231694501066 -0.0410834107295 12426 -1 
8.31443320934e-15 -0.932184735094 0.360518288345 -0.0325297314357 12427 -1 
6.9515859031e-15 0.995817611924 -0.0913634707178 0.0 12488 -1 
6.9515859031e-15 -0.995817611924 -0.0913634707178 -0.0 12483 -1 
4.77921416634e-15 -0.995817611924 -0.0913634707178 -0.0 12482 -1 
4.33636949592e-15 -0.782825764389 -0.621932706256 -0.0195839602195 12493 -1 
6.85750693831e-15 -0.776179358083 -0.630512176002 -0.0 12494 -1 
6.71500806863e-15 0.887919867677 0.459998161502 0.0 12497 -1 
6.71500302553e-15 -0.887919867677 -0.459998161502 -0.0 12498 -1 
6.44698473363e-15 0.961063648156 0.27632709638 0.0 12495 -1 
4.77921416634e-15 0.995817611924 0.0913634707178 0.0 12502 -1 
5.06548869668e-15 -0.961063648156 -0.27632709638 -0.0 12501 -1 
5.73307731564e-15 -0.902946891496 0.429364404689 -0.018251551241 12508 -1 
7.70743899296e-15 0.82823698357 -0.559945704666 -0.0220069732936 12507 -1 
5.56773098306e-15 0.950746031581 -0.301496117384 -0.0719866281698 12852 -1 
7.04069986812e-15 -0.995958163848 0.0897823894059 -0.00254134168891 12511 -1 
7.0928385748e-15 0.964447362825 -0.264262689797 -0.00255247374871 12509 -1 
1.25728692684e-14 -0.449756514744 0.892346170274 -0.037912924474 12565 -1 
7.41395266147e-15 -0.526488255496 0.849689047846 0.0289592609555 12566 -1 
6.73516677153e-15 0.331982989516 0.941241865095 -0.062056797091 12569 -1 
5.15966713125e-15 -0.444010782799 -0.894662897956 -0.0493226497614 12568 -1 
6.60990774447e-15 -0.0868727106571 -0.996219419678 -0.0 12572 -1 
5.51232220364e-15 -0.0724481551898 0.997372179685 0.0 12573 -1 
8.3041810301e-15 -0.298548140691 0.954221040474 0.0181992748913 12580 -1 
3.89860455161e-15 0.0929460106334 -0.99532787978 -0.0261428927277 12576 -1 
4.05611122399e-15 0.210106366502 -0.977596678035 0.0126510810171 12579 -1 
6.69930792995e-15 0.0854318427947 0.996341123015 -0.00240142167926 12583 -1 
6.71766480069e-15 -0.250665397316 -0.968070810475 -0.00240093643007 12582 -1 
7.33333282212e-15 0.452707795444 0.890997384547 -0.0343411222031 12608 -1 
5.99298441408e-15 -0.78475559165 -0.61525932454 -0.0749308010096 12901 -1 
7.72827922162e-15 0.560029975165 0.827958482053 0.0291749706674 12624 -1 
6.47574661572e-15 -0.662715745729 -0.748299005778 0.0292649673776 12621 -1 
8.97783878482e-15 0.515387495522 -0.85637919278 0.0314707424946 12891 -1 
6.64016603627e-15 -0.598940168821 0.800496919394 0.0218026652713 12890 -1 
7.63736254222e-15 0.994949494521 0.100376806848 0.0 12720 -1 
8.45608560442e-15 0.992225553676 0.123062915553 0.0185464133662 12717 -1 
4.5010852032e-15 -0.998248649097 0.0591577093521 0.0 12721 -1 
4.58799965337e-15 -0.992005677199 0.116723055177 -0.047963160812 12718 -1 
4.60000746888e-15 0.991100520534 -0.124222735237 -0.0478379582356 12723 -1 
6.02235108386e-15 -0.449505333171 -0.893039399986 -0.0206297242813 12763 -1 
8.90722941193e-15 0.610273075223 0.791448256483 -0.0342991394559 12760 -1 
7.49836488025e-15 0.609149136885 0.792447204624 -0.0310605363149 12761 -1 
6.44698473363e-15 -0.27632709638 -0.961063648156 -0.0 12771 -1 
3.97908121447e-15 0.423008108427 0.906125896443 0.0 12769 -1 
4.33669299212e-15 0.785048649668 0.619316418634 0.0120744053326 12777 -1 
5.46833534713e-15 0.669910102002 0.742088276701 -0.0229225831653 12778 -1 
4.00343699001e-15 -0.461375905977 -0.885520002678 0.0546497780459 13259 -1 
6.15570463142e-15 -0.623016919735 -0.777757384934 -0.083326873841 12772 -1 
6.95158133492e-15 0.0913634707178 -0.995817611924 0.0 12813 -1 
6.95158133492e-15 0.0913634707178 0.995817611924 0.0 12809 -1 
8.20499902993e-15 0.252971325435 0.967161741299 -0.0245697919107 12817 -1 
5.38103835856e-15 -0.0812595154659 -0.996561021844 -0.0162179186876 12816 -1 
6.95158133492e-15 -0.0913634707178 0.995817611924 0.0 12818 -1 
8.52537820049e-15 0.489799465282 -0.86965479301 0.0616200032867 12827 -1 
6.44698473363e-15 -0.27632709638 0.961063648156 0.0 12821 -1 
6.71500806863e-15 0.459998161502 -0.887919867677 0.0 12822 -1 
7.36798047766e-15 -0.27632709638 0.961063648156 0.0 12820 -1 
6.92224580562e-15 0.817395834323 -0.575134714145 0.0329258350917 12823 -1 
6.97183493205e-15 -0.730090114454 0.682538597056 0.0333089823509 12824 -1 
1.16037087174e-14 -0.532956110043 0.844918444619 0.0455039197198 12845 -1 
7.56822882874e-15 0.616233086717 -0.785099333991 0.0622560728134 12844 -1 
7.56848315595e-15 -0.616212379154 0.785072951937 0.062791431854 12847 -1 
7.02842471678e-15 0.744719675362 -0.666257454457 0.0386472445094 12871 -1 
6.86043995425e-15 0.725678810338 -0.685815354548 -0.0552047433875 12870 -1 
5.72065027493e-15 -0.833708165247 0.551169003937 -0.0338145575282 12869 -1 
8.9843941999e-15 0.76706782554 0.639448595699 -0.052081133634 12903 -1 
4.91183122141e-15 0.875590841887 0.482092407828 0.030456328056 12904 -1 
4.88519803678e-15 0.8884089834 0.450439772142 0.0885070047334 13393 -1 
4.53636319548e-15 -0.922047854987 -0.381758012601 0.0639419496843 12911 -1 
4.49822829444e-15 -0.940617538949 -0.339172926511 0.0141552584823 12910 -1 
5.45109751014e-15 0.978966175414 0.203344926242 0.0166153051791 12927 -1 
4.77842626192e-15 -0.990065784541 -0.130835899649 0.0514947535684 12926 -1 
5.91689160929e-15 -0.891908343649 -0.452214012455 0.00141190221347 13392 -1 
7.50019004145e-15 -0.705769830021 0.705783144902 -0.0613114948766 13328 -1 
6.93382145915e-15 -0.805422508951 0.591787548663 0.0328949741097 12941 -1 
5.2832970913e-15 -0.87846658496 0.476751604117 -0.0316917509799 12943 -1 
4.53606891838e-15 0.928872403361 -0.366193380614 -0.0556638686059 12945 -1 
5.25625557829e-15 0.964245994354 -0.256018116685 0.0684425766753 12944 -1 
5.25635898686e-15 0.889190503396 -0.450836017222 0.0780200887383 13427 -1 
4.87990408104e-15 -0.963228186401 0.260385298712 0.0662642976111 12947 -1 
5.9168089717e-15 0.89190834213 -0.452214011685 -0.00141310845001 13423 -1 
6.60990774447e-15 0.996219419678 -0.0868727106571 0.0 13001 -1 
6.95158133492e-15 -0.995817611924 -0.0913634707178 -0.0 13003 -1 
8.52537820049e-15 -0.86965479301 -0.489799465282 0.0616200032867 13010 -1 
6.44698473363e-15 0.961063648156 0.27632709638 0.0 13007 -1 
6.71500806863e-15 0.887919867677 0.459998161502 0.0 13008 -1 
7.36798047766e-15 -0.961063648156 -0.27632709638 -0.0 13011 -1 
6.95158133492e-15 0.995817611924 0.0913634707178 0.0 13012 -1 
6.73516677153e-15 -0.941241865095 0.331982989516 -0.062056797091 13015 -1 
5.15966713125e-15 0.894662897956 -0.444010782799 -0.0493226497614 13014 -1 
6.69930792995e-15 -0.996341123015 0.0854318427947 -0.00240142167926 13016 -1 
6.71766480069e-15 0.968070810475 -0.250665397316 -0.00240093643007 13017 -1 
7.00955599889e-15 0.307163032914 -0.951529354911 0.0155806917039 13059 -1 
7.93402904163e-15 -0.372395564583 0.927355185927 0.0365226315299 13057 -1 
7.1734426081e-15 -0.345875441676 -0.937707199897 -0.0327930801704 13062 -1 
3.49264697255e-15 0.237444321443 0.971142483488 -0.0224158644481 13060 -1 
6.26907156382e-15 -0.0823936163763 -0.996599865533 -0.0 13067 -1 
3.35092127437e-15 -0.110029127448 -0.992755669427 -0.0482677110815 13063 -1 
7.63736254222e-15 -0.100376806848 0.994949494521 0.0 13066 -1 
8.45608560442e-15 -0.123062915553 0.992225553676 0.0185464133662 13064 -1 
4.77842626192e-15 0.130835899649 -0.990065784541 0.0514947535684 13550 -1 
8.28610003263e-15 0.352179549527 0.935597548272 -0.0250358255872 13076 -1 
6.75063302455e-15 -0.70572152986 -0.70573484383 -0.0624135601925 13079 -1 
9.74410835002e-15 0.451633400699 0.890798760504 0.050048373173 13080 -1 
6.1563793077e-15 -0.576527882878 -0.816304522064 0.035532063291 13078 -1 
5.91679693273e-15 -0.452199650426 -0.891915627755 0.00141036203792 13585 -1 
7.33333282212e-15 -0.890997384547 0.452707795444 -0.0343411222031 13126 -1 
5.99298441408e-15 0.61525932454 -0.78475559165 -0.0749308010096 13128 -1 
7.72827922162e-15 -0.827958482053 0.560029975165 0.0291749706674 13129 -1 
6.47574661572e-15 -0.748299005778 0.662715745729 -0.0292649673776 13130 -1 
4.53636319548e-15 0.381758012601 -0.922047854987 0.0639419496843 13134 -1 
4.91183122141e-15 0.482092407828 -0.875590841887 -0.030456328056 13138 -1 
8.9843941999e-15 -0.639448595699 0.76706782554 -0.052081133634 13136 -1 
5.91680261395e-15 0.707099161583 0.707112501542 -0.00163885686707 13216 -1 
5.93215356574e-15 0.546145817444 0.824075528171 0.150413662803 13578 -1 
2.95868319418e-15 -0.873489733062 -0.484489114081 -0.0478119710141 13221 -1 
4.49008833425e-15 0.75666082675 0.64581792772 0.101899938652 13223 -1 
3.71299504881e-15 -0.307416882331 -0.944471624766 -0.116052619405 13577 -1 
5.36107069727e-15 -0.98447968798 -0.15441601794 -0.0833992647323 13391 -1 
4.66906164108e-15 0.99811544451 0.0613641542872 0.0 13219 -1 
4.5010852032e-15 -0.998248649097 0.0591577093521 0.0 13218 -1 
5.54419028757e-15 -0.984789570202 0.154464623086 -0.0795624448888 13217 -1 
8.85188885969e-15 0.98312459028 -0.154203470345 0.098424233402 13415 -1 
3.71297724116e-15 -0.944468262202 0.307427478305 -0.116051916295 13439 -1 
3.85524055506e-15 0.38407213446 0.880659040417 0.277359423966 13572 -1 
6.09929852964e-15 -0.545557090652 -0.823187202515 -0.1572586737 13579 -1 
1.16037087174e-14 0.844918444619 0.532956110043 0.0455039197198 13232 -1 
8.85192828206e-15 -0.983124535368 -0.154203461732 -0.0984247953873 13400 -1 
3.71300225144e-15 0.944468552693 0.307426408708 0.116052385601 13390 -1 
3.10706256397e-15 0.854290091443 0.473839856274 0.213691905013 13420 -1 
3.85525018062e-15 -0.880655858554 -0.384079689709 -0.277359064658 13419 -1 
6.53447063949e-15 -0.231694501066 -0.971920681712 -0.0410834107295 13269 -1 
8.31443320934e-15 -0.360518288345 -0.932184735094 0.0325297314357 13278 -1 
6.84048696685e-15 0.485945928139 0.873404288305 0.0319609777059 13276 -1 
7.56822882874e-15 0.785099333991 0.616233086717 -0.0622560728134 13280 -1 
6.92224580562e-15 -0.575134714145 -0.817395834323 0.0329258350917 13281 -1 
6.97183493205e-15 -0.682538597056 -0.730090114454 -0.0333089823509 13279 -1 
4.53606891838e-15 0.366193380614 0.928872403361 0.0556638686059 13805 -1 
6.95158133492e-15 0.0913634707178 -0.995817611924 0.0 13311 -1 
4.5010852032e-15 0.0591577093521 0.998248649097 0.0 13315 -1 
4.58799965337e-15 0.116723055177 0.992005677199 -0.047963160812 13312 -1 
5.01648610704e-15 0.265163374718 -0.964004558716 -0.0195855937441 13319 -1 
1.02591611072e-14 0.360650266259 -0.932304264753 0.0272055760997 13318 -1 
4.78060394609e-15 -0.11341857301 0.992909697233 -0.0355887684111 13317 -1 
4.60000746888e-15 -0.124222735237 -0.991100520534 -0.0478379582356 13321 -1 
5.25625557829e-15 0.256018116685 0.964245994354 -0.0684425766753 13806 -1 
7.59675674551e-15 -0.371866805289 0.927864345625 0.0279791930189 13343 -1 
7.50045134284e-15 0.451333367069 -0.890206976138 0.0618848237184 13344 -1 
5.91671430637e-15 -0.452199648898 0.891915624743 0.00141275478706 13345 -1 
3.85522260725e-15 0.880656557363 -0.384080665953 0.277355493933 13442 -1 
5.916719986e-15 0.707099159375 -0.707112499334 -0.00164076109787 13348 -1 
5.93207610179e-15 -0.546145954161 0.824075412033 -0.15041380268 13347 -1 
2.95864497215e-15 0.873490086676 -0.484488605605 0.0478106632196 13428 -1 
3.10702109608e-15 0.854291117189 -0.47383973609 0.213688070782 13430 -1 
4.4900254139e-15 -0.756660860859 0.645817956831 -0.101899500877 13349 -1 
6.26907156382e-15 0.996599865533 -0.0823936163763 0.0 13494 -1 
6.95158133492e-15 -0.995817611924 -0.0913634707178 -0.0 13495 -1 
5.01648610704e-15 0.964004558716 0.265163374718 0.0195855937441 13503 -1 
1.02591611072e-14 -0.932304264753 -0.360650266259 0.0272055760997 13502 -1 
4.78060394609e-15 0.992909697233 0.11341857301 -0.0355887684111 13504 -1 
7.1734426081e-15 0.937707199897 -0.345875441676 -0.0327930801704 13511 -1 
3.49264697255e-15 -0.971142483488 0.237444321443 -0.0224158644481 13508 -1 
3.35092127437e-15 -0.992755669427 0.110029127448 0.0482677110815 13514 -1 
8.28610003263e-15 -0.935597548272 0.352179549527 -0.0250358255872 13515 -1 
7.59675674551e-15 0.927864345625 0.371866805289 0.0279791930189 13516 -1 
4.88519803678e-15 -0.450439772142 0.8884089834 0.0885070047334 13644 -1 
5.45109751014e-15 0.203344926242 -0.978966175414 -0.0166153051791 13560 -1 
4.49822829444e-15 -0.339172926511 0.940617538949 -0.0141552584823 13558 -1 
5.9168089717e-15 -0.452214011685 0.89190834213 -0.00141310845001 13640 -1 
1.06901479968e-14 -0.154864607624 -0.987384105258 -0.0330088168402 13562 -1 
8.83060572015e-15 0.116059535618 0.993242258561 0.0 13564 -1 
8.85154660038e-15 -0.154196624002 -0.983125182447 -0.0984290444183 13567 -1 
5.36107069727e-15 -0.15441601794 0.98447968798 0.0833992647323 13561 -1 
4.66906164108e-15 -0.0613641542872 0.99811544451 0.0 13563 -1 
6.75063302455e-15 0.70573484383 -0.70572152986 -0.0624135601925 13633 -1 
9.74410835002e-15 -0.890798760504 0.451633400699 0.050048373173 13631 -1 
6.1563793077e-15 0.816304522064 -0.576527882878 0.035532063291 13630 -1 
5.91671430637e-15 0.891915624743 -0.452199648898 0.00141275478706 13637 -1 
8.85188885969e-15 0.154203470345 -0.98312459028 -0.098424233402 14070 -1 
3.71297724116e-15 0.307427478305 -0.944468262202 -0.116051916295 13929 -1 
5.916719986e-15 -0.707112499334 0.707099159375 -0.00164076109787 13648 -1 
5.93207610179e-15 -0.824075412033 0.546145954161 0.15041380268 14109 -1 
2.95864497215e-15 0.484488605605 -0.873490086676 -0.0478106632196 13649 -1 
4.4900254139e-15 -0.645817956831 0.756660860859 0.101899500877 13651 -1 
3.10702109608e-15 -0.47383973609 0.854291117189 0.213688070782 13653 -1 
3.85522260725e-15 0.384080665953 -0.880656557363 -0.277355493933 13928 -1 
4.55632660422e-15 0.597427181013 0.761653676962 0.250927160263 13716 -1 
4.68507016801e-15 -0.744799084123 -0.635693806354 -0.202898272178 13717 -1 
4.55605397946e-15 -0.761695863566 -0.597468860846 -0.250699764153 13714 -1 
1.10198006969e-14 0.104497340599 0.981851270572 0.158266826229 13721 -1 
1.10201261007e-14 -0.104501957819 0.9818507916 0.158266749022 14072 -1 
7.99272797675e-15 0.15707132965 0.929270052873 0.334343784502 13722 -1 
7.71749719272e-15 -0.35066610909 -0.867889935857 -0.351852723699 13723 -1 
1.10201183467e-14 0.981850769623 0.104502169667 0.15826674548 13729 -1 
1.10201261007e-14 -0.9818507916 0.104501957819 -0.158266749022 13728 -1 
7.99290892982e-15 -0.929270252123 -0.157073777581 -0.334342080684 13732 -1 
7.71751713981e-15 0.867886515073 0.350672166897 0.351855124048 13760 -1 
7.99286892894e-15 0.92927088718 -0.157073693938 0.334340354896 13734 -1 
7.71747484666e-15 -0.867886663204 0.350673327439 -0.351853602022 13735 -1 
7.13188891779e-15 -0.557850361407 -0.71119760276 -0.427786096206 13746 -1 
7.26576219659e-15 0.3784688764 0.829348416613 0.411026171257 13743 -1 
7.26576056244e-15 -0.829348190884 -0.378471967622 -0.411023780336 13762 -1 
7.13190283884e-15 0.711193050093 0.557854810306 0.427787863453 13744 -1 
7.50045134284e-15 0.890206976138 0.451333367069 -0.0618848237184 13758 -1 
7.56848315595e-15 -0.785072951937 -0.616212379154 -0.062791431854 13756 -1 
5.91663088803e-15 -0.891915622463 -0.452199647743 -0.00141456282442 13787 -1 
5.2832970913e-15 -0.476751604117 -0.87846658496 0.0316917509799 13820 -1 
7.50019004145e-15 0.705783144902 0.705769830021 -0.0613114948766 13817 -1 
6.93382145915e-15 0.591787548663 0.805422508951 0.0328949741097 13823 -1 
5.25635898686e-15 0.450836017222 0.889190503396 -0.0780200887383 13830 -1 
4.87990408104e-15 -0.260385298712 -0.963228186401 -0.0662642976111 13831 -1 
7.26571577289e-15 0.829350327027 -0.378472217327 0.411019240148 13836 -1 
9.58425767757e-15 0.154864821034 -0.987385465917 0.0329670881658 13873 -1 
9.26559596617e-15 0.121776454439 -0.99255755256 0.0 13872 -1 
4.5010852032e-15 0.0591577093521 0.998248649097 0.0 13869 -1 
5.54419028757e-15 0.154464623086 0.984789570202 -0.0795624448888 13874 -1 
8.85133379669e-15 -0.154196669328 0.983125471432 -0.0984260869345 13891 -1 
3.71291013796e-15 0.307418735041 -0.944471301166 0.116050345196 13889 -1 
3.85515929395e-15 -0.384070773429 0.880659958592 -0.277358393294 13894 -1 
6.09921679447e-15 0.545557614874 -0.823187671427 0.157254400459 13893 -1 
7.13187481627e-15 0.711194905725 -0.557855815877 0.427783467146 13899 -1 
4.55626932904e-15 -0.597427413197 0.761654587313 -0.250923844197 13900 -1 
4.68500227544e-15 0.744799747965 -0.63569437295 0.202894060117 13897 -1 
4.5559971443e-15 -0.761696700981 0.597469035781 -0.250696802926 13898 -1 
5.91672556197e-15 -0.452214009769 -0.891908338351 -0.00141610303321 14321 -1 
1.06901479968e-14 0.987384105258 -0.154864607624 -0.0330088168402 14029 -1 
8.83060572015e-15 0.993242258561 -0.116059535618 0.0 14026 -1 
9.58425767757e-15 -0.987385465917 -0.154864821034 0.0329670881658 14031 -1 
9.26559596617e-15 -0.99255755256 -0.121776454439 -0.0 14023 -1 
8.85133379669e-15 -0.983125471432 0.154196669328 0.0984260869345 14036 -1 
3.71291013796e-15 0.944471301166 -0.307418735041 -0.116050345196 14035 -1 
3.71289049115e-15 -0.944471157022 -0.307419372708 0.116049829116 14038 -1 
8.85129437604e-15 0.983125526345 0.154196677941 -0.0984255249467 14037 -1 
7.99286892894e-15 0.157073693938 -0.92927088718 -0.334340354896 14084 -1 
7.71747484666e-15 -0.350673327439 0.867886663204 0.351853602022 14129 -1 
3.85515929395e-15 -0.880659958592 0.384070773429 0.277358393294 14128 -1 
6.09921679447e-15 0.823187671427 -0.545557614874 -0.157254400459 14126 -1 
4.55626932904e-15 -0.761654587313 0.597427413197 0.250923844197 14148 -1 
4.68500227544e-15 0.63569437295 -0.744799747965 -0.202894060117 14146 -1 
4.5559971443e-15 0.597469035781 -0.761696700981 -0.250696802926 14144 -1 
7.26571577289e-15 0.378472217327 -0.829350327027 -0.411019240148 14150 -1 
7.13187481627e-15 -0.557855815877 0.711194905725 0.427783467146 14151 -1 
9.29831925487e-15 0.576300031397 0.676888215337 0.457930800176 14197 -1 
9.29832768987e-15 -0.676887545249 -0.576301838936 -0.457929515892 14196 -1 
9.34436438453e-15 -0.0600821204639 -0.884491535551 -0.462671441025 14198 -1 
9.34449525446e-15 -0.06008452078 0.884491407528 0.462671374057 14201 -1 
5.16622531269e-15 0.131214871745 0.823513334776 0.551913439662 14205 -1 
7.52349927141e-15 -0.271594508073 -0.766320630841 -0.582227716561 14206 -1 
5.16622726795e-15 0.131214636581 -0.823515461682 -0.551910321988 14509 -1 
7.52348301426e-15 -0.271597177818 0.766320356897 0.582226831747 14506 -1 
7.88004881302e-15 -0.415191862402 -0.624217914941 -0.661791290409 14230 -1 
5.44428642734e-15 0.282093863634 0.744841980125 0.604676340485 14210 -1 
9.34447902388e-15 0.884491411399 0.0600844482004 0.462671376082 14212 -1 
9.34449525446e-15 -0.884491407528 0.06008452078 -0.462671374057 14217 -1 
5.16624905191e-15 -0.823513806481 -0.131215484747 -0.551912590088 14219 -1 
7.52348618986e-15 0.76631988917 0.271595269005 0.582228337782 14218 -1 
5.16622726795e-15 0.823515461682 -0.131214636581 0.551910321988 14220 -1 
7.52348301426e-15 -0.766320356897 0.271597177818 -0.582226831747 14221 -1 
7.88002597992e-15 0.624217412574 0.415191909911 0.661791734448 14227 -1 
5.44429722376e-15 -0.744842117349 -0.282094111371 -0.604676055879 14222 -1 
5.44429286479e-15 0.744845461319 -0.282094904721 0.604671566623 14223 -1 
2.95860178521e-15 -0.484490116048 -0.873489249191 0.0478106578071 14324 -1 
5.91663657096e-15 -0.707112497123 -0.707099157164 -0.00164266560037 14252 -1 
4.48996510354e-15 -0.645817524618 -0.756661191543 0.101899784637 14253 -1 
5.9319927178e-15 0.824075375068 0.546145929663 -0.150414094147 14254 -1 
3.85513470386e-15 0.880660251496 0.384071808785 -0.277356029558 14266 -1 
6.09912283742e-15 -0.823188197364 -0.545557963432 0.157250438017 14265 -1 
8.85167604687e-15 -0.154203515672 -0.983124879264 0.0984212757864 14330 -1 
3.71289769371e-15 0.307428899071 0.94446808492 -0.116049595365 14332 -1 
9.29822565138e-15 -0.676891982584 0.576301576592 -0.45792328695 14348 -1 
7.88006255418e-15 0.62421959784 -0.415194250013 0.661788205115 14347 -1 
1.10193386948e-14 0.104502018265 -0.981851900866 0.158259827324 14371 -1 
1.10196640847e-14 0.104506635322 0.981851421889 -0.15825975012 14370 -1 
7.99258931621e-15 -0.157070078469 0.929273283498 -0.334335393022 14383 -1 
7.71733160487e-15 0.350667641867 -0.867892445111 0.351845006596 14384 -1 
7.13173217129e-15 0.557852042827 -0.711200320031 0.427779386017 14389 -1 
9.29825716298e-15 0.576301316033 -0.676891289982 0.457924638654 14390 -1 
7.2656313973e-15 -0.378468853794 0.82935220724 -0.411018543444 14387 -1 
3.1069707759e-15 0.473841656004 0.854291096204 -0.21368389734 14393 -1 
3.8551426617e-15 -0.384079030511 -0.880657450541 0.27735492267 14394 -1 
7.99271927546e-15 -0.157072339359 -0.92927426264 0.33433160934 14693 -1 
7.71731030347e-15 0.350674919475 0.867889198729 -0.351845761067 14687 -1 
1.10193386948e-14 0.981851900866 -0.104502018265 -0.158259827324 14480 -1 
1.10193464484e-14 -0.981851922846 -0.104501806386 0.158259830867 14479 -1 
7.99258931621e-15 -0.929273283498 0.157070078469 0.334335393022 14484 -1 
7.71733160487e-15 0.867892445111 -0.350667641867 -0.351845006596 14485 -1 
7.99254096831e-15 0.929273756042 0.157070110963 -0.334334064334 14489 -1 
7.7172940044e-15 -0.867892209335 -0.350669189605 0.351844045618 14488 -1 
7.13173217129e-15 0.711200320031 -0.557852042827 -0.427779386017 14545 -1 
7.2656313973e-15 -0.82935220724 0.378468853794 0.411018543444 14544 -1 
9.29822565138e-15 0.576301576592 -0.676891982584 -0.45792328695 14557 -1 
9.29825716298e-15 -0.676891289982 0.576301316033 0.457924638654 14555 -1 
7.88006255418e-15 -0.415194250013 0.62421959784 0.661788205115 14561 -1 
5.44429286479e-15 0.282094904721 -0.744845461319 -0.604671566623 14560 -1 
1.13115080854e-14 0.419967969059 0.551949381889 0.720401821762 14587 -1 
1.13115080854e-14 -0.551949381889 -0.419967969059 -0.720401821762 14585 -1 
5.50081014192e-15 0.00886059739065 -0.691944079719 -0.721896724162 14596 -1 
5.33787318662e-15 -0.115587786481 -0.633190836201 -0.765316162489 14597 -1 
5.50082219277e-15 0.00885916555966 0.691944088497 0.721896733321 14595 -1 
5.33790148091e-15 -0.1155892017 0.633191175676 0.765315667876 14594 -1 
9.15540824515e-15 -0.25982420572 -0.503115599465 -0.824236662432 14599 -1 
8.53819425666e-15 0.167667426043 0.540007085334 0.824790871696 14600 -1 
5.50081014192e-15 0.691944079719 -0.00886059739065 0.721896724162 14601 -1 
5.33787318662e-15 0.633190836201 0.115587786481 0.765316162489 14604 -1 
5.50082219277e-15 -0.691944088497 -0.00885916555966 -0.721896733321 14602 -1 
5.33790148091e-15 -0.633191175676 0.1155892017 -0.765315667876 14603 -1 
9.15540824515e-15 0.503115599465 0.25982420572 0.824236662432 14606 -1 
8.53819425666e-15 -0.540007085334 -0.167667426043 -0.824790871696 14607 -1 
1.13116182281e-14 -0.551954700084 0.419971072497 -0.720395937885 14608 -1 
9.15554293906e-15 -0.503118814922 0.25982632045 -0.824234033071 14614 -1 
8.53821939653e-15 0.540010619784 -0.1676687548 0.824788287492 14613 -1 
4.55620492516e-15 0.7616549542 0.597427883657 -0.25092161041 14634 -1 
4.68493278329e-15 0.635694415551 0.744800621837 -0.202890718733 14636 -1 
4.5559275683e-15 -0.597470185048 -0.761697085962 0.250692894228 14633 -1 
7.13170404461e-15 -0.711202025228 -0.557853550931 0.427774584362 14648 -1 
7.26559949059e-15 0.829354806046 0.378468837489 -0.411013314551 14649 -1 
1.13117287816e-14 0.419971110249 -0.55195466692 0.720395941286 14713 -1 
7.88003369197e-15 -0.415196056761 0.624223428325 -0.661783458528 14716 -1 
9.34428305829e-15 0.0600855390368 -0.884499037947 0.462656654409 14723 -1 
9.34440565559e-15 0.0600876269128 0.884498926582 -0.462656596157 14724 -1 
5.16622266409e-15 -0.131215606277 0.82352153839 -0.551901024167 14732 -1 
5.4443251052e-15 0.282095675386 -0.744850188301 0.604665384256 14729 -1 
7.52341604393e-15 0.271597214659 -0.766327750755 0.582217082721 14730 -1 
7.13171544965e-15 0.557858196619 0.711196932296 -0.427776993254 14734 -1 
7.26560884431e-15 -0.378472405079 -0.829353850463 0.411011957632 14735 -1 
5.16623131307e-15 -0.131214918511 -0.823524001175 0.551897512813 14737 -1 
7.52342615372e-15 0.271600467992 0.766327520061 -0.582215868714 14736 -1 
9.34428305829e-15 0.884499037947 -0.0600855390368 -0.462656654409 14788 -1 
9.34429144806e-15 -0.884499010018 -0.0600860626582 0.4626566398 14787 -1 
5.16622266409e-15 -0.82352153839 0.131215606277 0.551901024167 14794 -1 
7.52341604393e-15 0.766327750755 -0.271597214659 -0.582217082721 14792 -1 
5.16620590127e-15 0.823523796065 0.131214651959 -0.551897882244 14797 -1 
7.52342566505e-15 -0.766328958541 -0.271599069574 0.5822146277 14798 -1 
8.53821939653e-15 0.1676687548 -0.540010619784 -0.824788287492 14809 -1 
7.88003369197e-15 0.624223428325 -0.415196056761 -0.661783458528 14826 -1 
5.4443251052e-15 -0.744850188301 0.282095675386 0.604665384256 14822 -1 
9.15554293906e-15 0.25982632045 -0.503118814922 -0.824234033071 14827 -1 
1.13117287816e-14 -0.55195466692 0.419971110249 0.720395941286 14832 -1 
1.13116182281e-14 0.419971072497 -0.551954700084 -0.720395937885 14830 -1 
6.65916311158e-15 0.291243018373 0.307779201217 0.90578665675 14843 -1 
6.65916311158e-15 -0.307779201217 -0.291243018373 -0.90578665675 14842 -1 
6.26171240628e-15 0.00322633322072 -0.425739951117 -0.904839811678 14847 -1 
4.64151788154e-15 -0.118697269931 -0.28656053073 -0.950680819381 14849 -1 
6.26176404629e-15 0.00322575642354 0.42573995191 0.904839813361 14850 -1 
6.26171240628e-15 0.425739951117 -0.00322633322072 0.904839811678 14852 -1 
4.64151788154e-15 0.28656053073 0.118697269931 0.950680819381 14853 -1 
6.26176404629e-15 -0.42573995191 -0.00322575642354 -0.904839813361 14851 -1 
4.64159656229e-15 0.28656253489 -0.118698398082 0.950680074415 14859 -1 
6.65925414978e-15 0.307783734107 -0.291246709752 0.905783929576 14854 -1 
6.65934196307e-15 0.291246078456 -0.307784359179 0.905783920165 14856 -1 
9.15563188167e-15 -0.259829008842 0.503124222771 -0.824229884574 14857 -1 
9.29815421003e-15 0.676895503297 0.576301589807 -0.457918066037 14881 -1 
9.29814840448e-15 -0.576303295857 -0.676894885783 0.457916831734 14885 -1 
7.88007029808e-15 -0.624225084079 -0.415198466253 0.661780385043 14892 -1 
5.44432404433e-15 0.744852406269 0.282097333722 -0.604661878393 14893 -1 
5.500888734e-15 -0.00885912281298 -0.691957352356 0.721884020092 14927 -1 
5.33795911162e-15 -0.115590173355 0.633202897405 -0.765305822885 14929 -1 
8.53854112339e-15 0.167668643088 -0.540017104347 0.824784064551 14930 -1 
5.50090002856e-15 -0.00885875294261 0.691957354623 -0.721884022457 14934 -1 
7.88004045924e-15 0.415198497707 0.624224751477 -0.661780679036 14935 -1 
5.33798697582e-15 -0.115592711802 -0.633202143002 0.765306063661 14936 -1 
5.44433595092e-15 -0.282097792989 -0.744852660659 0.604661350758 14937 -1 
5.500888734e-15 0.691957352356 0.00885912281298 -0.721884020092 14954 -1 
5.33795911162e-15 0.633202897405 -0.115590173355 -0.765305822885 14952 -1 
5.50090002856e-15 -0.691957354623 0.00885875294261 0.721884022457 14953 -1 
5.33798697582e-15 -0.633202143002 -0.115592711802 0.765306063661 14957 -1 
4.64159656229e-15 0.118698398082 -0.28656253489 -0.950680074415 14959 -1 
6.65925414978e-15 -0.291246709752 0.307783734107 0.905783929576 14962 -1 
6.65934196307e-15 0.307784359179 -0.291246078456 -0.905783920165 14967 -1 
9.15563188167e-15 0.503124222771 -0.259829008842 -0.824229884574 14968 -1 
8.53854112339e-15 -0.540017104347 0.167668643088 0.824784064551 14969 -1 
6.71660083353e-15 -0.138158397633 -0.0572270876778 -0.98875543872 14977 -1 
6.71660083353e-15 0.0572270876778 0.138158397633 0.98875543872 14979 -1 
6.71674416708e-15 -0.138158357551 0.0572321404575 -0.988755151864 14975 -1 
6.71674416708e-15 -0.0572321404575 0.138158357551 0.988755151864 14976 -1 
6.26197929835e-15 0.00322577668938 0.425753946149 -0.904833228669 14980 -1 
4.641698796e-15 -0.118700413089 0.286566255675 -0.950678701266 14983 -1 
6.71703190221e-15 0.0572256933525 -0.138164703175 0.988754638329 14982 -1 
1.13118380807e-14 0.551960342143 0.419974287856 -0.720389740516 15000 -1 
1.13118380807e-14 -0.419974287856 -0.551960342143 0.720389740516 14995 -1 
9.15575879927e-15 -0.503127865614 -0.259831412527 0.824226903168 15001 -1 
8.53855773081e-15 0.540021178434 0.167670081628 -0.824781104639 15003 -1 
6.26203095054e-15 0.00322574898776 -0.425753946187 0.90483322875 15008 -1 
8.53855773081e-15 0.167670081628 0.540021178434 -0.824781104639 15011 -1 
9.15575879927e-15 0.259831412527 0.503127865614 -0.824226903168 15009 -1 
6.26197929835e-15 0.425753946149 0.00322577668938 -0.904833228669 15016 -1 
4.641698796e-15 -0.286566255675 0.118700413089 0.950678701266 15014 -1 
6.71703190221e-15 0.138164703175 -0.0572256933525 -0.988754638329 15018 -1 
6.26203095054e-15 -0.425753946187 0.00322574898776 0.90483322875 15017 -1 
6.65944042307e-15 -0.291249930006 -0.307789459188 0.905780948731 15022 -1 
4.64178284531e-15 0.118700769057 0.286568764149 -0.950677900679 15021 -1 
6.65944042307e-15 0.307789459188 0.291249930006 -0.905780948731 15020 -1 
4.64178284531e-15 0.286568764149 0.118700769057 -0.950677900679 15024 -1 
6.71717484965e-15 0.0572297290387 0.13816467116 -0.988754409223 15027 -1 
6.71717484965e-15 -0.13816467116 -0.0572297290387 0.988754409223 15023 -1 
7.04588777061e-15 0.937910457272 -0.0480039311576 0.343539803712 0 1 
7.72485378203e-15 0.592601368978 -0.678415376643 0.43425360588 0 5 
7.14682762623e-15 0.230349945485 0.556113907844 0.798546319331 0 62 
6.07493923155e-15 0.270980108426 -0.654250808256 -0.706063496248 1 48 
6.46485766186e-15 0.708114913318 0.706017425328 0.0106143614679 1 44 
8.90595414827e-15 0.597779141412 -0.469350672165 -0.649900026643 2 5 
6.54373314632e-15 -0.0389116690491 0.959656049181 0.278471092363 2 3 
5.22007965804e-15 0.793318738468 0.328603413043 0.512508708348 2 13 
7.13896471322e-15 0.674417841638 0.58553620027 -0.449786541655 3 40 
4.76211934085e-15 -0.86962839124 0.360186021592 -0.337657357389 3 4 
5.55190159744e-15 -0.0250966386912 -0.77253282189 0.634478681934 4 7 
4.9708531727e-15 -0.593553170041 -0.628604555072 -0.502544473332 4 15 
7.33364656569e-15 0.425261075836 0.892450148039 -0.150617896159 5 39 
1.00157585016e-14 0.236894662558 0.547564115093 0.80253003602 5 14 
6.57494618889e-15 -0.648116151041 -0.746784337778 -0.149193188881 6 30 
6.59414008683e-15 -0.563720677927 -0.270279099425 -0.780492284198 6 144 
5.6059303201e-15 0.268570241791 -0.903913896701 -0.332880898482 6 7 
5.32204622328e-15 0.982411034681 0.164367164876 -0.0886114780804 7 41 
6.30489567877e-15 0.56837051546 0.262180668108 0.779882205481 7 17 
7.52047005246e-15 0.00367305381277 -0.99822415892 0.0594561790168 8 10 
8.22587817149e-15 0.653223768251 0.057674668842 0.754965125795 8 99 
8.19771492619e-15 0.949016329239 -0.295993451343 -0.108424552567 8 85 
6.23439010678e-15 0.876605273623 0.363101828856 -0.315785142365 9 13 
5.03331997035e-15 0.17694630461 0.982777964258 0.0532679852622 9 12 
5.07127962665e-15 0.639760766367 -0.63767909267 0.429035588954 9 19 
8.55257876702e-15 0.898935016088 0.413607372462 -0.144377208369 10 68 
8.32140606364e-15 0.287028002534 -0.463259238489 -0.838454413618 10 11 
8.16721138365e-15 0.652286173548 -0.0140484945975 0.757842587611 10 26 
6.41702509845e-15 0.901646941002 0.269577014047 -0.338173072965 11 64 
8.12450421652e-15 0.767422533676 -0.51383154067 -0.38345769339 11 12 
6.10490012625e-15 0.831465564833 -0.191228446176 0.521628887113 12 23 
5.99076271417e-15 -0.838073391588 0.462384762435 -0.289539844892 13 16 
7.32495923438e-15 -0.866163327257 0.303299290238 0.397203513399 13 14 
8.73877151967e-15 -0.116032849184 -0.19039713763 0.974825783354 14 133 
1.01212800906e-14 -0.292250263572 0.925748707435 0.239956483816 14 63 
5.09770987596e-15 -0.811314216435 -0.525756102047 0.2556359978 15 20 
5.14222341658e-15 0.153731319096 0.861464542083 -0.483989177837 15 17 
5.06341207432e-15 -0.0779826015441 0.962669429726 0.259203169209 15 16 
7.22312671004e-15 0.872324307677 0.369486452597 -0.320203159859 16 21 
5.64383491294e-15 0.296796106303 0.100019375798 -0.949688473 16 135 
6.06507293012e-15 -0.725368501899 0.579511929089 -0.371492207853 17 148 
5.44754791473e-15 -0.29488806201 0.135466588989 0.945880454472 17 138 
7.53517067917e-15 -0.309340191516 -0.43343283702 -0.846430517943 18 32 
5.21543638496e-15 -0.459012825116 0.760086657156 -0.459973368787 18 20 
7.98048709614e-15 -0.569847653263 -0.726598018373 0.383834563018 18 142 
1.04131141231e-14 0.27189460285 0.769506438497 -0.577869506077 19 21 
6.16344151185e-15 0.553234060395 0.778674949567 0.295968574913 19 22 
6.97061320268e-15 -0.132553500614 0.950295964249 0.281721759555 20 21 
6.34419426543e-15 0.401258251203 0.201764738522 0.893466734764 21 193 
1.13875655579e-14 0.0614243799451 -0.387799980921 0.919694634292 22 187 
8.17194895472e-15 -0.232542740797 0.952506712479 -0.196608332442 22 23 
1.01612915553e-14 -0.140782628594 0.417033852961 0.897921498223 23 25 
1.01793627699e-14 -0.643170421391 0.133326523028 -0.754026423479 24 28 
1.0202046598e-14 0.818043375929 -0.53574362838 -0.209245787888 24 95 
1.00497316484e-14 -0.442271785847 -0.881513050053 -0.165319115744 24 25 
1.09054178079e-14 0.190831608626 -0.836862873507 0.513072926682 25 183 
9.33194550681e-15 -0.852592261246 0.482747381134 0.200103478409 25 26 
8.92559111504e-15 0.221621892175 0.95344720487 0.204504680715 26 96 
8.77666711214e-15 -0.524924984885 -0.469408787927 0.710006443675 26 178 
1.12722814379e-14 -0.970123838939 -0.179609258042 -0.163095835472 27 28 
6.650767949e-15 -0.0765158574021 -0.507053809171 -0.858511361702 27 118 
7.3129942496e-15 -0.753148452455 0.631672061544 -0.183732999837 27 29 
6.93411623271e-15 -0.336274134085 0.452188595088 0.82610240359 28 115 
6.83499339645e-15 0.300904455762 0.953521539769 -0.0159116843224 28 181 
8.21231455802e-15 -0.719166971704 0.294425918408 -0.629374487392 29 109 
5.83815474279e-15 -0.762804016436 -0.640153688272 -0.0912868440738 29 195 
5.08108574967e-15 0.945297371643 -0.2442934228 -0.216179561342 30 31 
5.86514729934e-15 -0.238305728171 -0.69932855753 0.67390648353 30 161 
5.93294848213e-15 0.36055252224 -0.870395851583 -0.3352803905 31 34 
5.42787260641e-15 -0.592307778577 -0.47763768968 0.648871121899 31 158 
7.97246480968e-15 0.953792918229 0.299300599866 0.0264238539352 32 33 
6.97486755611e-15 0.112293801924 -0.941977579617 -0.316335805038 32 191 
8.26004433737e-15 0.543570319495 0.688899686404 -0.479529487973 32 145 
6.32179401271e-15 0.45436581237 0.856212253661 0.245870464331 33 103 
3.89223936519e-15 0.347300239669 -0.619090479287 0.704350425557 33 141 
6.16059916999e-15 -0.324601687046 0.783587621376 -0.529739732692 34 35 
7.8163164038e-15 0.387304589408 0.8048847247 -0.449617320582 34 156 
7.43576665346e-15 -0.388379126766 -0.891351017637 -0.233784125317 34 41 
8.84330217679e-15 0.569479745175 0.664969512166 0.483227035383 35 40 
7.47506040022e-15 -0.99265973035 -0.016736996126 -0.119777012407 35 36 
8.13068625206e-15 -0.619402213042 0.692491842376 0.369859360732 36 38 
5.89962374712e-15 -0.33893827585 -0.818268690296 0.46428137551 36 37 
5.97351653794e-15 0.633682831437 -0.616969416976 0.466684912611 37 157 
6.81729110054e-15 -0.767743061065 0.0276090113124 0.640162740778 37 43 
7.70794812386e-15 -0.678173086903 0.592166374685 -0.435224366154 38 45 
6.18561806295e-15 0.939891882456 0.232278312729 0.250299889592 38 39 
7.41099161663e-15 0.758691222636 0.0500255215933 -0.649526809212 38 56 
7.57261111305e-15 0.310364669741 -0.818459675208 -0.4835261439 39 40 
6.41701017859e-15 -0.0537363694669 -0.16982173401 -0.984008628648 39 136 
6.43852213007e-15 0.399425084197 -0.6985256366 0.593735241607 40 41 
6.16635742188e-15 -0.0374883988981 -0.203626820314 -0.978330587274 41 170 
5.31753413555e-15 -0.947875726331 -0.242261659571 -0.206980423555 42 43 
6.84495969787e-15 -0.680836763317 0.728831183138 0.0725700227439 42 59 
6.32203488614e-15 0.246673673704 -0.668663923653 0.70145609692 42 221 
6.05413185503e-15 0.416571543113 -0.895851943798 -0.154652656821 43 57 
6.44274428917e-15 0.361400753759 -0.612650805551 0.702885826889 43 155 
6.04680410676e-15 0.657289756445 -0.272285379528 -0.702730992747 44 49 
7.000017454e-15 0.0463837848254 -0.942158736506 0.33194195235 44 45 
7.07006603845e-15 -0.562168597186 -0.232858054239 0.79356385686 45 53 
5.56566499694e-15 0.584680607993 0.457847374565 0.669719619124 46 47 
8.3579294227e-15 0.509264662052 -0.761754456328 0.400474284131 46 67 
5.97972172116e-15 0.458309961733 0.791643592914 -0.404045047951 46 89 
6.26977930628e-15 0.5969632357 -0.666866646777 -0.446008711394 46 83 
5.55685223707e-15 0.371622290606 -0.897239968671 0.238447712809 47 48 
4.93681309075e-15 0.965858521439 -0.224327356319 0.129593802979 47 51 
7.35965957379e-15 -0.63068936923 -0.339091076735 -0.698031633394 48 66 
5.50979660163e-15 -0.766416057508 -0.636482826425 0.0865796653939 48 50 
6.81020620358e-15 0.398899014012 0.559879180427 -0.726233350889 49 55 
6.15693305271e-15 -0.01173693561 -0.797211091255 -0.603586547499 49 50 
5.30903115183e-15 0.249128070951 -0.938702464819 0.238270616753 50 52 
7.11486123943e-15 -0.397464444865 -0.503469583421 0.767163863616 50 54 
6.31316390395e-15 -0.254550335656 -0.637069758717 -0.727561852454 51 82 
6.70500705464e-15 -0.661566977973 -0.740360941304 0.119141975167 51 52 
6.95840618909e-15 0.532990196137 0.275929722874 -0.799865137918 52 290 
8.46032035479e-15 0.343184078005 -0.609592590369 0.714577891046 53 56 
5.26233717591e-15 0.91529185572 0.379126620823 0.136028762528 53 60 
5.88606390539e-15 -0.350224194199 0.935450069692 0.0477093377822 53 55 
7.46337698004e-15 -0.106658807792 0.599077112413 0.793555613743 54 55 
6.54082395783e-15 0.184207549516 -0.0870450663985 0.97902540065 54 74 
7.08640326165e-15 -0.681418801387 0.205798133073 0.702364254173 54 284 
4.90483935062e-15 0.811849553604 0.566361486844 0.141897739702 55 274 
8.59154323599e-15 -0.382620595885 -0.781390495539 0.492981108244 56 57 
6.75287643485e-15 -0.0841262753792 -0.175519708746 -0.980874916405 56 70 
6.64088937803e-15 -0.0465602546738 -0.0986818564887 -0.994029191666 57 71 
6.57742918612e-15 -0.93022391715 -0.295720360311 -0.217331388572 57 58 
5.56890640731e-15 -0.255357073372 -0.929120755518 -0.267446044549 58 59 
5.72059851098e-15 0.0426108061827 -0.738050044174 0.673399176931 58 60 
6.00975120516e-15 -0.74090637596 -0.165228334768 0.650966465689 58 77 
6.68836500619e-15 -0.602930877255 0.262272534599 0.753450379818 59 78 
4.6535027324e-15 0.801571383939 -0.596967761502 0.0333587796181 60 273 
7.62977528714e-15 0.625934200854 -0.771707535176 -0.112578223272 61 65 
8.0093121689e-15 0.378361355329 0.91344502577 0.149869508872 61 62 
8.67458439453e-15 0.836376670962 0.0113025753088 0.548038608186 61 64 
7.28589072941e-15 -0.934541555872 0.353374703726 0.0419332697811 62 66 
9.05985674151e-15 -0.598776002708 0.653019773634 -0.463715940878 62 63 
8.47343859408e-15 0.0533835864706 -0.667841509391 0.742386631769 63 132 
9.33860269011e-15 -0.215721297455 -0.975778784662 -0.0363329771354 63 64 
1.09933093437e-14 -0.316907706981 -0.680465984155 -0.660708369603 64 68 
5.55569276099e-15 0.758487380348 0.196059036834 0.62149637805 65 69 
6.04868175668e-15 0.453073877796 -0.789450352734 0.414116169483 65 86 
6.24983921406e-15 0.999891394364 -0.00377247508719 0.0142466806237 65 67 
7.92054437328e-15 0.000350877019182 0.987757948273 0.155993950231 66 67 
5.47640438576e-15 0.396261413142 0.502763510187 -0.768248491882 66 73 
5.13271265029e-15 -0.387705944592 0.288437740342 0.875492872886 67 81 
8.55276016569e-15 0.682978381603 -0.728921741425 -0.0470491778994 68 69 
8.57149459111e-15 -0.190982121441 0.267296371656 -0.944499062461 68 180 
5.95251393425e-15 -0.0132050819315 0.998218288506 -0.0581882660219 69 88 
4.68628605397e-15 0.330501381235 -0.294823729913 -0.896575599312 69 125 
6.06583665901e-15 -0.736224610207 -0.251704736272 -0.628186317157 70 130 
5.59348716521e-15 0.431105429166 0.881646761825 -0.191955974922 70 71 
5.12862694876e-15 -0.289812695924 0.894965256958 0.339184006284 70 72 
6.14692731769e-15 -0.331185592825 0.535302488078 -0.777024677448 71 267 
5.14745302994e-15 0.803883965114 0.191488695676 -0.563118682038 71 76 
4.95560058103e-15 -0.715009362956 -0.289208897198 -0.636490239255 72 75 
6.18455428161e-15 -0.374268199416 0.771763909237 -0.514104836882 72 74 
3.61913117287e-15 -0.750169002466 -0.446592443329 0.487649112889 72 301 
7.26070270097e-15 0.451134625426 -0.685316791321 0.571680369853 73 75 
5.95555730092e-15 0.692605820368 0.414725150536 0.590169659594 73 74 
6.04296048674e-15 0.218566460416 -0.776517502311 -0.590973155893 73 279 
5.52196601512e-15 -0.947971515562 0.313973307813 -0.0526380818755 74 289 
6.64080891223e-15 0.817992408032 -0.531829766283 0.219192883318 75 131 
6.01151434183e-15 -0.23067797157 0.00181282891986 -0.9730284616 75 313 
5.68438285468e-15 0.602920279134 -0.598777517855 -0.527212121561 76 299 
5.75254490951e-15 0.712107133463 0.267564592752 0.649085987506 76 77 
5.72751768436e-15 0.591129211241 -0.497629609212 0.634768483507 76 265 
7.37991679522e-15 -0.885320924434 0.4269815237 0.184102251966 77 303 
6.14450031203e-15 0.328016338144 0.924932272666 0.192108232233 77 78 
8.57149888023e-15 0.992763159765 -0.0578023125445 -0.105262535018 78 79 
5.86315996941e-15 0.419799229842 -0.754631406244 0.504281714258 78 222 
9.53618416905e-15 0.189084317504 0.771162693315 -0.607910537262 79 228 
1.07730568849e-14 -0.194916504667 0.949436336598 0.246126388175 79 297 
9.94609996239e-15 -0.0227510890656 0.990017493892 -0.139096188782 80 82 
1.00328929343e-14 0.903011526509 0.420877132049 -0.0862126597977 80 84 
9.90639285505e-15 0.697253690083 -0.102754353014 -0.709421478814 80 281 
6.84782611777e-15 -0.391228564704 -0.528531586374 0.753388725934 81 282 
6.09630914811e-15 -0.400266451785 0.674248115316 -0.620625689581 81 83 
4.52696811532e-15 -0.691241892804 -0.218542623058 -0.688784267779 81 127 
7.30749595269e-15 -0.944433200494 0.328192906013 -0.0183124615075 82 83 
8.45971667942e-15 0.599090889843 0.405051250674 -0.690668943875 82 280 
5.99790971114e-15 -0.119786067364 -0.982552857067 0.142271505003 83 87 
8.99775891168e-15 -0.726834541778 0.682724870341 -0.0748217902476 84 87 
8.88976555333e-15 0.444500349002 0.64736533987 0.61914259785 84 94 
8.45230143558e-15 0.44117697748 -0.378168436968 -0.813849806674 85 90 
7.75335045874e-15 -0.707098632723 -0.693971302457 0.135703187017 85 88 
5.59807606474e-15 -0.723527896327 -0.367538184116 -0.58431418471 86 88 
6.77174795575e-15 -0.999838712987 0.00764614094143 -0.0162506781779 86 89 
5.54581990716e-15 -0.730330209365 0.382218441447 0.566150905949 87 89 
4.74849191568e-15 -0.675597270747 -0.393805909631 -0.623285835952 87 91 
4.99552611521e-15 -0.30239512499 0.524231523664 0.796076942248 88 92 
8.12313844728e-15 -0.319741215191 0.943685613462 0.0849883418656 90 93 
6.01006066061e-15 -0.83332302947 0.0566384701723 -0.549877088313 90 98 
7.94122614047e-15 0.773177906056 0.519931626639 -0.363135001354 90 92 
1.05824467434e-14 0.489549364302 -0.856563527404 -0.163218698173 91 364 
6.99154347412e-15 0.892203404483 -0.257868145102 -0.370779051148 91 92 
6.95158769248e-15 -0.309399731306 0.775600859014 -0.550195523214 91 129 
5.58475711331e-15 -0.252960768738 -0.593218046495 0.764266444894 92 128 
4.00853378915e-15 -0.655959853255 -0.463291205642 -0.595884157947 93 101 
6.76353476859e-15 -0.8640076572 0.359090727146 0.352908795553 93 366 
9.37241765246e-15 0.817260087208 0.122055559976 0.563194806559 94 363 
5.44549405083e-15 -0.567664436578 0.226071805921 0.791611410992 94 276 
1.12515748727e-14 0.377605828851 -0.855526364173 0.354243529543 95 97 
8.45477082193e-15 -0.854416734226 -0.518219066375 -0.0376967308988 95 96 
7.16170072229e-15 -0.436605969846 -0.0308705947823 -0.899123035782 95 117 
8.00840975085e-15 -0.250094669062 0.906416250087 -0.340385425782 96 99 
6.1830305537e-15 -0.524488868053 -0.506272166963 0.684543585352 96 174 
1.065831408e-14 0.872698319699 0.485466882417 0.0521492940644 97 99 
9.77649209661e-15 -0.0309277958558 -0.875253925866 -0.482673840911 97 102 
7.09239203299e-15 -0.836250197516 0.360825940648 0.412904647236 98 99 
5.29705477131e-15 0.435166029825 0.59917962122 -0.672022550217 98 126 
6.17568110119e-15 0.223846728887 0.873200148841 0.432913550298 98 100 
7.93332762523e-15 -0.770032071123 0.453889058584 0.448369637621 100 102 
6.84523645608e-15 -0.15842387754 0.289358949134 0.944019742156 100 368 
7.90547289987e-15 -0.460701318325 0.887072275792 -0.0292758059793 100 101 
7.70520636704e-15 0.330742673045 -0.624868439698 -0.707211932377 101 374 
7.10781178558e-15 -0.441704142725 -0.00523295254884 -0.89714551022 102 116 
8.28204151208e-15 -0.303384403965 0.898762906011 0.316517206815 103 104 
3.90514133372e-15 -0.404284446299 0.532518983179 -0.743624649292 103 112 
8.743764661e-15 0.741804328462 -0.619040866967 -0.257904523613 104 186 
4.8130644901e-15 0.0347527513508 0.432079258791 0.901165778531 104 105 
4.49241071838e-15 0.792619251982 0.51901593669 0.319964339966 105 106 
7.09724888438e-15 -0.817374852819 0.572245606144 0.0665831527371 105 190 
5.50400525969e-15 -0.437428501419 0.783679648889 -0.441024391688 105 111 
6.59920484639e-15 0.695205054551 -0.499775069978 0.516637988882 106 412 
7.29307687085e-15 -0.724186411393 0.678982194071 0.120570401376 106 110 
5.29104780459e-15 -0.639028156227 0.418386856131 -0.645442061045 107 411 
4.4241424964e-15 0.169101143184 0.985117613887 0.0307910731098 107 108 
7.23748725591e-15 0.114658378102 0.133743788455 0.984360734376 107 110 
5.00369891382e-15 -0.659395695735 -0.235151414726 0.714073615672 107 204 
5.67508566262e-15 0.624530747825 0.598185397977 0.502131033365 108 123 
5.1435975892e-15 -0.347094920236 0.740300741303 0.575742936364 108 119 
6.427672086e-15 0.157260876197 0.442502627125 0.882870569113 108 109 
8.31491118758e-15 0.104658519592 0.878607679185 -0.465934695375 109 110 
8.08682555175e-15 0.863331596331 0.410747632565 0.293163669507 110 189 
8.36062982443e-15 0.475577775362 0.408557187237 -0.779042235273 111 255 
7.57443811603e-15 -0.825457779148 -0.435434027056 -0.359188895884 111 414 
7.99690685307e-15 0.0164263060635 -0.524671560322 -0.85114624493 111 112 
6.23780630948e-15 0.407892614398 0.897340424115 0.168534205337 112 140 
4.98329631115e-15 -0.566541281928 0.801259621691 -0.192390214196 113 114 
5.02550047973e-15 -0.545540155793 -0.398279517756 0.737400409651 113 115 
4.4353941999e-15 -0.465380565057 0.305820558639 -0.830599010101 113 214 
5.13839658198e-15 -0.385823760714 -0.902622679781 0.190820134193 113 203 
5.32125381495e-15 -0.229203599436 0.712432569191 0.663253755633 114 401 
6.81523959166e-15 0.464009140863 0.484115016975 -0.741841066223 114 117 
5.71233487424e-15 0.834321888523 0.542244162579 -0.0993894082883 114 177 
8.10409431943e-15 -0.817320970972 0.536002206827 0.211395517185 115 117 
7.08484291244e-15 -0.992752374016 -0.111967160776 -0.0436586623039 115 118 
8.45856532929e-15 -0.0395423417186 0.929739018964 0.366089824807 116 117 
7.94768798149e-15 0.787003131699 0.574169416393 0.22573336478 116 121 
9.05623566978e-15 0.380928348852 -0.368600578057 -0.847954719839 116 399 
6.86042473928e-15 -0.537905122196 -0.784472202724 -0.308644524767 118 120 
5.61613217249e-15 -0.685903769149 0.216562841043 -0.694720487208 118 119 
7.7049632498e-15 -0.665888738247 -0.569992632809 -0.481352871415 119 124 
4.7515260103e-15 -0.644811502622 -0.378869591632 0.663834285513 119 217 
7.54212068561e-15 -0.594729168231 0.448818592091 -0.666977576721 120 122 
7.98006732581e-15 -0.888362302862 0.427089707586 0.168543171109 120 121 
9.79199750931e-15 -0.632451739797 0.171322964054 0.755415937624 121 393 
6.21047922376e-15 0.156881992725 0.123057128132 -0.979920906795 122 429 
6.90538830188e-15 -0.0561391740482 0.955684650623 -0.288990037372 122 124 
7.38519670221e-15 -0.921954491925 0.320348938308 0.217661371274 123 124 
6.29026355655e-15 0.687924417228 -0.273594163111 0.672239711779 123 421 
7.42656276455e-15 0.173768708602 -0.0213071119866 -0.984555962294 124 215 
7.89956518507e-15 -0.591434157829 0.664218833164 -0.457185934411 125 175 
6.40301563479e-15 -0.977158279187 0.0732070032189 0.199505468838 125 127 
6.19826174642e-15 -0.005785983977 -0.99381455147 0.110901576523 125 128 
6.78547350771e-15 0.303436224106 -0.90453135742 0.299582177949 126 176 
5.02634345408e-15 0.837079437933 -0.0518236410862 0.544621267317 126 128 
5.05147184771e-15 0.0310024495576 -0.535151526835 -0.844187000283 126 371 
7.87233949518e-15 0.493624013564 0.564516475522 -0.661556106537 127 309 
6.00588486678e-15 0.126283820615 0.98272719998 -0.13527618811 127 129 
6.44607905428e-15 0.866311150674 -0.48206474129 -0.130837973934 128 129 
5.92548594554e-15 0.451447313534 -0.610568736071 -0.650692816646 129 362 
5.37450789134e-15 -0.968823676065 -0.168449483519 0.181674038316 130 137 
4.64868196142e-15 -0.211290998055 0.895864272019 0.39087506989 130 131 
4.62944123513e-15 -0.0520780752039 0.765345354481 -0.641509440661 130 262 
5.20815028195e-15 -0.173450982982 0.274138083053 0.945919165639 131 315 
5.65901918076e-15 0.94597053607 -0.140473831182 -0.292244499761 131 134 
8.54453296973e-15 0.305688212094 -0.806414963294 -0.50621104686 132 133 
7.18453162718e-15 0.316631975661 0.495484304894 0.808850725161 132 179 
6.94050240132e-15 0.638926788251 0.335465259417 -0.69226845875 132 134 
5.49570547241e-15 0.817139163776 -0.46534705771 0.340199504561 133 135 
7.05199553567e-15 -0.410206970574 -0.850378580493 0.329524674541 133 136 
5.04265865495e-15 -0.190632933565 0.901781768926 0.387877204631 134 137 
5.30183344745e-15 -0.0080169082731 0.268612002332 0.963215096116 134 314 
5.28207712274e-15 -0.127478767557 -0.90785027227 0.399445924952 135 139 
6.41749622309e-15 -0.543676304242 -0.260760876069 -0.797759263009 135 182 
7.89398883777e-15 -0.647795125591 -0.00926905684042 0.761758203005 136 137 
6.06960491648e-15 -0.422718880475 0.796418942066 -0.432464584456 136 167 
4.94037343265e-15 -0.213457510549 0.752010843992 -0.623630965964 137 171 
5.14595606564e-15 0.794911647922 -0.603560083371 0.0618926308965 138 146 
4.76532302815e-15 0.13464210982 -0.887867683071 -0.439957361141 138 139 
5.76209485005e-15 -0.877351770255 -0.0671842307016 0.47512119546 138 169 
5.28481002878e-15 0.556149602367 0.565090181108 0.609401925663 139 192 
5.62825421804e-15 0.755849089171 0.630880012996 -0.17516439022 139 168 
7.9330073365e-15 0.1467889677 -0.862771872252 -0.483815765981 140 154 
6.91210415013e-15 0.0791187608581 -0.433954364742 -0.897454082949 140 256 
4.9741133486e-15 0.635682330594 0.352343786655 0.686849205121 140 141 
5.31382413962e-15 0.760549758129 -0.641807502091 0.0982201388163 141 152 
6.01988833113e-15 0.972045932409 0.124885052288 0.198822606871 141 147 
9.23301736643e-15 -0.1151697391 -0.93152553308 -0.344958131395 142 143 
7.69910281838e-15 0.37451181195 0.515358501607 0.770809001978 142 145 
6.48110082404e-15 0.982503244775 0.17984796246 -0.0483950865805 142 148 
7.54833133982e-15 -0.301201043402 0.843742076809 -0.44427158279 143 150 
8.00822649081e-15 -0.991880318533 0.0183420053764 0.125845160991 143 144 
6.49861180423e-15 0.378636659293 0.778671123686 -0.500305468067 144 159 
7.77154784725e-15 -0.227153778578 0.899360934383 0.373565349817 144 148 
7.19686082063e-15 0.601923639789 -0.293466467191 -0.742674467379 145 149 
6.54519515298e-15 0.416404798314 -0.585862008966 0.695250135125 145 147 
7.01370609922e-15 0.532332853727 -0.32921705149 -0.779896060928 146 148 
4.89716651249e-15 0.482761540448 0.575251443118 -0.660323460324 146 160 
4.24412209555e-15 0.641149764641 0.476008943196 0.601948889274 146 149 
6.35549250637e-15 0.0370132409509 -0.996853418371 -0.0700948092038 147 151 
5.36580790478e-15 0.626447076262 -0.325974990354 -0.708028506705 147 200 
5.56434307483e-15 -0.0653383039015 -0.248630443584 0.966392160857 149 201 
6.19203322645e-15 0.201432710887 -0.89078050434 -0.407351145908 149 194 
9.48282398985e-15 0.446905606129 0.226144457252 0.865525310817 150 151 
9.6115607349e-15 0.853955394434 0.391479878064 -0.342788111504 150 164 
8.41923187553e-15 -0.643829855079 -0.285966079423 0.7097228467 151 480 
1.02107218723e-14 0.968953766496 -0.174658720226 0.174994085162 151 153 
7.50917882021e-15 0.659781641672 0.318370135968 0.680682482392 152 154 
6.67525689557e-15 0.744264625815 0.638977789459 0.194364480651 152 153 
6.34434435837e-15 0.00105548551935 -0.437704614179 0.899118210624 153 477 
6.15613932238e-15 0.0574154918514 -0.391530693894 0.918372025398 154 257 
6.9785366406e-15 0.528293952481 0.7385807954 -0.418812497948 155 224 
7.81089204449e-15 0.83006947357 -0.117641168036 -0.545110286667 155 157 
6.25468122737e-15 -0.074896175148 0.339896319296 0.937475895731 155 263 
8.96926740793e-15 -0.333593794316 0.891752083905 0.30576690672 156 158 
6.85516503985e-15 0.991133699857 0.12108562038 0.054701568031 156 157 
7.1427812738e-15 0.108500862207 0.3552105321 0.928468115115 156 172 
6.70889950019e-15 0.517896091855 -0.810031718425 -0.275013187296 157 233 
6.77826459206e-15 -0.512582186201 -0.808984298746 -0.287756679805 158 234 
6.64160400939e-15 -0.489571263147 0.769002457656 -0.411041601812 158 165 
6.18966439024e-15 0.667472628907 0.608453507357 0.429260549138 159 161 
6.39442687068e-15 0.687300138368 -0.666373995758 0.289074761225 159 164 
5.71884461631e-15 0.476332503637 -0.518797350699 -0.709899045559 159 160 
4.9326367545e-15 -0.132424216542 0.0699989699394 -0.988718347701 160 197 
6.24890505072e-15 0.918790689648 -0.0792296923031 -0.386712198505 160 166 
8.24920457896e-15 -0.0132501462115 0.993791921668 0.110462889939 161 162 
6.06390838455e-15 -0.929834781437 0.0544541311741 0.363925853476 161 165 
7.87662444313e-15 -0.851335738439 0.316702411777 -0.418242803681 162 163 
9.63946486846e-15 -0.931093941249 -0.113805142974 0.346572448419 162 247 
9.69037152735e-15 -0.216445222857 -0.470093288007 0.855665685927 163 236 
9.76309341739e-15 -0.415080836601 -0.850591990312 -0.322802052509 163 164 
8.30294294619e-15 -0.0288475206385 -0.0337948429152 -0.999012376873 164 482 
9.68574766457e-15 0.176056739692 0.98370396921 0.0364763672888 165 245 
7.14275027017e-15 -0.0954328909897 0.665108438529 0.740623607722 165 173 
6.52392298767e-15 -0.790288543189 -0.530814465675 -0.30607192216 166 173 
5.4382625343e-15 0.355148380697 -0.825157777909 0.439299748742 166 169 
6.95435790587e-15 -0.193509733576 0.0761153102062 -0.978141320344 166 196 
7.77866114309e-15 0.775367237287 -0.293150990181 -0.559346175724 167 171 
6.40136221014e-15 0.965524466761 -0.14594040624 0.215554869841 167 168 
7.32657534666e-15 -0.32981081156 0.843511852246 0.42392521003 167 170 
5.64951491304e-15 -0.0940076783228 -0.214304477303 -0.972232558303 168 460 
6.64573876688e-15 0.20997864624 -0.857043443312 -0.470516210559 168 169 
6.44412507603e-15 -0.867660226085 -0.247571873379 -0.431130954099 169 170 
7.15511043081e-15 0.411420679113 0.911209067554 -0.0207619846444 170 172 
5.15065860191e-15 -0.000819868185096 -0.23342195436 -0.972375194582 171 454 
6.13502184088e-15 0.811893123855 0.429854863412 -0.395037152478 171 264 
6.58583595619e-15 -0.490262080437 0.722063259088 -0.48812676874 172 173 
6.51496434752e-15 -0.828484672393 0.118616122233 0.54730554826 172 266 
7.82203363268e-15 -0.333500133968 -0.443321973925 0.832011591313 173 491 
6.63417136754e-15 0.44994231361 0.0409785580879 0.892116961054 174 177 
7.97673385491e-15 0.837105655266 -0.352305835548 -0.418491003678 174 176 
8.00234328311e-15 0.0561640377511 -0.776323224272 -0.627827884311 174 178 
9.70148559846e-15 0.635501639602 0.470147654718 -0.612453140106 175 308 
9.33280790598e-15 -0.582063511659 0.586552781094 0.563167740008 175 180 
7.7912098657e-15 0.693742799465 0.614574019552 0.375525901481 175 176 
8.46107799777e-15 0.0929769449126 0.172655480514 0.980584199732 176 357 
6.68540258214e-15 0.519067570623 -0.831504895284 0.197910247956 177 206 
7.85510734105e-15 0.668495929477 -0.347967684186 -0.657291170666 177 356 
8.88236618702e-15 0.536419392022 -0.803886707411 0.256944347106 178 185 
9.53682246934e-15 -0.935565429615 -0.334685217491 -0.112708172297 178 180 
8.68847586736e-15 -0.667825584149 -0.373421666087 0.643867415275 179 312 
7.74048340783e-15 -0.804110846893 0.53651165265 -0.256048808785 179 184 
1.12520162852e-14 0.164684461823 0.973794123749 -0.156856726303 179 180 
9.54598592784e-15 0.774854248591 -0.604264071286 0.185649739005 181 195 
9.44097856392e-15 0.685263644789 0.0757001580992 0.724350207562 181 183 
5.9738202977e-15 0.499490810151 0.00574733334601 -0.866300120474 181 207 
8.10979799392e-15 0.0539278120741 0.86365403667 -0.501192074986 182 192 
7.77273312946e-15 -0.25677033417 0.797661134676 0.545715777413 182 184 
7.16694057798e-15 -0.826320730563 -0.345682311273 0.444632196219 182 193 
8.60963498539e-15 0.816738394978 0.0392079074981 -0.575674503656 183 185 
1.16506939604e-14 0.226884210522 -0.81569879988 -0.532126886081 183 187 
9.73957925889e-15 0.574096945112 0.817318240778 -0.0490264306697 184 185 
9.04041112296e-15 0.150774483073 0.654083992779 -0.741243000402 184 462 
7.54960588047e-15 0.440329834734 0.0638912697215 0.895559904359 185 205 
1.03331321653e-14 0.379025384456 -0.863866278183 0.33177524223 186 188 
7.67185251424e-15 -0.410909782651 -0.180405860824 -0.893648071615 186 190 
7.62267131375e-15 -0.750666281496 -0.642523299859 -0.153830890799 186 191 
1.09744394106e-14 -0.511875006013 -0.858930483209 -0.0149131899246 187 193 
1.09620100486e-14 0.817402452128 -0.409895103321 0.404770596175 187 188 
6.57880552257e-15 -0.252934469341 -0.580069396429 -0.774302040257 188 195 
9.68028094601e-15 0.475955871141 -0.587735923733 0.654241922136 189 195 
8.77467803996e-15 0.0630120245269 -0.942933852327 -0.326963659908 189 190 
7.46864626237e-15 0.391923192951 0.0986995930861 -0.914688253533 189 208 
5.68153566538e-15 -0.368872679622 -0.497845034685 0.784909719437 190 209 
6.75516808291e-15 0.42194518275 -0.839173976943 0.343146177563 191 193 
6.36901808645e-15 -0.573872776791 -0.627465062653 0.526267642183 191 194 
7.1597989312e-15 -0.277557079878 -0.110033267416 0.954387105671 192 464 
5.54867254497e-15 -0.809032102975 0.582094081264 -0.0814465279397 192 194 
6.56623265796e-15 0.0629325729311 0.260490815464 -0.963423077533 194 202 
7.0656083833e-15 0.52759078447 0.548926349896 -0.648326944167 196 489 
5.19700152024e-15 -0.147037124895 0.756022688054 0.637816414849 196 466 
5.96736102733e-15 -0.978261236439 0.0971762134291 0.183198626701 196 197 
5.28753915148e-15 -0.662840148242 0.635306103683 -0.396268964848 197 481 
4.20618766405e-15 -0.709917278559 -0.578680993362 -0.401429652024 197 199 
5.71339412624e-15 0.438312481456 0.768228479362 -0.46659101159 198 200 
4.52027137226e-15 -0.117089110983 0.231702015354 -0.965714407146 198 219 
4.0801398787e-15 -0.704788757562 0.572124161695 -0.419460070591 198 199 
5.67839086798e-15 0.0278053767821 0.999611128288 -0.00211026651539 198 478 
3.71662190545e-15 -0.749973887185 0.469699799821 0.465748072019 199 465 
4.53984713279e-15 -0.638298576283 -0.665813365513 0.386351510699 199 201 
6.18775594573e-15 -0.584538188228 0.66194379639 -0.469196671902 200 201 
5.29925481283e-15 -0.520797174408 -0.385405999878 -0.761729951089 200 211 
5.88074065215e-15 -0.184120758113 0.975246624964 0.122448221414 201 202 
5.51501922004e-15 0.545727008531 0.327541949616 0.771296508096 202 210 
5.74629531563e-15 0.784103676582 -0.386045078499 -0.485953312301 202 467 
5.02817703591e-15 0.144454707758 -0.746817604636 -0.649150446978 203 207 
6.67491193622e-15 0.958989013046 0.280863954561 -0.0381511714832 203 206 
5.52595363371e-15 0.668175688225 0.179487571837 0.722028712186 203 213 
6.5016404213e-15 0.227487012918 -0.454148383772 0.861393582789 204 409 
5.95082889482e-15 -0.556561267175 -0.313414527625 -0.769422439076 204 208 
4.6815970822e-15 0.31323827934 -0.777759976749 -0.54495063898 204 216 
8.22917195916e-15 -0.0461021718543 0.76788384173 0.638928004834 205 206 
7.12559237245e-15 -0.973533452553 -0.0632763678137 0.219610377798 205 207 
7.70722264114e-15 -0.419515989722 -0.815803068012 0.398085026834 205 503 
7.6763672256e-15 -0.431242296717 -0.145203965071 0.890475092324 206 349 
5.75877787496e-15 -0.812581792444 0.579738120638 -0.0601210617609 207 208 
6.66937834397e-15 0.233853656556 0.890759427649 -0.389692326548 208 212 
6.03407747978e-15 0.749422613631 0.657516862154 0.0777002069659 209 210 
6.44579812524e-15 -0.173568886442 0.806854018734 0.564677283156 209 212 
5.54315721411e-15 0.639545424455 -0.732765569207 0.23245702967 209 253 
4.81276325954e-15 -0.429148700765 0.879480770347 -0.205778928032 210 211 
4.99012078395e-15 -0.716970676588 0.415145301224 0.560006631911 210 496 
4.95284893851e-15 0.211440975428 0.592028554758 -0.777685607595 211 218 
6.03467415696e-15 -0.973120186919 -0.122932877643 -0.194742418095 211 252 
5.42747260766e-15 0.496694122067 0.0919143110637 0.863045021146 212 408 
5.73011122291e-15 0.9378949288 0.216201025165 -0.271312032996 212 499 
5.84451127232e-15 -0.74890677096 0.65873835215 0.0721278851521 213 216 
6.37104653009e-15 -0.636509099602 -0.201981743388 0.744351759225 213 350 
7.00219431899e-15 0.481355235852 0.875251175646 -0.0472495126724 213 214 
6.54506372422e-15 0.980536591065 0.171742343392 -0.0951449476765 214 217 
5.4848301698e-15 0.179218915649 -0.665139919233 -0.724892728696 214 389 
8.38920209239e-15 0.199620242796 -0.659469667672 -0.724742379116 215 432 
6.20219592809e-15 0.7509231419 -0.292774977734 0.591943618406 215 419 
6.07234112779e-15 0.703719047641 0.585991113109 0.40173861819 215 217 
5.35198519571e-15 -0.372039964235 0.830220338531 -0.415114989492 216 407 
4.3341174364e-15 -0.212127678332 -0.977011383815 0.0212274346635 216 217 
3.68885577698e-15 0.704824931401 -0.300990392719 -0.642360179001 218 505 
4.93271329861e-15 0.621139952703 0.773697491709 0.124809256386 218 219 
5.07598772036e-15 0.909511186509 -0.0445450726059 0.413285782628 218 254 
3.83994198579e-15 0.654809395408 -0.371759520126 -0.658042183208 219 512 
6.40908253977e-15 0.00315187991021 0.981625504783 -0.190791598381 219 472 
8.01755838288e-15 -0.0438837607097 -0.978326559535 -0.202364419934 220 221 
7.07190450784e-15 -0.825627920142 -0.268448550061 0.496259925293 220 223 
8.33629152561e-15 -0.943567161763 0.160607261479 -0.289631349826 220 232 
6.83740309401e-15 0.937467361762 0.0914214625875 0.335852738278 221 224 
6.5824200797e-15 0.683414610612 -0.454451133288 -0.571330585087 221 222 
7.42025925114e-15 0.793142053641 0.423845443543 -0.437356516739 222 225 
5.45843445046e-15 0.704991088539 0.313625949214 0.636102451701 222 259 
9.88716306195e-15 -0.30503905053 0.859208067347 0.410746484657 223 226 
8.86892183993e-15 -0.217375747373 0.467916431146 -0.856622436035 223 230 
8.6773365637e-15 0.266259819201 -0.959363962863 -0.0934157130129 224 235 
7.13678160048e-15 -0.0578268320306 -0.531835840542 -0.844870816286 224 261 
8.22451808116e-15 0.934712810689 -0.336896455349 0.113193373956 225 228 
7.02875072582e-15 -0.114676164178 -0.981229722967 -0.155040666069 225 226 
5.95786504951e-15 -0.437786506026 -0.164650433897 -0.883873978438 225 229 
4.83930500108e-15 0.29327746705 -0.693861182753 0.657681523528 226 231 
7.21654840368e-15 -0.726283511848 0.686771120072 -0.0292863287735 226 227 
7.66880142729e-15 -0.657461147736 0.125417914373 0.742977244585 227 275 
1.08639669191e-14 0.556365592508 0.804953798676 0.206171553495 227 228 
8.92715458676e-15 0.386054465839 -0.466201511417 -0.796001319194 228 336 
5.19543700935e-15 -0.893226624527 -0.441889312096 -0.0829459648899 229 260 
4.44843619186e-15 -0.70395256255 0.48732429319 0.516687355124 229 331 
4.44649762246e-15 -0.247173935649 0.783239830379 -0.570473850096 229 551 
9.28474143896e-15 0.0771525393367 -0.322760588801 -0.943330847577 230 231 
7.50956856308e-15 0.787798494315 -0.29664771497 0.53979039039 230 238 
8.03466682972e-15 0.438815846745 0.0110234813997 0.898509396447 231 552 
5.51983087587e-15 0.511396355754 0.0814567128072 -0.855475640366 231 342 
7.91647618912e-15 -0.445383119026 0.429730374687 -0.785471630524 232 240 
9.39915174207e-15 0.614060689394 0.710068052574 0.344576305709 232 235 
8.59626337191e-15 0.999858793617 0.00715463976941 0.0152053923659 233 234 
6.93205499696e-15 0.74158278015 0.408225291285 -0.532359926873 233 235 
6.98690459015e-15 0.735776810921 -0.394444210222 0.550496366504 234 243 
8.1340380423e-15 0.361614124615 -0.550836714379 0.752206181158 235 241 
8.47612335473e-15 0.788057687985 0.250329953789 -0.562405542864 236 251 
9.18010281615e-15 0.142752839641 0.270727192045 0.95201282253 236 485 
7.70525953072e-15 0.330733910427 -0.62484311117 0.707238408825 237 565 
4.00860967614e-15 -0.655957196394 -0.463270033779 0.595903542783 237 239 
7.90551835382e-15 -0.460695468292 0.887076030393 0.0292540902787 237 238 
8.18863297873e-15 -0.187667750618 0.376100196025 0.907375037087 238 554 
5.22712358677e-15 0.729030526128 0.326250754945 -0.601726629685 238 240 
6.76358760754e-15 -0.864005642048 0.35907947032 -0.352925182586 239 570 
8.12326816973e-15 0.319734743422 -0.943685497552 0.0850139727275 239 240 
7.98547262128e-15 -0.593491040063 -0.747509056135 -0.29832632529 240 241 
8.25993718691e-15 -0.892095948475 0.258322758584 -0.370721150074 241 246 
6.5420040869e-15 0.0476968516689 0.553716571223 0.831338059452 241 268 
5.92496580754e-15 -0.863342613942 -0.392534196559 0.317106347278 242 569 
4.02850646783e-15 -0.527674676205 0.146144432271 -0.836780282397 242 249 
6.82687313499e-15 0.347524759724 0.922021158189 -0.170597553416 242 244 
7.48181140866e-15 -0.68494178253 0.702129451841 0.194599556531 243 244 
5.86232839772e-15 -0.90972303472 -0.257926371094 0.325388978291 243 246 
7.49755609432e-15 0.713471462961 0.534748272574 0.452772300962 243 245 
9.39630062512e-15 -0.64551336073 -0.601542430294 -0.470594523635 244 247 
9.50183979424e-15 0.523060553411 -0.802674086786 -0.286569307266 245 247 
6.27936811354e-15 0.211165581835 -0.335746732646 -0.917977793068 245 494 
6.52309440192e-15 -0.143842758634 0.98957936898 -0.00647559096792 246 568 
5.77719140156e-15 0.189929906893 0.486281412047 0.852910909043 246 270 
6.25122865835e-15 0.329571665484 -0.491363844013 0.806191100241 247 250 
4.26810366815e-15 -0.63103829443 0.773759531027 -0.0555595096028 248 249 
5.93824407297e-15 0.23792244756 0.827624697764 -0.508360372765 248 574 
6.24388079355e-15 -0.411662153312 -0.907663601402 -0.0817377404941 248 251 
4.73329287197e-15 0.710796056657 0.433022111143 -0.55431111941 249 572 
5.54725114479e-15 0.504179425485 0.858688826186 0.0919598102507 249 250 
6.75095758842e-15 0.980182937492 -0.157662742857 0.119932766854 250 251 
5.75875158559e-15 -0.305645360507 0.478594931566 0.823120771868 250 492 
7.03544804552e-15 -0.356461829037 -0.352662865783 -0.865195855016 251 484 
6.14781818842e-15 0.567106899821 0.563817530564 -0.600416152684 252 254 
7.23023135178e-15 0.654906547124 0.754379961335 0.0448139316498 252 253 
5.56764055778e-15 -0.830478810482 0.223835232459 0.510100709714 252 256 
6.30380485327e-15 0.270427459952 0.429457783706 0.861646679863 253 410 
7.71694165746e-15 0.852086881072 -0.170366865937 -0.494897037874 253 255 
5.06725030277e-15 -0.12983315377 0.960579789405 -0.245824775742 254 479 
4.71664642122e-15 0.100134792991 0.249147426551 0.963274926008 254 532 
7.90965526865e-15 -0.727029200497 -0.33857838489 -0.597321704703 255 416 
8.30295336973e-15 -0.379524632991 -0.892278270803 -0.244541490152 255 256 
5.88346756085e-15 -0.157348545288 0.961208873816 -0.22653683187 256 258 
9.96530748245e-15 -0.0915440026067 0.511073758704 0.854648061339 257 258 
6.72824839275e-15 -0.707485688999 -0.706490633301 0.0183025932638 257 483 
7.82427134011e-15 0.745763183536 0.235408838336 0.623233465819 258 424 
8.02522445196e-15 0.725408069332 0.299572518874 -0.619709156689 258 473 
7.20153838209e-15 -0.881917381298 0.330399973896 0.336240375051 259 261 
5.88161794248e-15 0.0365428578925 0.994568883891 -0.0974543725673 259 265 
7.23174401591e-15 -0.375835393091 -0.243147352762 0.894218721648 259 260 
6.15068642473e-15 -0.544051384614 0.606389412872 -0.579913761568 260 269 
5.59726533208e-15 -0.254326367144 0.762361537191 0.595082335132 260 323 
7.84150293778e-15 -0.36433302239 0.580035925447 -0.728573794469 261 272 
7.43443329073e-15 -0.525519662887 -0.802288665183 0.28312891346 261 263 
6.8803262631e-15 0.903365236233 -0.345874500766 0.253578547368 262 264 
6.76420116328e-15 0.741937599193 0.503914943039 0.442264998713 262 267 
4.87184228712e-15 0.196176301154 -0.460850327204 -0.865524023226 262 320 
7.00472600172e-15 -0.423816357622 0.900192315211 0.100167313269 263 267 
7.3200975351e-15 -0.875289790261 -0.243836118754 -0.417626304555 263 266 
7.40418110732e-15 0.0360923852674 -0.96179523283 -0.271380304796 264 266 
6.59749782797e-15 -0.146605725507 -0.318970579468 -0.936357052989 264 458 
6.46204190793e-15 0.921002826779 0.0608858654572 -0.384768377668 265 267 
6.56567037096e-15 -0.358063166648 0.396919833631 0.845130412635 265 322 
6.6136595791e-15 0.193069067878 -0.690029787322 0.697555178919 266 271 
4.94232472927e-15 -0.680558692426 -0.220857844138 0.698614112974 268 548 
7.29565756447e-15 -0.270260294946 0.959602165035 0.0782499701927 268 272 
6.25494236642e-15 -0.902854301163 0.365624717798 -0.226213785183 268 270 
6.14322342363e-15 0.724095616463 -0.0611743067084 -0.686981253324 269 272 
6.14570344528e-15 0.265033264606 0.867616201184 -0.420713080489 269 553 
5.58991712294e-15 -0.0942454332531 -0.353888642235 -0.930527069573 269 558 
5.27342642372e-15 0.315501589501 -0.531607823437 0.786035539326 270 582 
6.45780451042e-15 -0.786767177149 -0.515000723953 -0.340252352362 270 487 
6.12382608947e-15 0.139919619219 0.362212829118 0.921533703442 271 469 
7.50390738285e-15 0.766736905755 -0.627004345698 0.137768166965 271 495 
6.08422853616e-15 0.876606297824 0.341336281925 0.339191599625 271 272 
6.92140034054e-15 -0.0455586930078 -0.994258316911 -0.0968235753563 273 274 
6.50699450978e-15 0.211981151707 0.633752596794 -0.743923139429 273 300 
7.05832402861e-15 0.141761597083 -0.584263100608 -0.799087153482 274 285 
5.49692717033e-15 -0.0657152099267 -0.497445152714 0.865002792612 275 345 
9.30206032098e-15 -0.0256158838126 -0.749085006085 -0.661978458981 275 335 
1.13180986659e-14 0.628061599993 0.179071742696 0.757279299586 276 360 
6.88153821082e-15 0.627557171717 -0.777392284236 -0.0428162660232 276 277 
9.64881759218e-15 -0.609516944062 -0.636900182636 -0.472066999757 276 278 
9.33374063467e-15 0.364229660713 0.510364428786 0.779015342652 277 361 
7.98948811558e-15 0.773813561941 0.434210722717 0.461165501349 277 292 
7.8793991259e-15 0.0544291178677 -0.532988014746 -0.844370325903 278 281 
1.05388090838e-14 0.932119621753 -0.000947195197351 0.362149297341 278 293 
7.15224727034e-15 0.491236397149 -0.273437232328 0.826993882742 278 351 
7.93059254937e-15 -0.15770268325 -0.970282760606 0.183524462038 279 282 
8.34861442761e-15 -0.332984359663 0.257368214887 -0.907128997544 279 311 
5.98763423703e-15 -0.893745680886 -0.14259131779 -0.425307387649 279 287 
9.54544325324e-15 0.447744556823 -0.831142497666 -0.329737714568 280 281 
8.60821722356e-15 0.612772738223 0.783382490551 0.104026173574 280 283 
7.36780869122e-15 0.608140370208 -0.626606351204 0.487370260432 280 282 
1.22718723013e-14 0.876176041029 -0.387220720782 -0.287011599981 281 294 
7.92580666898e-15 0.385105589119 -0.0682695039349 0.920343935745 282 310 
7.14617804384e-15 0.737545449843 -0.594999657721 -0.319377702302 283 291 
8.04129509982e-15 0.255009312946 0.637411483284 0.727101678782 283 290 
6.76512034203e-15 0.302486178492 -0.867669162414 0.394527991932 283 287 
8.11637116039e-15 -0.242432310073 0.938417674104 -0.246168324448 284 290 
8.31752854307e-15 -0.820901808413 -0.557249022471 -0.124874929026 284 285 
9.07069729285e-15 -0.437313283377 0.167930081434 -0.883491131779 284 289 
8.17950900335e-15 -0.710084358963 0.627900690176 -0.318623486945 285 288 
9.37663424241e-15 0.215464531307 0.602234828667 -0.768692556806 285 302 
7.15652013313e-15 0.306115256353 0.947365556916 -0.0937654061869 286 288 
8.07632937338e-15 0.9567512258 -0.0706882039608 0.282188358637 286 290 
6.83444063189e-15 -0.136059678836 0.727468940223 0.672515207862 286 295 
6.08337098931e-15 -0.222626759192 -0.701830970008 -0.676661374418 287 289 
5.27219331875e-15 -0.370006475961 -0.465493703735 0.803996778308 287 325 
6.85724187246e-15 0.494062960475 0.448518002421 -0.744804264617 288 298 
6.02999612628e-15 -0.434867815829 -0.673133295113 0.59814843456 289 304 
1.23162140605e-14 -0.737543941596 -0.673635746421 -0.0473689282098 291 294 
1.10931961034e-14 -0.849785088051 -0.182673133749 -0.494465196281 291 295 
8.94235124887e-15 0.551034889942 0.225694519258 -0.803381935348 291 682 
6.4940885875e-15 0.641305542801 -0.244300547802 -0.727354413692 292 316 
1.05479319648e-14 0.118895766903 -0.945635060891 -0.302717902059 292 293 
1.43519633393e-14 -0.214746144687 -0.474156944086 -0.853849685669 293 294 
8.22191092501e-15 0.667399286005 0.384269414576 -0.637899059461 293 681 
8.53722298586e-15 -0.481789924629 -0.211450391186 0.850392380371 295 306 
7.4694710335e-15 0.644599888947 0.76127350232 -0.0703820846221 296 300 
7.9049548413e-15 0.868742433565 -0.386997048284 -0.309062888007 296 305 
1.11427334178e-14 -0.598013548807 0.656377638191 -0.459943682994 296 297 
8.09793458566e-15 -0.356198698598 -0.283951026021 0.890221490382 297 333 
9.10942867934e-15 -0.817628962793 -0.572363826183 -0.0623099484699 297 303 
8.52498588824e-15 0.909957916779 0.35883830689 -0.20787414269 298 307 
6.09685723041e-15 0.392391294541 -0.2009768173 -0.897573056011 298 668 
7.19944452702e-15 0.939214526222 -0.172489958272 -0.296855668682 298 302 
6.03953442638e-15 -0.0221459178922 -0.992050679388 -0.123874968606 299 301 
7.14981775384e-15 -0.572050321905 -0.37457308577 -0.729694067829 299 303 
7.48517561984e-15 -0.0706830198183 -0.0120619379859 -0.997425897178 299 317 
7.32594041115e-15 0.0354824649747 0.989545583488 0.139787456083 300 302 
7.29756558627e-15 -0.435147522385 0.779282653273 -0.450960286579 300 303 
5.67386419111e-15 0.0690793418891 -0.0875691681383 0.993760376205 301 319 
6.50733976974e-15 0.456892662397 -0.748708894479 0.480295832144 301 304 
7.89232797116e-15 0.633708231658 0.0456879614694 0.772221786345 302 304 
6.70628841248e-15 -0.088569682455 0.175014301065 0.980574018508 304 326 
7.22490027572e-15 0.44418768015 -0.857954479203 -0.258091875926 305 654 
5.30937553524e-15 -0.0523756216846 -0.475089946343 0.878377104174 305 332 
1.01228521302e-14 0.37177660367 0.0119945078165 0.928244735372 306 679 
6.72663976146e-15 -0.439704399891 -0.772803622216 0.457640254136 306 675 
7.73430626798e-15 -0.595960075493 -0.801438790724 0.05027378184 307 655 
6.0266637042e-15 -0.0384931614723 -0.418549052678 -0.907378072813 307 672 
9.39465417952e-15 0.82122364164 -0.511858602346 0.252175537307 308 309 
9.94995778729e-15 0.00835573587822 -0.0897003345688 -0.995933748628 308 447 
1.05137410572e-14 0.155314965743 -0.976092120389 -0.152057337639 308 312 
8.93133388572e-15 0.526926115983 -0.405331582884 -0.747030907133 309 353 
8.53410060248e-15 0.807927534631 0.381467554799 0.44914986744 309 310 
9.3818787716e-15 0.367281615259 0.857763055074 0.359648100848 310 311 
8.05928423993e-15 -0.049243929403 0.527448281025 0.848158797785 310 352 
7.70632505124e-15 -0.414733491046 0.90971006879 0.0205845123107 311 313 
6.6371663581e-15 0.581860457222 0.479960170518 -0.656564271826 311 330 
1.11091962985e-14 0.11755622419 -0.708253039951 0.696102122935 312 455 
8.70315223707e-15 -0.629128407829 -0.647894318336 -0.429453604863 312 314 
9.49210611952e-15 -0.814640144741 0.525110939689 -0.246211160583 313 315 
5.03171740989e-15 0.62600011496 0.40483405755 -0.666508245949 313 318 
5.95223938006e-15 0.192705699203 -0.633501135798 0.749360276794 314 456 
7.36027557283e-15 -0.905527925964 -0.0603015981486 -0.419979633507 314 315 
5.78271209016e-15 0.0284221037867 -0.691802176381 0.721527499664 315 321 
9.71881098743e-15 -0.503862630602 -0.501984946025 -0.702946344643 316 382 
1.04988395298e-14 0.352709980006 0.913058336469 -0.20474409444 316 638 
8.63054127867e-15 0.608707129533 0.452444985878 -0.651743174271 317 339 
9.23144178118e-15 0.0247551837196 0.986506766213 0.161838132388 317 319 
7.55629152266e-15 -0.735019390237 0.676489110116 -0.0459236308388 317 322 
7.8167788677e-15 0.757283867968 -0.454777944743 -0.468719707598 318 327 
5.05544930446e-15 0.873363100405 0.418770263302 0.248733514882 318 319 
8.03708281622e-15 0.893969603366 -0.43235057378 0.117861484846 318 321 
9.54328807841e-15 -0.397637586304 0.680368476987 0.615616021137 319 324 
7.19470770448e-15 -0.709036049342 0.0604794733394 -0.702573920693 320 453 
5.81707598614e-15 -0.868911934966 -0.427649354038 -0.249214925846 320 322 
5.29973718785e-15 0.189164167987 -0.975141002202 -0.115399061414 320 321 
8.85731379781e-15 0.71655406479 -0.260501004749 0.64706220625 321 457 
6.93757081062e-15 -0.266870167995 -0.719758120068 0.640881082596 322 323 
6.37092715402e-15 0.463193784646 -0.335770893569 0.820188652017 323 560 
6.87528157764e-15 -0.905553705026 0.205509951199 0.371130903149 323 341 
5.89434351691e-15 -0.497878930864 0.822810929798 -0.274041500519 324 326 
6.72367262847e-15 -0.406179144961 -0.723528905081 -0.558143732125 324 328 
6.1028551247e-15 -0.588432154199 -0.527908548297 0.612421557867 324 338 
6.31353029421e-15 0.7287732133 -0.02371668696 0.684344301018 325 329 
6.11978507855e-15 0.310858933452 0.814574285095 0.489729984333 325 326 
6.1075268497e-15 -0.761271736037 0.438898239519 0.477319263448 325 673 
5.86778032658e-15 -0.925568587046 0.177001700106 0.334653834333 326 670 
9.53718143462e-15 -0.987956990216 -0.154101198931 -0.01392142132 327 328 
6.07704802037e-15 -0.093034704623 -0.910478638349 0.402955571801 327 330 
6.92043215515e-15 -0.424457330973 0.073468343293 -0.90246239629 327 705 
6.63244575217e-15 -0.579632241343 0.723299310278 -0.375319294131 328 329 
6.88436560961e-15 0.413535571842 0.20367352869 -0.887415023837 328 722 
5.79968099957e-15 -0.807346275878 0.429993208797 0.404101263565 329 664 
5.87236451033e-15 0.926220300114 0.366749027519 -0.087241655592 329 330 
5.17700541878e-15 -0.413863761304 -0.869446817044 -0.269775868844 330 354 
6.27512063415e-15 -0.157769490568 -0.828453806005 -0.537376105872 331 340 
4.80562389223e-15 -0.14803434912 -0.502523415306 0.851795778664 331 344 
6.22146927078e-15 -0.548120241197 -0.0989923749029 -0.830520746822 331 336 
8.94817167952e-15 -0.443463436885 0.551530350328 0.70650863605 332 693 
5.5716002455e-15 0.759895479718 0.642276777132 -0.100196813629 332 334 
9.09667755116e-15 0.871080558722 -0.426431488682 -0.243669541958 332 333 
8.73839960581e-15 0.153174459126 -0.977816620239 -0.14287141861 333 336 
7.63173009341e-15 0.484944504651 0.310024824704 0.817749005182 333 337 
6.9173660619e-15 -0.709473587213 0.664874040711 0.233644471444 334 335 
7.89224170026e-15 0.6444615561 -0.323924736867 -0.692634151305 334 658 
5.86756059521e-15 0.0634015589721 0.448179545175 -0.891692400779 335 343 
7.47734487174e-15 -0.737960010425 -0.668496306121 0.092345610159 335 336 
8.07511155455e-15 0.81483189401 0.568464475765 0.113565506634 337 339 
7.89432180025e-15 -0.680662436425 0.520119482673 0.515920896441 337 688 
6.91816123201e-15 -0.36056913886 0.915037772423 -0.180819720002 337 340 
7.2484362345e-15 0.923869209223 -0.143303733681 -0.354865783307 338 691 
6.54557245997e-15 0.0160666352811 0.361808586344 0.932113946939 338 718 
8.79233893634e-15 0.341243161869 -0.753920172055 -0.561388883615 338 339 
7.52468144378e-15 0.575002676921 -0.789821176937 0.213434837823 339 341 
5.22165150419e-15 -0.857479953296 -0.497622128155 -0.130768296103 340 341 
5.51590491086e-15 0.180018234608 0.676251796357 -0.714336715515 340 346 
5.81459111914e-15 0.443408092251 -0.332233960896 0.832472137043 341 559 
7.64285972518e-15 -0.776647023959 -0.501356763317 0.381393230213 342 347 
4.18292433519e-15 0.735201686014 -0.677842935096 0.00272694385816 342 345 
6.47308959682e-15 -0.956000345267 -0.0844737924713 -0.28094041759 342 550 
6.59056471499e-15 0.555561314628 -0.15063747441 -0.817716318164 343 656 
4.62435205515e-15 0.783572849858 0.508831672468 0.356516364364 343 344 
6.251354393e-15 0.053439045285 0.955876611226 0.288867049957 343 345 
6.68137371704e-15 0.0593288924086 0.451058409443 0.890520293871 344 346 
3.97887314655e-15 0.632269669964 -0.772985573834 -0.0522337734366 344 549 
7.57348995729e-15 0.497867057118 0.775676412451 -0.387884643423 345 348 
6.51067081036e-15 0.637515450279 -0.0901191791431 -0.765148733389 346 730 
6.19863077227e-15 0.573366667888 -0.210237899268 0.791865323061 346 555 
9.83158631225e-15 0.572602886905 -0.354637607505 0.739160402924 347 561 
8.59775933324e-15 0.721914200581 -0.691895455081 0.0109802658188 347 348 
9.66991986774e-15 0.380926245448 -0.561815925319 -0.734341924166 348 657 
8.53305578206e-15 -0.392770618776 -0.86957334761 0.29928821252 349 501 
5.74242911882e-15 -0.788050097176 -0.217656762076 -0.575849440621 349 350 
6.82769550477e-15 -0.656760755545 0.740454871086 0.142800188588 349 355 
6.92411795194e-15 0.0529039660304 -0.766339664204 0.64025361338 350 518 
6.39144593059e-15 -0.0162372387918 -0.824425290697 -0.565737829861 350 391 
9.03873777262e-15 0.471506711182 0.86870573039 0.151762232782 351 359 
8.43370910783e-15 -0.565629984946 0.824653753733 -0.00298439004384 351 352 
7.68159567851e-15 -0.718436679887 -0.371381708023 0.588153350699 351 665 
8.92799872151e-15 -0.59409893996 -0.549468399174 0.587478448837 352 354 
1.00555284598e-14 -0.962416102409 -0.218946116966 -0.160679319418 352 353 
8.6577486051e-15 0.036001482847 -0.99526843008 -0.0902476887198 353 358 
9.59526250153e-15 -0.550598925258 0.291290962628 -0.782298151983 353 450 
5.32766733181e-15 -0.290190549289 0.422758057221 -0.858524938577 354 702 
5.46360903784e-15 -0.861624307 0.338199896032 0.378449975441 354 666 
9.18981307419e-15 -0.870428927691 -0.29151322858 0.396703314079 355 448 
5.83241318873e-15 -0.528141916454 -0.542112577347 -0.653590138822 355 390 
7.94501908458e-15 0.0546977669687 0.575546500206 -0.815937730706 355 356 
9.17215993633e-15 -0.916118605948 0.222326701039 -0.333612856229 356 357 
6.60528365573e-15 -0.54293715163 -0.797367025121 -0.26348638794 356 403 
7.80169173308e-15 -0.281201942439 0.958841150826 -0.0393587989179 357 372 
8.71666716354e-15 -0.622055450796 -0.456655675574 0.636013058122 357 449 
8.34437011445e-15 -0.940371055451 0.323390521286 -0.105455435199 358 359 
8.09254303787e-15 -0.495800897459 -0.352819522198 -0.793536297112 358 380 
6.66741537787e-15 -0.528363997614 -0.459411379 0.713983662888 358 362 
8.23488339203e-15 -0.250177089768 0.654406203232 -0.713557247126 359 360 
8.33761642044e-15 -0.18288193804 0.61906598538 0.763748324047 359 384 
7.82266804416e-15 0.977099871534 -0.0825719768427 -0.1961063734 360 363 
9.46623620843e-15 -0.274157953431 0.851620793506 0.446743148395 360 361 
9.95272473643e-15 0.185290190555 0.899557439705 0.395555252722 361 378 
8.5602475754e-15 -0.121463896323 0.452347339571 0.883531780002 361 386 
5.49193504497e-15 -0.446294424758 -0.310912782002 -0.839139159149 362 370 
7.59617938735e-15 0.211059057277 -0.654735742861 0.72579279506 362 364 
9.53793660538e-15 0.851223284942 -0.444676459238 0.278714487913 363 364 
8.67496851786e-15 0.828166357654 0.546321106373 0.125194779366 363 367 
9.95137497663e-15 -0.134156455317 -0.984460158527 0.1133147906 364 365 
1.06431525769e-14 -0.927420742747 0.258810904648 -0.270014224731 365 367 
7.19629997615e-15 -0.440190478315 -0.489901229813 -0.752481978408 365 369 
9.50984818833e-15 -0.845226839864 -0.369794760366 0.385802312564 365 366 
4.10339871689e-15 0.546623556069 0.521314594627 0.655311972559 366 375 
5.08391760488e-15 -0.537996736823 0.725350258126 0.429449082202 367 377 
8.20598671626e-15 0.589575048362 -0.0836950039248 0.803365675559 368 395 
5.51051526041e-15 -0.443278119444 -0.739879307094 0.506046558882 368 371 
8.13139228608e-15 0.427946771343 -0.829457796801 0.358972595366 368 373 
8.8932031394e-15 0.335231970458 -0.749545656361 -0.570789659169 369 791 
6.89793014167e-15 0.84372556839 0.36711501232 -0.391604051273 369 376 
6.44444072065e-15 -0.0510624157261 0.880250052827 -0.471754675863 369 370 
7.99649765344e-15 0.231715466627 0.235215286276 -0.943918275926 370 379 
5.08125653588e-15 -0.911782519804 0.410195388073 -0.0198085886503 370 371 
8.20175460978e-15 -0.247959386968 0.421631894844 -0.872205645284 371 372 
7.39977749306e-15 -0.785600916798 0.131007441406 0.604705093266 372 381 
6.84869246706e-15 -0.825431012604 -0.445783752287 -0.346324255039 372 400 
6.40723082508e-15 -0.509032686482 -0.306891945461 -0.804178498782 373 394 
5.7420528803e-15 -0.936181263559 0.351048264289 0.0181592373513 373 376 
8.73729211923e-15 0.156305941888 -0.316182801585 0.935733342631 373 374 
6.44280794967e-15 0.924673508793 -0.281224560355 -0.256693686695 374 375 
8.43448686064e-15 0.520761335085 0.0359782843129 -0.852943840437 375 376 
7.39846449911e-15 -0.533623825616 0.573715402735 0.621366437298 376 787 
7.91638838852e-15 0.555669202888 0.40096804844 0.728324351571 377 789 
7.49748123083e-15 -0.861109001714 -0.498980978505 -0.0975154872711 377 378 
8.02828108841e-15 -0.319949747289 -0.0689427105235 0.944922780906 378 385 
5.67854042899e-15 0.313537257243 -0.848503480366 -0.42630532735 379 792 
5.77792426332e-15 0.747959889685 0.61025217758 -0.261052261396 379 380 
6.42035864632e-15 0.6618286664 -0.494235464618 0.56366135387 379 381 
7.40755840431e-15 -0.472249001232 0.630675216197 -0.615816248982 380 446 
6.4692670473e-15 0.588563978556 -0.618459521501 -0.520672894831 380 383 
6.64829202423e-15 -0.350875418889 -0.787112571508 0.507287137815 381 451 
5.66168990732e-15 0.135759407444 0.535036580718 0.833849651067 381 785 
9.10324577937e-15 -0.221552114689 0.282450645552 -0.933346823696 382 636 
7.39031279845e-15 -0.928063737422 -0.321736645497 -0.18757193347 382 388 
6.75844340289e-15 -0.472624205092 -0.880968689557 0.022815099848 383 786 
8.79517259071e-15 0.767342115893 0.121586793816 0.629605216582 383 384 
9.10655220779e-15 -0.0277684837774 -0.0970312769342 0.994893885098 383 774 
8.67519971243e-15 -0.694084935194 -0.224086848036 0.684128048887 384 633 
8.21980968299e-15 0.27401855416 -0.734342555499 0.621011145761 384 386 
7.45152275986e-15 0.758803049044 0.481551963817 0.438549471446 385 790 
7.51702521729e-15 0.601596732388 -0.702949042641 -0.379399545374 385 387 
1.02319113796e-14 -0.361678942507 -0.921223045024 0.143305421613 385 386 
8.03351491368e-15 -0.870454384107 0.0600594774248 0.48857141173 386 388 
7.85601335947e-15 0.193132161145 0.801136509572 0.56646293909 387 801 
7.88966717914e-15 0.416948698482 0.8917378431 -0.175947156889 387 388 
8.6044079339e-15 0.397902266844 0.485250312238 -0.778592268465 388 635 
7.47905204147e-15 -0.783380995641 -0.530645833822 -0.323618934421 389 425 
6.40669687213e-15 -0.641319738729 -0.618905782581 0.45350261852 389 391 
4.75138242486e-15 0.575241296469 -0.76705958496 0.28410745143 389 397 
7.124068756e-15 0.454231492098 -0.123646685464 -0.882261440141 390 759 
6.17708482714e-15 0.302630513173 0.818159574561 -0.488906619971 390 402 
5.26907148839e-15 -0.843971071288 0.526256674086 -0.103762921167 390 391 
7.23258029294e-15 -0.0611098889329 0.203074981488 -0.977254385188 391 521 
5.3394262129e-15 0.859981798392 -0.499700106915 -0.103591069039 392 398 
6.55442339115e-15 0.354720007535 -0.534203261179 -0.767333429482 392 794 
8.62756157149e-15 0.581473131832 0.795026533825 0.172689917109 392 394 
7.15178002439e-15 0.230586490255 -0.312491055426 0.92150920277 393 396 
9.39340631968e-15 -0.0541829827199 -0.976326657406 -0.209405020048 393 398 
9.93674541425e-15 -0.840419286185 -0.529204628802 -0.116781352372 393 399 
9.37189578079e-15 -0.0539432495916 0.97642882363 0.208990139021 394 395 
7.40554358847e-15 0.305278851376 -0.574998483626 -0.759066246602 394 795 
8.78377077468e-15 0.89865253481 -0.429655946035 -0.0884273131841 395 399 
8.5173564617e-15 0.299384246153 0.711933326751 -0.635232249982 395 400 
7.73227534275e-15 0.791133357846 -0.488567797723 0.367980321663 396 430 
7.8841213071e-15 -0.201155099513 -0.567840078889 -0.798181853181 396 404 
7.19389936753e-15 -0.841558659303 -0.407852051787 -0.354169065285 396 397 
5.98777432568e-15 0.406004205665 -0.17668654025 0.896628379808 397 401 
6.5334667939e-15 -0.972870657295 -0.0531742682651 0.225155904582 397 402 
4.82090611678e-15 0.232785754444 0.296776128459 0.926139688225 398 405 
8.98138303615e-15 -0.435038957917 -0.634026773447 0.639336496414 399 401 
8.30766136126e-15 -0.674592833849 0.708546123858 -0.207091522969 400 403 
7.16042255136e-15 0.349298939806 -0.401597411403 -0.846587130663 400 778 
8.54800194354e-15 -0.884178975779 -0.0989054116955 0.456558055813 401 403 
7.24311707862e-15 -0.394065792582 0.447522691462 0.802767458074 402 779 
7.68327379904e-15 -0.212484827874 0.19066996269 -0.958381533238 402 403 
6.69294481132e-15 -0.76736128323 0.59854313559 -0.230006034351 404 426 
8.04451264167e-15 0.388829431481 -0.449545180832 -0.804189532141 404 827 
5.17739505765e-15 -0.0815143969507 0.939963880352 -0.331395996844 404 405 
5.21825225261e-15 -0.387460228832 0.541743451648 0.745914608833 405 406 
7.95694434329e-15 -0.24578116247 -0.370857442843 0.895576003063 406 832 
4.15496078442e-15 -0.816785363926 0.18218834453 -0.547420383611 406 797 
6.54687252819e-15 0.591287651962 0.265678350978 -0.761442004659 407 516 
5.33688721657e-15 0.803495310691 0.272682184033 0.529187785393 407 418 
7.14129790691e-15 -0.220418393688 0.582420559962 0.78243339848 407 409 
6.87318649551e-15 0.427846200948 0.903329921035 -0.0307031284555 408 409 
5.79286889826e-15 -0.55282365854 0.833280486884 0.00544359588303 408 410 
6.07748373423e-15 -0.56722619379 -0.145258799744 0.810650557377 408 515 
6.06468512922e-15 0.98830834162 -0.148926643594 -0.0326722621204 409 413 
7.8797045046e-15 -0.997635136215 -0.0582093216481 0.0365487327171 410 415 
6.90862360175e-15 -0.427568982591 -0.373234808761 0.823335012407 410 530 
7.94619108223e-15 0.253684132437 -0.435359642035 -0.863774474638 411 412 
7.83662027367e-15 0.391131114053 0.34675606812 -0.852511982814 411 413 
6.94843711946e-15 -0.637618485147 -0.570364473883 -0.517809843795 411 420 
7.55539871598e-15 -0.219905134243 -0.968715426152 0.115031104783 412 414 
7.66840665334e-15 0.187068580196 0.982066453592 -0.0234697045692 413 415 
8.60531276696e-15 0.507029895093 0.454404877364 0.732418523052 413 422 
9.38540221397e-15 -0.391480350462 -0.368593603671 0.843138120675 414 416 
9.39404774986e-15 -0.26632319088 0.396773451567 0.878432004273 415 416 
9.63932647544e-15 -0.407154936576 0.347005979243 -0.844873782284 415 609 
7.7796524843e-15 -0.588484200225 0.579546409952 -0.56374844106 416 423 
9.71273261999e-15 0.186046253886 0.417294454813 0.889523540665 417 419 
6.08249816823e-15 0.179942040684 -0.456139227216 0.871526171373 417 437 
7.43066549668e-15 0.361021110491 -0.719560292856 -0.593208852534 417 431 
9.14002597801e-15 0.203541210116 0.0213537805877 0.978833485246 418 438 
5.28877589571e-15 -0.0394171679252 0.978520615346 -0.20234547738 418 419 
6.91392044816e-15 -0.381297484041 0.566259956331 0.730726960308 418 422 
6.62755536982e-15 0.398621545809 -0.104675246835 -0.911122360563 419 421 
5.20754790204e-15 0.0520741945252 -0.983388690586 0.173882033264 420 421 
8.04660163427e-15 -0.338769611595 -0.299926159563 0.891784418495 420 422 
9.75259942343e-15 0.438187503184 -0.247950973808 0.864009274627 422 859 
8.25066778717e-15 0.176392051236 -0.304809301553 -0.935936501023 423 605 
5.971164405e-15 0.233448468013 0.965989801147 0.111200345602 423 424 
7.38749962726e-15 -0.305485196713 -0.165126406626 0.937769728891 424 546 
7.94608796788e-15 0.158953406746 0.986819670113 0.0303439147427 425 430 
5.96485386207e-15 0.21539247649 0.397770976383 -0.891843221322 425 434 
6.83335997361e-15 -0.860583102582 0.219508757257 0.459578751725 425 432 
1.00631545692e-14 -0.00248631577483 0.702078807163 0.712094914155 426 430 
6.24901543113e-15 0.992502161405 0.121161350767 -0.0161054862113 426 433 
9.16707594291e-15 0.119042843083 -0.251113031711 -0.960609726588 426 822 
5.11142280673e-15 -0.263491238492 -0.900310664311 -0.346429033088 427 431 
3.47235437036e-15 -0.401793291826 -0.222858344674 -0.88819834995 427 440 
3.64361866413e-15 0.741758267066 -0.646548554654 0.17824039866 427 428 
7.57037910123e-15 -0.699356797527 -0.54857053731 -0.458225310682 428 429 
5.55023511574e-15 0.15830193441 -0.682235070702 -0.713789749062 428 433 
8.13241395327e-15 0.139765444096 -0.973713721289 -0.179853300251 429 432 
8.97163767985e-15 0.825416624334 -0.334555684459 -0.454708577298 429 430 
6.76961645207e-15 -0.789210150113 0.574065180917 -0.218166237115 431 432 
5.34020376516e-15 -0.245909676672 0.588228062681 -0.770400011159 431 435 
5.38205783175e-15 0.340783240489 0.290862059186 0.894016803829 433 439 
6.04836737645e-15 -0.0825262418985 -0.908647298211 -0.409328116371 434 821 
7.25798547823e-15 0.766209688415 0.631211840109 -0.120392384664 434 527 
5.38090183398e-15 0.701965067174 -0.61089240282 0.366135926458 434 436 
5.71980839697e-15 0.70898134342 0.00946333218585 -0.705163739869 435 436 
8.16414287454e-15 -0.327024565551 0.63849114495 0.696695049033 435 437 
6.71396499989e-15 0.40193387157 0.316594391441 0.859195643723 435 443 
7.43733846242e-15 0.627719827506 0.753997670953 -0.193533796411 436 528 
6.72645615581e-15 0.652725951228 0.336946428944 0.67853956157 436 872 
8.16920704299e-15 -0.0913915389401 -0.899180730313 -0.42792709758 437 438 
5.51599048496e-15 -0.817798512411 0.116317349033 -0.563627418968 437 441 
7.95114883682e-15 0.702124467834 -0.663512491833 0.258403569733 438 860 
5.91773565221e-15 -0.755174084123 -0.316799022165 0.573890653543 438 536 
3.34488142182e-15 -0.751880038974 0.615943857699 -0.2351373453 439 440 
6.10359706848e-15 -0.668178617305 0.118934646956 0.734433036519 439 826 
5.0251614308e-15 -0.263822482234 0.541248151518 -0.798403492193 440 442 
6.14318902747e-15 -0.542758967022 0.836957210385 -0.0701094266289 441 858 
5.13574862017e-15 -0.453703211094 0.653947192062 0.605397775216 441 443 
6.89250274309e-15 0.352318268271 0.17863187276 -0.918674312189 442 444 
5.00822597698e-15 0.304138818746 0.831497595225 0.464877756046 442 443 
6.78027055333e-15 -0.170307603202 0.194650668586 0.965974346197 443 867 
5.52759034347e-15 -0.510725845754 -0.744044953795 0.43076236745 444 868 
5.93654804869e-15 0.664586513567 -0.114722406761 -0.738351904834 444 445 
6.38039306235e-15 -0.419700941052 -0.659775303436 -0.623335919915 445 897 
5.37230411501e-15 -0.751082810339 0.616224279494 -0.236943557362 445 824 
7.50275523416e-15 0.344961469404 0.911547119399 -0.223793283506 445 874 
9.26448676139e-15 0.299890003138 0.771700022147 0.560843170446 446 450 
8.20434937737e-15 0.972933296492 0.199019569838 0.117439394577 446 451 
8.99775337896e-15 0.189574618409 -0.093891777352 -0.977366767494 446 452 
9.24905220139e-15 -0.749688255203 0.521255152415 0.40775064205 447 450 
8.04688593355e-15 -0.674594402229 -0.603437080489 -0.42518946644 447 449 
9.30426651324e-15 -0.152874208805 0.944125032827 -0.291988696138 447 459 
8.85466950362e-15 0.672941107375 -0.419741490427 0.609070888501 448 449 
8.11666971904e-15 -0.235563604124 0.259736003734 0.936507873313 448 751 
8.62540219679e-15 -0.014888125008 -0.985903661815 0.16665027259 448 497 
8.32343640039e-15 0.715153805539 -0.551688722813 -0.429178969131 449 451 
9.10234156219e-15 0.486588150963 0.562855364166 -0.668151038592 450 701 
7.9760583823e-15 -0.037985526933 0.124349371853 0.991511136329 451 758 
7.8290935962e-15 0.579600577863 -0.604678056892 -0.54628528962 452 769 
6.47689586531e-15 -0.486370775277 -0.872732117198 -0.042215169875 452 699 
7.86420250035e-15 -0.760684172652 -0.224222226637 -0.609166629551 452 753 
8.13637364373e-15 -0.18726840084 0.975271683622 0.117369881876 453 457 
6.87830332803e-15 0.0346395309289 0.648724028151 -0.760234988801 453 645 
7.97831089883e-15 -0.860238977367 0.489851343556 0.141543502272 453 458 
8.64889520671e-15 -0.88356876183 0.069693808734 -0.463086402459 454 461 
6.00600086582e-15 0.221589185104 -0.967689398295 -0.120314011952 454 456 
7.47727965884e-15 -0.843462625182 -0.535875652834 0.0375244536224 454 458 
9.80636914189e-15 0.642235599464 0.5853545426 0.49486714807 455 456 
1.0424345087e-14 0.780260719559 -0.556327430647 0.285819872339 455 463 
1.02978093833e-14 -0.0514432190134 0.356525320632 0.932868313839 455 459 
7.47032974135e-15 0.867677060434 0.495160173044 -0.044191875139 456 457 
7.46329261047e-15 -0.222257830822 0.258441684073 0.940111351156 457 703 
8.03012091967e-15 -0.189745465764 0.723609368352 -0.663615958409 458 470 
8.73827124564e-15 0.719356963837 0.143809938936 -0.679591244824 459 704 
1.03522202989e-14 0.693432518187 -0.372510511701 0.616755430777 459 498 
6.36147633765e-15 -0.902056177391 0.266320071128 0.339659053385 460 461 
5.84542944939e-15 -0.742926350258 -0.659374027287 -0.115266344745 460 464 
5.44009372365e-15 -0.354181993855 0.797375388713 -0.488618056055 460 466 
6.36641254203e-15 0.231179448719 0.907214032515 0.351452360495 461 463 
6.12873831081e-15 -0.070438781623 0.764314639479 -0.64098479695 461 468 
9.29535256943e-15 -0.442970537185 -0.0685071174593 -0.893914916557 462 504 
7.76029536062e-15 0.958181800443 -0.0868442218289 -0.272664112847 462 463 
8.35920570352e-15 0.233891019686 -0.864187708969 -0.445504876042 462 464 
7.67479008747e-15 0.28270701022 0.0847301985889 0.955456717921 463 500 
7.08350747292e-15 0.608542285713 -0.586914682422 0.534048164548 464 467 
4.17132670502e-15 0.0184105449443 -0.163700154576 0.986338335069 465 510 
5.09241321074e-15 -0.330470832774 -0.923542404979 0.194572492635 465 467 
5.2714509453e-15 -0.8625822107 -0.43147819756 -0.264156193974 465 466 
6.29556056594e-15 -0.537589733964 -0.426214935537 0.727556256699 466 471 
6.40624969747e-15 -0.232244550177 -0.431449625229 -0.871730285009 467 502 
5.67361199415e-15 0.939658189859 0.175934358535 0.293410272003 468 470 
5.35115394164e-15 -0.26957097318 0.0200084143085 -0.962772638672 468 915 
5.62763961943e-15 0.767718146927 -0.635974096187 0.0783951264939 468 471 
6.05772322984e-15 -0.755191073978 0.65156691342 -0.0717425893136 469 488 
5.66644266641e-15 -0.0533623238425 0.980659379953 0.18830730975 469 470 
5.40271544255e-15 -0.632185904462 0.112589725445 0.766592809726 469 643 
6.39092866322e-15 0.643091435928 0.195903275947 -0.74030757899 470 644 
6.78677512296e-15 0.269794971791 -0.0202135170821 0.96270560761 471 508 
6.37216852561e-15 -0.1404585376 -0.961228558522 -0.237299510107 471 486 
7.79104719508e-15 0.126407871155 0.432359240761 0.892797030147 472 478 
7.12207023392e-15 0.647261423588 0.145308927574 -0.748290027398 472 507 
6.53890506594e-15 0.852511283432 -0.288716111713 0.435737901104 472 479 
1.21374919375e-14 0.112469202342 0.0978506242238 -0.988825532571 473 540 
1.07933501173e-14 0.0683365718694 -0.528628764611 -0.846097950695 473 483 
7.18028602413e-15 0.723376348455 -0.625211834516 -0.292979215094 473 479 
8.20803942557e-15 -0.762643321692 0.458807449117 -0.455928600236 474 485 
1.0818718116e-14 -0.538059990486 -0.434192027983 0.722474033772 474 563 
9.87063453059e-15 -0.681042091658 -0.732007111134 -0.0186348769565 474 475 
1.11070717103e-14 -0.388379108771 -0.558649051744 -0.732852580575 475 476 
8.33443828708e-15 0.466174496441 -0.765380289094 0.443705253444 475 477 
9.98175912197e-15 -0.0101949582891 -0.952618502742 -0.303996794489 476 483 
8.22926246156e-15 0.104528080982 -0.0819910230354 -0.991136394462 476 618 
7.2091844359e-15 -0.543861142805 -0.131819540123 -0.828757302344 477 483 
9.14387925479e-15 -0.852964182561 0.290003239884 -0.433993345715 477 480 
7.33999041844e-15 -0.499950281922 0.646537468507 0.576228268504 478 480 
7.0006469637e-15 0.687417861743 0.6141054035 0.38772572361 478 481 
6.68102729354e-15 -0.155415972294 0.339197188865 -0.927788307009 479 542 
1.07894145444e-14 -0.885156837194 -0.417208823303 -0.205995561425 480 482 
8.42778561078e-15 -0.572567998506 0.604845751069 0.553468612028 481 482 
7.78062212415e-15 0.788247619887 0.329129299218 -0.519941914198 481 493 
1.04370171518e-14 0.429751559384 0.89281760063 -0.134871528546 482 485 
8.3697260661e-15 0.0590969214874 0.579883310095 -0.812553321662 484 564 
9.5902532819e-15 -0.670696715877 0.444979509733 0.593429988482 484 490 
1.18086106202e-14 -0.798963180906 -0.259737544123 0.542396758591 484 485 
7.32847150396e-15 0.325805571825 -0.482104822499 -0.813280806051 486 489 
6.11832319516e-15 0.833854744284 0.449061559149 0.320982836816 486 488 
6.66673898985e-15 0.272863615138 0.0233224730564 0.961769987983 486 506 
8.52219316566e-15 0.0835396160602 0.977330859231 0.194539261187 487 495 
6.96768712563e-15 -0.868433774135 -0.174079616018 0.464240311939 487 494 
7.46416492488e-15 0.225360367064 0.832800552109 -0.505624312472 487 579 
8.94713574853e-15 -0.118208976484 0.548200806165 0.827950792015 488 495 
6.3459493977e-15 0.24971615302 0.282020646279 -0.926340217195 488 588 
6.21232228092e-15 0.770669090279 -0.562386603817 0.299650565053 489 493 
7.96251539672e-15 0.769573115554 0.492038388456 0.407007916511 489 491 
8.39271320738e-15 -0.154472288051 -0.486469890709 0.859933344892 490 592 
6.4751178136e-15 -0.906905168724 -0.00896199974124 -0.421239477616 490 492 
8.52559591355e-15 -0.0863995962534 -0.986241732518 -0.140933866788 490 493 
8.87000142318e-15 -0.136785977348 -0.97704041075 -0.163345132042 491 494 
8.97100380881e-15 0.838601275006 -0.142771893441 -0.525703422094 491 495 
5.79278209294e-15 -0.711360596529 -0.456958478324 0.533999111229 492 578 
6.48618497893e-15 -0.541411724134 0.824080753888 -0.166626096521 492 494 
7.51279690425e-15 0.0810356080244 -0.313297561206 -0.946191243024 493 513 
8.2815701308e-15 -0.371120213886 -0.855738079032 -0.360530341219 496 499 
5.37984500689e-15 0.0501059835301 -0.788960251747 0.612397837666 496 505 
7.78733768308e-15 -0.888723599765 -0.0989742424776 -0.447632061572 496 502 
1.01220184604e-14 0.671511045798 0.609307135408 0.421684396335 497 498 
9.69107226754e-15 -0.226743826803 -0.210860186749 0.950854993493 497 514 
9.53969655646e-15 0.929381966719 -0.0307070804523 -0.367839958606 497 501 
1.1516661088e-14 -0.370402982895 0.559007863101 0.741830060899 498 500 
1.18987062477e-14 -0.326446132069 -0.301362582953 0.895886999823 498 902 
7.30745452837e-15 0.652140947071 -0.742126442176 0.154791889246 499 503 
6.19852570424e-15 -0.397627799777 -0.0685556185738 -0.914982109118 499 519 
7.37364112945e-15 -0.89654313339 0.100047737671 0.431509976894 500 504 
5.42386776119e-15 -0.0323136091695 -0.931051737532 0.363453563334 500 917 
8.80845284217e-15 0.131605070227 -0.646666894012 -0.751333503631 501 503 
7.42320787426e-15 0.586707440619 -0.271704538666 0.762857144419 501 520 
5.53670272214e-15 0.27889811482 0.843163492945 -0.459664187984 502 509 
7.72648419918e-15 -0.503307603719 0.862174000214 -0.0577706620484 502 504 
1.05704465534e-14 -0.647045170864 -0.620660201381 -0.442846995343 503 504 
6.05946679723e-15 -0.415732706427 -0.174430031605 -0.892603204611 505 534 
6.4147473439e-15 -0.756000722364 -0.653358033023 0.0398269816841 505 511 
8.39315995235e-15 -0.445821075274 -0.381687306011 0.809665591014 506 916 
6.60141664674e-15 -0.767747315972 0.640661837224 0.0107920870146 506 513 
7.61072406899e-15 0.0647426158449 0.997056666356 -0.041065773695 506 508 
7.10640071313e-15 -0.83828571368 -0.542006106873 0.0592152206225 507 513 
5.83114337304e-15 -0.350360785622 0.35142765006 -0.868185421826 507 543 
4.91792111939e-15 0.14145226842 -0.989450032081 0.0313031911051 507 512 
8.52777230716e-15 -0.389059236585 0.499228514969 0.774211728321 508 921 
6.4940996615e-15 0.868724667808 0.491805120875 -0.0586956099134 508 510 
7.22370681663e-15 0.893931932614 0.12731555713 0.429739978087 509 511 
6.68253421203e-15 0.328713842747 0.75423801788 0.568394424648 509 510 
6.67006931726e-15 0.870311292208 0.0821302568149 -0.485605679096 509 920 
4.33635006542e-15 0.812143718951 -0.583263961106 -0.0150243617019 510 512 
4.42640321932e-15 -0.0704089223231 -0.850427603831 -0.521359256463 511 512 
6.00407123469e-15 0.31971753413 0.0820941349767 0.943949814011 511 531 
9.52197759111e-15 0.157296982913 0.601476667934 -0.783251860577 513 930 
9.40388836001e-15 -0.705155035003 -0.643305095884 0.298186066441 514 907 
6.57114632462e-15 -0.802555778326 0.244991096929 -0.543951822408 514 517 
6.34738692879e-15 -0.132322646874 0.884770442412 0.446846709017 514 756 
7.58219707625e-15 -0.209910220936 -0.919193086385 -0.33319929335 515 516 
6.51954309166e-15 -0.95503996942 -0.209244691019 -0.210036463716 515 519 
7.59713999415e-15 0.156313508237 -0.854022875714 0.496196548658 515 529 
6.97702842905e-15 0.760895270976 -0.641386567513 -0.0982937313386 516 518 
7.50575205618e-15 -0.403594961973 -0.100611972464 -0.909388991393 516 539 
7.00753018161e-15 0.241741341211 0.766157705733 -0.595452343932 517 962 
6.55799616554e-15 -0.670781644477 -0.0969642798347 0.735289000237 517 520 
5.84742408364e-15 0.439293902511 0.534100055106 0.722328179122 517 526 
7.77650665932e-15 0.045864371408 0.386383497672 0.921197184191 518 525 
6.85392946871e-15 0.773153451619 0.559674238094 0.298326142776 518 520 
6.37213148128e-15 -0.542219746994 0.818720653242 0.188929187593 519 520 
6.89875149772e-15 0.0444460969149 0.892368954996 -0.449112672532 519 533 
7.84452605605e-15 0.712387782216 0.412294135438 0.567905972528 521 527 
7.41880643087e-15 0.695557904588 -0.308807504812 -0.648719605328 521 522 
7.33173782353e-15 -0.00188865378622 0.953933633231 0.300011760399 521 525 
8.54910253346e-15 0.791249199074 0.371961078038 0.485355190957 522 523 
7.74872931216e-15 0.661691522035 0.681853694232 -0.311833079273 522 524 
8.28188704614e-15 0.820756363583 -0.530621752098 0.21165903675 522 755 
5.35113072456e-15 0.189876058893 -0.328557816189 0.925200974751 523 866 
5.90862748791e-15 0.778981046109 -0.254994026799 -0.572858251315 523 527 
7.03710673294e-15 -0.162809822514 -0.91582438354 -0.367094892645 523 829 
6.0199306965e-15 -0.1728286514 0.892562925836 0.416487311544 524 526 
7.97589056788e-15 -0.124715760676 -0.531123866551 0.838065282313 524 931 
6.9694284607e-15 0.742236722298 -0.6206897898 0.252643687652 524 754 
5.71942819765e-15 -0.808795822401 0.474735508179 -0.347095829621 525 537 
5.34836165363e-15 -0.795633916382 -0.238215342905 0.556974076154 525 526 
5.90627318678e-15 -0.109406331053 -0.596673930303 0.794990865119 526 934 
5.77571551368e-15 0.801617485909 -0.494092721541 0.336573600874 527 528 
6.4642679019e-15 -0.155331495823 0.313772731387 -0.936706357106 528 876 
7.04353622865e-15 -0.148044197699 -0.913342910566 -0.37932524731 528 538 
6.75779999825e-15 0.65355009079 -0.725619224018 -0.215288226717 529 530 
6.61269714625e-15 0.403664492009 0.10454326182 0.908914563806 529 535 
6.37082486163e-15 0.925835564438 0.357230771953 0.123347813891 529 533 
8.58333949787e-15 0.675568159728 -0.267527442759 0.687049291486 530 604 
6.96150009818e-15 -0.622851852309 -0.744932767402 -0.239020380149 530 532 
8.15442013153e-15 -0.516526125809 -0.0224772257737 0.855976363972 531 960 
7.66030196606e-15 0.629582806247 0.629458407523 -0.455420249085 531 534 
4.86160864106e-15 -0.269207905611 0.852732913338 -0.447631189783 531 547 
5.6375713986e-15 0.150105910636 -0.867578844326 0.474104592332 532 545 
4.79593612292e-15 -0.982063873631 0.183557170204 0.0430965587445 532 534 
7.5588450341e-15 0.348200991181 0.894200488878 0.281356633884 533 534 
5.93898474844e-15 0.60161149214 0.281691820086 -0.747471291102 533 961 
5.988568637e-15 -0.76860923823 0.596697105118 -0.230634784131 535 608 
5.64945803031e-15 0.130051165453 0.981574929887 0.139990540329 535 539 
4.84692469615e-15 -0.550509222262 -0.264227722048 0.791911173747 535 974 
6.87253035323e-15 -0.880627935767 -0.311451957429 -0.357060382794 536 539 
5.48624092171e-15 0.74224819806 -0.633899242875 0.217346180916 536 612 
6.47315409388e-15 0.384500474567 -0.57830449811 -0.719529910792 536 538 
7.02305754312e-15 0.674230899321 0.476071990664 0.564595566849 537 538 
4.41379451217e-15 0.543172697694 0.430157039157 -0.721060567598 537 976 
7.0138670401e-15 -0.32623086361 0.593121003637 0.736057673469 537 539 
6.10659155319e-15 0.197078337698 0.107059925182 0.974524653988 538 873 
9.67141709337e-15 0.0925832965692 0.869684970584 -0.484846764594 540 619 
7.69332264787e-15 -0.751452462838 -0.237929943963 -0.615392994647 540 546 
8.64896697265e-15 -0.722727769752 0.623537252287 0.298103783672 540 542 
8.63548381867e-15 0.416239709312 -0.497772378816 0.760898917912 541 546 
5.1917336447e-15 0.11565363364 0.473480668988 0.873178271099 541 607 
6.13581530587e-15 -0.0653782167981 -0.859863560105 0.506320399324 541 544 
7.16444932998e-15 -0.747082628361 -0.0980556185959 0.657459232244 542 543 
5.58745824303e-15 -0.0250427604224 -0.685335222018 -0.727797014017 542 545 
9.94543865388e-15 0.403333775734 0.655556439615 -0.638410228482 543 923 
5.139240866e-15 0.136576525396 0.733193272877 0.666164001818 543 547 
5.06187678461e-15 -0.665439882464 -0.717158345376 -0.207059581966 544 616 
4.83200011462e-15 -0.064761142876 0.0359203112754 -0.997254092802 544 627 
7.61928897706e-15 0.781000561622 0.201027184375 0.591291970086 545 611 
6.03021920659e-15 0.823272029334 0.43007391016 -0.370485623898 545 547 
7.07299028589e-15 0.00990200711709 -0.694063710443 -0.719845480712 546 606 
8.88380886035e-15 0.33249563438 0.334432771951 -0.881817086568 547 952 
7.2144900518e-15 0.520411299391 -0.776926669242 -0.354340274436 548 553 
5.46911399886e-15 -0.535507474659 -0.748748188373 -0.390650604751 548 554 
5.19497870898e-15 0.639023121965 -0.50080892686 0.583814926472 548 581 
6.39031180961e-15 0.174013371543 0.336767511933 0.925368569506 549 557 
5.37676931413e-15 0.588137529964 -0.105823624552 -0.801807711571 549 551 
5.29831836114e-15 0.331908842718 0.8792736518 0.341634842158 549 550 
8.14594248399e-15 0.167879564782 0.603279189364 -0.779660612965 550 562 
8.63022033781e-15 -0.671738869453 -0.0929770319171 0.734930039393 550 552 
6.34953366565e-15 0.936587497436 0.295410696812 0.188510954207 551 553 
6.84139404072e-15 0.246376059465 0.866399945701 0.4343385447 551 552 
9.38532130627e-15 -0.813764135165 0.536625331078 0.22320660018 552 554 
6.71688805568e-15 -0.0839043097678 -0.319900822554 -0.943728525865 553 556 
7.5442583857e-15 0.420444788074 -0.802152255932 0.424002285943 554 566 
7.70677576023e-15 -0.343565571634 0.00258567856649 0.939125131308 555 737 
4.4926822488e-15 0.718155964433 0.663328721121 -0.210349752756 555 559 
5.41172671913e-15 -0.549810567316 0.795169407223 0.2557615176 555 557 
6.56183172429e-15 -0.571737346222 0.350457107618 -0.741819535099 556 590 
5.34174810045e-15 -0.287025291416 -0.957328251769 0.0337505622657 556 558 
5.04587122382e-15 -0.935672948453 -0.131875697988 0.327299455872 556 557 
6.82182675808e-15 -0.0929166024261 -0.412883236145 0.906031974217 557 601 
6.33868585695e-15 -0.692654618967 -0.389901670464 -0.606800021582 558 646 
5.30670960149e-15 0.439157075798 -0.870699679094 -0.221411679011 558 560 
6.51036465044e-15 0.0119552281722 0.367233825541 0.930051821082 559 650 
6.26599469108e-15 0.913957112334 -0.214252588845 -0.344642169485 559 560 
7.71817581904e-15 0.822389299239 0.147557257848 0.54945672819 560 642 
9.24543343327e-15 0.94501054578 0.0513691294927 0.32298031039 561 562 
7.46641049513e-15 0.116661343368 0.148728099764 0.981972547123 561 600 
9.50099884127e-15 -0.110754435952 -0.148813517344 -0.982643369678 562 598 
8.61205391011e-15 0.733531990636 -0.679654914849 0.000124239063779 562 567 
9.55032801146e-15 0.955450890776 0.0508339945568 -0.290739574729 563 564 
8.16392247443e-15 -0.0826464180929 0.105365140727 0.990993318189 563 621 
6.71162973826e-15 0.424836501155 0.888709887569 0.17236206956 564 573 
1.27053296158e-14 0.532701579539 -0.0492506649628 -0.844868865066 564 597 
8.73729508235e-15 0.156293675346 -0.316188646871 -0.935733416437 565 566 
6.44267624284e-15 0.924667681147 -0.281223845331 0.256715461668 565 571 
7.9133741762e-15 0.509873085357 0.309013157359 -0.802832675847 566 567 
7.74893890234e-15 0.753803422322 -0.108876020976 0.648017293405 566 577 
1.08504760001e-14 0.463779906014 -0.209466920812 0.860832043934 567 586 
9.50994804326e-15 0.845224539728 0.369804193845 0.385798309557 568 570 
6.34336951016e-15 -0.304642647713 0.118060455539 -0.945121466285 568 583 
7.7218391455e-15 0.912202434624 -0.283533473972 -0.295796361377 568 569 
4.13844306706e-15 0.477789500414 -0.171265995365 0.861617752908 569 572 
4.10341211423e-15 0.546605991797 0.521297699992 -0.65534006265 570 571 
8.43458464937e-15 0.520747412266 0.0359882609836 0.852951919916 571 580 
4.35417166323e-15 0.481318801909 -0.859916645329 0.169928143681 572 575 
6.54216790481e-15 0.532368780781 -0.150688527252 -0.832992466355 572 584 
8.03957137406e-15 0.511307011461 -0.0946828898001 -0.854166430158 573 594 
5.29996499063e-15 0.281224640603 0.132096139963 0.95050687074 573 574 
5.4834386615e-15 0.902106520208 -0.0274750458189 -0.430637838625 574 575 
6.95138216195e-15 -0.507640828973 0.0950757192674 0.856306835408 575 576 
8.39022161584e-15 -0.472890147766 -0.759412240671 0.446842205778 576 1025 
7.57680902845e-15 -0.27161794808 0.813391157084 -0.51441084345 576 584 
6.64926658734e-15 -0.37550683598 -0.130786633667 -0.917545351787 576 593 
9.29474275471e-15 -0.0470401230608 -0.299473556092 0.952944287996 577 585 
5.50758421367e-15 0.363529429387 0.902244379728 0.231951359596 577 581 
7.32188875573e-15 -0.584034216185 0.413736260204 0.698374069763 577 580 
7.6217198535e-15 0.768944517202 -0.638892196723 -0.02326135058 578 579 
7.09382239895e-15 0.382554317049 -0.349010993249 0.855478533394 578 596 
6.02458795267e-15 -0.161645845816 -0.836687300224 -0.523282889244 578 584 
8.0088685173e-15 0.204815542022 -0.135562243244 -0.969367562874 579 587 
7.43561878082e-15 0.793809643546 0.327128593357 0.51269204521 579 582 
8.19323907705e-15 0.484264763555 -0.734442710103 0.475480330146 580 1024 
6.01885169079e-15 -0.781016869538 -0.546894996521 0.301526967746 580 583 
7.53627671934e-15 0.159466236479 0.236525098762 0.958449997172 581 589 
5.07951813851e-15 0.811120004261 0.115163796854 -0.573429715469 581 582 
5.31974832604e-15 -0.0222929157042 -0.874255956412 -0.484953140609 582 583 
7.03185070481e-15 -0.926454949234 0.299784931262 -0.227618588934 583 584 
6.06681888828e-15 -0.93201506176 -0.204628415515 0.299123947915 585 586 
6.95018160661e-15 0.507782859659 -0.745378793419 0.431934047927 585 1028 
5.69332999367e-15 -0.296479854211 -0.639069201088 -0.709711386598 585 591 
7.70614698515e-15 -0.278213089652 0.471865481853 0.836624434129 586 599 
8.69547870462e-15 0.175012460204 -0.822326675356 0.541432800789 586 1020 
7.06387474184e-15 -0.585278080819 0.509590177975 -0.630688051753 587 595 
6.57077941013e-15 -0.0467397441431 -0.941332390557 -0.334228554744 587 588 
6.36200168813e-15 -0.95595516081 -0.235760094785 0.174833944721 587 589 
6.41616754074e-15 0.80420936131 -0.451415644004 -0.386615079284 588 647 
6.97237978805e-15 -0.556821715916 -0.215025627217 -0.802317615614 588 918 
7.55863910717e-15 -0.201698838691 -0.65918536169 0.724425453311 589 591 
6.86724910892e-15 -0.488614564308 0.766705364048 0.416435700062 589 590 
7.56958302181e-15 0.363811050043 0.381867736109 -0.849599053663 590 1012 
6.7747724983e-15 0.464975653927 0.864397394097 0.191349905499 590 648 
6.77385276944e-15 -0.547316851021 0.309184827982 0.777720391101 591 1017 
6.69724703406e-15 -0.577973705295 0.513417660863 -0.634309625893 591 1038 
9.74512610101e-15 -0.0482320471976 0.519449111843 0.853139080003 592 925 
9.96909134361e-15 0.580922244194 -0.81386832303 0.0121531465067 592 597 
6.80740658257e-15 0.972129557076 0.151507289634 0.178912451908 592 596 
8.37809529347e-15 0.434503752558 0.737351580654 -0.517222520314 593 1026 
6.74261231493e-15 -0.0267362614192 0.994654978854 0.0997328700347 593 596 
6.42070558035e-15 -0.983915407512 -0.0530571114073 -0.170573778143 593 594 
1.04902235972e-14 0.214611978943 0.774048381849 -0.595643182661 594 1022 
1.0385264609e-14 -0.429268752267 -0.887971071476 -0.165032465136 594 597 
7.57770881734e-15 -0.538973073101 0.422209306862 0.728867153651 595 596 
6.81965191641e-15 0.508371078788 0.594877044844 -0.622639661257 595 1031 
7.65484227768e-15 0.459456082545 0.477678343556 0.748814735639 595 922 
1.31573298149e-14 -0.264581597529 -0.131792152738 -0.955315344128 597 625 
8.19782895195e-15 -0.885091099921 0.0672119021121 0.460539146061 598 600 
8.08691635119e-15 -0.741716131065 0.624985643695 -0.243413487903 598 599 
7.29736972626e-15 -0.316539656082 -0.810852707484 -0.492260635124 598 601 
5.78485775461e-15 -0.526690037439 -0.637325695595 -0.562506499693 599 1013 
7.30429824539e-15 0.11054017398 -0.698873482675 0.706651770783 599 1019 
6.93416687853e-15 -0.38671691613 -0.493013970371 0.779350532044 600 602 
8.48801738365e-15 -0.436288495531 0.598502292872 0.671898321247 600 742 
9.34436925264e-15 0.540266973383 -0.522273422888 -0.659804568957 601 735 
7.8358858441e-15 0.858167176863 -0.227139810094 0.460387449031 601 1010 
4.52718338888e-15 0.756245377426 -0.614930092436 0.22350371482 602 603 
7.07927118844e-15 0.477900278283 -0.400535969921 -0.78178146615 602 745 
4.43452543284e-15 -0.00493657879102 -0.00890017847406 -0.999948207165 603 1062 
5.60302498937e-15 0.869884534202 -0.0301814517195 -0.492331166116 603 1018 
8.95026325488e-15 0.955561848118 0.150073480248 -0.253731166683 604 609 
7.85848057841e-15 -0.135331750181 0.56015958053 0.817255505784 604 608 
8.40062374382e-15 0.201222831684 0.957247872494 -0.207812132982 604 611 
1.13499138325e-14 0.67054263943 -0.740952333467 -0.0369081052907 605 609 
7.77197299306e-15 -0.315553542416 -0.92083542372 0.229102781066 605 606 
1.03045830253e-14 -0.835329537534 -0.122454561029 -0.535937910776 605 857 
9.50810447901e-15 -0.426710422239 0.652248638005 -0.626490167339 606 607 
7.73077947733e-15 -0.851106632377 0.511467963301 0.118397731567 606 611 
8.60913014299e-15 -0.00141668669394 0.500575162353 -0.8656919197 607 613 
5.57899378629e-15 0.83266873484 0.101461672765 0.544397195969 607 610 
6.42886768227e-15 0.295397152954 0.445449903954 -0.845171524067 608 986 
6.98766483922e-15 0.778290971723 0.528414025495 0.339178096278 608 612 
1.02144874161e-14 -0.476443709797 -0.627348011771 -0.615983655239 609 861 
5.21210624775e-15 -0.522885628344 -0.607760012628 0.597677493906 610 614 
6.23080943023e-15 -0.620143674674 -0.782440706708 -0.0566424156291 610 856 
7.95407380194e-15 -0.291604789162 -0.321313207048 0.900957529473 611 955 
8.024656816e-15 0.915891178898 0.0267626182558 -0.400533532529 612 862 
7.11280344407e-15 0.303800958593 -1.47181066967e-05 0.952735523292 612 888 
5.32367071433e-15 0.10631274573 0.986125017344 -0.127495295065 613 631 
5.86531658389e-15 0.757635030591 0.00121177719026 0.65267732611 613 614 
4.94897113757e-15 0.781091404837 -0.188560545952 -0.595265602736 613 954 
4.6412883469e-15 0.318330351267 -0.829621677712 0.458686885939 614 632 
4.86956680491e-15 0.0494850813151 0.141678130856 0.988675140764 614 615 
4.38834737907e-15 0.493501543574 0.664234399071 0.561470292696 615 863 
3.84593786606e-15 -0.227779017085 0.837163442216 0.497266619022 615 630 
5.19674277497e-15 -0.538935514837 0.191408053914 0.820311811292 615 1076 
6.47668761168e-15 0.650079325195 -0.120691323322 0.750220284603 616 619 
4.39510419751e-15 0.137839843716 -0.934083251627 -0.329376162637 616 617 
5.2726887195e-15 0.0447903444265 -0.0581210031927 0.997304253492 616 629 
5.52961240019e-15 -0.658276693838 0.516347177345 -0.547774941739 617 618 
5.09746105309e-15 0.152143957869 -0.831497496952 0.534288432073 617 620 
6.38863767421e-15 0.689785449829 0.70992229255 -0.142149117988 618 622 
9.10277033027e-15 -0.0102622242142 0.886033747312 0.46350715785 618 619 
6.60449403584e-15 0.787219585783 -0.0660089346034 -0.613129794017 619 924 
3.12742930073e-15 0.922323573557 0.35640627994 0.149311048754 620 624 
4.14710741356e-15 0.0411519619294 -0.0351236298157 0.99853535073 620 628 
1.02474020231e-14 0.41280037664 0.578957673745 0.703138578844 621 622 
6.33816007046e-15 -0.500276102678 0.637797295723 -0.58560945233 621 623 
8.6178720404e-15 -0.937085204461 -0.119537379897 -0.327997156067 621 625 
5.72770182531e-15 0.49046084108 -0.661932682659 0.566827387301 622 624 
7.71522555925e-15 0.387010247331 -0.672531052799 -0.630813008332 622 929 
5.17283377869e-15 -0.101526211892 -0.938061256363 -0.331260483018 623 624 
6.26901027487e-15 -0.0121850249482 -0.865302987609 0.501101052485 623 626 
4.51599826288e-15 -0.099621363453 0.0118586237267 -0.994954751226 624 1083 
7.26921252239e-15 0.304651108147 0.872811542907 -0.381297407379 625 1021 
1.01951464758e-14 -0.233436507921 0.69136108939 0.683759636749 625 928 
4.41737866847e-15 0.894754965792 -0.0959843147535 0.436119894652 626 1023 
6.10831087117e-15 0.0898136536222 -0.135519128268 0.986695532318 626 1086 
7.86404570459e-15 0.124878415855 0.602995706146 0.787909613867 627 631 
4.92319502301e-15 0.660843372605 0.70729038312 0.251050494582 627 629 
4.61374679372e-15 -0.569181662976 -0.2647298035 0.778428137769 628 1082 
4.14480072467e-15 -0.144926559539 0.959144463771 0.242977756097 628 629 
6.19851734012e-15 -0.583685867068 0.0301491802548 0.811419642057 629 993 
5.84364713209e-15 0.115884358927 -0.0587555114878 0.991523376036 630 632 
5.43891264717e-15 0.573770370852 0.219395380825 -0.789083790484 630 989 
5.85061548836e-15 0.765210990588 0.142124081057 0.62789560077 631 632 
5.34163214943e-15 0.760232011677 0.250734680924 -0.599315783376 631 991 
5.91862110171e-15 -0.555355254765 -0.831498580184 -0.0138076847111 633 663 
6.06966916923e-15 0.535989465207 0.0482406437841 0.842845260694 633 770 
6.62347298506e-15 0.90400713431 -0.405304308005 -0.136012936995 633 634 
8.2869164643e-15 0.352207478364 -0.7381472751 0.575402895759 634 635 
6.33309615366e-15 -0.663558101273 -0.748103678398 0.00561538975442 634 640 
5.89291429264e-15 -0.192336816983 -0.221515160594 -0.956000827646 634 810 
6.0448068011e-15 -0.0493046777435 -0.597334283776 -0.800475360132 635 812 
7.43884589384e-15 0.892674040996 0.224375823128 0.390881755174 635 636 
4.890497633e-15 0.439911580947 -0.560831072178 -0.701388843245 636 637 
7.7158765203e-15 0.320408798611 0.90502457241 -0.279765482336 636 641 
4.59377447336e-15 -0.589002813861 -0.28177925325 0.757414112426 637 712 
3.50011630698e-15 -0.936090725734 -0.161961996969 -0.312253846627 637 814 
6.04246557693e-15 0.465158456488 0.321786655413 0.824670212118 638 641 
7.63022075547e-15 0.875327149704 0.458968835599 0.152151204199 638 639 
8.20243138727e-15 -0.020139143615 0.978783464299 0.203905235122 638 678 
7.25674455764e-15 0.755473149965 0.322666325506 -0.570216416868 639 662 
8.34052532331e-15 -0.611138894292 0.781621590151 0.124807618731 639 686 
6.26768217096e-15 0.469564762192 -0.650370575121 0.597098860428 640 641 
6.80520171229e-15 0.0873755704884 -0.991250030049 -0.0989388073963 640 667 
5.24685537345e-15 -0.353336011906 -0.39423083683 0.848372388744 640 1104 
4.38919723226e-15 0.593414539202 0.219255811707 -0.774458568095 641 713 
8.14939342549e-15 0.812542981663 0.582814866828 0.0100366306385 642 645 
7.27336856072e-15 -0.546070760933 0.826552824079 0.13644468865 642 646 
7.09453117765e-15 -0.598511871699 0.338444990902 0.72611192496 642 649 
6.60877203197e-15 0.557720036108 -0.692809121572 0.457125674613 643 647 
7.36549754919e-15 -0.972270541083 -0.229882944882 0.0429398019849 643 646 
6.9272298361e-15 -0.00864575941856 -0.993197890699 -0.116117185443 643 644 
9.96508079313e-15 0.854953655516 -0.504439571075 -0.120809627322 644 645 
6.25324975557e-15 -0.714767856389 -0.0961620185704 -0.692719118877 644 919 
8.67451498299e-15 0.246262877402 -0.612627690844 -0.751027234943 645 651 
6.23559677329e-15 -0.192609897283 0.839304011735 -0.508399649246 646 648 
6.78941266412e-15 -0.925977206265 -0.357400695092 0.121782415096 647 648 
6.75056825425e-15 -0.712939083931 -0.110254668005 -0.692503986116 647 914 
5.91785556835e-15 -0.327094742672 -0.304841251844 0.894472381066 648 1007 
5.53154546649e-15 -0.789958935187 -0.610941702947 -0.052106778049 649 651 
4.89302470075e-15 -0.285255381105 -0.368798936101 0.88465626787 649 653 
7.28684382963e-15 -0.990839579336 0.113382289496 0.0733579201553 649 650 
6.1774599806e-15 -0.509417569651 0.845171956329 0.161796489346 650 719 
7.15732477723e-15 -0.558218867297 -0.27999159553 0.781022664605 650 652 
7.02771004377e-15 0.194640828655 -0.967167273263 -0.163408730947 651 700 
6.96723251094e-15 -0.516899938057 -0.27223560103 -0.811604726187 651 905 
6.15895686321e-15 -0.718704514234 -0.6466353467 0.255590589846 652 738 
5.48333784502e-15 0.658259239489 -0.599068628196 -0.455863523808 652 717 
4.50904778584e-15 0.896103648082 -0.289703573868 0.336258964464 652 653 
4.79091594843e-15 0.17640080542 -0.830467828398 0.528399415067 653 1016 
3.86914489403e-15 0.465139239234 0.224305893226 0.856348266997 653 1127 
8.66511161167e-15 -0.112347418477 -0.986732335015 -0.117206469945 654 655 
5.39776441113e-15 0.0697195647219 0.444664887486 -0.892979462324 654 689 
5.88946403069e-15 0.0289571635537 0.407553621814 0.912722043135 655 669 
5.3229137722e-15 0.669752790271 -0.742194400299 -0.0240556041108 656 659 
6.70612412222e-15 -0.419252876097 -0.874829530215 0.242693879093 656 657 
5.38857391496e-15 -0.503869005539 -0.539820867248 -0.67432147863 656 733 
8.68926898825e-15 -0.973546280296 -0.0395583690602 0.225039497775 657 661 
7.05280346404e-15 -0.27851582953 0.0127987584101 -0.960346356522 657 746 
8.41549534116e-15 -0.156381666169 -0.858867693657 -0.487740770571 658 694 
6.34693145147e-15 -0.100345725753 -0.414051342266 0.904705599237 658 659 
6.78328117163e-15 -0.14116839902 -0.792532945742 -0.593264707387 659 726 
6.81593301777e-15 -0.756977617554 -0.594679039529 0.270816776561 659 660 
5.98408157098e-15 -0.395475968138 0.409825808992 0.821974187496 660 1161 
4.95635154011e-15 0.652253292434 -0.757799523178 -0.0174792785699 660 661 
4.92347595256e-15 -0.0313874837592 -0.0246197545124 0.999204029991 661 743 
5.07185715753e-15 0.0807105467851 -0.0633078221896 -0.994725051101 662 714 
6.97845546148e-15 -0.000116161499414 -0.951652462154 0.307176785879 662 676 
8.84074338247e-15 0.20545651196 -0.598349961737 -0.774444927017 663 665 
6.52615814926e-15 0.271060534436 -0.388721705323 0.880580276001 663 707 
7.53037549413e-15 0.912611801285 -0.38582309065 -0.135204448438 663 667 
8.57721140822e-15 -0.904951615048 0.192884737657 -0.379286240722 664 674 
5.59038414943e-15 0.168119656785 -0.619627276571 0.766679737003 664 715 
4.98154758128e-15 -0.429536596969 -0.863861020292 -0.263139600752 664 666 
9.28925899944e-15 0.433285380162 -0.894290570272 0.111839864363 665 666 
8.43080097645e-15 -0.91655015171 0.0195276985437 -0.399442722289 665 680 
5.12697993393e-15 0.284198257166 -0.420547763212 0.861609499414 666 709 
7.82243025909e-15 0.436863729489 0.41017603899 0.800565861685 667 677 
7.22744602237e-15 -0.39576429857 -0.0874015792016 0.914183561398 667 1105 
9.7683834163e-15 -0.850508023277 -0.496876706027 -0.172480843425 668 672 
7.10912727245e-15 -0.798788212115 0.00436912755386 -0.60159646185 668 670 
6.75913418408e-15 -0.0350707203947 -0.90397226246 -0.426150435028 668 675 
8.09395196746e-15 0.101688490474 0.7640897678 -0.637044957321 669 687 
5.12575229545e-15 -0.739672714525 0.534958141546 0.40829408786 669 698 
7.78098290441e-15 0.614958688878 0.750896824402 -0.240789887818 669 672 
5.17996831122e-15 -0.197792123093 -0.786056005474 0.585657094468 670 692 
6.14014587128e-15 -0.207195541311 -0.827226537525 -0.52227029714 670 673 
9.65958084545e-15 -0.885983447239 -0.196651996463 0.419953954031 671 695 
5.17785654498e-15 -0.635614381596 0.678173976479 0.36888265822 671 672 
1.01604580731e-14 0.91750788672 0.38140548215 0.112734803822 671 675 
6.89182861568e-15 -0.565453698457 0.822318172924 -0.0636783902179 673 684 
6.90613621247e-15 -0.0752567345402 -0.303005676607 -0.950012622995 673 674 
1.04854599669e-14 0.581057203967 -0.792470759085 0.185371577415 674 685 
7.05084027995e-15 -0.163040993773 -0.647073056551 0.744791308915 674 723 
1.08150944824e-14 0.610407521728 0.442617738169 0.656880655276 675 683 
6.02254766418e-15 0.634285265149 0.772573432506 -0.0285042768754 676 696 
5.27867747944e-15 -0.0584526597148 -0.463658745904 0.884083623827 676 1119 
4.95090805106e-15 0.833737025628 0.0927710583216 -0.544312504757 676 686 
8.15444305495e-15 0.343839597616 -0.60440618508 -0.718656729286 677 680 
6.0202277076e-15 0.510484154074 -0.500989237042 0.698867450099 677 678 
5.10576553979e-15 0.616543317994 0.253839882893 -0.745278237231 677 1121 
9.89043920442e-15 -0.430671538605 0.686499898691 0.585866806477 678 681 
7.38516774306e-15 0.970536056047 -0.240678431532 0.01156099079 678 686 
1.26057972306e-14 0.879575327295 0.196571172613 0.433251679409 679 682 
6.09697841102e-15 -0.337446364946 0.70237793357 0.626733746673 679 686 
8.47515496668e-15 0.621452405214 0.78333680479 -0.0134297548337 679 683 
7.8112087393e-15 -0.171123456946 -0.972258115749 -0.159470746039 680 685 
9.19741465102e-15 -0.389973768596 0.307754898485 -0.867875211229 680 681 
1.21098699577e-14 0.397569691577 0.587839920853 0.704544226995 681 682 
7.94197592956e-15 -0.169439373342 0.838452342252 -0.517965219425 682 684 
5.75733266672e-15 -0.841477082235 -0.14752939053 0.519760905612 683 697 
7.55285216139e-15 -0.818150937353 0.132740897475 -0.559471981288 683 684 
8.91943861532e-15 -0.406757272148 0.223586356194 -0.885752596879 684 685 
6.18712579744e-15 0.614386501463 0.20677702256 -0.761427928146 685 1179 
6.09593541614e-15 0.736430497245 -0.177426784073 -0.652832182893 687 1157 
7.65230032474e-15 0.105349312916 0.954578388832 0.278714229709 687 689 
5.5637543947e-15 0.80383411206 0.0069435880719 0.594813001601 687 692 
7.77089841409e-15 -0.331371969455 -0.843753629305 -0.422223200327 688 691 
6.65717121678e-15 -0.792904863467 -0.0855980236717 -0.603303286775 688 693 
5.81239434498e-15 -0.459349904569 -0.32360028553 0.827212500134 688 728 
5.29243220167e-15 0.74932775009 0.532625974984 -0.393468542221 689 690 
7.45183828172e-15 -0.373501388825 0.924071309336 -0.0811722108064 689 693 
7.97971754044e-15 -0.547898459343 0.538599631844 0.640091958102 690 1158 
7.9505972199e-15 -0.586215857144 0.809858812856 0.0219014171396 690 694 
7.83668046814e-15 0.10909866659 -0.360345002445 -0.926417271083 691 724 
5.95122917546e-15 0.54889127175 -0.801774378447 0.236381509138 691 692 
4.994531963e-15 0.0362798545494 0.147847745909 0.988344482548 692 725 
7.5233580357e-15 -0.85911350003 -0.335047512585 0.386868399299 693 694 
7.07354461978e-15 0.0687948027513 0.244820191373 -0.967124784612 694 729 
7.3410424015e-15 -0.440639430709 -0.886089326159 0.143814457448 695 698 
7.82555156066e-15 -0.0564719440751 -0.327378841069 -0.943204121043 695 697 
5.96411849072e-15 0.487111340841 -0.570569116064 -0.6611909145 696 697 
8.18027971394e-15 0.085499075595 0.488949438555 -0.868111948201 696 1166 
6.81515864339e-15 -0.219738043848 -0.248034958913 0.943500848565 697 1171 
7.962362908e-15 -0.348094814402 -0.557706395188 0.75352078734 698 1159 
9.97895912949e-15 -0.0413153674998 -0.459963539253 -0.886976089287 699 701 
6.52761978314e-15 0.421921104767 -0.597725605305 0.681693979814 699 909 
7.43383015939e-15 0.738788609955 -0.381914537064 -0.555277116564 699 710 
9.56211213525e-15 -0.61045342234 0.0640030437865 -0.789461987394 700 904 
1.00263702967e-14 -0.00502965341822 -0.733416778098 0.679760643309 700 703 
7.2676028909e-15 -0.998339158148 0.00763212352582 0.0571023291836 700 720 
9.4005700763e-15 0.925459172233 0.0803846193249 0.370221060321 701 702 
9.77914902173e-15 0.394560700412 -0.91598950656 0.0726985389275 701 704 
5.5108305076e-15 0.40238523923 0.884243230815 0.237065450896 702 705 
5.79704132976e-15 0.851525452196 -0.321705319782 -0.414017018354 702 708 
9.3859915275e-15 -0.73963106416 -0.579605341291 -0.342057798153 703 704 
9.8454151123e-15 -0.868477038592 0.390248988336 -0.305701423846 703 705 
1.18487405666e-14 -0.381028050307 0.402918545794 -0.832150389253 704 906 
8.21028814317e-15 0.953750406112 0.187470152528 -0.234978945339 705 721 
5.62276940103e-15 -0.584598165474 -0.404932926234 0.703046449515 706 1126 
5.50184539902e-15 -0.898884066999 -0.421672283324 0.119163415409 706 708 
5.3011778837e-15 0.418058548066 0.878903077592 0.229687680532 706 716 
5.09363093982e-15 0.10949796798 0.906247501358 -0.408320537435 706 709 
5.95678442005e-15 -0.416163693856 0.903379427452 0.103505506965 707 709 
4.73986552402e-15 0.65640408489 0.44121394318 0.611934582846 707 761 
5.21160684957e-15 -0.733225029075 0.144501002779 0.664455052607 707 1103 
5.82096783974e-15 -0.773584644268 -0.217082219217 -0.595350407956 708 710 
5.62941966589e-15 0.798273831721 -0.518932022024 0.305726096544 708 709 
5.97655158883e-15 0.0403248414772 -0.93179340051 -0.360742243056 710 762 
5.68102992144e-15 0.131668769474 0.258086109029 -0.957107567346 710 711 
6.29349206309e-15 0.79211724243 0.43838021104 -0.424703502237 711 1195 
5.9614237384e-15 -0.747577229852 0.6506651391 -0.133278513523 711 908 
5.5384780529e-15 -0.0396237527808 0.933765201862 0.355685965436 711 763 
4.75894253248e-15 0.131202395772 -0.153720900265 0.979365006607 712 1115 
4.07406283773e-15 -0.0863760743676 -0.994650704641 -0.0566493559887 712 713 
5.44161676779e-15 -0.0719498101773 0.586626675127 -0.806655049476 713 1102 
4.00269521406e-15 -0.836445975062 -0.455300447558 -0.305056770546 713 714 
6.52638773633e-15 0.0439887562919 0.647123754889 -0.761114863327 714 1117 
8.6899081837e-15 0.9920098127 0.0357408272256 0.120992250889 715 723 
7.42346378791e-15 0.485249627555 0.166080692379 0.858457921262 715 716 
7.47061037775e-15 0.797537860319 -0.587135961114 -0.138581111714 715 722 
9.52288783052e-15 0.346724662252 -0.166968094637 -0.922986275066 716 1123 
7.76842177947e-15 0.603449517667 -0.645735534193 -0.467840036239 716 721 
7.22737239173e-15 -0.838536902953 -0.406293498673 0.363017155686 717 736 
6.39084345286e-15 -0.350660743536 -0.611962838763 0.708899518209 717 719 
4.9798369729e-15 -0.0421585578539 -0.463945186774 -0.884860169557 717 1140 
7.24792787836e-15 0.510816028429 0.782930764915 0.355086471793 718 722 
6.81805259541e-15 -0.991480690894 -0.0419509476126 -0.12331324981 718 724 
6.1812662536e-15 -0.511671065499 0.488630890199 -0.706705436427 718 719 
6.56860488708e-15 -0.343586864483 -0.930428471718 -0.12747911818 719 720 
7.33358971809e-15 -0.181062650181 -0.0684858372103 0.981084097726 720 1141 
9.65754853185e-15 0.380097184381 -0.690582217527 0.615322948752 720 721 
1.02432178761e-14 0.665174007074 -0.011109919195 0.746605725941 721 722 
6.65807876426e-15 0.2259180304 0.901307257195 0.369602856683 723 725 
1.06753788509e-14 -0.774292909944 0.105661957927 0.623943939996 723 1181 
7.87876224238e-15 -0.498253873748 0.82632241872 0.262553494768 724 725 
6.95128411742e-15 0.530738640155 0.571479014574 -0.625881963111 724 727 
7.05361900134e-15 -0.744100716827 0.176909676552 0.64421820027 725 1180 
9.43934754806e-15 0.191400225651 0.962184597326 -0.193821449505 726 729 
6.93819495828e-15 0.761434399518 0.256064125465 -0.595523986821 726 1163 
5.13308047527e-15 -0.863783847839 0.375953230384 -0.335464801098 726 734 
7.01722519375e-15 0.475851859134 -0.504555304667 0.720408878826 727 732 
7.44826149022e-15 0.261208127199 0.794290454896 0.548518903545 727 728 
8.20625921845e-15 0.61939650749 -0.668288444145 -0.411993351805 727 1174 
6.87692984703e-15 0.263006211887 -0.914529931851 0.307347907521 728 731 
6.74374742043e-15 0.952607517809 0.2235874505 0.206270620768 728 729 
8.56140502068e-15 0.596172513128 -0.682461694709 -0.42287630561 729 1156 
7.56816410684e-15 -0.927594893028 -0.285784609724 0.240613530943 730 733 
6.80337870446e-15 0.644266116471 -0.675831096017 -0.358013269062 730 731 
7.51956502256e-15 -0.96451370483 0.245803280669 -0.0964057073421 730 737 
7.7456886211e-15 0.618118654048 0.785496146763 -0.0304159980455 731 734 
6.5425469643e-15 0.338284696909 0.671448793867 0.659332981923 731 732 
6.91334035918e-15 0.9664975684 -0.0614694093985 0.249206665211 732 736 
7.83393000294e-15 -0.144157973713 0.16305558268 0.976028357975 732 1152 
6.40416035973e-15 0.29129606424 0.797959360877 -0.527643308825 733 741 
6.67495024692e-15 -0.365478123058 0.877348790533 0.310941861634 733 734 
5.35955975575e-15 0.521205292226 0.402597848468 -0.752502502165 734 747 
8.11697062586e-15 -0.938248094743 -0.261908596629 0.226040703684 735 740 
7.392840063e-15 0.285353108213 -0.815877158777 0.502909599648 735 737 
9.35964806204e-15 -0.499682038256 -0.104124722152 -0.859927847485 735 1011 
6.615409752e-15 0.551711747954 -0.719117100004 -0.422474547933 736 738 
7.88156757019e-15 -0.384249841915 0.177104478223 0.90608281232 736 1155 
6.4738683849e-15 -0.385452817425 -0.649262942826 -0.655655211687 737 738 
5.71656084713e-15 0.300652793123 -0.793590895823 0.528981462865 738 1006 
5.72762289326e-15 0.646635335683 0.507208648699 -0.569738650024 739 743 
4.75734622157e-15 -0.610289463796 0.33063816405 0.719878583411 739 748 
3.34308019762e-15 -0.798645758275 0.525279543175 -0.293677296213 739 744 
7.62515262089e-15 0.0410599689431 -0.0249233720751 0.998845786133 740 1058 
6.80313829056e-15 0.701252985952 -0.620054278325 0.351819473061 740 741 
7.70238577888e-15 -0.410015780196 -0.798995927934 -0.439877900258 740 742 
6.1328688052e-15 0.568505938998 -0.51347552782 -0.64276269311 741 747 
5.91524814198e-15 0.53246378397 0.683153547291 0.499783502714 741 746 
6.57101780492e-15 -0.716873462232 0.59212864325 -0.368070793448 742 746 
7.18910797765e-15 -0.299165873059 -0.690623214965 0.658437054963 742 745 
4.6159120878e-15 -0.508410561187 0.551025025806 0.661732666723 743 750 
6.06421287508e-15 0.972249227913 0.0396427411606 -0.230564290158 743 746 
6.81165028751e-15 -0.858595242819 -0.288916807027 0.423487057213 744 745 
4.8268351426e-15 0.0415019541546 0.0486250634041 -0.997954503477 744 1065 
7.39183237571e-15 -0.0425508968498 0.0218432795271 -0.998855491208 745 1067 
6.69400715055e-15 0.154981938085 -0.14930386936 -0.976569994144 747 1239 
5.43617235566e-15 0.964383154691 0.00149192265612 -0.264505019073 747 749 
5.84109645136e-15 -0.0578164456729 -0.0383171460126 0.997591627336 748 1231 
5.86240884396e-15 -0.418784771678 -0.874078410298 0.246183361869 748 750 
1.00822528714e-14 -0.0351969334113 -0.159548865375 -0.986562382942 749 1240 
6.93839954378e-15 -0.317759990173 -0.73081685058 -0.604098766389 749 750 
6.48691781291e-15 0.523002102963 -0.532452706742 0.665554592336 749 1164 
4.21863272163e-15 -0.496946952943 0.615599638287 -0.611621460792 750 1160 
9.51281969833e-15 0.155328221711 0.687299040003 -0.709572528464 751 756 
7.97393297185e-15 -0.785677394796 0.528238807412 -0.321985704109 751 758 
8.08366299371e-15 0.721276515713 0.548538745721 0.422924854229 751 759 
7.39314427361e-15 -0.747030057674 -0.287565486359 -0.599376496025 752 760 
7.25930156342e-15 -0.572425805251 0.554034232936 0.604462377836 752 765 
8.43780440869e-15 -0.236224543975 -0.0939708973709 0.967143957884 752 757 
7.73971733185e-15 -0.434215592714 -0.896779876658 -0.0851038886642 752 911 
9.60933705269e-15 -0.92664632694 -0.127823414237 0.353536079548 753 758 
6.06341173733e-15 -0.302555682819 0.718140236169 -0.626685455383 753 757 
8.1109859297e-15 -0.586464115618 0.602813357605 0.5409952837 753 772 
1.01139490494e-14 -0.466979764802 -0.806914499248 0.361688941174 754 755 
9.05544651267e-15 0.577212429423 0.225472221247 -0.784849086618 754 760 
7.22212682873e-15 -0.646493631986 -0.248332305598 -0.721371644714 754 756 
1.00529946018e-14 -0.0563864314466 -0.94349521563 -0.326553745088 755 777 
9.59108729188e-15 0.275386341284 -0.320160701769 0.906454349693 755 759 
8.67990764486e-15 -0.804913104652 -0.312867258852 0.504211237774 756 757 
7.02715165017e-15 0.449518580328 0.893268156053 -0.0022466245608 757 910 
7.1141399585e-15 0.328436498822 0.904151028976 0.273203922086 758 782 
8.4465151706e-15 0.00552589320652 -0.992806964391 -0.119598478091 759 780 
9.05656577212e-15 0.310816895149 -0.599077058651 -0.737902117824 760 776 
7.86028820488e-15 -0.395776628658 0.679532245619 -0.617735208136 760 933 
5.72383336125e-15 -0.729303086121 0.652723256734 -0.205108163399 761 762 
6.45097388362e-15 0.486375377394 0.86306766538 -0.136210121653 761 773 
4.94980551383e-15 -0.848667101861 0.0524761913724 0.526317774313 761 1101 
6.88512073808e-15 -0.654111702862 -0.750170226144 0.0968633676108 762 768 
5.23487583281e-15 0.108929462553 0.636534754944 -0.763516783009 762 763 
5.00266082985e-15 -0.736804932469 -0.394415769335 -0.549139957015 763 767 
5.51507650199e-15 -0.811534104637 -0.0242373153304 0.583802149325 763 1194 
8.9227678535e-15 0.0650118350409 0.942223679506 0.328615275183 764 1275 
6.4873202669e-15 0.0812409809469 -0.503767340079 0.860010680215 764 771 
7.76506037643e-15 0.524042760331 -0.833864910845 0.173345019561 764 765 
6.76233055501e-15 0.609593525467 0.769014737241 -0.192385206331 764 767 
6.97542285938e-15 0.686645117946 0.333515174561 0.645976865173 765 775 
6.93726185112e-15 -0.702846169835 -0.688963351869 0.177021923303 765 766 
5.78162691053e-15 -0.00732400530254 -0.926016165783 -0.377412797418 766 903 
4.98894162868e-15 0.231934184547 0.538916618018 -0.809799612783 766 943 
4.95576781779e-15 -0.741838052512 0.658421555635 -0.127111600259 766 767 
5.34783774604e-15 0.769033222482 -0.00669070803457 -0.639173792598 767 1185 
5.98228153522e-15 -0.820568049749 0.539142560041 -0.189719202204 768 773 
5.10002830456e-15 -0.67874677074 -0.232860866433 -0.696475870432 768 771 
6.74460901851e-15 -0.882316437331 -0.111513208171 0.457255408736 768 769 
6.12803005761e-15 -0.748690343539 -0.23598556313 -0.619494619416 769 772 
5.76016115e-15 0.551176367895 -0.701380979326 0.451961650269 769 774 
7.65844812668e-15 0.803534316419 0.237033337372 -0.546029119472 770 774 
5.88257764269e-15 0.0492541612366 0.711876176237 -0.700575718468 770 773 
6.38074180827e-15 -0.409169623071 0.417688756026 0.811243688817 770 813 
6.59342463787e-15 -0.0964678333997 -0.742511164416 -0.662850758343 771 1269 
6.81218268372e-15 -0.337415803043 0.0645893307415 0.939137260581 771 772 
6.51809245575e-15 -0.326741733745 -0.904489005852 -0.274115810784 772 783 
5.46790585951e-15 -0.376929617271 0.842235179348 0.385439964575 773 816 
6.10944070839e-15 0.446208771313 0.813782281414 0.372365587643 774 808 
6.1092806007e-15 0.96625270614 -0.246609249771 -0.0744283938002 775 776 
5.81153474447e-15 -0.162271122254 0.974237467179 0.156618774186 775 1273 
4.44745601786e-15 0.0383195686064 0.411201460873 -0.910738694269 775 945 
6.24971758818e-15 -0.286052802271 0.470369223837 -0.834821290804 776 937 
7.05363918585e-15 0.184362425584 0.972356298515 0.143295934244 776 841 
1.01073800221e-14 -0.27969902364 0.0535477905614 -0.958593287219 777 780 
1.04046764521e-14 0.383859063126 -0.471559346614 -0.793904277779 777 838 
9.64762702085e-15 -0.765764073775 -0.41847617065 -0.488347292317 777 825 
8.08781298352e-15 0.905490073061 0.0111090866107 -0.424222012375 778 784 
7.5078225272e-15 -0.0617285915885 -0.996390454789 0.0582721424521 778 799 
6.98586498637e-15 0.623954093245 -0.646343342601 0.439228383644 778 779 
8.16272512448e-15 -0.423183204392 -0.502157264681 0.754157846242 779 780 
6.32524270126e-15 0.78398929333 0.446649050105 0.431121112896 779 828 
8.34970883882e-15 -0.757873976381 0.578225579729 -0.30212946707 780 781 
7.09403144929e-15 -0.0986774345031 0.263777362367 0.959522937205 781 840 
7.24004553918e-15 -0.22826848339 -0.595666824025 0.770113325587 781 784 
8.30293151131e-15 -0.876880704193 -0.16330191338 -0.452120244737 781 782 
7.22325108814e-15 0.301443689432 0.609715907274 -0.733060853217 782 785 
7.95687580564e-15 -0.895017195449 0.0844855804015 0.437957083006 782 783 
8.22369906221e-15 0.246711965376 -0.250962461876 -0.936029405985 783 1281 
5.91190257065e-15 -0.501179247237 0.761843487739 -0.41038258044 783 805 
7.23883080977e-15 -0.198234183255 -0.972598183243 0.121474205252 784 798 
7.74802020829e-15 0.917104457233 0.363662832756 0.163305721257 784 785 
6.48004547363e-15 -0.641926474131 0.712290575947 -0.283853020464 785 788 
1.26750373718e-14 -0.110020113002 -0.160138388373 -0.980944071446 786 804 
9.22155773759e-15 -0.851946613615 0.0747947705222 0.51825930754 786 792 
1.09061404536e-14 -0.555336694548 0.423059035894 -0.715976401732 786 790 
1.11408120741e-14 -0.795564477127 -0.536855563878 0.280826042713 787 791 
7.50638013959e-15 0.580013754051 0.261194618919 0.771596666762 787 793 
8.62417883139e-15 -0.427025815599 -0.149120341773 -0.891858776086 788 792 
1.01631392311e-14 -0.84798850809 -0.516388181091 -0.119409951751 788 800 
1.02306495279e-14 -0.88901403503 0.0638855660087 0.453401235083 788 806 
1.02555448669e-14 0.921591838473 -0.343945778568 0.179916048938 789 791 
9.5172346588e-15 0.471888044417 0.164284935061 -0.866217140011 789 790 
9.04059303913e-15 -0.541271023905 0.734321120027 0.409631750921 790 803 
1.07148257031e-14 -0.223344173999 -0.265286305767 0.937944857608 791 792 
9.80728135414e-15 0.301473944622 0.309516033678 -0.901838835718 793 800 
6.53596659173e-15 0.926413427672 -0.371982967844 -0.0581965004309 793 795 
8.91912587211e-15 -0.823173571763 -0.472806657033 0.314386920554 794 795 
5.5490814359e-15 -0.416417389858 -0.183899617646 -0.890380529916 794 797 
9.11157821964e-15 -0.389365842308 -0.262316137376 0.882940816202 795 799 
4.97496332305e-15 0.319388921952 -0.526996980129 -0.787568980769 796 835 
4.81080162472e-15 -0.532898290345 -0.336262442404 0.776496607833 796 797 
6.11255436064e-15 0.835813711089 -0.170989504589 0.521706842659 796 830 
7.65387480564e-15 -0.79484923485 -0.417344154558 -0.440498070955 796 799 
1.02757502033e-14 -0.892194376986 0.184542125978 0.412229787152 798 799 
7.44271081966e-15 0.0171500659629 -0.582908975791 -0.812356449583 798 836 
9.28544497344e-15 -0.819060354954 0.495222313531 -0.289646327654 798 800 
1.02208058729e-14 0.190176234811 -0.666383236546 -0.720948251793 800 1294 
6.12232491485e-15 -0.983269582442 -0.0409847859743 -0.177485705235 801 803 
6.37254941342e-15 -0.281886712235 -0.102792322123 0.953925374428 801 802 
5.74900940501e-15 -0.431287092354 -0.668577070921 0.605802066856 802 809 
4.26150495316e-15 -0.507769771521 0.0484641840078 -0.860128526441 802 819 
7.85166277242e-15 0.303368970107 -0.0685069393568 0.950407316489 803 807 
8.62597933791e-15 0.351906436253 0.684279151753 -0.638689206578 804 808 
1.11795252012e-14 0.901678844925 0.0786195167125 0.4251990501 804 806 
9.29452369732e-15 0.607916539061 -0.758877941783 -0.233541754318 804 807 
5.52748467211e-15 -0.762353243558 0.152408258516 -0.628958865724 805 808 
6.53313501248e-15 -0.181929541978 -0.670098274035 0.719631812034 805 806 
5.7966403828e-15 0.0107653267719 -0.123577156395 0.992276571404 805 1280 
7.85237172828e-15 0.27682344751 0.752684972711 0.597355933061 806 1295 
8.89818953535e-15 0.135981172416 0.807523811759 0.573946351318 807 1292 
6.40216142589e-15 0.699502836134 0.104649704825 -0.706925895353 807 820 
6.24698379049e-15 -0.724085036284 -0.014149054434 0.689565562139 808 815 
7.03660662116e-15 -0.332466381567 -0.919827840018 -0.20828550083 809 812 
5.38397950478e-15 0.885742531991 -0.0393658241663 -0.462504593393 809 811 
5.77147699671e-15 0.802009820543 0.418760399041 0.425934238995 809 817 
5.50254754158e-15 -0.286161585502 0.952395009584 -0.105144152016 810 812 
5.83764236364e-15 -0.874115184236 0.214672522542 -0.435704432791 810 813 
5.13687704289e-15 0.46618396812 0.52211636144 -0.714189759787 810 1100 
4.83195845886e-15 0.480149235968 0.869823303281 0.11342015812 811 814 
4.21411589443e-15 -0.231727991223 0.417785064081 0.878497454928 811 1111 
5.15210367557e-15 -0.701852262105 0.461734204143 0.542406606618 812 814 
6.66395536332e-15 -0.514967684746 -0.804389822946 -0.296252082536 813 815 
7.03458201454e-15 -0.133590816506 -0.561289237959 0.816766726243 813 816 
4.45038321125e-15 0.597622775692 0.28248393258 -0.750366474336 814 1112 
6.64354214589e-15 0.317647277365 -0.940369425907 0.121678058836 815 818 
7.22919198034e-15 0.140911634049 -0.134918944642 0.980785802184 815 1277 
6.44749813689e-15 0.445793597745 0.506228964917 0.738241358425 816 1272 
7.13313554242e-15 -0.823624417897 -0.365489033357 0.433659526288 816 1106 
5.88273759743e-15 0.474371021074 0.679034476117 -0.56025379482 817 819 
7.08872900891e-15 -0.858015203706 0.289395012607 -0.424335288288 817 818 
5.07715319435e-15 -0.835912589701 0.0933056715773 0.540873547172 817 1110 
8.3463797539e-15 -0.31921084605 -0.715244671132 0.621714963774 818 820 
7.71032125179e-15 -0.169601136515 0.23005040795 -0.958286107744 818 1270 
6.15470543136e-15 0.990451750825 0.045698237509 0.130065369629 819 820 
7.03566119514e-15 -0.608594348056 -0.793241512712 -0.0195146617958 820 1291 
6.88417443172e-15 -0.229590563782 -0.686772606541 0.689660467134 821 822 
6.57396948551e-15 -0.69028282435 -0.251506583153 -0.67842026874 821 823 
6.32438680277e-15 -0.888511544065 -0.140001928062 0.436974480035 821 829 
7.69318544968e-15 0.764341749261 -0.591972804118 0.255636244537 822 827 
9.11036527614e-15 -0.699147546436 -0.271743010517 -0.661323252689 822 826 
7.16433315009e-15 -0.642330597056 -0.750959891101 0.153201325202 823 824 
4.92616802533e-15 -0.629097593203 0.732967299975 -0.258834223768 823 875 
5.325165493e-15 -0.593974519432 -0.0217852689372 0.804188828773 823 850 
6.69081181443e-15 0.193031510917 0.81979599073 0.539141325977 824 852 
6.8216653271e-15 0.106236873542 -0.469910237573 0.876297948944 824 826 
7.65004991852e-15 -0.811091345075 0.549203976654 -0.201260582263 825 829 
6.58272032638e-15 0.51471226784 0.54352027655 -0.663066354382 825 828 
9.13161528674e-15 0.241500539286 -0.510413298173 -0.825321606753 825 839 
8.0015373006e-15 -0.195772890208 -0.800743330106 -0.566112263381 826 831 
8.78611812996e-15 0.29363909162 -0.918438059299 -0.265042666571 827 833 
6.78662636525e-15 0.947189075763 -0.0148856241618 -0.320329943885 827 828 
6.80235549271e-15 0.28209509351 0.956143617137 0.0788146028681 828 834 
7.22949927227e-15 -0.239478368819 -0.187826252056 -0.952560449476 829 847 
7.63045818242e-15 -0.368289949662 0.537667331282 0.758469744848 830 837 
7.53312500616e-15 0.699967869309 0.293583327018 -0.651040560973 830 832 
8.15357306795e-15 -0.324548798722 0.902601910857 -0.282803585134 830 834 
7.47181621278e-15 -0.198467023194 -0.198470767424 -0.959802164606 831 851 
4.93857419827e-15 -0.830234014503 0.149924719681 -0.53687434246 831 833 
6.43233977908e-15 0.0120441748121 -0.87492464564 0.484109287562 832 833 
7.84295119729e-15 -0.841857565891 0.405728271725 0.355893816012 833 834 
6.42638325728e-15 -0.317053040486 0.362055155404 0.876580534785 834 842 
5.68656905442e-15 -0.798692580084 0.120855417533 -0.589477845701 835 837 
7.3428817788e-15 0.990374608699 0.0269328593061 -0.135767284474 835 836 
6.90493496786e-15 0.184173709415 0.196309682401 -0.963090106561 836 1289 
8.24113710334e-15 0.743603593382 -0.666918128017 -0.0476854949906 836 1296 
9.36680442095e-15 -0.100777374073 -0.198772632344 0.974850430326 837 843 
8.24048939298e-15 0.769646764063 -0.637035689467 0.0427713562231 838 840 
8.08392513394e-15 0.853571689912 0.357794502927 0.378679896293 838 839 
7.87447907666e-15 0.578053856368 0.410877641048 -0.705005888788 838 841 
7.71493217046e-15 -0.145248546059 -0.930879635261 -0.335210328786 839 844 
8.78065729533e-15 0.407069404998 0.0423212743364 0.912416247802 839 848 
8.97548937316e-15 0.87576275306 -0.0951600849124 -0.47326964681 840 1276 
6.69394937321e-15 0.122216709238 0.936162206491 0.329641318893 840 1285 
6.6866487069e-15 -0.851073069896 0.513120667517 0.111273582957 841 1284 
6.3118694352e-15 -0.386474989652 -0.0304419247495 -0.921797359289 841 845 
7.29608590455e-15 0.411791973409 0.105667353165 0.90513080884 842 1319 
7.73220623001e-15 0.277004472208 -0.857239005457 0.434061988545 842 843 
6.31133897943e-15 -0.459509189342 -0.803728288439 0.377984316173 842 844 
8.01117530418e-15 0.298190926711 0.588149830143 0.75177253776 843 1318 
5.48054695587e-15 0.998929028586 -0.00998313001248 0.0451788995421 843 1287 
4.739408597e-15 -0.929220994848 0.315164416093 -0.192924165314 844 1290 
6.47394539331e-15 -0.405382225932 -0.0950546519494 -0.909191874162 844 849 
5.34530267943e-15 -0.0924126766481 0.866360425971 -0.490794773308 845 938 
6.19652123073e-15 0.880373992312 0.390251913728 0.269527507857 845 855 
4.51965223109e-15 0.776575277995 -0.532098437878 -0.337345653618 845 846 
5.13363915347e-15 0.710592016433 -0.222381377612 0.667536897163 846 1279 
4.90072219446e-15 0.126790513121 0.828413475907 0.54557793093 846 1323 
3.6390764232e-15 0.132806299071 0.768477997585 -0.625942532629 846 950 
8.22463820489e-15 -0.133228767315 0.607255116825 -0.783256866328 847 879 
7.77492465231e-15 0.793038298984 -0.609035197838 0.0128989975903 847 848 
7.0121690516e-15 0.969937155593 0.230619170873 0.0776962819322 847 850 
8.35151969058e-15 0.332992379888 0.320937117501 -0.88663151396 848 854 
7.80588662019e-15 0.0242786433331 0.997596354546 0.0649003919497 848 849 
7.70174542627e-15 0.615940805603 0.78266639495 0.0897231197039 849 1321 
6.47084824029e-15 0.298242282848 -0.366969715039 -0.881126987991 849 1331 
5.83127807352e-15 0.532952396613 0.841549890527 0.0880654568974 850 853 
5.52193566459e-15 0.0960817179839 -0.61684546525 0.781197782556 850 882 
4.75904131519e-15 0.763821010021 -0.416151790168 -0.493350942221 851 1320 
7.43774384695e-15 -0.0475800653776 0.707433998585 -0.705176059594 851 852 
6.68521518675e-15 0.792925387594 0.074680169651 0.604724897759 852 895 
6.04728659286e-15 0.604477881885 0.0456180089969 -0.795314709764 852 853 
6.21588301489e-15 -0.520797526972 -0.0531462945825 -0.852024299696 853 891 
5.72934685548e-15 -0.660611752748 0.750712988565 0.00470328943678 853 1317 
6.86424021002e-15 0.200217401023 -0.728096610139 -0.65558242703 854 1335 
8.06739753039e-15 0.811361338126 0.465257554975 -0.353875947944 854 855 
6.46641079184e-15 0.794710162759 -0.606940258002 0.00769937815779 854 881 
5.66589707705e-15 0.206891364511 0.911803856282 -0.354696618195 855 939 
4.58365382584e-15 0.0178693373152 0.835790303645 0.548757920323 855 1333 
7.43498464929e-15 0.0569614037724 -0.00893441810352 -0.99833640355 856 864 
9.79944073267e-15 -0.450538027458 0.630016163506 -0.63253072616 856 857 
1.08997824198e-14 -0.608032737919 0.787838948059 0.0980101093789 857 861 
1.03764875927e-14 0.487303451309 0.622337921534 0.612560901269 858 860 
7.66467425432e-15 0.0406743664904 0.00637979003771 -0.999152087617 858 865 
1.07966944999e-14 -0.18369140827 -0.982537906268 0.0296096145713 859 861 
1.29383438889e-14 0.352702895976 -0.543992602105 -0.761362407809 859 860 
8.31474555342e-15 0.485546238723 0.56466008607 -0.667385823389 860 862 
9.60449889269e-15 -0.389823178531 0.456780715774 0.799618200879 861 862 
1.00246565903e-14 -0.0430475917653 -0.00928652599337 0.999029862055 862 889 
6.25194201053e-15 0.433627038882 0.482653376002 -0.760929240984 863 864 
8.74432736439e-15 -0.599911482155 0.133575589319 0.788836976515 863 1074 
5.93635325722e-15 0.534401076638 -0.66376359938 -0.523290907074 864 886 
6.17766922838e-15 -0.544137905285 -0.641802833711 0.540373077302 865 887 
6.10128239797e-15 0.365190815068 -0.506140973737 -0.781317466396 865 870 
7.64079797199e-15 0.227741369594 0.624296612145 0.747253376466 866 880 
6.98790653689e-15 -0.768709969713 -0.636651629428 0.0613162719849 866 935 
5.22815770433e-15 -0.888955441446 0.397734373674 0.227080582882 866 869 
8.76086758637e-15 -0.24958488637 -0.783410384672 -0.569188504525 867 868 
5.07271574491e-15 0.483533130775 -0.769974525218 0.416335131785 867 870 
6.0461135063e-15 -0.958324366169 -0.270869633946 -0.0907967544154 867 872 
4.72956515478e-15 0.574716284763 -0.552554556682 0.603642819819 868 900 
7.77108899222e-15 0.431684829469 -0.690240676303 -0.580703036658 868 874 
6.39870923141e-15 -0.266174508208 0.94659504943 0.181958631492 869 871 
5.06177667258e-15 -0.426607447242 -0.00812983437672 0.904400349265 869 876 
6.07118748223e-15 0.129304906933 0.648376789009 0.750258475805 869 877 
7.52661911674e-15 -0.383717201796 -0.60707670663 -0.695858449193 870 899 
6.22960243562e-15 -0.427539224242 -0.864740259819 0.263504259515 870 884 
7.14181746287e-15 -0.360518527804 -0.301528824196 0.8826702438 871 873 
7.68969643061e-15 -0.526903082102 0.592063625747 -0.609781768454 871 883 
6.14983196989e-15 -0.800559919124 -0.594757835939 0.0732593508148 871 975 
5.68768939079e-15 0.312438320318 0.772331668377 0.553069697253 872 875 
5.00405798291e-15 -0.635615640672 -0.752196681244 0.173761071758 872 876 
6.21158752111e-15 0.00276281921677 0.925881729583 -0.37780337433 873 876 
5.17573773588e-15 -0.726673786118 0.568800138401 -0.385242275877 873 885 
6.56952203304e-15 -0.210928030705 0.001616997743 -0.977500256359 874 896 
7.47696687868e-15 0.980145981728 0.195877595971 0.0307542175947 874 875 
4.90336900725e-15 0.500151318374 0.139191591881 -0.854677927338 875 878 
5.477644055e-15 0.502294642641 -0.231716419661 0.833071181133 877 1389 
5.12433238232e-15 -0.977963013222 0.208740525223 -0.00396710222607 877 880 
5.13606364275e-15 -0.592876338457 -0.805290114879 -0.00234055012966 877 878 
5.72463293812e-15 -0.668811562293 -0.101402258507 -0.736483995829 878 893 
4.3274274173e-15 0.747806087472 -0.663910114972 0.00306835103852 878 882 
7.78654833949e-15 0.554502227971 0.112972587763 -0.824478303892 879 881 
5.91133538112e-15 0.0833821800611 0.996517606557 0.000268084940682 879 880 
6.16759159312e-15 0.957637475517 0.287950756861 0.00385059849804 879 882 
6.82067281262e-15 -0.551878366987 -0.00747282065131 0.833891134983 880 941 
6.81979909772e-15 0.317178484095 0.873639638108 -0.368987251749 881 940 
5.08578099461e-15 0.586804172892 0.226839352092 0.777306098663 881 1257 
5.52162357922e-15 0.579684090526 0.225079545802 0.783138272116 882 890 
6.77251130894e-15 0.742601083809 -0.00318954994899 -0.669726404658 883 885 
7.92526749496e-15 0.417505497218 0.824376543613 -0.38222045227 883 971 
6.91584044871e-15 -0.337094713932 -0.289511644036 -0.895851640511 883 1381 
6.924320544e-15 0.232940271791 0.276064035641 0.932484572528 884 898 
5.46953065143e-15 0.966396928507 0.233344741137 0.10782953378 884 885 
7.42572901743e-15 0.135930777625 -0.810998849279 -0.569037512087 884 887 
6.33106938286e-15 -0.55355728089 0.670004948782 0.494638964682 885 888 
6.18250278842e-15 -0.610193249175 -0.595298593459 -0.52276551463 886 1378 
9.47472403186e-15 0.478608076649 -0.66295624703 0.575693775797 886 889 
8.39433460037e-15 -0.287126461541 -0.717320404923 0.634830553584 886 1071 
5.57306298156e-15 0.498004069225 -0.634655020516 0.590935658062 887 1375 
9.23975573808e-15 -0.554941825511 -0.698084569186 -0.452457185337 887 889 
7.48954908457e-15 -0.591258242576 -0.601351310439 0.537392121286 888 981 
1.01042811884e-14 -0.998957125055 -0.0259194738464 0.0375878062433 888 889 
7.53282485815e-15 -0.264238089254 -0.0166760168882 0.964313301084 890 1255 
6.45145665248e-15 -0.0163849765865 0.694124443954 -0.719668527065 890 891 
6.37405376657e-15 -0.831019591321 0.487867193098 -0.267192890512 890 894 
5.6175335163e-15 0.932304083652 0.0782243711096 -0.353114773651 891 892 
5.52045068267e-15 0.381443476709 -0.791427572864 -0.477643455923 891 1358 
6.02735490988e-15 0.376096159873 0.0244976423087 -0.926256737654 892 895 
5.56059075807e-15 0.311596372694 0.610633396824 -0.728034721155 892 894 
6.03256864811e-15 -0.375773564377 -0.117072083717 0.919286873359 893 896 
8.28526516083e-15 -0.320156339273 0.46897913376 -0.823139411352 893 1382 
4.89700934417e-15 -0.222739882955 0.767787345521 0.60074082315 893 894 
9.44603386013e-15 -0.261860627897 0.290631219198 -0.920305658999 894 1256 
5.5209191296e-15 0.122463378177 -0.923422474062 -0.363721947924 895 897 
4.7799039472e-15 -0.566080572453 0.535750535426 -0.626517477236 896 901 
3.9986927995e-15 -0.236768727462 -0.814380784367 0.529834415408 896 897 
6.02152991383e-15 0.322403553208 0.726158644584 -0.607247537479 898 899 
5.65766758857e-15 -0.496501086819 0.596687411235 -0.630436994522 898 1376 
7.31697872115e-15 -0.428790045268 0.125028230205 0.89471058937 898 1383 
8.02573857292e-15 -0.0631717179165 0.976030409991 0.208264189983 899 900 
6.13552945445e-15 -0.329224846771 0.602122403295 0.72736484086 900 901 
7.99735507857e-15 0.437254311906 0.0748098913981 -0.896221036837 901 1385 
1.1720045264e-14 -0.978574267502 0.198245545846 -0.0555977205888 902 906 
1.20795968879e-14 0.0735771229771 -0.989968502953 0.120618282756 902 912 
1.33617991098e-14 -0.501120098976 -0.452719635908 -0.737511747476 902 907 
9.73572729204e-15 0.849603729539 0.0938380706484 -0.519006665902 903 911 
7.91103725391e-15 0.801533610324 0.270331669377 0.533352285129 903 908 
8.4386582347e-15 -0.233792218719 -0.489278962002 0.840206698265 903 1134 
1.01324498494e-14 -0.389762071608 0.912835803416 -0.121722321446 904 905 
1.11534328653e-14 0.572534688148 0.816087235933 -0.0787759748594 904 906 
8.49720033219e-15 0.52932114079 0.0547139602324 -0.846655486292 904 1145 
1.09860877415e-14 -0.911831388866 0.403109830834 -0.0778844179801 905 913 
7.14309948704e-15 0.345347695476 0.409336913624 -0.844498822009 905 1128 
1.06747456649e-14 -0.0532570051945 0.623110269712 0.780318706156 906 909 
9.22526942443e-15 0.494921397357 -0.607720029719 -0.621070991045 907 910 
1.00443494836e-14 0.461000496732 -0.558204540075 0.689845079313 907 959 
8.90418110629e-15 -0.47858416024 0.0509633693835 0.87656142771 908 909 
9.37610116042e-15 0.655468359336 0.593392429045 -0.467168765075 908 1135 
8.46058445781e-15 0.762008302689 0.271379726183 0.587959514635 909 910 
1.09173351382e-14 0.117023325696 -0.14887161426 -0.981907726678 910 911 
7.5934114118e-15 0.47847024292 -0.579707768304 0.659549186952 911 932 
1.04664774666e-14 0.904763691326 0.425381913007 -0.0212812345559 912 913 
1.08156141548e-14 0.373120847864 -0.540295599564 -0.754229075269 912 917 
1.14432612273e-14 0.552546999005 -0.14528563779 0.820721571145 912 965 
8.25330825289e-15 0.159291649001 0.489589440554 -0.857279621976 913 1005 
7.92840352695e-15 -0.23490907478 0.610478211844 0.756395451764 913 919 
7.55442954303e-15 -0.885002717773 0.402432376545 0.23413323524 914 918 
6.73108607466e-15 0.1994277222 0.26910584776 -0.94223703298 914 1048 
5.62181333423e-15 -0.0943790791789 0.995373376516 0.0180119609416 914 919 
6.15994474663e-15 -0.941809469579 -0.220295942197 0.253898839822 915 919 
7.91265058949e-15 -0.28163467496 -0.73312393598 -0.619040551461 915 917 
6.89812912835e-15 -0.727086025787 0.659745669119 0.189951475866 915 921 
6.65374437141e-15 -0.823258759922 -0.521455617433 0.22434137661 916 918 
8.42456913916e-15 0.163532585108 -0.745159363064 0.646525032188 916 927 
6.55509005694e-15 -0.054646720684 -0.998264903349 0.0219298577466 916 921 
8.04150189111e-15 0.757164922656 -0.633286761897 -0.160153542282 917 920 
8.90495377814e-15 -0.57162675306 0.562668734907 -0.59719908736 918 926 
7.49979245671e-15 -0.311961352184 -0.0812851067125 -0.946611243421 920 964 
8.35427500296e-15 -0.246094231321 -0.748121485989 -0.616240108653 920 921 
8.9901643326e-15 -0.871875057754 0.22736866517 0.433748053328 922 925 
9.78615721445e-15 -0.115675493178 0.984630420426 0.130851501515 922 926 
9.76705137634e-15 -0.32652819324 -0.402896831137 0.855016656258 922 1052 
1.01424260978e-14 0.285503305607 -0.935848183551 0.206581799372 923 924 
9.41264547338e-15 0.018840447189 -0.46493344875 -0.885145143908 923 953 
7.99293133918e-15 0.841955068282 0.175690116193 0.510141790159 923 930 
8.07658429332e-15 -0.142315694724 0.0697754590101 -0.987358915671 924 995 
9.34823716503e-15 -0.369365424212 -0.908435237503 -0.195741162404 924 929 
1.02017034227e-14 -0.624590631803 0.667505954327 -0.405366924651 925 928 
9.882034036e-15 0.100827853332 0.99450307266 0.0282379613644 925 930 
1.06970980604e-14 0.739887045045 0.598439937381 -0.307305714106 926 927 
1.07952805305e-14 0.366489134864 0.164549839419 -0.91575600701 926 1047 
8.5411272797e-15 0.846619290721 -0.315671074238 -0.42847117694 927 930 
6.78697592496e-15 0.303707092458 0.415518041377 0.857383670991 927 967 
7.87985143944e-15 -0.446860296131 -0.316465036939 0.836759078909 928 1055 
9.18045760226e-15 -0.818386410395 -0.29764608588 -0.491579587494 928 929 
7.64736310326e-15 -0.140489576654 0.0746678301644 -0.98726257601 929 996 
8.3568066881e-15 -0.580066768475 -0.0360911956991 -0.81376899038 931 935 
7.47800091689e-15 0.161581349016 -0.923154060119 -0.348823807868 931 934 
7.84330568019e-15 -0.898923345991 0.301601648751 0.317762904543 931 933 
9.07788114899e-15 -0.468652496892 -0.388685669255 0.793276930002 932 1000 
6.00381946487e-15 0.500735127123 0.849792815107 0.164670895601 932 933 
8.34606768309e-15 -0.584858636683 0.715968303262 0.381221410497 932 966 
8.65389260481e-15 -0.10784614038 0.245697210638 0.963328651443 933 936 
6.61995401176e-15 0.637889455473 -0.56787617724 0.520205430498 934 977 
7.72694855268e-15 -0.473754553732 -0.86297351673 -0.175594226103 934 969 
9.31727456871e-15 0.278918676942 -0.279316040716 -0.918796452459 935 942 
7.18582393722e-15 0.288706534079 -0.939310403256 -0.185322701023 935 970 
7.85025997697e-15 -0.462090339708 0.846166992906 0.265469278948 936 937 
6.42220440347e-15 -0.952706410841 0.189604519087 -0.237488149356 936 942 
6.70482431956e-15 -0.510712102339 -0.491991209532 0.705065811303 936 946 
5.81017873027e-15 0.315505562247 0.798178709508 0.513192934362 937 938 
5.7465899622e-15 0.63914839953 0.162636433083 -0.751690570655 937 944 
5.87449329042e-15 0.903016882443 0.162350040063 0.397747375244 938 939 
4.52187395551e-15 0.658498934555 0.209453420357 -0.722847437493 938 951 
6.23638848581e-15 0.815547008316 -0.578650437983 -0.00683723986038 939 940 
4.5316674626e-15 0.21041405632 0.133234324745 -0.968490856752 939 1097 
6.27178476729e-15 -0.243342713825 0.427677317434 -0.870560989122 940 957 
7.63307241432e-15 0.182990705581 -0.901921963525 -0.391217552497 940 941 
7.10148314105e-15 0.19238862149 -0.185321935187 0.963660935526 941 958 
7.91660292153e-15 -0.47162211567 -0.709817680841 -0.523193501466 941 942 
7.30122822545e-15 0.0293007697697 0.579979056912 -0.814104267544 942 956 
5.32777827589e-15 0.0505226520439 0.977478150675 0.204899796445 943 1136 
4.50621111169e-15 0.769597755463 0.520878310405 0.36933058435 943 945 
5.57014173249e-15 0.782009289313 -0.0308745601786 -0.622501592738 943 1197 
6.76451242966e-15 0.210289980799 -0.450234185433 -0.867794504617 944 947 
4.61540841082e-15 0.895654253285 -0.372951502152 0.242302776739 944 945 
6.02009881632e-15 0.312851274225 -0.947084642841 -0.0717966538951 944 946 
5.18100098408e-15 0.161409892638 -0.432293050169 -0.887169411857 945 948 
5.57400852334e-15 -0.449230044987 -0.835170766099 -0.317304519563 946 999 
7.52171531645e-15 0.128052275414 -0.577661957748 0.806169509056 946 1439 
4.15122513318e-15 -0.393546587053 -0.81741954106 -0.420649946763 947 951 
4.73039944988e-15 -0.798631763454 0.529486073714 0.286062587812 947 948 
4.04154215282e-15 -0.178555005741 0.705759911327 -0.68558081762 947 1435 
4.76907580347e-15 0.17972813839 -0.87152692326 -0.456222115098 948 949 
5.35748309732e-15 -0.701257452959 0.109755528424 0.704408765313 948 1264 
6.21325812197e-15 0.735889228155 0.095488882788 -0.670334929084 949 1262 
4.31970811473e-15 0.890830102706 0.407565248353 0.20077922315 949 950 
4.13668336493e-15 0.032149769288 -0.722586638629 0.690532361305 949 1282 
4.62302020803e-15 -0.0339946255106 -0.28927419993 -0.956642463354 950 1348 
4.18969792696e-15 0.765610305784 -0.566462729648 -0.30489479431 950 951 
4.17697264148e-15 -0.446190907223 -0.0174439382165 -0.894767781791 951 1099 
6.53527440161e-15 -0.821080278197 -0.233461233911 -0.520886771781 952 955 
7.33584994191e-15 0.66572515128 -0.531489867067 -0.52376382479 952 963 
9.09065917359e-15 -0.377987196367 -0.923552384765 0.0646271767785 952 953 
8.13364834532e-15 -0.751867418963 0.367582099689 0.547337906864 953 968 
8.68014481712e-15 -0.288236431161 0.807501478562 -0.51464659901 953 994 
6.88073719424e-15 -0.173595953461 -0.124120940931 -0.976963887236 954 983 
5.65966760295e-15 -0.206787295051 -0.956916258171 0.203838881115 954 997 
8.34439128456e-15 0.466147794961 -0.65852197991 0.590808797521 954 955 
7.24304845033e-15 0.116412404748 -0.616446150239 -0.778744050299 955 987 
6.58667394995e-15 -0.190147248704 0.945807755596 -0.263233191798 956 979 
5.19919173065e-15 0.702655422018 0.403191768019 -0.586269354572 956 1436 
4.78252328984e-15 0.457262953081 0.855498008717 0.242968616948 956 958 
7.0039351976e-15 -0.548282370655 -0.114777428149 -0.828379492755 957 1361 
5.27402414596e-15 -0.509675643021 0.113634629642 0.852829355649 957 1098 
6.34467116382e-15 -0.0589629580463 0.643927073407 0.76281144047 957 958 
5.21159438174e-15 0.753553628069 -0.251386981715 0.607422023842 958 1366 
1.17215948026e-14 0.312797171139 0.834339853444 0.453910716642 959 965 
1.07804797374e-14 -0.128368356588 0.162691626168 0.978290856444 959 966 
1.01227839507e-14 0.956338129023 0.238975605756 0.168249941547 959 962 
9.16824672375e-15 -0.221063583335 -0.858546459173 -0.462632542699 960 961 
8.20353913735e-15 0.269457348129 -0.852818640975 0.447317675869 960 963 
8.56604528662e-15 -0.986364200856 -0.1235720067 -0.108699689189 960 964 
6.98631641662e-15 -0.467144766334 -0.131614463713 -0.874330258099 961 973 
7.5906785092e-15 0.633647854642 -0.695445346994 -0.338889606882 961 962 
9.32149523075e-15 -0.340822720812 -0.24986626843 -0.906314912643 962 969 
6.94020213514e-15 -0.396653049748 -0.505060043389 -0.766538133884 963 972 
8.82258410347e-15 -0.615013491542 -0.748354439234 0.248443229934 963 968 
9.59607386084e-15 -0.702851507236 0.641496702081 0.307378821646 964 965 
7.37465825683e-15 -0.0861083913023 0.895601054316 -0.436444837814 964 967 
9.69286547577e-15 -0.421769706015 -0.545399652362 0.72432695262 965 1415 
1.15084890661e-14 0.406365718863 0.495083257735 -0.767957987421 966 1002 
8.43589955367e-15 0.968960414957 0.174970566027 -0.174645398653 966 969 
1.01152803036e-14 -0.556836969336 -0.36113633223 0.748006109015 967 1423 
8.45882878237e-15 -0.984632143076 0.0155630929396 -0.173946350807 967 968 
9.49716068956e-15 -0.338269387574 -0.394252777577 0.854481461943 968 1427 
9.94491942654e-15 0.773294654839 -0.287884747373 0.564922781473 969 978 
8.23423941035e-15 0.426473107646 0.384184155379 0.818854824258 970 977 
6.78039266716e-15 0.959412422166 -0.186388058412 -0.211630092082 970 975 
7.28727839359e-15 -0.126098785933 -0.318702060936 0.939429663435 970 980 
6.63618391878e-15 0.262537059171 -0.937028171243 -0.230331280677 971 985 
6.68105041455e-15 0.715285054837 -0.411111940963 0.56511437986 971 975 
8.8821214383e-15 0.030649371997 0.344711898854 -0.938208038115 971 1371 
7.38301327028e-15 -0.221479353394 0.908273441617 -0.354945420134 972 973 
7.4229610669e-15 0.362086815814 0.424056173019 -0.830102102116 972 1448 
7.29611895666e-15 -0.969802401336 0.00723996124704 -0.243784505917 972 984 
6.73295466163e-15 -0.926822230765 -0.358273025511 -0.112432165106 973 974 
7.47676354778e-15 -0.616819815804 0.697234717995 0.365235626486 973 978 
5.92969480745e-15 0.664157773095 -0.644878703933 0.378187664594 974 982 
5.49787014918e-15 0.0666217233622 -0.901345054274 -0.427947005028 974 976 
6.13249855505e-15 -0.521316314361 -0.35463283932 -0.776186092157 975 976 
6.07530515314e-15 0.981136198214 -0.145189071539 -0.127639704087 976 977 
8.39143466207e-15 0.625588450957 0.719866246895 0.300718600375 977 978 
7.22979515393e-15 -0.300291701815 -0.510476713472 0.805753323806 978 1003 
5.57073217898e-15 0.793501916815 -0.0141813565456 0.608402495999 979 1374 
7.11501371579e-15 0.794690837206 0.216263376307 -0.567183061567 979 1444 
7.73556467965e-15 -0.321409952228 0.596208559885 0.735684032536 979 980 
6.37548032221e-15 -0.629489021255 -0.77700903513 0.000729003453694 980 1001 
6.03242099497e-15 -0.925112055122 0.328338275495 -0.190687341776 980 1373 
7.9087086406e-15 -0.719834016283 -0.430729224853 -0.544344857476 981 986 
7.29176589799e-15 0.640812660149 -0.509291062042 -0.574440378731 981 985 
8.69178907792e-15 0.683099385407 -0.553507381446 0.476450216016 981 1072 
7.27702746343e-15 0.908172195527 -0.289983147907 -0.30188248906 982 986 
6.78098539738e-15 0.677411945262 0.731972201521 -0.0730051547279 982 984 
5.46043649992e-15 0.352165875189 0.595149167828 0.722341099749 982 985 
8.04870080114e-15 -0.479100897815 0.81882340747 -0.316212835116 983 987 
7.63065853521e-15 0.0846797423208 0.738320702349 -0.669112757107 983 990 
7.05565834991e-15 -0.807404473092 0.0145341322757 -0.589819273872 983 1073 
6.5996588134e-15 -0.861037416418 0.405316132141 0.307137429426 984 987 
5.84979272086e-15 0.547075794114 0.400248069688 -0.735193551526 984 1447 
6.72227860697e-15 -0.149864703937 0.110842498409 0.982473669398 985 1369 
8.50531484319e-15 -0.115602152792 -0.985321051567 -0.125612768492 986 987 
8.06428060852e-15 -0.248770268619 0.642111978486 -0.725124513816 988 989 
7.99661504732e-15 -0.323264850878 -0.847347568928 0.421309783436 988 1094 
4.89385564149e-15 0.0102199359491 -0.841168570585 -0.540676417803 988 1078 
5.74110148478e-15 -0.823298190222 -0.164768849742 -0.543167852632 989 992 
5.18796535083e-15 0.0771403990654 -0.950440725711 -0.30118397325 989 1075 
6.49059150131e-15 0.713320465872 0.179459853538 -0.677471825197 990 1450 
6.64168013744e-15 0.846976929947 0.0788616086233 0.52574796892 990 1070 
5.94727644567e-15 0.276032283432 0.839518087668 0.467990981732 990 998 
8.34180769491e-15 -0.199405659749 -0.637246809291 -0.744415130763 991 993 
7.24635175546e-15 -0.101021876194 0.0627317774158 -0.992904479108 991 992 
5.85997356156e-15 0.534049531918 -0.756152631672 -0.378185529964 991 997 
7.47145465019e-15 -0.0789773554517 -0.805097431582 0.587861125596 992 1093 
5.74334512579e-15 0.592776963283 -0.803489540447 0.0549548013618 992 998 
5.95419363519e-15 -0.156011719758 -0.972286398679 0.174124961569 993 1081 
4.92897148785e-15 -0.883037497179 0.133957229724 -0.449777988768 993 995 
8.13813923596e-15 -0.12966772283 0.755303071006 0.642420074861 994 995 
7.15247267531e-15 0.520983384175 0.16659731929 -0.837150910302 994 1429 
6.3729605403e-15 0.811710564994 0.051642334072 0.581772316297 994 997 
6.44175869195e-15 0.333416394731 0.939190344891 -0.0821888300692 995 996 
7.39565912634e-15 0.537629102704 0.347526712534 -0.768231821784 996 1080 
5.53034403189e-15 -0.524869413071 0.732478929057 -0.433574350844 996 1084 
7.16116540913e-15 0.121926510402 -0.091560370455 0.988306948586 997 998 
5.85761390332e-15 0.712410742732 0.176489503672 -0.679207176592 998 1433 
8.00239224139e-15 -0.068962045352 -0.482178284098 -0.873354646547 999 1000 
4.56231698625e-15 0.944586897013 -0.106713224882 0.310431766458 999 1133 
7.15880200692e-15 0.329294493678 -0.17929379334 0.927048473438 999 1442 
1.06394828613e-14 0.353418474859 -0.935148771252 0.0243342814425 1000 1004 
8.94159141238e-15 -0.958042300826 0.286579551321 -0.00520678332558 1000 1132 
7.11508952721e-15 0.0550239982487 -0.988933655965 0.137777297534 1001 1470 
6.24071940064e-15 -0.302045128165 -0.211404562047 -0.929557341802 1001 1003 
6.41928133403e-15 0.392538746849 -0.529944406506 -0.751712882845 1001 1445 
1.00441361302e-14 -0.458949030728 -0.878879697474 0.13013940434 1002 1417 
6.32207261045e-15 -0.820925745226 0.25248233634 -0.512185113665 1002 1003 
8.27038915742e-15 0.635624389613 -0.571453003996 -0.519059822711 1002 1004 
7.4545626229e-15 0.15211164554 -0.886191533747 0.437637535874 1003 1469 
4.6384978346e-15 0.156377125572 0.298439443092 0.941530718248 1004 1443 
6.97371778158e-15 0.318628639968 0.947510569506 -0.026448260186 1004 1413 
1.14737794282e-14 -0.669861246743 0.0525539258587 -0.740624057798 1005 1416 
1.07190780657e-14 0.936946266869 -0.348799303802 -0.0216965127758 1005 1130 
7.4383333578e-15 0.140176146167 -0.964805829262 -0.222486763354 1005 1046 
8.52081156172e-15 -0.265100924729 -0.0563632757257 0.962571909448 1006 1014 
8.8236425809e-15 0.313461385238 0.788149334874 0.529681589167 1006 1011 
7.35708480589e-15 0.916592157678 0.393905781369 -0.0685350413037 1006 1016 
6.66930438364e-15 0.616521859189 -0.44660844309 -0.648414755926 1007 1016 
7.07214135049e-15 -0.365520010424 -0.783333893528 -0.502775430217 1007 1012 
6.61159615877e-15 0.720110781061 0.114537224374 0.684340329977 1007 1049 
7.76676050606e-15 0.96817863985 -0.250227277015 0.00405353864187 1008 1045 
7.48565536035e-15 0.464461100997 0.25353348922 0.848526166659 1008 1016 
7.59518657773e-15 0.724484836591 0.276091122833 -0.631581675987 1008 1009 
6.30195576094e-15 0.231639457587 0.942292118654 0.241720344224 1008 1131 
5.64632843332e-15 0.202974148526 -0.610678130631 0.76542387982 1009 1522 
6.24190189944e-15 0.742079276762 0.356940352895 0.567372832868 1009 1014 
5.7454619865e-15 0.351002264098 -0.622945966286 -0.699096369384 1009 1129 
8.62366864325e-15 -0.473664184894 0.880520317726 0.0180612851455 1010 1013 
9.27405285445e-15 -0.526895252328 0.520655271455 0.671788271243 1010 1011 
7.98121370229e-15 0.942993353384 0.123400946457 -0.309088566413 1010 1012 
1.0121100513e-14 0.293987558001 0.11374185737 -0.949017442212 1011 1015 
7.77092706843e-15 0.281475340875 -0.958127410178 0.052568986536 1012 1017 
6.80312870592e-15 -0.929450374604 -0.192211018675 0.314923681943 1013 1017 
7.43678190353e-15 -0.108700162562 0.701124939216 -0.704704260146 1013 1032 
5.99466402816e-15 -0.531127911897 0.581337188178 0.616401017881 1014 1151 
7.28206275868e-15 0.50904912614 0.850469002207 -0.132557396856 1014 1015 
9.36247285161e-15 0.793366841873 0.234829077045 -0.561626529636 1015 1059 
7.43330544661e-15 -0.100287848502 0.692260071609 -0.714645604967 1015 1042 
7.20486281095e-15 0.666640188534 -0.561222264853 0.490530761997 1017 1037 
4.93017966061e-15 0.497767958602 -0.00687586431603 0.867282988349 1018 1040 
7.83737094635e-15 0.497690192936 0.415937824037 -0.761117729652 1018 1019 
6.91443552473e-15 0.451275134889 -0.0336223330406 0.891751249706 1019 1036 
7.3276856202e-15 0.216669807555 -0.220047906696 -0.951122028581 1019 1020 
6.18822974936e-15 0.939812474142 -0.333728763879 0.0733322958019 1020 1029 
8.7949673801e-15 0.265314661397 0.133671885052 0.954850751476 1021 1022 
6.86923612374e-15 0.539367845341 -0.606659669916 0.583991757057 1021 1023 
8.0685593976e-15 0.444464094311 0.124151556672 -0.887151655493 1021 1053 
7.76061377211e-15 0.939484728064 0.334741790921 -0.0729135045498 1022 1027 
3.61349631929e-15 0.478233524102 0.0963584214246 -0.872930553392 1023 1090 
8.7699737796e-15 0.998964226442 0.0403197709164 0.0210900536418 1024 1025 
9.27579158291e-15 0.456209861738 -0.204196411752 -0.866127235157 1024 1028 
9.54669048233e-15 0.443271370244 0.23537060799 0.864934199356 1025 1026 
8.66018329151e-15 0.593914191261 -0.178615913203 -0.78445031007 1026 1033 
9.82331742329e-15 0.583801401882 -0.557595542879 0.590138232724 1026 1027 
9.48465750941e-15 0.29642537989 0.0683173509837 -0.952609433982 1027 1034 
8.20416155677e-15 0.573076607794 0.624765467139 -0.530331323485 1028 1029 
8.00413910949e-15 0.499627569667 0.229786386738 0.835206865452 1028 1030 
7.84701017029e-15 0.301974143875 0.0301478309339 0.952839296377 1029 1035 
1.06376428467e-14 -0.957739215057 -0.101890196695 -0.268986958345 1030 1033 
6.34042092654e-15 -0.100488437445 0.960194075186 0.260632714598 1030 1038 
7.99841114346e-15 -0.694120375694 -0.66671540501 0.271454365906 1030 1035 
9.37038105831e-15 0.143459525716 -0.957767041147 -0.249202045284 1031 1033 
1.01482254881e-14 -0.385903690848 -0.391778404504 -0.835217350846 1031 1051 
8.98025077803e-15 0.971846122254 -0.104889294828 0.210981872422 1031 1038 
8.43861536026e-15 0.285954016765 0.129224259959 -0.949490068897 1032 1041 
6.49176160388e-15 0.84346107044 0.31802097002 -0.43293889324 1032 1037 
6.58603131596e-15 0.342256622123 0.939587964375 -0.00590438937851 1032 1036 
1.1603571101e-14 -0.550602251762 0.546721695957 -0.630818949877 1033 1034 
1.15151614576e-14 0.138378833064 0.802276243111 -0.580692800282 1034 1544 
1.11918771706e-14 -0.462023814018 -0.200721442102 -0.863854674098 1034 1056 
9.83193677868e-15 0.162067943241 -0.745987415059 0.64593866454 1035 1542 
6.22013986222e-15 -0.76778140802 0.359864498731 0.530103057954 1035 1036 
1.10935246584e-14 -0.35241349068 -0.376997196718 0.856549966583 1036 1039 
6.91842728918e-15 0.691612542923 0.233068687893 0.683630804744 1037 1050 
7.68945130719e-15 0.714449963219 -0.467066079152 -0.520970755188 1037 1038 
9.38110191463e-15 0.229217017976 -0.771775332808 0.593146182942 1039 1043 
7.50328865703e-15 -0.193536223432 -0.860640092195 -0.471001445779 1039 1041 
8.25536761679e-15 -0.909950283707 -0.411823657651 0.0489055843581 1039 1040 
4.5340930546e-15 0.134729985213 -0.798300806382 0.586995445992 1040 1044 
6.02015123405e-15 -0.941631980596 0.0308821491142 0.335224560535 1040 1064 
8.04886123466e-15 -0.367224132008 -0.108797218571 -0.923747585708 1041 1526 
7.23990745182e-15 0.540978446867 -0.620375817155 -0.567869849098 1041 1042 
8.24692627208e-15 -0.595926188389 0.108117348876 -0.795727727846 1042 1531 
8.58030776022e-15 0.942358158176 -0.0276585353733 -0.333460803005 1042 1060 
7.9481511215e-15 0.665604581925 -0.74566175272 0.0309691952056 1043 1541 
5.70420435032e-15 0.976910730422 0.157565275602 0.144286550694 1043 1044 
6.61845633431e-15 0.367529937101 -0.0626560340718 0.92789868344 1043 1546 
4.55708045164e-15 0.838292939282 0.221994246192 -0.497979419864 1044 1066 
7.81183318669e-15 0.757003571719 0.622166864127 0.199634630229 1045 1046 
5.97493842768e-15 -0.1942875427 -0.545580639368 0.81522642051 1045 1520 
7.82058672498e-15 -0.353794696101 0.453151213147 0.818219586073 1045 1049 
8.37969769807e-15 0.599748709212 0.220820349209 0.769116284559 1046 1414 
7.9915525956e-15 0.241573790187 -0.521386970661 -0.818411712232 1046 1048 
8.7787121847e-15 0.0737349833359 -0.996910864096 -0.0270533044213 1047 1052 
9.46295141546e-15 -0.269010002164 -0.389054713705 -0.881061886861 1047 1426 
8.07152886986e-15 0.885740473078 -0.408054790025 -0.221258000284 1047 1048 
7.26465847092e-15 0.903152617527 0.369520468959 -0.218563428949 1048 1049 
5.56323850543e-15 -0.173795975717 0.983433388467 0.0515143598776 1049 1050 
6.77214407696e-15 -0.303452157876 -0.135413877576 0.943175418276 1050 1538 
8.56612225593e-15 -0.911353008404 0.343394986298 0.226970433005 1050 1051 
1.12407210755e-14 -0.560033220425 0.45118825128 -0.694832320727 1051 1054 
8.26917353964e-15 -0.656392287558 -0.738401898504 0.154634411175 1051 1052 
9.91710544609e-15 0.291002481423 -0.663574083569 0.689193000124 1052 1057 
1.20198374662e-14 -0.398660105662 0.5767371159 -0.713052886746 1053 1087 
9.92921293627e-15 -0.888255044056 -0.33199274414 -0.317464635114 1053 1056 
9.39989373172e-15 -0.0469855157308 -0.981605654034 -0.185047835112 1053 1055 
7.95898916244e-15 -0.23691648251 0.966426462703 0.0994508547049 1054 1056 
6.75978470459e-15 0.504815505579 0.0220093176598 -0.862946635235 1054 1535 
8.74732227117e-15 0.894217155589 0.316539693041 0.316509559696 1054 1057 
1.08998386812e-14 0.455794487267 0.0804326776442 0.886443438547 1055 1079 
1.0041433437e-14 0.801441380496 -0.583242241583 0.132363897126 1055 1057 
1.05969955859e-14 0.166381496223 0.824927650147 -0.540195862385 1056 1545 
8.92871097682e-15 0.297947560931 0.229006034623 0.926705717605 1057 1428 
9.78352232292e-15 0.932967610971 0.242739846848 0.26579842669 1058 1059 
8.39314614658e-15 0.411816376659 0.877910954833 -0.244294140943 1058 1063 
7.78321277706e-15 -0.688428549666 0.617166696966 0.381013648261 1058 1238 
7.01779158988e-15 0.343923142101 -0.775725618406 -0.529118736463 1059 1150 
7.86462680057e-15 0.52302734365 -0.669785229836 0.527095953018 1059 1060 
7.51395315328e-15 -0.82473223047 -0.560856960175 -0.0724997810163 1060 1061 
7.91443921914e-15 -0.281092712819 0.103107646222 -0.954125620708 1060 1532 
8.59567433693e-15 -0.0360193224305 -0.32473338642 0.945119482476 1061 1247 
6.72222237619e-15 0.228539432389 -0.790133168602 -0.568734827242 1061 1064 
9.68042968698e-15 0.766875242587 -0.401686753939 0.500549811724 1061 1063 
7.46714802352e-15 -0.642189135075 0.0120594201248 -0.766451358651 1062 1064 
4.45389700358e-15 -0.74990979977 0.609312807508 -0.25762995714 1062 1067 
9.00437234016e-15 0.273274504435 0.472672567028 0.837795732625 1063 1067 
9.69740305112e-15 0.868217136693 -0.0800405236854 -0.489686142463 1063 1229 
6.55694787043e-15 0.10109082763 -0.795428793436 0.597556423397 1064 1066 
5.89163520102e-15 0.93117735824 0.289183750108 0.221994338158 1065 1067 
5.06244458371e-15 0.550483283425 -0.288181253024 -0.783530293017 1065 1230 
6.27024294517e-15 0.0768236700416 0.151520453618 -0.985464193087 1066 1068 
3.70812887065e-15 -0.840325621587 -0.077984733551 -0.53644312936 1068 1550 
5.87067171627e-15 -0.209173001898 0.58505241715 0.783556203768 1068 1248 
8.21999797423e-15 0.713197610432 -0.214098925087 0.667465968234 1069 1074 
3.88807588554e-15 -0.222785731426 -0.725222824145 -0.651474000412 1069 1379 
4.6305152305e-15 -0.0155560364699 -0.698393811363 0.715544613549 1069 1077 
7.5733588908e-15 -0.746207674935 0.632624056648 -0.207270134894 1070 1075 
6.89648264836e-15 -0.451784349958 -0.158946620095 0.877853560164 1070 1480 
8.22929899409e-15 0.375460200882 0.779049979306 -0.502106330668 1070 1073 
8.57463521323e-15 0.331835741407 -0.930650781305 -0.154188728447 1071 1074 
7.59979622177e-15 0.525032854355 0.35053495571 0.775542227524 1071 1377 
9.30348036223e-15 0.993794619533 0.0758243945851 -0.081381296215 1071 1072 
6.61137614523e-15 -0.37553715428 0.293174669754 0.879215820359 1072 1370 
7.55580885954e-15 0.109263691232 0.986616831524 0.121031704652 1072 1073 
8.0915925717e-15 -0.983856852526 0.141653308313 0.109361940276 1073 1076 
9.68542463048e-15 -0.853130883216 -0.52161570008 0.00920638547157 1074 1076 
6.98034854352e-15 -0.444487161831 -0.745460194833 0.496709433057 1075 1076 
8.59132353868e-15 -0.250068745459 0.58940947031 -0.768154996634 1075 1078 
5.46052321624e-15 -0.90475188625 -0.166072416441 -0.392229495099 1077 1078 
5.28581321689e-15 -0.123908899109 0.125998202996 -0.984261671286 1077 1407 
7.87254666113e-15 0.361002886891 0.2355136485 -0.90233598899 1078 1481 
9.43060181844e-15 -0.333628648136 0.628002580588 0.703068050702 1079 1425 
8.09577361221e-15 -0.112411920959 0.986167605109 -0.121807284922 1079 1088 
8.04482677996e-15 0.895525043914 0.365209927766 0.254276629647 1079 1080 
7.97943294142e-15 0.20197098303 -0.662963754999 -0.720893044475 1080 1431 
7.17999493727e-15 0.67407236814 -0.685545514252 0.2750523412 1080 1085 
7.9958978473e-15 0.496946446476 -0.496955821746 -0.711392395636 1081 1082 
6.36536565546e-15 0.908859519459 0.146541571583 0.390512409133 1081 1084 
9.29497055535e-15 0.0949724536665 -0.0949742453936 0.990939012128 1081 1092 
3.67476494225e-15 -0.771809539814 -0.27518324758 -0.573222657004 1082 1083 
6.43703159845e-15 -0.276751021795 0.529780857744 0.801711366206 1083 1084 
5.29961989667e-15 0.114135291642 0.844400821917 0.523412253532 1083 1086 
7.06828284352e-15 0.659844819478 0.222604991047 -0.717671116995 1084 1085 
8.36640560213e-15 0.424908258117 -0.0153579190049 0.905106129969 1085 1486 
7.22734152805e-15 0.467542379765 0.880981998207 0.0726281072249 1085 1089 
5.3122526019e-15 -0.620458223037 -0.0779965098801 0.78035129135 1086 1091 
8.8444182469e-15 0.739261279383 0.671796232999 -0.0467181135472 1087 1543 
7.64415374296e-15 -0.865839967452 0.475897841739 0.154409828027 1087 1090 
1.07890258342e-14 0.436698536764 0.245360125779 0.86550147121 1087 1088 
8.56125083161e-15 0.243299741833 0.370531408791 -0.896388147358 1088 1569 
8.43009386136e-15 0.913935657433 -0.256744544355 0.31433080189 1088 1089 
9.83580541629e-15 -0.21381191636 0.421721222965 -0.881155874136 1089 1604 
8.18242687362e-15 0.271614100233 -0.535729871724 -0.799511904287 1089 1091 
4.47983056012e-15 -0.836883015192 0.106986616931 -0.536824629354 1090 1091 
8.6836384981e-15 -0.688466142511 -0.225361819205 0.689366681136 1092 1485 
7.52197547922e-15 0.208420343417 0.846546520185 0.489816240658 1092 1093 
6.92073687734e-15 0.840326155441 0.277941181011 0.465403752005 1093 1094 
7.03220513992e-15 -0.687980389335 -0.223415633089 0.690484206033 1093 1488 
6.82467184308e-15 -0.344926131054 -0.109749456512 0.932191515147 1094 1095 
7.57858767874e-15 0.225340280332 -0.486101936194 0.844349847924 1095 1096 
4.9511768202e-15 0.0104830845544 0.867757434359 0.496877389356 1095 1483 
5.0011905257e-15 0.822538615698 0.272226856576 0.499322304973 1095 1487 
6.99377685662e-15 0.00160000991301 0.886231974163 0.463238953392 1096 1479 
7.87319281842e-15 -0.503181678764 -0.749486031156 0.430207958154 1096 1506 
5.25357664341e-15 -0.752655801503 0.609005680723 -0.250242532979 1097 1098 
4.35409211307e-15 -0.0343284731738 -0.870256140878 -0.491401877482 1097 1343 
5.2794386185e-15 -0.957891770648 -0.226064004148 0.177026613123 1097 1099 
6.30610669136e-15 -0.767438180943 -0.0894279803294 -0.634855317978 1098 1365 
5.10428001345e-15 -0.7000896791 -0.619889311757 0.354417384433 1098 1409 
4.4486335916e-15 -0.0151877736296 0.896539141795 -0.442704075836 1099 1410 
5.11486983561e-15 -0.637546709634 0.56066841454 0.528379713815 1099 1346 
5.0554841578e-15 0.718117428951 -0.274531229844 -0.639484137471 1100 1107 
5.35250694458e-15 0.502352220014 -0.451087198718 0.737673766782 1100 1106 
4.14615839021e-15 0.350479177973 0.399282495878 0.847194094817 1100 1104 
6.1439626226e-15 -0.356430500373 -0.501996371674 0.788008211397 1101 1190 
4.36340002253e-15 -0.322463932194 -0.464561470937 -0.82474217314 1101 1103 
5.57394800111e-15 0.108325786181 -0.963600919372 -0.244415204587 1101 1106 
5.55678014846e-15 0.163521338792 0.415960663972 0.894559946447 1102 1108 
6.6235163953e-15 0.669328079967 0.71679889585 -0.195446320699 1102 1118 
4.40758522526e-15 -0.8885084407 0.171493059004 0.425608836279 1102 1104 
5.83362039442e-15 -0.443683894374 -0.627189586204 0.640138910573 1103 1125 
5.25689685642e-15 -0.502204317491 0.453651823401 -0.73620027616 1103 1105 
4.61717547683e-15 -0.13192730962 0.970253556645 0.202985765005 1104 1105 
5.8820939726e-15 -0.831552485813 -0.463562855737 0.305990101341 1105 1120 
9.22579388985e-15 -0.410802930051 0.0378863049211 0.910936650136 1106 1184 
4.04802474105e-15 -0.822357806609 -0.256170781452 -0.508039534524 1107 1108 
5.75027073306e-15 -0.311494138954 0.370957183926 -0.874849798017 1107 1183 
5.02209911364e-15 0.416694717039 -0.907584274893 -0.0515392739396 1107 1109 
4.69720290353e-15 0.123182798089 0.931548448058 0.342116189584 1108 1114 
4.50779505876e-15 -0.665266982118 -0.687976213586 0.290014779008 1108 1122 
5.866039446e-15 -0.228577047588 -0.784841770735 0.575999937696 1109 1112 
6.03887552557e-15 -0.18341680313 0.0615589147228 -0.981105894564 1109 1182 
5.09500582981e-15 -0.891295425714 0.0639473301666 -0.448891081517 1109 1114 
7.71025445549e-15 0.110612304292 -0.218162273594 0.969623710786 1110 1113 
6.16905782143e-15 -0.392483221601 -0.505979548474 -0.768076569938 1110 1111 
4.49706355141e-15 -0.436808604002 -0.877274570372 -0.198966257564 1111 1112 
3.46553906317e-15 0.947374818796 0.17267399071 0.269563806257 1112 1115 
5.00330197359e-15 0.792867936063 -0.295285157132 0.533073270706 1113 1305 
6.99719355042e-15 -0.130567882969 -0.649512435629 0.749056489125 1113 1307 
6.31764933796e-15 -0.038138880256 0.748280020861 -0.662285766262 1114 1115 
5.11163069033e-15 -0.728063693782 -0.005064271065 0.685490781087 1114 1206 
5.86865204334e-15 0.0181119286362 0.873007546113 0.487370272453 1116 1165 
8.82152130478e-15 0.862893306813 0.0168950736501 -0.505103650297 1116 1117 
8.79571826779e-15 -0.282516968699 0.187234684088 0.940812061717 1116 1205 
7.40647410437e-15 -0.0632864561996 0.850077070712 0.522842039541 1117 1119 
8.4358116814e-15 0.812751015568 0.263369265367 0.519684920652 1117 1118 
7.66444818293e-15 0.00692719599413 -0.240164722615 -0.970707432735 1118 1122 
5.31991720472e-15 0.465421178407 -0.820825892078 -0.331101165181 1118 1120 
8.80381534806e-15 -0.649992372553 -0.758598551203 -0.0451459160468 1119 1167 
6.34741059881e-15 -0.926769978809 0.32533222656 -0.187766740238 1119 1121 
6.30645351469e-15 0.422004277697 -0.493970859794 0.760200749329 1120 1124 
8.01345817612e-15 -0.633511522613 -0.496445069365 -0.593468991455 1120 1121 
7.70768391274e-15 0.303846675306 0.952206399858 -0.0313076663732 1121 1177 
6.58669053722e-15 0.711607085002 -0.0566037951978 -0.700293771887 1122 1207 
4.73675879038e-15 0.345205524677 -0.344825957745 0.87288498933 1122 1649 
7.70971218833e-15 -0.344132851377 0.659826518648 -0.667983192822 1123 1142 
7.93530538649e-15 -0.988417638002 -0.0403948862253 -0.146283375864 1123 1175 
8.69346174334e-15 -0.217221925778 -0.804930987717 -0.552178177742 1123 1126 
7.93633873175e-15 -0.00275028646808 0.233867128866 0.972264676907 1124 1189 
8.42693363828e-15 0.976101838522 0.107692702667 0.188752437405 1124 1125 
9.25428892736e-15 0.598897213564 0.635248404566 0.487628539035 1124 1176 
8.26192766752e-15 0.164597344119 0.240752566113 0.956528053022 1125 1191 
6.88563845822e-15 0.621201748699 -0.688439716711 -0.374378343215 1125 1126 
6.81359877843e-15 0.422496329709 -0.00286995309467 0.906360091107 1126 1192 
5.97767249221e-15 0.787442506936 0.616346980828 0.00712021732973 1127 1128 
4.38647959047e-15 -0.842128351758 0.521460068405 0.137474492995 1127 1138 
5.81245175098e-15 -0.135329558132 0.878084250405 -0.458970543594 1127 1131 
9.74773515754e-15 0.642329417007 -0.574733762272 0.507044398996 1128 1130 
7.61153285501e-15 0.528282101774 -0.835933933038 -0.148769891245 1128 1146 
5.54617220936e-15 0.0665346942171 0.0667042376552 -0.995551946984 1129 1217 
5.27750021379e-15 -0.724965791433 -0.34243572977 0.597630631937 1129 1131 
6.10476724521e-15 -0.896621311335 0.350850545969 0.270137221524 1129 1148 
6.66652328149e-15 -0.343573708031 -0.11672051189 -0.931844101368 1130 1418 
6.70281668584e-15 -0.905945298105 -0.394112754047 -0.154719920948 1130 1131 
7.91767079754e-15 -0.412719568948 -0.910495585162 0.0256972140104 1132 1137 
8.42777850438e-15 0.339330404297 -0.54440380835 -0.767124090467 1132 1133 
8.8265945194e-15 -0.276306296676 0.58724424645 -0.760788423564 1132 1134 
6.50479502487e-15 0.623742292961 0.0996363081897 -0.775253608868 1133 1201 
6.51446528267e-15 0.477704682327 -0.878519999068 -0.000920717266348 1133 1136 
5.73185790933e-15 -0.600276311425 -0.0378063302552 -0.798898636458 1134 1135 
5.20607151809e-15 -0.186520248295 0.244178247298 0.95162344471 1134 1136 
8.28564568623e-15 -0.491423623954 -0.863589835261 -0.112762663381 1135 1143 
5.73088004194e-15 0.962273524786 -0.239926752522 -0.12831530275 1135 1193 
6.09089599457e-15 0.714542131808 -0.293308340501 -0.635137590813 1136 1199 
9.17647742515e-15 0.586839860579 -0.809448024888 0.0203192775781 1137 1420 
7.84095064737e-15 0.63257090838 0.145154334062 -0.760778722872 1137 1147 
7.13167131399e-15 -0.517822958357 0.190281510627 -0.834057750106 1137 1144 
4.95028066201e-15 -0.745878018567 -0.665869943071 -0.0168285570767 1138 1146 
4.47509344828e-15 -0.825854792135 0.136654862154 -0.547073405457 1138 1140 
5.0054143157e-15 -0.737302999671 -0.323731929347 0.592943441314 1138 1153 
9.27500985427e-15 0.0325604599537 0.984022907757 0.175039234053 1139 1188 
5.41583866487e-15 0.481062112702 0.366099150753 -0.79658687884 1139 1660 
6.27113178593e-15 0.334787210817 0.535083208749 0.77563102258 1139 1142 
5.90681907272e-15 0.745384422363 -0.641379203476 -0.181754725515 1139 1143 
7.21030869653e-15 0.798645832827 0.300777844982 -0.521246123895 1140 1154 
5.85829549834e-15 0.387936793244 0.868958519699 -0.307272087066 1140 1141 
6.06423999e-15 0.858286321696 -0.0468769779673 0.511025575608 1141 1145 
6.8674087123e-15 -0.620327875269 0.709531382379 0.334303072949 1141 1142 
5.75735933816e-15 0.64376293332 0.620077307115 -0.448412108317 1142 1149 
8.34484215326e-15 -0.0186760896024 -0.686379939377 -0.727003289193 1143 1145 
6.62719199848e-15 0.0734757514908 -0.787087209044 0.612450030045 1143 1144 
6.30807332034e-15 -0.0352764445872 -0.504442570689 -0.862724327543 1144 1146 
4.68843954971e-15 -0.636347935152 -0.14441737682 0.757763107244 1144 1665 
7.75353562306e-15 0.0710975571112 -0.835350644094 0.545100393309 1145 1146 
6.77889840431e-15 -0.376193423565 0.491182292585 0.785632524478 1147 1200 
5.54618431373e-15 -0.580829668537 0.813487022448 -0.0295932501618 1147 1421 
5.6513690553e-15 0.996425576942 -0.00777265364112 -0.0841169154863 1147 1659 
7.91704191384e-15 0.0365935511392 -0.109796499679 0.993280242768 1148 1220 
6.41637600954e-15 -0.761258599079 -0.341141247932 -0.551459875501 1148 1151 
5.91399627603e-15 0.14860605887 -0.879272608123 0.45254383199 1148 1153 
9.01317103444e-15 0.989966197401 0.121286821366 0.0725012756245 1149 1224 
6.08849948478e-15 -0.120642068768 -0.331144235463 -0.935835982725 1149 1670 
6.80725773026e-15 0.658390077743 -0.660030910292 -0.361775763407 1149 1154 
1.03936734804e-14 -0.987226803363 0.158121026271 0.0195187031704 1150 1241 
8.15636842875e-15 -0.756274834731 -0.469850198465 0.455290199055 1150 1151 
7.41648199526e-15 -0.226370929864 0.00429434354056 -0.974031704169 1150 1219 
6.52381016524e-15 -0.291240634906 0.786090000507 -0.54519849934 1151 1155 
8.08127353793e-15 -0.607429487574 -0.594188404311 0.527228183814 1152 1235 
1.06543624667e-14 -0.630873379204 0.680274042068 0.373130013668 1152 1226 
1.05823307637e-14 -0.992317690286 0.110440809057 0.0557532890473 1152 1155 
5.12209597709e-15 -0.0533903314852 0.443830524822 0.894518830288 1153 1667 
6.21023724947e-15 0.691743663507 -0.210339782246 0.690831296339 1153 1154 
8.2886383051e-15 0.672311193796 0.646118394822 0.361287528943 1154 1155 
1.17029954626e-14 -0.638552350469 -0.570158577657 0.516884989175 1156 1162 
9.27320503209e-15 0.129155018285 -0.484903064737 0.864978611909 1156 1158 
1.04065760984e-14 -0.342723855078 -0.770550141659 -0.537394490434 1156 1169 
9.83798199864e-15 -0.273968305156 -0.951002195785 -0.14330454069 1157 1158 
1.0634723889e-14 0.39399594689 -0.895709321523 0.206087372664 1157 1159 
8.00290183291e-15 -0.299403974112 -0.113946590804 -0.947297965125 1157 1178 
9.39569545067e-15 0.138717635754 0.481443685228 0.86543017944 1159 1172 
5.49443536386e-15 -0.163647247288 0.248806937705 -0.954628035522 1160 1161 
5.11093358961e-15 -0.43001606203 -0.530350773704 -0.730625925648 1160 1164 
7.75053673092e-15 0.442817735384 0.841968131673 0.30822413675 1161 1163 
8.64508272057e-15 0.215823484021 -0.969325968745 -0.117589923296 1162 1163 
1.03565192351e-14 -0.184571612006 0.286073514879 0.940263401461 1162 1222 
6.59387479965e-15 0.00226068650876 -0.550635428609 0.834742783171 1163 1164 
5.65934430597e-15 0.208501440239 -0.447709720069 -0.869530422685 1164 1232 
8.99089413913e-15 0.558584860069 -0.531692694361 -0.636620634966 1165 1167 
4.6687837685e-15 0.37126827538 0.390605679579 -0.842369913267 1165 1210 
8.31950377955e-15 -0.414661352211 -0.0937664785931 -0.905131929873 1166 1167 
8.23189927845e-15 -0.309599958623 0.909395289505 -0.277755419474 1166 1170 
1.11168070084e-14 0.247331918587 -0.960605299392 0.12674533849 1167 1173 
8.31012912372e-15 0.569737931952 0.82138777257 0.0268480160715 1168 1170 
8.98315134307e-15 0.471774409291 0.241051501255 -0.848129164975 1168 1690 
1.04765490581e-14 -0.661544005286 0.564672381102 0.493461884133 1168 1172 
1.28027046544e-14 0.497516925536 0.191479766813 -0.846056976631 1169 1225 
1.11927253611e-14 0.0133803157754 0.782767198381 -0.622170780645 1169 1178 
1.00830230757e-14 -0.970580138871 -0.169487791763 -0.171020707728 1169 1174 
1.03061146006e-14 -0.492743943194 0.729549766726 0.474300057259 1170 1171 
1.03261318041e-14 0.213527771263 0.664199494644 0.716411140487 1170 1173 
9.58076748217e-15 0.418861918561 0.899818043622 0.121992547115 1171 1172 
8.08448600247e-15 0.939298375313 -0.072765744714 0.33529644873 1171 1179 
1.10134726937e-14 -0.383260425949 0.909183451033 -0.16277867879 1172 1178 
8.19953524953e-15 -0.451173607329 -0.201063685042 0.869491673685 1173 1211 
9.07848409422e-15 0.953228636299 -0.239205510883 0.184759006552 1173 1177 
1.05670468677e-14 -0.0942786880129 0.0927174646015 -0.991218946926 1174 1223 
1.04577335015e-14 -0.354494243156 -0.781512295514 0.513392991313 1174 1180 
7.90581646047e-15 -0.311454698399 -0.728900070102 0.609672583154 1175 1221 
9.12050536465e-15 0.301459174734 -0.814578518839 -0.495564529213 1175 1176 
1.10062208618e-14 -0.239104061086 -0.180567277538 -0.954056972227 1175 1181 
8.23337267036e-15 0.468758186348 0.19514598134 -0.861500904641 1176 1209 
8.93446340356e-15 0.496097732096 -0.353384968004 0.793099050938 1176 1177 
8.40249732573e-15 -0.223689431456 0.756159040021 0.614968734531 1177 1179 
7.19131855673e-15 -0.940980571963 0.0472883317875 -0.33514083139 1178 1180 
1.0239303963e-14 -0.553944668959 0.80291135379 -0.220178703983 1179 1181 
1.05960718218e-14 -0.493153925735 -0.85698129132 -0.149607058189 1180 1181 
7.60916610609e-15 0.444292512066 0.769452373936 0.458854233899 1182 1304 
7.22931979343e-15 0.643929176093 0.0131215156627 -0.764972575981 1182 1641 
7.27078030393e-15 -0.327627236434 0.8433452337 0.425945079491 1182 1183 
8.20423265132e-15 -0.869227003984 0.464453286851 0.169492064349 1183 1184 
6.29620860701e-15 0.469815958092 0.707473276313 -0.527972090953 1183 1648 
8.90739514526e-15 0.219184391493 0.848199168863 -0.482199515207 1184 1186 
7.22333103693e-15 0.732864015665 0.566815165672 0.376338813449 1184 1278 
4.87712818545e-15 -0.0264671466674 -0.647880979559 0.761281634136 1185 1204 
5.35808960069e-15 -0.203992095953 -0.954280087472 -0.218487389666 1185 1268 
5.62102745465e-15 0.903142565493 0.341136708742 0.260689954435 1185 1196 
9.28111238637e-15 -0.295485003153 0.69246982582 0.658159671539 1186 1190 
7.93364301684e-15 0.565785506881 -0.154996792468 0.809853538936 1186 1187 
1.00087980749e-14 0.91754591055 -0.010124526251 -0.397500938365 1186 1647 
5.95847409835e-15 0.682960773628 -0.730249316282 0.0173354479545 1187 1196 
5.46326562048e-15 0.708487102822 0.650305911309 0.274131805617 1187 1265 
5.94726469644e-15 0.580320071783 0.0725226694733 -0.811152930524 1187 1715 
8.18537698267e-15 -0.330259042419 0.699270709384 -0.633994826397 1188 1192 
8.09209380904e-15 -0.471429527418 -0.448852527188 0.759134776911 1188 1661 
9.82125689273e-15 -0.694426933922 -0.716322221309 -0.0682180965942 1188 1193 
8.54763979485e-15 -0.907297865621 0.0428251805511 0.418302028385 1189 1191 
7.74940833028e-15 -0.326704508957 0.676986681119 0.659509816011 1189 1642 
8.65230492561e-15 -0.606233361958 -0.349518802418 0.714365255038 1189 1208 
7.18944646512e-15 0.53507860478 0.764046756576 0.360448942948 1190 1191 
6.10362494326e-15 0.720793442503 -0.65830780986 0.216996868 1190 1194 
6.76347812528e-15 -0.778922857745 0.572197782275 -0.256649332052 1191 1192 
6.35661268154e-15 0.85637645303 0.288548723745 0.428204395961 1192 1195 
5.42697234101e-15 -0.130354913507 -0.179199056884 -0.975138602731 1193 1202 
8.41326405473e-15 -0.0710828352926 -0.884040678786 0.461973277125 1193 1195 
6.5700981699e-15 0.149204569628 0.359383236847 0.921184935545 1194 1196 
6.76820928172e-15 -0.156098675783 -0.962280788382 -0.222820303673 1194 1195 
6.10472634099e-15 -0.00440583326715 -0.640082302967 0.768293716011 1196 1203 
5.5942627831e-15 0.799649008457 -0.600342937173 0.0122401413662 1197 1204 
6.26007106608e-15 0.0750327766037 -0.464731291862 -0.882266914714 1197 1260 
6.43831077182e-15 0.0912125314532 -0.946793592936 -0.308645697332 1197 1199 
6.91536550529e-15 -0.610307220283 -0.770014730547 0.186017234717 1198 1494 
5.09764515046e-15 -0.896679576468 0.123911559485 -0.424984308617 1198 1440 
5.79412444654e-15 0.0267582760513 0.169461417105 -0.985173498819 1198 1201 
5.48545282852e-15 0.0921523879508 -0.906891387529 -0.411164138296 1198 1263 
4.22189799803e-15 -0.963037550125 0.167777292068 -0.21073551508 1199 1202 
5.73983104376e-15 -0.0524229925595 0.874168484577 -0.482784931852 1199 1201 
7.9400637906e-15 -0.0359298399694 0.0943719846777 -0.994888423446 1200 1493 
6.27233608095e-15 0.574168191254 0.746741336405 -0.335720515692 1200 1201 
6.48210736996e-15 -0.993016270053 -0.0933057962689 -0.0721991398383 1200 1662 
6.6350249056e-15 0.674967536854 0.679836133735 -0.286778059588 1202 1664 
6.7703680491e-15 0.165428616966 0.914511083135 0.369192160686 1202 1203 
6.80849095037e-15 -0.672289466274 0.0876944667845 0.73507588318 1203 1717 
6.30663392545e-15 0.899115602792 0.267493302912 0.346465677539 1203 1204 
6.2191838952e-15 0.171704620238 0.303200538053 0.937329694992 1204 1258 
6.43674954083e-15 -0.775243911503 -0.269951356656 -0.571071924294 1205 1207 
6.9238311252e-15 -0.373569387912 -0.481021640126 0.793135608925 1205 1212 
5.56657638715e-15 0.056801515233 -0.0568004436497 0.996768427203 1206 1644 
4.40455005317e-15 0.033144775207 -0.883948238981 -0.466408549106 1206 1207 
6.49961588619e-15 -0.0690660906215 0.274316719791 -0.959155989592 1207 1650 
1.08196690442e-14 0.48010909003 -0.400289798459 -0.780553226193 1208 1657 
5.31794712581e-15 0.55607689552 -0.673112602771 0.4875427266 1208 1668 
6.84793131058e-15 -0.439239506988 -0.551344485562 -0.709286905096 1208 1209 
8.17851291478e-15 -0.923322903567 0.0477824403375 0.381040226413 1209 1215 
5.87974673316e-15 -0.116342677522 0.981856587111 0.149739853525 1209 1227 
5.66943810299e-15 0.0169347932204 -0.827340671437 -0.561445123022 1210 1212 
7.96851778869e-15 -0.234596278376 0.960735111436 -0.148164205619 1210 1211 
7.72771642972e-15 -0.589886259616 -0.805097290963 0.0620689358664 1211 1692 
8.84663855737e-15 -0.308415952891 0.348460041146 -0.885130046788 1211 1213 
9.14148180681e-15 0.283832262147 -0.143902456385 0.948014414453 1212 1214 
5.79187003715e-15 -0.0958489292472 0.932841996884 0.34730216183 1213 1214 
7.70027809433e-15 0.390626064786 0.830912864544 -0.396226058008 1213 1698 
7.18339470196e-15 -0.875841937236 0.290578424868 -0.385311666031 1213 1215 
7.68444615e-15 -0.513165829316 0.260174170523 0.817906004755 1214 1744 
7.71041732827e-15 0.775949970784 0.270818482612 0.569700791922 1214 1643 
7.0334423996e-15 -0.62650292433 -0.512684774074 -0.587067635149 1215 1658 
7.95640387435e-15 -0.712176289762 -0.666442921154 0.220587318639 1215 1696 
7.52376726502e-15 0.714724910886 -0.357695265295 0.601017802519 1216 1514 
6.29221808054e-15 0.929581920877 -0.366027641083 -0.0436029625418 1216 1218 
4.92461301016e-15 0.906969064838 0.404738948755 -0.116591160849 1216 1419 
6.02998161355e-15 0.662483508354 0.266185306846 0.700186392026 1216 1217 
5.09672280295e-15 -0.394904803001 0.904158177121 -0.162936144891 1217 1524 
6.91472014861e-15 0.922162636243 -0.380810480686 -0.067819245927 1217 1220 
9.27246639367e-15 -0.599769475418 0.144958527835 0.786933034994 1218 1677 
8.21666170946e-15 -0.0804286548738 0.601691698553 0.794668692832 1218 1220 
5.99892742462e-15 0.158135754414 -0.98399253499 0.0821691807189 1218 1666 
1.07561125411e-14 0.615789116994 -0.12364940419 -0.778148178842 1219 1245 
6.542525835e-15 0.829332427716 0.486045115747 -0.275622694634 1219 1220 
5.41607962843e-15 -0.531093398314 0.83857676899 -0.121362287295 1219 1528 
8.64479584954e-15 -0.416036396768 0.55644071005 0.719226982784 1221 1227 
9.12813557404e-15 0.57028687753 -0.5504338692 0.609750303776 1221 1224 
9.79038938555e-15 0.415857811075 0.566722253007 0.71125815912 1221 1223 
1.176088575e-14 0.644092455547 0.709900449158 -0.284932028722 1222 1225 
9.01295474962e-15 -0.0892554013249 0.808442740052 -0.581767831176 1222 1233 
1.30792933798e-14 -0.786821720917 0.145277390883 0.599838360887 1222 1689 
8.18730422547e-15 0.967820192801 0.167024564453 0.188220267973 1223 1225 
8.69844582541e-15 -0.557418631644 0.593289940017 -0.580768039901 1223 1226 
1.07906616492e-14 0.162188532626 -0.304505468193 -0.938600713682 1224 1228 
1.09314678453e-14 -0.179935317946 -0.860216528878 -0.477127660905 1224 1226 
1.00467989995e-14 0.668700830025 -0.450901650622 -0.591208001798 1225 1691 
9.09942631271e-15 -0.421986496024 -0.804033491247 0.418876523724 1226 1243 
6.656251899e-15 0.876559944939 -0.286323405772 -0.386861176955 1227 1699 
4.93930771231e-15 0.591605085235 -0.580768115743 0.55920641883 1227 1228 
7.99927705053e-15 -0.353931021474 -0.237899958337 0.904508950681 1228 1684 
7.30656087647e-15 -0.547889813884 -0.317557160028 -0.773934236197 1228 1671 
8.35175776974e-15 -0.466331259667 -0.466322462142 -0.751717046207 1229 1230 
1.08778992329e-14 0.255899750926 0.255894923275 -0.93221945148 1229 1252 
7.706163292e-15 0.225937865437 -0.967329184724 -0.115005779604 1229 1234 
3.83177335713e-15 0.651855354155 -0.456166152272 0.605802805194 1230 1231 
6.80079998605e-15 0.301864597733 0.700481551828 0.646686446576 1231 1244 
8.28010759167e-15 -0.215435877004 0.969856746648 0.113865156569 1232 1233 
7.4367674021e-15 -0.552735377671 0.585652384021 -0.592870042557 1232 1236 
9.30812999268e-15 0.692797120373 -0.719882307786 -0.0424454112886 1233 1693 
9.94649973667e-15 0.549868642476 -0.598873762731 0.582232507109 1233 1242 
8.67087260416e-15 0.25340991086 0.26536940259 -0.930248621201 1234 1249 
7.99776050381e-15 -0.673542666198 -0.628534001638 0.388954091887 1234 1238 
7.95157107076e-15 -0.620086511291 0.594664435722 -0.511729349757 1234 1244 
1.05579691547e-14 0.561362113743 -0.767214386086 -0.310249356224 1235 1243 
9.1907554428e-15 0.568169219603 -0.695787230679 0.439390336169 1235 1241 
8.3269859787e-15 -0.504848251319 -0.781460974096 -0.366670136641 1235 1239 
1.16870555033e-14 -0.0158804404709 0.915874573556 0.401150317368 1236 1242 
7.23720169818e-15 0.298419416194 0.832178837695 -0.46735878523 1236 1237 
1.16938317053e-14 -0.552075803398 0.772765648081 0.313122277151 1236 1240 
1.01215364204e-14 0.369864430607 0.187520614081 -0.909965011562 1237 1779 
9.12332413902e-15 -0.752027886919 0.158841134357 0.639705831872 1237 1244 
8.51347710767e-15 -0.655587763374 -0.580003156601 -0.483529753838 1238 1241 
8.54003180515e-15 -0.650194811066 0.572897226911 -0.499034542953 1238 1239 
1.08394634117e-14 -0.995805647192 -0.0567567639498 -0.0717619869136 1239 1240 
1.0530418721e-14 0.378261593103 0.763805553183 -0.522990673062 1240 1244 
8.37737253941e-15 0.0647366122556 0.0222613516676 0.997654049887 1241 1246 
1.01042998636e-14 -0.302750863459 0.274655973355 0.912636845068 1242 1774 
8.66444269167e-15 0.962873034495 0.227593742376 0.145177849116 1242 1243 
8.90293608033e-15 -0.159938324551 0.309555772352 0.937333961906 1243 1683 
6.92705057426e-15 -0.0595805041807 -0.632078486703 0.772610477646 1245 1576 
6.44402678805e-15 -0.15853688449 -0.71379586977 -0.682174107215 1245 1679 
7.44551498971e-15 0.971376166563 -0.148909356429 0.185079298144 1245 1246 
6.20913020748e-15 0.553242184978 0.528237792598 -0.644117938915 1246 1250 
6.35674257607e-15 -0.512042180289 0.719723295626 0.468840253538 1246 1685 
7.87354909551e-15 -0.963498369652 0.238352505399 0.121897394757 1247 1251 
8.66215846467e-15 -0.143626802237 0.900183730436 -0.411145464694 1247 1248 
7.69182376386e-15 0.78426435861 0.406867295342 0.468389175574 1247 1529 
8.724999176e-15 -0.656920964688 -0.597146318218 0.460294602175 1248 1581 
7.13711659549e-15 -0.805334604444 -0.118705878013 -0.58081416082 1248 1525 
5.45674192107e-15 -0.140903139386 0.978453857416 -0.150911743143 1249 1253 
4.42660144927e-15 0.462603503798 0.392545022115 0.79492540775 1249 1250 
6.37943626579e-15 0.785950082837 -0.203865275977 -0.583713471267 1249 1777 
5.5768700689e-15 0.674911252369 -0.260254164418 -0.690479957224 1250 1797 
5.29720798934e-15 0.448632741027 -0.565139321851 0.692348330378 1250 1574 
7.67462628853e-15 -0.751349957466 0.404534328915 -0.521368601036 1251 1252 
5.03974666931e-15 0.125620639526 -0.900696919408 0.415890026682 1251 1579 
5.01900125084e-15 0.488726274115 -0.65975569484 -0.57084941282 1251 1254 
9.25609722825e-15 -0.351817547655 0.606570459973 0.712949290097 1252 1253 
6.05773258407e-15 0.78474166845 -0.0930396225449 -0.612800246764 1253 1778 
4.35728907424e-15 0.520087094576 -0.0661659523818 0.851546522981 1253 1254 
4.1407904772e-15 -0.42622850624 0.0484910208222 0.903314940299 1254 1803 
4.30038318832e-15 -0.366984732381 -0.656271591487 -0.659264593624 1254 1578 
7.28021990261e-15 0.876187375289 -0.433902410409 -0.209819879004 1255 1256 
7.72524649002e-15 0.382385181342 -0.576208656086 -0.722333134877 1255 1354 
6.45358904729e-15 -0.839110794865 -0.219732994782 0.497604747712 1255 1257 
7.83860890632e-15 -0.714325050933 -0.167832423804 -0.679390903038 1256 1399 
8.12983600885e-15 0.400139242164 -0.888060967717 0.226354378127 1256 1384 
5.81864487363e-15 -0.222471859413 -0.839022970576 0.496534718439 1257 1363 
6.3947101959e-15 -0.177714696372 0.722091444709 0.668581657071 1257 1355 
7.89084590235e-15 -0.819344067687 0.467550962856 -0.331770094913 1258 1260 
7.05517390259e-15 -0.943599151909 -0.0827191475926 0.32059036657 1258 1719 
6.35748995599e-15 0.198160115009 0.96872044103 0.149376289785 1258 1267 
6.94964008976e-15 -0.754263641541 -0.320026120038 -0.573297166871 1259 1263 
6.97743172597e-15 -0.525255578733 -0.816239639881 0.240539866334 1259 1261 
5.5025232881e-15 -0.443917252825 -0.129143392813 0.886712725034 1259 1701 
4.93878597868e-15 -0.813882387537 0.558958313071 -0.158622392826 1259 1438 
7.58577035894e-15 -0.767668794032 -0.521693791675 -0.372183033462 1260 1264 
7.12406046076e-15 -0.0241783576934 0.665009935434 -0.746443027159 1260 1263 
6.9232345761e-15 0.052814736534 -0.646360913811 0.761201794994 1261 1264 
4.46668554968e-15 0.619603090708 -0.75444189634 0.216585860648 1261 1434 
5.43614050991e-15 -0.232336080221 -0.844386350989 -0.482733504215 1261 1311 
9.2747498393e-15 -0.183372646327 -0.972572961333 -0.143095448784 1262 1264 
7.56813725926e-15 0.634737895394 -0.736736063392 0.233083197696 1262 1266 
8.03215005119e-15 -0.240564382144 -0.354992644624 -0.90338751392 1262 1312 
6.92170979976e-15 0.805452770756 0.287057312603 -0.518501623297 1263 1633 
6.97274036437e-15 0.291644677104 0.864234392848 -0.409929623882 1265 1271 
4.8387971454e-15 -0.849316775856 0.519766329615 -0.0922170095386 1265 1268 
4.52246127496e-15 -0.502509769146 0.00923296458196 0.864522228909 1265 1623 
7.32799822077e-15 -0.841752494101 -0.367944038621 -0.395056860613 1266 1267 
7.74883528841e-15 0.0785651922697 -0.680514659612 -0.728510335285 1266 1316 
5.76753867008e-15 -0.342150457982 -0.51994742902 0.782679842054 1266 1283 
5.51850713848e-15 -0.847404256641 0.362966194452 0.387506861245 1267 1624 
4.34289115479e-15 -0.053455956073 0.336021702255 -0.940336044387 1267 1268 
6.8741525291e-15 -0.723074749746 -0.590237129911 0.358863535001 1268 1274 
1.06797904454e-14 -0.0774541200815 0.542418243774 -0.836530518334 1269 1275 
6.34194224617e-15 0.786863120633 -0.607203621903 0.11022790452 1269 1272 
9.20436084331e-15 0.521394170252 0.742882031378 -0.419850457523 1269 1281 
8.48971869412e-15 0.641949709202 0.713261984331 0.281350160056 1270 1298 
1.09439723375e-14 0.565739439875 0.0273991541694 -0.824128735405 1270 1306 
8.77740160306e-15 -0.233456741889 0.857805180483 0.45789542693 1270 1277 
8.52464083308e-15 -0.210195177015 0.597382778674 -0.773919765417 1271 1278 
6.63955710255e-15 -0.772675807989 0.617939734231 -0.145336095338 1271 1274 
5.89610076453e-15 -0.221302891523 0.854200896445 0.470495333363 1271 1308 
9.99115844796e-15 0.56756518242 0.0870741353359 -0.818711095968 1272 1278 
9.66222650063e-15 0.36789104365 0.826386350212 -0.426311834442 1272 1277 
9.99223930949e-15 -0.747918735823 -0.160550988369 -0.64408147368 1273 1275 
9.50500774478e-15 -0.786883268423 -0.613645396329 -0.0652230744419 1273 1284 
6.94226992124e-15 -0.136697772338 0.206470586513 0.968856860399 1273 1282 
8.20403185178e-15 -0.739405187424 0.123118254798 0.661907745947 1274 1275 
5.71324215736e-15 -0.706192289504 -0.168835831796 -0.687595020449 1274 1283 
1.03022623166e-14 -0.164218002348 -0.936747643053 -0.309089470768 1276 1286 
9.98776282751e-15 -0.209718006152 -0.683737798044 0.69894275976 1276 1284 
9.72122140717e-15 0.767146658053 0.202392329816 0.608706291959 1276 1281 
6.72500001519e-15 0.98475351846 -0.0773120334462 -0.155831182261 1277 1280 
9.61094975249e-15 -0.22565435484 0.865345875047 0.447500423107 1278 1303 
8.69819128551e-15 -0.0351922345408 0.279914622432 0.959379648928 1279 1284 
8.75084614484e-15 -0.120163880852 -0.832743761756 -0.54046134829 1279 1324 
6.23390188383e-15 -0.802958967318 -0.595266965973 0.030234682472 1279 1282 
6.58165263156e-15 0.303492584297 0.865715338025 0.398031663043 1280 1288 
8.62537765515e-15 0.54344140927 -0.803917656847 0.241635750046 1280 1281 
7.35067217894e-15 -0.828162856377 0.0968143854367 0.552062730212 1282 1283 
5.8240365424e-15 0.0136572135873 -0.802719500588 -0.596200372268 1283 1315 
7.4066450178e-15 -0.703098407387 -0.586130791156 -0.402620572236 1285 1290 
5.52533795734e-15 0.227158098019 0.875491184555 -0.426514225168 1285 1289 
6.54535291439e-15 -0.862384838072 -0.444899610482 0.241571371767 1285 1286 
6.08257288638e-15 -0.624630851372 0.712298474294 -0.320104956276 1286 1288 
7.13236833708e-15 0.0215122786848 -0.33733361496 -0.941139338294 1286 1325 
7.86383344504e-15 0.547536898568 -0.167646787914 0.819815771505 1287 1289 
5.12477923171e-15 -0.230489188538 -0.876314536666 0.423021945997 1287 1290 
5.1640749082e-15 -0.00237559202144 -0.624949325944 -0.780661704303 1287 1328 
6.86128779219e-15 -0.473260532038 0.763638091683 0.439182574502 1288 1301 
5.52454406584e-15 0.261613769268 0.867203563992 -0.423693538219 1288 1293 
6.80896434344e-15 0.634798624627 -0.704986141567 0.316267681513 1289 1297 
4.45975639644e-15 -0.0846601985371 0.301370072662 0.949741401692 1290 1326 
8.11310580909e-15 -0.641199664396 0.0352667269444 0.766563270936 1291 1292 
7.77674467969e-15 -0.0571881059387 0.364602904813 -0.929405316502 1291 1300 
8.54293361451e-15 -0.885378627355 0.458946464449 -0.0739785711764 1292 1295 
6.63628501858e-15 -0.657336127982 0.0484035508874 0.752041429119 1293 1299 
6.29813198573e-15 0.0546028799776 0.316428283814 -0.947043645616 1293 1295 
6.15259728178e-15 -0.888026682021 -0.402558031156 0.222161300794 1293 1297 
1.09799745486e-14 0.63625356067 -0.00239694432565 0.771476286863 1294 1296 
1.08584592332e-14 0.928432605266 0.366766594742 -0.0591198990209 1294 1295 
1.02701263815e-14 -0.0493631961055 -0.314729336594 0.94789699839 1296 1297 
7.44207286701e-15 -0.085242794358 -0.543490094531 -0.835076154106 1297 1327 
7.38554443243e-15 0.314490849625 0.711940700852 -0.627882109932 1298 1300 
9.15404013495e-15 -0.590841309374 -0.0601015608539 0.804546051833 1298 1302 
8.64822377904e-15 -0.987008613664 -0.155811882005 0.0392001783153 1298 1301 
8.77975462921e-15 -0.428048983043 -0.684440477007 0.590182430736 1299 1301 
5.50502645397e-15 0.653086967385 -0.518659548755 0.551787717803 1299 1300 
5.39701977263e-15 0.554223682758 0.64391179131 0.527459680433 1299 1845 
8.02453597745e-15 0.190731229282 0.0720063184125 0.978997797896 1301 1850 
7.39842909291e-15 0.518730282376 -0.704795468181 -0.483923797904 1302 1309 
9.35812029749e-15 -0.462665710684 -0.703135958396 -0.539944686212 1302 1306 
9.29391044543e-15 0.296848732016 0.0877434199929 0.950884810347 1302 1838 
7.42302537951e-15 0.129216319608 -0.284121014254 0.950041258055 1303 1308 
9.58865173303e-15 -0.310433941745 -0.89013833324 0.333593338526 1303 1306 
6.40627707956e-15 -0.9529047157 0.29511785521 0.0698430693229 1303 1304 
8.66539345258e-15 0.325324548392 0.884513279858 -0.334365362991 1304 1307 
8.80149263776e-15 -0.629772875457 0.00918504337016 0.776725022332 1304 1618 
7.76199492963e-15 0.971976311914 -0.213262185457 -0.0989004010689 1305 1306 
3.39458454834e-15 0.428083771624 0.718031176537 0.548794600914 1305 1310 
5.7344374026e-15 0.877275955575 0.3940191837 -0.274109067063 1305 1307 
5.0833486347e-15 -0.614797019373 0.16926106706 0.770308585015 1307 1617 
6.0561296458e-15 -0.50468818707 -0.0534898395982 0.86164300664 1308 1621 
6.25730850363e-15 0.433222840464 0.519609742813 0.736426293443 1308 1837 
6.35727667933e-15 -0.932262411273 0.315995322546 0.176163993645 1309 1310 
4.61204750506e-15 -0.693253290732 0.462039030548 -0.553100180021 1309 1841 
4.15420671161e-15 -0.709594236033 0.0517932980317 0.70270440049 1310 1619 
8.10477374153e-15 -0.0166535292291 0.748297260423 -0.66315448427 1311 1312 
4.8322521305e-15 -0.804562072137 0.214637270515 -0.553724402736 1311 1313 
5.89296715761e-15 0.422514169281 0.0742233443835 -0.903312056769 1311 1704 
7.72117768594e-15 -0.492212667463 0.851736729677 0.179641958654 1312 1314 
6.08714904887e-15 -0.919599232376 -0.384370996268 -0.0812169258378 1312 1347 
6.32675819021e-15 -0.161440359501 -0.777506595238 0.607799724157 1313 1339 
5.19110831746e-15 0.388731053273 -0.921049286385 -0.0235877144273 1313 1412 
6.79984021967e-15 -0.124783471256 0.172799797906 -0.977020631893 1313 1627 
7.43841085181e-15 -0.53987906721 0.300909823023 0.786119501855 1314 1826 
6.5682127809e-15 -0.590858398267 0.260481642346 -0.763567722732 1314 1316 
4.89791010128e-15 -0.836329055852 -0.536396306121 -0.113281565659 1314 1345 
5.81215267298e-15 0.591326307941 -0.795442627137 -0.132680912228 1315 1840 
6.29826060403e-15 0.789199007552 0.614079350285 -0.00845446820849 1315 1322 
4.97488412694e-15 0.324277371399 0.767012450758 -0.553657011859 1315 1316 
7.6639778144e-15 0.796311642987 -0.413401091628 -0.441573668469 1316 1622 
7.2215782961e-15 -0.114790996374 -0.601171352181 0.790832493306 1317 1320 
7.17510799836e-15 0.444955914054 0.160767381845 0.881004020129 1317 1356 
7.91872314796e-15 -0.985822162019 -0.15076094893 -0.0736600376679 1317 1321 
6.01344763489e-15 -0.678299777001 0.478097561924 0.557971445329 1318 1329 
7.81385874035e-15 -0.264533303383 0.875785199784 -0.403760343818 1318 1319 
7.40959471329e-15 0.857726606375 -0.174963657752 0.483417818437 1319 1320 
7.91276102454e-15 0.162258287154 0.603568582912 -0.780626167875 1319 1321 
7.64150029247e-15 -0.568807744015 0.00761226863491 0.822435288466 1321 1334 
8.56020152795e-15 -0.46203797355 0.877366667603 0.129416542901 1322 1839 
5.27989539046e-15 -0.632110152918 0.211779273821 -0.745376612028 1322 1341 
7.97354797607e-15 0.70084781822 -0.316625836438 -0.639187308538 1322 1324 
6.78610194019e-15 -0.712245437866 0.248873500733 -0.656329503277 1323 1324 
6.01779856187e-15 -0.910331791714 -0.339519247775 -0.236691168794 1323 1332 
5.71274480468e-15 -0.00410627785802 0.0573778335287 0.998344090332 1323 1344 
8.25388809896e-15 0.218855546204 0.781627047608 -0.584090239897 1324 1325 
6.84874753353e-15 0.545361878367 -0.797986698816 -0.256510526367 1325 1844 
6.36837741736e-15 0.846058761768 0.532669489075 0.0211609792905 1325 1326 
5.27515503618e-15 0.785175463695 -0.142380833428 0.602683324378 1326 1338 
5.68192247819e-15 0.15285941545 0.965757355186 0.209634753828 1326 1330 
7.58030013847e-15 0.76849195727 0.0881021342758 -0.633765039702 1327 1849 
7.76715026211e-15 -0.618534757044 0.752242344564 -0.227037902946 1327 1328 
6.41874697015e-15 -0.955587502409 -0.156027908073 -0.250015633796 1328 1329 
5.68982018347e-15 0.23149312419 0.635696337726 -0.736410958402 1328 1330 
6.19325204595e-15 -0.139417186293 -0.625833821794 0.767394862939 1329 1336 
6.5399023173e-15 -0.863546675553 0.456115183032 0.215049015224 1330 1851 
6.63815977636e-15 -0.783182715993 0.167604909793 -0.598776609081 1330 1337 
8.42472163089e-15 -0.658041833825 -0.752946085595 0.00728952156055 1331 1334 
6.69826313544e-15 0.860832440001 -0.422358881944 -0.283867020071 1331 1338 
8.00241421354e-15 -0.213387807527 -0.849471995182 0.48255877673 1331 1335 
7.21296496699e-15 0.332814932276 0.786598665237 -0.520093030814 1332 1338 
6.91738168893e-15 -0.856004029202 0.438103009626 0.274450095548 1332 1333 
7.64798199053e-15 0.371823011714 0.0784552629109 -0.92498238885 1332 1340 
8.78738300423e-15 -0.819522111127 -0.208204051129 0.533886301068 1333 1335 
5.53831744818e-15 -0.216354737429 -0.185818357954 0.958468656472 1333 1342 
7.16677384821e-15 0.638854103949 -0.71315224022 -0.2885815589 1334 1336 
7.23115251033e-15 0.798738182599 0.178468024337 0.574601148578 1334 1357 
5.51741254228e-15 -0.746635615977 -0.00535975874985 -0.665211642969 1335 1353 
7.96211993362e-15 0.320186093635 0.623746720472 0.713036390476 1336 1875 
8.89334957726e-15 0.89857355414 0.419559799875 -0.128589043579 1336 1337 
7.35468817879e-15 0.274112802071 -0.395369370356 -0.876667116256 1337 1878 
7.90307354123e-15 0.0982431133785 0.980846063665 0.168194203426 1337 1338 
6.00075588249e-15 -0.52658701305 -0.260245867173 0.809307238511 1339 1346 
6.11220489956e-15 -0.527256653476 0.505793066757 -0.682769210632 1339 1347 
5.30310186433e-15 -0.204441613406 -0.0501430006519 -0.977593630397 1339 1349 
6.99808955047e-15 0.124674240799 -0.753662072912 -0.645329228794 1340 1868 
6.2113372475e-15 0.724326330021 -0.575037114921 0.380373085408 1340 1342 
6.87049729067e-15 0.941743957499 0.335124164499 -0.0284624820059 1340 1344 
7.47195531638e-15 0.0549905071367 -0.769626394645 -0.636122045516 1341 1873 
7.34758087766e-15 0.781106077763 -0.342269366286 -0.522230769089 1341 1344 
5.66022363434e-15 0.351731329752 0.76921600157 -0.533471474963 1341 1345 
7.18555133221e-15 0.603363398584 -0.0371301827536 0.796601505634 1342 1350 
4.86263564051e-15 -0.212786820419 -0.891300519083 0.400381260473 1342 1343 
5.59252348776e-15 -0.688570942639 -0.272124293064 -0.672174401534 1343 1352 
5.17775486438e-15 -0.914698500846 -0.399160606447 0.0632254917787 1343 1346 
4.99757757093e-15 -0.150966610301 -0.898342553138 0.412540591695 1344 1348 
5.49000757139e-15 0.173773712576 -0.530958590965 -0.829388733646 1345 1864 
5.64477474876e-15 -0.541988950662 0.822296831502 0.173424041765 1345 1347 
5.68472633011e-15 -0.85089987609 0.415615804656 -0.321298776515 1346 1348 
7.200800321e-15 -0.754699782321 -0.109648091809 0.646842743274 1347 1348 
6.00001564671e-15 0.316640537036 0.942862354083 -0.103679079654 1349 1628 
4.95500042337e-15 0.902308736627 0.397837735967 -0.166024334501 1349 1351 
6.8428369499e-15 0.217295444139 -0.57751137375 -0.786932845385 1349 1833 
7.20109306878e-15 0.0427637138499 0.823411218577 -0.56583145008 1350 1352 
5.85404296463e-15 0.880430994194 0.200640449907 -0.429633185781 1350 1353 
6.14385312386e-15 -0.0831134308073 0.730502842438 0.67783313198 1350 1886 
5.98099805103e-15 -0.760165815648 0.644211648261 0.0844942895438 1351 1362 
6.72429853906e-15 0.100201529392 0.0825184762138 -0.991539386303 1351 1352 
8.28568196812e-15 -0.0904445874743 0.635968881509 0.76639634547 1351 1900 
5.82960451567e-15 -0.723323284224 0.66088881997 -0.200073471852 1352 1367 
5.71020834393e-15 -0.826307461902 0.555192824745 -0.0947465342732 1353 1355 
6.34525484608e-15 0.717889182767 0.689396505076 0.0967862596424 1353 1360 
8.57330982161e-15 -0.591286414551 -0.261831741207 -0.762774222994 1354 1401 
9.29785460656e-15 0.292741995716 -0.955885427062 0.0241903756579 1354 1359 
8.56046055659e-15 -0.619292485119 -0.780459698136 -0.0857873968621 1354 1355 
6.85654215003e-15 -0.250778755745 -0.763328733912 0.595348015576 1355 1364 
8.07841450814e-15 0.920596960091 0.0917471169439 -0.379583592379 1356 1357 
8.49162423044e-15 0.742085271356 -0.530403651383 0.409855360628 1356 1358 
6.25681916535e-15 -0.488743389602 0.76752206578 0.414776780523 1357 1876 
6.4374375661e-15 -0.216982730831 0.660649282534 -0.71865222466 1357 1360 
7.74298322574e-15 -0.0123730578521 -0.643258718919 0.765548906324 1358 1359 
8.76331925542e-15 -0.635058948789 -0.112332634252 -0.764252256029 1359 1400 
8.93328721088e-15 -0.938389308344 0.327151186927 -0.111344541305 1359 1360 
5.76209799209e-15 -0.421877346036 0.528287357084 0.736839177329 1360 1891 
7.5251800981e-15 -0.672397783726 0.0967929073065 0.733834009525 1361 1365 
7.6074953247e-15 -0.613150657964 -0.735372604415 -0.288571314086 1361 1363 
7.2157232829e-15 -0.586983131738 0.764834490518 0.265478822449 1361 1366 
1.05974678665e-14 -0.582719763916 -0.145351750578 -0.799568974727 1362 1814 
9.84840749567e-15 0.113320967861 0.0710614683295 -0.991013938329 1362 1367 
6.72843001855e-15 0.407945802094 0.905594826631 -0.116095790335 1362 1408 
7.38702498298e-15 0.24326426053 -0.514061835712 -0.822534454363 1363 1364 
6.09910805532e-15 0.847182103126 -0.505815055549 -0.162584174271 1363 1386 
8.76163329064e-15 0.843290284528 0.270865806919 -0.464212462847 1364 1367 
7.27801253972e-15 0.532030678756 0.12871904945 0.836883960398 1364 1817 
6.93542825336e-15 0.328205810254 0.610456690429 -0.720849204221 1365 1411 
7.43316067477e-15 0.276582273309 0.743439468739 0.608933495886 1365 1367 
5.74615294611e-15 -0.20703513656 0.938808747826 -0.275271842432 1366 1372 
7.12680134436e-15 0.978428864214 -0.201271552396 -0.0465480382862 1366 1391 
6.85369619703e-15 -0.627264699965 -0.537878157409 0.563228269852 1368 1369 
5.26370132028e-15 0.667631732346 0.744429573294 0.00961667145243 1368 1452 
6.89411683764e-15 0.00390760906835 -0.728115248286 0.685443590534 1368 1461 
5.37617696414e-15 -0.151000827644 0.976848990255 -0.151541414433 1368 1373 
7.807225289e-15 -0.688637440235 0.557828605277 -0.463255569898 1369 1370 
9.07262882565e-15 -0.22977885274 0.968480183705 -0.0961655479121 1369 1371 
7.9710641925e-15 -0.758262630334 -0.300800406645 -0.578408937345 1370 1396 
7.50526473482e-15 -0.419789302254 -0.641483691336 0.642086922046 1370 1464 
7.53020327553e-15 -0.831069493204 0.0212391189119 0.55576289665 1371 1373 
7.54445808624e-15 -0.517093804267 -0.737621355767 -0.43419895567 1371 1388 
7.68114886734e-15 0.401799268274 0.517280396471 -0.755631086868 1372 1456 
6.35313502428e-15 0.593535259858 0.717620030107 0.36433142562 1372 1374 
8.84510798976e-15 0.909739622303 0.354761754219 -0.215680127401 1372 1390 
5.86730882861e-15 -0.253824035951 0.584760972248 0.770472558959 1373 1374 
5.78520482154e-15 -0.145143865846 -0.208664050589 0.967156953239 1374 1457 
8.34504150527e-15 0.145100424093 0.989416932808 0.0 1375 1378 
5.56361777136e-15 -0.121142127503 0.79682680306 0.591938874267 1375 1376 
7.11838012162e-15 0.364677028465 -0.0607148322464 -0.92915250312 1376 1387 
5.72301965622e-15 0.337505877886 0.753101745232 -0.564736703005 1377 1378 
6.38193473797e-15 -0.680619213793 0.605328173463 -0.412716958977 1377 1379 
7.23075021236e-15 -0.316022184023 0.30662697146 0.89783622091 1377 1395 
5.01176514305e-15 -0.129860662067 0.0941825763434 -0.987049061983 1379 1380 
5.67035908823e-15 0.651608839293 -0.599697699799 -0.464508976673 1380 1392 
4.1945006182e-15 0.049018344951 0.795565595204 -0.603881267788 1380 1406 
1.04034589788e-14 -0.332041539061 -0.742401159309 0.581883953203 1381 1388 
8.44926252353e-15 -0.974561226667 -0.174990627825 0.14003105245 1381 1383 
8.70450334351e-15 0.281308394541 -0.947465267774 -0.152233877712 1381 1389 
1.05635779294e-14 0.885488070203 -0.422942481786 -0.192433195237 1382 1385 
8.49532005119e-15 0.588575664598 0.808421076636 -0.00583522875257 1382 1389 
1.16572438426e-14 0.145935304195 -0.639084613021 -0.755164713417 1382 1384 
8.913367906e-15 0.587200899233 -0.638431882961 0.497594046145 1383 1387 
8.13821446954e-15 0.0168417332589 -0.993332006623 -0.114052096166 1383 1385 
1.01396497265e-14 0.674434134728 0.317748655496 0.66646409494 1384 1405 
7.2109128884e-15 0.733147519366 0.414882966616 -0.5388569744 1384 1386 
8.8647220706e-15 -0.645252333953 -0.34043726971 -0.683923892637 1385 1402 
6.49320862034e-15 0.44918149297 0.188002411632 0.873436362647 1386 1808 
8.3776623826e-15 0.362420531001 0.871059748834 0.331521149657 1386 1391 
8.98910730301e-15 -0.341594987837 -0.739694623811 0.579797143654 1387 1393 
8.28244414164e-15 -0.689248468396 -0.167922333108 -0.70479687773 1387 1397 
7.95564815196e-15 -0.676363197844 0.58117524622 -0.452513157581 1388 1394 
7.9528205502e-15 -0.620420842109 0.309957851235 0.720419398083 1388 1390 
7.572122742e-15 0.620354080734 -0.0145479338098 -0.784186949737 1389 1391 
7.67296502187e-15 0.306541685646 -0.393428474683 0.866744616522 1390 1913 
9.10575081234e-15 0.083525890715 0.946842088943 -0.310666194149 1390 1391 
4.32743636326e-15 -0.670883693558 -0.554711205179 -0.492148908935 1392 1926 
7.59452696522e-15 0.631021345052 -0.557538430411 0.539409826295 1392 1395 
5.90659168609e-15 -0.30571843632 -0.547560582132 0.778918254112 1392 1590 
6.54013242577e-15 -0.131607483318 -0.990717517793 -0.034033369977 1393 1395 
6.39298911058e-15 0.753034953693 0.322169609673 0.573711688149 1393 1398 
7.57817404409e-15 0.926878671392 0.29418661744 -0.23313121335 1393 1394 
6.09691923312e-15 0.273909292139 -0.0103553436065 -0.961699779837 1394 1914 
6.93402102439e-15 -0.00387402442075 0.997423981154 0.071626767024 1394 1396 
8.23018256828e-15 -0.96451280371 -0.00340698153016 0.264014098026 1395 1396 
7.9799760296e-15 0.233972356447 0.569738501493 -0.787816588005 1396 1595 
7.08966045656e-15 0.138359286776 0.657185676783 -0.740920841922 1397 1398 
5.26280437942e-15 4.97718480713e-05 0.991443764403 0.130534514784 1397 1404 
6.72033517799e-15 -0.694437074274 0.425470829709 -0.58028589759 1398 1927 
5.09624946305e-15 -0.163576373289 0.0509610228233 0.985213552614 1398 1936 
8.79402544304e-15 -0.493388331442 0.807084546022 -0.324318500812 1399 1403 
6.89706692258e-15 -0.772807421594 0.50496877838 0.384415428918 1399 1401 
1.08286649148e-14 0.0066957375836 0.948558368853 0.316531496026 1400 1401 
1.07233089905e-14 0.0277591875059 -0.44491927688 -0.895140360262 1400 1910 
7.34671945641e-15 0.0453711048009 0.618514516385 -0.784462399271 1401 1816 
6.84610963329e-15 -0.626001199668 0.555911986531 -0.546886058741 1402 1404 
7.54061308275e-15 -0.785530334423 0.513102786503 0.345930085687 1402 1405 
8.39738213193e-15 0.187506842104 0.929572261708 0.31739028723 1403 1405 
6.39180910923e-15 0.179651042385 0.518033340861 -0.836281627639 1403 1810 
4.44053315281e-15 -0.165810339752 -0.0546238551549 0.984643674473 1404 1939 
6.77121347961e-15 -0.0973859463131 -0.105594639787 0.989629096939 1405 1809 
5.73835975295e-15 0.218946932484 0.85026267492 0.478660238994 1406 1407 
7.90849280197e-15 0.670187928277 -0.386433667524 -0.633653818261 1406 1593 
9.14765185666e-15 0.913022618883 0.27849943032 -0.298039871023 1407 1476 
3.99437285949e-15 0.975915221194 -0.162021211055 -0.146077404858 1408 1626 
6.72237284784e-15 -0.10428251486 -0.407850156018 -0.907074091423 1408 1411 
7.6850174467e-15 -0.241295540473 0.520322010611 -0.819171207637 1408 1612 
5.33774983135e-15 0.99445007168 -0.103959646711 -0.0161693163331 1409 1410 
5.26644466812e-15 0.82003208336 0.171951710265 0.545875435971 1409 1411 
5.42134115105e-15 -0.476631441437 -0.853031242657 -0.212509218822 1409 1437 
5.78058663087e-15 0.321117132929 0.91936872602 0.227255214586 1410 1441 
5.13271273618e-15 0.659361945788 -0.366478138849 -0.656456851737 1410 1412 
6.46524187677e-15 0.207475578318 -0.938855087102 0.274781749437 1411 1458 
6.10289415175e-15 0.0865373705603 0.915140337266 0.39373778915 1412 1446 
6.31125673566e-15 -0.132816976936 0.425393091145 0.895209678591 1412 1629 
9.13998373186e-15 0.958501772886 0.284902694911 -0.0102374707683 1413 1420 
5.30385685749e-15 0.0657339987941 0.357129196998 -0.931739114803 1413 1496 
8.68427435961e-15 0.793078135713 -0.242910700687 -0.558588813123 1413 1417 
9.28415814297e-15 -0.399020471749 0.912261120018 -0.092532761922 1414 1416 
7.28783229864e-15 -0.21221298488 -0.556960026066 0.802970222619 1414 1518 
1.06900305003e-14 -0.961349426 0.23948832203 -0.135840438535 1414 1424 
9.11764095778e-15 0.436768239371 -0.894366696519 0.0966525593767 1415 1422 
1.0153202032e-14 -0.179970687887 -0.676498853642 -0.714114733444 1415 1417 
1.07333219251e-14 -0.922149902286 -0.372727157613 -0.103508568204 1415 1416 
9.62085815961e-15 -0.614961850145 0.401833569886 0.678492229122 1416 1418 
6.86600963741e-15 0.597849485862 -0.592551011801 0.53986969786 1417 1468 
9.48453602208e-15 -0.102241350152 0.634935842203 0.765769666809 1418 1420 
6.2410611372e-15 0.425617820985 0.220790671203 -0.877553958438 1418 1419 
8.17090338545e-15 0.0743748373604 0.708839428732 -0.701437843178 1419 1516 
6.89807305339e-15 0.350514470683 0.928820708862 -0.1201319967 1419 1421 
9.58420164909e-15 -0.453379405601 -0.418377638909 0.78702431083 1420 1421 
7.31153483362e-15 0.176978323192 -0.289199404091 0.940766909385 1421 1497 
8.9345726622e-15 0.766780306464 -0.297613366094 -0.568747963461 1422 1423 
7.81171139549e-15 0.529916855133 0.0455748035233 0.846824104481 1422 1453 
9.15309505008e-15 0.76565531913 0.639290137256 0.0712744883898 1422 1424 
7.87644846889e-15 0.898296038881 -0.128491197974 0.42018357723 1423 1427 
7.94201842679e-15 -0.737481306325 -0.667335290423 -0.103850531907 1423 1426 
8.11389072906e-15 -0.569436972975 0.52677718694 0.631068402892 1424 1426 
7.34802603532e-15 0.183941999593 0.56306391738 -0.805682546497 1424 1519 
7.91920362369e-15 -0.891041606481 -0.371236532725 -0.261205459917 1425 1430 
9.3213344992e-15 -0.789067451815 0.406395547594 -0.460668227016 1425 1428 
9.33720856719e-15 -0.304962363581 -0.0862789182691 0.948448156233 1425 1563 
6.49297308402e-15 -0.20158528541 0.907534310827 -0.368435676039 1426 1428 
8.46906660355e-15 0.119214453235 0.169878649401 0.978227559731 1427 1455 
7.50858666472e-15 0.379984771136 -0.825062046085 0.418191575494 1427 1432 
7.21644437607e-15 -0.469204222224 -0.00827531076287 0.883050914205 1428 1564 
8.4519516687e-15 0.741981386853 -0.615752115896 -0.265165897758 1429 1432 
7.06402389071e-15 -0.314833400624 -0.948115894966 0.044228718786 1429 1431 
5.88438984379e-15 -0.810425922032 -0.051258234712 -0.583594395341 1429 1433 
8.14399491973e-15 -0.940033536533 0.160499132193 0.300960094959 1430 1431 
6.05218840388e-15 0.44703333858 0.890123273723 -0.0885536660725 1430 1432 
6.14653922888e-15 0.537671410177 0.185501450555 -0.822495389969 1430 1562 
5.91780272256e-15 -0.645513875029 0.458707860343 -0.610654514439 1431 1489 
6.58125651033e-15 -0.108263862134 0.668026082101 0.736220136772 1432 1454 
5.86983573489e-15 -0.208882549551 0.88644058731 -0.413026834071 1433 1490 
6.72831434206e-15 0.0936744671039 -0.664516619497 -0.741378956152 1433 1449 
6.0108708386e-15 0.671068435471 -0.0538142035817 -0.739439778756 1434 1435 
5.95612866453e-15 0.670266084521 0.355302200362 0.651539501764 1434 1446 
7.52647617195e-15 0.698643619727 0.685926586578 -0.203474348358 1434 1438 
5.52315381835e-15 0.47776199519 0.353280018626 0.804323755954 1435 1441 
8.25684117426e-15 -0.256343829209 0.620945520693 0.740752658826 1435 1439 
8.12710017677e-15 0.483179773142 -0.873655389984 0.057127632359 1436 1444 
5.75851236744e-15 0.114530576147 -0.597380163549 -0.793737795072 1436 1437 
7.3680444923e-15 0.939267528503 -0.212266973957 0.269665054591 1436 1439 
7.0553780771e-15 0.88882871644 -0.447007671115 -0.100834789612 1437 1441 
5.9427559864e-15 0.509446334438 -0.730025000539 0.455552336089 1437 1459 
6.58605502884e-15 0.136710417674 0.850893949909 0.507237368208 1438 1440 
6.12193415572e-15 0.055268692912 0.378826552531 -0.923815898695 1438 1631 
9.02487760055e-15 0.425579389008 0.87625175423 0.225975766091 1439 1442 
7.60905596138e-15 0.137924031235 0.887785303358 -0.439106156584 1440 1504 
6.55271426818e-15 -0.720318854078 -0.0792826446532 0.689097243295 1440 1442 
6.70182985859e-15 0.818957683742 0.0312545325664 -0.573002152208 1441 1446 
9.25673525262e-15 -0.34964765995 0.936839700314 -0.00882552022518 1442 1443 
5.87416317211e-15 -0.246892227134 -0.820570236081 0.515469413097 1443 1499 
6.11561079401e-15 -0.884986992896 0.403492470598 -0.232361461037 1443 1445 
8.85234732221e-15 -0.4466505763 -0.864304803561 -0.231258446835 1444 1445 
6.98542788099e-15 -0.318737847442 0.141419461553 -0.937233546402 1444 1460 
7.99232438966e-15 0.132813262518 0.840414710117 -0.525417693191 1445 1474 
6.77552016805e-15 0.298789226721 0.542872201769 -0.784866084464 1446 1711 
5.72360712215e-15 -0.146165975817 -0.415776062667 -0.897644569541 1447 1452 
6.2501719243e-15 0.564999901531 -0.792229023085 0.230539120873 1447 1450 
7.90696799666e-15 0.957158691341 -0.0291465097238 0.288093249769 1447 1448 
7.87847953094e-15 0.656563233497 -0.424270907111 -0.623633640689 1448 1466 
8.12930420935e-15 0.625300683797 0.770041499117 0.126629950962 1448 1455 
7.22748285387e-15 -0.56488573778 -0.818485922596 -0.104808863009 1449 1450 
6.81268074452e-15 -0.143867079136 0.436613524022 -0.888071446553 1449 1451 
6.1694801013e-15 -0.922783383854 0.247993713016 -0.294906671318 1449 1454 
7.24207454239e-15 -0.412061037899 0.0277234409871 -0.910734380522 1450 1478 
4.67119413798e-15 0.157884295507 -0.885742079592 -0.436501452085 1451 1491 
5.63922194442e-15 -0.613395999518 -0.548367202821 -0.568364987174 1451 1484 
6.15805328074e-15 0.52231829611 0.313313252377 -0.793106804556 1451 1512 
7.70390854634e-15 -0.516367812503 0.280862283389 -0.808999789852 1452 1462 
6.7823529606e-15 0.981321357539 -0.0921540436896 0.168866886834 1452 1472 
9.61886685921e-15 -0.745902235 0.298094517995 0.595625313569 1453 1455 
9.36049904382e-15 -0.309626384473 -0.628127830706 0.713853577655 1453 1968 
1.07212202604e-14 -0.0127708668812 0.849058076384 0.528145139036 1453 1467 
8.4296472626e-15 -0.36788134254 0.9120808077 -0.181030157808 1454 1455 
5.89440184896e-15 -0.560616005589 -0.298940630356 0.772233250902 1454 1965 
6.87037485242e-15 0.695552870755 -0.421183305621 -0.582074588906 1456 1458 
7.82224874555e-15 -0.477128480137 -0.564931369929 -0.673202020728 1456 1457 
9.24220301021e-15 -0.586943027175 0.264867718248 -0.765077103749 1456 1915 
5.10478842567e-15 0.153391581634 -0.978166210374 0.140220852824 1457 1463 
5.40604134333e-15 -0.99054666403 -0.117066515405 -0.0715034079559 1457 1460 
9.15707799698e-15 0.191362289562 -0.0336304018817 0.9809431534 1458 1613 
6.74122848201e-15 0.769837215794 0.425483549283 0.475725141724 1458 1459 
7.15138870727e-15 -0.126590459167 0.613125718248 0.77977670475 1459 1460 
6.56855291342e-15 -0.46698731554 -0.42961394432 0.772887253078 1459 1963 
6.43028601178e-15 0.345726206857 0.933930807814 -0.0908109911169 1460 1473 
8.27819106692e-15 0.914156832523 -0.333002106138 0.231142559603 1461 1464 
8.14998451456e-15 -0.755266048387 -0.61675517931 -0.221779721681 1461 1462 
5.55844282834e-15 0.249209869623 -0.49716956949 -0.831093773323 1461 1463 
7.23995985628e-15 -0.861241321464 -0.125820147878 0.492374528779 1462 1471 
7.52578829128e-15 -0.539212138581 0.834377668254 -0.114298627834 1462 1477 
6.7329347853e-15 0.595775613322 0.0778362303084 0.799370339594 1463 1916 
5.37313993142e-15 0.858623756704 0.512532563613 0.00869572649305 1463 1465 
8.33848277839e-15 -0.134360913838 -0.988470164862 -0.0698131650219 1464 1482 
9.19868012738e-15 0.6019669309 0.0729649743774 0.795180436515 1464 1596 
7.52283013396e-15 0.440088493093 0.520481735254 -0.731724594034 1465 1989 
5.75855252082e-15 0.31387577096 -0.459080995648 -0.831099656984 1465 1471 
4.97387144756e-15 0.62532069046 -0.76504360101 0.153890619068 1465 1473 
8.70689467996e-15 -0.720395133912 -0.693047239855 -0.0267651707532 1466 1467 
8.73787653561e-15 0.459882739007 -0.887979598176 -0.00031557509296 1466 1469 
7.43427819308e-15 -0.688443857551 -0.217619363425 -0.691872002369 1466 1472 
9.98032830402e-15 -0.384443524421 0.923144768983 0.00262907401451 1467 1468 
8.57714170177e-15 -0.299919406376 -0.716396995071 0.629939437671 1467 1970 
5.94165029819e-15 0.664366010358 0.746951757136 0.026093615951 1468 1469 
5.18069507561e-15 -0.710225694868 0.136410417536 0.690631349083 1468 1495 
6.63980525687e-15 0.160088685658 0.842044566824 0.515104416799 1469 1470 
5.18839159901e-15 0.622126976146 -0.757407443176 0.198222073881 1470 1472 
4.54837210047e-15 -0.389893343617 0.546214514333 0.741372298468 1470 1474 
7.03203205791e-15 -0.38930834502 -0.74536593087 0.541173393282 1471 1994 
5.565092435e-15 -0.303724284733 0.303114871128 -0.903256848169 1471 1472 
7.74514960758e-15 0.470545649353 0.492874704377 -0.731888869747 1473 1978 
6.30009527096e-15 0.268081131416 -0.256690505044 0.928570132838 1473 1474 
5.50157924773e-15 0.822273596021 0.475373592298 -0.312867513545 1474 1501 
7.98880555392e-15 -0.211829598277 -0.884893599198 0.414839172923 1475 1476 
6.50611464625e-15 -0.737115175547 -0.469365883094 -0.486165492159 1475 1479 
6.92022350066e-15 -0.414874782083 -0.0999079680784 0.904376753962 1475 1492 
6.92080557379e-15 0.277224293537 -0.709404067684 -0.647991172645 1476 1591 
6.95394702648e-15 0.681790086931 0.0557986069167 0.729416748388 1476 1481 
8.08612848876e-15 -0.128606022725 0.722428588269 0.67938017764 1477 1478 
8.62828982496e-15 0.767581037669 0.600355893438 0.224481963252 1477 1482 
8.00390271215e-15 0.450385294765 0.701875590732 -0.551836698122 1477 1511 
8.54135026284e-15 0.387322066137 0.861298213785 -0.328857117931 1478 1484 
7.64224402612e-15 -0.959450520423 -0.171968351875 0.223341856383 1478 1480 
6.59328783985e-15 -0.218683209959 0.649994604368 -0.727794385781 1479 1483 
6.02036385369e-15 -0.555236271351 -0.189563475669 0.809801439656 1479 1509 
6.78604711847e-15 0.811877865548 -0.583024041984 0.0306153213569 1480 1481 
6.01940186742e-15 0.214773726818 -0.693504141166 -0.687694883254 1480 1482 
6.90910910724e-15 0.30014039977 0.897154939614 -0.324081401428 1481 1483 
7.01041000762e-15 0.600497847368 0.158647400258 0.783730398605 1482 1597 
4.20566871601e-15 -0.823564752037 0.566730480346 -0.0236148649921 1483 1484 
7.03533292762e-15 0.470882870453 0.267336987276 -0.840714135452 1484 1513 
6.93213630681e-15 0.0554148147264 -0.841799934455 0.536937676701 1485 1603 
6.38366658263e-15 -0.227576886574 -0.852587637364 -0.470428614469 1485 1488 
8.00447512266e-15 -0.976367468808 -0.195406177917 -0.09232004921 1485 1486 
8.0138727182e-15 -0.184059126694 -0.851722857046 0.490602091992 1486 1606 
6.5212372555e-15 -0.42711647506 0.787118133705 0.444990517117 1486 1489 
6.2232711482e-15 -0.2780691809 -0.0950679857283 -0.955844971072 1487 1488 
4.62095544573e-15 -0.175269398658 0.520090742104 -0.835934362179 1487 1508 
3.61018668126e-15 0.884465205062 -0.452467356392 0.113993826302 1487 1491 
6.3700423191e-15 -0.80309422115 0.514894035086 0.299872980758 1488 1490 
5.59373788143e-15 0.703214265744 0.626269685425 0.336564967833 1489 1490 
5.57177427306e-15 0.520283169684 0.19468609764 -0.8315063119 1489 1554 
6.41498973784e-15 0.00685244367433 0.246270794656 0.969176836142 1490 1491 
4.56708640027e-15 -0.528042988568 -0.202351539856 0.824757210664 1491 1557 
6.95213386286e-15 0.800295675867 0.370221507975 -0.471659693233 1492 1507 
5.29982328349e-15 -0.25574591508 0.755267669428 0.603460665195 1492 1592 
5.19068158632e-15 -0.581432173981 0.81351679585 -0.0112716426979 1493 1498 
7.6166944658e-15 0.552156261508 0.591687167103 0.587392338359 1493 1494 
7.7810667495e-15 0.891696450176 0.132798410608 -0.432714713042 1493 1634 
5.0438760285e-15 0.871526397662 -0.190286993255 0.451921009002 1494 1505 
5.62065407986e-15 -0.784741953551 0.0251840918821 0.619310768398 1494 1635 
5.08345125796e-15 0.15075760302 -0.954346921714 0.257864495706 1495 1971 
4.16082707279e-15 0.147865426847 -0.721489208282 -0.676453352329 1495 1500 
4.63753564058e-15 -0.825996717313 0.551173124191 -0.118057656072 1495 1496 
5.57021763937e-15 -0.938114195569 -0.321708676697 0.128239164882 1496 1497 
4.54518517392e-15 -0.230192448503 -0.539892241754 -0.809646715516 1496 1502 
6.51578825525e-15 -0.288762857766 0.364507190479 0.885296854204 1497 1498 
6.85481033518e-15 -0.299059977981 -0.916368247417 0.266143503952 1497 1517 
5.57307261189e-15 0.576405084109 0.564596036624 0.590752481536 1498 1503 
5.97287717934e-15 0.347543685109 0.836144715559 -0.424352921026 1498 1515 
5.04663503514e-15 0.727247577129 -0.46673846708 -0.503255566197 1499 1504 
5.1314194111e-15 -0.324415371865 -0.928386596468 -0.181253948914 1499 1502 
4.78724559455e-15 0.81144347696 -0.503772182018 0.296265206066 1499 1501 
3.81846609402e-15 -0.859906853862 0.396399864072 -0.321601228923 1500 1502 
3.85812073029e-15 -0.0822873985416 0.660667721395 -0.746154773454 1500 1985 
4.81462315322e-15 -0.488264169669 -0.838547087315 -0.24173721884 1500 1501 
4.73588013509e-15 -0.361407760718 0.208978774683 -0.908687131099 1501 1981 
4.26329966736e-15 -0.915246288627 -0.186801635091 0.356972520346 1502 1503 
5.21487536938e-15 -0.0570291860101 0.931605235063 0.358969856598 1503 1505 
3.88597192757e-15 -0.100932719047 -0.645414295655 0.757134712709 1503 2016 
6.56315628885e-15 0.724958556149 0.682636473228 -0.0918832807685 1504 1505 
5.27863964889e-15 -0.00727299748679 -0.0152502373518 -0.999857256696 1504 1630 
4.83512393131e-15 -0.13640711353 -0.120333766007 0.983317285588 1505 1632 
7.94908739443e-15 -0.0110710548813 -0.936257777114 0.35113929791 1506 1610 
4.44349285726e-15 -0.843535975866 -0.430678286086 -0.320878904438 1506 1508 
4.00522419297e-15 0.0313079885566 -0.862688972585 -0.504764842707 1506 1509 
9.38269495196e-15 0.614953359759 -0.364982053278 -0.699013924115 1507 1997 
6.05582224856e-15 -0.0180279593041 -0.876199650074 0.481611010977 1507 1598 
6.2426613912e-15 -0.0505123076665 0.110887868606 0.992548430743 1507 1509 
5.76419474017e-15 0.00644077240161 0.935418780602 -0.353482985939 1508 1611 
3.11961304619e-15 -0.929989742971 0.344563240403 0.12804394297 1508 1555 
3.61406423607e-15 0.872366524972 -0.448743056311 -0.193923478519 1509 1510 
5.29297124345e-15 0.430789665214 -0.69031312005 0.581281395394 1510 1513 
5.2435689383e-15 -0.333318684576 0.0837973696103 -0.93908287992 1510 2002 
3.2737850662e-15 -0.800422384704 -0.486477867604 -0.35023319431 1510 1558 
7.48928983433e-15 0.0789544521617 -0.787310993029 -0.611479840011 1511 1513 
7.22906765679e-15 0.909355049626 -0.175745702049 -0.377076705633 1511 1988 
6.77907318661e-15 -0.350731767325 0.146306326971 -0.924976586773 1511 1594 
6.86392943611e-15 0.966759811492 0.0069791761914 -0.255590997463 1512 1966 
6.71208121004e-15 0.745173090288 0.614324723356 0.259465218835 1512 1513 
6.36312492246e-15 0.248675782109 0.943701818599 -0.218144981529 1512 1556 
8.10857815512e-15 0.914375982615 0.392028846698 -0.101143194397 1514 1516 
7.28447981697e-15 -0.295129632756 0.953862449811 -0.0551808545671 1514 1523 
6.56475640811e-15 -0.637758786938 0.164267982904 0.752515620752 1514 1678 
6.18184152597e-15 0.269079371823 -0.421376176545 -0.866047579236 1515 1517 
5.58867155918e-15 0.884288521373 0.160471413826 -0.438500554518 1515 1672 
5.76568896366e-15 -0.208605829583 0.258856647812 -0.943120800188 1515 2015 
8.01908270346e-15 0.426117452028 -0.903730041215 0.0411816668265 1516 1521 
7.34497354957e-15 -0.461473196022 -0.630910916885 -0.623693758433 1516 1517 
5.31094875828e-15 0.565419694656 -0.800683169116 0.19800765538 1517 1976 
6.22617356734e-15 0.611747146984 -0.370242249919 -0.699060873266 1518 1521 
5.48434078133e-15 -0.758902346499 -0.593617448826 -0.267741578629 1518 1520 
7.72941113772e-15 0.831156506561 -0.402181141419 0.383965090976 1518 1519 
8.18301253356e-15 -0.375921044956 0.125610247592 -0.918098814758 1519 1972 
6.67405228101e-15 0.29915455415 -0.93169205546 0.206049670042 1519 1565 
6.55626679975e-15 -0.917906184764 -0.0527080153577 0.393281198494 1520 1522 
6.26332582269e-15 0.110979800713 -0.985074619166 0.131573091887 1520 1539 
6.63593978027e-15 0.9370367445 0.335129964601 -0.0982346490973 1521 1523 
7.58824193672e-15 0.767812443217 -0.358184569122 0.531194753819 1521 1975 
8.01934338321e-15 -0.372404637735 -0.873513363593 0.313511067455 1522 1527 
5.75379959916e-15 -0.327703187851 0.55812623526 0.762302909733 1522 1524 
6.82922500371e-15 0.239277309103 0.726274691839 -0.644415581238 1523 1533 
5.90525559742e-15 0.412204845818 0.713330807261 0.566785960037 1523 1524 
6.34678688062e-15 0.363489931661 0.88380119547 -0.294568356188 1524 1530 
8.33866910782e-15 -0.186132103617 0.384873812344 -0.904006077731 1525 1580 
5.3225528318e-15 -0.901134557424 0.402201794299 0.161833946004 1525 1553 
6.721289375e-15 -0.0893672789606 0.92203936102 -0.376638959989 1525 1529 
9.88776899148e-15 -0.840253472347 -0.293145569621 -0.456113776618 1526 1536 
7.2819684678e-15 -0.135450267206 0.923178681778 -0.359714256911 1526 1548 
7.89693120073e-15 -0.802696713688 0.595129420923 0.038716381361 1526 1531 
8.19814571644e-15 -0.745801991954 -0.438492709332 -0.501501278822 1527 1531 
1.04576620869e-14 0.675603339171 -0.721400655698 -0.152122391706 1527 1537 
1.00051217655e-14 0.393546303583 -0.41318715531 -0.821217195158 1527 1530 
1.00817218412e-14 0.491351608796 0.124085730206 -0.862076753017 1528 1573 
7.23336512097e-15 0.978444739411 0.0692222852056 -0.194561473961 1528 1530 
7.67160809476e-15 -0.0981106335663 0.494226341539 0.863779269785 1528 1532 
7.32577418011e-15 0.622612321389 0.599843338391 -0.502535438196 1529 1532 
6.90480133959e-15 0.126092348944 0.714362051638 0.688322292765 1529 1575 
8.7727934041e-15 -0.0949499429977 0.111093459448 -0.98926374218 1530 1534 
8.02952605589e-15 -0.938844302513 0.0265561328858 0.343316395538 1531 1532 
6.62646799782e-15 -0.419529477583 -0.744413343799 -0.519464908355 1533 1534 
6.35305504374e-15 -0.882667277962 0.213300581061 -0.418809429853 1533 1969 
6.96616307552e-15 0.640483674963 -0.190642715755 -0.743932804113 1533 1761 
8.08308101978e-15 -0.825897821903 -0.103995510101 0.55414593895 1534 1577 
6.97189997416e-15 -0.678262253091 0.726749817562 -0.108604874224 1534 1540 
1.05983853513e-14 0.917997440968 -0.387758285948 -0.0832118384327 1535 1538 
6.69210159975e-15 0.0789238213179 -0.981710014381 0.173252642383 1535 1551 
7.29590549722e-15 -0.79341491867 -0.316795930555 -0.519743307042 1535 1561 
9.8312021905e-15 -0.914782459915 -0.338277725308 0.22077416423 1536 1538 
9.78157713359e-15 0.0471941647186 0.87105899922 0.488905850543 1536 1537 
9.21819164297e-15 0.124407530432 0.970629834579 -0.205913794091 1536 1552 
8.82351806978e-15 0.918444493734 0.0479042793093 -0.392638373002 1537 1539 
6.70373260688e-15 -0.0860784330296 0.0825632913098 0.99286142351 1537 1540 
8.73349697175e-15 0.319562833734 -0.746350079903 -0.583816027122 1538 1539 
6.53725289415e-15 0.919057789982 0.117952777688 0.376058400929 1539 1559 
6.8248865846e-15 0.142538184487 0.772222353852 -0.619157090062 1540 2064 
6.08221283819e-15 0.842544788547 0.124458843693 0.524049878847 1540 2058 
9.11375624941e-15 0.0484520104077 0.308905907071 0.949857643684 1541 1549 
9.7700919266e-15 0.635992414788 -0.00405627161267 -0.771684647374 1541 1542 
9.61455229155e-15 0.931792785695 0.358365198486 0.05776321529 1542 1544 
1.00220212543e-14 -0.0230592760417 0.147021085009 -0.988864535895 1543 1566 
1.25896795382e-14 0.64610758923 -0.336291634097 0.685166344748 1543 1545 
1.20260638635e-14 0.516692976792 0.417968714264 0.747215177597 1544 1545 
7.13156008195e-15 0.516527757969 -0.0727144807133 -0.853177402152 1545 1547 
8.52250872645e-15 -0.357351941113 0.659986610136 0.66084587055 1546 1549 
5.80541045953e-15 -0.619581510029 -0.217952942964 0.754065824105 1546 1550 
1.02727591683e-14 0.290464395558 0.630342988412 0.719929268659 1546 1548 
6.8314007191e-15 -0.712971335847 0.35028357115 -0.607431719655 1547 1567 
6.15652229345e-15 -0.705512246682 -0.430510746341 -0.562950234982 1547 1549 
8.82230281421e-15 0.47728352223 -0.63044130908 -0.61216353633 1547 1551 
1.26121518823e-14 0.837984033846 0.308506494999 0.450118319514 1548 1552 
8.91540939324e-15 0.740130515773 0.464154468576 -0.486587555248 1548 1553 
7.14271006642e-15 0.110569941459 0.52141814608 0.846107206555 1550 1553 
1.09302786005e-14 0.964115430664 -0.236920839074 -0.119791286696 1551 1552 
9.35463284908e-15 0.732842949616 -0.384554889305 0.56130094273 1551 1568 
9.28789594371e-15 0.120165085226 0.265604857713 -0.956563856651 1552 1584 
9.90888334606e-15 0.102177126609 0.257801881224 -0.960779904471 1553 1583 
5.12280914081e-15 0.0401458884368 -0.981737001422 0.185959048398 1554 1605 
5.3384571245e-15 0.958707482769 -0.283126683169 -0.0268187203495 1554 1560 
4.7418602192e-15 -0.424613673711 -0.513099189607 -0.745943999053 1554 1557 
4.36880066621e-15 -0.36227133048 0.55636429136 -0.747808971871 1555 1557 
4.53709953191e-15 0.423730560599 -0.79524097711 -0.433640635018 1555 1558 
5.28119433383e-15 0.114366331727 -0.939906365489 0.321708511358 1555 2011 
7.33543583067e-15 0.903193799856 -0.392267546813 -0.174261675706 1556 1967 
7.14162600652e-15 0.428769946515 -0.692113199177 0.580633836846 1556 1558 
5.97829520897e-15 -0.3313403612 0.658972536316 0.675254590078 1556 1557 
5.95304412861e-15 -0.248747354296 -0.491740036266 0.834455804979 1558 2008 
6.89631559405e-15 0.458882645406 0.880772860219 0.116901182403 1559 1565 
5.79725678726e-15 -0.200267249935 0.0707350982583 0.977184514039 1559 2057 
8.04846398119e-15 -0.497550133468 0.709833580078 0.49857813157 1559 1561 
5.9122412224e-15 -0.323577537381 -0.923586065581 0.205636467504 1560 1570 
5.84268309276e-15 0.0945207078378 -0.656343602919 -0.748517809205 1560 1974 
6.82178172886e-15 0.388856738662 -0.459867483472 0.798318441752 1560 1562 
7.852797048e-15 -0.912905934882 -0.223136360248 0.341779049667 1561 1564 
6.28632264074e-15 -0.41746657214 0.819875414653 -0.391823896148 1561 1571 
7.72100384971e-15 0.683944105422 0.30314769663 0.6635675811 1562 1563 
6.45546536595e-15 0.104838164336 -0.671915646731 -0.733170050518 1562 1977 
8.40505745421e-15 0.931824440097 -0.362902006737 0.00231221644449 1563 1564 
7.24982780746e-15 -0.0408553577362 -0.854699058927 0.517513631138 1563 1572 
7.23545346584e-15 0.559627550024 -0.65548599967 -0.507104633671 1564 1565 
7.52414160878e-15 0.147792750226 0.611187934788 0.777564538383 1565 1973 
1.06069436193e-14 -0.124099499521 0.791232258793 -0.598791137931 1566 1599 
7.275504033e-15 -0.913206830154 0.301328654521 0.274325221816 1566 1567 
7.46235442216e-15 -0.744915588469 -0.633418008764 -0.209481245532 1566 1569 
6.94515076992e-15 -0.449754888106 0.792846674113 -0.411235567495 1567 2071 
7.93429358548e-15 -0.617202090393 0.668721170116 0.414576381689 1567 1568 
4.82253406315e-15 0.561421828865 0.770358583745 0.302246890017 1568 1571 
7.39932277126e-15 -0.101233825541 -0.271189713197 0.957187469633 1568 2075 
9.03725549462e-15 -0.575053125614 0.394041736913 -0.716969324513 1569 1601 
6.06120127119e-15 0.283941734237 -0.843996589168 -0.455024009291 1569 1572 
7.34643824249e-15 0.546298268069 -0.829842059882 0.113667752487 1570 1600 
6.42313491676e-15 -0.371086270371 -0.141919262117 0.917689437109 1570 2088 
6.73408100955e-15 0.52611154486 -0.229799196097 0.818778951756 1570 1572 
5.66787801984e-15 0.980984427115 -0.0823409740897 -0.175754140045 1571 1572 
5.01727488239e-15 0.045501715553 0.193774966768 -0.979990232674 1571 2055 
8.89358873727e-15 -0.600547143598 -0.763077395198 0.238864014147 1573 1575 
7.97944282339e-15 -0.635110764519 0.0598192291072 -0.77010127686 1573 1577 
7.63144309448e-15 0.613315320268 -0.787901155149 -0.0552818925041 1573 1576 
6.37547382726e-15 -0.637129235192 0.215663383609 0.7399700282 1574 1798 
6.18012180747e-15 0.943024866186 0.212083587595 -0.25636819933 1574 1576 
5.73696618907e-15 -0.106413937782 0.989951658426 -0.0931224346028 1574 1578 
6.92720232393e-15 0.17277299421 -0.537996089464 0.825051331853 1575 1586 
6.08067044241e-15 -0.932004165211 0.307998814019 0.191062729471 1575 1578 
5.17345108971e-15 0.142034861538 0.569269050568 0.809789383836 1576 1680 
7.18709194924e-15 -0.0198131612905 -0.661381549496 -0.749787893091 1577 1762 
8.20574532492e-15 -0.213310055235 -0.739888702561 0.638015304016 1577 1587 
5.79655701648e-15 0.600104861059 0.169800898482 -0.781691633963 1578 1799 
7.03224147782e-15 0.92738328349 0.186940145577 -0.324058061888 1579 1581 
4.5226883414e-15 -0.394706940739 -0.059529471904 0.916876585429 1579 1589 
3.88994769645e-15 0.850593628963 0.191699190989 0.489634453998 1580 1581 
5.66734078554e-15 0.64131838549 -0.508342134666 0.57471645405 1580 1582 
6.31991989426e-15 -0.194035514361 -0.0660313068492 -0.978769679589 1580 1585 
7.56178303876e-15 0.678378370757 -0.108038731608 -0.726725820761 1582 1583 
8.76909253896e-15 0.0189184584566 0.245115927931 0.969309173486 1582 2060 
7.20753825318e-15 -0.757953626058 -0.235422036143 -0.608344282166 1583 1584 
8.88941495143e-15 0.0673189441228 -0.235729548621 -0.969484264787 1584 2061 
7.36882004541e-15 -0.671114906352 0.38888108351 -0.631170567565 1584 2072 
9.44334289588e-15 -0.703035249445 0.65140929023 -0.28531977611 1585 2059 
6.36225679811e-15 -0.837684289746 -0.162980304254 0.521270036678 1585 1588 
7.60818198948e-15 0.0109292146291 -0.999675930757 -0.0229909924456 1585 1586 
7.53293640882e-15 0.814472626679 0.451828917979 0.363984847582 1586 1587 
5.94603523305e-15 0.844544015227 -0.0799373237916 -0.529486006055 1586 1787 
7.22326366788e-15 -0.0204003599031 0.513113963147 0.858078018679 1587 1763 
8.02101900704e-15 0.56506033579 -0.794674242398 0.22180997585 1587 2063 
6.49135002233e-15 0.456448261865 -0.747381673598 0.482779057345 1588 2101 
5.28927073526e-15 -0.893942853205 -0.198567729356 -0.401792274767 1588 1589 
6.45727407395e-15 0.55197010204 -0.753394066759 -0.357388285518 1588 1786 
5.5042383915e-15 -0.460048292741 0.788248128506 0.408681362743 1589 1802 
9.49578671552e-15 0.43940929448 -0.898045243946 0.0208377482229 1590 1593 
1.02676036016e-14 0.941494100596 -0.307568087158 0.137806858698 1590 1595 
7.21200246538e-15 0.511452584831 0.296095588729 0.806686838745 1590 1925 
6.96052265577e-15 0.274787886125 0.782529696572 -0.558693915863 1591 1592 
7.1248056736e-15 -0.834322275305 0.540860646955 -0.106658808851 1591 1597 
8.91017620176e-15 -0.666477948048 -0.729832514441 -0.152156648325 1591 1593 
5.04862932513e-15 -0.675676752821 -0.361540223297 -0.642455907152 1592 1955 
8.37103868977e-15 -0.79790778402 -0.390550467727 0.459144313216 1592 1998 
8.20395830807e-15 -0.586399431287 -0.125719566503 -0.800206409362 1593 1928 
7.69895177561e-15 -0.415624719918 0.820022023193 -0.393471693609 1594 1999 
8.20951728189e-15 -0.485498829874 0.0445494042636 0.873101504277 1594 1615 
7.07001581261e-15 -0.447449165914 -0.700954529728 0.555384543516 1594 1597 
1.18171138719e-14 0.818165405026 0.550237496388 0.166865417591 1595 1596 
8.74451296415e-15 0.213348446577 -0.584790346445 -0.782625511371 1595 1921 
7.86527094558e-15 -0.343564489377 0.520062471376 0.781983674705 1596 1917 
1.00563213551e-14 0.142082245181 0.986590383029 0.0803246644525 1596 1597 
9.02360508784e-15 -0.610399120732 0.253281360825 0.750507472093 1598 2003 
5.56107123111e-15 -0.0436695593812 0.617216790085 0.785580297373 1598 1609 
7.62137166623e-15 0.64735715399 0.353507420544 -0.675249005034 1599 2073 
6.26110522795e-15 0.761176332906 0.60132981537 0.2429260039 1599 1601 
6.52580902664e-15 0.235176215751 0.335679913834 0.912146448216 1600 1601 
7.57385676657e-15 -0.386125412387 -0.119183705602 0.914714387242 1600 2083 
8.99010740924e-15 0.942427019124 -0.33404718991 -0.0156137291475 1600 1602 
8.89785540236e-15 -0.947193642039 0.22327285882 -0.230159585929 1601 1607 
8.0841917915e-15 0.0581251182207 0.398540395935 0.91530706511 1602 1607 
9.81786535044e-15 0.34746759914 -0.367915739427 0.862498855785 1602 2006 
6.83587106915e-15 0.809117751484 0.56041198431 -0.176824410292 1602 1605 
6.08116257415e-15 0.227427571445 -0.28974950992 0.929689153023 1603 1608 
6.4303242954e-15 0.880622570436 -0.290556441039 0.374273754101 1603 1606 
6.82953356256e-15 -0.563862517231 -0.639755526805 -0.522275719888 1604 1606 
7.79070143281e-15 -0.658877799691 -0.236207814716 0.714202991692 1604 1607 
5.70762669263e-15 0.42923045733 -0.312974532848 0.847235596684 1605 2009 
6.08895809896e-15 0.539796313948 0.0965673558339 -0.836238414112 1605 1606 
5.81981449157e-15 -0.756125342857 -0.00202640431531 0.654423685066 1608 2007 
4.91807298626e-15 0.22768563625 0.852274277854 0.470943527776 1608 1611 
5.46359938127e-15 -0.0443996119905 -0.351994186139 0.934948537289 1609 1610 
4.480718658e-15 0.905598037003 0.377671540463 -0.193019177545 1609 2005 
5.60676542492e-15 0.880270361814 0.135677440048 0.454660007449 1610 1611 
4.68469738485e-15 0.822426808412 0.418618393227 -0.38519188161 1611 2010 
8.83401013694e-15 -0.618700242776 -0.663298085379 -0.421005533837 1612 1812 
8.42749621862e-15 -0.0897318647547 0.934890509626 0.343406359082 1612 1613 
7.27437221833e-15 -0.600389779061 -0.272116884508 0.751987044014 1612 1822 
8.47964010964e-15 -0.878479344408 0.475963257416 -0.041629545264 1613 1912 
8.63335787694e-15 -0.572274935505 -0.480779944335 0.664343317358 1613 1958 
8.1073108751e-15 -0.263239654056 -0.953795275416 0.144842870471 1614 1920 
7.11497611289e-15 0.131590989053 -0.845935102579 -0.516795524192 1614 1615 
6.33617807117e-15 0.440289296758 0.0969534138166 0.892605943689 1614 1616 
6.35684549372e-15 0.921869793241 0.36625412053 0.12654644801 1614 1995 
7.91274787226e-15 -0.956678610252 0.198358610313 0.213119446325 1615 1996 
8.70961570471e-15 0.519025465711 -0.82927202075 0.207172588788 1615 2001 
6.97071844548e-15 0.22865102748 0.948993036879 -0.217096576638 1616 1922 
5.12225756066e-15 -0.525497106851 -0.290463281616 0.79967735539 1616 2152 
6.70250146341e-15 -0.580025383382 0.673333897282 -0.458467029789 1616 2116 
6.56216864926e-15 -0.317451027761 -0.891146597963 0.324164442701 1617 1618 
3.36310929728e-15 -0.394243249713 -0.715865671597 -0.576288643203 1617 1619 
9.8366050573e-15 -0.802654683431 -0.446168186212 0.395827498766 1618 1645 
5.2608516148e-15 0.0511872657066 -0.261978865679 0.963715174607 1618 1620 
4.82756720078e-15 0.0227582346513 -0.323149400768 0.946074271682 1619 1852 
4.83535547219e-15 0.346849874553 0.520788332922 0.780047868284 1620 1854 
6.10844582872e-15 0.90830388668 0.282839879135 0.308197424084 1620 1646 
5.6536779911e-15 0.732350032106 -0.383593932571 0.562600324715 1620 1625 
7.38142892768e-15 0.950150317874 -0.27424355951 -0.148340296314 1621 1625 
7.23555184886e-15 0.71450411634 0.588581835879 0.378226506484 1621 1843 
6.85897450332e-15 -0.176822589006 -0.963258448379 0.202155716327 1621 1623 
9.36072892582e-15 -0.009134974154 0.0468719694483 0.998859134577 1622 1825 
6.54691727767e-15 0.0222939313435 -0.934089657589 0.356341819339 1622 1842 
7.68999014104e-15 0.763518303199 0.440295326991 0.472419120814 1622 1624 
5.15418326971e-15 0.550903731147 -0.527600068462 0.646639966881 1623 1624 
7.65830628722e-15 -0.825882533023 -0.502181790929 0.256381533084 1623 1721 
8.92340805927e-15 -0.863839893688 -0.459710304327 0.206026877298 1624 1718 
5.63608978349e-15 0.4234082164 0.874231564946 -0.237580834951 1625 1722 
5.63352128194e-15 -0.0863809749969 0.848996590504 0.521289858401 1625 1855 
4.77299070509e-15 0.420126847945 -0.907332541551 -0.0155270949552 1626 1628 
4.85345867989e-15 -0.357849367792 0.523626187306 -0.7731490451 1626 1820 
4.99967677333e-15 -0.7259899024 -0.228438486552 -0.648655933046 1626 1629 
7.48812802379e-15 -0.387426854213 0.920755977046 0.0459223624063 1627 1629 
7.33292561845e-15 0.3708334879 0.737288977855 0.56470123728 1627 1628 
5.5652365156e-15 0.857445786504 -0.0562855476575 -0.511486715694 1627 1703 
6.43816520357e-15 0.18418529126 -0.63371877157 -0.751316376131 1628 1832 
5.94606689067e-15 -0.263511164205 -0.900106291564 0.346944563621 1629 1710 
6.75265291225e-15 -0.134475567845 -0.835962519827 -0.532055436113 1630 1631 
4.22413962015e-15 -0.721092538679 0.442327756807 -0.533265136888 1630 1982 
5.4143336398e-15 -0.723204576013 -0.682634333191 -0.104811775973 1630 1632 
8.08947301384e-15 -0.607090918879 -0.264950363087 -0.749160811385 1631 1708 
5.51442377483e-15 0.787268125652 -0.214438492415 -0.578121986524 1631 1706 
5.07518777497e-15 -0.86307045266 0.0531693871783 0.502277224262 1632 1636 
4.83755148071e-15 -0.0403037681134 -0.940079572816 0.338564621676 1632 2025 
7.6261347251e-15 -0.223110478921 -0.039353000698 0.973998488465 1633 1639 
5.48174945306e-15 0.830715443864 -0.457313128525 0.317453230892 1633 1730 
4.73859583516e-15 -0.143530739474 0.885007345348 0.442900581966 1633 1635 
6.50030439195e-15 0.80379829957 0.0227231555776 0.594467788705 1634 1663 
5.83766067537e-15 -0.432302331662 -0.593621462044 -0.678769661844 1634 1635 
6.8969852868e-15 -0.61433367296 -0.630850488042 0.473942823561 1634 1681 
5.51055670607e-15 0.21903314702 0.106482959569 -0.969889612187 1635 1637 
5.20846040288e-15 -0.210645311063 -0.881901518767 0.421756166669 1636 1638 
5.14680059243e-15 0.0800220713264 -0.786902381541 -0.611866905483 1636 1705 
4.08984992716e-15 -0.702042680192 0.198824928673 -0.68381629326 1636 1637 
4.83899070795e-15 -0.1636804313 0.823980348659 0.542462073727 1637 1640 
4.99489808749e-15 0.657910459415 0.752938188469 0.0154243877303 1637 1682 
5.3449002346e-15 0.692627756849 -0.697376243868 -0.184209567968 1638 2024 
4.94124655646e-15 0.225895957315 -0.261664518315 -0.938351051752 1638 1714 
4.51032156697e-15 -0.816561822901 -0.478655802763 -0.322669198812 1638 1674 
6.32441373471e-15 0.516677700115 0.239977049931 0.821860797039 1639 1702 
5.22195656551e-15 -0.899001794768 0.436009075751 0.0411322120265 1639 1737 
4.57196104291e-15 0.0600630203731 0.895599471009 -0.440787954818 1639 1640 
3.99670121819e-15 -0.513822102689 -0.218975741548 -0.829479638931 1640 1700 
3.52947524928e-15 -0.884054166349 -0.278396414311 0.37542464951 1640 2225 
9.76680670981e-15 0.0900455029295 -0.553711003615 -0.827826027543 1641 1645 
5.38786347721e-15 0.995843031194 -0.0483388692664 0.0772011071224 1641 1644 
6.34967070173e-15 0.250367846677 -0.90765198343 -0.336873593988 1641 1648 
1.12233880019e-14 -0.538059280321 -0.661313161326 0.522644347064 1642 1655 
1.03316982598e-14 -0.74044764985 -0.646727380829 -0.182978066219 1642 1647 
7.74615121053e-15 -0.534846293991 0.772851976245 -0.341524910685 1642 1649 
9.82719320587e-15 -0.643950314141 0.21867122206 0.733151341511 1643 1743 
8.88255030667e-15 0.670471837089 0.556791183601 -0.490358127835 1643 1650 
8.23659253899e-15 -0.771632492492 0.607839528488 -0.18738837781 1643 1656 
1.04054107771e-14 -0.508177121306 0.508167534342 0.69535729695 1644 1651 
5.74726872527e-15 -0.0415006471337 0.929734274483 0.365885057278 1644 1650 
1.11554294289e-14 0.923574272036 -0.270657210106 -0.271579157248 1645 1652 
9.29644888018e-15 0.164365285411 -0.215145516748 0.962650746416 1645 1646 
6.70838573511e-15 0.299599970777 -0.779620544706 0.549937872657 1646 1723 
7.07292440212e-15 0.852567260961 -0.212386543012 -0.477515467692 1646 1654 
8.50406322529e-15 -0.145026831343 0.148394180002 -0.978236364859 1647 1716 
8.85329480599e-15 0.312512736945 -0.90871027784 0.276733482246 1647 1648 
4.83930056367e-15 0.8544774673 0.448951357033 0.261363610503 1648 1649 
6.99528155898e-15 -0.949628431292 0.311733031946 0.0320680413431 1649 1650 
6.75006830674e-15 -0.402703838283 -0.474847292167 -0.782527742482 1651 1652 
4.83117816572e-15 -0.671037911291 -0.555068795688 0.491535099117 1651 1746 
8.08416941689e-15 0.227548349451 0.0825171236647 -0.970264228426 1652 1653 
4.82665287921e-15 0.668614347657 0.551938593818 -0.498315806253 1653 2235 
8.2305416989e-15 -0.616591788142 0.328788895707 -0.71534077813 1653 1654 
5.07914179234e-15 -0.0529469419432 -0.53196394735 -0.845110040207 1654 2167 
6.44060021086e-15 0.19007302837 0.606439919049 -0.772076983513 1654 1727 
1.02892198042e-14 0.0626290804955 -0.923577634668 -0.378261749345 1655 1657 
1.00728438604e-14 0.97915919901 -0.151288469227 -0.135495616434 1655 1656 
8.99240266847e-15 0.353594628369 0.0619204878972 0.933347037263 1655 1720 
4.9270780602e-15 -0.0390604235916 0.925317303612 0.377176577937 1656 1658 
6.12926499619e-15 0.603620345017 -0.175631040454 -0.777686451412 1656 1745 
6.43518165841e-15 -0.412071253786 0.553378345373 -0.723857505781 1657 1669 
7.38065359911e-15 -0.975790336384 -0.218246249911 -0.0142054151164 1657 1658 
4.24745093367e-15 0.612848626462 0.603649522429 -0.509925303465 1658 1697 
8.50546727799e-15 -0.269353116817 -0.532373809716 -0.802512943939 1659 1662 
7.50159251037e-15 -0.562285865496 -0.81708433322 0.127309849856 1659 1666 
8.35440888619e-15 0.44337108776 -0.196934559094 0.8744363087 1659 1665 
9.16846236841e-15 0.0422524705271 -0.951495680615 -0.30474694175 1660 1661 
6.92827897413e-15 -0.645636872928 -0.748526971758 -0.15119656367 1660 1670 
6.49264684699e-15 -0.347344899638 0.850266883036 -0.395471551831 1660 1665 
7.4166914728e-15 0.947250962257 -0.248951132425 -0.201838916384 1661 1668 
8.59398842409e-15 0.328511728065 0.377613010846 0.865730014822 1661 1664 
9.62017228077e-15 -0.183968120241 -0.114768908602 0.976208906102 1662 1663 
6.33423341649e-15 0.375113892111 -0.793681914006 0.478913966517 1662 1664 
5.07348242514e-15 0.551278978506 -0.826707449535 -0.11245568345 1663 1731 
8.47637545432e-15 -0.49523932035 -0.642502192892 0.584746909106 1663 1673 
8.37912611334e-15 0.481107376259 -0.448953580101 -0.752978336623 1664 1733 
6.46326868858e-15 0.685782168144 0.704334467163 0.183346055923 1665 1667 
1.0000255974e-14 0.425327750231 0.511948673712 -0.746327582478 1666 1676 
8.5904322156e-15 -0.106315718837 0.569596936359 -0.815019201013 1666 1667 
7.16948828715e-15 -0.783760648979 0.364617864637 -0.502765410404 1667 1670 
5.44715188228e-15 0.0105645715786 0.95427816344 0.298733286744 1668 1671 
7.7958402049e-15 -0.514471009505 0.444456852998 0.733333270895 1668 1669 
8.46642975725e-15 0.256391167498 0.396720353573 0.881405996287 1669 1734 
5.73408439585e-15 0.615564399155 0.602533960548 -0.507969779494 1669 1747 
9.43241913806e-15 -0.992087592156 -0.0589147550661 0.110865960178 1670 1671 
8.1742783829e-15 0.662094228333 0.420043932329 -0.620640256286 1671 1687 
6.55628013355e-15 -0.33087694168 -0.621251472915 -0.710328837135 1672 1678 
8.16555874038e-15 0.0502296915582 0.274316512096 -0.960326730481 1672 1675 
5.95445549372e-15 0.396765530565 -0.909608655568 0.123244502803 1672 1681 
8.1001306067e-15 -0.82190841836 0.115250977087 0.557838474927 1673 2221 
8.17767902207e-15 0.630810165118 -0.17364173985 0.75625860773 1673 1681 
8.05628677227e-15 0.334997004706 0.615624978479 0.71329018829 1673 1676 
7.78042351873e-15 -0.733233337438 -0.0589120862928 0.677420282364 1674 1764 
7.87544531149e-15 0.444139731756 -0.849405440825 -0.285044375094 1674 1675 
6.86642894385e-15 0.21494268381 -0.726566244065 0.652611014052 1674 1682 
1.06635273531e-14 -0.341058091228 -0.836147228413 0.429577921716 1675 1759 
6.80085015372e-15 -0.988777403413 0.00192841302978 -0.149383826847 1675 2018 
9.73467001164e-15 0.957879981486 0.152014582655 -0.243633962595 1676 1686 
8.94470286561e-15 -0.265232646994 0.961402238124 0.0731941220215 1676 1677 
9.2240399946e-15 -0.818834882118 -0.535811739535 0.205949546258 1677 1679 
6.84729294078e-15 -0.637339551883 0.337795590386 -0.692598321339 1677 1678 
7.57590608162e-15 -0.262939160916 -0.700603294272 0.663338542309 1678 1760 
7.46395993496e-15 -0.814952577245 0.539710848451 0.211103048075 1679 1688 
6.44864822802e-15 0.0695613049082 0.677817924593 -0.731931749523 1679 1680 
7.48537787898e-15 -0.713625103988 0.265590356738 -0.648229105614 1680 1758 
6.50650539954e-15 -0.776994597449 0.0863935981502 0.623550753134 1680 1768 
8.8447516602e-15 -0.16292260065 -0.0401061222364 0.985823374219 1681 1682 
7.52042463023e-15 0.82483298596 -0.116128719054 -0.553321485109 1682 2216 
6.74165701856e-15 -0.518622567104 0.61437197674 -0.594624004802 1683 1685 
6.96407041376e-15 0.378430100953 0.916802405987 -0.12753041625 1683 1684 
9.20035264426e-15 -0.821241349288 0.0557765460295 0.567848239526 1683 1773 
6.85301811374e-15 0.807717142271 0.487017050708 0.332276105673 1684 1687 
7.12184833799e-15 -0.804717871344 0.160648206653 0.571507918789 1684 1751 
5.19547435442e-15 -0.853543076878 -0.219825197641 -0.472378130735 1685 1688 
6.21685163331e-15 -0.674474198891 -0.114026464087 0.72943986765 1685 1776 
4.9906770249e-15 0.656295013327 -0.439325927336 0.613408171654 1686 1687 
6.52235540488e-15 -0.412745102295 -0.905320343535 0.100182613829 1686 1688 
6.25294822673e-15 0.536901748652 -0.357027652197 -0.764374102034 1686 2248 
5.72081736504e-15 0.551004965684 -0.366471137343 -0.749728239621 1687 1750 
6.42734767367e-15 -0.675283598818 -0.11425314873 0.728655116754 1688 1784 
1.16289218848e-14 -0.272338508651 -0.961199663105 -0.0438969742972 1689 1691 
1.24668431022e-14 -0.211659801008 -0.65181314845 0.728244291529 1689 1693 
1.09891602647e-14 -0.151004587478 -0.607531570773 -0.779809595398 1690 1692 
1.11677440348e-14 0.44072495189 -0.894826833819 0.0710383998983 1690 1691 
9.32763682616e-15 -0.146940097608 -0.61265646607 -0.776569805167 1691 1694 
1.15288761579e-14 0.50333979827 -0.0789454883316 0.86047466979 1692 1695 
1.03525427463e-14 0.0372323405221 0.00583964414169 -0.999289573335 1693 1770 
8.74570512609e-15 -0.435972532507 0.897978071748 -0.0596936643133 1694 1695 
6.90714652257e-15 0.200727176467 0.608514466729 -0.76773611639 1694 1775 
7.31372686361e-15 -0.898303042965 -0.282247916937 -0.336730985187 1694 1699 
8.07153289258e-15 -0.594404830291 0.0932284308836 0.798743611807 1695 1754 
9.64934040828e-15 0.703448405717 0.64157777202 0.305840322627 1695 1698 
6.71715050533e-15 0.941160300206 -0.135592593292 0.309567339944 1696 1698 
6.44925086734e-15 -0.00532573154952 -0.994817528419 -0.101536799902 1696 1699 
4.54654333649e-15 0.151741690952 0.0445487695947 0.987415751522 1696 1697 
4.07496837286e-15 0.609039793295 -0.157006543784 -0.777444194391 1697 1756 
4.63583480311e-15 0.122669081804 -0.64739699403 0.752216344206 1697 1749 
4.7270447033e-15 0.537763391086 -0.148790225637 -0.829862641624 1698 1755 
5.06786523194e-15 -0.138321026311 0.482590363075 -0.864854805818 1699 1748 
5.9600493215e-15 -0.73635120048 0.507847783605 -0.447076658124 1700 1705 
4.40609429394e-15 0.47064116887 0.111354237011 -0.875269743602 1700 2208 
5.44439552849e-15 -0.048013903296 0.806814217742 -0.588850985513 1700 1702 
7.10437351047e-15 0.923844739879 0.350585057403 -0.153626215614 1701 1702 
4.84615976797e-15 0.309891459177 0.884377170207 0.349062035098 1701 1704 
4.18702453777e-15 0.625477479435 -0.598458492622 0.500624964747 1701 1706 
5.81834878357e-15 -0.611352355707 0.587734218457 0.529921490058 1702 1729 
7.04850199194e-15 0.327446915308 -0.565658549568 -0.756841412025 1703 1834 
4.7703175229e-15 0.191569674768 -0.977759976859 0.0853609240922 1703 1707 
4.55768138716e-15 0.741106333654 -0.217308415925 0.635246766687 1703 1704 
7.71008956104e-15 0.566245710836 -0.627600991586 -0.534305895832 1704 1827 
6.80010070088e-15 -0.896081293128 -0.400026851165 0.192397594715 1705 1706 
7.62127479857e-15 0.277724036554 0.222664988526 -0.93449968561 1705 1712 
6.07159700408e-15 -0.719909854272 -0.230082332113 -0.654822053822 1706 1709 
4.15953441975e-15 -0.309323249778 0.30815300281 0.899644848819 1707 2180 
4.55311618003e-15 0.793614871425 -0.469394880377 -0.387096734847 1707 1710 
4.35611293744e-15 0.32435610633 0.874355004695 0.360965984619 1707 1709 
8.15497357051e-15 -0.769002623802 -0.621619436346 -0.149077969336 1708 1711 
6.41200995199e-15 -0.966576798369 0.0936260120574 0.238670196548 1708 1709 
6.84258049853e-15 -0.706977372644 0.515348293521 -0.484354344394 1708 1960 
5.40843666543e-15 0.598995526365 0.334938012683 -0.727338220538 1709 1713 
4.40835372153e-15 0.593941702608 -0.171424691156 0.78603233341 1710 1823 
7.46212259929e-15 -0.0766188714341 -0.902370723371 -0.424095067341 1710 1711 
7.30741885938e-15 -0.502914134222 0.731113481799 -0.461031940685 1711 1962 
4.12761892281e-15 0.144386478595 0.979852934785 -0.137988300203 1712 1714 
5.7665124857e-15 0.563995238794 0.146448250438 0.812688304679 1712 1713 
5.3406186696e-15 0.893702531702 -0.281422973242 -0.349423661134 1712 2207 
5.62775260598e-15 0.29013348913 -0.336733437827 -0.895786330737 1713 2273 
4.86900364817e-15 0.337945057672 -0.587809755925 0.735032535902 1713 2200 
4.46646835881e-15 -0.431540515725 0.398494517998 -0.809305197322 1714 2197 
4.0894754128e-15 0.89000218221 0.237597090395 -0.389157729331 1714 1766 
9.01319310077e-15 -0.974610581504 0.0986325075598 -0.201012046586 1715 1716 
5.96106933377e-15 -0.492177916516 -0.632752537231 -0.597816966238 1715 1721 
6.41288194639e-15 -0.374110989218 0.794055954346 -0.479078395583 1715 1717 
9.19324932531e-15 0.65807195235 0.701838237666 -0.272698356578 1716 1720 
7.43050557657e-15 -0.202034232884 0.818142748148 0.538353612782 1716 1723 
9.89336488843e-15 -0.666110944134 -0.69591528063 0.268324677007 1717 1732 
7.38774548119e-15 -0.597195923882 -0.323484843683 -0.733971787201 1717 1719 
8.34954976995e-15 -0.34751357097 -0.141122372297 0.926994495145 1718 1724 
7.03423643057e-15 -0.150554635468 -0.974263158895 -0.167763520941 1718 1719 
7.19564976347e-15 0.520839289611 -0.546069246143 0.656151516659 1718 1721 
8.8709878731e-15 -0.37249081747 -0.568930062429 0.733191090348 1719 1736 
9.47028686201e-15 -0.371152352074 0.795312543352 -0.479295201246 1720 1735 
9.16018290942e-15 -0.697046506499 0.17865123463 0.694413352509 1720 2229 
8.15317216735e-15 0.875577220108 -0.47286414925 -0.098813096204 1721 1722 
5.69413880533e-15 0.549569901232 -0.0103750898283 -0.835383313917 1722 1726 
7.0005848648e-15 0.913605272519 0.161555354937 0.373129030386 1722 1723 
7.77927394158e-15 -0.756774425392 -0.0362197118993 0.65267189425 1723 1728 
7.35773807559e-15 -0.87497590619 0.475675350426 0.0902780404257 1724 1725 
9.24849458606e-15 0.299877115848 0.900749293596 -0.314204432618 1724 1739 
8.39876510124e-15 0.751262059361 0.434870128238 0.496480905705 1724 1824 
7.25379138246e-15 0.112365306255 -0.835129220499 -0.538454476273 1725 2170 
6.64173464773e-15 -0.221991153848 0.449606913274 -0.865201451195 1725 1726 
7.36345818434e-15 -0.563371531167 -0.75292453361 0.340172257186 1725 2280 
5.52184303594e-15 -0.738713920959 -0.166298756298 -0.653181802131 1726 1728 
4.77850349214e-15 0.109798249538 -0.829448519022 -0.547685583789 1726 2164 
7.72957885103e-15 0.894428785674 0.402292648044 -0.195340146124 1727 2233 
6.78300654834e-15 -0.756615173305 0.652080626184 -0.0482113729339 1727 1728 
4.82668045033e-15 0.115451555067 0.751403136902 0.649664732217 1727 2169 
7.63013785583e-15 -0.633552408009 -0.736959928378 0.235587372903 1728 2231 
7.3516790425e-15 -0.332190346291 -0.880268803665 -0.33878666905 1729 1828 
6.54248719181e-15 -0.871348342255 0.124026065209 -0.474731083455 1729 1742 
5.35658052988e-15 -0.0557132804483 -0.721215701357 0.690466467323 1729 2205 
4.51319940872e-15 -0.422148819888 -0.602775533216 -0.677090858323 1730 1731 
7.65466156459e-15 0.144527256832 0.0798945745007 -0.986270109553 1730 1740 
8.67944652276e-15 0.177687008474 -0.672725857071 0.718238991039 1730 1736 
7.97476239208e-15 -0.20056299725 0.630018988377 -0.750233669212 1731 1733 
5.87074279018e-15 0.52850275958 0.604763711483 -0.595773183678 1731 2219
[truncated: 3,536,130 more chars]
