# Supplementary material for: URDME: a modular framework for stochastic simulation of reaction-transport processes in complex geometries
Source: BMC Syst Biol. 2012 Jun 22;6:76. doi: 10.1186/1752-0509-6-76 (PMC3439286; doi:10.1186/1752-0509-6-76)
Supplement: Additional file 7 — urdme_software_comparision.tar.gz. Model files and scripts used to conduct the performance benchmark in the discussion section and the simulations described in Additional file 6. [file 1752-0509-6-76-S7.gz › urdme_software_comparison/steps/meshes/coli_p3103_e15028.xml]

<?xml version="1.0" encoding="ISO-8859-1"?>
<tetmesh>
	<nodes size = "3103">
		<node idx = "0">
			<coords>-1.37054e-07, 0.0, 3.980849e-06</coords>
		</node>
		<node idx = "1">
			<coords>-1.959807e-07, -7.758697e-08, 3.9534e-06</coords>
		</node>
		<node idx = "2">
			<coords>-9.691385e-08, 9.691385e-08, 3.980849e-06</coords>
		</node>
		<node idx = "3">
			<coords>0.0, 0.0, 4e-06</coords>
		</node>
		<node idx = "4">
			<coords>9.691385e-08, -9.691385e-08, 3.980849e-06</coords>
		</node>
		<node idx = "5">
			<coords>9.691589e-08, 9.691589e-08, 3.980848e-06</coords>
		</node>
		<node idx = "6">
			<coords>-9.691181e-08, -9.691181e-08, 3.980849e-06</coords>
		</node>
		<node idx = "7">
			<coords>0.0, -1.37054e-07, 3.980849e-06</coords>
		</node>
		<node idx = "8">
			<coords>-7.758697e-08, -1.959807e-07, 3.9534e-06</coords>
		</node>
		<node idx = "9">
			<coords>7.758761e-08, -1.959823e-07, 3.953399e-06</coords>
		</node>
		<node idx = "10">
			<coords>-1.988054e-07, -1.988054e-07, 3.913464e-06</coords>
		</node>
		<node idx = "11">
			<coords>-1.273368e-07, -3.216462e-07, 3.861011e-06</coords>
		</node>
		<node idx = "12">
			<coords>-2.826802e-07, -2.826802e-07, 3.800306e-06</coords>
		</node>
		<node idx = "13">
			<coords>-3.679497e-07, -2.104074e-07, 3.76522e-06</coords>
		</node>
		<node idx = "14">
			<coords>1.506941e-09, -2.004785e-07, 3.858291e-06</coords>
		</node>
		<node idx = "15">
			<coords>3.532247e-08, -3.390636e-08, 3.898827e-06</coords>
		</node>
		<node idx = "16">
			<coords>-1.959823e-07, 7.758761e-08, 3.953399e-06</coords>
		</node>
		<node idx = "17">
			<coords>-3.216478e-07, 1.273374e-07, 3.86101e-06</coords>
		</node>
		<node idx = "18">
			<coords>-3.678737e-07, 6.807593e-08, 3.831715e-06</coords>
		</node>
		<node idx = "19">
			<coords>-1.988077e-07, 1.988077e-07, 3.913462e-06</coords>
		</node>
		<node idx = "20">
			<coords>-9.285682e-08, 2.659157e-08, 3.895386e-06</coords>
		</node>
		<node idx = "21">
			<coords>-1.123262e-07, 1.315803e-07, 3.87428e-06</coords>
		</node>
		<node idx = "22">
			<coords>-9.481255e-08, -2.037595e-07, 3.823864e-06</coords>
		</node>
		<node idx = "23">
			<coords>-1.435515e-07, -8.240136e-08, 3.868064e-06</coords>
		</node>
		<node idx = "24">
			<coords>-1.910702e-07, 2.689152e-08, 3.864724e-06</coords>
		</node>
		<node idx = "25">
			<coords>-2.831055e-07, 0.0, 3.91213e-06</coords>
		</node>
		<node idx = "26">
			<coords>-3.216462e-07, -1.273368e-07, 3.861011e-06</coords>
		</node>
		<node idx = "27">
			<coords>-3.678729e-07, -6.807578e-08, 3.831716e-06</coords>
		</node>
		<node idx = "28">
			<coords>-2.138851e-07, -1.629822e-07, 3.76279e-06</coords>
		</node>
		<node idx = "29">
			<coords>-2.952828e-07, -1.380758e-07, 3.716023e-06</coords>
		</node>
		<node idx = "30">
			<coords>1.9881e-07, 1.9881e-07, 3.91346e-06</coords>
		</node>
		<node idx = "31">
			<coords>7.758929e-08, 1.959866e-07, 3.953397e-06</coords>
		</node>
		<node idx = "32">
			<coords>0.0, 1.370598e-07, 3.980848e-06</coords>
		</node>
		<node idx = "33">
			<coords>1.273393e-07, 3.216525e-07, 3.861005e-06</coords>
		</node>
		<node idx = "34">
			<coords>-7.758865e-08, 1.959849e-07, 3.953398e-06</coords>
		</node>
		<node idx = "35">
			<coords>-1.273387e-07, 3.21651e-07, 3.861006e-06</coords>
		</node>
		<node idx = "36">
			<coords>-2.933989e-07, 4.493923e-08, 3.774657e-06</coords>
		</node>
		<node idx = "37">
			<coords>1.306496e-08, 7.512311e-08, 3.881226e-06</coords>
		</node>
		<node idx = "38">
			<coords>1.139164e-07, 1.236665e-07, 3.871683e-06</coords>
		</node>
		<node idx = "39">
			<coords>1.370598e-07, 0.0, 3.980848e-06</coords>
		</node>
		<node idx = "40">
			<coords>1.051619e-07, -1.208419e-07, 3.877957e-06</coords>
		</node>
		<node idx = "41">
			<coords>1.959849e-07, -7.758865e-08, 3.953398e-06</coords>
		</node>
		<node idx = "42">
			<coords>1.988077e-07, -1.988077e-07, 3.913462e-06</coords>
		</node>
		<node idx = "43">
			<coords>1.273374e-07, -3.216478e-07, 3.86101e-06</coords>
		</node>
		<node idx = "44">
			<coords>1.480308e-07, 9.176839e-09, 3.881451e-06</coords>
		</node>
		<node idx = "45">
			<coords>1.959866e-07, 7.758929e-08, 3.953397e-06</coords>
		</node>
		<node idx = "46">
			<coords>2.241214e-09, -1.132103e-07, 3.829865e-06</coords>
		</node>
		<node idx = "47">
			<coords>9.431559e-08, 1.951213e-08, 3.808284e-06</coords>
		</node>
		<node idx = "48">
			<coords>1.318616e-07, -5.342403e-08, 3.799247e-06</coords>
		</node>
		<node idx = "49">
			<coords>3.216525e-07, 1.273393e-07, 3.861005e-06</coords>
		</node>
		<node idx = "50">
			<coords>1.819539e-07, 1.142336e-07, 3.800928e-06</coords>
		</node>
		<node idx = "51">
			<coords>2.826842e-07, 2.826842e-07, 3.800299e-06</coords>
		</node>
		<node idx = "52">
			<coords>7.281392e-08, -2.186967e-07, 3.79251e-06</coords>
		</node>
		<node idx = "53">
			<coords>0.0, -2.831055e-07, 3.91213e-06</coords>
		</node>
		<node idx = "54">
			<coords>-6.289691e-08, -2.912991e-07, 3.76648e-06</coords>
		</node>
		<node idx = "55">
			<coords>-6.807578e-08, -3.678729e-07, 3.831716e-06</coords>
		</node>
		<node idx = "56">
			<coords>6.807593e-08, -3.678737e-07, 3.831715e-06</coords>
		</node>
		<node idx = "57">
			<coords>2.104082e-07, -3.67951e-07, 3.765218e-06</coords>
		</node>
		<node idx = "58">
			<coords>-1.581273e-07, -2.531689e-07, 3.738811e-06</coords>
		</node>
		<node idx = "59">
			<coords>-2.104068e-07, -3.6795e-07, 3.76522e-06</coords>
		</node>
		<node idx = "60">
			<coords>-2.110432e-07, -1.879436e-07, 3.650463e-06</coords>
		</node>
		<node idx = "61">
			<coords>-3.466673e-07, -2.320555e-08, 3.706401e-06</coords>
		</node>
		<node idx = "62">
			<coords>-3.997701e-07, 0.0, 3.800306e-06</coords>
		</node>
		<node idx = "63">
			<coords>-3.635536e-07, -1.245257e-07, 3.657442e-06</coords>
		</node>
		<node idx = "64">
			<coords>-4.294503e-07, -1.154375e-07, 3.728575e-06</coords>
		</node>
		<node idx = "65">
			<coords>-4.294508e-07, 1.154377e-07, 3.728574e-06</coords>
		</node>
		<node idx = "66">
			<coords>-2.827345e-07, -2.329697e-07, 3.674053e-06</coords>
		</node>
		<node idx = "67">
			<coords>-3.367339e-07, -3.367364e-07, 3.652377e-06</coords>
		</node>
		<node idx = "68">
			<coords>-4.072491e-07, -2.468386e-07, 3.652377e-06</coords>
		</node>
		<node idx = "69">
			<coords>-4.118367e-07, -2.733859e-07, 3.575171e-06</coords>
		</node>
		<node idx = "70">
			<coords>-4.499749e-07, -2.046262e-07, 3.575171e-06</coords>
		</node>
		<node idx = "71">
			<coords>-2.789769e-08, -2.157534e-07, 3.719875e-06</coords>
		</node>
		<node idx = "72">
			<coords>9.592222e-09, 4.397035e-09, 3.797129e-06</coords>
		</node>
		<node idx = "73">
			<coords>-7.855383e-08, -1.641783e-08, 3.8022e-06</coords>
		</node>
		<node idx = "74">
			<coords>-1.529602e-07, 6.946868e-08, 3.790463e-06</coords>
		</node>
		<node idx = "75">
			<coords>-2.960884e-07, 1.37523e-07, 3.729652e-06</coords>
		</node>
		<node idx = "76">
			<coords>-2.139572e-07, 1.353939e-07, 3.8033e-06</coords>
		</node>
		<node idx = "77">
			<coords>-2.826822e-07, 2.826822e-07, 3.800302e-06</coords>
		</node>
		<node idx = "78">
			<coords>-3.67951e-07, 2.104082e-07, 3.765218e-06</coords>
		</node>
		<node idx = "79">
			<coords>1.789886e-09, 1.859782e-07, 3.840133e-06</coords>
		</node>
		<node idx = "80">
			<coords>-1.372598e-07, 2.124089e-07, 3.79848e-06</coords>
		</node>
		<node idx = "81">
			<coords>-5.410026e-08, 1.029947e-07, 3.773514e-06</coords>
		</node>
		<node idx = "82">
			<coords>-1.13569e-07, -1.129491e-07, 3.709897e-06</coords>
		</node>
		<node idx = "83">
			<coords>-2.233788e-07, -3.292083e-08, 3.758179e-06</coords>
		</node>
		<node idx = "84">
			<coords>-1.611974e-07, 1.337344e-07, 3.712388e-06</coords>
		</node>
		<node idx = "85">
			<coords>-2.069366e-07, 7.029581e-08, 3.702713e-06</coords>
		</node>
		<node idx = "86">
			<coords>-2.44486e-07, -7.341892e-08, 3.652942e-06</coords>
		</node>
		<node idx = "87">
			<coords>-2.675666e-07, 2.96064e-08, 3.655253e-06</coords>
		</node>
		<node idx = "88">
			<coords>-3.083953e-07, -1.381685e-07, 3.580722e-06</coords>
		</node>
		<node idx = "89">
			<coords>-2.520913e-07, 1.181571e-07, 3.630741e-06</coords>
		</node>
		<node idx = "90">
			<coords>1.270696e-07, 2.239079e-07, 3.807682e-06</coords>
		</node>
		<node idx = "91">
			<coords>2.250499e-07, 2.200103e-07, 3.759878e-06</coords>
		</node>
		<node idx = "92">
			<coords>1.615253e-07, 1.707593e-07, 3.719782e-06</coords>
		</node>
		<node idx = "93">
			<coords>2.104096e-07, 3.679534e-07, 3.765213e-06</coords>
		</node>
		<node idx = "94">
			<coords>0.0, 2.831133e-07, 3.912125e-06</coords>
		</node>
		<node idx = "95">
			<coords>6.807692e-08, 3.678791e-07, 3.831708e-06</coords>
		</node>
		<node idx = "96">
			<coords>-2.104081e-07, 3.679525e-07, 3.765216e-06</coords>
		</node>
		<node idx = "97">
			<coords>-6.807678e-08, 3.678783e-07, 3.831709e-06</coords>
		</node>
		<node idx = "98">
			<coords>6.289805e-08, 2.913029e-07, 3.766475e-06</coords>
		</node>
		<node idx = "99">
			<coords>-3.915726e-08, 2.766717e-07, 3.797543e-06</coords>
		</node>
		<node idx = "100">
			<coords>-1.121675e-07, 3.254824e-07, 3.742052e-06</coords>
		</node>
		<node idx = "101">
			<coords>-3.565679e-07, 1.075194e-07, 3.644353e-06</coords>
		</node>
		<node idx = "102">
			<coords>-4.072497e-07, 2.468389e-07, 3.652375e-06</coords>
		</node>
		<node idx = "103">
			<coords>-3.367344e-07, 3.367369e-07, 3.652375e-06</coords>
		</node>
		<node idx = "104">
			<coords>-4.49975e-07, 2.046262e-07, 3.57517e-06</coords>
		</node>
		<node idx = "105">
			<coords>-4.118368e-07, 2.73386e-07, 3.57517e-06</coords>
		</node>
		<node idx = "106">
			<coords>6.429589e-08, 1.136968e-07, 3.751331e-06</coords>
		</node>
		<node idx = "107">
			<coords>4.079811e-08, 2.069021e-07, 3.718264e-06</coords>
		</node>
		<node idx = "108">
			<coords>2.831133e-07, 0.0, 3.912125e-06</coords>
		</node>
		<node idx = "109">
			<coords>3.679538e-07, 2.104089e-07, 3.765213e-06</coords>
		</node>
		<node idx = "110">
			<coords>3.21651e-07, -1.273387e-07, 3.861006e-06</coords>
		</node>
		<node idx = "111">
			<coords>1.862289e-07, -2.657667e-07, 3.709578e-06</coords>
		</node>
		<node idx = "112">
			<coords>1.676715e-07, -1.537601e-07, 3.757635e-06</coords>
		</node>
		<node idx = "113">
			<coords>2.341879e-07, -1.033925e-07, 3.817408e-06</coords>
		</node>
		<node idx = "114">
			<coords>2.826822e-07, -2.826822e-07, 3.800302e-06</coords>
		</node>
		<node idx = "115">
			<coords>2.500108e-07, 1.741103e-08, 3.797276e-06</coords>
		</node>
		<node idx = "116">
			<coords>3.678791e-07, 6.807692e-08, 3.831708e-06</coords>
		</node>
		<node idx = "117">
			<coords>3.679525e-07, -2.104081e-07, 3.765216e-06</coords>
		</node>
		<node idx = "118">
			<coords>3.678783e-07, -6.807678e-08, 3.831709e-06</coords>
		</node>
		<node idx = "119">
			<coords>5.652681e-08, -8.572392e-08, 3.708872e-06</coords>
		</node>
		<node idx = "120">
			<coords>3.367369e-07, -3.367344e-07, 3.652375e-06</coords>
		</node>
		<node idx = "121">
			<coords>1.190895e-07, 3.836914e-08, 3.689549e-06</coords>
		</node>
		<node idx = "122">
			<coords>2.108434e-07, -3.341466e-08, 3.715831e-06</coords>
		</node>
		<node idx = "123">
			<coords>1.431279e-07, -1.136042e-07, 3.665871e-06</coords>
		</node>
		<node idx = "124">
			<coords>2.911056e-07, 1.423473e-07, 3.72554e-06</coords>
		</node>
		<node idx = "125">
			<coords>2.116347e-07, 9.895722e-08, 3.664436e-06</coords>
		</node>
		<node idx = "126">
			<coords>2.472812e-07, 2.437897e-07, 3.677078e-06</coords>
		</node>
		<node idx = "127">
			<coords>3.367373e-07, 3.367349e-07, 3.652373e-06</coords>
		</node>
		<node idx = "128">
			<coords>-1.686595e-07, -1.353293e-07, 3.572574e-06</coords>
		</node>
		<node idx = "129">
			<coords>9.529532e-08, -2.038373e-07, 3.637606e-06</coords>
		</node>
		<node idx = "130">
			<coords>-1.117463e-07, -2.445592e-07, 3.617184e-06</coords>
		</node>
		<node idx = "131">
			<coords>4.926606e-08, -3.125443e-07, 3.714698e-06</coords>
		</node>
		<node idx = "132">
			<coords>0.0, -3.997701e-07, 3.800306e-06</coords>
		</node>
		<node idx = "133">
			<coords>-8.353595e-08, -3.416001e-07, 3.674857e-06</coords>
		</node>
		<node idx = "134">
			<coords>-1.154361e-07, -4.294507e-07, 3.728575e-06</coords>
		</node>
		<node idx = "135">
			<coords>-2.468357e-07, -4.072509e-07, 3.652377e-06</coords>
		</node>
		<node idx = "136">
			<coords>1.154377e-07, -4.294508e-07, 3.728574e-06</coords>
		</node>
		<node idx = "137">
			<coords>-2.019835e-09, -2.87308e-07, 3.626749e-06</coords>
		</node>
		<node idx = "138">
			<coords>2.468389e-07, -4.072497e-07, 3.652375e-06</coords>
		</node>
		<node idx = "139">
			<coords>1.314712e-07, -3.590082e-07, 3.623482e-06</coords>
		</node>
		<node idx = "140">
			<coords>-2.303796e-07, -2.377467e-07, 3.555151e-06</coords>
		</node>
		<node idx = "141">
			<coords>-2.098224e-07, -3.369526e-07, 3.620547e-06</coords>
		</node>
		<node idx = "142">
			<coords>-3.346855e-07, -3.637787e-07, 3.575171e-06</coords>
		</node>
		<node idx = "143">
			<coords>-2.046215e-07, -4.49977e-07, 3.575171e-06</coords>
		</node>
		<node idx = "144">
			<coords>-3.509188e-07, -2.524677e-08, 3.587101e-06</coords>
		</node>
		<node idx = "145">
			<coords>-4.746751e-07, 0.0, 3.65711e-06</coords>
		</node>
		<node idx = "146">
			<coords>-4.670129e-07, -1.377394e-07, 3.613696e-06</coords>
		</node>
		<node idx = "147">
			<coords>-4.67013e-07, 1.377395e-07, 3.613696e-06</coords>
		</node>
		<node idx = "148">
			<coords>-4.759887e-07, 1.530841e-07, 3.5e-06</coords>
		</node>
		<node idx = "149">
			<coords>-3.532223e-07, -2.173274e-07, 3.53459e-06</coords>
		</node>
		<node idx = "150">
			<coords>-2.868656e-07, -1.880495e-07, 3.456219e-06</coords>
		</node>
		<node idx = "151">
			<coords>-3.852227e-07, -9.388201e-08, 3.504073e-06</coords>
		</node>
		<node idx = "152">
			<coords>-3.42667e-07, -2.511007e-07, 3.413296e-06</coords>
		</node>
		<node idx = "153">
			<coords>-4.047993e-07, -2.93492e-07, 3.5e-06</coords>
		</node>
		<node idx = "154">
			<coords>-4.759887e-07, -1.530841e-07, 3.5e-06</coords>
		</node>
		<node idx = "155">
			<coords>-4.576016e-07, -2.014964e-07, 3.438179e-06</coords>
		</node>
		<node idx = "156">
			<coords>-3.135281e-08, -1.317334e-07, 3.606114e-06</coords>
		</node>
		<node idx = "157">
			<coords>3.672705e-08, -1.661751e-07, 3.533778e-06</coords>
		</node>
		<node idx = "158">
			<coords>-4.535454e-09, 1.745657e-08, 3.666071e-06</coords>
		</node>
		<node idx = "159">
			<coords>-1.048246e-07, 3.20171e-08, 3.694454e-06</coords>
		</node>
		<node idx = "160">
			<coords>-2.703916e-08, 1.234656e-07, 3.674575e-06</coords>
		</node>
		<node idx = "161">
			<coords>-2.320534e-07, 2.38857e-07, 3.671512e-06</coords>
		</node>
		<node idx = "162">
			<coords>-8.653077e-08, 2.236059e-07, 3.689025e-06</coords>
		</node>
		<node idx = "163">
			<coords>-1.719875e-07, -1.976545e-07, 3.429232e-06</coords>
		</node>
		<node idx = "164">
			<coords>-1.506914e-07, -6.365155e-10, 3.606728e-06</coords>
		</node>
		<node idx = "165">
			<coords>-1.663276e-07, 1.294678e-07, 3.600709e-06</coords>
		</node>
		<node idx = "166">
			<coords>-1.098682e-07, -9.247614e-08, 3.505133e-06</coords>
		</node>
		<node idx = "167">
			<coords>-2.267394e-07, -3.397738e-08, 3.532955e-06</coords>
		</node>
		<node idx = "168">
			<coords>-2.445996e-07, -1.053899e-07, 3.476899e-06</coords>
		</node>
		<node idx = "169">
			<coords>-2.659479e-07, 6.558074e-08, 3.538917e-06</coords>
		</node>
		<node idx = "170">
			<coords>-3.112018e-07, -1.530158e-08, 3.480471e-06</coords>
		</node>
		<node idx = "171">
			<coords>-3.183379e-07, 1.892578e-07, 3.566068e-06</coords>
		</node>
		<node idx = "172">
			<coords>1.329411e-07, 2.84329e-07, 3.683826e-06</coords>
		</node>
		<node idx = "173">
			<coords>1.308846e-07, 1.769457e-07, 3.63468e-06</coords>
		</node>
		<node idx = "174">
			<coords>2.468393e-07, 4.072503e-07, 3.652373e-06</coords>
		</node>
		<node idx = "175">
			<coords>-2.46836e-07, 4.072515e-07, 3.652375e-06</coords>
		</node>
		<node idx = "176">
			<coords>1.154383e-07, 4.294534e-07, 3.728569e-06</coords>
		</node>
		<node idx = "177">
			<coords>0.0, 3.997758e-07, 3.800299e-06</coords>
		</node>
		<node idx = "178">
			<coords>-1.154368e-07, 4.294532e-07, 3.72857e-06</coords>
		</node>
		<node idx = "179">
			<coords>4.938732e-09, 3.33551e-07, 3.692976e-06</coords>
		</node>
		<node idx = "180">
			<coords>9.873095e-08, 3.606177e-07, 3.629422e-06</coords>
		</node>
		<node idx = "181">
			<coords>1.241164e-08, 2.451216e-07, 3.614591e-06</coords>
		</node>
		<node idx = "182">
			<coords>-9.150586e-08, 3.383906e-07, 3.618855e-06</coords>
		</node>
		<node idx = "183">
			<coords>2.008732e-07, 3.230774e-07, 3.576317e-06</coords>
		</node>
		<node idx = "184">
			<coords>2.046263e-07, 4.499752e-07, 3.575169e-06</coords>
		</node>
		<node idx = "185">
			<coords>2.73386e-07, 4.118369e-07, 3.575169e-06</coords>
		</node>
		<node idx = "186">
			<coords>-3.897927e-07, 8.436668e-08, 3.505533e-06</coords>
		</node>
		<node idx = "187">
			<coords>-3.768787e-07, 1.8578e-07, 3.490354e-06</coords>
		</node>
		<node idx = "188">
			<coords>-4.595062e-07, 1.971142e-07, 3.433424e-06</coords>
		</node>
		<node idx = "189">
			<coords>-3.057107e-07, 2.903782e-07, 3.571394e-06</coords>
		</node>
		<node idx = "190">
			<coords>-3.346856e-07, 3.637788e-07, 3.57517e-06</coords>
		</node>
		<node idx = "191">
			<coords>-2.086452e-07, 3.546325e-07, 3.562441e-06</coords>
		</node>
		<node idx = "192">
			<coords>-2.046215e-07, 4.499772e-07, 3.57517e-06</coords>
		</node>
		<node idx = "193">
			<coords>-4.047993e-07, 2.93492e-07, 3.5e-06</coords>
		</node>
		<node idx = "194">
			<coords>1.731799e-07, -2.550824e-07, 3.59101e-06</coords>
		</node>
		<node idx = "195">
			<coords>2.531352e-07, -3.259991e-07, 3.591356e-06</coords>
		</node>
		<node idx = "196">
			<coords>2.046262e-07, -4.49975e-07, 3.57517e-06</coords>
		</node>
		<node idx = "197">
			<coords>2.73386e-07, -4.118368e-07, 3.57517e-06</coords>
		</node>
		<node idx = "198">
			<coords>2.927166e-07, -2.497616e-07, 3.643268e-06</coords>
		</node>
		<node idx = "199">
			<coords>5.275765e-08, 1.325445e-07, 3.590978e-06</coords>
		</node>
		<node idx = "200">
			<coords>-3.458394e-08, -1.21338e-07, 3.42515e-06</coords>
		</node>
		<node idx = "201">
			<coords>1.128664e-07, 5.589503e-08, 3.578406e-06</coords>
		</node>
		<node idx = "202">
			<coords>1.477128e-07, 1.217043e-07, 3.542241e-06</coords>
		</node>
		<node idx = "203">
			<coords>3.997758e-07, 0.0, 3.800299e-06</coords>
		</node>
		<node idx = "204">
			<coords>3.418786e-07, 1.906475e-07, 3.648935e-06</coords>
		</node>
		<node idx = "205">
			<coords>4.294537e-07, 1.154369e-07, 3.728569e-06</coords>
		</node>
		<node idx = "206">
			<coords>4.07252e-07, 2.468364e-07, 3.652373e-06</coords>
		</node>
		<node idx = "207">
			<coords>4.072515e-07, -2.46836e-07, 3.652375e-06</coords>
		</node>
		<node idx = "208">
			<coords>2.25887e-07, -1.421893e-07, 3.624621e-06</coords>
		</node>
		<node idx = "209">
			<coords>3.108714e-07, -5.852172e-08, 3.715915e-06</coords>
		</node>
		<node idx = "210">
			<coords>3.125228e-07, -1.677645e-07, 3.687581e-06</coords>
		</node>
		<node idx = "211">
			<coords>3.209597e-07, 3.764484e-08, 3.701159e-06</coords>
		</node>
		<node idx = "212">
			<coords>4.294532e-07, -1.154368e-07, 3.72857e-06</coords>
		</node>
		<node idx = "213">
			<coords>1.11348e-07, -7.320185e-08, 3.569114e-06</coords>
		</node>
		<node idx = "214">
			<coords>1.528506e-07, -1.672248e-07, 3.54947e-06</coords>
		</node>
		<node idx = "215">
			<coords>8.073075e-08, -1.326442e-07, 3.450653e-06</coords>
		</node>
		<node idx = "216">
			<coords>3.637788e-07, -3.346856e-07, 3.57517e-06</coords>
		</node>
		<node idx = "217">
			<coords>4.499772e-07, -2.046215e-07, 3.57517e-06</coords>
		</node>
		<node idx = "218">
			<coords>2.23821e-07, 1.253108e-08, 3.595856e-06</coords>
		</node>
		<node idx = "219">
			<coords>3.637789e-07, 3.346857e-07, 3.575169e-06</coords>
		</node>
		<node idx = "220">
			<coords>3.272212e-07, 1.088739e-07, 3.595033e-06</coords>
		</node>
		<node idx = "221">
			<coords>2.406282e-07, 1.760852e-07, 3.571015e-06</coords>
		</node>
		<node idx = "222">
			<coords>3.201066e-07, 2.653821e-07, 3.569976e-06</coords>
		</node>
		<node idx = "223">
			<coords>4.499773e-07, 2.046216e-07, 3.575169e-06</coords>
		</node>
		<node idx = "224">
			<coords>-5.63649e-08, -2.30709e-07, 3.50477e-06</coords>
		</node>
		<node idx = "225">
			<coords>1.093839e-07, -2.356709e-07, 3.486206e-06</coords>
		</node>
		<node idx = "226">
			<coords>3.254875e-08, -1.9799e-07, 3.393366e-06</coords>
		</node>
		<node idx = "227">
			<coords>6.077378e-08, -2.869516e-07, 3.550724e-06</coords>
		</node>
		<node idx = "228">
			<coords>-6.093761e-08, -2.11918e-07, 3.383144e-06</coords>
		</node>
		<node idx = "229">
			<coords>-1.529777e-07, -3.459732e-07, 3.526521e-06</coords>
		</node>
		<node idx = "230">
			<coords>-5.069722e-08, -3.648578e-07, 3.542231e-06</coords>
		</node>
		<node idx = "231">
			<coords>0.0, -4.746751e-07, 3.65711e-06</coords>
		</node>
		<node idx = "232">
			<coords>-1.377355e-07, -4.67014e-07, 3.613696e-06</coords>
		</node>
		<node idx = "233">
			<coords>1.377395e-07, -4.67013e-07, 3.613696e-06</coords>
		</node>
		<node idx = "234">
			<coords>4.991088e-08, -3.97743e-07, 3.537044e-06</coords>
		</node>
		<node idx = "235">
			<coords>1.82117e-07, -3.547781e-07, 3.52396e-06</coords>
		</node>
		<node idx = "236">
			<coords>1.530841e-07, -4.759887e-07, 3.5e-06</coords>
		</node>
		<node idx = "237">
			<coords>-2.591814e-07, -3.102571e-07, 3.473356e-06</coords>
		</node>
		<node idx = "238">
			<coords>-2.934844e-07, -4.048048e-07, 3.5e-06</coords>
		</node>
		<node idx = "239">
			<coords>-1.530776e-07, -4.759908e-07, 3.5e-06</coords>
		</node>
		<node idx = "240">
			<coords>-1.163625e-07, -3.095856e-07, 3.409607e-06</coords>
		</node>
		<node idx = "241">
			<coords>-1.492044e-07, -3.921669e-07, 3.432884e-06</coords>
		</node>
		<node idx = "242">
			<coords>-2.216431e-08, -2.672522e-07, 3.323436e-06</coords>
		</node>
		<node idx = "243">
			<coords>-1.150294e-07, -2.522184e-07, 3.32219e-06</coords>
		</node>
		<node idx = "244">
			<coords>-2.5188e-07, -3.031284e-07, 3.361048e-06</coords>
		</node>
		<node idx = "245">
			<coords>-3.319433e-07, -3.739167e-07, 3.414402e-06</coords>
		</node>
		<node idx = "246">
			<coords>-2.024157e-07, -2.390721e-07, 3.305013e-06</coords>
		</node>
		<node idx = "247">
			<coords>-5e-07, 0.0, 3.5e-06</coords>
		</node>
		<node idx = "248">
			<coords>-4.965004e-07, 5.905352e-08, 3.428668e-06</coords>
		</node>
		<node idx = "249">
			<coords>-4.962344e-07, -6.124917e-08, 3.431046e-06</coords>
		</node>
		<node idx = "250">
			<coords>-2.656698e-07, -9.041872e-08, 3.368193e-06</coords>
		</node>
		<node idx = "251">
			<coords>-3.672962e-07, -1.287256e-07, 3.418813e-06</coords>
		</node>
		<node idx = "252">
			<coords>-2.864507e-07, -1.880566e-07, 3.353565e-06</coords>
		</node>
		<node idx = "253">
			<coords>-3.914831e-07, -1.591427e-08, 3.391457e-06</coords>
		</node>
		<node idx = "254">
			<coords>-3.672699e-07, -3.392828e-07, 3.328804e-06</coords>
		</node>
		<node idx = "255">
			<coords>-4.337966e-07, -2.486373e-07, 3.376359e-06</coords>
		</node>
		<node idx = "256">
			<coords>-4.843295e-07, -1.241973e-07, 3.362092e-06</coords>
		</node>
		<node idx = "257">
			<coords>-4.854515e-07, 1.197366e-07, 3.357337e-06</coords>
		</node>
		<node idx = "258">
			<coords>7.331643e-10, -1.829097e-09, 3.504571e-06</coords>
		</node>
		<node idx = "259">
			<coords>-5.637633e-08, 1.226657e-07, 3.565058e-06</coords>
		</node>
		<node idx = "260">
			<coords>-1.549518e-07, 2.346117e-07, 3.545723e-06</coords>
		</node>
		<node idx = "261">
			<coords>-1.358625e-07, -5.624609e-08, 3.39721e-06</coords>
		</node>
		<node idx = "262">
			<coords>-1.378184e-07, -1.483423e-07, 3.331529e-06</coords>
		</node>
		<node idx = "263">
			<coords>-5.220392e-09, -1.052834e-07, 3.341321e-06</coords>
		</node>
		<node idx = "264">
			<coords>-6.208582e-08, -1.65542e-07, 3.294099e-06</coords>
		</node>
		<node idx = "265">
			<coords>-2.483544e-07, 1.540015e-07, 3.471554e-06</coords>
		</node>
		<node idx = "266">
			<coords>-2.029996e-07, -1.006343e-07, 3.286218e-06</coords>
		</node>
		<node idx = "267">
			<coords>-1.448179e-07, 6.95906e-08, 3.473595e-06</coords>
		</node>
		<node idx = "268">
			<coords>-2.341154e-07, 2.336585e-08, 3.41103e-06</coords>
		</node>
		<node idx = "269">
			<coords>-2.176275e-07, 9.911497e-09, 3.307873e-06</coords>
		</node>
		<node idx = "270">
			<coords>-3.071212e-07, 8.907976e-08, 3.39248e-06</coords>
		</node>
		<node idx = "271">
			<coords>-4.385457e-07, 2.401618e-07, 3.366848e-06</coords>
		</node>
		<node idx = "272">
			<coords>-3.27007e-07, 2.167601e-07, 3.405364e-06</coords>
		</node>
		<node idx = "273">
			<coords>-2.646374e-07, 2.681613e-07, 3.484139e-06</coords>
		</node>
		<node idx = "274">
			<coords>3.465284e-10, -5.773936e-09, 3.358589e-06</coords>
		</node>
		<node idx = "275">
			<coords>-9.016654e-08, 2.481278e-08, 3.363927e-06</coords>
		</node>
		<node idx = "276">
			<coords>6.133894e-08, 1.636497e-07, 3.461498e-06</coords>
		</node>
		<node idx = "277">
			<coords>1.602896e-07, 2.086024e-07, 3.471123e-06</coords>
		</node>
		<node idx = "278">
			<coords>8.657672e-08, 2.624684e-07, 3.533646e-06</coords>
		</node>
		<node idx = "279">
			<coords>1.377396e-07, 4.670136e-07, 3.613693e-06</coords>
		</node>
		<node idx = "280">
			<coords>-1.377356e-07, 4.670146e-07, 3.613694e-06</coords>
		</node>
		<node idx = "281">
			<coords>0.0, 4.746773e-07, 3.657103e-06</coords>
		</node>
		<node idx = "282">
			<coords>4.386321e-08, 3.800218e-07, 3.536781e-06</coords>
		</node>
		<node idx = "283">
			<coords>1.707213e-07, 3.790299e-07, 3.486467e-06</coords>
		</node>
		<node idx = "284">
			<coords>1.530841e-07, 4.759887e-07, 3.5e-06</coords>
		</node>
		<node idx = "285">
			<coords>-2.987948e-07, 2.549535e-07, 3.338067e-06</coords>
		</node>
		<node idx = "286">
			<coords>-1.617025e-08, 2.461648e-07, 3.498248e-06</coords>
		</node>
		<node idx = "287">
			<coords>-5.115538e-08, 3.624943e-07, 3.480749e-06</coords>
		</node>
		<node idx = "288">
			<coords>2.522854e-07, 2.638068e-07, 3.449986e-06</coords>
		</node>
		<node idx = "289">
			<coords>2.93492e-07, 4.047993e-07, 3.5e-06</coords>
		</node>
		<node idx = "290">
			<coords>1.971142e-07, 4.595062e-07, 3.433424e-06</coords>
		</node>
		<node idx = "291">
			<coords>-4.045341e-07, 1.056498e-07, 3.345347e-06</coords>
		</node>
		<node idx = "292">
			<coords>-1.698222e-07, 3.440475e-07, 3.440915e-06</coords>
		</node>
		<node idx = "293">
			<coords>-2.934844e-07, 4.048048e-07, 3.5e-06</coords>
		</node>
		<node idx = "294">
			<coords>-1.530776e-07, 4.759908e-07, 3.5e-06</coords>
		</node>
		<node idx = "295">
			<coords>-3.672699e-07, 3.392828e-07, 3.404891e-06</coords>
		</node>
		<node idx = "296">
			<coords>-4.074366e-07, 2.898197e-07, 3.271739e-06</coords>
		</node>
		<node idx = "297">
			<coords>2.014964e-07, -4.576016e-07, 3.438179e-06</coords>
		</node>
		<node idx = "298">
			<coords>-1.447479e-07, -1.987786e-07, 3.229626e-06</coords>
		</node>
		<node idx = "299">
			<coords>2.506741e-07, -2.359521e-07, 3.549935e-06</coords>
		</node>
		<node idx = "300">
			<coords>2.981152e-07, -3.004824e-07, 3.505681e-06</coords>
		</node>
		<node idx = "301">
			<coords>2.93492e-07, -4.047993e-07, 3.5e-06</coords>
		</node>
		<node idx = "302">
			<coords>3.38402e-07, -1.809748e-07, 3.536959e-06</coords>
		</node>
		<node idx = "303">
			<coords>2.398855e-07, -6.680049e-08, 3.509217e-06</coords>
		</node>
		<node idx = "304">
			<coords>1.023742e-07, 7.069065e-08, 3.458012e-06</coords>
		</node>
		<node idx = "305">
			<coords>9.930851e-08, -4.854047e-08, 3.432714e-06</coords>
		</node>
		<node idx = "306">
			<coords>1.60277e-07, 4.918394e-09, 3.494102e-06</coords>
		</node>
		<node idx = "307">
			<coords>9.415915e-08, 6.131653e-08, 3.361565e-06</coords>
		</node>
		<node idx = "308">
			<coords>2.245809e-07, 9.013379e-08, 3.455659e-06</coords>
		</node>
		<node idx = "309">
			<coords>4.746773e-07, 0.0, 3.657103e-06</coords>
		</node>
		<node idx = "310">
			<coords>4.670147e-07, 1.377357e-07, 3.613693e-06</coords>
		</node>
		<node idx = "311">
			<coords>4.670146e-07, -1.377356e-07, 3.613694e-06</coords>
		</node>
		<node idx = "312">
			<coords>3.60561e-07, -6.26583e-08, 3.575817e-06</coords>
		</node>
		<node idx = "313">
			<coords>4.07239e-08, -6.234162e-08, 3.256903e-06</coords>
		</node>
		<node idx = "314">
			<coords>-5.838958e-09, -1.399638e-07, 3.222287e-06</coords>
		</node>
		<node idx = "315">
			<coords>1.922582e-07, -2.966347e-07, 3.41664e-06</coords>
		</node>
		<node idx = "316">
			<coords>1.325091e-07, -2.165394e-07, 3.381055e-06</coords>
		</node>
		<node idx = "317">
			<coords>2.028775e-07, -1.493902e-07, 3.437402e-06</coords>
		</node>
		<node idx = "318">
			<coords>1.100409e-07, -9.573527e-08, 3.346094e-06</coords>
		</node>
		<node idx = "319">
			<coords>4.048048e-07, -2.934844e-07, 3.5e-06</coords>
		</node>
		<node idx = "320">
			<coords>3.102926e-07, -4.979203e-08, 3.452395e-06</coords>
		</node>
		<node idx = "321">
			<coords>4.759908e-07, -1.530776e-07, 3.5e-06</coords>
		</node>
		<node idx = "322">
			<coords>3.927283e-07, -1.4072e-07, 3.443829e-06</coords>
		</node>
		<node idx = "323">
			<coords>1.43175e-07, 1.840424e-07, 3.376316e-06</coords>
		</node>
		<node idx = "324">
			<coords>3.585138e-07, 4.031754e-08, 3.494964e-06</coords>
		</node>
		<node idx = "325">
			<coords>4.048048e-07, 2.934844e-07, 3.5e-06</coords>
		</node>
		<node idx = "326">
			<coords>4.759908e-07, 1.530776e-07, 3.5e-06</coords>
		</node>
		<node idx = "327">
			<coords>3.34202e-07, 1.739753e-07, 3.446675e-06</coords>
		</node>
		<node idx = "328">
			<coords>2.525343e-07, 1.658879e-07, 3.369897e-06</coords>
		</node>
		<node idx = "329">
			<coords>2.609235e-07, 3.39946e-07, 3.369384e-06</coords>
		</node>
		<node idx = "330">
			<coords>3.27185e-07, 2.675825e-07, 3.404534e-06</coords>
		</node>
		<node idx = "331">
			<coords>3.392828e-07, 3.672699e-07, 3.404891e-06</coords>
		</node>
		<node idx = "332">
			<coords>-3.294498e-07, -2.307138e-07, 3.262219e-06</coords>
		</node>
		<node idx = "333">
			<coords>9.006418e-08, -1.896623e-07, 3.263061e-06</coords>
		</node>
		<node idx = "334">
			<coords>8.994057e-08, -2.90348e-07, 3.3571e-06</coords>
		</node>
		<node idx = "335">
			<coords>3.652808e-08, -3.412912e-07, 3.424466e-06</coords>
		</node>
		<node idx = "336">
			<coords>-5.38576e-08, -4.103561e-07, 3.447155e-06</coords>
		</node>
		<node idx = "337">
			<coords>0.0, -5e-07, 3.5e-06</coords>
		</node>
		<node idx = "338">
			<coords>6.124917e-08, -4.962344e-07, 3.431046e-06</coords>
		</node>
		<node idx = "339">
			<coords>1.594287e-07, -3.96618e-07, 3.391204e-06</coords>
		</node>
		<node idx = "340">
			<coords>1.241973e-07, -4.843295e-07, 3.362092e-06</coords>
		</node>
		<node idx = "341">
			<coords>-2.214909e-08, -2.425234e-07, 3.206231e-06</coords>
		</node>
		<node idx = "342">
			<coords>2.267399e-08, -3.256291e-07, 3.268825e-06</coords>
		</node>
		<node idx = "343">
			<coords>-2.316154e-07, -4.431189e-07, 3.376359e-06</coords>
		</node>
		<node idx = "344">
			<coords>-6.840149e-08, -3.825964e-07, 3.329875e-06</coords>
		</node>
		<node idx = "345">
			<coords>-1.152751e-07, -4.865302e-07, 3.362092e-06</coords>
		</node>
		<node idx = "346">
			<coords>-1.83799e-07, -3.633633e-07, 3.285119e-06</coords>
		</node>
		<node idx = "347">
			<coords>-1.013578e-07, -2.988338e-07, 3.225684e-06</coords>
		</node>
		<node idx = "348">
			<coords>-1.589956e-07, -2.03843e-07, 3.140057e-06</coords>
		</node>
		<node idx = "349">
			<coords>-2.335676e-07, -3.012891e-07, 3.212119e-06</coords>
		</node>
		<node idx = "350">
			<coords>-2.795612e-07, -4.145425e-07, 3.266984e-06</coords>
		</node>
		<node idx = "351">
			<coords>-2.826207e-07, -1.381343e-07, 3.218209e-06</coords>
		</node>
		<node idx = "352">
			<coords>-3.164498e-07, -8.273767e-09, 3.289119e-06</coords>
		</node>
		<node idx = "353">
			<coords>-5e-07, 0.0, 3.347826e-06</coords>
		</node>
		<node idx = "354">
			<coords>-4.965004e-07, 5.905352e-08, 3.276495e-06</coords>
		</node>
		<node idx = "355">
			<coords>-3.918768e-07, -1.119127e-07, 3.268752e-06</coords>
		</node>
		<node idx = "356">
			<coords>-4.282512e-07, -6.419869e-09, 3.257256e-06</coords>
		</node>
		<node idx = "357">
			<coords>-4.877957e-07, -1.097967e-07, 3.252717e-06</coords>
		</node>
		<node idx = "358">
			<coords>-4.016544e-07, -2.977814e-07, 3.205163e-06</coords>
		</node>
		<node idx = "359">
			<coords>-4.57542e-07, -2.016316e-07, 3.252717e-06</coords>
		</node>
		<node idx = "360">
			<coords>-4.648942e-07, 1.840474e-07, 3.233696e-06</coords>
		</node>
		<node idx = "361">
			<coords>-1.365151e-07, -1.13946e-07, 3.190536e-06</coords>
		</node>
		<node idx = "362">
			<coords>-3.521278e-08, 1.15438e-07, 3.40254e-06</coords>
		</node>
		<node idx = "363">
			<coords>-1.129388e-07, 2.036342e-07, 3.446432e-06</coords>
		</node>
		<node idx = "364">
			<coords>-2.008803e-07, 2.42963e-07, 3.397814e-06</coords>
		</node>
		<node idx = "365">
			<coords>-9.239748e-08, -4.133972e-08, 3.257551e-06</coords>
		</node>
		<node idx = "366">
			<coords>-2.124571e-07, 1.446203e-07, 3.35134e-06</coords>
		</node>
		<node idx = "367">
			<coords>-2.089289e-07, -2.974352e-09, 3.208467e-06</coords>
		</node>
		<node idx = "368">
			<coords>-2.673156e-07, 9.426071e-08, 3.242515e-06</coords>
		</node>
		<node idx = "369">
			<coords>-1.406204e-07, 7.182519e-08, 3.302756e-06</coords>
		</node>
		<node idx = "370">
			<coords>-3.481818e-07, 1.810532e-07, 3.286906e-06</coords>
		</node>
		<node idx = "371">
			<coords>-2.664393e-07, 3.279306e-07, 3.376687e-06</coords>
		</node>
		<node idx = "372">
			<coords>-4.396121e-07, 2.382042e-07, 3.17663e-06</coords>
		</node>
		<node idx = "373">
			<coords>5.429117e-08, 3.155746e-08, 3.270276e-06</coords>
		</node>
		<node idx = "374">
			<coords>-3.921657e-08, 8.890956e-08, 3.3067e-06</coords>
		</node>
		<node idx = "375">
			<coords>-4.708489e-08, 3.080588e-08, 3.256121e-06</coords>
		</node>
		<node idx = "376">
			<coords>-2.939328e-07, 2.906108e-07, 3.277427e-06</coords>
		</node>
		<node idx = "377">
			<coords>-2.39342e-07, 2.1932e-07, 3.251689e-06</coords>
		</node>
		<node idx = "378">
			<coords>4.941403e-08, 1.508545e-07, 3.304098e-06</coords>
		</node>
		<node idx = "379">
			<coords>2.791712e-08, 2.371194e-07, 3.393339e-06</coords>
		</node>
		<node idx = "380">
			<coords>1.358602e-07, 3.380055e-07, 3.394308e-06</coords>
		</node>
		<node idx = "381">
			<coords>8.078676e-08, 2.725033e-07, 3.299934e-06</coords>
		</node>
		<node idx = "382">
			<coords>1.756569e-08, 3.507667e-07, 3.382991e-06</coords>
		</node>
		<node idx = "383">
			<coords>0.0, 5e-07, 3.5e-06</coords>
		</node>
		<node idx = "384">
			<coords>5.905352e-08, 4.965004e-07, 3.428668e-06</coords>
		</node>
		<node idx = "385">
			<coords>-1.791941e-07, 3.227644e-07, 3.330578e-06</coords>
		</node>
		<node idx = "386">
			<coords>-7.707021e-08, 2.952319e-07, 3.367616e-06</coords>
		</node>
		<node idx = "387">
			<coords>-6.361243e-08, 4.070408e-07, 3.390349e-06</coords>
		</node>
		<node idx = "388">
			<coords>2.199646e-07, 2.47912e-07, 3.317948e-06</coords>
		</node>
		<node idx = "389">
			<coords>2.401618e-07, 4.385457e-07, 3.366848e-06</coords>
		</node>
		<node idx = "390">
			<coords>1.197366e-07, 4.854515e-07, 3.357337e-06</coords>
		</node>
		<node idx = "391">
			<coords>1.932844e-07, 3.416938e-07, 3.261234e-06</coords>
		</node>
		<node idx = "392">
			<coords>2.898197e-07, 4.074366e-07, 3.271739e-06</coords>
		</node>
		<node idx = "393">
			<coords>-3.772702e-07, 1.151604e-07, 3.180307e-06</coords>
		</node>
		<node idx = "394">
			<coords>-3.392793e-07, 3.672731e-07, 3.214674e-06</coords>
		</node>
		<node idx = "395">
			<coords>-1.208701e-07, 4.851705e-07, 3.376359e-06</coords>
		</node>
		<node idx = "396">
			<coords>-2.423221e-07, 4.373557e-07, 3.404891e-06</coords>
		</node>
		<node idx = "397">
			<coords>-3.244851e-07, 3.804069e-07, 3.309783e-06</coords>
		</node>
		<node idx = "398">
			<coords>-2.531365e-07, -9.363714e-08, 3.104774e-06</coords>
		</node>
		<node idx = "399">
			<coords>-2.395815e-07, 6.762966e-08, 3.117553e-06</coords>
		</node>
		<node idx = "400">
			<coords>-2.788345e-07, 1.633321e-07, 3.12652e-06</coords>
		</node>
		<node idx = "401">
			<coords>-3.287996e-07, 7.644639e-08, 3.062127e-06</coords>
		</node>
		<node idx = "402">
			<coords>2.486373e-07, -4.337966e-07, 3.376359e-06</coords>
		</node>
		<node idx = "403">
			<coords>2.398194e-07, -3.455601e-07, 3.32137e-06</coords>
		</node>
		<node idx = "404">
			<coords>1.62065e-07, -3.21883e-07, 3.269924e-06</coords>
		</node>
		<node idx = "405">
			<coords>-6.451239e-08, -1.598554e-07, 3.126117e-06</coords>
		</node>
		<node idx = "406">
			<coords>-4.73628e-09, -1.192002e-09, 3.172315e-06</coords>
		</node>
		<node idx = "407">
			<coords>6.961188e-08, 7.341779e-08, 3.169408e-06</coords>
		</node>
		<node idx = "408">
			<coords>1.553334e-07, -5.700059e-08, 3.283372e-06</coords>
		</node>
		<node idx = "409">
			<coords>1.073595e-07, -1.342909e-08, 3.202713e-06</coords>
		</node>
		<node idx = "410">
			<coords>1.343109e-07, -9.314779e-08, 3.207063e-06</coords>
		</node>
		<node idx = "411">
			<coords>3.078653e-07, -2.604231e-07, 3.404994e-06</coords>
		</node>
		<node idx = "412">
			<coords>3.739167e-07, -3.319433e-07, 3.414402e-06</coords>
		</node>
		<node idx = "413">
			<coords>3.392828e-07, -3.672699e-07, 3.328804e-06</coords>
		</node>
		<node idx = "414">
			<coords>3.271303e-07, -1.209115e-07, 3.38844e-06</coords>
		</node>
		<node idx = "415">
			<coords>2.224611e-07, -2.478585e-08, 3.375621e-06</coords>
		</node>
		<node idx = "416">
			<coords>1.833222e-07, 9.105723e-08, 3.294021e-06</coords>
		</node>
		<node idx = "417">
			<coords>2.772525e-07, 5.72803e-08, 3.375775e-06</coords>
		</node>
		<node idx = "418">
			<coords>5e-07, 0.0, 3.5e-06</coords>
		</node>
		<node idx = "419">
			<coords>4.081168e-07, -4.877668e-08, 3.437316e-06</coords>
		</node>
		<node idx = "420">
			<coords>5.150528e-08, -1.34403e-07, 3.157289e-06</coords>
		</node>
		<node idx = "421">
			<coords>-2.747558e-08, -8.722092e-08, 3.113972e-06</coords>
		</node>
		<node idx = "422">
			<coords>7.352124e-08, -1.989717e-08, 3.121376e-06</coords>
		</node>
		<node idx = "423">
			<coords>2.225422e-07, -2.179448e-07, 3.308419e-06</coords>
		</node>
		<node idx = "424">
			<coords>1.884673e-07, -2.545404e-07, 3.170987e-06</coords>
		</node>
		<node idx = "425">
			<coords>2.892699e-07, -2.933008e-07, 3.252139e-06</coords>
		</node>
		<node idx = "426">
			<coords>1.646487e-07, -1.673636e-07, 3.13199e-06</coords>
		</node>
		<node idx = "427">
			<coords>2.372125e-07, -1.219149e-07, 3.290112e-06</coords>
		</node>
		<node idx = "428">
			<coords>2.019937e-07, -1.398493e-07, 3.216034e-06</coords>
		</node>
		<node idx = "429">
			<coords>4.431189e-07, -2.316154e-07, 3.376359e-06</coords>
		</node>
		<node idx = "430">
			<coords>3.712433e-07, -2.397307e-08, 3.367089e-06</coords>
		</node>
		<node idx = "431">
			<coords>4.865302e-07, -1.152751e-07, 3.362092e-06</coords>
		</node>
		<node idx = "432">
			<coords>4.145425e-07, -2.795612e-07, 3.266984e-06</coords>
		</node>
		<node idx = "433">
			<coords>1.336906e-07, 1.99154e-07, 3.213251e-06</coords>
		</node>
		<node idx = "434">
			<coords>1.606901e-07, 7.198231e-08, 3.149545e-06</coords>
		</node>
		<node idx = "435">
			<coords>2.464794e-07, 1.700341e-07, 3.229139e-06</coords>
		</node>
		<node idx = "436">
			<coords>3.983682e-07, 8.983535e-08, 3.361254e-06</coords>
		</node>
		<node idx = "437">
			<coords>4.373557e-07, 2.423221e-07, 3.404891e-06</coords>
		</node>
		<node idx = "438">
			<coords>4.851705e-07, 1.208701e-07, 3.376359e-06</coords>
		</node>
		<node idx = "439">
			<coords>3.216441e-07, 1.387801e-07, 3.254616e-06</coords>
		</node>
		<node idx = "440">
			<coords>2.931889e-07, 3.011638e-07, 3.229499e-06</coords>
		</node>
		<node idx = "441">
			<coords>3.203937e-07, 2.34563e-07, 3.322737e-06</coords>
		</node>
		<node idx = "442">
			<coords>3.804069e-07, 3.244851e-07, 3.309783e-06</coords>
		</node>
		<node idx = "443">
			<coords>3.672731e-07, 3.392793e-07, 3.214674e-06</coords>
		</node>
		<node idx = "444">
			<coords>-3.651699e-07, -1.689022e-07, 3.136029e-06</coords>
		</node>
		<node idx = "445">
			<coords>-2.766281e-07, -2.406113e-07, 3.142154e-06</coords>
		</node>
		<node idx = "446">
			<coords>-2.583745e-07, -1.735465e-07, 3.064247e-06</coords>
		</node>
		<node idx = "447">
			<coords>-1.483834e-07, -1.184238e-07, 3.050489e-06</coords>
		</node>
		<node idx = "448">
			<coords>6.233562e-08, -2.7772e-07, 3.200053e-06</coords>
		</node>
		<node idx = "449">
			<coords>1.008158e-07, -2.28771e-07, 3.126698e-06</coords>
		</node>
		<node idx = "450">
			<coords>-3.546874e-08, -2.537448e-07, 3.123586e-06</coords>
		</node>
		<node idx = "451">
			<coords>7.402638e-08, -4.054992e-07, 3.31775e-06</coords>
		</node>
		<node idx = "452">
			<coords>0.0, -5e-07, 3.347826e-06</coords>
		</node>
		<node idx = "453">
			<coords>2.016316e-07, -4.57542e-07, 3.252717e-06</coords>
		</node>
		<node idx = "454">
			<coords>7.420528e-08, -3.999611e-07, 3.219262e-06</coords>
		</node>
		<node idx = "455">
			<coords>1.097967e-07, -4.877957e-07, 3.252717e-06</coords>
		</node>
		<node idx = "456">
			<coords>4.427829e-09, -3.572948e-07, 3.156079e-06</coords>
		</node>
		<node idx = "457">
			<coords>-4.891615e-08, -4.135208e-07, 3.233508e-06</coords>
		</node>
		<node idx = "458">
			<coords>-1.663365e-07, -4.715211e-07, 3.252717e-06</coords>
		</node>
		<node idx = "459">
			<coords>-8.211337e-08, -4.932113e-07, 3.300272e-06</coords>
		</node>
		<node idx = "460">
			<coords>-1.261212e-07, -3.750931e-07, 3.146454e-06</coords>
		</node>
		<node idx = "461">
			<coords>-2.284846e-07, -4.447413e-07, 3.179008e-06</coords>
		</node>
		<node idx = "462">
			<coords>-1.047282e-07, -2.03831e-07, 3.037506e-06</coords>
		</node>
		<node idx = "463">
			<coords>-1.721789e-07, -2.780868e-07, 3.075751e-06</coords>
		</node>
		<node idx = "464">
			<coords>-2.433636e-07, -3.406279e-07, 3.100541e-06</coords>
		</node>
		<node idx = "465">
			<coords>-3.244851e-07, -3.804069e-07, 3.157609e-06</coords>
		</node>
		<node idx = "466">
			<coords>-3.63335e-07, -1.791105e-08, 3.137704e-06</coords>
		</node>
		<node idx = "467">
			<coords>-5e-07, 0.0, 3.195652e-06</coords>
		</node>
		<node idx = "468">
			<coords>-4.916527e-07, 9.098153e-08, 3.138587e-06</coords>
		</node>
		<node idx = "469">
			<coords>-4.201682e-07, 5.525838e-08, 3.049854e-06</coords>
		</node>
		<node idx = "470">
			<coords>-2.58848e-07, -1.224854e-07, 2.991009e-06</coords>
		</node>
		<node idx = "471">
			<coords>-4.908099e-07, -9.542343e-08, 3.143342e-06</coords>
		</node>
		<node idx = "472">
			<coords>-4.254188e-07, -9.095398e-08, 3.073133e-06</coords>
		</node>
		<node idx = "473">
			<coords>-3.62848e-07, -1.387708e-07, 3.034194e-06</coords>
		</node>
		<node idx = "474">
			<coords>-4.102652e-07, -2.858014e-07, 3.038723e-06</coords>
		</node>
		<node idx = "475">
			<coords>-4.613088e-07, -1.92858e-07, 3.091033e-06</coords>
		</node>
		<node idx = "476">
			<coords>-4.648942e-07, 1.840474e-07, 3.081522e-06</coords>
		</node>
		<node idx = "477">
			<coords>-1.197661e-07, -9.314287e-09, 3.088726e-06</coords>
		</node>
		<node idx = "478">
			<coords>-8.88952e-08, 1.958011e-07, 3.292075e-06</coords>
		</node>
		<node idx = "479">
			<coords>-1.120911e-07, 8.574379e-08, 3.184262e-06</coords>
		</node>
		<node idx = "480">
			<coords>-1.880746e-07, 1.538903e-07, 3.204268e-06</coords>
		</node>
		<node idx = "481">
			<coords>-3.416418e-07, 2.392428e-07, 3.149152e-06</coords>
		</node>
		<node idx = "482">
			<coords>-4.29447e-07, 2.560768e-07, 3.081522e-06</coords>
		</node>
		<node idx = "483">
			<coords>-2.167668e-07, 3.586962e-07, 3.25513e-06</coords>
		</node>
		<node idx = "484">
			<coords>-3.535534e-07, 3.535534e-07, 3.119565e-06</coords>
		</node>
		<node idx = "485">
			<coords>7.02117e-08, 1.622354e-07, 3.117188e-06</coords>
		</node>
		<node idx = "486">
			<coords>-6.4563e-09, 1.339914e-07, 3.199363e-06</coords>
		</node>
		<node idx = "487">
			<coords>-2.424962e-07, 2.729764e-07, 3.151947e-06</coords>
		</node>
		<node idx = "488">
			<coords>-1.854159e-07, 1.615273e-07, 3.085658e-06</coords>
		</node>
		<node idx = "489">
			<coords>-4.884066e-08, 1.170681e-07, 3.070861e-06</coords>
		</node>
		<node idx = "490">
			<coords>-1.393603e-07, 2.882944e-07, 3.212596e-06</coords>
		</node>
		<node idx = "491">
			<coords>1.540461e-08, 2.623557e-07, 3.202544e-06</coords>
		</node>
		<node idx = "492">
			<coords>-1.296206e-08, 3.40838e-07, 3.287056e-06</coords>
		</node>
		<node idx = "493">
			<coords>9.212535e-08, 3.827826e-07, 3.290876e-06</coords>
		</node>
		<node idx = "494">
			<coords>1.107103e-07, 3.009123e-07, 3.178546e-06</coords>
		</node>
		<node idx = "495">
			<coords>0.0, 5e-07, 3.347826e-06</coords>
		</node>
		<node idx = "496">
			<coords>5.905352e-08, 4.965004e-07, 3.276495e-06</coords>
		</node>
		<node idx = "497">
			<coords>-7.846785e-08, 4.085103e-07, 3.26214e-06</coords>
		</node>
		<node idx = "498">
			<coords>-9.098153e-08, 4.916527e-07, 3.290761e-06</coords>
		</node>
		<node idx = "499">
			<coords>2.301714e-07, 2.789687e-07, 3.149109e-06</coords>
		</node>
		<node idx = "500">
			<coords>3.535534e-07, 3.535534e-07, 3.119565e-06</coords>
		</node>
		<node idx = "501">
			<coords>1.859351e-07, 3.771306e-07, 3.150137e-06</coords>
		</node>
		<node idx = "502">
			<coords>1.840474e-07, 4.648942e-07, 3.233696e-06</coords>
		</node>
		<node idx = "503">
			<coords>2.382042e-07, 4.396121e-07, 3.17663e-06</coords>
		</node>
		<node idx = "504">
			<coords>-3.770558e-07, 1.795057e-07, 3.031506e-06</coords>
		</node>
		<node idx = "505">
			<coords>-3.008199e-07, 2.375378e-07, 3.04166e-06</coords>
		</node>
		<node idx = "506">
			<coords>-2.736049e-07, 4.184978e-07, 3.17663e-06</coords>
		</node>
		<node idx = "507">
			<coords>-1.840474e-07, 4.648942e-07, 3.233696e-06</coords>
		</node>
		<node idx = "508">
			<coords>-3.535534e-07, 3.535534e-07, 2.986413e-06</coords>
		</node>
		<node idx = "509">
			<coords>-4.184978e-07, 2.736049e-07, 2.986413e-06</coords>
		</node>
		<node idx = "510">
			<coords>2.560768e-07, 4.29447e-07, 3.081522e-06</coords>
		</node>
		<node idx = "511">
			<coords>-3.664837e-07, -2.796725e-08, 3.010592e-06</coords>
		</node>
		<node idx = "512">
			<coords>-2.523935e-07, -5.859844e-09, 3.003928e-06</coords>
		</node>
		<node idx = "513">
			<coords>-1.590018e-07, 7.046211e-08, 3.026765e-06</coords>
		</node>
		<node idx = "514">
			<coords>-2.54054e-07, 1.400715e-07, 3.001208e-06</coords>
		</node>
		<node idx = "515">
			<coords>-3.482227e-07, 9.3509e-08, 2.959214e-06</coords>
		</node>
		<node idx = "516">
			<coords>2.977814e-07, -4.016544e-07, 3.205163e-06</coords>
		</node>
		<node idx = "517">
			<coords>2.746908e-07, -3.293825e-07, 3.135373e-06</coords>
		</node>
		<node idx = "518">
			<coords>1.394089e-07, -3.540709e-07, 3.133361e-06</coords>
		</node>
		<node idx = "519">
			<coords>2.630621e-08, -1.838642e-07, 3.0584e-06</coords>
		</node>
		<node idx = "520">
			<coords>1.440493e-07, -2.369546e-07, 3.056382e-06</coords>
		</node>
		<node idx = "521">
			<coords>-1.268753e-07, -4.190718e-08, 2.958765e-06</coords>
		</node>
		<node idx = "522">
			<coords>-3.718409e-08, -1.173111e-07, 3.004106e-06</coords>
		</node>
		<node idx = "523">
			<coords>4.356033e-09, 6.583327e-09, 3.037145e-06</coords>
		</node>
		<node idx = "524">
			<coords>1.676122e-07, -5.783863e-08, 3.130556e-06</coords>
		</node>
		<node idx = "525">
			<coords>1.131136e-07, 4.39703e-08, 3.064708e-06</coords>
		</node>
		<node idx = "526">
			<coords>2.375569e-07, -8.118078e-09, 3.218983e-06</coords>
		</node>
		<node idx = "527">
			<coords>3.564824e-07, -1.995736e-07, 3.289651e-06</coords>
		</node>
		<node idx = "528">
			<coords>3.50877e-07, -8.401809e-08, 3.288151e-06</coords>
		</node>
		<node idx = "529">
			<coords>3.295164e-07, 1.22498e-08, 3.290052e-06</coords>
		</node>
		<node idx = "530">
			<coords>5e-07, 0.0, 3.347826e-06</coords>
		</node>
		<node idx = "531">
			<coords>4.245027e-07, 1.59184e-09, 3.284605e-06</coords>
		</node>
		<node idx = "532">
			<coords>4.916527e-07, 9.098153e-08, 3.290761e-06</coords>
		</node>
		<node idx = "533">
			<coords>9.041015e-08, -9.593064e-08, 3.020257e-06</coords>
		</node>
		<node idx = "534">
			<coords>2.09716e-07, -3.197318e-07, 3.056531e-06</coords>
		</node>
		<node idx = "535">
			<coords>4.098729e-07, 6.722457e-08, 3.216995e-06</coords>
		</node>
		<node idx = "536">
			<coords>2.988135e-07, -2.177509e-07, 3.175329e-06</coords>
		</node>
		<node idx = "537">
			<coords>2.750335e-07, -2.584722e-07, 3.063162e-06</coords>
		</node>
		<node idx = "538">
			<coords>3.804069e-07, -3.244851e-07, 3.157609e-06</coords>
		</node>
		<node idx = "539">
			<coords>2.43282e-07, -1.281699e-07, 3.051374e-06</coords>
		</node>
		<node idx = "540">
			<coords>2.973965e-07, -1.03493e-07, 3.16471e-06</coords>
		</node>
		<node idx = "541">
			<coords>3.305132e-07, -1.563105e-07, 3.075734e-06</coords>
		</node>
		<node idx = "542">
			<coords>4.715211e-07, -1.663365e-07, 3.252717e-06</coords>
		</node>
		<node idx = "543">
			<coords>4.932113e-07, -8.211337e-08, 3.300272e-06</coords>
		</node>
		<node idx = "544">
			<coords>4.447413e-07, -2.284846e-07, 3.179008e-06</coords>
		</node>
		<node idx = "545">
			<coords>3.314013e-07, 4.917956e-08, 3.156664e-06</coords>
		</node>
		<node idx = "546">
			<coords>2.293128e-07, 7.380129e-08, 3.10624e-06</coords>
		</node>
		<node idx = "547">
			<coords>2.352868e-07, -5.366728e-09, 3.102596e-06</coords>
		</node>
		<node idx = "548">
			<coords>1.447932e-07, 2.6876e-07, 3.075428e-06</coords>
		</node>
		<node idx = "549">
			<coords>1.509453e-07, 1.250487e-07, 3.031726e-06</coords>
		</node>
		<node idx = "550">
			<coords>2.296941e-07, 1.851254e-07, 3.076807e-06</coords>
		</node>
		<node idx = "551">
			<coords>3.562836e-07, 1.386717e-07, 3.134889e-06</coords>
		</node>
		<node idx = "552">
			<coords>3.417801e-07, 2.472393e-07, 3.132141e-06</coords>
		</node>
		<node idx = "553">
			<coords>4.648942e-07, 1.840474e-07, 3.233696e-06</coords>
		</node>
		<node idx = "554">
			<coords>4.184978e-07, 2.736049e-07, 3.17663e-06</coords>
		</node>
		<node idx = "555">
			<coords>3.535534e-07, 3.535534e-07, 2.986413e-06</coords>
		</node>
		<node idx = "556">
			<coords>3.225108e-07, 2.637831e-07, 3.052888e-06</coords>
		</node>
		<node idx = "557">
			<coords>4.184978e-07, 2.736049e-07, 3.081522e-06</coords>
		</node>
		<node idx = "558">
			<coords>-3.100351e-07, -2.297761e-07, 2.996178e-06</coords>
		</node>
		<node idx = "559">
			<coords>-1.961617e-07, -1.94129e-07, 2.972741e-06</coords>
		</node>
		<node idx = "560">
			<coords>-2.1323e-07, -9.665664e-08, 2.899326e-06</coords>
		</node>
		<node idx = "561">
			<coords>-1.002485e-07, -1.287098e-07, 2.93947e-06</coords>
		</node>
		<node idx = "562">
			<coords>4.605562e-08, -2.939979e-07, 3.048905e-06</coords>
		</node>
		<node idx = "563">
			<coords>-5.290191e-08, -3.118009e-07, 3.050401e-06</coords>
		</node>
		<node idx = "564">
			<coords>-5.553353e-08, -2.226679e-07, 2.957505e-06</coords>
		</node>
		<node idx = "565">
			<coords>0.0, -5e-07, 3.195652e-06</coords>
		</node>
		<node idx = "566">
			<coords>5.42818e-08, -4.005648e-07, 3.059374e-06</coords>
		</node>
		<node idx = "567">
			<coords>1.92858e-07, -4.613088e-07, 3.091033e-06</coords>
		</node>
		<node idx = "568">
			<coords>9.542343e-08, -4.908099e-07, 3.143342e-06</coords>
		</node>
		<node idx = "569">
			<coords>-2.612095e-07, -4.263445e-07, 3.038723e-06</coords>
		</node>
		<node idx = "570">
			<coords>-4.508487e-08, -4.264211e-07, 3.093079e-06</coords>
		</node>
		<node idx = "571">
			<coords>-1.413431e-07, -3.836667e-07, 3.019193e-06</coords>
		</node>
		<node idx = "572">
			<coords>-8.654465e-08, -4.924531e-07, 3.143342e-06</coords>
		</node>
		<node idx = "573">
			<coords>-1.752051e-07, -4.682982e-07, 3.091033e-06</coords>
		</node>
		<node idx = "574">
			<coords>-1.244353e-07, -2.935503e-07, 2.935419e-06</coords>
		</node>
		<node idx = "575">
			<coords>-2.553867e-07, -2.450916e-07, 2.886138e-06</coords>
		</node>
		<node idx = "576">
			<coords>-2.263065e-07, -3.396801e-07, 2.956555e-06</coords>
		</node>
		<node idx = "577">
			<coords>-3.392793e-07, -3.672731e-07, 2.986413e-06</coords>
		</node>
		<node idx = "578">
			<coords>-5e-07, 0.0, 3.043478e-06</coords>
		</node>
		<node idx = "579">
			<coords>-4.916527e-07, 9.098153e-08, 2.986413e-06</coords>
		</node>
		<node idx = "580">
			<coords>-4.195325e-07, 3.347781e-08, 2.926971e-06</coords>
		</node>
		<node idx = "581">
			<coords>-4.184978e-07, -2.736049e-07, 2.872283e-06</coords>
		</node>
		<node idx = "582">
			<coords>-3.52421e-07, -1.058788e-07, 2.905422e-06</coords>
		</node>
		<node idx = "583">
			<coords>-4.916527e-07, -9.098153e-08, 2.986413e-06</coords>
		</node>
		<node idx = "584">
			<coords>-4.648942e-07, -1.840474e-07, 2.929348e-06</coords>
		</node>
		<node idx = "585">
			<coords>-4.648942e-07, 1.840474e-07, 2.934103e-06</coords>
		</node>
		<node idx = "586">
			<coords>-4.916527e-07, 9.098153e-08, 2.881793e-06</coords>
		</node>
		<node idx = "587">
			<coords>-3.857464e-07, 1.367404e-07, 2.873159e-06</coords>
		</node>
		<node idx = "588">
			<coords>2.802126e-08, 1.149519e-07, 3.000781e-06</coords>
		</node>
		<node idx = "589">
			<coords>-7.284187e-08, 7.348698e-08, 2.957392e-06</coords>
		</node>
		<node idx = "590">
			<coords>-9.718508e-08, 2.386505e-07, 3.131224e-06</coords>
		</node>
		<node idx = "591">
			<coords>-1.413917e-07, 3.789741e-07, 3.160674e-06</coords>
		</node>
		<node idx = "592">
			<coords>-2.766155e-07, 3.207263e-07, 3.063868e-06</coords>
		</node>
		<node idx = "593">
			<coords>-1.828143e-07, 3.254724e-07, 3.099355e-06</coords>
		</node>
		<node idx = "594">
			<coords>-2.736049e-07, 4.184978e-07, 3.081522e-06</coords>
		</node>
		<node idx = "595">
			<coords>6.099015e-08, 2.15192e-07, 2.969247e-06</coords>
		</node>
		<node idx = "596">
			<coords>2.944631e-08, 2.969494e-07, 3.090827e-06</coords>
		</node>
		<node idx = "597">
			<coords>-1.059012e-08, 2.162926e-07, 3.069699e-06</coords>
		</node>
		<node idx = "598">
			<coords>-1.362556e-07, 1.503433e-07, 2.944659e-06</coords>
		</node>
		<node idx = "599">
			<coords>-1.620377e-07, 2.438043e-07, 3.013622e-06</coords>
		</node>
		<node idx = "600">
			<coords>-5.959726e-08, 2.194721e-07, 2.983012e-06</coords>
		</node>
		<node idx = "601">
			<coords>-6.724143e-08, 2.223984e-07, 2.911167e-06</coords>
		</node>
		<node idx = "602">
			<coords>-3.079934e-08, 3.703875e-07, 3.146396e-06</coords>
		</node>
		<node idx = "603">
			<coords>6.005411e-08, 3.945283e-07, 3.190312e-06</coords>
		</node>
		<node idx = "604">
			<coords>9.253247e-08, 3.833444e-07, 3.084317e-06</coords>
		</node>
		<node idx = "605">
			<coords>9.098153e-08, 4.916527e-07, 3.138587e-06</coords>
		</node>
		<node idx = "606">
			<coords>0.0, 5e-07, 3.195652e-06</coords>
		</node>
		<node idx = "607">
			<coords>-9.098153e-08, 4.916527e-07, 3.138587e-06</coords>
		</node>
		<node idx = "608">
			<coords>2.374848e-07, 2.931315e-07, 3.017176e-06</coords>
		</node>
		<node idx = "609">
			<coords>2.097775e-07, 3.694655e-07, 3.030982e-06</coords>
		</node>
		<node idx = "610">
			<coords>1.173095e-07, 3.336814e-07, 2.99152e-06</coords>
		</node>
		<node idx = "611">
			<coords>1.840474e-07, 4.648942e-07, 3.081522e-06</coords>
		</node>
		<node idx = "612">
			<coords>-3.381084e-07, 2.224821e-07, 2.917566e-06</coords>
		</node>
		<node idx = "613">
			<coords>-4.184978e-07, 2.736049e-07, 2.853261e-06</coords>
		</node>
		<node idx = "614">
			<coords>-2.45094e-07, 2.68487e-07, 2.932253e-06</coords>
		</node>
		<node idx = "615">
			<coords>-1.840474e-07, 4.648942e-07, 3.081522e-06</coords>
		</node>
		<node idx = "616">
			<coords>-2.736049e-07, 4.184978e-07, 2.986413e-06</coords>
		</node>
		<node idx = "617">
			<coords>-3.535534e-07, 3.535534e-07, 2.891304e-06</coords>
		</node>
		<node idx = "618">
			<coords>2.736049e-07, 4.184978e-07, 2.986413e-06</coords>
		</node>
		<node idx = "619">
			<coords>-3.189845e-07, 2.353903e-08, 2.880877e-06</coords>
		</node>
		<node idx = "620">
			<coords>-1.894282e-07, 4.139057e-08, 2.890265e-06</coords>
		</node>
		<node idx = "621">
			<coords>-2.534287e-07, 1.393424e-07, 2.854352e-06</coords>
		</node>
		<node idx = "622">
			<coords>2.858014e-07, -4.102652e-07, 3.038723e-06</coords>
		</node>
		<node idx = "623">
			<coords>-2.331276e-07, -6.180744e-08, 2.815584e-06</coords>
		</node>
		<node idx = "624">
			<coords>1.330837e-07, -3.500884e-07, 2.981914e-06</coords>
		</node>
		<node idx = "625">
			<coords>7.315328e-08, -2.372987e-07, 2.935292e-06</coords>
		</node>
		<node idx = "626">
			<coords>1.88997e-07, -2.063852e-07, 2.957703e-06</coords>
		</node>
		<node idx = "627">
			<coords>1.566184e-07, -2.667983e-07, 2.881172e-06</coords>
		</node>
		<node idx = "628">
			<coords>-8.381938e-08, 4.354008e-08, 2.839568e-06</coords>
		</node>
		<node idx = "629">
			<coords>1.194945e-09, -1.456011e-07, 2.863769e-06</coords>
		</node>
		<node idx = "630">
			<coords>-8.704537e-08, -6.96153e-08, 2.850124e-06</coords>
		</node>
		<node idx = "631">
			<coords>-8.827638e-10, -1.659348e-08, 2.905177e-06</coords>
		</node>
		<node idx = "632">
			<coords>9.515503e-08, 5.574945e-08, 2.944637e-06</coords>
		</node>
		<node idx = "633">
			<coords>1.93083e-07, -2.095213e-08, 3.000576e-06</coords>
		</node>
		<node idx = "634">
			<coords>3.989901e-07, -5.351237e-08, 3.189937e-06</coords>
		</node>
		<node idx = "635">
			<coords>5e-07, 0.0, 3.195652e-06</coords>
		</node>
		<node idx = "636">
			<coords>4.916527e-07, 9.098153e-08, 3.138587e-06</coords>
		</node>
		<node idx = "637">
			<coords>1.138821e-07, -8.271504e-08, 2.879106e-06</coords>
		</node>
		<node idx = "638">
			<coords>2.537185e-07, -3.190875e-07, 2.941091e-06</coords>
		</node>
		<node idx = "639">
			<coords>3.672731e-07, -3.392793e-07, 2.986413e-06</coords>
		</node>
		<node idx = "640">
			<coords>4.101806e-07, 6.414652e-08, 3.072935e-06</coords>
		</node>
		<node idx = "641">
			<coords>3.284908e-07, -3.247782e-08, 3.057528e-06</coords>
		</node>
		<node idx = "642">
			<coords>3.217345e-07, -2.030985e-07, 2.96803e-06</coords>
		</node>
		<node idx = "643">
			<coords>4.263445e-07, -2.612095e-07, 3.038723e-06</coords>
		</node>
		<node idx = "644">
			<coords>2.423049e-07, -1.092666e-07, 2.889269e-06</coords>
		</node>
		<node idx = "645">
			<coords>3.268853e-07, -7.534021e-08, 2.970563e-06</coords>
		</node>
		<node idx = "646">
			<coords>4.007765e-07, -1.063104e-07, 3.070942e-06</coords>
		</node>
		<node idx = "647">
			<coords>4.924531e-07, -8.654465e-08, 3.143342e-06</coords>
		</node>
		<node idx = "648">
			<coords>4.682982e-07, -1.752051e-07, 3.091033e-06</coords>
		</node>
		<node idx = "649">
			<coords>2.826289e-07, 6.401612e-08, 3.010594e-06</coords>
		</node>
		<node idx = "650">
			<coords>1.939522e-07, 1.436543e-07, 2.932849e-06</coords>
		</node>
		<node idx = "651">
			<coords>1.68615e-07, 2.42845e-07, 2.964965e-06</coords>
		</node>
		<node idx = "652">
			<coords>2.889577e-07, 2.448499e-07, 2.950538e-06</coords>
		</node>
		<node idx = "653">
			<coords>3.561642e-07, 1.708225e-07, 3.009315e-06</coords>
		</node>
		<node idx = "654">
			<coords>4.648942e-07, 1.840474e-07, 3.081522e-06</coords>
		</node>
		<node idx = "655">
			<coords>2.648558e-07, 3.247386e-07, 2.901276e-06</coords>
		</node>
		<node idx = "656">
			<coords>3.535534e-07, 3.535534e-07, 2.891304e-06</coords>
		</node>
		<node idx = "657">
			<coords>4.184978e-07, 2.736049e-07, 2.986413e-06</coords>
		</node>
		<node idx = "658">
			<coords>-3.426616e-07, -2.045475e-07, 2.832583e-06</coords>
		</node>
		<node idx = "659">
			<coords>-2.720009e-07, -1.480131e-07, 2.798871e-06</coords>
		</node>
		<node idx = "660">
			<coords>-1.352548e-07, -1.797612e-07, 2.838149e-06</coords>
		</node>
		<node idx = "661">
			<coords>-2.378021e-08, -2.540292e-07, 2.856259e-06</coords>
		</node>
		<node idx = "662">
			<coords>7.01738e-08, -2.525717e-07, 2.832962e-06</coords>
		</node>
		<node idx = "663">
			<coords>-6.148559e-08, -3.483189e-07, 2.884468e-06</coords>
		</node>
		<node idx = "664">
			<coords>3.355737e-08, -3.497076e-07, 2.870351e-06</coords>
		</node>
		<node idx = "665">
			<coords>-1.161957e-08, -3.729757e-07, 2.956694e-06</coords>
		</node>
		<node idx = "666">
			<coords>0.0, -5e-07, 3.043478e-06</coords>
		</node>
		<node idx = "667">
			<coords>6.635456e-08, -4.235896e-07, 2.877792e-06</coords>
		</node>
		<node idx = "668">
			<coords>1.840474e-07, -4.648942e-07, 2.929348e-06</coords>
		</node>
		<node idx = "669">
			<coords>9.098153e-08, -4.916527e-07, 2.986413e-06</coords>
		</node>
		<node idx = "670">
			<coords>-2.051393e-07, -3.579237e-07, 2.852397e-06</coords>
		</node>
		<node idx = "671">
			<coords>-2.736049e-07, -4.184978e-07, 2.872283e-06</coords>
		</node>
		<node idx = "672">
			<coords>-1.097546e-07, -4.003604e-07, 2.886451e-06</coords>
		</node>
		<node idx = "673">
			<coords>-1.840474e-07, -4.648942e-07, 2.929348e-06</coords>
		</node>
		<node idx = "674">
			<coords>-9.098153e-08, -4.916527e-07, 2.986413e-06</coords>
		</node>
		<node idx = "675">
			<coords>-1.170843e-07, -3.035082e-07, 2.80304e-06</coords>
		</node>
		<node idx = "676">
			<coords>-2.339306e-07, -2.659852e-07, 2.759026e-06</coords>
		</node>
		<node idx = "677">
			<coords>-3.535534e-07, -3.535534e-07, 2.815217e-06</coords>
		</node>
		<node idx = "678">
			<coords>-4.184978e-07, -2.736049e-07, 2.720109e-06</coords>
		</node>
		<node idx = "679">
			<coords>-3.848024e-07, 7.212571e-08, 2.795683e-06</coords>
		</node>
		<node idx = "680">
			<coords>-5e-07, 0.0, 2.891304e-06</coords>
		</node>
		<node idx = "681">
			<coords>-3.685769e-07, -5.827804e-08, 2.775258e-06</coords>
		</node>
		<node idx = "682">
			<coords>-4.648942e-07, -1.840474e-07, 2.777174e-06</coords>
		</node>
		<node idx = "683">
			<coords>-4.916527e-07, -9.098153e-08, 2.834239e-06</coords>
		</node>
		<node idx = "684">
			<coords>-4.648942e-07, 1.840474e-07, 2.815217e-06</coords>
		</node>
		<node idx = "685">
			<coords>-4.916527e-07, 9.098153e-08, 2.777174e-06</coords>
		</node>
		<node idx = "686">
			<coords>-3.393748e-07, 1.87054e-07, 2.788531e-06</coords>
		</node>
		<node idx = "687">
			<coords>-4.184978e-07, 2.736049e-07, 2.73913e-06</coords>
		</node>
		<node idx = "688">
			<coords>-9.532925e-09, 1.238305e-07, 2.88088e-06</coords>
		</node>
		<node idx = "689">
			<coords>-1.032628e-07, 1.428235e-07, 2.832461e-06</coords>
		</node>
		<node idx = "690">
			<coords>7.97581e-08, 1.51591e-07, 2.841425e-06</coords>
		</node>
		<node idx = "691">
			<coords>-2.468327e-07, 2.317978e-07, 2.815833e-06</coords>
		</node>
		<node idx = "692">
			<coords>-8.081301e-08, 3.388892e-07, 3.046748e-06</coords>
		</node>
		<node idx = "693">
			<coords>-1.772089e-07, 3.786935e-07, 3.01658e-06</coords>
		</node>
		<node idx = "694">
			<coords>1.220511e-07, 2.501235e-07, 2.863906e-06</coords>
		</node>
		<node idx = "695">
			<coords>3.137658e-08, 3.6157e-07, 2.994146e-06</coords>
		</node>
		<node idx = "696">
			<coords>7.851461e-08, 2.99824e-07, 2.924402e-06</coords>
		</node>
		<node idx = "697">
			<coords>1.330957e-11, 2.362109e-07, 2.860033e-06</coords>
		</node>
		<node idx = "698">
			<coords>-1.423328e-08, 2.936028e-07, 2.949201e-06</coords>
		</node>
		<node idx = "699">
			<coords>-1.36072e-07, 2.455005e-07, 2.851131e-06</coords>
		</node>
		<node idx = "700">
			<coords>-1.116482e-07, 3.13411e-07, 2.921144e-06</coords>
		</node>
		<node idx = "701">
			<coords>9.098153e-08, 4.916527e-07, 2.986413e-06</coords>
		</node>
		<node idx = "702">
			<coords>0.0, 5e-07, 3.043478e-06</coords>
		</node>
		<node idx = "703">
			<coords>-9.098153e-08, 4.916527e-07, 2.986413e-06</coords>
		</node>
		<node idx = "704">
			<coords>1.641998e-07, 3.206285e-07, 2.900886e-06</coords>
		</node>
		<node idx = "705">
			<coords>8.954974e-08, 4.056129e-07, 2.910134e-06</coords>
		</node>
		<node idx = "706">
			<coords>1.840474e-07, 4.648942e-07, 2.934103e-06</coords>
		</node>
		<node idx = "707">
			<coords>9.098153e-08, 4.916527e-07, 2.881793e-06</coords>
		</node>
		<node idx = "708">
			<coords>-3.093838e-07, 2.899976e-07, 2.810281e-06</coords>
		</node>
		<node idx = "709">
			<coords>-3.535534e-07, 3.535534e-07, 2.73913e-06</coords>
		</node>
		<node idx = "710">
			<coords>-2.212248e-07, 3.480013e-07, 2.857805e-06</coords>
		</node>
		<node idx = "711">
			<coords>-1.840474e-07, 4.648942e-07, 2.934103e-06</coords>
		</node>
		<node idx = "712">
			<coords>-2.736049e-07, 4.184978e-07, 2.853261e-06</coords>
		</node>
		<node idx = "713">
			<coords>-9.098153e-08, 4.916527e-07, 2.881793e-06</coords>
		</node>
		<node idx = "714">
			<coords>2.736049e-07, 4.184978e-07, 2.853261e-06</coords>
		</node>
		<node idx = "715">
			<coords>1.128016e-07, 3.7402e-07, 2.81212e-06</coords>
		</node>
		<node idx = "716">
			<coords>-1.597094e-07, -2.029909e-08, 2.76536e-06</coords>
		</node>
		<node idx = "717">
			<coords>-2.475229e-07, 4.449901e-08, 2.768548e-06</coords>
		</node>
		<node idx = "718">
			<coords>-1.643239e-07, 7.866103e-08, 2.781138e-06</coords>
		</node>
		<node idx = "719">
			<coords>-2.702934e-07, -5.842908e-08, 2.69842e-06</coords>
		</node>
		<node idx = "720">
			<coords>-3.941612e-07, 1.113813e-07, 2.700665e-06</coords>
		</node>
		<node idx = "721">
			<coords>-3.037372e-07, 4.981846e-08, 2.683791e-06</coords>
		</node>
		<node idx = "722">
			<coords>-1.812942e-07, 1.708235e-07, 2.754992e-06</coords>
		</node>
		<node idx = "723">
			<coords>-2.838224e-07, 1.421807e-07, 2.733757e-06</coords>
		</node>
		<node idx = "724">
			<coords>-4.184978e-07, 2.736049e-07, 2.586957e-06</coords>
		</node>
		<node idx = "725">
			<coords>2.475343e-07, -2.587256e-07, 2.84551e-06</coords>
		</node>
		<node idx = "726">
			<coords>2.325327e-07, -1.769918e-07, 2.793626e-06</coords>
		</node>
		<node idx = "727">
			<coords>2.736049e-07, -4.184978e-07, 2.872283e-06</coords>
		</node>
		<node idx = "728">
			<coords>-1.835524e-07, -1.223807e-07, 2.72547e-06</coords>
		</node>
		<node idx = "729">
			<coords>-4.692458e-09, 1.1178e-07, 2.772513e-06</coords>
		</node>
		<node idx = "730">
			<coords>-5.002783e-08, -2.073639e-07, 2.770608e-06</coords>
		</node>
		<node idx = "731">
			<coords>1.403889e-07, -3.529697e-07, 2.849999e-06</coords>
		</node>
		<node idx = "732">
			<coords>1.483047e-07, -2.601417e-07, 2.778759e-06</coords>
		</node>
		<node idx = "733">
			<coords>1.351408e-07, -1.854319e-07, 2.813367e-06</coords>
		</node>
		<node idx = "734">
			<coords>4.432044e-08, -1.609532e-07, 2.768843e-06</coords>
		</node>
		<node idx = "735">
			<coords>8.116599e-08, 2.562226e-07, 2.777711e-06</coords>
		</node>
		<node idx = "736">
			<coords>-8.015105e-08, 8.609462e-08, 2.720807e-06</coords>
		</node>
		<node idx = "737">
			<coords>-6.829433e-08, -8.599347e-08, 2.742251e-06</coords>
		</node>
		<node idx = "738">
			<coords>1.440386e-08, 1.669679e-08, 2.768889e-06</coords>
		</node>
		<node idx = "739">
			<coords>1.848791e-07, 3.048228e-07, 2.791081e-06</coords>
		</node>
		<node idx = "740">
			<coords>6.395111e-08, 1.295553e-07, 2.734997e-06</coords>
		</node>
		<node idx = "741">
			<coords>4.934311e-08, -6.14264e-08, 2.764069e-06</coords>
		</node>
		<node idx = "742">
			<coords>1.02555e-07, 4.858263e-08, 2.805695e-06</coords>
		</node>
		<node idx = "743">
			<coords>1.65937e-07, 1.644763e-07, 2.783423e-06</coords>
		</node>
		<node idx = "744">
			<coords>1.969694e-07, 3.035938e-08, 2.866124e-06</coords>
		</node>
		<node idx = "745">
			<coords>3.01769e-07, -1.078855e-08, 2.853438e-06</coords>
		</node>
		<node idx = "746">
			<coords>3.823549e-07, 6.183304e-08, 2.929437e-06</coords>
		</node>
		<node idx = "747">
			<coords>5e-07, 0.0, 3.043478e-06</coords>
		</node>
		<node idx = "748">
			<coords>4.916527e-07, 9.098153e-08, 2.986413e-06</coords>
		</node>
		<node idx = "749">
			<coords>1.661012e-07, -7.387377e-08, 2.773542e-06</coords>
		</node>
		<node idx = "750">
			<coords>3.535534e-07, -3.535534e-07, 2.815217e-06</coords>
		</node>
		<node idx = "751">
			<coords>2.65764e-07, -7.641987e-08, 2.797809e-06</coords>
		</node>
		<node idx = "752">
			<coords>3.373818e-07, -1.612691e-07, 2.852251e-06</coords>
		</node>
		<node idx = "753">
			<coords>4.184978e-07, -2.736049e-07, 2.872283e-06</coords>
		</node>
		<node idx = "754">
			<coords>4.195938e-07, -2.91007e-08, 2.950463e-06</coords>
		</node>
		<node idx = "755">
			<coords>4.648942e-07, -1.840474e-07, 2.929348e-06</coords>
		</node>
		<node idx = "756">
			<coords>3.653737e-07, -9.370344e-08, 2.864452e-06</coords>
		</node>
		<node idx = "757">
			<coords>4.916527e-07, -9.098153e-08, 2.986413e-06</coords>
		</node>
		<node idx = "758">
			<coords>3.225145e-07, -2.048913e-07, 2.754299e-06</coords>
		</node>
		<node idx = "759">
			<coords>2.937334e-07, 1.204724e-07, 2.861473e-06</coords>
		</node>
		<node idx = "760">
			<coords>2.436331e-07, 2.307174e-07, 2.84541e-06</coords>
		</node>
		<node idx = "761">
			<coords>2.650811e-07, 3.209456e-07, 2.759007e-06</coords>
		</node>
		<node idx = "762">
			<coords>3.586639e-07, 2.082268e-07, 2.881245e-06</coords>
		</node>
		<node idx = "763">
			<coords>4.648942e-07, 1.840474e-07, 2.934103e-06</coords>
		</node>
		<node idx = "764">
			<coords>3.35326e-07, 2.532487e-07, 2.791961e-06</coords>
		</node>
		<node idx = "765">
			<coords>3.535534e-07, 3.535534e-07, 2.73913e-06</coords>
		</node>
		<node idx = "766">
			<coords>4.184978e-07, 2.736049e-07, 2.853261e-06</coords>
		</node>
		<node idx = "767">
			<coords>4.135791e-07, 1.120973e-07, 2.83135e-06</coords>
		</node>
		<node idx = "768">
			<coords>4.916527e-07, 9.098153e-08, 2.881793e-06</coords>
		</node>
		<node idx = "769">
			<coords>-3.255437e-07, -1.979679e-07, 2.691865e-06</coords>
		</node>
		<node idx = "770">
			<coords>-4.184978e-07, -2.736049e-07, 2.567935e-06</coords>
		</node>
		<node idx = "771">
			<coords>-2.283919e-07, -1.186148e-07, 2.601676e-06</coords>
		</node>
		<node idx = "772">
			<coords>-1.049502e-07, -2.057056e-07, 2.697699e-06</coords>
		</node>
		<node idx = "773">
			<coords>-1.72382e-07, -2.057645e-07, 2.627255e-06</coords>
		</node>
		<node idx = "774">
			<coords>4.367715e-08, -2.443053e-07, 2.747183e-06</coords>
		</node>
		<node idx = "775">
			<coords>1.553679e-08, -3.197977e-07, 2.786845e-06</coords>
		</node>
		<node idx = "776">
			<coords>-4.279038e-08, -2.949352e-07, 2.700347e-06</coords>
		</node>
		<node idx = "777">
			<coords>1.840474e-07, -4.648942e-07, 2.777174e-06</coords>
		</node>
		<node idx = "778">
			<coords>-1.220525e-08, -4.078797e-07, 2.824809e-06</coords>
		</node>
		<node idx = "779">
			<coords>8.196026e-08, -4.035993e-07, 2.768626e-06</coords>
		</node>
		<node idx = "780">
			<coords>0.0, -5e-07, 2.891304e-06</coords>
		</node>
		<node idx = "781">
			<coords>9.098153e-08, -4.916527e-07, 2.834239e-06</coords>
		</node>
		<node idx = "782">
			<coords>-2.08023e-07, -3.745524e-07, 2.766977e-06</coords>
		</node>
		<node idx = "783">
			<coords>-2.736049e-07, -4.184978e-07, 2.720109e-06</coords>
		</node>
		<node idx = "784">
			<coords>-9.947139e-08, -3.973968e-07, 2.749154e-06</coords>
		</node>
		<node idx = "785">
			<coords>-1.840474e-07, -4.648942e-07, 2.777174e-06</coords>
		</node>
		<node idx = "786">
			<coords>-9.098153e-08, -4.916527e-07, 2.834239e-06</coords>
		</node>
		<node idx = "787">
			<coords>-1.00132e-07, -3.704847e-07, 2.634555e-06</coords>
		</node>
		<node idx = "788">
			<coords>-1.873153e-07, -3.244564e-07, 2.654865e-06</coords>
		</node>
		<node idx = "789">
			<coords>-3.535534e-07, -3.535534e-07, 2.663043e-06</coords>
		</node>
		<node idx = "790">
			<coords>-2.736049e-07, -4.184978e-07, 2.567935e-06</coords>
		</node>
		<node idx = "791">
			<coords>-3.535534e-07, -3.535534e-07, 2.51087e-06</coords>
		</node>
		<node idx = "792">
			<coords>-3.623668e-07, -1.26465e-07, 2.582686e-06</coords>
		</node>
		<node idx = "793">
			<coords>-4.648942e-07, -1.840474e-07, 2.625e-06</coords>
		</node>
		<node idx = "794">
			<coords>-4.000161e-07, -1.157859e-10, 2.649804e-06</coords>
		</node>
		<node idx = "795">
			<coords>-5e-07, 0.0, 2.73913e-06</coords>
		</node>
		<node idx = "796">
			<coords>-4.916527e-07, -9.098153e-08, 2.682065e-06</coords>
		</node>
		<node idx = "797">
			<coords>-4.648942e-07, 1.840474e-07, 2.663043e-06</coords>
		</node>
		<node idx = "798">
			<coords>-4.916527e-07, 9.098153e-08, 2.625e-06</coords>
		</node>
		<node idx = "799">
			<coords>-4.648942e-07, -1.840474e-07, 2.491848e-06</coords>
		</node>
		<node idx = "800">
			<coords>-3.381896e-07, 2.281484e-07, 2.680822e-06</coords>
		</node>
		<node idx = "801">
			<coords>-2.604039e-07, 2.668377e-07, 2.732977e-06</coords>
		</node>
		<node idx = "802">
			<coords>-3.535534e-07, 3.535534e-07, 2.663043e-06</coords>
		</node>
		<node idx = "803">
			<coords>-3.275556e-08, 2.072168e-07, 2.758133e-06</coords>
		</node>
		<node idx = "804">
			<coords>-1.55073e-07, 2.918828e-07, 2.74852e-06</coords>
		</node>
		<node idx = "805">
			<coords>-4.562403e-08, 4.123091e-07, 2.915399e-06</coords>
		</node>
		<node idx = "806">
			<coords>4.540861e-08, 3.581159e-07, 2.852009e-06</coords>
		</node>
		<node idx = "807">
			<coords>-4.940708e-08, 3.327612e-07, 2.802511e-06</coords>
		</node>
		<node idx = "808">
			<coords>-1.298368e-07, 3.920006e-07, 2.820472e-06</coords>
		</node>
		<node idx = "809">
			<coords>0.0, 5e-07, 2.891304e-06</coords>
		</node>
		<node idx = "810">
			<coords>1.840474e-07, 4.648942e-07, 2.815217e-06</coords>
		</node>
		<node idx = "811">
			<coords>2.736049e-07, 4.184978e-07, 2.73913e-06</coords>
		</node>
		<node idx = "812">
			<coords>9.098153e-08, 4.916527e-07, 2.777174e-06</coords>
		</node>
		<node idx = "813">
			<coords>-2.736049e-07, 4.184978e-07, 2.73913e-06</coords>
		</node>
		<node idx = "814">
			<coords>-1.840474e-07, 4.648942e-07, 2.815217e-06</coords>
		</node>
		<node idx = "815">
			<coords>-9.098153e-08, 4.916527e-07, 2.777174e-06</coords>
		</node>
		<node idx = "816">
			<coords>1.885654e-07, 3.801432e-07, 2.730182e-06</coords>
		</node>
		<node idx = "817">
			<coords>2.509005e-07, 3.546827e-07, 2.665132e-06</coords>
		</node>
		<node idx = "818">
			<coords>2.736049e-07, 4.184978e-07, 2.586957e-06</coords>
		</node>
		<node idx = "819">
			<coords>8.358023e-08, 3.478707e-07, 2.702459e-06</coords>
		</node>
		<node idx = "820">
			<coords>-1.393814e-07, 2.061389e-07, 2.667912e-06</coords>
		</node>
		<node idx = "821">
			<coords>1.444513e-07, 2.900002e-07, 2.584711e-06</coords>
		</node>
		<node idx = "822">
			<coords>-1.643937e-07, 2.520733e-09, 2.657021e-06</coords>
		</node>
		<node idx = "823">
			<coords>-1.931476e-07, 1.118218e-07, 2.663551e-06</coords>
		</node>
		<node idx = "824">
			<coords>-2.766715e-07, 7.51975e-09, 2.582944e-06</coords>
		</node>
		<node idx = "825">
			<coords>-3.849425e-07, 1.013604e-07, 2.592586e-06</coords>
		</node>
		<node idx = "826">
			<coords>-4.648942e-07, 1.840474e-07, 2.51087e-06</coords>
		</node>
		<node idx = "827">
			<coords>-2.871233e-07, 1.355031e-07, 2.60256e-06</coords>
		</node>
		<node idx = "828">
			<coords>-3.378403e-07, 2.349404e-07, 2.573206e-06</coords>
		</node>
		<node idx = "829">
			<coords>-2.424029e-07, 2.060627e-07, 2.640161e-06</coords>
		</node>
		<node idx = "830">
			<coords>7.835381e-08, 2.189162e-07, 2.643245e-06</coords>
		</node>
		<node idx = "831">
			<coords>-2.570833e-08, 1.777242e-07, 2.656351e-06</coords>
		</node>
		<node idx = "832">
			<coords>-4.184978e-07, 2.736049e-07, 2.472826e-06</coords>
		</node>
		<node idx = "833">
			<coords>-3.535534e-07, 3.535534e-07, 2.586957e-06</coords>
		</node>
		<node idx = "834">
			<coords>-2.736049e-07, 4.184978e-07, 2.586957e-06</coords>
		</node>
		<node idx = "835">
			<coords>2.096742e-07, -1.639191e-07, 2.707773e-06</coords>
		</node>
		<node idx = "836">
			<coords>2.001313e-07, -3.596351e-07, 2.74684e-06</coords>
		</node>
		<node idx = "837">
			<coords>2.456366e-07, -2.746375e-07, 2.720599e-06</coords>
		</node>
		<node idx = "838">
			<coords>2.736049e-07, -4.184978e-07, 2.720109e-06</coords>
		</node>
		<node idx = "839">
			<coords>-1.000673e-07, -1.010954e-07, 2.61442e-06</coords>
		</node>
		<node idx = "840">
			<coords>-8.104157e-08, 1.109226e-07, 2.602783e-06</coords>
		</node>
		<node idx = "841">
			<coords>2.88972e-08, 9.673691e-08, 2.661971e-06</coords>
		</node>
		<node idx = "842">
			<coords>2.693015e-09, -1.368932e-07, 2.670405e-06</coords>
		</node>
		<node idx = "843">
			<coords>-3.141397e-09, -2.120579e-07, 2.670184e-06</coords>
		</node>
		<node idx = "844">
			<coords>1.064708e-07, -2.178073e-07, 2.67898e-06</coords>
		</node>
		<node idx = "845">
			<coords>1.035591e-07, -3.126843e-07, 2.704088e-06</coords>
		</node>
		<node idx = "846">
			<coords>-4.633785e-08, -1.782774e-07, 2.586397e-06</coords>
		</node>
		<node idx = "847">
			<coords>1.116125e-07, -1.205091e-07, 2.667599e-06</coords>
		</node>
		<node idx = "848">
			<coords>-2.754138e-07, -1.002483e-07, 2.504953e-06</coords>
		</node>
		<node idx = "849">
			<coords>-5.938059e-08, -8.915749e-08, 2.502781e-06</coords>
		</node>
		<node idx = "850">
			<coords>-7.456135e-08, 8.829663e-09, 2.54047e-06</coords>
		</node>
		<node idx = "851">
			<coords>-1.780184e-07, -4.768245e-08, 2.53643e-06</coords>
		</node>
		<node idx = "852">
			<coords>-2.620969e-07, -1.990635e-08, 2.457525e-06</coords>
		</node>
		<node idx = "853">
			<coords>3.535534e-07, -3.535534e-07, 2.663043e-06</coords>
		</node>
		<node idx = "854">
			<coords>3.535534e-07, 3.535534e-07, 2.663043e-06</coords>
		</node>
		<node idx = "855">
			<coords>1.940302e-07, 2.722385e-07, 2.669241e-06</coords>
		</node>
		<node idx = "856">
			<coords>2.670038e-07, 3.028907e-07, 2.580318e-06</coords>
		</node>
		<node idx = "857">
			<coords>1.122633e-08, -8.90328e-09, 2.645454e-06</coords>
		</node>
		<node idx = "858">
			<coords>1.10758e-07, 1.189565e-08, 2.70756e-06</coords>
		</node>
		<node idx = "859">
			<coords>2.434766e-07, 1.846872e-07, 2.698795e-06</coords>
		</node>
		<node idx = "860">
			<coords>1.669844e-07, 1.955252e-07, 2.56528e-06</coords>
		</node>
		<node idx = "861">
			<coords>9.440467e-08, 9.314989e-08, 2.593586e-06</coords>
		</node>
		<node idx = "862">
			<coords>1.690366e-07, 8.271106e-08, 2.665532e-06</coords>
		</node>
		<node idx = "863">
			<coords>1.610396e-07, -4.983678e-08, 2.652259e-06</coords>
		</node>
		<node idx = "864">
			<coords>2.486576e-07, 4.823517e-08, 2.761326e-06</coords>
		</node>
		<node idx = "865">
			<coords>3.801083e-07, 1.145599e-08, 2.811185e-06</coords>
		</node>
		<node idx = "866">
			<coords>5e-07, 0.0, 2.891304e-06</coords>
		</node>
		<node idx = "867">
			<coords>2.736467e-07, -4.740941e-08, 2.696547e-06</coords>
		</node>
		<node idx = "868">
			<coords>3.179664e-07, -1.896429e-07, 2.66126e-06</coords>
		</node>
		<node idx = "869">
			<coords>3.359863e-07, -2.709312e-07, 2.623138e-06</coords>
		</node>
		<node idx = "870">
			<coords>4.184978e-07, -2.736049e-07, 2.720109e-06</coords>
		</node>
		<node idx = "871">
			<coords>3.778353e-07, -8.011836e-08, 2.767727e-06</coords>
		</node>
		<node idx = "872">
			<coords>4.648942e-07, -1.840474e-07, 2.777174e-06</coords>
		</node>
		<node idx = "873">
			<coords>4.916527e-07, -9.098153e-08, 2.834239e-06</coords>
		</node>
		<node idx = "874">
			<coords>3.765904e-07, -1.233334e-07, 2.667671e-06</coords>
		</node>
		<node idx = "875">
			<coords>3.003568e-07, 1.029733e-07, 2.657753e-06</coords>
		</node>
		<node idx = "876">
			<coords>3.61033e-07, 1.50245e-07, 2.754817e-06</coords>
		</node>
		<node idx = "877">
			<coords>3.291226e-07, 2.466812e-07, 2.678434e-06</coords>
		</node>
		<node idx = "878">
			<coords>4.648942e-07, 1.840474e-07, 2.815217e-06</coords>
		</node>
		<node idx = "879">
			<coords>4.184978e-07, 2.736049e-07, 2.73913e-06</coords>
		</node>
		<node idx = "880">
			<coords>4.916527e-07, 9.098153e-08, 2.777174e-06</coords>
		</node>
		<node idx = "881">
			<coords>3.535534e-07, 3.535534e-07, 2.586957e-06</coords>
		</node>
		<node idx = "882">
			<coords>3.095336e-07, 3.006866e-07, 2.499675e-06</coords>
		</node>
		<node idx = "883">
			<coords>2.391148e-07, -1.088199e-07, 2.604687e-06</coords>
		</node>
		<node idx = "884">
			<coords>1.845465e-07, -1.871414e-07, 2.605987e-06</coords>
		</node>
		<node idx = "885">
			<coords>-4.184978e-07, -2.736049e-07, 2.453804e-06</coords>
		</node>
		<node idx = "886">
			<coords>-2.747339e-07, -2.349914e-07, 2.554508e-06</coords>
		</node>
		<node idx = "887">
			<coords>-3.328596e-07, -1.780763e-07, 2.452601e-06</coords>
		</node>
		<node idx = "888">
			<coords>-3.39691e-07, -2.566949e-07, 2.491771e-06</coords>
		</node>
		<node idx = "889">
			<coords>-1.630065e-07, -1.676229e-07, 2.512959e-06</coords>
		</node>
		<node idx = "890">
			<coords>-7.170043e-08, -2.701854e-07, 2.598741e-06</coords>
		</node>
		<node idx = "891">
			<coords>-1.425659e-07, -2.889834e-07, 2.531768e-06</coords>
		</node>
		<node idx = "892">
			<coords>1.5268e-08, -2.780102e-07, 2.60079e-06</coords>
		</node>
		<node idx = "893">
			<coords>1.32799e-07, -3.864884e-07, 2.613375e-06</coords>
		</node>
		<node idx = "894">
			<coords>1.840474e-07, -4.648942e-07, 2.625e-06</coords>
		</node>
		<node idx = "895">
			<coords>1.924788e-08, -3.950432e-07, 2.675718e-06</coords>
		</node>
		<node idx = "896">
			<coords>4.543567e-08, -4.043906e-07, 2.582933e-06</coords>
		</node>
		<node idx = "897">
			<coords>9.098153e-08, -4.916527e-07, 2.682065e-06</coords>
		</node>
		<node idx = "898">
			<coords>0.0, -5e-07, 2.73913e-06</coords>
		</node>
		<node idx = "899">
			<coords>-5.060216e-08, -3.901217e-07, 2.579537e-06</coords>
		</node>
		<node idx = "900">
			<coords>-1.840474e-07, -4.648942e-07, 2.625e-06</coords>
		</node>
		<node idx = "901">
			<coords>-9.098153e-08, -4.916527e-07, 2.682065e-06</coords>
		</node>
		<node idx = "902">
			<coords>-1.48342e-07, -3.898943e-07, 2.538358e-06</coords>
		</node>
		<node idx = "903">
			<coords>-2.562654e-07, -3.287907e-07, 2.489805e-06</coords>
		</node>
		<node idx = "904">
			<coords>-1.840474e-07, -4.648942e-07, 2.491848e-06</coords>
		</node>
		<node idx = "905">
			<coords>-2.736049e-07, -4.184978e-07, 2.453804e-06</coords>
		</node>
		<node idx = "906">
			<coords>-3.535534e-07, -3.535534e-07, 2.358696e-06</coords>
		</node>
		<node idx = "907">
			<coords>-3.83477e-07, -2.671051e-10, 2.519815e-06</coords>
		</node>
		<node idx = "908">
			<coords>-3.910625e-07, -8.43026e-08, 2.479095e-06</coords>
		</node>
		<node idx = "909">
			<coords>-4.916527e-07, -9.098153e-08, 2.529891e-06</coords>
		</node>
		<node idx = "910">
			<coords>-5e-07, 0.0, 2.586957e-06</coords>
		</node>
		<node idx = "911">
			<coords>-4.916527e-07, 9.098153e-08, 2.548913e-06</coords>
		</node>
		<node idx = "912">
			<coords>-4.916527e-07, 9.098153e-08, 2.444293e-06</coords>
		</node>
		<node idx = "913">
			<coords>-3.779137e-07, -1.083928e-07, 2.412943e-06</coords>
		</node>
		<node idx = "914">
			<coords>-4.916527e-07, -9.098153e-08, 2.434783e-06</coords>
		</node>
		<node idx = "915">
			<coords>-4.648942e-07, -1.840474e-07, 2.396739e-06</coords>
		</node>
		<node idx = "916">
			<coords>-2.054067e-07, 3.216327e-07, 2.627913e-06</coords>
		</node>
		<node idx = "917">
			<coords>-5.719282e-08, 2.975744e-07, 2.66476e-06</coords>
		</node>
		<node idx = "918">
			<coords>-1.200979e-07, 4.050832e-07, 2.688158e-06</coords>
		</node>
		<node idx = "919">
			<coords>-8.102941e-09, 4.19463e-07, 2.743809e-06</coords>
		</node>
		<node idx = "920">
			<coords>-4.383349e-09, 3.796634e-07, 2.628745e-06</coords>
		</node>
		<node idx = "921">
			<coords>0.0, 5e-07, 2.73913e-06</coords>
		</node>
		<node idx = "922">
			<coords>1.840474e-07, 4.648942e-07, 2.663043e-06</coords>
		</node>
		<node idx = "923">
			<coords>9.098153e-08, 4.916527e-07, 2.625e-06</coords>
		</node>
		<node idx = "924">
			<coords>-1.840474e-07, 4.648942e-07, 2.663043e-06</coords>
		</node>
		<node idx = "925">
			<coords>-9.098153e-08, 4.916527e-07, 2.625e-06</coords>
		</node>
		<node idx = "926">
			<coords>1.826651e-07, 3.689265e-07, 2.584209e-06</coords>
		</node>
		<node idx = "927">
			<coords>2.736049e-07, 4.184978e-07, 2.472826e-06</coords>
		</node>
		<node idx = "928">
			<coords>1.840474e-07, 4.648942e-07, 2.51087e-06</coords>
		</node>
		<node idx = "929">
			<coords>-4.648942e-07, 1.840474e-07, 2.391984e-06</coords>
		</node>
		<node idx = "930">
			<coords>8.073273e-08, 3.746052e-07, 2.558189e-06</coords>
		</node>
		<node idx = "931">
			<coords>1.666478e-07, 2.917492e-07, 2.46471e-06</coords>
		</node>
		<node idx = "932">
			<coords>-1.839164e-07, 1.89486e-07, 2.579813e-06</coords>
		</node>
		<node idx = "933">
			<coords>-9.505038e-08, 2.186368e-07, 2.55436e-06</coords>
		</node>
		<node idx = "934">
			<coords>1.922318e-08, 1.645626e-07, 2.554538e-06</coords>
		</node>
		<node idx = "935">
			<coords>7.938768e-08, 2.417895e-07, 2.500595e-06</coords>
		</node>
		<node idx = "936">
			<coords>-1.831591e-07, 9.231867e-08, 2.524964e-06</coords>
		</node>
		<node idx = "937">
			<coords>-2.887934e-07, 7.84437e-08, 2.49955e-06</coords>
		</node>
		<node idx = "938">
			<coords>-3.610888e-07, -9.049551e-09, 2.390784e-06</coords>
		</node>
		<node idx = "939">
			<coords>-2.513076e-07, 6.829393e-08, 2.401146e-06</coords>
		</node>
		<node idx = "940">
			<coords>-4.184978e-07, 2.736049e-07, 2.339674e-06</coords>
		</node>
		<node idx = "941">
			<coords>-3.550737e-07, 1.471045e-07, 2.471774e-06</coords>
		</node>
		<node idx = "942">
			<coords>-3.60746e-07, 1.35863e-07, 2.35299e-06</coords>
		</node>
		<node idx = "943">
			<coords>-2.515042e-07, 1.886548e-07, 2.512601e-06</coords>
		</node>
		<node idx = "944">
			<coords>-2.955606e-07, 2.71805e-07, 2.471972e-06</coords>
		</node>
		<node idx = "945">
			<coords>-3.623368e-07, 2.433315e-07, 2.39538e-06</coords>
		</node>
		<node idx = "946">
			<coords>-2.164255e-07, 3.037694e-07, 2.526788e-06</coords>
		</node>
		<node idx = "947">
			<coords>-1.463413e-08, 2.853103e-07, 2.536285e-06</coords>
		</node>
		<node idx = "948">
			<coords>-1.840474e-07, 4.648942e-07, 2.51087e-06</coords>
		</node>
		<node idx = "949">
			<coords>-3.535534e-07, 3.535534e-07, 2.434783e-06</coords>
		</node>
		<node idx = "950">
			<coords>-2.736049e-07, 4.184978e-07, 2.472826e-06</coords>
		</node>
		<node idx = "951">
			<coords>-4.184978e-07, -2.736049e-07, 2.30163e-06</coords>
		</node>
		<node idx = "952">
			<coords>2.310905e-07, -3.079238e-07, 2.606377e-06</coords>
		</node>
		<node idx = "953">
			<coords>2.736049e-07, -4.184978e-07, 2.567935e-06</coords>
		</node>
		<node idx = "954">
			<coords>-2.44377e-07, -1.180515e-07, 2.379365e-06</coords>
		</node>
		<node idx = "955">
			<coords>-3.443305e-07, -1.476302e-07, 2.31673e-06</coords>
		</node>
		<node idx = "956">
			<coords>-5.02943e-08, 1.130556e-07, 2.461318e-06</coords>
		</node>
		<node idx = "957">
			<coords>3.53431e-08, -6.170414e-08, 2.559413e-06</coords>
		</node>
		<node idx = "958">
			<coords>2.250266e-08, 5.398567e-08, 2.542472e-06</coords>
		</node>
		<node idx = "959">
			<coords>7.34661e-08, 1.197301e-07, 2.470239e-06</coords>
		</node>
		<node idx = "960">
			<coords>-5.213168e-08, -1.90435e-07, 2.492426e-06</coords>
		</node>
		<node idx = "961">
			<coords>5.856805e-08, -1.67917e-07, 2.55412e-06</coords>
		</node>
		<node idx = "962">
			<coords>1.026824e-07, -2.862635e-07, 2.572737e-06</coords>
		</node>
		<node idx = "963">
			<coords>1.291398e-08, -2.391135e-07, 2.524692e-06</coords>
		</node>
		<node idx = "964">
			<coords>6.035318e-08, -9.703372e-08, 2.471417e-06</coords>
		</node>
		<node idx = "965">
			<coords>1.453472e-07, -1.116378e-07, 2.537411e-06</coords>
		</node>
		<node idx = "966">
			<coords>-1.321598e-07, -8.644143e-08, 2.414272e-06</coords>
		</node>
		<node idx = "967">
			<coords>4.184978e-07, -2.736049e-07, 2.567935e-06</coords>
		</node>
		<node idx = "968">
			<coords>-1.372988e-08, -2.019761e-09, 2.429162e-06</coords>
		</node>
		<node idx = "969">
			<coords>-3.25854e-08, -1.096739e-07, 2.40577e-06</coords>
		</node>
		<node idx = "970">
			<coords>-1.346285e-07, 4.741238e-08, 2.416356e-06</coords>
		</node>
		<node idx = "971">
			<coords>-2.08919e-07, -1.542484e-08, 2.335302e-06</coords>
		</node>
		<node idx = "972">
			<coords>-1.042601e-07, -4.655214e-08, 2.325513e-06</coords>
		</node>
		<node idx = "973">
			<coords>3.11908e-07, -2.409356e-07, 2.502096e-06</coords>
		</node>
		<node idx = "974">
			<coords>3.535534e-07, -3.535534e-07, 2.51087e-06</coords>
		</node>
		<node idx = "975">
			<coords>1.653873e-07, 1.711624e-07, 2.427177e-06</coords>
		</node>
		<node idx = "976">
			<coords>4.184978e-07, 2.736049e-07, 2.586957e-06</coords>
		</node>
		<node idx = "977">
			<coords>2.757579e-07, 2.176197e-07, 2.499574e-06</coords>
		</node>
		<node idx = "978">
			<coords>3.108419e-07, 1.885301e-07, 2.604195e-06</coords>
		</node>
		<node idx = "979">
			<coords>1.492189e-07, 3.197075e-09, 2.547085e-06</coords>
		</node>
		<node idx = "980">
			<coords>2.236339e-07, 1.029451e-07, 2.535481e-06</coords>
		</node>
		<node idx = "981">
			<coords>2.745178e-07, 7.581413e-09, 2.594968e-06</coords>
		</node>
		<node idx = "982">
			<coords>3.228866e-07, 9.444856e-08, 2.559244e-06</coords>
		</node>
		<node idx = "983">
			<coords>2.622236e-07, -1.049113e-07, 2.495999e-06</coords>
		</node>
		<node idx = "984">
			<coords>3.235039e-07, -1.777897e-07, 2.559195e-06</coords>
		</node>
		<node idx = "985">
			<coords>3.911127e-07, 2.91085e-08, 2.669633e-06</coords>
		</node>
		<node idx = "986">
			<coords>5e-07, 0.0, 2.73913e-06</coords>
		</node>
		<node idx = "987">
			<coords>3.59293e-07, -6.772402e-08, 2.560522e-06</coords>
		</node>
		<node idx = "988">
			<coords>4.648942e-07, -1.840474e-07, 2.625e-06</coords>
		</node>
		<node idx = "989">
			<coords>4.916527e-07, -9.098153e-08, 2.682065e-06</coords>
		</node>
		<node idx = "990">
			<coords>4.315903e-07, -4.975169e-08, 2.598981e-06</coords>
		</node>
		<node idx = "991">
			<coords>3.93837e-07, 1.314921e-07, 2.599834e-06</coords>
		</node>
		<node idx = "992">
			<coords>3.961266e-07, 3.709594e-08, 2.576081e-06</coords>
		</node>
		<node idx = "993">
			<coords>4.648942e-07, 1.840474e-07, 2.663043e-06</coords>
		</node>
		<node idx = "994">
			<coords>4.916527e-07, 9.098153e-08, 2.625e-06</coords>
		</node>
		<node idx = "995">
			<coords>4.648942e-07, -1.840474e-07, 2.491848e-06</coords>
		</node>
		<node idx = "996">
			<coords>2.430425e-07, 1.125241e-07, 2.406463e-06</coords>
		</node>
		<node idx = "997">
			<coords>3.535534e-07, 3.535534e-07, 2.434783e-06</coords>
		</node>
		<node idx = "998">
			<coords>4.184978e-07, 2.736049e-07, 2.472826e-06</coords>
		</node>
		<node idx = "999">
			<coords>4.648942e-07, 1.840474e-07, 2.51087e-06</coords>
		</node>
		<node idx = "1000">
			<coords>2.708461e-07, 2.65773e-07, 2.391419e-06</coords>
		</node>
		<node idx = "1001">
			<coords>1.924424e-07, -1.988456e-07, 2.515353e-06</coords>
		</node>
		<node idx = "1002">
			<coords>6.947796e-08, -3.80527e-07, 2.520513e-06</coords>
		</node>
		<node idx = "1003">
			<coords>1.843863e-07, -3.155216e-07, 2.481709e-06</coords>
		</node>
		<node idx = "1004">
			<coords>1.840474e-07, -4.648942e-07, 2.491848e-06</coords>
		</node>
		<node idx = "1005">
			<coords>-3.132355e-07, -2.489718e-07, 2.358597e-06</coords>
		</node>
		<node idx = "1006">
			<coords>-1.815527e-07, -1.694077e-07, 2.30771e-06</coords>
		</node>
		<node idx = "1007">
			<coords>-2.151599e-07, -2.503705e-07, 2.407649e-06</coords>
		</node>
		<node idx = "1008">
			<coords>-1.021284e-07, -2.316378e-07, 2.408275e-06</coords>
		</node>
		<node idx = "1009">
			<coords>-4.15878e-08, -3.188741e-07, 2.500171e-06</coords>
		</node>
		<node idx = "1010">
			<coords>-1.471965e-07, -3.680783e-07, 2.442261e-06</coords>
		</node>
		<node idx = "1011">
			<coords>4.969575e-08, -3.095034e-07, 2.468685e-06</coords>
		</node>
		<node idx = "1012">
			<coords>-1.153407e-08, -4.218668e-07, 2.491209e-06</coords>
		</node>
		<node idx = "1013">
			<coords>9.098153e-08, -4.916527e-07, 2.529891e-06</coords>
		</node>
		<node idx = "1014">
			<coords>0.0, -5e-07, 2.586957e-06</coords>
		</node>
		<node idx = "1015">
			<coords>-9.098153e-08, -4.916527e-07, 2.529891e-06</coords>
		</node>
		<node idx = "1016">
			<coords>9.098153e-08, -4.916527e-07, 2.434783e-06</coords>
		</node>
		<node idx = "1017">
			<coords>-9.098153e-08, -4.916527e-07, 2.434783e-06</coords>
		</node>
		<node idx = "1018">
			<coords>-2.504811e-07, -3.379056e-07, 2.343389e-06</coords>
		</node>
		<node idx = "1019">
			<coords>-1.840474e-07, -4.648942e-07, 2.396739e-06</coords>
		</node>
		<node idx = "1020">
			<coords>-2.736049e-07, -4.184978e-07, 2.30163e-06</coords>
		</node>
		<node idx = "1021">
			<coords>-3.535534e-07, -3.535534e-07, 2.206522e-06</coords>
		</node>
		<node idx = "1022">
			<coords>-3.153258e-07, -3.703361e-08, 2.266748e-06</coords>
		</node>
		<node idx = "1023">
			<coords>-5e-07, 0.0, 2.434783e-06</coords>
		</node>
		<node idx = "1024">
			<coords>-4.161729e-07, 3.092515e-08, 2.310897e-06</coords>
		</node>
		<node idx = "1025">
			<coords>-4.916527e-07, 9.098153e-08, 2.339674e-06</coords>
		</node>
		<node idx = "1026">
			<coords>-4.209644e-07, -8.700004e-08, 2.287399e-06</coords>
		</node>
		<node idx = "1027">
			<coords>-4.916527e-07, -9.098153e-08, 2.339674e-06</coords>
		</node>
		<node idx = "1028">
			<coords>-4.648942e-07, -1.840474e-07, 2.244565e-06</coords>
		</node>
		<node idx = "1029">
			<coords>-7.73548e-08, 3.821597e-07, 2.543554e-06</coords>
		</node>
		<node idx = "1030">
			<coords>2.542092e-08, 4.208727e-07, 2.493322e-06</coords>
		</node>
		<node idx = "1031">
			<coords>0.0, 5e-07, 2.586957e-06</coords>
		</node>
		<node idx = "1032">
			<coords>9.098153e-08, 4.916527e-07, 2.548913e-06</coords>
		</node>
		<node idx = "1033">
			<coords>-9.098153e-08, 4.916527e-07, 2.548913e-06</coords>
		</node>
		<node idx = "1034">
			<coords>-4.183918e-08, 6.650007e-08, 2.351961e-06</coords>
		</node>
		<node idx = "1035">
			<coords>7.082706e-08, 2.172857e-07, 2.379431e-06</coords>
		</node>
		<node idx = "1036">
			<coords>1.513614e-07, 2.159142e-07, 2.3282e-06</coords>
		</node>
		<node idx = "1037">
			<coords>2.364131e-07, 1.769562e-07, 2.328269e-06</coords>
		</node>
		<node idx = "1038">
			<coords>3.535534e-07, 3.535534e-07, 2.339674e-06</coords>
		</node>
		<node idx = "1039">
			<coords>1.301931e-07, 3.932911e-07, 2.46012e-06</coords>
		</node>
		<node idx = "1040">
			<coords>9.098153e-08, 4.916527e-07, 2.444293e-06</coords>
		</node>
		<node idx = "1041">
			<coords>1.745952e-07, 3.786085e-07, 2.356364e-06</coords>
		</node>
		<node idx = "1042">
			<coords>2.736049e-07, 4.184978e-07, 2.339674e-06</coords>
		</node>
		<node idx = "1043">
			<coords>1.855647e-07, 3.654295e-07, 2.261246e-06</coords>
		</node>
		<node idx = "1044">
			<coords>1.840474e-07, 4.648942e-07, 2.391984e-06</coords>
		</node>
		<node idx = "1045">
			<coords>2.736049e-07, 4.184978e-07, 2.244565e-06</coords>
		</node>
		<node idx = "1046">
			<coords>-3.535534e-07, 3.535534e-07, 2.339674e-06</coords>
		</node>
		<node idx = "1047">
			<coords>-4.648942e-07, 1.840474e-07, 2.244565e-06</coords>
		</node>
		<node idx = "1048">
			<coords>-4.184978e-07, 2.736049e-07, 2.244565e-06</coords>
		</node>
		<node idx = "1049">
			<coords>4.770308e-08, 3.441575e-07, 2.413771e-06</coords>
		</node>
		<node idx = "1050">
			<coords>1.271688e-07, 3.052233e-07, 2.327577e-06</coords>
		</node>
		<node idx = "1051">
			<coords>-1.432987e-07, 2.167485e-07, 2.452307e-06</coords>
		</node>
		<node idx = "1052">
			<coords>-1.15321e-08, 2.288315e-07, 2.429693e-06</coords>
		</node>
		<node idx = "1053">
			<coords>-2.034923e-07, 1.462083e-07, 2.413495e-06</coords>
		</node>
		<node idx = "1054">
			<coords>-1.073137e-07, 1.389335e-07, 2.361933e-06</coords>
		</node>
		<node idx = "1055">
			<coords>-3.653696e-07, 9.49098e-08, 2.229035e-06</coords>
		</node>
		<node idx = "1056">
			<coords>-2.919487e-07, 6.739634e-08, 2.280179e-06</coords>
		</node>
		<node idx = "1057">
			<coords>-2.092279e-07, 1.333155e-07, 2.307497e-06</coords>
		</node>
		<node idx = "1058">
			<coords>-1.966481e-07, 3.008483e-07, 2.355129e-06</coords>
		</node>
		<node idx = "1059">
			<coords>-3.310927e-07, 2.125121e-07, 2.282899e-06</coords>
		</node>
		<node idx = "1060">
			<coords>-2.769036e-07, 2.3333e-07, 2.3887e-06</coords>
		</node>
		<node idx = "1061">
			<coords>-1.07818e-07, 3.563869e-07, 2.415409e-06</coords>
		</node>
		<node idx = "1062">
			<coords>-9.098153e-08, 4.916527e-07, 2.444293e-06</coords>
		</node>
		<node idx = "1063">
			<coords>-1.658326e-08, 1.584791e-07, 2.34651e-06</coords>
		</node>
		<node idx = "1064">
			<coords>-1.840474e-07, 4.648942e-07, 2.391984e-06</coords>
		</node>
		<node idx = "1065">
			<coords>-2.736049e-07, 4.184978e-07, 2.339674e-06</coords>
		</node>
		<node idx = "1066">
			<coords>-3.711967e-07, -1.153269e-07, 2.19655e-06</coords>
		</node>
		<node idx = "1067">
			<coords>-3.152345e-07, -2.175873e-07, 2.229505e-06</coords>
		</node>
		<node idx = "1068">
			<coords>-4.184978e-07, -2.736049e-07, 2.149457e-06</coords>
		</node>
		<node idx = "1069">
			<coords>-2.935384e-07, -6.629669e-08, 2.157017e-06</coords>
		</node>
		<node idx = "1070">
			<coords>-3.107526e-07, 8.327587e-09, 2.161732e-06</coords>
		</node>
		<node idx = "1071">
			<coords>2.736049e-07, -4.184978e-07, 2.453804e-06</coords>
		</node>
		<node idx = "1072">
			<coords>-2.291393e-07, -1.090302e-07, 2.224433e-06</coords>
		</node>
		<node idx = "1073">
			<coords>5.762652e-08, 8.647194e-08, 2.362951e-06</coords>
		</node>
		<node idx = "1074">
			<coords>8.547939e-08, 6.051735e-09, 2.447447e-06</coords>
		</node>
		<node idx = "1075">
			<coords>1.493838e-07, 6.571006e-08, 2.425385e-06</coords>
		</node>
		<node idx = "1076">
			<coords>1.202099e-08, -2.064668e-07, 2.418733e-06</coords>
		</node>
		<node idx = "1077">
			<coords>9.45555e-08, -2.052407e-07, 2.459769e-06</coords>
		</node>
		<node idx = "1078">
			<coords>6.295427e-08, -8.070572e-08, 2.388414e-06</coords>
		</node>
		<node idx = "1079">
			<coords>1.952413e-07, -2.061656e-08, 2.42349e-06</coords>
		</node>
		<node idx = "1080">
			<coords>1.628772e-07, -1.350361e-07, 2.425422e-06</coords>
		</node>
		<node idx = "1081">
			<coords>-4.07304e-08, -1.48966e-07, 2.320628e-06</coords>
		</node>
		<node idx = "1082">
			<coords>4.184978e-07, -2.736049e-07, 2.453804e-06</coords>
		</node>
		<node idx = "1083">
			<coords>1.800285e-09, -3.880756e-08, 2.281494e-06</coords>
		</node>
		<node idx = "1084">
			<coords>-8.600758e-08, 8.342866e-08, 2.265835e-06</coords>
		</node>
		<node idx = "1085">
			<coords>-1.747714e-07, -5.382066e-09, 2.220459e-06</coords>
		</node>
		<node idx = "1086">
			<coords>-1.011103e-07, -1.064482e-07, 2.23253e-06</coords>
		</node>
		<node idx = "1087">
			<coords>3.504391e-07, -1.736933e-07, 2.413903e-06</coords>
		</node>
		<node idx = "1088">
			<coords>2.748638e-07, -2.839431e-07, 2.405137e-06</coords>
		</node>
		<node idx = "1089">
			<coords>2.432439e-07, -1.930458e-07, 2.411954e-06</coords>
		</node>
		<node idx = "1090">
			<coords>3.535534e-07, -3.535534e-07, 2.358696e-06</coords>
		</node>
		<node idx = "1091">
			<coords>1.724354e-07, 9.311045e-08, 2.321073e-06</coords>
		</node>
		<node idx = "1092">
			<coords>3.268298e-07, 1.537753e-07, 2.350927e-06</coords>
		</node>
		<node idx = "1093">
			<coords>3.552978e-07, 1.323389e-07, 2.467803e-06</coords>
		</node>
		<node idx = "1094">
			<coords>3.042878e-07, 1.254192e-08, 2.48625e-06</coords>
		</node>
		<node idx = "1095">
			<coords>2.773012e-07, 2.373759e-08, 2.358161e-06</coords>
		</node>
		<node idx = "1096">
			<coords>2.985481e-07, -9.153963e-08, 2.398275e-06</coords>
		</node>
		<node idx = "1097">
			<coords>4.149907e-07, 3.788278e-08, 2.500784e-06</coords>
		</node>
		<node idx = "1098">
			<coords>3.953719e-07, -8.886782e-08, 2.459053e-06</coords>
		</node>
		<node idx = "1099">
			<coords>5e-07, 0.0, 2.586957e-06</coords>
		</node>
		<node idx = "1100">
			<coords>4.916527e-07, -9.098153e-08, 2.529891e-06</coords>
		</node>
		<node idx = "1101">
			<coords>4.916527e-07, 9.098153e-08, 2.548913e-06</coords>
		</node>
		<node idx = "1102">
			<coords>4.916527e-07, -9.098153e-08, 2.434783e-06</coords>
		</node>
		<node idx = "1103">
			<coords>4.001645e-07, -1.357328e-07, 2.341495e-06</coords>
		</node>
		<node idx = "1104">
			<coords>4.648942e-07, -1.840474e-07, 2.396739e-06</coords>
		</node>
		<node idx = "1105">
			<coords>2.673117e-07, 9.37542e-08, 2.274049e-06</coords>
		</node>
		<node idx = "1106">
			<coords>4.916527e-07, 9.098153e-08, 2.444293e-06</coords>
		</node>
		<node idx = "1107">
			<coords>4.184978e-07, 2.736049e-07, 2.339674e-06</coords>
		</node>
		<node idx = "1108">
			<coords>4.648942e-07, 1.840474e-07, 2.391984e-06</coords>
		</node>
		<node idx = "1109">
			<coords>3.194009e-07, 1.91333e-07, 2.281454e-06</coords>
		</node>
		<node idx = "1110">
			<coords>2.641445e-07, 2.868687e-07, 2.268493e-06</coords>
		</node>
		<node idx = "1111">
			<coords>4.184978e-07, 2.736049e-07, 2.244565e-06</coords>
		</node>
		<node idx = "1112">
			<coords>1.407933e-07, -2.65576e-07, 2.374892e-06</coords>
		</node>
		<node idx = "1113">
			<coords>9.263591e-08, -3.911004e-07, 2.408709e-06</coords>
		</node>
		<node idx = "1114">
			<coords>2.09286e-07, -3.700548e-07, 2.387376e-06</coords>
		</node>
		<node idx = "1115">
			<coords>1.840474e-07, -4.648942e-07, 2.396739e-06</coords>
		</node>
		<node idx = "1116">
			<coords>-2.147202e-07, -2.765383e-07, 2.262386e-06</coords>
		</node>
		<node idx = "1117">
			<coords>-1.936195e-07, -1.971222e-07, 2.187303e-06</coords>
		</node>
		<node idx = "1118">
			<coords>-1.338791e-07, -3.342147e-07, 2.318869e-06</coords>
		</node>
		<node idx = "1119">
			<coords>5.714929e-08, -2.450985e-07, 2.259039e-06</coords>
		</node>
		<node idx = "1120">
			<coords>-8.68309e-08, -2.213085e-07, 2.199595e-06</coords>
		</node>
		<node idx = "1121">
			<coords>4.768185e-09, -3.075893e-07, 2.354689e-06</coords>
		</node>
		<node idx = "1122">
			<coords>-8.408077e-08, -2.40394e-07, 2.309519e-06</coords>
		</node>
		<node idx = "1123">
			<coords>-3.405843e-08, -4.086453e-07, 2.388155e-06</coords>
		</node>
		<node idx = "1124">
			<coords>0.0, -5e-07, 2.434783e-06</coords>
		</node>
		<node idx = "1125">
			<coords>1.08028e-08, -4.074459e-07, 2.301983e-06</coords>
		</node>
		<node idx = "1126">
			<coords>9.098153e-08, -4.916527e-07, 2.339674e-06</coords>
		</node>
		<node idx = "1127">
			<coords>1.840474e-07, -4.648942e-07, 2.244565e-06</coords>
		</node>
		<node idx = "1128">
			<coords>-9.098153e-08, -4.916527e-07, 2.339674e-06</coords>
		</node>
		<node idx = "1129">
			<coords>-9.931561e-08, -4.17878e-07, 2.236972e-06</coords>
		</node>
		<node idx = "1130">
			<coords>-2.171384e-07, -3.719415e-07, 2.219856e-06</coords>
		</node>
		<node idx = "1131">
			<coords>-1.840474e-07, -4.648942e-07, 2.244565e-06</coords>
		</node>
		<node idx = "1132">
			<coords>-2.783965e-07, -2.929325e-07, 2.115998e-06</coords>
		</node>
		<node idx = "1133">
			<coords>-2.736049e-07, -4.184978e-07, 2.149457e-06</coords>
		</node>
		<node idx = "1134">
			<coords>-3.535534e-07, -3.535534e-07, 2.111413e-06</coords>
		</node>
		<node idx = "1135">
			<coords>-4.170823e-07, -1.163134e-08, 2.20603e-06</coords>
		</node>
		<node idx = "1136">
			<coords>-5e-07, 0.0, 2.282609e-06</coords>
		</node>
		<node idx = "1137">
			<coords>-4.916527e-07, 9.098153e-08, 2.1875e-06</coords>
		</node>
		<node idx = "1138">
			<coords>-3.972277e-07, -6.296338e-08, 2.109483e-06</coords>
		</node>
		<node idx = "1139">
			<coords>-4.916527e-07, -9.098153e-08, 2.1875e-06</coords>
		</node>
		<node idx = "1140">
			<coords>-4.648942e-07, -1.840474e-07, 2.092391e-06</coords>
		</node>
		<node idx = "1141">
			<coords>-4.184978e-07, -2.736049e-07, 2.054348e-06</coords>
		</node>
		<node idx = "1142">
			<coords>-1.585791e-08, 4.252315e-07, 2.372904e-06</coords>
		</node>
		<node idx = "1143">
			<coords>0.0, 5e-07, 2.434783e-06</coords>
		</node>
		<node idx = "1144">
			<coords>-3.885692e-07, 5.512048e-08, 2.101879e-06</coords>
		</node>
		<node idx = "1145">
			<coords>2.989423e-08, 8.314929e-08, 2.249376e-06</coords>
		</node>
		<node idx = "1146">
			<coords>1.149139e-07, 2.98554e-07, 2.23698e-06</coords>
		</node>
		<node idx = "1147">
			<coords>3.758992e-08, 2.514929e-07, 2.294357e-06</coords>
		</node>
		<node idx = "1148">
			<coords>8.18822e-08, 1.718948e-07, 2.245128e-06</coords>
		</node>
		<node idx = "1149">
			<coords>1.970723e-07, 1.860652e-07, 2.231615e-06</coords>
		</node>
		<node idx = "1150">
			<coords>3.535534e-07, 3.535534e-07, 2.206522e-06</coords>
		</node>
		<node idx = "1151">
			<coords>2.246678e-07, 3.040932e-07, 2.169046e-06</coords>
		</node>
		<node idx = "1152">
			<coords>7.753773e-08, 3.999688e-07, 2.275576e-06</coords>
		</node>
		<node idx = "1153">
			<coords>9.098153e-08, 4.916527e-07, 2.339674e-06</coords>
		</node>
		<node idx = "1154">
			<coords>1.393953e-07, 3.811062e-07, 2.158678e-06</coords>
		</node>
		<node idx = "1155">
			<coords>1.840474e-07, 4.648942e-07, 2.244565e-06</coords>
		</node>
		<node idx = "1156">
			<coords>2.736049e-07, 4.184978e-07, 2.149457e-06</coords>
		</node>
		<node idx = "1157">
			<coords>-2.809072e-07, 3.112696e-07, 2.274576e-06</coords>
		</node>
		<node idx = "1158">
			<coords>-3.535534e-07, 3.535534e-07, 2.206522e-06</coords>
		</node>
		<node idx = "1159">
			<coords>-2.736049e-07, 4.184978e-07, 2.244565e-06</coords>
		</node>
		<node idx = "1160">
			<coords>-3.734307e-07, 1.416137e-07, 2.031823e-06</coords>
		</node>
		<node idx = "1161">
			<coords>-3.228451e-07, 2.676261e-07, 2.196488e-06</coords>
		</node>
		<node idx = "1162">
			<coords>-3.790291e-07, 1.939501e-07, 2.185956e-06</coords>
		</node>
		<node idx = "1163">
			<coords>-4.648942e-07, 1.840474e-07, 2.092391e-06</coords>
		</node>
		<node idx = "1164">
			<coords>-4.184978e-07, 2.736049e-07, 2.149457e-06</coords>
		</node>
		<node idx = "1165">
			<coords>-1.338622e-07, 4.127635e-08, 2.125435e-06</coords>
		</node>
		<node idx = "1166">
			<coords>-3.342147e-07, 1.338791e-07, 2.138757e-06</coords>
		</node>
		<node idx = "1167">
			<coords>-2.360947e-07, 8.104209e-08, 2.173876e-06</coords>
		</node>
		<node idx = "1168">
			<coords>-1.488764e-08, 3.310849e-07, 2.283923e-06</coords>
		</node>
		<node idx = "1169">
			<coords>-1.450819e-07, 3.507232e-07, 2.272516e-06</coords>
		</node>
		<node idx = "1170">
			<coords>-1.075782e-07, 2.213833e-07, 2.315716e-06</coords>
		</node>
		<node idx = "1171">
			<coords>-2.620825e-07, 1.803603e-07, 2.197213e-06</coords>
		</node>
		<node idx = "1172">
			<coords>-1.396568e-07, 1.421039e-07, 2.206582e-06</coords>
		</node>
		<node idx = "1173">
			<coords>-2.180734e-07, 2.406574e-07, 2.259416e-06</coords>
		</node>
		<node idx = "1174">
			<coords>-9.098153e-08, 4.916527e-07, 2.339674e-06</coords>
		</node>
		<node idx = "1175">
			<coords>-3.295581e-08, 2.205216e-07, 2.223359e-06</coords>
		</node>
		<node idx = "1176">
			<coords>-6.123192e-08, 1.086922e-07, 2.150814e-06</coords>
		</node>
		<node idx = "1177">
			<coords>-1.910169e-08, 1.610822e-07, 2.175598e-06</coords>
		</node>
		<node idx = "1178">
			<coords>-4.184978e-07, 2.736049e-07, 2.054348e-06</coords>
		</node>
		<node idx = "1179">
			<coords>-1.840474e-07, 4.648942e-07, 2.244565e-06</coords>
		</node>
		<node idx = "1180">
			<coords>-3.535534e-07, 3.535534e-07, 2.111413e-06</coords>
		</node>
		<node idx = "1181">
			<coords>-2.736049e-07, 4.184978e-07, 2.149457e-06</coords>
		</node>
		<node idx = "1182">
			<coords>-3.138521e-07, -1.604766e-07, 2.104759e-06</coords>
		</node>
		<node idx = "1183">
			<coords>-1.767767e-07, -1.767767e-07, 2.090014e-06</coords>
		</node>
		<node idx = "1184">
			<coords>-2.100836e-07, -4.742247e-08, 2.090962e-06</coords>
		</node>
		<node idx = "1185">
			<coords>-3.165477e-07, -3.371528e-08, 2.047134e-06</coords>
		</node>
		<node idx = "1186">
			<coords>-2.446709e-07, 6.913173e-08, 2.053038e-06</coords>
		</node>
		<node idx = "1187">
			<coords>2.335013e-07, -3.158709e-07, 2.297194e-06</coords>
		</node>
		<node idx = "1188">
			<coords>2.736049e-07, -4.184978e-07, 2.30163e-06</coords>
		</node>
		<node idx = "1189">
			<coords>3.038815e-07, -2.756635e-07, 2.249303e-06</coords>
		</node>
		<node idx = "1190">
			<coords>2.736049e-07, -4.184978e-07, 2.149457e-06</coords>
		</node>
		<node idx = "1191">
			<coords>-1.078166e-07, -1.016819e-07, 2.1383e-06</coords>
		</node>
		<node idx = "1192">
			<coords>1.364503e-07, -2.382803e-08, 2.310288e-06</coords>
		</node>
		<node idx = "1193">
			<coords>1.870531e-07, -2.237964e-07, 2.292642e-06</coords>
		</node>
		<node idx = "1194">
			<coords>1.001019e-07, -1.464998e-07, 2.323525e-06</coords>
		</node>
		<node idx = "1195">
			<coords>2.26021e-07, -1.014064e-07, 2.334181e-06</coords>
		</node>
		<node idx = "1196">
			<coords>1.161998e-07, -1.256658e-07, 2.226561e-06</coords>
		</node>
		<node idx = "1197">
			<coords>2.148336e-08, -1.291371e-07, 2.194512e-06</coords>
		</node>
		<node idx = "1198">
			<coords>1.156822e-07, -2.10536e-07, 2.171373e-06</coords>
		</node>
		<node idx = "1199">
			<coords>4.184978e-07, -2.736049e-07, 2.30163e-06</coords>
		</node>
		<node idx = "1200">
			<coords>3.535534e-07, -3.535534e-07, 2.206522e-06</coords>
		</node>
		<node idx = "1201">
			<coords>1.501014e-07, 7.531185e-08, 2.208833e-06</coords>
		</node>
		<node idx = "1202">
			<coords>7.898665e-08, -1.26803e-09, 2.201564e-06</coords>
		</node>
		<node idx = "1203">
			<coords>-1.714275e-08, -1.666688e-09, 2.151465e-06</coords>
		</node>
		<node idx = "1204">
			<coords>-1.413116e-07, -9.332122e-09, 1.984481e-06</coords>
		</node>
		<node idx = "1205">
			<coords>-7.202384e-08, -3.512712e-08, 2.041896e-06</coords>
		</node>
		<node idx = "1206">
			<coords>2.982981e-07, -1.954554e-07, 2.310519e-06</coords>
		</node>
		<node idx = "1207">
			<coords>2.424872e-07, -2.379764e-07, 2.18933e-06</coords>
		</node>
		<node idx = "1208">
			<coords>3.617156e-07, -2.100071e-07, 2.236741e-06</coords>
		</node>
		<node idx = "1209">
			<coords>3.23587e-07, -2.673812e-07, 2.167884e-06</coords>
		</node>
		<node idx = "1210">
			<coords>2.479428e-07, -2.157371e-08, 2.236683e-06</coords>
		</node>
		<node idx = "1211">
			<coords>3.553602e-07, 6.92783e-08, 2.321841e-06</coords>
		</node>
		<node idx = "1212">
			<coords>4.002272e-07, 1.620725e-07, 2.289408e-06</coords>
		</node>
		<node idx = "1213">
			<coords>3.428257e-07, -5.826121e-08, 2.292196e-06</coords>
		</node>
		<node idx = "1214">
			<coords>4.071298e-07, -3.463711e-09, 2.38447e-06</coords>
		</node>
		<node idx = "1215">
			<coords>5e-07, 0.0, 2.434783e-06</coords>
		</node>
		<node idx = "1216">
			<coords>4.916527e-07, -9.098153e-08, 2.339674e-06</coords>
		</node>
		<node idx = "1217">
			<coords>4.183079e-07, -1.228614e-07, 2.220383e-06</coords>
		</node>
		<node idx = "1218">
			<coords>4.648942e-07, -1.840474e-07, 2.244565e-06</coords>
		</node>
		<node idx = "1219">
			<coords>3.535534e-07, -3.535534e-07, 2.111413e-06</coords>
		</node>
		<node idx = "1220">
			<coords>2.734035e-07, 1.896177e-07, 2.177759e-06</coords>
		</node>
		<node idx = "1221">
			<coords>2.384694e-07, 8.207737e-08, 2.172157e-06</coords>
		</node>
		<node idx = "1222">
			<coords>3.158846e-07, 3.944735e-08, 2.19387e-06</coords>
		</node>
		<node idx = "1223">
			<coords>3.605243e-07, 1.096036e-07, 2.22006e-06</coords>
		</node>
		<node idx = "1224">
			<coords>4.916527e-07, 9.098153e-08, 2.339674e-06</coords>
		</node>
		<node idx = "1225">
			<coords>2.571559e-07, 1.259114e-07, 2.09256e-06</coords>
		</node>
		<node idx = "1226">
			<coords>4.648942e-07, 1.840474e-07, 2.244565e-06</coords>
		</node>
		<node idx = "1227">
			<coords>3.796198e-07, 2.034067e-07, 2.186983e-06</coords>
		</node>
		<node idx = "1228">
			<coords>3.20988e-07, 2.726735e-07, 2.11453e-06</coords>
		</node>
		<node idx = "1229">
			<coords>4.184978e-07, 2.736049e-07, 2.149457e-06</coords>
		</node>
		<node idx = "1230">
			<coords>-4.443405e-08, -1.642157e-07, 2.072419e-06</coords>
		</node>
		<node idx = "1231">
			<coords>-1.248681e-07, -1.398526e-07, 2.013332e-06</coords>
		</node>
		<node idx = "1232">
			<coords>1.160804e-07, -3.786896e-07, 2.284915e-06</coords>
		</node>
		<node idx = "1233">
			<coords>1.678836e-07, -3.478442e-07, 2.189284e-06</coords>
		</node>
		<node idx = "1234">
			<coords>-1.498998e-07, -3.244305e-07, 2.131746e-06</coords>
		</node>
		<node idx = "1235">
			<coords>3.970238e-09, -2.506676e-07, 2.104382e-06</coords>
		</node>
		<node idx = "1236">
			<coords>8.108548e-08, -3.103118e-07, 2.139048e-06</coords>
		</node>
		<node idx = "1237">
			<coords>-8.793351e-08, -2.489936e-07, 2.058525e-06</coords>
		</node>
		<node idx = "1238">
			<coords>-1.663489e-08, -3.671726e-07, 2.207804e-06</coords>
		</node>
		<node idx = "1239">
			<coords>0.0, -5e-07, 2.282609e-06</coords>
		</node>
		<node idx = "1240">
			<coords>9.098153e-08, -4.916527e-07, 2.1875e-06</coords>
		</node>
		<node idx = "1241">
			<coords>1.840474e-07, -4.648942e-07, 2.092391e-06</coords>
		</node>
		<node idx = "1242">
			<coords>-3.182002e-07, -2.291282e-07, 1.983177e-06</coords>
		</node>
		<node idx = "1243">
			<coords>-1.629532e-07, -2.553184e-07, 1.998952e-06</coords>
		</node>
		<node idx = "1244">
			<coords>-7.23487e-08, -4.145933e-07, 2.112168e-06</coords>
		</node>
		<node idx = "1245">
			<coords>-9.098153e-08, -4.916527e-07, 2.1875e-06</coords>
		</node>
		<node idx = "1246">
			<coords>-1.212413e-07, -3.50827e-07, 2.018274e-06</coords>
		</node>
		<node idx = "1247">
			<coords>-1.840474e-07, -4.648942e-07, 2.092391e-06</coords>
		</node>
		<node idx = "1248">
			<coords>-2.308651e-07, -3.467373e-07, 2.003207e-06</coords>
		</node>
		<node idx = "1249">
			<coords>-3.535534e-07, -3.535534e-07, 2.016304e-06</coords>
		</node>
		<node idx = "1250">
			<coords>-2.736049e-07, -4.184978e-07, 2.054348e-06</coords>
		</node>
		<node idx = "1251">
			<coords>-3.535534e-07, -3.535534e-07, 1.921196e-06</coords>
		</node>
		<node idx = "1252">
			<coords>-3.520337e-07, 2.24513e-07, 1.974179e-06</coords>
		</node>
		<node idx = "1253">
			<coords>-5e-07, 0.0, 2.130435e-06</coords>
		</node>
		<node idx = "1254">
			<coords>-4.184978e-07, 2.736049e-07, 1.921196e-06</coords>
		</node>
		<node idx = "1255">
			<coords>-4.051856e-07, 1.372889e-08, 2.00494e-06</coords>
		</node>
		<node idx = "1256">
			<coords>-3.99237e-07, 1.266288e-07, 1.928776e-06</coords>
		</node>
		<node idx = "1257">
			<coords>-4.916527e-07, 9.098153e-08, 2.035326e-06</coords>
		</node>
		<node idx = "1258">
			<coords>-4.648942e-07, 1.840474e-07, 1.959239e-06</coords>
		</node>
		<node idx = "1259">
			<coords>-3.995544e-07, -1.134725e-07, 2.010954e-06</coords>
		</node>
		<node idx = "1260">
			<coords>-4.916527e-07, -9.098153e-08, 2.035326e-06</coords>
		</node>
		<node idx = "1261">
			<coords>-4.184978e-07, -2.736049e-07, 1.921196e-06</coords>
		</node>
		<node idx = "1262">
			<coords>-4.648942e-07, -1.840474e-07, 1.959239e-06</coords>
		</node>
		<node idx = "1263">
			<coords>-3.952085e-07, -1.68967e-07, 1.89228e-06</coords>
		</node>
		<node idx = "1264">
			<coords>-4.184978e-07, -2.736049e-07, 1.826087e-06</coords>
		</node>
		<node idx = "1265">
			<coords>-3.535534e-07, -3.535534e-07, 1.826087e-06</coords>
		</node>
		<node idx = "1266">
			<coords>2.034275e-08, 3.216057e-07, 2.17566e-06</coords>
		</node>
		<node idx = "1267">
			<coords>-5.15828e-08, 4.153235e-07, 2.227811e-06</coords>
		</node>
		<node idx = "1268">
			<coords>4.126602e-08, 4.003126e-07, 2.18539e-06</coords>
		</node>
		<node idx = "1269">
			<coords>0.0, 5e-07, 2.282609e-06</coords>
		</node>
		<node idx = "1270">
			<coords>-3.140184e-07, 8.813224e-08, 1.971795e-06</coords>
		</node>
		<node idx = "1271">
			<coords>-2.59382e-07, 1.557373e-07, 2.011343e-06</coords>
		</node>
		<node idx = "1272">
			<coords>-7.793975e-08, 9.965882e-08, 2.050969e-06</coords>
		</node>
		<node idx = "1273">
			<coords>5.918223e-08, 1.146605e-07, 2.091627e-06</coords>
		</node>
		<node idx = "1274">
			<coords>8.522468e-08, 2.458517e-07, 2.154336e-06</coords>
		</node>
		<node idx = "1275">
			<coords>1.770398e-07, 1.770548e-07, 2.090655e-06</coords>
		</node>
		<node idx = "1276">
			<coords>3.535534e-07, 3.535534e-07, 2.111413e-06</coords>
		</node>
		<node idx = "1277">
			<coords>2.322929e-07, 3.015902e-07, 2.074672e-06</coords>
		</node>
		<node idx = "1278">
			<coords>1.449837e-07, 3.016242e-07, 2.087767e-06</coords>
		</node>
		<node idx = "1279">
			<coords>5.483512e-08, 3.336302e-07, 2.073719e-06</coords>
		</node>
		<node idx = "1280">
			<coords>1.134725e-07, 3.995544e-07, 2.077531e-06</coords>
		</node>
		<node idx = "1281">
			<coords>9.098153e-08, 4.916527e-07, 2.1875e-06</coords>
		</node>
		<node idx = "1282">
			<coords>1.840474e-07, 4.648942e-07, 2.092391e-06</coords>
		</node>
		<node idx = "1283">
			<coords>2.736049e-07, 4.184978e-07, 2.054348e-06</coords>
		</node>
		<node idx = "1284">
			<coords>-2.32094e-07, 3.171707e-07, 2.168332e-06</coords>
		</node>
		<node idx = "1285">
			<coords>-3.085242e-07, 2.35196e-07, 2.082956e-06</coords>
		</node>
		<node idx = "1286">
			<coords>-1.874781e-07, 1.723321e-07, 2.096267e-06</coords>
		</node>
		<node idx = "1287">
			<coords>-7.692179e-08, 3.33838e-07, 2.138927e-06</coords>
		</node>
		<node idx = "1288">
			<coords>-1.639387e-07, 3.965536e-07, 2.14116e-06</coords>
		</node>
		<node idx = "1289">
			<coords>-1.134081e-07, 2.223395e-07, 2.152486e-06</coords>
		</node>
		<node idx = "1290">
			<coords>-9.098153e-08, 4.916527e-07, 2.1875e-06</coords>
		</node>
		<node idx = "1291">
			<coords>-3.495078e-08, 2.291223e-07, 2.067247e-06</coords>
		</node>
		<node idx = "1292">
			<coords>-1.580871e-07, 1.705454e-07, 1.982184e-06</coords>
		</node>
		<node idx = "1293">
			<coords>-2.670642e-07, 2.64312e-07, 1.974095e-06</coords>
		</node>
		<node idx = "1294">
			<coords>-2.669827e-07, 3.371944e-07, 2.06802e-06</coords>
		</node>
		<node idx = "1295">
			<coords>-3.535534e-07, 3.535534e-07, 2.016304e-06</coords>
		</node>
		<node idx = "1296">
			<coords>-1.840474e-07, 4.648942e-07, 2.092391e-06</coords>
		</node>
		<node idx = "1297">
			<coords>-2.736049e-07, 4.184978e-07, 2.054348e-06</coords>
		</node>
		<node idx = "1298">
			<coords>-1.148103e-07, 4.051786e-07, 2.050484e-06</coords>
		</node>
		<node idx = "1299">
			<coords>-3.535534e-07, 3.535534e-07, 1.921196e-06</coords>
		</node>
		<node idx = "1300">
			<coords>-3.131335e-07, 2.915816e-07, 1.886431e-06</coords>
		</node>
		<node idx = "1301">
			<coords>-3.535534e-07, 3.535534e-07, 1.826087e-06</coords>
		</node>
		<node idx = "1302">
			<coords>-2.911359e-07, -2.061011e-07, 1.860478e-06</coords>
		</node>
		<node idx = "1303">
			<coords>-2.301297e-07, -1.220704e-07, 1.959768e-06</coords>
		</node>
		<node idx = "1304">
			<coords>-3.342318e-07, -8.985001e-08, 1.920601e-06</coords>
		</node>
		<node idx = "1305">
			<coords>-2.701885e-07, -1.809759e-09, 1.952787e-06</coords>
		</node>
		<node idx = "1306">
			<coords>-2.043337e-07, 7.152388e-08, 1.929978e-06</coords>
		</node>
		<node idx = "1307">
			<coords>2.604234e-08, 1.613274e-07, 1.991609e-06</coords>
		</node>
		<node idx = "1308">
			<coords>-1.322647e-07, -1.978861e-07, 1.89657e-06</coords>
		</node>
		<node idx = "1309">
			<coords>2.667461e-07, -3.287818e-07, 2.14267e-06</coords>
		</node>
		<node idx = "1310">
			<coords>1.724797e-07, -3.766945e-07, 2.07376e-06</coords>
		</node>
		<node idx = "1311">
			<coords>2.736049e-07, -4.184978e-07, 2.054348e-06</coords>
		</node>
		<node idx = "1312">
			<coords>2.261822e-08, -8.812022e-08, 2.065616e-06</coords>
		</node>
		<node idx = "1313">
			<coords>-4.458462e-08, -1.121868e-07, 1.977437e-06</coords>
		</node>
		<node idx = "1314">
			<coords>-9.979136e-08, -9.832305e-08, 1.914776e-06</coords>
		</node>
		<node idx = "1315">
			<coords>-6.808039e-08, 7.764474e-08, 1.935843e-06</coords>
		</node>
		<node idx = "1316">
			<coords>-1.397147e-07, -1.233445e-08, 1.880355e-06</coords>
		</node>
		<node idx = "1317">
			<coords>1.387981e-07, -6.804786e-08, 2.154994e-06</coords>
		</node>
		<node idx = "1318">
			<coords>2.167494e-07, -1.31023e-07, 2.232791e-06</coords>
		</node>
		<node idx = "1319">
			<coords>2.441166e-07, -5.686345e-09, 2.122113e-06</coords>
		</node>
		<node idx = "1320">
			<coords>8.698224e-08, -1.981169e-07, 2.07053e-06</coords>
		</node>
		<node idx = "1321">
			<coords>3.753089e-08, -1.796726e-07, 1.987504e-06</coords>
		</node>
		<node idx = "1322">
			<coords>1.729041e-07, -2.677767e-07, 2.086494e-06</coords>
		</node>
		<node idx = "1323">
			<coords>1.882703e-07, -1.775016e-07, 2.099106e-06</coords>
		</node>
		<node idx = "1324">
			<coords>2.943883e-07, -2.428529e-07, 2.079088e-06</coords>
		</node>
		<node idx = "1325">
			<coords>4.184978e-07, -2.736049e-07, 2.149457e-06</coords>
		</node>
		<node idx = "1326">
			<coords>1.419751e-07, 2.267446e-08, 2.0813e-06</coords>
		</node>
		<node idx = "1327">
			<coords>2.570466e-08, 6.198981e-09, 2.013655e-06</coords>
		</node>
		<node idx = "1328">
			<coords>1.198319e-07, -1.084334e-07, 2.031115e-06</coords>
		</node>
		<node idx = "1329">
			<coords>-1.428529e-08, -6.837363e-09, 1.916783e-06</coords>
		</node>
		<node idx = "1330">
			<coords>3.190391e-07, -1.439552e-07, 2.169667e-06</coords>
		</node>
		<node idx = "1331">
			<coords>3.17889e-07, -3.234038e-08, 2.118246e-06</coords>
		</node>
		<node idx = "1332">
			<coords>3.729132e-07, -2.274538e-08, 2.191067e-06</coords>
		</node>
		<node idx = "1333">
			<coords>4.223937e-07, 5.078935e-08, 2.256454e-06</coords>
		</node>
		<node idx = "1334">
			<coords>5e-07, 0.0, 2.282609e-06</coords>
		</node>
		<node idx = "1335">
			<coords>4.132268e-07, -8.352599e-08, 2.114264e-06</coords>
		</node>
		<node idx = "1336">
			<coords>4.916527e-07, -9.098153e-08, 2.1875e-06</coords>
		</node>
		<node idx = "1337">
			<coords>4.648942e-07, -1.840474e-07, 2.092391e-06</coords>
		</node>
		<node idx = "1338">
			<coords>3.535534e-07, -3.535534e-07, 2.016304e-06</coords>
		</node>
		<node idx = "1339">
			<coords>4.184978e-07, -2.736049e-07, 2.054348e-06</coords>
		</node>
		<node idx = "1340">
			<coords>3.535534e-07, -3.535534e-07, 1.921196e-06</coords>
		</node>
		<node idx = "1341">
			<coords>8.745383e-08, 8.350196e-08, 1.967144e-06</coords>
		</node>
		<node idx = "1342">
			<coords>2.745926e-07, 2.488535e-08, 2.038001e-06</coords>
		</node>
		<node idx = "1343">
			<coords>3.342147e-07, 1.338791e-07, 2.138757e-06</coords>
		</node>
		<node idx = "1344">
			<coords>3.216011e-07, 5.278338e-08, 2.105202e-06</coords>
		</node>
		<node idx = "1345">
			<coords>4.03572e-07, 7.685249e-08, 2.137255e-06</coords>
		</node>
		<node idx = "1346">
			<coords>4.916527e-07, 9.098153e-08, 2.1875e-06</coords>
		</node>
		<node idx = "1347">
			<coords>1.951508e-07, 1.189154e-07, 1.996177e-06</coords>
		</node>
		<node idx = "1348">
			<coords>3.029818e-07, 1.665908e-07, 2.006199e-06</coords>
		</node>
		<node idx = "1349">
			<coords>4.648942e-07, 1.840474e-07, 2.092391e-06</coords>
		</node>
		<node idx = "1350">
			<coords>3.3807e-07, 2.68358e-07, 1.995754e-06</coords>
		</node>
		<node idx = "1351">
			<coords>4.184978e-07, 2.736049e-07, 2.054348e-06</coords>
		</node>
		<node idx = "1352">
			<coords>3.535534e-07, 3.535534e-07, 2.016304e-06</coords>
		</node>
		<node idx = "1353">
			<coords>4.852766e-08, -2.689484e-07, 1.953741e-06</coords>
		</node>
		<node idx = "1354">
			<coords>-4.942452e-08, -2.519451e-07, 1.990446e-06</coords>
		</node>
		<node idx = "1355">
			<coords>4.910741e-08, -4.088221e-07, 2.128529e-06</coords>
		</node>
		<node idx = "1356">
			<coords>9.208332e-08, -3.348563e-07, 2.033226e-06</coords>
		</node>
		<node idx = "1357">
			<coords>-1.968601e-08, -3.322229e-07, 2.064128e-06</coords>
		</node>
		<node idx = "1358">
			<coords>0.0, -5e-07, 2.130435e-06</coords>
		</node>
		<node idx = "1359">
			<coords>9.098153e-08, -4.916527e-07, 2.035326e-06</coords>
		</node>
		<node idx = "1360">
			<coords>1.714007e-07, -3.487566e-07, 1.952727e-06</coords>
		</node>
		<node idx = "1361">
			<coords>2.736049e-07, -4.184978e-07, 1.921196e-06</coords>
		</node>
		<node idx = "1362">
			<coords>1.840474e-07, -4.648942e-07, 1.959239e-06</coords>
		</node>
		<node idx = "1363">
			<coords>-2.597421e-07, -2.94961e-07, 1.892356e-06</coords>
		</node>
		<node idx = "1364">
			<coords>-4.922367e-08, -3.136301e-07, 1.902053e-06</coords>
		</node>
		<node idx = "1365">
			<coords>-5.282706e-08, -4.177012e-07, 1.999618e-06</coords>
		</node>
		<node idx = "1366">
			<coords>-1.558121e-07, -3.507769e-07, 1.926695e-06</coords>
		</node>
		<node idx = "1367">
			<coords>-9.098153e-08, -4.916527e-07, 2.035326e-06</coords>
		</node>
		<node idx = "1368">
			<coords>-1.840474e-07, -4.648942e-07, 1.959239e-06</coords>
		</node>
		<node idx = "1369">
			<coords>-2.736049e-07, -4.184978e-07, 1.921196e-06</coords>
		</node>
		<node idx = "1370">
			<coords>-2.736049e-07, -4.184978e-07, 1.826087e-06</coords>
		</node>
		<node idx = "1371">
			<coords>-1.338603e-07, -2.675208e-07, 1.82364e-06</coords>
		</node>
		<node idx = "1372">
			<coords>-3.349483e-07, 1.907111e-07, 1.887164e-06</coords>
		</node>
		<node idx = "1373">
			<coords>-2.79588e-07, 8.900324e-08, 1.855024e-06</coords>
		</node>
		<node idx = "1374">
			<coords>-4.184978e-07, 2.736049e-07, 1.826087e-06</coords>
		</node>
		<node idx = "1375">
			<coords>-4.038355e-07, 1.234437e-09, 1.910903e-06</coords>
		</node>
		<node idx = "1376">
			<coords>-5e-07, 0.0, 1.978261e-06</coords>
		</node>
		<node idx = "1377">
			<coords>-3.921418e-07, 7.884417e-08, 1.809649e-06</coords>
		</node>
		<node idx = "1378">
			<coords>-4.648942e-07, 1.840474e-07, 1.826087e-06</coords>
		</node>
		<node idx = "1379">
			<coords>-4.916527e-07, 9.098153e-08, 1.892663e-06</coords>
		</node>
		<node idx = "1380">
			<coords>-4.07152e-07, -6.552411e-08, 1.833577e-06</coords>
		</node>
		<node idx = "1381">
			<coords>-4.916527e-07, -9.098153e-08, 1.892663e-06</coords>
		</node>
		<node idx = "1382">
			<coords>-4.648942e-07, -1.840474e-07, 1.826087e-06</coords>
		</node>
		<node idx = "1383">
			<coords>-2.848775e-08, -1.859307e-07, 1.887482e-06</coords>
		</node>
		<node idx = "1384">
			<coords>-7.18585e-08, -8.631739e-08, 1.828779e-06</coords>
		</node>
		<node idx = "1385">
			<coords>-3.593829e-07, -1.505823e-07, 1.774864e-06</coords>
		</node>
		<node idx = "1386">
			<coords>-2.665319e-07, -2.849242e-07, 1.777946e-06</coords>
		</node>
		<node idx = "1387">
			<coords>-4.184978e-07, -2.736049e-07, 1.730978e-06</coords>
		</node>
		<node idx = "1388">
			<coords>-3.535534e-07, -3.535534e-07, 1.730978e-06</coords>
		</node>
		<node idx = "1389">
			<coords>-2.766532e-08, 4.196823e-07, 2.096602e-06</coords>
		</node>
		<node idx = "1390">
			<coords>-3.841723e-08, 3.694408e-07, 2.012562e-06</coords>
		</node>
		<node idx = "1391">
			<coords>0.0, 5e-07, 2.130435e-06</coords>
		</node>
		<node idx = "1392">
			<coords>-2.143746e-07, 1.732432e-07, 1.88109e-06</coords>
		</node>
		<node idx = "1393">
			<coords>-7.343271e-08, 1.837297e-07, 1.924593e-06</coords>
		</node>
		<node idx = "1394">
			<coords>1.194436e-07, 2.28008e-07, 2.017248e-06</coords>
		</node>
		<node idx = "1395">
			<coords>2.406618e-07, 2.477305e-07, 1.965375e-06</coords>
		</node>
		<node idx = "1396">
			<coords>2.691616e-07, 3.345991e-07, 1.998128e-06</coords>
		</node>
		<node idx = "1397">
			<coords>4.941109e-08, 2.785406e-07, 1.936431e-06</coords>
		</node>
		<node idx = "1398">
			<coords>1.6543e-07, 3.503828e-07, 1.997214e-06</coords>
		</node>
		<node idx = "1399">
			<coords>5.932056e-08, 4.069454e-07, 1.981887e-06</coords>
		</node>
		<node idx = "1400">
			<coords>9.098153e-08, 4.916527e-07, 2.035326e-06</coords>
		</node>
		<node idx = "1401">
			<coords>2.736049e-07, 4.184978e-07, 1.921196e-06</coords>
		</node>
		<node idx = "1402">
			<coords>1.840474e-07, 4.648942e-07, 1.959239e-06</coords>
		</node>
		<node idx = "1403">
			<coords>-1.266031e-07, 1.132751e-07, 1.837941e-06</coords>
		</node>
		<node idx = "1404">
			<coords>-1.674386e-07, 3.288079e-07, 2.028656e-06</coords>
		</node>
		<node idx = "1405">
			<coords>-1.991857e-07, 2.799668e-07, 1.877004e-06</coords>
		</node>
		<node idx = "1406">
			<coords>-9.098153e-08, 4.916527e-07, 2.035326e-06</coords>
		</node>
		<node idx = "1407">
			<coords>-9.221975e-08, 4.112061e-07, 1.964889e-06</coords>
		</node>
		<node idx = "1408">
			<coords>-8.018301e-08, 2.957627e-07, 1.925539e-06</coords>
		</node>
		<node idx = "1409">
			<coords>-1.198393e-07, 2.450078e-07, 1.843289e-06</coords>
		</node>
		<node idx = "1410">
			<coords>-2.736049e-07, 4.184978e-07, 1.921196e-06</coords>
		</node>
		<node idx = "1411">
			<coords>-1.840474e-07, 4.648942e-07, 1.959239e-06</coords>
		</node>
		<node idx = "1412">
			<coords>-2.736049e-07, 4.184978e-07, 1.826087e-06</coords>
		</node>
		<node idx = "1413">
			<coords>-2.993939e-07, 2.759816e-07, 1.80484e-06</coords>
		</node>
		<node idx = "1414">
			<coords>-2.445662e-07, 3.195292e-07, 1.769883e-06</coords>
		</node>
		<node idx = "1415">
			<coords>-3.535534e-07, 3.535534e-07, 1.730978e-06</coords>
		</node>
		<node idx = "1416">
			<coords>-2.004592e-07, -1.251285e-07, 1.797801e-06</coords>
		</node>
		<node idx = "1417">
			<coords>-2.621562e-07, -3.760366e-09, 1.824862e-06</coords>
		</node>
		<node idx = "1418">
			<coords>-2.968402e-07, 4.990447e-08, 1.736445e-06</coords>
		</node>
		<node idx = "1419">
			<coords>-2.860885e-07, -6.695557e-08, 1.719131e-06</coords>
		</node>
		<node idx = "1420">
			<coords>-1.547663e-07, -2.197569e-07, 1.722428e-06</coords>
		</node>
		<node idx = "1421">
			<coords>-1.439229e-07, -9.544187e-08, 1.723712e-06</coords>
		</node>
		<node idx = "1422">
			<coords>-4.184978e-07, -2.736049e-07, 1.597826e-06</coords>
		</node>
		<node idx = "1423">
			<coords>8.074495e-09, 1.159053e-07, 1.840353e-06</coords>
		</node>
		<node idx = "1424">
			<coords>5.039963e-08, 1.330535e-07, 1.898241e-06</coords>
		</node>
		<node idx = "1425">
			<coords>1.393877e-07, 1.791886e-07, 1.912179e-06</coords>
		</node>
		<node idx = "1426">
			<coords>-1.926059e-07, 1.107333e-07, 1.736275e-06</coords>
		</node>
		<node idx = "1427">
			<coords>-7.463192e-08, -1.664366e-07, 1.760687e-06</coords>
		</node>
		<node idx = "1428">
			<coords>2.32576e-07, -3.02197e-07, 1.985627e-06</coords>
		</node>
		<node idx = "1429">
			<coords>1.29562e-07, -2.422345e-07, 1.970157e-06</coords>
		</node>
		<node idx = "1430">
			<coords>3.649526e-08, -9.364601e-08, 1.919942e-06</coords>
		</node>
		<node idx = "1431">
			<coords>2.736049e-07, -4.184978e-07, 1.826087e-06</coords>
		</node>
		<node idx = "1432">
			<coords>3.535534e-07, -3.535534e-07, 1.826087e-06</coords>
		</node>
		<node idx = "1433">
			<coords>1.65788e-07, -3.053387e-07, 1.876656e-06</coords>
		</node>
		<node idx = "1434">
			<coords>9.262089e-08, -1.956779e-07, 1.879906e-06</coords>
		</node>
		<node idx = "1435">
			<coords>2.920236e-07, -2.994622e-07, 1.869915e-06</coords>
		</node>
		<node idx = "1436">
			<coords>-1.065045e-07, 1.349948e-08, 1.747227e-06</coords>
		</node>
		<node idx = "1437">
			<coords>-2.002648e-08, 1.21094e-08, 1.812989e-06</coords>
		</node>
		<node idx = "1438">
			<coords>2.465073e-07, -9.798988e-08, 2.056106e-06</coords>
		</node>
		<node idx = "1439">
			<coords>1.741086e-07, -1.731327e-07, 1.981327e-06</coords>
		</node>
		<node idx = "1440">
			<coords>3.222018e-07, -2.126879e-07, 1.964416e-06</coords>
		</node>
		<node idx = "1441">
			<coords>3.787005e-07, -1.801747e-07, 2.044725e-06</coords>
		</node>
		<node idx = "1442">
			<coords>1.586192e-07, -2.513923e-08, 1.958321e-06</coords>
		</node>
		<node idx = "1443">
			<coords>8.747413e-08, 1.721077e-08, 1.856252e-06</coords>
		</node>
		<node idx = "1444">
			<coords>3.463287e-07, -8.5162e-08, 2.023791e-06</coords>
		</node>
		<node idx = "1445">
			<coords>2.838577e-07, -2.074501e-08, 1.964643e-06</coords>
		</node>
		<node idx = "1446">
			<coords>3.885473e-07, -4.004668e-09, 2.049907e-06</coords>
		</node>
		<node idx = "1447">
			<coords>5e-07, 0.0, 2.130435e-06</coords>
		</node>
		<node idx = "1448">
			<coords>4.916527e-07, -9.098153e-08, 2.035326e-06</coords>
		</node>
		<node idx = "1449">
			<coords>3.595429e-07, -2.099166e-07, 1.876476e-06</coords>
		</node>
		<node idx = "1450">
			<coords>4.648942e-07, -1.840474e-07, 1.959239e-06</coords>
		</node>
		<node idx = "1451">
			<coords>4.184978e-07, -2.736049e-07, 1.921196e-06</coords>
		</node>
		<node idx = "1452">
			<coords>4.184978e-07, -2.736049e-07, 1.826087e-06</coords>
		</node>
		<node idx = "1453">
			<coords>1.918824e-07, 6.938915e-08, 1.911013e-06</coords>
		</node>
		<node idx = "1454">
			<coords>3.050686e-07, 5.545705e-08, 1.953889e-06</coords>
		</node>
		<node idx = "1455">
			<coords>3.926969e-07, 8.6521e-08, 2.003611e-06</coords>
		</node>
		<node idx = "1456">
			<coords>4.916527e-07, 9.098153e-08, 2.035326e-06</coords>
		</node>
		<node idx = "1457">
			<coords>3.535534e-07, 3.535534e-07, 1.921196e-06</coords>
		</node>
		<node idx = "1458">
			<coords>3.535534e-07, 3.535534e-07, 1.826087e-06</coords>
		</node>
		<node idx = "1459">
			<coords>2.615962e-07, 1.872891e-07, 1.869592e-06</coords>
		</node>
		<node idx = "1460">
			<coords>3.6845e-07, 1.938219e-07, 1.903788e-06</coords>
		</node>
		<node idx = "1461">
			<coords>4.648942e-07, 1.840474e-07, 1.959239e-06</coords>
		</node>
		<node idx = "1462">
			<coords>4.184978e-07, 2.736049e-07, 1.921196e-06</coords>
		</node>
		<node idx = "1463">
			<coords>4.184978e-07, 2.736049e-07, 1.826087e-06</coords>
		</node>
		<node idx = "1464">
			<coords>3.535534e-07, -3.535534e-07, 1.730978e-06</coords>
		</node>
		<node idx = "1465">
			<coords>1.796658e-09, -2.536451e-07, 1.813258e-06</coords>
		</node>
		<node idx = "1466">
			<coords>7.605768e-08, -2.928565e-07, 1.841331e-06</coords>
		</node>
		<node idx = "1467">
			<coords>2.725088e-08, -3.782527e-07, 1.929815e-06</coords>
		</node>
		<node idx = "1468">
			<coords>0.0, -5e-07, 1.978261e-06</coords>
		</node>
		<node idx = "1469">
			<coords>1.992542e-07, -3.536594e-07, 1.795949e-06</coords>
		</node>
		<node idx = "1470">
			<coords>9.872016e-08, -2.939905e-07, 1.764228e-06</coords>
		</node>
		<node idx = "1471">
			<coords>9.721313e-08, -3.916905e-07, 1.834985e-06</coords>
		</node>
		<node idx = "1472">
			<coords>9.098153e-08, -4.916527e-07, 1.892663e-06</coords>
		</node>
		<node idx = "1473">
			<coords>1.840474e-07, -4.648942e-07, 1.826087e-06</coords>
		</node>
		<node idx = "1474">
			<coords>-2.736049e-07, -4.184978e-07, 1.730978e-06</coords>
		</node>
		<node idx = "1475">
			<coords>-1.718645e-07, -3.90984e-07, 1.832546e-06</coords>
		</node>
		<node idx = "1476">
			<coords>-4.505721e-08, -3.795547e-07, 1.820291e-06</coords>
		</node>
		<node idx = "1477">
			<coords>-9.098153e-08, -4.916527e-07, 1.892663e-06</coords>
		</node>
		<node idx = "1478">
			<coords>-1.840474e-07, -4.648942e-07, 1.826087e-06</coords>
		</node>
		<node idx = "1479">
			<coords>-3.535534e-07, -3.535534e-07, 1.63587e-06</coords>
		</node>
		<node idx = "1480">
			<coords>-3.535534e-07, -3.535534e-07, 1.540761e-06</coords>
		</node>
		<node idx = "1481">
			<coords>-1.284099e-07, -3.464495e-07, 1.741249e-06</coords>
		</node>
		<node idx = "1482">
			<coords>-5.862113e-08, -2.909499e-07, 1.74833e-06</coords>
		</node>
		<node idx = "1483">
			<coords>-2.736049e-07, -4.184978e-07, 1.597826e-06</coords>
		</node>
		<node idx = "1484">
			<coords>-3.200713e-07, 1.763063e-07, 1.753324e-06</coords>
		</node>
		<node idx = "1485">
			<coords>-4.184978e-07, 2.736049e-07, 1.730978e-06</coords>
		</node>
		<node idx = "1486">
			<coords>-4.648942e-07, 1.840474e-07, 1.692935e-06</coords>
		</node>
		<node idx = "1487">
			<coords>-3.860735e-07, -1.252702e-08, 1.73531e-06</coords>
		</node>
		<node idx = "1488">
			<coords>-3.880538e-07, 8.435904e-08, 1.681844e-06</coords>
		</node>
		<node idx = "1489">
			<coords>-5e-07, 0.0, 1.826087e-06</coords>
		</node>
		<node idx = "1490">
			<coords>-4.916527e-07, 9.098153e-08, 1.759511e-06</coords>
		</node>
		<node idx = "1491">
			<coords>-4.916527e-07, -9.098153e-08, 1.759511e-06</coords>
		</node>
		<node idx = "1492">
			<coords>-4.648942e-07, -1.840474e-07, 1.692935e-06</coords>
		</node>
		<node idx = "1493">
			<coords>-3.713277e-07, -1.021822e-07, 1.651128e-06</coords>
		</node>
		<node idx = "1494">
			<coords>-3.759988e-07, -2.054103e-07, 1.635971e-06</coords>
		</node>
		<node idx = "1495">
			<coords>-4.648942e-07, -1.840474e-07, 1.559783e-06</coords>
		</node>
		<node idx = "1496">
			<coords>2.890184e-08, -1.088743e-07, 1.800312e-06</coords>
		</node>
		<node idx = "1497">
			<coords>-3.300734e-08, -5.539233e-08, 1.741e-06</coords>
		</node>
		<node idx = "1498">
			<coords>-2.09762e-07, -3.121775e-07, 1.653702e-06</coords>
		</node>
		<node idx = "1499">
			<coords>-2.840876e-07, -2.107166e-07, 1.676371e-06</coords>
		</node>
		<node idx = "1500">
			<coords>-1.123691e-08, 3.88799e-07, 1.89555e-06</coords>
		</node>
		<node idx = "1501">
			<coords>0.0, 5e-07, 1.978261e-06</coords>
		</node>
		<node idx = "1502">
			<coords>-1.755621e-07, 2.37428e-07, 1.767152e-06</coords>
		</node>
		<node idx = "1503">
			<coords>-7.405857e-09, 2.335486e-07, 1.842564e-06</coords>
		</node>
		<node idx = "1504">
			<coords>8.778597e-08, 2.123105e-07, 1.839794e-06</coords>
		</node>
		<node idx = "1505">
			<coords>2.908096e-08, 8.312963e-08, 1.736687e-06</coords>
		</node>
		<node idx = "1506">
			<coords>6.508176e-08, 1.768272e-07, 1.761829e-06</coords>
		</node>
		<node idx = "1507">
			<coords>1.725961e-07, 2.889677e-07, 1.87864e-06</coords>
		</node>
		<node idx = "1508">
			<coords>2.65165e-07, 3.27665e-07, 1.849864e-06</coords>
		</node>
		<node idx = "1509">
			<coords>2.736049e-07, 4.184978e-07, 1.826087e-06</coords>
		</node>
		<node idx = "1510">
			<coords>5.470112e-08, 3.570129e-07, 1.812534e-06</coords>
		</node>
		<node idx = "1511">
			<coords>1.474685e-07, 3.930142e-07, 1.877043e-06</coords>
		</node>
		<node idx = "1512">
			<coords>9.098153e-08, 4.916527e-07, 1.892663e-06</coords>
		</node>
		<node idx = "1513">
			<coords>1.840474e-07, 4.648942e-07, 1.826087e-06</coords>
		</node>
		<node idx = "1514">
			<coords>-5.489235e-08, 1.680364e-07, 1.757261e-06</coords>
		</node>
		<node idx = "1515">
			<coords>-1.385283e-07, 3.7769e-07, 1.873004e-06</coords>
		</node>
		<node idx = "1516">
			<coords>-1.786943e-07, 3.450818e-07, 1.795052e-06</coords>
		</node>
		<node idx = "1517">
			<coords>-9.098153e-08, 4.916527e-07, 1.892663e-06</coords>
		</node>
		<node idx = "1518">
			<coords>-6.611463e-08, 4.206513e-07, 1.816135e-06</coords>
		</node>
		<node idx = "1519">
			<coords>-7.125912e-08, 3.160592e-07, 1.798446e-06</coords>
		</node>
		<node idx = "1520">
			<coords>-1.840474e-07, 4.648942e-07, 1.826087e-06</coords>
		</node>
		<node idx = "1521">
			<coords>-2.736049e-07, 4.184978e-07, 1.730978e-06</coords>
		</node>
		<node idx = "1522">
			<coords>-1.116342e-07, 2.089092e-07, 1.669186e-06</coords>
		</node>
		<node idx = "1523">
			<coords>-1.65011e-07, 3.083839e-07, 1.697728e-06</coords>
		</node>
		<node idx = "1524">
			<coords>-2.137844e-07, 1.994544e-07, 1.640999e-06</coords>
		</node>
		<node idx = "1525">
			<coords>-2.76853e-07, 2.913721e-07, 1.696697e-06</coords>
		</node>
		<node idx = "1526">
			<coords>-3.535534e-07, 3.535534e-07, 1.63587e-06</coords>
		</node>
		<node idx = "1527">
			<coords>-4.184978e-07, 2.736049e-07, 1.597826e-06</coords>
		</node>
		<node idx = "1528">
			<coords>-2.889508e-07, 9.85458e-08, 1.618429e-06</coords>
		</node>
		<node idx = "1529">
			<coords>-2.747187e-07, 5.501501e-09, 1.641912e-06</coords>
		</node>
		<node idx = "1530">
			<coords>-1.582841e-07, 6.91382e-08, 1.625459e-06</coords>
		</node>
		<node idx = "1531">
			<coords>-2.21561e-07, -1.027709e-07, 1.650615e-06</coords>
		</node>
		<node idx = "1532">
			<coords>-2.063222e-07, -1.068437e-08, 1.698825e-06</coords>
		</node>
		<node idx = "1533">
			<coords>2.736049e-07, -4.184978e-07, 1.730978e-06</coords>
		</node>
		<node idx = "1534">
			<coords>-5.281039e-08, -2.471646e-07, 1.685802e-06</coords>
		</node>
		<node idx = "1535">
			<coords>4.197917e-08, -2.860171e-07, 1.689439e-06</coords>
		</node>
		<node idx = "1536">
			<coords>-1.475486e-07, -1.689305e-07, 1.627785e-06</coords>
		</node>
		<node idx = "1537">
			<coords>-9.238547e-08, -5.194405e-08, 1.649101e-06</coords>
		</node>
		<node idx = "1538">
			<coords>-1.687529e-08, -1.225599e-07, 1.67376e-06</coords>
		</node>
		<node idx = "1539">
			<coords>1.263956e-08, -1.947708e-07, 1.627811e-06</coords>
		</node>
		<node idx = "1540">
			<coords>-3.339093e-07, -2.574005e-07, 1.563968e-06</coords>
		</node>
		<node idx = "1541">
			<coords>-2.899626e-07, -1.620081e-07, 1.590123e-06</coords>
		</node>
		<node idx = "1542">
			<coords>-4.184978e-07, -2.736049e-07, 1.502717e-06</coords>
		</node>
		<node idx = "1543">
			<coords>1.364075e-07, 1.111667e-07, 1.804285e-06</coords>
		</node>
		<node idx = "1544">
			<coords>1.824489e-07, 2.004396e-07, 1.797193e-06</coords>
		</node>
		<node idx = "1545">
			<coords>-4.89291e-08, 1.069641e-07, 1.645788e-06</coords>
		</node>
		<node idx = "1546">
			<coords>6.840364e-08, -1.960059e-07, 1.747779e-06</coords>
		</node>
		<node idx = "1547">
			<coords>2.346379e-07, -2.113019e-07, 1.873508e-06</coords>
		</node>
		<node idx = "1548">
			<coords>1.47839e-07, -1.105516e-07, 1.834782e-06</coords>
		</node>
		<node idx = "1549">
			<coords>3.049766e-07, -2.71789e-07, 1.787725e-06</coords>
		</node>
		<node idx = "1550">
			<coords>1.880339e-07, -2.513347e-07, 1.775372e-06</coords>
		</node>
		<node idx = "1551">
			<coords>1.366908e-07, -2.148273e-07, 1.678879e-06</coords>
		</node>
		<node idx = "1552">
			<coords>1.207078e-07, -5.961557e-10, 1.744325e-06</coords>
		</node>
		<node idx = "1553">
			<coords>2.105808e-08, 3.935239e-09, 1.663758e-06</coords>
		</node>
		<node idx = "1554">
			<coords>1.015515e-07, 8.356505e-08, 1.678807e-06</coords>
		</node>
		<node idx = "1555">
			<coords>2.827908e-07, -1.107744e-07, 1.901007e-06</coords>
		</node>
		<node idx = "1556">
			<coords>3.948772e-07, -1.304137e-07, 1.921587e-06</coords>
		</node>
		<node idx = "1557">
			<coords>2.500449e-07, -1.690355e-08, 1.837158e-06</coords>
		</node>
		<node idx = "1558">
			<coords>3.911206e-07, -2.040802e-08, 1.927182e-06</coords>
		</node>
		<node idx = "1559">
			<coords>5e-07, 0.0, 1.978261e-06</coords>
		</node>
		<node idx = "1560">
			<coords>4.916527e-07, -9.098153e-08, 1.892663e-06</coords>
		</node>
		<node idx = "1561">
			<coords>3.590526e-07, -1.551253e-07, 1.793239e-06</coords>
		</node>
		<node idx = "1562">
			<coords>4.648942e-07, -1.840474e-07, 1.826087e-06</coords>
		</node>
		<node idx = "1563">
			<coords>4.184978e-07, -2.736049e-07, 1.730978e-06</coords>
		</node>
		<node idx = "1564">
			<coords>2.553651e-07, 8.306272e-08, 1.786762e-06</coords>
		</node>
		<node idx = "1565">
			<coords>2.303914e-07, -8.779418e-09, 1.695966e-06</coords>
		</node>
		<node idx = "1566">
			<coords>3.748734e-07, 7.379496e-08, 1.83843e-06</coords>
		</node>
		<node idx = "1567">
			<coords>4.916527e-07, 9.098153e-08, 1.892663e-06</coords>
		</node>
		<node idx = "1568">
			<coords>2.375719e-07, 2.775906e-07, 1.76886e-06</coords>
		</node>
		<node idx = "1569">
			<coords>3.33028e-07, 2.681309e-07, 1.801855e-06</coords>
		</node>
		<node idx = "1570">
			<coords>2.671943e-07, 1.926507e-07, 1.739023e-06</coords>
		</node>
		<node idx = "1571">
			<coords>3.535534e-07, 3.535534e-07, 1.730978e-06</coords>
		</node>
		<node idx = "1572">
			<coords>3.651468e-07, 1.780441e-07, 1.770979e-06</coords>
		</node>
		<node idx = "1573">
			<coords>4.648942e-07, 1.840474e-07, 1.826087e-06</coords>
		</node>
		<node idx = "1574">
			<coords>4.184978e-07, 2.736049e-07, 1.730978e-06</coords>
		</node>
		<node idx = "1575">
			<coords>2.767199e-07, -3.193068e-07, 1.693997e-06</coords>
		</node>
		<node idx = "1576">
			<coords>3.535534e-07, -3.535534e-07, 1.63587e-06</coords>
		</node>
		<node idx = "1577">
			<coords>1.866722e-08, -3.752491e-07, 1.750948e-06</coords>
		</node>
		<node idx = "1578">
			<coords>0.0, -5e-07, 1.826087e-06</coords>
		</node>
		<node idx = "1579">
			<coords>1.448693e-07, -3.690272e-07, 1.707392e-06</coords>
		</node>
		<node idx = "1580">
			<coords>9.098153e-08, -4.916527e-07, 1.759511e-06</coords>
		</node>
		<node idx = "1581">
			<coords>1.840474e-07, -4.648942e-07, 1.692935e-06</coords>
		</node>
		<node idx = "1582">
			<coords>-1.840474e-07, -4.648942e-07, 1.692935e-06</coords>
		</node>
		<node idx = "1583">
			<coords>-9.098153e-08, -4.916527e-07, 1.759511e-06</coords>
		</node>
		<node idx = "1584">
			<coords>-2.699764e-07, -3.266875e-07, 1.532211e-06</coords>
		</node>
		<node idx = "1585">
			<coords>-3.535534e-07, -3.535534e-07, 1.445652e-06</coords>
		</node>
		<node idx = "1586">
			<coords>-2.736049e-07, -4.184978e-07, 1.502717e-06</coords>
		</node>
		<node idx = "1587">
			<coords>-1.840474e-07, -4.648942e-07, 1.559783e-06</coords>
		</node>
		<node idx = "1588">
			<coords>-5.785044e-08, -3.652826e-07, 1.658416e-06</coords>
		</node>
		<node idx = "1589">
			<coords>-1.405966e-07, -3.60661e-07, 1.561596e-06</coords>
		</node>
		<node idx = "1590">
			<coords>-3.389802e-07, 2.143505e-07, 1.606163e-06</coords>
		</node>
		<node idx = "1591">
			<coords>-2.805437e-07, -5.003813e-08, 1.558023e-06</coords>
		</node>
		<node idx = "1592">
			<coords>-3.014895e-07, 3.677205e-08, 1.539782e-06</coords>
		</node>
		<node idx = "1593">
			<coords>-4.073896e-07, 1.30445e-07, 1.563719e-06</coords>
		</node>
		<node idx = "1594">
			<coords>-4.648942e-07, 1.840474e-07, 1.559783e-06</coords>
		</node>
		<node idx = "1595">
			<coords>-3.982351e-07, -5.252673e-10, 1.597106e-06</coords>
		</node>
		<node idx = "1596">
			<coords>-4.916527e-07, 9.098153e-08, 1.616848e-06</coords>
		</node>
		<node idx = "1597">
			<coords>-5e-07, 0.0, 1.673913e-06</coords>
		</node>
		<node idx = "1598">
			<coords>-4.916527e-07, -9.098153e-08, 1.616848e-06</coords>
		</node>
		<node idx = "1599">
			<coords>-3.822108e-07, -1.227438e-07, 1.516658e-06</coords>
		</node>
		<node idx = "1600">
			<coords>-4.916527e-07, -9.098153e-08, 1.521739e-06</coords>
		</node>
		<node idx = "1601">
			<coords>-4.648942e-07, -1.840474e-07, 1.464674e-06</coords>
		</node>
		<node idx = "1602">
			<coords>9.933384e-08, -8.72473e-08, 1.661354e-06</coords>
		</node>
		<node idx = "1603">
			<coords>3.255698e-08, -6.270887e-08, 1.58472e-06</coords>
		</node>
		<node idx = "1604">
			<coords>-3.504508e-07, 1.13892e-07, 1.488451e-06</coords>
		</node>
		<node idx = "1605">
			<coords>-9.202368e-08, -2.324471e-07, 1.569293e-06</coords>
		</node>
		<node idx = "1606">
			<coords>-2.143017e-07, -2.380725e-07, 1.551356e-06</coords>
		</node>
		<node idx = "1607">
			<coords>-4.184978e-07, -2.736049e-07, 1.388587e-06</coords>
		</node>
		<node idx = "1608">
			<coords>-3.73297e-07, -1.554584e-07, 1.423849e-06</coords>
		</node>
		<node idx = "1609">
			<coords>1.766629e-08, 8.050962e-08, 1.594854e-06</coords>
		</node>
		<node idx = "1610">
			<coords>-1.023648e-08, 4.07598e-07, 1.742471e-06</coords>
		</node>
		<node idx = "1611">
			<coords>0.0, 5e-07, 1.826087e-06</coords>
		</node>
		<node idx = "1612">
			<coords>-1.098371e-08, 2.811374e-07, 1.71922e-06</coords>
		</node>
		<node idx = "1613">
			<coords>1.585162e-07, 1.923493e-07, 1.701342e-06</coords>
		</node>
		<node idx = "1614">
			<coords>1.024465e-07, 2.652878e-07, 1.7458e-06</coords>
		</node>
		<node idx = "1615">
			<coords>4.565292e-08, 1.773231e-07, 1.673058e-06</coords>
		</node>
		<node idx = "1616">
			<coords>2.175141e-07, 2.94811e-07, 1.672049e-06</coords>
		</node>
		<node idx = "1617">
			<coords>1.764475e-07, 3.730901e-07, 1.769694e-06</coords>
		</node>
		<node idx = "1618">
			<coords>9.820207e-08, 3.64924e-07, 1.707003e-06</coords>
		</node>
		<node idx = "1619">
			<coords>2.736049e-07, 4.184978e-07, 1.730978e-06</coords>
		</node>
		<node idx = "1620">
			<coords>9.098153e-08, 4.916527e-07, 1.759511e-06</coords>
		</node>
		<node idx = "1621">
			<coords>1.840474e-07, 4.648942e-07, 1.692935e-06</coords>
		</node>
		<node idx = "1622">
			<coords>2.736049e-07, 4.184978e-07, 1.597826e-06</coords>
		</node>
		<node idx = "1623">
			<coords>-3.463771e-08, 2.242215e-07, 1.625278e-06</coords>
		</node>
		<node idx = "1624">
			<coords>-1.177616e-07, 4.073713e-07, 1.736182e-06</coords>
		</node>
		<node idx = "1625">
			<coords>-9.098153e-08, 4.916527e-07, 1.759511e-06</coords>
		</node>
		<node idx = "1626">
			<coords>-6.375292e-08, 3.540559e-07, 1.657283e-06</coords>
		</node>
		<node idx = "1627">
			<coords>-1.866776e-07, 3.755768e-07, 1.632993e-06</coords>
		</node>
		<node idx = "1628">
			<coords>-1.088119e-07, 3.652344e-07, 1.589001e-06</coords>
		</node>
		<node idx = "1629">
			<coords>-1.840474e-07, 4.648942e-07, 1.692935e-06</coords>
		</node>
		<node idx = "1630">
			<coords>-2.736049e-07, 4.184978e-07, 1.597826e-06</coords>
		</node>
		<node idx = "1631">
			<coords>-1.304858e-07, 2.735342e-07, 1.588835e-06</coords>
		</node>
		<node idx = "1632">
			<coords>-1.126516e-07, 1.440993e-07, 1.566937e-06</coords>
		</node>
		<node idx = "1633">
			<coords>-3.785549e-08, 1.730888e-07, 1.523057e-06</coords>
		</node>
		<node idx = "1634">
			<coords>-2.110915e-07, 1.371355e-07, 1.512803e-06</coords>
		</node>
		<node idx = "1635">
			<coords>-2.448261e-07, 2.826201e-07, 1.554398e-06</coords>
		</node>
		<node idx = "1636">
			<coords>-3.535534e-07, 3.535534e-07, 1.540761e-06</coords>
		</node>
		<node idx = "1637">
			<coords>-4.184978e-07, 2.736049e-07, 1.502717e-06</coords>
		</node>
		<node idx = "1638">
			<coords>-1.799426e-07, 4.449006e-08, 1.526495e-06</coords>
		</node>
		<node idx = "1639">
			<coords>-2.363737e-07, 2.250263e-08, 1.478156e-06</coords>
		</node>
		<node idx = "1640">
			<coords>-3.220941e-08, 9.061614e-09, 1.540967e-06</coords>
		</node>
		<node idx = "1641">
			<coords>-2.167757e-07, -1.166618e-07, 1.494469e-06</coords>
		</node>
		<node idx = "1642">
			<coords>-1.545331e-07, -4.685829e-08, 1.545528e-06</coords>
		</node>
		<node idx = "1643">
			<coords>-8.411966e-08, -1.980985e-08, 1.481036e-06</coords>
		</node>
		<node idx = "1644">
			<coords>2.736049e-07, -4.184978e-07, 1.597826e-06</coords>
		</node>
		<node idx = "1645">
			<coords>1.121728e-07, -3.766831e-07, 1.610904e-06</coords>
		</node>
		<node idx = "1646">
			<coords>2.368765e-09, -2.800232e-07, 1.566325e-06</coords>
		</node>
		<node idx = "1647">
			<coords>1.155525e-07, -2.650174e-07, 1.593105e-06</coords>
		</node>
		<node idx = "1648">
			<coords>1.840474e-07, -4.648942e-07, 1.559783e-06</coords>
		</node>
		<node idx = "1649">
			<coords>-6.007533e-08, -1.272235e-07, 1.538422e-06</coords>
		</node>
		<node idx = "1650">
			<coords>7.527058e-08, -1.638602e-07, 1.556003e-06</coords>
		</node>
		<node idx = "1651">
			<coords>2.736049e-07, -4.184978e-07, 1.502717e-06</coords>
		</node>
		<node idx = "1652">
			<coords>-2.84567e-07, -2.291148e-07, 1.460513e-06</coords>
		</node>
		<node idx = "1653">
			<coords>-2.918718e-07, -3.254991e-07, 1.418265e-06</coords>
		</node>
		<node idx = "1654">
			<coords>2.117959e-07, 1.039969e-07, 1.676995e-06</coords>
		</node>
		<node idx = "1655">
			<coords>1.283865e-07, 1.589889e-07, 1.612511e-06</coords>
		</node>
		<node idx = "1656">
			<coords>4.624306e-08, 1.754391e-07, 1.561797e-06</coords>
		</node>
		<node idx = "1657">
			<coords>2.400309e-07, -1.229143e-07, 1.731801e-06</coords>
		</node>
		<node idx = "1658">
			<coords>3.022842e-07, -2.282453e-07, 1.680136e-06</coords>
		</node>
		<node idx = "1659">
			<coords>2.124061e-07, -2.807428e-07, 1.627953e-06</coords>
		</node>
		<node idx = "1660">
			<coords>1.929566e-07, -1.851281e-07, 1.622413e-06</coords>
		</node>
		<node idx = "1661">
			<coords>4.184978e-07, -2.736049e-07, 1.597826e-06</coords>
		</node>
		<node idx = "1662">
			<coords>1.625643e-07, 2.181066e-08, 1.611511e-06</coords>
		</node>
		<node idx = "1663">
			<coords>9.670061e-08, 5.231222e-08, 1.539572e-06</coords>
		</node>
		<node idx = "1664">
			<coords>2.248545e-07, -8.974452e-08, 1.592715e-06</coords>
		</node>
		<node idx = "1665">
			<coords>3.851909e-07, -4.573646e-08, 1.799422e-06</coords>
		</node>
		<node idx = "1666">
			<coords>3.394495e-07, -1.344563e-08, 1.723914e-06</coords>
		</node>
		<node idx = "1667">
			<coords>5e-07, 0.0, 1.826087e-06</coords>
		</node>
		<node idx = "1668">
			<coords>3.603881e-07, -1.151055e-07, 1.672724e-06</coords>
		</node>
		<node idx = "1669">
			<coords>4.916527e-07, -9.098153e-08, 1.759511e-06</coords>
		</node>
		<node idx = "1670">
			<coords>4.648942e-07, -1.840474e-07, 1.692935e-06</coords>
		</node>
		<node idx = "1671">
			<coords>3.472619e-07, 5.565558e-08, 1.67329e-06</coords>
		</node>
		<node idx = "1672">
			<coords>2.873981e-07, -1.230562e-08, 1.625238e-06</coords>
		</node>
		<node idx = "1673">
			<coords>4.916527e-07, 9.098153e-08, 1.759511e-06</coords>
		</node>
		<node idx = "1674">
			<coords>3.031535e-07, 1.850031e-07, 1.64038e-06</coords>
		</node>
		<node idx = "1675">
			<coords>2.213497e-07, 1.933115e-07, 1.580511e-06</coords>
		</node>
		<node idx = "1676">
			<coords>3.35336e-07, 2.568668e-07, 1.685272e-06</coords>
		</node>
		<node idx = "1677">
			<coords>3.535534e-07, 3.535534e-07, 1.63587e-06</coords>
		</node>
		<node idx = "1678">
			<coords>2.838401e-07, 1.008821e-07, 1.576169e-06</coords>
		</node>
		<node idx = "1679">
			<coords>4.648942e-07, 1.840474e-07, 1.692935e-06</coords>
		</node>
		<node idx = "1680">
			<coords>4.184978e-07, 2.736049e-07, 1.597826e-06</coords>
		</node>
		<node idx = "1681">
			<coords>2.915153e-07, -2.939338e-07, 1.579433e-06</coords>
		</node>
		<node idx = "1682">
			<coords>3.535534e-07, -3.535534e-07, 1.540761e-06</coords>
		</node>
		<node idx = "1683">
			<coords>3.535534e-07, 3.535534e-07, 1.540761e-06</coords>
		</node>
		<node idx = "1684">
			<coords>8.9146e-08, -2.227109e-07, 1.492471e-06</coords>
		</node>
		<node idx = "1685">
			<coords>-3.092471e-08, -2.550296e-07, 1.478079e-06</coords>
		</node>
		<node idx = "1686">
			<coords>0.0, -5e-07, 1.673913e-06</coords>
		</node>
		<node idx = "1687">
			<coords>9.098153e-08, -4.916527e-07, 1.616848e-06</coords>
		</node>
		<node idx = "1688">
			<coords>-9.098153e-08, -4.916527e-07, 1.616848e-06</coords>
		</node>
		<node idx = "1689">
			<coords>-3.535534e-07, -3.535534e-07, 1.350543e-06</coords>
		</node>
		<node idx = "1690">
			<coords>-1.660088e-07, -3.140253e-07, 1.449671e-06</coords>
		</node>
		<node idx = "1691">
			<coords>-2.736049e-07, -4.184978e-07, 1.388587e-06</coords>
		</node>
		<node idx = "1692">
			<coords>-1.840474e-07, -4.648942e-07, 1.464674e-06</coords>
		</node>
		<node idx = "1693">
			<coords>-9.098153e-08, -4.916527e-07, 1.521739e-06</coords>
		</node>
		<node idx = "1694">
			<coords>-2.127293e-09, -4.205004e-07, 1.556767e-06</coords>
		</node>
		<node idx = "1695">
			<coords>-6.177594e-08, -3.882104e-07, 1.476039e-06</coords>
		</node>
		<node idx = "1696">
			<coords>9.098153e-08, -4.916527e-07, 1.521739e-06</coords>
		</node>
		<node idx = "1697">
			<coords>-2.991863e-07, 2.085041e-07, 1.437636e-06</coords>
		</node>
		<node idx = "1698">
			<coords>-3.023772e-07, -3.020677e-08, 1.43792e-06</coords>
		</node>
		<node idx = "1699">
			<coords>-3.560387e-07, 1.387475e-07, 1.380162e-06</coords>
		</node>
		<node idx = "1700">
			<coords>-4.648942e-07, 1.840474e-07, 1.407609e-06</coords>
		</node>
		<node idx = "1701">
			<coords>-4.201128e-07, 8.354084e-09, 1.486262e-06</coords>
		</node>
		<node idx = "1702">
			<coords>-3.83209e-07, 4.127531e-08, 1.381789e-06</coords>
		</node>
		<node idx = "1703">
			<coords>-4.916527e-07, 9.098153e-08, 1.464674e-06</coords>
		</node>
		<node idx = "1704">
			<coords>-5e-07, 0.0, 1.521739e-06</coords>
		</node>
		<node idx = "1705">
			<coords>-4.184978e-07, -2.736049e-07, 1.293478e-06</coords>
		</node>
		<node idx = "1706">
			<coords>-3.968958e-07, -6.281738e-08, 1.364661e-06</coords>
		</node>
		<node idx = "1707">
			<coords>-4.916527e-07, -9.098153e-08, 1.42663e-06</coords>
		</node>
		<node idx = "1708">
			<coords>-4.648942e-07, -1.840474e-07, 1.331522e-06</coords>
		</node>
		<node idx = "1709">
			<coords>1.965833e-07, -2.149532e-07, 1.520806e-06</coords>
		</node>
		<node idx = "1710">
			<coords>3.291663e-07, -2.683764e-07, 1.49201e-06</coords>
		</node>
		<node idx = "1711">
			<coords>3.535534e-07, -3.535534e-07, 1.445652e-06</coords>
		</node>
		<node idx = "1712">
			<coords>1.29468e-07, -5.496158e-08, 1.488451e-06</coords>
		</node>
		<node idx = "1713">
			<coords>4.919162e-09, -7.807306e-08, 1.467897e-06</coords>
		</node>
		<node idx = "1714">
			<coords>-2.696715e-07, 7.404849e-08, 1.386506e-06</coords>
		</node>
		<node idx = "1715">
			<coords>4.40998e-08, 1.842789e-07, 1.446461e-06</coords>
		</node>
		<node idx = "1716">
			<coords>-1.534522e-07, -1.739365e-07, 1.420787e-06</coords>
		</node>
		<node idx = "1717">
			<coords>-3.665461e-07, -1.620324e-07, 1.317659e-06</coords>
		</node>
		<node idx = "1718">
			<coords>-3.091406e-07, -2.497159e-07, 1.325339e-06</coords>
		</node>
		<node idx = "1719">
			<coords>-2.743075e-07, -1.367423e-07, 1.375679e-06</coords>
		</node>
		<node idx = "1720">
			<coords>-1.982453e-07, -7.534728e-08, 1.359401e-06</coords>
		</node>
		<node idx = "1721">
			<coords>-1.010283e-07, 9.920864e-08, 1.45921e-06</coords>
		</node>
		<node idx = "1722">
			<coords>1.725012e-08, 1.049249e-07, 1.46849e-06</coords>
		</node>
		<node idx = "1723">
			<coords>4.463486e-08, 4.065717e-07, 1.639845e-06</coords>
		</node>
		<node idx = "1724">
			<coords>0.0, 5e-07, 1.673913e-06</coords>
		</node>
		<node idx = "1725">
			<coords>8.656693e-08, 2.97755e-07, 1.607866e-06</coords>
		</node>
		<node idx = "1726">
			<coords>2.62638e-07, 2.871479e-07, 1.544057e-06</coords>
		</node>
		<node idx = "1727">
			<coords>1.372875e-07, 2.237661e-07, 1.489949e-06</coords>
		</node>
		<node idx = "1728">
			<coords>1.702863e-07, 3.861867e-07, 1.615976e-06</coords>
		</node>
		<node idx = "1729">
			<coords>2.736049e-07, 4.184978e-07, 1.502717e-06</coords>
		</node>
		<node idx = "1730">
			<coords>7.663295e-08, 3.938788e-07, 1.533982e-06</coords>
		</node>
		<node idx = "1731">
			<coords>9.098153e-08, 4.916527e-07, 1.616848e-06</coords>
		</node>
		<node idx = "1732">
			<coords>1.840474e-07, 4.648942e-07, 1.559783e-06</coords>
		</node>
		<node idx = "1733">
			<coords>1.180362e-08, 2.699571e-07, 1.453763e-06</coords>
		</node>
		<node idx = "1734">
			<coords>-3.254343e-08, 3.336898e-07, 1.535278e-06</coords>
		</node>
		<node idx = "1735">
			<coords>-9.098153e-08, 4.916527e-07, 1.616848e-06</coords>
		</node>
		<node idx = "1736">
			<coords>-5.623618e-08, 4.185396e-07, 1.574386e-06</coords>
		</node>
		<node idx = "1737">
			<coords>-1.564137e-07, 3.582314e-07, 1.510764e-06</coords>
		</node>
		<node idx = "1738">
			<coords>-1.840474e-07, 4.648942e-07, 1.559783e-06</coords>
		</node>
		<node idx = "1739">
			<coords>-2.736049e-07, 4.184978e-07, 1.502717e-06</coords>
		</node>
		<node idx = "1740">
			<coords>-1.303197e-07, 2.373883e-07, 1.458751e-06</coords>
		</node>
		<node idx = "1741">
			<coords>-4.939007e-08, 1.932988e-07, 1.402009e-06</coords>
		</node>
		<node idx = "1742">
			<coords>-1.864623e-07, 1.68552e-07, 1.396752e-06</coords>
		</node>
		<node idx = "1743">
			<coords>-1.789647e-07, 8.872753e-08, 1.379007e-06</coords>
		</node>
		<node idx = "1744">
			<coords>-2.182844e-07, 3.104605e-07, 1.393e-06</coords>
		</node>
		<node idx = "1745">
			<coords>-3.535534e-07, 3.535534e-07, 1.445652e-06</coords>
		</node>
		<node idx = "1746">
			<coords>-4.184978e-07, 2.736049e-07, 1.350543e-06</coords>
		</node>
		<node idx = "1747">
			<coords>-1.588973e-07, -2.7576e-09, 1.403093e-06</coords>
		</node>
		<node idx = "1748">
			<coords>-3.541044e-09, 5.991659e-09, 1.429321e-06</coords>
		</node>
		<node idx = "1749">
			<coords>-8.208077e-08, -8.437412e-08, 1.419983e-06</coords>
		</node>
		<node idx = "1750">
			<coords>-6.303822e-08, -1.971851e-07, 1.36847e-06</coords>
		</node>
		<node idx = "1751">
			<coords>2.125005e-07, -3.606929e-07, 1.515288e-06</coords>
		</node>
		<node idx = "1752">
			<coords>8.620843e-08, -3.352922e-07, 1.485942e-06</coords>
		</node>
		<node idx = "1753">
			<coords>1.840474e-07, -4.648942e-07, 1.464674e-06</coords>
		</node>
		<node idx = "1754">
			<coords>1.610828e-07, -1.627237e-07, 1.434447e-06</coords>
		</node>
		<node idx = "1755">
			<coords>1.048715e-08, -1.748863e-07, 1.423773e-06</coords>
		</node>
		<node idx = "1756">
			<coords>2.736049e-07, -4.184978e-07, 1.388587e-06</coords>
		</node>
		<node idx = "1757">
			<coords>-1.276395e-07, -2.45889e-07, 1.328746e-06</coords>
		</node>
		<node idx = "1758">
			<coords>-2.141328e-07, -2.306738e-07, 1.314185e-06</coords>
		</node>
		<node idx = "1759">
			<coords>-2.260823e-07, -3.247085e-07, 1.340065e-06</coords>
		</node>
		<node idx = "1760">
			<coords>8.646315e-08, 2.626223e-07, 1.404859e-06</coords>
		</node>
		<node idx = "1761">
			<coords>1.956156e-07, 1.148707e-07, 1.519204e-06</coords>
		</node>
		<node idx = "1762">
			<coords>1.207085e-07, 1.567517e-07, 1.439998e-06</coords>
		</node>
		<node idx = "1763">
			<coords>2.280494e-07, 2.000861e-07, 1.466347e-06</coords>
		</node>
		<node idx = "1764">
			<coords>1.41078e-07, 3.608823e-08, 1.428994e-06</coords>
		</node>
		<node idx = "1765">
			<coords>3.254724e-07, -1.828143e-07, 1.58356e-06</coords>
		</node>
		<node idx = "1766">
			<coords>4.184978e-07, -2.736049e-07, 1.502717e-06</coords>
		</node>
		<node idx = "1767">
			<coords>4.648942e-07, -1.840474e-07, 1.559783e-06</coords>
		</node>
		<node idx = "1768">
			<coords>2.459038e-07, -1.009545e-07, 1.473849e-06</coords>
		</node>
		<node idx = "1769">
			<coords>2.618261e-07, 1.633542e-08, 1.507703e-06</coords>
		</node>
		<node idx = "1770">
			<coords>3.718242e-07, -6.270101e-08, 1.561101e-06</coords>
		</node>
		<node idx = "1771">
			<coords>5e-07, 0.0, 1.673913e-06</coords>
		</node>
		<node idx = "1772">
			<coords>4.916527e-07, -9.098153e-08, 1.616848e-06</coords>
		</node>
		<node idx = "1773">
			<coords>3.926319e-07, 7.39384e-08, 1.574124e-06</coords>
		</node>
		<node idx = "1774">
			<coords>4.916527e-07, 9.098153e-08, 1.616848e-06</coords>
		</node>
		<node idx = "1775">
			<coords>2.831623e-07, 6.879022e-08, 1.427331e-06</coords>
		</node>
		<node idx = "1776">
			<coords>2.876213e-07, 1.455187e-07, 1.481281e-06</coords>
		</node>
		<node idx = "1777">
			<coords>3.579394e-07, 2.172168e-07, 1.551163e-06</coords>
		</node>
		<node idx = "1778">
			<coords>3.747742e-07, 9.620163e-08, 1.480116e-06</coords>
		</node>
		<node idx = "1779">
			<coords>4.648942e-07, 1.840474e-07, 1.559783e-06</coords>
		</node>
		<node idx = "1780">
			<coords>4.184978e-07, 2.736049e-07, 1.502717e-06</coords>
		</node>
		<node idx = "1781">
			<coords>2.361571e-07, -2.749814e-07, 1.441043e-06</coords>
		</node>
		<node idx = "1782">
			<coords>4.916527e-07, -9.098153e-08, 1.521739e-06</coords>
		</node>
		<node idx = "1783">
			<coords>4.648942e-07, -1.840474e-07, 1.464674e-06</coords>
		</node>
		<node idx = "1784">
			<coords>3.142443e-07, -3.01235e-07, 1.373394e-06</coords>
		</node>
		<node idx = "1785">
			<coords>3.535534e-07, -3.535534e-07, 1.350543e-06</coords>
		</node>
		<node idx = "1786">
			<coords>3.441138e-07, 2.132429e-07, 1.42276e-06</coords>
		</node>
		<node idx = "1787">
			<coords>2.6493e-07, 3.128687e-07, 1.39184e-06</coords>
		</node>
		<node idx = "1788">
			<coords>3.535534e-07, 3.535534e-07, 1.445652e-06</coords>
		</node>
		<node idx = "1789">
			<coords>8.449774e-08, -2.793659e-07, 1.401201e-06</coords>
		</node>
		<node idx = "1790">
			<coords>-3.391966e-08, -3.074482e-07, 1.399585e-06</coords>
		</node>
		<node idx = "1791">
			<coords>0.0, -5e-07, 1.521739e-06</coords>
		</node>
		<node idx = "1792">
			<coords>-3.535534e-07, -3.535534e-07, 1.255435e-06</coords>
		</node>
		<node idx = "1793">
			<coords>-2.736049e-07, -4.184978e-07, 1.293478e-06</coords>
		</node>
		<node idx = "1794">
			<coords>-9.149634e-08, -3.857163e-07, 1.359736e-06</coords>
		</node>
		<node idx = "1795">
			<coords>-1.840474e-07, -4.648942e-07, 1.331522e-06</coords>
		</node>
		<node idx = "1796">
			<coords>-9.098153e-08, -4.916527e-07, 1.42663e-06</coords>
		</node>
		<node idx = "1797">
			<coords>4.531642e-08, -4.16423e-07, 1.411111e-06</coords>
		</node>
		<node idx = "1798">
			<coords>9.098153e-08, -4.916527e-07, 1.42663e-06</coords>
		</node>
		<node idx = "1799">
			<coords>-2.982534e-07, 2.376307e-07, 1.332813e-06</coords>
		</node>
		<node idx = "1800">
			<coords>-1.118175e-07, -8.689352e-08, 1.308246e-06</coords>
		</node>
		<node idx = "1801">
			<coords>-3.333922e-07, 7.596101e-08, 1.308099e-06</coords>
		</node>
		<node idx = "1802">
			<coords>-3.591199e-07, 1.602141e-07, 1.283623e-06</coords>
		</node>
		<node idx = "1803">
			<coords>-2.575585e-07, 1.397071e-07, 1.318028e-06</coords>
		</node>
		<node idx = "1804">
			<coords>-2.867386e-07, -2.601921e-08, 1.319204e-06</coords>
		</node>
		<node idx = "1805">
			<coords>-2.782864e-07, -2.783093e-07, 1.214449e-06</coords>
		</node>
		<node idx = "1806">
			<coords>-4.059728e-07, 1.071608e-07, 1.221647e-06</coords>
		</node>
		<node idx = "1807">
			<coords>-4.648942e-07, 1.840474e-07, 1.255435e-06</coords>
		</node>
		<node idx = "1808">
			<coords>-4.118457e-07, 1.922625e-08, 1.273037e-06</coords>
		</node>
		<node idx = "1809">
			<coords>-4.916527e-07, 9.098153e-08, 1.3125e-06</coords>
		</node>
		<node idx = "1810">
			<coords>-5e-07, 0.0, 1.369565e-06</coords>
		</node>
		<node idx = "1811">
			<coords>-3.412931e-07, -1.781424e-07, 1.209303e-06</coords>
		</node>
		<node idx = "1812">
			<coords>-4.184978e-07, -2.736049e-07, 1.160326e-06</coords>
		</node>
		<node idx = "1813">
			<coords>-3.823148e-07, -6.989312e-08, 1.229442e-06</coords>
		</node>
		<node idx = "1814">
			<coords>-4.648942e-07, -1.840474e-07, 1.19837e-06</coords>
		</node>
		<node idx = "1815">
			<coords>-4.916527e-07, -9.098153e-08, 1.274457e-06</coords>
		</node>
		<node idx = "1816">
			<coords>3.135648e-07, -1.731414e-07, 1.451002e-06</coords>
		</node>
		<node idx = "1817">
			<coords>4.184978e-07, -2.736049e-07, 1.388587e-06</coords>
		</node>
		<node idx = "1818">
			<coords>3.586897e-09, -1.125407e-07, 1.352283e-06</coords>
		</node>
		<node idx = "1819">
			<coords>2.40847e-07, -1.304388e-07, 1.379504e-06</coords>
		</node>
		<node idx = "1820">
			<coords>1.695113e-07, -7.696715e-08, 1.390689e-06</coords>
		</node>
		<node idx = "1821">
			<coords>2.390125e-07, -2.379213e-08, 1.384912e-06</coords>
		</node>
		<node idx = "1822">
			<coords>2.859179e-07, 1.51548e-07, 1.363094e-06</coords>
		</node>
		<node idx = "1823">
			<coords>2.261187e-07, 2.154029e-07, 1.386544e-06</coords>
		</node>
		<node idx = "1824">
			<coords>1.587615e-07, 2.480641e-07, 1.371055e-06</coords>
		</node>
		<node idx = "1825">
			<coords>8.063148e-08, -5.21706e-08, 1.373668e-06</coords>
		</node>
		<node idx = "1826">
			<coords>-1.888923e-07, 3.4205e-08, 1.284562e-06</coords>
		</node>
		<node idx = "1827">
			<coords>5.906496e-08, 1.846481e-07, 1.34874e-06</coords>
		</node>
		<node idx = "1828">
			<coords>5.232935e-08, 8.905411e-08, 1.373928e-06</coords>
		</node>
		<node idx = "1829">
			<coords>-2.18354e-07, -1.476569e-07, 1.265396e-06</coords>
		</node>
		<node idx = "1830">
			<coords>-1.881687e-07, -4.456009e-08, 1.218224e-06</coords>
		</node>
		<node idx = "1831">
			<coords>-7.109707e-08, 1.11445e-07, 1.344361e-06</coords>
		</node>
		<node idx = "1832">
			<coords>-1.01507e-07, 2.799826e-07, 1.334269e-06</coords>
		</node>
		<node idx = "1833">
			<coords>0.0, 5e-07, 1.521739e-06</coords>
		</node>
		<node idx = "1834">
			<coords>-1.057039e-08, 2.562658e-07, 1.318166e-06</coords>
		</node>
		<node idx = "1835">
			<coords>1.604249e-07, 3.370715e-07, 1.459918e-06</coords>
		</node>
		<node idx = "1836">
			<coords>2.665703e-08, 3.756252e-07, 1.415024e-06</coords>
		</node>
		<node idx = "1837">
			<coords>2.736049e-07, 4.184978e-07, 1.350543e-06</coords>
		</node>
		<node idx = "1838">
			<coords>1.840474e-07, 4.648942e-07, 1.407609e-06</coords>
		</node>
		<node idx = "1839">
			<coords>9.098153e-08, 4.916527e-07, 1.464674e-06</coords>
		</node>
		<node idx = "1840">
			<coords>-8.128678e-08, 3.514227e-07, 1.394676e-06</coords>
		</node>
		<node idx = "1841">
			<coords>-9.098153e-08, 4.916527e-07, 1.464674e-06</coords>
		</node>
		<node idx = "1842">
			<coords>-1.840474e-07, 4.648942e-07, 1.407609e-06</coords>
		</node>
		<node idx = "1843">
			<coords>-2.736049e-07, 4.184978e-07, 1.350543e-06</coords>
		</node>
		<node idx = "1844">
			<coords>-1.604805e-07, 2.065689e-07, 1.297238e-06</coords>
		</node>
		<node idx = "1845">
			<coords>-1.617025e-07, 3.43235e-07, 1.273069e-06</coords>
		</node>
		<node idx = "1846">
			<coords>-2.6645e-07, 3.091217e-07, 1.264792e-06</coords>
		</node>
		<node idx = "1847">
			<coords>-3.535534e-07, 3.535534e-07, 1.293478e-06</coords>
		</node>
		<node idx = "1848">
			<coords>-3.57618e-07, 2.52944e-07, 1.255353e-06</coords>
		</node>
		<node idx = "1849">
			<coords>-4.184978e-07, 2.736049e-07, 1.19837e-06</coords>
		</node>
		<node idx = "1850">
			<coords>-2.736049e-07, 4.184978e-07, 1.19837e-06</coords>
		</node>
		<node idx = "1851">
			<coords>-9.120642e-08, 8.12105e-09, 1.25259e-06</coords>
		</node>
		<node idx = "1852">
			<coords>-2.547864e-08, 1.188283e-08, 1.325412e-06</coords>
		</node>
		<node idx = "1853">
			<coords>2.023034e-08, -5.818285e-08, 1.27033e-06</coords>
		</node>
		<node idx = "1854">
			<coords>-6.68947e-08, -1.705745e-07, 1.275185e-06</coords>
		</node>
		<node idx = "1855">
			<coords>1.840474e-07, -4.648942e-07, 1.331522e-06</coords>
		</node>
		<node idx = "1856">
			<coords>-2.95263e-08, -2.800452e-07, 1.301549e-06</coords>
		</node>
		<node idx = "1857">
			<coords>3.49401e-08, -1.716804e-07, 1.267354e-06</coords>
		</node>
		<node idx = "1858">
			<coords>1.802057e-07, -3.377492e-07, 1.35672e-06</coords>
		</node>
		<node idx = "1859">
			<coords>1.39295e-07, -1.855611e-07, 1.346195e-06</coords>
		</node>
		<node idx = "1860">
			<coords>8.986155e-08, -2.520508e-07, 1.303175e-06</coords>
		</node>
		<node idx = "1861">
			<coords>2.681838e-07, -3.395129e-07, 1.301206e-06</coords>
		</node>
		<node idx = "1862">
			<coords>2.736049e-07, -4.184978e-07, 1.293478e-06</coords>
		</node>
		<node idx = "1863">
			<coords>-1.397608e-07, -2.396691e-07, 1.203604e-06</coords>
		</node>
		<node idx = "1864">
			<coords>-1.498954e-07, -3.202235e-07, 1.262007e-06</coords>
		</node>
		<node idx = "1865">
			<coords>-2.14325e-07, -3.76194e-07, 1.232957e-06</coords>
		</node>
		<node idx = "1866">
			<coords>-3.535534e-07, -3.535534e-07, 1.160326e-06</coords>
		</node>
		<node idx = "1867">
			<coords>-3.046244e-07, -2.99592e-07, 1.111837e-06</coords>
		</node>
		<node idx = "1868">
			<coords>-2.08359e-07, -3.120142e-07, 1.144907e-06</coords>
		</node>
		<node idx = "1869">
			<coords>-4.184978e-07, -2.736049e-07, 1.065217e-06</coords>
		</node>
		<node idx = "1870">
			<coords>-3.535534e-07, -3.535534e-07, 1.065217e-06</coords>
		</node>
		<node idx = "1871">
			<coords>1.020306e-07, 2.940072e-07, 1.313055e-06</coords>
		</node>
		<node idx = "1872">
			<coords>1.761699e-07, 3.591064e-07, 1.307224e-06</coords>
		</node>
		<node idx = "1873">
			<coords>1.865869e-07, 1.144232e-07, 1.360287e-06</coords>
		</node>
		<node idx = "1874">
			<coords>1.600104e-07, 2.745968e-09, 1.319993e-06</coords>
		</node>
		<node idx = "1875">
			<coords>4.066082e-07, -1.401333e-07, 1.451686e-06</coords>
		</node>
		<node idx = "1876">
			<coords>3.222947e-07, -5.85694e-08, 1.416337e-06</coords>
		</node>
		<node idx = "1877">
			<coords>4.027388e-07, -1.256303e-08, 1.460991e-06</coords>
		</node>
		<node idx = "1878">
			<coords>5e-07, 0.0, 1.521739e-06</coords>
		</node>
		<node idx = "1879">
			<coords>2.915176e-07, 5.320658e-08, 1.322547e-06</coords>
		</node>
		<node idx = "1880">
			<coords>3.773799e-07, 4.241094e-08, 1.363078e-06</coords>
		</node>
		<node idx = "1881">
			<coords>4.916527e-07, 9.098153e-08, 1.464674e-06</coords>
		</node>
		<node idx = "1882">
			<coords>3.722238e-07, 1.149486e-07, 1.397749e-06</coords>
		</node>
		<node idx = "1883">
			<coords>3.712144e-07, 1.515875e-07, 1.326661e-06</coords>
		</node>
		<node idx = "1884">
			<coords>4.648942e-07, 1.840474e-07, 1.407609e-06</coords>
		</node>
		<node idx = "1885">
			<coords>4.184978e-07, 2.736049e-07, 1.350543e-06</coords>
		</node>
		<node idx = "1886">
			<coords>2.760236e-07, -2.151586e-07, 1.315557e-06</coords>
		</node>
		<node idx = "1887">
			<coords>4.916527e-07, -9.098153e-08, 1.42663e-06</coords>
		</node>
		<node idx = "1888">
			<coords>3.535534e-07, -3.535534e-07, 1.255435e-06</coords>
		</node>
		<node idx = "1889">
			<coords>4.648942e-07, -1.840474e-07, 1.331522e-06</coords>
		</node>
		<node idx = "1890">
			<coords>4.184978e-07, -2.736049e-07, 1.293478e-06</coords>
		</node>
		<node idx = "1891">
			<coords>2.50172e-07, 1.48472e-07, 1.227149e-06</coords>
		</node>
		<node idx = "1892">
			<coords>3.170118e-07, 2.338988e-07, 1.271072e-06</coords>
		</node>
		<node idx = "1893">
			<coords>2.39027e-07, 3.063831e-07, 1.290371e-06</coords>
		</node>
		<node idx = "1894">
			<coords>3.535534e-07, 3.535534e-07, 1.293478e-06</coords>
		</node>
		<node idx = "1895">
			<coords>2.736049e-07, 4.184978e-07, 1.19837e-06</coords>
		</node>
		<node idx = "1896">
			<coords>4.184978e-07, 2.736049e-07, 1.19837e-06</coords>
		</node>
		<node idx = "1897">
			<coords>6.797961e-08, -3.627615e-07, 1.276638e-06</coords>
		</node>
		<node idx = "1898">
			<coords>-5.809271e-09, -3.895326e-07, 1.322028e-06</coords>
		</node>
		<node idx = "1899">
			<coords>0.0, -5e-07, 1.369565e-06</coords>
		</node>
		<node idx = "1900">
			<coords>-2.736049e-07, -4.184978e-07, 1.160326e-06</coords>
		</node>
		<node idx = "1901">
			<coords>-7.663456e-08, -3.992662e-07, 1.228416e-06</coords>
		</node>
		<node idx = "1902">
			<coords>-1.840474e-07, -4.648942e-07, 1.19837e-06</coords>
		</node>
		<node idx = "1903">
			<coords>-9.098153e-08, -4.916527e-07, 1.274457e-06</coords>
		</node>
		<node idx = "1904">
			<coords>9.098153e-08, -4.916527e-07, 1.274457e-06</coords>
		</node>
		<node idx = "1905">
			<coords>-2.918665e-07, 2.070611e-07, 1.220656e-06</coords>
		</node>
		<node idx = "1906">
			<coords>-3.812226e-07, 1.983539e-07, 1.181132e-06</coords>
		</node>
		<node idx = "1907">
			<coords>-4.648942e-07, 1.840474e-07, 1.122283e-06</coords>
		</node>
		<node idx = "1908">
			<coords>-6.395571e-08, -1.045273e-07, 1.20522e-06</coords>
		</node>
		<node idx = "1909">
			<coords>-2.901219e-07, 5.91079e-08, 1.228686e-06</coords>
		</node>
		<node idx = "1910">
			<coords>-3.57927e-07, 1.110501e-07, 1.144658e-06</coords>
		</node>
		<node idx = "1911">
			<coords>-2.134666e-07, 1.40622e-07, 1.181319e-06</coords>
		</node>
		<node idx = "1912">
			<coords>-2.762095e-07, -5.17052e-08, 1.154227e-06</coords>
		</node>
		<node idx = "1913">
			<coords>-2.380398e-07, -2.028898e-07, 1.127295e-06</coords>
		</node>
		<node idx = "1914">
			<coords>-1.540108e-07, -2.270055e-07, 1.094078e-06</coords>
		</node>
		<node idx = "1915">
			<coords>-3.486289e-07, -1.824047e-07, 1.104294e-06</coords>
		</node>
		<node idx = "1916">
			<coords>-4.184978e-07, -2.736049e-07, 9.701087e-07</coords>
		</node>
		<node idx = "1917">
			<coords>-4.092412e-07, 1.854346e-08, 1.155829e-06</coords>
		</node>
		<node idx = "1918">
			<coords>-4.916527e-07, 9.098153e-08, 1.160326e-06</coords>
		</node>
		<node idx = "1919">
			<coords>-5e-07, 0.0, 1.217391e-06</coords>
		</node>
		<node idx = "1920">
			<coords>-3.94255e-07, -8.41178e-08, 1.107151e-06</coords>
		</node>
		<node idx = "1921">
			<coords>-3.767029e-07, -1.717242e-07, 9.90737e-07</coords>
		</node>
		<node idx = "1922">
			<coords>-4.648942e-07, -1.840474e-07, 1.065217e-06</coords>
		</node>
		<node idx = "1923">
			<coords>-4.916527e-07, -9.098153e-08, 1.131793e-06</coords>
		</node>
		<node idx = "1924">
			<coords>-4.916527e-07, 9.098153e-08, 1.065217e-06</coords>
		</node>
		<node idx = "1925">
			<coords>3.296884e-07, -1.362713e-07, 1.328331e-06</coords>
		</node>
		<node idx = "1926">
			<coords>1.750168e-07, -9.04492e-08, 1.276128e-06</coords>
		</node>
		<node idx = "1927">
			<coords>2.934129e-07, -3.817929e-08, 1.284052e-06</coords>
		</node>
		<node idx = "1928">
			<coords>-1.794688e-07, 3.245073e-08, 1.167155e-06</coords>
		</node>
		<node idx = "1929">
			<coords>1.587179e-07, 2.043045e-07, 1.262921e-06</coords>
		</node>
		<node idx = "1930">
			<coords>7.814036e-08, 7.286432e-08, 1.267201e-06</coords>
		</node>
		<node idx = "1931">
			<coords>-1.007327e-07, 1.053019e-07, 1.209454e-06</coords>
		</node>
		<node idx = "1932">
			<coords>4.701999e-08, 2.057145e-07, 1.23707e-06</coords>
		</node>
		<node idx = "1933">
			<coords>-1.128204e-08, 1.18429e-07, 1.267314e-06</coords>
		</node>
		<node idx = "1934">
			<coords>-1.542967e-07, -1.251859e-07, 1.131282e-06</coords>
		</node>
		<node idx = "1935">
			<coords>-1.833595e-07, -3.240076e-08, 1.106303e-06</coords>
		</node>
		<node idx = "1936">
			<coords>-1.022702e-07, -1.480461e-08, 1.12761e-06</coords>
		</node>
		<node idx = "1937">
			<coords>-6.336249e-08, 2.427236e-07, 1.228229e-06</coords>
		</node>
		<node idx = "1938">
			<coords>-1.111272e-07, 2.177597e-07, 1.150108e-06</coords>
		</node>
		<node idx = "1939">
			<coords>-2.470202e-09, 3.00866e-07, 1.18132e-06</coords>
		</node>
		<node idx = "1940">
			<coords>-2.252548e-08, 3.635271e-07, 1.278299e-06</coords>
		</node>
		<node idx = "1941">
			<coords>0.0, 5e-07, 1.369565e-06</coords>
		</node>
		<node idx = "1942">
			<coords>8.011378e-08, 3.346492e-07, 1.21928e-06</coords>
		</node>
		<node idx = "1943">
			<coords>8.877872e-08, 4.200708e-07, 1.317829e-06</coords>
		</node>
		<node idx = "1944">
			<coords>1.840474e-07, 4.648942e-07, 1.255435e-06</coords>
		</node>
		<node idx = "1945">
			<coords>9.098153e-08, 4.916527e-07, 1.3125e-06</coords>
		</node>
		<node idx = "1946">
			<coords>-9.098153e-08, 4.916527e-07, 1.3125e-06</coords>
		</node>
		<node idx = "1947">
			<coords>-1.840474e-07, 4.648942e-07, 1.255435e-06</coords>
		</node>
		<node idx = "1948">
			<coords>1.840474e-07, 4.648942e-07, 1.122283e-06</coords>
		</node>
		<node idx = "1949">
			<coords>-1.071154e-07, 3.775151e-07, 1.169417e-06</coords>
		</node>
		<node idx = "1950">
			<coords>-1.840474e-07, 4.648942e-07, 1.122283e-06</coords>
		</node>
		<node idx = "1951">
			<coords>-2.141643e-07, 3.026346e-07, 1.147979e-06</coords>
		</node>
		<node idx = "1952">
			<coords>-3.535534e-07, 3.535534e-07, 1.141304e-06</coords>
		</node>
		<node idx = "1953">
			<coords>-4.184978e-07, 2.736049e-07, 1.084239e-06</coords>
		</node>
		<node idx = "1954">
			<coords>-2.736049e-07, 4.184978e-07, 1.084239e-06</coords>
		</node>
		<node idx = "1955">
			<coords>-2.161281e-09, 8.581635e-09, 1.166041e-06</coords>
		</node>
		<node idx = "1956">
			<coords>9.215971e-08, -4.204783e-08, 1.198665e-06</coords>
		</node>
		<node idx = "1957">
			<coords>-3.099862e-08, -3.113064e-07, 1.168632e-06</coords>
		</node>
		<node idx = "1958">
			<coords>-4.620682e-08, -2.121142e-07, 1.165032e-06</coords>
		</node>
		<node idx = "1959">
			<coords>5.368444e-08, -1.561649e-07, 1.136694e-06</coords>
		</node>
		<node idx = "1960">
			<coords>1.412377e-07, -1.78529e-07, 1.223292e-06</coords>
		</node>
		<node idx = "1961">
			<coords>2.736049e-07, -4.184978e-07, 1.160326e-06</coords>
		</node>
		<node idx = "1962">
			<coords>1.840474e-07, -4.648942e-07, 1.19837e-06</coords>
		</node>
		<node idx = "1963">
			<coords>1.634132e-07, -3.780042e-07, 1.204229e-06</coords>
		</node>
		<node idx = "1964">
			<coords>7.800211e-08, -2.682985e-07, 1.191121e-06</coords>
		</node>
		<node idx = "1965">
			<coords>1.786267e-07, -2.680816e-07, 1.241487e-06</coords>
		</node>
		<node idx = "1966">
			<coords>2.536237e-07, -1.629102e-07, 1.198308e-06</coords>
		</node>
		<node idx = "1967">
			<coords>1.747513e-07, -1.088534e-07, 1.148175e-06</coords>
		</node>
		<node idx = "1968">
			<coords>2.812879e-07, -3.123484e-07, 1.181339e-06</coords>
		</node>
		<node idx = "1969">
			<coords>3.535534e-07, -3.535534e-07, 1.160326e-06</coords>
		</node>
		<node idx = "1970">
			<coords>9.295312e-08, -3.251149e-07, 1.107419e-06</coords>
		</node>
		<node idx = "1971">
			<coords>2.736049e-07, -4.184978e-07, 1.065217e-06</coords>
		</node>
		<node idx = "1972">
			<coords>-1.204374e-07, -2.894158e-07, 1.097902e-06</coords>
		</node>
		<node idx = "1973">
			<coords>-1.496034e-07, -3.732585e-07, 1.128251e-06</coords>
		</node>
		<node idx = "1974">
			<coords>-2.736049e-07, -4.184978e-07, 1.065217e-06</coords>
		</node>
		<node idx = "1975">
			<coords>-2.826625e-07, -2.346763e-07, 1.019415e-06</coords>
		</node>
		<node idx = "1976">
			<coords>-2.261422e-07, -3.07558e-07, 1.047803e-06</coords>
		</node>
		<node idx = "1977">
			<coords>-3.535534e-07, -3.535534e-07, 9.701087e-07</coords>
		</node>
		<node idx = "1978">
			<coords>2.131024e-07, 3.015528e-07, 1.189516e-06</coords>
		</node>
		<node idx = "1979">
			<coords>1.868256e-07, 3.978304e-07, 1.136752e-06</coords>
		</node>
		<node idx = "1980">
			<coords>1.628048e-07, 2.217126e-07, 1.140468e-06</coords>
		</node>
		<node idx = "1981">
			<coords>1.306979e-07, 1.000249e-07, 1.165363e-06</coords>
		</node>
		<node idx = "1982">
			<coords>1.712785e-07, -1.492405e-08, 1.135647e-06</coords>
		</node>
		<node idx = "1983">
			<coords>2.655752e-07, 2.033665e-07, 1.136497e-06</coords>
		</node>
		<node idx = "1984">
			<coords>2.222397e-07, 9.482662e-08, 1.138419e-06</coords>
		</node>
		<node idx = "1985">
			<coords>2.42031e-07, 4.384029e-08, 1.226949e-06</coords>
		</node>
		<node idx = "1986">
			<coords>2.961019e-07, 1.019938e-07, 1.160457e-06</coords>
		</node>
		<node idx = "1987">
			<coords>4.097153e-07, -6.315994e-08, 1.328456e-06</coords>
		</node>
		<node idx = "1988">
			<coords>5e-07, 0.0, 1.369565e-06</coords>
		</node>
		<node idx = "1989">
			<coords>3.716007e-07, 1.260592e-07, 1.23715e-06</coords>
		</node>
		<node idx = "1990">
			<coords>3.934167e-07, 2.853343e-08, 1.263585e-06</coords>
		</node>
		<node idx = "1991">
			<coords>4.916527e-07, 9.098153e-08, 1.3125e-06</coords>
		</node>
		<node idx = "1992">
			<coords>4.648942e-07, 1.840474e-07, 1.255435e-06</coords>
		</node>
		<node idx = "1993">
			<coords>3.64842e-07, -1.775327e-07, 1.216175e-06</coords>
		</node>
		<node idx = "1994">
			<coords>4.916527e-07, -9.098153e-08, 1.274457e-06</coords>
		</node>
		<node idx = "1995">
			<coords>4.184978e-07, -2.736049e-07, 1.160326e-06</coords>
		</node>
		<node idx = "1996">
			<coords>4.648942e-07, -1.840474e-07, 1.19837e-06</coords>
		</node>
		<node idx = "1997">
			<coords>3.649649e-07, 1.951146e-07, 1.130233e-06</coords>
		</node>
		<node idx = "1998">
			<coords>4.648942e-07, 1.840474e-07, 1.122283e-06</coords>
		</node>
		<node idx = "1999">
			<coords>3.535534e-07, 3.535534e-07, 1.141304e-06</coords>
		</node>
		<node idx = "2000">
			<coords>2.736049e-07, 4.184978e-07, 1.084239e-06</coords>
		</node>
		<node idx = "2001">
			<coords>4.184978e-07, 2.736049e-07, 1.084239e-06</coords>
		</node>
		<node idx = "2002">
			<coords>3.647623e-08, -4.074237e-07, 1.162704e-06</coords>
		</node>
		<node idx = "2003">
			<coords>0.0, -5e-07, 1.217391e-06</coords>
		</node>
		<node idx = "2004">
			<coords>-2.736049e-07, -4.184978e-07, 9.701087e-07</coords>
		</node>
		<node idx = "2005">
			<coords>-2.573462e-08, -3.681033e-07, 1.078378e-06</coords>
		</node>
		<node idx = "2006">
			<coords>-1.840474e-07, -4.648942e-07, 1.065217e-06</coords>
		</node>
		<node idx = "2007">
			<coords>-9.098153e-08, -4.916527e-07, 1.131793e-06</coords>
		</node>
		<node idx = "2008">
			<coords>8.519259e-08, -4.064812e-07, 1.062254e-06</coords>
		</node>
		<node idx = "2009">
			<coords>9.098153e-08, -4.916527e-07, 1.131793e-06</coords>
		</node>
		<node idx = "2010">
			<coords>1.840474e-07, -4.648942e-07, 1.065217e-06</coords>
		</node>
		<node idx = "2011">
			<coords>-4.648942e-07, 1.840474e-07, 1.027174e-06</coords>
		</node>
		<node idx = "2012">
			<coords>-1.417818e-07, 2.777617e-07, 1.055307e-06</coords>
		</node>
		<node idx = "2013">
			<coords>-3.552673e-07, 4.035409e-08, 1.037059e-06</coords>
		</node>
		<node idx = "2014">
			<coords>-3.056822e-07, 2.193203e-07, 1.075523e-06</coords>
		</node>
		<node idx = "2015">
			<coords>-4.184978e-07, 2.736049e-07, 9.891304e-07</coords>
		</node>
		<node idx = "2016">
			<coords>-3.752701e-07, 1.62967e-07, 1.001498e-06</coords>
		</node>
		<node idx = "2017">
			<coords>-4.915836e-08, -1.355036e-07, 1.090172e-06</coords>
		</node>
		<node idx = "2018">
			<coords>-6.429168e-08, -2.446738e-07, 1.062718e-06</coords>
		</node>
		<node idx = "2019">
			<coords>-1.582993e-07, -1.749154e-07, 1.041208e-06</coords>
		</node>
		<node idx = "2020">
			<coords>-3.535534e-07, -3.535534e-07, 8.75e-07</coords>
		</node>
		<node idx = "2021">
			<coords>-2.436987e-07, 7.338255e-08, 1.079483e-06</coords>
		</node>
		<node idx = "2022">
			<coords>-1.129118e-07, 1.124388e-07, 1.105639e-06</coords>
		</node>
		<node idx = "2023">
			<coords>-1.86243e-07, 1.949142e-07, 1.064029e-06</coords>
		</node>
		<node idx = "2024">
			<coords>-2.549365e-07, 1.293386e-07, 9.766847e-07</coords>
		</node>
		<node idx = "2025">
			<coords>-2.691834e-07, 3.238126e-08, 9.716067e-07</coords>
		</node>
		<node idx = "2026">
			<coords>-2.539715e-07, -8.698638e-08, 1.025911e-06</coords>
		</node>
		<node idx = "2027">
			<coords>-1.711178e-07, -2.461989e-07, 9.884876e-07</coords>
		</node>
		<node idx = "2028">
			<coords>-2.986288e-07, -1.747355e-07, 9.083599e-07</coords>
		</node>
		<node idx = "2029">
			<coords>-3.488556e-07, -2.501017e-07, 9.18657e-07</coords>
		</node>
		<node idx = "2030">
			<coords>-4.184978e-07, -2.736049e-07, 8.369565e-07</coords>
		</node>
		<node idx = "2031">
			<coords>-3.754927e-07, -6.631511e-08, 9.987981e-07</coords>
		</node>
		<node idx = "2032">
			<coords>-4.648942e-07, -1.840474e-07, 9.320652e-07</coords>
		</node>
		<node idx = "2033">
			<coords>-3.9962e-07, -1.111868e-07, 9.183152e-07</coords>
		</node>
		<node idx = "2034">
			<coords>-5e-07, 0.0, 1.065217e-06</coords>
		</node>
		<node idx = "2035">
			<coords>-4.916527e-07, -9.098153e-08, 9.986413e-07</coords>
		</node>
		<node idx = "2036">
			<coords>-4.916527e-07, 9.098153e-08, 9.701087e-07</coords>
		</node>
		<node idx = "2037">
			<coords>3.666305e-07, -5.657525e-08, 1.205648e-06</coords>
		</node>
		<node idx = "2038">
			<coords>2.632445e-07, -2.644234e-08, 1.136049e-06</coords>
		</node>
		<node idx = "2039">
			<coords>-1.467896e-07, 1.555936e-08, 1.040282e-06</coords>
		</node>
		<node idx = "2040">
			<coords>-1.813421e-07, -1.435089e-07, 9.612098e-07</coords>
		</node>
		<node idx = "2041">
			<coords>4.189758e-08, 2.247033e-07, 1.12098e-06</coords>
		</node>
		<node idx = "2042">
			<coords>5.505308e-09, 1.323393e-07, 1.132796e-06</coords>
		</node>
		<node idx = "2043">
			<coords>-1.056441e-07, -8.472391e-08, 1.009327e-06</coords>
		</node>
		<node idx = "2044">
			<coords>8.350856e-08, 3.312421e-08, 1.084965e-06</coords>
		</node>
		<node idx = "2045">
			<coords>-9.275674e-09, -1.839615e-08, 1.02801e-06</coords>
		</node>
		<node idx = "2046">
			<coords>-4.030379e-08, 7.696838e-08, 1.034528e-06</coords>
		</node>
		<node idx = "2047">
			<coords>-4.184978e-07, 2.736049e-07, 8.940217e-07</coords>
		</node>
		<node idx = "2048">
			<coords>1.188275e-07, 3.554452e-07, 1.102305e-06</coords>
		</node>
		<node idx = "2049">
			<coords>-7.00308e-08, 1.90683e-07, 1.039533e-06</coords>
		</node>
		<node idx = "2050">
			<coords>-4.266136e-08, 2.919941e-07, 1.063666e-06</coords>
		</node>
		<node idx = "2051">
			<coords>3.785391e-09, 3.887281e-07, 1.113643e-06</coords>
		</node>
		<node idx = "2052">
			<coords>0.0, 5e-07, 1.217391e-06</coords>
		</node>
		<node idx = "2053">
			<coords>9.098153e-08, 4.916527e-07, 1.160326e-06</coords>
		</node>
		<node idx = "2054">
			<coords>-9.098153e-08, 4.916527e-07, 1.160326e-06</coords>
		</node>
		<node idx = "2055">
			<coords>-9.098153e-08, 4.916527e-07, 1.065217e-06</coords>
		</node>
		<node idx = "2056">
			<coords>1.826939e-07, 3.906345e-07, 1.010586e-06</coords>
		</node>
		<node idx = "2057">
			<coords>1.840474e-07, 4.648942e-07, 1.027174e-06</coords>
		</node>
		<node idx = "2058">
			<coords>9.098153e-08, 4.916527e-07, 1.065217e-06</coords>
		</node>
		<node idx = "2059">
			<coords>-1.459664e-07, 3.920816e-07, 1.047715e-06</coords>
		</node>
		<node idx = "2060">
			<coords>-1.840474e-07, 4.648942e-07, 1.027174e-06</coords>
		</node>
		<node idx = "2061">
			<coords>-2.368658e-07, 3.108635e-07, 1.028808e-06</coords>
		</node>
		<node idx = "2062">
			<coords>-3.535534e-07, 3.535534e-07, 9.891304e-07</coords>
		</node>
		<node idx = "2063">
			<coords>-2.736049e-07, 4.184978e-07, 9.891304e-07</coords>
		</node>
		<node idx = "2064">
			<coords>-1.357698e-07, 3.354642e-07, 9.682981e-07</coords>
		</node>
		<node idx = "2065">
			<coords>-1.973021e-07, 2.356451e-07, 9.727308e-07</coords>
		</node>
		<node idx = "2066">
			<coords>-3.535534e-07, 3.535534e-07, 8.369565e-07</coords>
		</node>
		<node idx = "2067">
			<coords>-4.956586e-11, -1.529088e-07, 1.015688e-06</coords>
		</node>
		<node idx = "2068">
			<coords>4.450164e-08, -3.468744e-07, 1.003023e-06</coords>
		</node>
		<node idx = "2069">
			<coords>9.155014e-08, -9.19636e-08, 1.06257e-06</coords>
		</node>
		<node idx = "2070">
			<coords>4.55302e-08, -2.343813e-07, 1.0697e-06</coords>
		</node>
		<node idx = "2071">
			<coords>1.68911e-07, -2.037505e-07, 1.103318e-06</coords>
		</node>
		<node idx = "2072">
			<coords>2.086798e-07, -3.764967e-07, 1.080468e-06</coords>
		</node>
		<node idx = "2073">
			<coords>2.074344e-07, -2.838643e-07, 1.124458e-06</coords>
		</node>
		<node idx = "2074">
			<coords>3.535534e-07, -3.535534e-07, 1.065217e-06</coords>
		</node>
		<node idx = "2075">
			<coords>3.022202e-07, -2.169977e-07, 1.105234e-06</coords>
		</node>
		<node idx = "2076">
			<coords>2.855117e-07, -1.228457e-07, 1.117676e-06</coords>
		</node>
		<node idx = "2077">
			<coords>2.251527e-07, -1.006412e-07, 1.042158e-06</coords>
		</node>
		<node idx = "2078">
			<coords>3.886861e-07, -1.599685e-07, 1.108844e-06</coords>
		</node>
		<node idx = "2079">
			<coords>4.184978e-07, -2.736049e-07, 1.065217e-06</coords>
		</node>
		<node idx = "2080">
			<coords>1.460622e-07, -2.992476e-07, 1.003889e-06</coords>
		</node>
		<node idx = "2081">
			<coords>3.535534e-07, -3.535534e-07, 9.701087e-07</coords>
		</node>
		<node idx = "2082">
			<coords>2.736049e-07, -4.184978e-07, 9.701087e-07</coords>
		</node>
		<node idx = "2083">
			<coords>-1.012006e-07, -3.424868e-07, 9.938021e-07</coords>
		</node>
		<node idx = "2084">
			<coords>-2.136702e-07, -3.616374e-07, 9.567353e-07</coords>
		</node>
		<node idx = "2085">
			<coords>-2.482639e-07, -2.852892e-07, 9.125182e-07</coords>
		</node>
		<node idx = "2086">
			<coords>6.76789e-09, -2.584376e-07, 9.771679e-07</coords>
		</node>
		<node idx = "2087">
			<coords>3.328594e-07, 2.182548e-07, 1.039514e-06</coords>
		</node>
		<node idx = "2088">
			<coords>2.736049e-07, 4.184978e-07, 9.891304e-07</coords>
		</node>
		<node idx = "2089">
			<coords>2.165023e-07, 2.88602e-07, 1.027079e-06</coords>
		</node>
		<node idx = "2090">
			<coords>1.714465e-07, 1.499611e-07, 1.067589e-06</coords>
		</node>
		<node idx = "2091">
			<coords>8.445687e-08, 2.502198e-07, 1.032371e-06</coords>
		</node>
		<node idx = "2092">
			<coords>1.909811e-07, 3.365712e-08, 1.050054e-06</coords>
		</node>
		<node idx = "2093">
			<coords>2.952663e-07, 8.412878e-08, 1.075019e-06</coords>
		</node>
		<node idx = "2094">
			<coords>3.922453e-07, 4.797924e-08, 1.142317e-06</coords>
		</node>
		<node idx = "2095">
			<coords>5e-07, 0.0, 1.217391e-06</coords>
		</node>
		<node idx = "2096">
			<coords>4.916527e-07, 9.098153e-08, 1.160326e-06</coords>
		</node>
		<node idx = "2097">
			<coords>4.916527e-07, -9.098153e-08, 1.131793e-06</coords>
		</node>
		<node idx = "2098">
			<coords>4.648942e-07, -1.840474e-07, 1.065217e-06</coords>
		</node>
		<node idx = "2099">
			<coords>4.916527e-07, 9.098153e-08, 1.065217e-06</coords>
		</node>
		<node idx = "2100">
			<coords>4.038035e-07, 1.08578e-07, 1.026985e-06</coords>
		</node>
		<node idx = "2101">
			<coords>4.648942e-07, 1.840474e-07, 1.027174e-06</coords>
		</node>
		<node idx = "2102">
			<coords>3.535534e-07, 3.535534e-07, 9.891304e-07</coords>
		</node>
		<node idx = "2103">
			<coords>4.184978e-07, 2.736049e-07, 9.891304e-07</coords>
		</node>
		<node idx = "2104">
			<coords>-2.736049e-07, -4.184978e-07, 8.369565e-07</coords>
		</node>
		<node idx = "2105">
			<coords>0.0, -5e-07, 1.065217e-06</coords>
		</node>
		<node idx = "2106">
			<coords>-1.774876e-08, -4.209129e-07, 9.498482e-07</coords>
		</node>
		<node idx = "2107">
			<coords>-1.840474e-07, -4.648942e-07, 9.320652e-07</coords>
		</node>
		<node idx = "2108">
			<coords>-9.098153e-08, -4.916527e-07, 9.986413e-07</coords>
		</node>
		<node idx = "2109">
			<coords>1.098871e-07, -4.029536e-07, 9.547769e-07</coords>
		</node>
		<node idx = "2110">
			<coords>9.098153e-08, -4.916527e-07, 9.986413e-07</coords>
		</node>
		<node idx = "2111">
			<coords>1.840474e-07, -4.648942e-07, 9.320652e-07</coords>
		</node>
		<node idx = "2112">
			<coords>-4.100515e-07, 3.981002e-08, 9.426156e-07</coords>
		</node>
		<node idx = "2113">
			<coords>-4.648942e-07, 1.840474e-07, 9.130435e-07</coords>
		</node>
		<node idx = "2114">
			<coords>-3.535534e-07, -3.535534e-07, 7.798913e-07</coords>
		</node>
		<node idx = "2115">
			<coords>-3.141494e-07, -3.615922e-08, 8.974702e-07</coords>
		</node>
		<node idx = "2116">
			<coords>-4.184978e-07, -2.736049e-07, 7.418478e-07</coords>
		</node>
		<node idx = "2117">
			<coords>-1.012411e-07, 2.296506e-07, 9.566783e-07</coords>
		</node>
		<node idx = "2118">
			<coords>-3.181783e-07, 1.149576e-07, 8.997098e-07</coords>
		</node>
		<node idx = "2119">
			<coords>-3.01659e-07, 2.411017e-07, 9.286975e-07</coords>
		</node>
		<node idx = "2120">
			<coords>-3.643291e-07, 2.081306e-07, 8.564606e-07</coords>
		</node>
		<node idx = "2121">
			<coords>-8.47613e-08, -2.018454e-07, 9.543427e-07</coords>
		</node>
		<node idx = "2122">
			<coords>-1.233101e-07, -2.720534e-07, 8.889255e-07</coords>
		</node>
		<node idx = "2123">
			<coords>-2.679309e-07, -2.426448e-07, 8.117051e-07</coords>
		</node>
		<node idx = "2124">
			<coords>-1.533988e-07, 1.104731e-07, 9.777912e-07</coords>
		</node>
		<node idx = "2125">
			<coords>-1.867911e-07, 1.763107e-07, 9.002822e-07</coords>
		</node>
		<node idx = "2126">
			<coords>-2.699617e-07, -1.218741e-07, 8.025736e-07</coords>
		</node>
		<node idx = "2127">
			<coords>-2.256302e-07, 8.377567e-08, 8.621174e-07</coords>
		</node>
		<node idx = "2128">
			<coords>-1.804253e-07, -1.524597e-08, 9.256099e-07</coords>
		</node>
		<node idx = "2129">
			<coords>-2.150708e-07, -1.056617e-07, 8.722563e-07</coords>
		</node>
		<node idx = "2130">
			<coords>-1.552003e-07, -1.714337e-07, 8.767961e-07</coords>
		</node>
		<node idx = "2131">
			<coords>-3.830857e-07, -1.514612e-07, 8.338782e-07</coords>
		</node>
		<node idx = "2132">
			<coords>-4.648942e-07, -1.840474e-07, 7.98913e-07</coords>
		</node>
		<node idx = "2133">
			<coords>-4.060104e-07, -3.263237e-08, 8.722585e-07</coords>
		</node>
		<node idx = "2134">
			<coords>-4.916527e-07, -9.098153e-08, 8.559783e-07</coords>
		</node>
		<node idx = "2135">
			<coords>-5e-07, 0.0, 9.130435e-07</coords>
		</node>
		<node idx = "2136">
			<coords>-4.916527e-07, 9.098153e-08, 8.559783e-07</coords>
		</node>
		<node idx = "2137">
			<coords>3.631811e-07, -4.688599e-08, 1.058219e-06</coords>
		</node>
		<node idx = "2138">
			<coords>2.68945e-07, -1.644335e-08, 9.91459e-07</coords>
		</node>
		<node idx = "2139">
			<coords>2.83239e-07, 1.275654e-07, 9.660747e-07</coords>
		</node>
		<node idx = "2140">
			<coords>3.727243e-07, 1.887474e-07, 9.438272e-07</coords>
		</node>
		<node idx = "2141">
			<coords>-3.166311e-08, -1.483687e-07, 9.00503e-07</coords>
		</node>
		<node idx = "2142">
			<coords>-7.874466e-08, 1.466453e-08, 9.346536e-07</coords>
		</node>
		<node idx = "2143">
			<coords>-1.018367e-07, -8.969424e-08, 8.98769e-07</coords>
		</node>
		<node idx = "2144">
			<coords>-5.610191e-08, 1.476892e-07, 9.296076e-07</coords>
		</node>
		<node idx = "2145">
			<coords>8.643579e-09, 1.881319e-07, 1.006104e-06</coords>
		</node>
		<node idx = "2146">
			<coords>6.963269e-08, 1.00518e-07, 9.852327e-07</coords>
		</node>
		<node idx = "2147">
			<coords>2.373646e-08, -5.260505e-08, 9.374136e-07</coords>
		</node>
		<node idx = "2148">
			<coords>1.354039e-07, -3.103782e-08, 9.77738e-07</coords>
		</node>
		<node idx = "2149">
			<coords>-6.401569e-09, 5.142686e-08, 9.258877e-07</coords>
		</node>
		<node idx = "2150">
			<coords>-4.648942e-07, 1.840474e-07, 7.98913e-07</coords>
		</node>
		<node idx = "2151">
			<coords>-4.184978e-07, 2.736049e-07, 7.98913e-07</coords>
		</node>
		<node idx = "2152">
			<coords>-4.551367e-07, 2.070038e-07, 7.085598e-07</coords>
		</node>
		<node idx = "2153">
			<coords>1.828143e-07, 3.254724e-07, 9.08288e-07</coords>
		</node>
		<node idx = "2154">
			<coords>8.610444e-08, 3.629567e-07, 9.984939e-07</coords>
		</node>
		<node idx = "2155">
			<coords>9.871026e-08, 2.483628e-07, 9.170001e-07</coords>
		</node>
		<node idx = "2156">
			<coords>-1.526215e-08, 2.693786e-07, 9.533903e-07</coords>
		</node>
		<node idx = "2157">
			<coords>-1.031931e-08, 3.994273e-07, 9.941109e-07</coords>
		</node>
		<node idx = "2158">
			<coords>0.0, 5e-07, 1.065217e-06</coords>
		</node>
		<node idx = "2159">
			<coords>-9.098153e-08, 4.916527e-07, 9.701087e-07</coords>
		</node>
		<node idx = "2160">
			<coords>1.040307e-07, 4.208206e-07, 9.326268e-07</coords>
		</node>
		<node idx = "2161">
			<coords>1.840474e-07, 4.648942e-07, 9.130435e-07</coords>
		</node>
		<node idx = "2162">
			<coords>9.098153e-08, 4.916527e-07, 9.701087e-07</coords>
		</node>
		<node idx = "2163">
			<coords>-9.248443e-08, 3.529446e-07, 8.845044e-07</coords>
		</node>
		<node idx = "2164">
			<coords>-1.840474e-07, 4.648942e-07, 9.130435e-07</coords>
		</node>
		<node idx = "2165">
			<coords>-2.736049e-07, 4.184978e-07, 8.940217e-07</coords>
		</node>
		<node idx = "2166">
			<coords>-2.582629e-08, 2.51266e-07, 8.382259e-07</coords>
		</node>
		<node idx = "2167">
			<coords>-2.29408e-07, 3.224872e-07, 8.888687e-07</coords>
		</node>
		<node idx = "2168">
			<coords>-1.3974e-07, 2.740239e-07, 8.544584e-07</coords>
		</node>
		<node idx = "2169">
			<coords>-2.939234e-07, 2.895986e-07, 7.784573e-07</coords>
		</node>
		<node idx = "2170">
			<coords>-2.736049e-07, 4.184978e-07, 7.98913e-07</coords>
		</node>
		<node idx = "2171">
			<coords>-3.535534e-07, 3.535534e-07, 7.038043e-07</coords>
		</node>
		<node idx = "2172">
			<coords>-7.410724e-09, -3.241914e-07, 8.979458e-07</coords>
		</node>
		<node idx = "2173">
			<coords>1.816236e-07, -3.76308e-07, 8.805122e-07</coords>
		</node>
		<node idx = "2174">
			<coords>6.914103e-08, -1.846593e-07, 9.313051e-07</coords>
		</node>
		<node idx = "2175">
			<coords>1.100302e-07, -2.791227e-07, 9.043602e-07</coords>
		</node>
		<node idx = "2176">
			<coords>1.558838e-07, -1.79096e-07, 9.710068e-07</coords>
		</node>
		<node idx = "2177">
			<coords>2.73449e-07, -2.390309e-07, 1.006668e-06</coords>
		</node>
		<node idx = "2178">
			<coords>3.125905e-07, -1.509711e-07, 1.001174e-06</coords>
		</node>
		<node idx = "2179">
			<coords>2.230358e-07, -1.138162e-07, 9.185116e-07</coords>
		</node>
		<node idx = "2180">
			<coords>4.048554e-07, -1.375668e-07, 9.926378e-07</coords>
		</node>
		<node idx = "2181">
			<coords>4.184978e-07, -2.736049e-07, 9.701087e-07</coords>
		</node>
		<node idx = "2182">
			<coords>2.340939e-07, -2.81e-07, 8.982572e-07</coords>
		</node>
		<node idx = "2183">
			<coords>3.573733e-07, -2.169192e-07, 9.183485e-07</coords>
		</node>
		<node idx = "2184">
			<coords>3.535534e-07, -3.535534e-07, 8.75e-07</coords>
		</node>
		<node idx = "2185">
			<coords>2.736049e-07, -4.184978e-07, 8.369565e-07</coords>
		</node>
		<node idx = "2186">
			<coords>-1.250991e-07, -3.815401e-07, 8.571647e-07</coords>
		</node>
		<node idx = "2187">
			<coords>-1.661261e-07, -3.191888e-07, 8.22864e-07</coords>
		</node>
		<node idx = "2188">
			<coords>-2.757625e-09, -2.309778e-07, 8.457577e-07</coords>
		</node>
		<node idx = "2189">
			<coords>3.07624e-07, 2.758341e-07, 9.08566e-07</coords>
		</node>
		<node idx = "2190">
			<coords>2.736049e-07, 4.184978e-07, 8.940217e-07</coords>
		</node>
		<node idx = "2191">
			<coords>2.279312e-07, 2.439029e-07, 8.887364e-07</coords>
		</node>
		<node idx = "2192">
			<coords>3.535534e-07, 3.535534e-07, 8.369565e-07</coords>
		</node>
		<node idx = "2193">
			<coords>1.699569e-07, 1.540382e-07, 9.163564e-07</coords>
		</node>
		<node idx = "2194">
			<coords>1.953973e-07, 2.100157e-08, 9.125336e-07</coords>
		</node>
		<node idx = "2195">
			<coords>3.840103e-07, 1.408843e-08, 9.75032e-07</coords>
		</node>
		<node idx = "2196">
			<coords>5e-07, 0.0, 1.065217e-06</coords>
		</node>
		<node idx = "2197">
			<coords>4.151493e-07, -5.661999e-08, 9.115216e-07</coords>
		</node>
		<node idx = "2198">
			<coords>4.648942e-07, -1.840474e-07, 9.320652e-07</coords>
		</node>
		<node idx = "2199">
			<coords>4.916527e-07, -9.098153e-08, 9.986413e-07</coords>
		</node>
		<node idx = "2200">
			<coords>3.976826e-07, 8.463801e-08, 9.011082e-07</coords>
		</node>
		<node idx = "2201">
			<coords>4.916527e-07, 9.098153e-08, 9.701087e-07</coords>
		</node>
		<node idx = "2202">
			<coords>3.836248e-07, 1.848927e-07, 8.452813e-07</coords>
		</node>
		<node idx = "2203">
			<coords>4.648942e-07, 1.840474e-07, 9.130435e-07</coords>
		</node>
		<node idx = "2204">
			<coords>4.184978e-07, 2.736049e-07, 8.940217e-07</coords>
		</node>
		<node idx = "2205">
			<coords>4.184978e-07, 2.736049e-07, 7.98913e-07</coords>
		</node>
		<node idx = "2206">
			<coords>-2.736049e-07, -4.184978e-07, 7.418478e-07</coords>
		</node>
		<node idx = "2207">
			<coords>-3.538188e-08, -3.110462e-07, 8.004952e-07</coords>
		</node>
		<node idx = "2208">
			<coords>-2.055126e-07, -3.812673e-07, 7.461733e-07</coords>
		</node>
		<node idx = "2209">
			<coords>-1.840474e-07, -4.648942e-07, 7.98913e-07</coords>
		</node>
		<node idx = "2210">
			<coords>1.840474e-07, -4.648942e-07, 7.98913e-07</coords>
		</node>
		<node idx = "2211">
			<coords>6.977068e-08, -3.878375e-07, 8.129964e-07</coords>
		</node>
		<node idx = "2212">
			<coords>-4.786584e-08, -4.240037e-07, 7.94575e-07</coords>
		</node>
		<node idx = "2213">
			<coords>0.0, -5e-07, 9.130435e-07</coords>
		</node>
		<node idx = "2214">
			<coords>-9.098153e-08, -4.916527e-07, 8.559783e-07</coords>
		</node>
		<node idx = "2215">
			<coords>9.098153e-08, -4.916527e-07, 8.559783e-07</coords>
		</node>
		<node idx = "2216">
			<coords>-2.195307e-07, -2.83266e-07, 7.168062e-07</coords>
		</node>
		<node idx = "2217">
			<coords>-1.840474e-07, -4.648942e-07, 6.657609e-07</coords>
		</node>
		<node idx = "2218">
			<coords>-3.535534e-07, -3.535534e-07, 6.847826e-07</coords>
		</node>
		<node idx = "2219">
			<coords>-4.184978e-07, 2.736049e-07, 7.038043e-07</coords>
		</node>
		<node idx = "2220">
			<coords>-3.219175e-07, 1.526808e-07, 7.835764e-07</coords>
		</node>
		<node idx = "2221">
			<coords>-4.066973e-07, 7.012124e-08, 8.185425e-07</coords>
		</node>
		<node idx = "2222">
			<coords>-2.402482e-07, -2.707097e-08, 8.05187e-07</coords>
		</node>
		<node idx = "2223">
			<coords>-3.095979e-07, 5.577998e-08, 7.803521e-07</coords>
		</node>
		<node idx = "2224">
			<coords>-3.354046e-07, -2.501001e-07, 6.864591e-07</coords>
		</node>
		<node idx = "2225">
			<coords>-4.184978e-07, -2.736049e-07, 6.277174e-07</coords>
		</node>
		<node idx = "2226">
			<coords>-3.587103e-07, -4.901781e-08, 7.694556e-07</coords>
		</node>
		<node idx = "2227">
			<coords>-3.560649e-07, -1.566649e-07, 7.240887e-07</coords>
		</node>
		<node idx = "2228">
			<coords>-4.648942e-07, -1.840474e-07, 6.657609e-07</coords>
		</node>
		<node idx = "2229">
			<coords>-2.385195e-07, -1.630942e-07, 6.758311e-07</coords>
		</node>
		<node idx = "2230">
			<coords>-1.168597e-07, 1.785925e-07, 8.230415e-07</coords>
		</node>
		<node idx = "2231">
			<coords>-2.362742e-07, 1.976768e-07, 8.19245e-07</coords>
		</node>
		<node idx = "2232">
			<coords>-2.178069e-07, 9.448047e-08, 7.663225e-07</coords>
		</node>
		<node idx = "2233">
			<coords>-1.015421e-07, -2.167501e-07, 7.947107e-07</coords>
		</node>
		<node idx = "2234">
			<coords>-1.730789e-07, -1.403652e-07, 7.600307e-07</coords>
		</node>
		<node idx = "2235">
			<coords>6.220443e-08, -1.480683e-07, 8.261513e-07</coords>
		</node>
		<node idx = "2236">
			<coords>3.756696e-08, -1.963438e-07, 7.615768e-07</coords>
		</node>
		<node idx = "2237">
			<coords>-1.072152e-07, 8.125486e-08, 8.345349e-07</coords>
		</node>
		<node idx = "2238">
			<coords>-2.173057e-07, -6.654107e-08, 7.10332e-07</coords>
		</node>
		<node idx = "2239">
			<coords>-1.414511e-07, -3.149056e-08, 7.971371e-07</coords>
		</node>
		<node idx = "2240">
			<coords>-4.281303e-08, -1.354544e-07, 7.873255e-07</coords>
		</node>
		<node idx = "2241">
			<coords>-4.916527e-07, -9.098153e-08, 7.038043e-07</coords>
		</node>
		<node idx = "2242">
			<coords>-5e-07, 0.0, 7.608696e-07</coords>
		</node>
		<node idx = "2243">
			<coords>-4.916527e-07, 9.098153e-08, 7.038043e-07</coords>
		</node>
		<node idx = "2244">
			<coords>-4.916527e-07, -9.098153e-08, 6.086957e-07</coords>
		</node>
		<node idx = "2245">
			<coords>3.222813e-07, -7.022458e-08, 9.093056e-07</coords>
		</node>
		<node idx = "2246">
			<coords>2.989243e-07, 4.181762e-08, 8.67411e-07</coords>
		</node>
		<node idx = "2247">
			<coords>2.921375e-07, 1.614119e-07, 8.497915e-07</coords>
		</node>
		<node idx = "2248">
			<coords>-5.650723e-09, -1.256701e-08, 8.221681e-07</coords>
		</node>
		<node idx = "2249">
			<coords>2.963128e-08, 1.3871e-07, 8.679703e-07</coords>
		</node>
		<node idx = "2250">
			<coords>1.227943e-07, -7.621353e-08, 8.634218e-07</coords>
		</node>
		<node idx = "2251">
			<coords>9.908035e-08, 3.65577e-08, 8.749672e-07</coords>
		</node>
		<node idx = "2252">
			<coords>2.014156e-07, -2.129744e-08, 8.080738e-07</coords>
		</node>
		<node idx = "2253">
			<coords>1.971359e-07, 2.341974e-07, 8.095076e-07</coords>
		</node>
		<node idx = "2254">
			<coords>2.183063e-07, 3.332918e-07, 7.970413e-07</coords>
		</node>
		<node idx = "2255">
			<coords>2.736049e-07, 4.184978e-07, 7.98913e-07</coords>
		</node>
		<node idx = "2256">
			<coords>-3.842048e-07, 1.582314e-07, 7.009931e-07</coords>
		</node>
		<node idx = "2257">
			<coords>-4.44142e-07, 2.296473e-07, 6.182065e-07</coords>
		</node>
		<node idx = "2258">
			<coords>-1.723119e-09, 1.305225e-07, 7.565761e-07</coords>
		</node>
		<node idx = "2259">
			<coords>9.218363e-08, 2.492359e-07, 8.088562e-07</coords>
		</node>
		<node idx = "2260">
			<coords>9.277099e-08, 2.043215e-07, 7.128633e-07</coords>
		</node>
		<node idx = "2261">
			<coords>1.326688e-07, 3.823127e-07, 8.353381e-07</coords>
		</node>
		<node idx = "2262">
			<coords>1.919049e-08, 3.683523e-07, 8.755611e-07</coords>
		</node>
		<node idx = "2263">
			<coords>0.0, 5e-07, 9.130435e-07</coords>
		</node>
		<node idx = "2264">
			<coords>3.42066e-08, 3.281485e-07, 7.629801e-07</coords>
		</node>
		<node idx = "2265">
			<coords>-9.098153e-08, 4.916527e-07, 8.559783e-07</coords>
		</node>
		<node idx = "2266">
			<coords>-1.840474e-07, 4.648942e-07, 7.98913e-07</coords>
		</node>
		<node idx = "2267">
			<coords>1.840474e-07, 4.648942e-07, 7.98913e-07</coords>
		</node>
		<node idx = "2268">
			<coords>9.098153e-08, 4.916527e-07, 8.559783e-07</coords>
		</node>
		<node idx = "2269">
			<coords>2.070038e-07, 4.551367e-07, 7.085598e-07</coords>
		</node>
		<node idx = "2270">
			<coords>-7.9563e-08, 3.757327e-07, 7.702944e-07</coords>
		</node>
		<node idx = "2271">
			<coords>-1.815356e-07, 3.78544e-07, 8.069498e-07</coords>
		</node>
		<node idx = "2272">
			<coords>-2.070038e-07, 4.551367e-07, 7.085598e-07</coords>
		</node>
		<node idx = "2273">
			<coords>-5.277002e-08, 2.518267e-07, 7.227731e-07</coords>
		</node>
		<node idx = "2274">
			<coords>-1.819778e-07, 2.775655e-07, 7.456588e-07</coords>
		</node>
		<node idx = "2275">
			<coords>-2.764764e-07, 2.099221e-07, 6.845778e-07</coords>
		</node>
		<node idx = "2276">
			<coords>-3.460209e-07, 2.538312e-07, 6.284167e-07</coords>
		</node>
		<node idx = "2277">
			<coords>-2.630981e-07, 3.159508e-07, 6.380295e-07</coords>
		</node>
		<node idx = "2278">
			<coords>-2.736049e-07, 4.184978e-07, 7.038043e-07</coords>
		</node>
		<node idx = "2279">
			<coords>-3.535534e-07, 3.535534e-07, 6.086957e-07</coords>
		</node>
		<node idx = "2280">
			<coords>1.07887e-07, -2.66214e-07, 8.133226e-07</coords>
		</node>
		<node idx = "2281">
			<coords>2.122102e-07, -3.544404e-07, 7.788734e-07</coords>
		</node>
		<node idx = "2282">
			<coords>1.667065e-07, -1.906697e-07, 8.458857e-07</coords>
		</node>
		<node idx = "2283">
			<coords>2.018188e-07, -1.300346e-07, 7.814388e-07</coords>
		</node>
		<node idx = "2284">
			<coords>2.908044e-07, -1.507974e-07, 8.57772e-07</coords>
		</node>
		<node idx = "2285">
			<coords>3.893634e-07, -1.510776e-07, 8.624765e-07</coords>
		</node>
		<node idx = "2286">
			<coords>4.184978e-07, -2.736049e-07, 8.369565e-07</coords>
		</node>
		<node idx = "2287">
			<coords>2.834435e-07, -2.556259e-07, 7.919775e-07</coords>
		</node>
		<node idx = "2288">
			<coords>3.535534e-07, -3.535534e-07, 7.798913e-07</coords>
		</node>
		<node idx = "2289">
			<coords>2.736049e-07, -4.184978e-07, 7.418478e-07</coords>
		</node>
		<node idx = "2290">
			<coords>2.476305e-07, -3.415116e-07, 7.015789e-07</coords>
		</node>
		<node idx = "2291">
			<coords>1.289581e-07, -3.127428e-07, 7.159425e-07</coords>
		</node>
		<node idx = "2292">
			<coords>1.840474e-07, -4.648942e-07, 6.657609e-07</coords>
		</node>
		<node idx = "2293">
			<coords>-1.00106e-07, -3.362202e-07, 7.125006e-07</coords>
		</node>
		<node idx = "2294">
			<coords>-3.480874e-08, -2.406114e-07, 7.091114e-07</coords>
		</node>
		<node idx = "2295">
			<coords>4.751954e-08, -2.69349e-07, 7.269731e-07</coords>
		</node>
		<node idx = "2296">
			<coords>2.521535e-08, -1.845176e-07, 6.865572e-07</coords>
		</node>
		<node idx = "2297">
			<coords>1.129718e-07, -1.931095e-07, 7.265559e-07</coords>
		</node>
		<node idx = "2298">
			<coords>3.010155e-07, 2.906616e-07, 7.807157e-07</coords>
		</node>
		<node idx = "2299">
			<coords>3.535534e-07, 3.535534e-07, 7.038043e-07</coords>
		</node>
		<node idx = "2300">
			<coords>1.722582e-07, 1.247939e-07, 7.755851e-07</coords>
		</node>
		<node idx = "2301">
			<coords>4.648942e-07, -1.840474e-07, 7.98913e-07</coords>
		</node>
		<node idx = "2302">
			<coords>4.036873e-07, -4.26771e-08, 8.165622e-07</coords>
		</node>
		<node idx = "2303">
			<coords>5e-07, 0.0, 9.130435e-07</coords>
		</node>
		<node idx = "2304">
			<coords>4.916527e-07, -9.098153e-08, 8.559783e-07</coords>
		</node>
		<node idx = "2305">
			<coords>3.333538e-07, 1.832961e-07, 7.414412e-07</coords>
		</node>
		<node idx = "2306">
			<coords>3.7961e-07, -3.846765e-08, 7.044359e-07</coords>
		</node>
		<node idx = "2307">
			<coords>3.892424e-07, 8.427097e-08, 7.639176e-07</coords>
		</node>
		<node idx = "2308">
			<coords>4.916527e-07, 9.098153e-08, 8.559783e-07</coords>
		</node>
		<node idx = "2309">
			<coords>4.648942e-07, 1.840474e-07, 7.98913e-07</coords>
		</node>
		<node idx = "2310">
			<coords>4.184978e-07, 2.736049e-07, 7.038043e-07</coords>
		</node>
		<node idx = "2311">
			<coords>4.551367e-07, 2.070038e-07, 7.085598e-07</coords>
		</node>
		<node idx = "2312">
			<coords>4.184978e-07, -2.736049e-07, 7.418478e-07</coords>
		</node>
		<node idx = "2313">
			<coords>-2.736049e-07, -4.184978e-07, 6.277174e-07</coords>
		</node>
		<node idx = "2314">
			<coords>-1.667748e-07, -3.468673e-07, 6.298879e-07</coords>
		</node>
		<node idx = "2315">
			<coords>1.097967e-07, -3.96377e-07, 6.594599e-07</coords>
		</node>
		<node idx = "2316">
			<coords>2.218384e-08, -3.692657e-07, 7.08357e-07</coords>
		</node>
		<node idx = "2317">
			<coords>-9.098153e-08, -4.916527e-07, 7.038043e-07</coords>
		</node>
		<node idx = "2318">
			<coords>9.098153e-08, -4.916527e-07, 7.038043e-07</coords>
		</node>
		<node idx = "2319">
			<coords>0.0, -5e-07, 7.608696e-07</coords>
		</node>
		<node idx = "2320">
			<coords>9.098153e-08, -4.916527e-07, 6.086957e-07</coords>
		</node>
		<node idx = "2321">
			<coords>-4.988052e-08, -3.874225e-07, 5.974015e-07</coords>
		</node>
		<node idx = "2322">
			<coords>-9.098153e-08, -4.916527e-07, 6.086957e-07</coords>
		</node>
		<node idx = "2323">
			<coords>1.146733e-07, -2.919593e-07, 6.4388e-07</coords>
		</node>
		<node idx = "2324">
			<coords>-2.36036e-07, -2.515357e-07, 6.223097e-07</coords>
		</node>
		<node idx = "2325">
			<coords>-1.381598e-07, -2.188754e-07, 6.644154e-07</coords>
		</node>
		<node idx = "2326">
			<coords>-1.840474e-07, -4.648942e-07, 5.706522e-07</coords>
		</node>
		<node idx = "2327">
			<coords>-2.174436e-07, -3.0521e-07, 5.314083e-07</coords>
		</node>
		<node idx = "2328">
			<coords>-3.23118e-07, -2.825913e-07, 5.835382e-07</coords>
		</node>
		<node idx = "2329">
			<coords>-3.392793e-07, -3.672731e-07, 5.13587e-07</coords>
		</node>
		<node idx = "2330">
			<coords>-4.184978e-07, 2.736049e-07, 5.706522e-07</coords>
		</node>
		<node idx = "2331">
			<coords>-4.648942e-07, 1.840474e-07, 5.326087e-07</coords>
		</node>
		<node idx = "2332">
			<coords>-2.705589e-07, 1.080376e-07, 6.718608e-07</coords>
		</node>
		<node idx = "2333">
			<coords>-3.911333e-07, 1.053324e-08, 6.802202e-07</coords>
		</node>
		<node idx = "2334">
			<coords>-2.586491e-07, 7.986828e-09, 7.066992e-07</coords>
		</node>
		<node idx = "2335">
			<coords>-3.735057e-07, -1.848676e-07, 6.022188e-07</coords>
		</node>
		<node idx = "2336">
			<coords>-4.130518e-07, -2.817591e-07, 5.421196e-07</coords>
		</node>
		<node idx = "2337">
			<coords>-4.648942e-07, -1.840474e-07, 5.706522e-07</coords>
		</node>
		<node idx = "2338">
			<coords>-3.87487e-07, 4.986421e-08, 5.893838e-07</coords>
		</node>
		<node idx = "2339">
			<coords>-4.183743e-07, -6.472116e-08, 5.67492e-07</coords>
		</node>
		<node idx = "2340">
			<coords>-3.355012e-07, -7.673274e-08, 6.177005e-07</coords>
		</node>
		<node idx = "2341">
			<coords>-2.888592e-07, -1.84204e-07, 5.556754e-07</coords>
		</node>
		<node idx = "2342">
			<coords>-1.84789e-07, -1.326724e-07, 6.176121e-07</coords>
		</node>
		<node idx = "2343">
			<coords>-1.415555e-07, 1.452324e-07, 7.127128e-07</coords>
		</node>
		<node idx = "2344">
			<coords>-1.72703e-07, 5.027804e-08, 6.807204e-07</coords>
		</node>
		<node idx = "2345">
			<coords>-1.804819e-07, -2.443114e-08, 6.20686e-07</coords>
		</node>
		<node idx = "2346">
			<coords>-7.722852e-08, -1.148264e-07, 6.789955e-07</coords>
		</node>
		<node idx = "2347">
			<coords>7.132152e-08, -9.939564e-08, 7.247192e-07</coords>
		</node>
		<node idx = "2348">
			<coords>-8.170436e-08, 2.122737e-08, 7.018374e-07</coords>
		</node>
		<node idx = "2349">
			<coords>2.654756e-09, 3.831281e-08, 6.920629e-07</coords>
		</node>
		<node idx = "2350">
			<coords>-9.436453e-09, -3.772723e-08, 7.211787e-07</coords>
		</node>
		<node idx = "2351">
			<coords>-5e-07, 0.0, 6.086957e-07</coords>
		</node>
		<node idx = "2352">
			<coords>-4.916527e-07, 9.098153e-08, 5.706522e-07</coords>
		</node>
		<node idx = "2353">
			<coords>-4.916527e-07, -9.098153e-08, 5.13587e-07</coords>
		</node>
		<node idx = "2354">
			<coords>-4.510774e-07, -2.157062e-07, 4.802989e-07</coords>
		</node>
		<node idx = "2355">
			<coords>2.893977e-07, -2.477395e-08, 7.52488e-07</coords>
		</node>
		<node idx = "2356">
			<coords>2.725809e-07, 7.943682e-08, 7.416603e-07</coords>
		</node>
		<node idx = "2357">
			<coords>9.020632e-08, 1.136896e-08, 7.437973e-07</coords>
		</node>
		<node idx = "2358">
			<coords>1.83443e-07, -6.207194e-08, 7.052277e-07</coords>
		</node>
		<node idx = "2359">
			<coords>1.905131e-07, 5.687878e-08, 6.995668e-07</coords>
		</node>
		<node idx = "2360">
			<coords>7.948718e-08, -2.142205e-08, 6.509408e-07</coords>
		</node>
		<node idx = "2361">
			<coords>1.447929e-07, 3.279855e-07, 7.291571e-07</coords>
		</node>
		<node idx = "2362">
			<coords>2.116468e-07, 2.460261e-07, 6.973612e-07</coords>
		</node>
		<node idx = "2363">
			<coords>1.623338e-07, 1.822062e-07, 6.480104e-07</coords>
		</node>
		<node idx = "2364">
			<coords>2.483628e-07, 3.405561e-07, 6.588361e-07</coords>
		</node>
		<node idx = "2365">
			<coords>2.736049e-07, 4.184978e-07, 7.038043e-07</coords>
		</node>
		<node idx = "2366">
			<coords>-3.424616e-07, 1.595881e-07, 5.736871e-07</coords>
		</node>
		<node idx = "2367">
			<coords>6.271781e-08, 9.419266e-08, 6.572e-07</coords>
		</node>
		<node idx = "2368">
			<coords>-4.118403e-08, 1.580104e-07, 6.542688e-07</coords>
		</node>
		<node idx = "2369">
			<coords>-1.386608e-07, 1.28135e-07, 6.049599e-07</coords>
		</node>
		<node idx = "2370">
			<coords>7.365139e-08, 1.838803e-07, 5.950647e-07</coords>
		</node>
		<node idx = "2371">
			<coords>5.7424e-08, 2.912222e-07, 6.558412e-07</coords>
		</node>
		<node idx = "2372">
			<coords>7.036209e-08, 4.088123e-07, 7.400378e-07</coords>
		</node>
		<node idx = "2373">
			<coords>0.0, 5e-07, 7.608696e-07</coords>
		</node>
		<node idx = "2374">
			<coords>-1.532665e-08, 3.802281e-07, 6.491119e-07</coords>
		</node>
		<node idx = "2375">
			<coords>-9.098153e-08, 4.916527e-07, 7.038043e-07</coords>
		</node>
		<node idx = "2376">
			<coords>1.195817e-07, 4.021162e-07, 6.356717e-07</coords>
		</node>
		<node idx = "2377">
			<coords>9.098153e-08, 4.916527e-07, 7.038043e-07</coords>
		</node>
		<node idx = "2378">
			<coords>2.296473e-07, 4.44142e-07, 6.182065e-07</coords>
		</node>
		<node idx = "2379">
			<coords>-1.445084e-07, 3.663919e-07, 6.446915e-07</coords>
		</node>
		<node idx = "2380">
			<coords>-2.296473e-07, 4.44142e-07, 6.182065e-07</coords>
		</node>
		<node idx = "2381">
			<coords>-3.285752e-07, 2.566207e-07, 5.309208e-07</coords>
		</node>
		<node idx = "2382">
			<coords>-5.882756e-08, 2.45817e-07, 5.768972e-07</coords>
		</node>
		<node idx = "2383">
			<coords>-1.676957e-07, 2.197373e-07, 6.206719e-07</coords>
		</node>
		<node idx = "2384">
			<coords>-2.536349e-07, 2.288809e-07, 5.638377e-07</coords>
		</node>
		<node idx = "2385">
			<coords>-2.084034e-07, 1.46007e-07, 5.63052e-07</coords>
		</node>
		<node idx = "2386">
			<coords>-2.09844e-07, 3.302196e-07, 5.384368e-07</coords>
		</node>
		<node idx = "2387">
			<coords>-2.736049e-07, 4.184978e-07, 5.706522e-07</coords>
		</node>
		<node idx = "2388">
			<coords>-3.535534e-07, 3.535534e-07, 4.565217e-07</coords>
		</node>
		<node idx = "2389">
			<coords>1.991553e-07, -2.203033e-07, 6.916261e-07</coords>
		</node>
		<node idx = "2390">
			<coords>2.869159e-07, -7.831747e-08, 6.665703e-07</coords>
		</node>
		<node idx = "2391">
			<coords>3.448496e-07, -1.592195e-07, 7.226865e-07</coords>
		</node>
		<node idx = "2392">
			<coords>2.932189e-07, -2.701484e-07, 6.528894e-07</coords>
		</node>
		<node idx = "2393">
			<coords>3.544159e-07, -2.651076e-07, 6.98913e-07</coords>
		</node>
		<node idx = "2394">
			<coords>4.648942e-07, -1.840474e-07, 6.657609e-07</coords>
		</node>
		<node idx = "2395">
			<coords>1.840474e-07, -4.648942e-07, 5.706522e-07</coords>
		</node>
		<node idx = "2396">
			<coords>2.736049e-07, -4.184978e-07, 6.277174e-07</coords>
		</node>
		<node idx = "2397">
			<coords>3.535534e-07, -3.535534e-07, 6.847826e-07</coords>
		</node>
		<node idx = "2398">
			<coords>2.087449e-07, -3.43281e-07, 6.179948e-07</coords>
		</node>
		<node idx = "2399">
			<coords>2.737196e-08, -2.904118e-07, 6.11965e-07</coords>
		</node>
		<node idx = "2400">
			<coords>-9.976104e-08, -2.748449e-07, 5.861073e-07</coords>
		</node>
		<node idx = "2401">
			<coords>-4.27599e-07, 2.776681e-08, 5.058367e-07</coords>
		</node>
		<node idx = "2402">
			<coords>-4.916527e-07, 9.098153e-08, 4.660326e-07</coords>
		</node>
		<node idx = "2403">
			<coords>-1.62858e-08, -1.750534e-07, 5.857251e-07</coords>
		</node>
		<node idx = "2404">
			<coords>9.325002e-08, -2.015363e-07, 6.263353e-07</coords>
		</node>
		<node idx = "2405">
			<coords>5.876711e-08, -1.152307e-07, 6.108388e-07</coords>
		</node>
		<node idx = "2406">
			<coords>1.831575e-07, -1.029935e-07, 6.187541e-07</coords>
		</node>
		<node idx = "2407">
			<coords>3.36207e-07, 2.477045e-07, 6.434185e-07</coords>
		</node>
		<node idx = "2408">
			<coords>3.535534e-07, 3.535534e-07, 6.086957e-07</coords>
		</node>
		<node idx = "2409">
			<coords>2.60258e-07, 1.449805e-07, 6.473658e-07</coords>
		</node>
		<node idx = "2410">
			<coords>3.35347e-07, 6.470532e-08, 6.540611e-07</coords>
		</node>
		<node idx = "2411">
			<coords>4.08606e-07, -9.084254e-08, 6.36636e-07</coords>
		</node>
		<node idx = "2412">
			<coords>4.916527e-07, -9.098153e-08, 7.038043e-07</coords>
		</node>
		<node idx = "2413">
			<coords>3.667473e-07, -2.218288e-08, 6.033575e-07</coords>
		</node>
		<node idx = "2414">
			<coords>5e-07, 0.0, 7.608696e-07</coords>
		</node>
		<node idx = "2415">
			<coords>3.958608e-07, 1.443955e-07, 6.560138e-07</coords>
		</node>
		<node idx = "2416">
			<coords>4.281264e-07, 2.417817e-08, 6.590739e-07</coords>
		</node>
		<node idx = "2417">
			<coords>4.916527e-07, 9.098153e-08, 7.038043e-07</coords>
		</node>
		<node idx = "2418">
			<coords>4.184978e-07, 2.736049e-07, 5.706522e-07</coords>
		</node>
		<node idx = "2419">
			<coords>4.44142e-07, 2.296473e-07, 6.182065e-07</coords>
		</node>
		<node idx = "2420">
			<coords>3.700125e-07, 1.78297e-07, 5.674676e-07</coords>
		</node>
		<node idx = "2421">
			<coords>4.184978e-07, -2.736049e-07, 6.277174e-07</coords>
		</node>
		<node idx = "2422">
			<coords>4.916527e-07, -9.098153e-08, 6.086957e-07</coords>
		</node>
		<node idx = "2423">
			<coords>1.416443e-07, -3.737002e-07, 5.493168e-07</coords>
		</node>
		<node idx = "2424">
			<coords>1.925464e-07, -2.632385e-07, 5.670473e-07</coords>
		</node>
		<node idx = "2425">
			<coords>1.529137e-07, -1.671093e-07, 5.642725e-07</coords>
		</node>
		<node idx = "2426">
			<coords>-2.612095e-07, -4.263445e-07, 4.612772e-07</coords>
		</node>
		<node idx = "2427">
			<coords>-1.219224e-07, -3.726751e-07, 5.130533e-07</coords>
		</node>
		<node idx = "2428">
			<coords>-2.494026e-08, -3.187112e-07, 5.352836e-07</coords>
		</node>
		<node idx = "2429">
			<coords>1.889622e-08, -3.987642e-07, 5.197542e-07</coords>
		</node>
		<node idx = "2430">
			<coords>0.0, -5e-07, 6.086957e-07</coords>
		</node>
		<node idx = "2431">
			<coords>9.098153e-08, -4.916527e-07, 5.13587e-07</coords>
		</node>
		<node idx = "2432">
			<coords>-9.098153e-08, -4.916527e-07, 5.13587e-07</coords>
		</node>
		<node idx = "2433">
			<coords>8.631419e-08, -2.771666e-07, 5.263997e-07</coords>
		</node>
		<node idx = "2434">
			<coords>7.853527e-08, -3.893511e-07, 4.613438e-07</coords>
		</node>
		<node idx = "2435">
			<coords>-1.41801e-07, -1.73557e-07, 5.380937e-07</coords>
		</node>
		<node idx = "2436">
			<coords>-2.150164e-07, -1.922177e-07, 4.70453e-07</coords>
		</node>
		<node idx = "2437">
			<coords>-1.103998e-07, -2.796568e-07, 4.75982e-07</coords>
		</node>
		<node idx = "2438">
			<coords>-1.752051e-07, -4.682982e-07, 4.089674e-07</coords>
		</node>
		<node idx = "2439">
			<coords>-1.851139e-07, -3.227347e-07, 4.030172e-07</coords>
		</node>
		<node idx = "2440">
			<coords>-3.089715e-07, -2.391728e-07, 4.298414e-07</coords>
		</node>
		<node idx = "2441">
			<coords>-4.074366e-07, -2.898197e-07, 3.804348e-07</coords>
		</node>
		<node idx = "2442">
			<coords>-3.244851e-07, -3.804069e-07, 3.423913e-07</coords>
		</node>
		<node idx = "2443">
			<coords>-4.030024e-07, 1.277628e-07, 4.693037e-07</coords>
		</node>
		<node idx = "2444">
			<coords>-4.184978e-07, 2.736049e-07, 4.565217e-07</coords>
		</node>
		<node idx = "2445">
			<coords>-4.648942e-07, 1.840474e-07, 3.994565e-07</coords>
		</node>
		<node idx = "2446">
			<coords>-2.522971e-07, 4.539632e-08, 5.83814e-07</coords>
		</node>
		<node idx = "2447">
			<coords>-3.274202e-07, 5.903033e-08, 5.177893e-07</coords>
		</node>
		<node idx = "2448">
			<coords>-3.154108e-07, 1.5527e-07, 4.461858e-07</coords>
		</node>
		<node idx = "2449">
			<coords>-3.464642e-07, -1.343407e-07, 4.711862e-07</coords>
		</node>
		<node idx = "2450">
			<coords>-3.78397e-07, -3.142674e-08, 4.732366e-07</coords>
		</node>
		<node idx = "2451">
			<coords>-2.472418e-07, -7.045282e-08, 5.11261e-07</coords>
		</node>
		<node idx = "2452">
			<coords>-9.814961e-08, -6.216929e-08, 5.669298e-07</coords>
		</node>
		<node idx = "2453">
			<coords>-1.618476e-07, 5.623957e-08, 5.531859e-07</coords>
		</node>
		<node idx = "2454">
			<coords>-1.724725e-07, -3.88743e-08, 5.335662e-07</coords>
		</node>
		<node idx = "2455">
			<coords>-6.755755e-08, 7.041621e-08, 5.973894e-07</coords>
		</node>
		<node idx = "2456">
			<coords>-1.460315e-09, -3.094151e-08, 6.107944e-07</coords>
		</node>
		<node idx = "2457">
			<coords>-3.670214e-09, -8.688031e-08, 5.372136e-07</coords>
		</node>
		<node idx = "2458">
			<coords>9.106151e-08, -5.290908e-08, 5.553172e-07</coords>
		</node>
		<node idx = "2459">
			<coords>-5e-07, 0.0, 4.565217e-07</coords>
		</node>
		<node idx = "2460">
			<coords>-4.780571e-07, -1.464971e-07, 4.184783e-07</coords>
		</node>
		<node idx = "2461">
			<coords>-4.947513e-07, -7.225729e-08, 3.61413e-07</coords>
		</node>
		<node idx = "2462">
			<coords>2.466116e-07, 4.423628e-08, 5.972597e-07</coords>
		</node>
		<node idx = "2463">
			<coords>1.509603e-07, 4.897566e-08, 6.129842e-07</coords>
		</node>
		<node idx = "2464">
			<coords>7.47456e-08, 6.318104e-08, 5.420443e-07</coords>
		</node>
		<node idx = "2465">
			<coords>2.560477e-07, 2.347039e-07, 5.847021e-07</coords>
		</node>
		<node idx = "2466">
			<coords>1.81947e-07, 1.546729e-07, 5.643919e-07</coords>
		</node>
		<node idx = "2467">
			<coords>1.652588e-07, 3.034003e-07, 5.855643e-07</coords>
		</node>
		<node idx = "2468">
			<coords>2.587891e-07, 3.188467e-07, 5.283013e-07</coords>
		</node>
		<node idx = "2469">
			<coords>2.736049e-07, 4.184978e-07, 5.706522e-07</coords>
		</node>
		<node idx = "2470">
			<coords>4.503359e-08, 2.884982e-07, 5.338406e-07</coords>
		</node>
		<node idx = "2471">
			<coords>1.840474e-07, 4.648942e-07, 5.326087e-07</coords>
		</node>
		<node idx = "2472">
			<coords>3.535534e-07, 3.535534e-07, 4.565217e-07</coords>
		</node>
		<node idx = "2473">
			<coords>-2.388542e-07, 1.427274e-07, 4.817609e-07</coords>
		</node>
		<node idx = "2474">
			<coords>-1.095713e-07, 1.397999e-07, 4.991465e-07</coords>
		</node>
		<node idx = "2475">
			<coords>-6.235778e-09, 1.561258e-07, 5.431247e-07</coords>
		</node>
		<node idx = "2476">
			<coords>9.764333e-08, 1.995677e-07, 5.05199e-07</coords>
		</node>
		<node idx = "2477">
			<coords>-2.448157e-08, 8.617036e-08, 4.870864e-07</coords>
		</node>
		<node idx = "2478">
			<coords>-1.647753e-08, 2.465594e-07, 4.655453e-07</coords>
		</node>
		<node idx = "2479">
			<coords>-6.281563e-08, 3.754678e-07, 5.128518e-07</coords>
		</node>
		<node idx = "2480">
			<coords>5.687654e-08, 4.064461e-07, 5.478147e-07</coords>
		</node>
		<node idx = "2481">
			<coords>0.0, 5e-07, 6.086957e-07</coords>
		</node>
		<node idx = "2482">
			<coords>-9.098153e-08, 4.916527e-07, 5.706522e-07</coords>
		</node>
		<node idx = "2483">
			<coords>9.098153e-08, 4.916527e-07, 5.706522e-07</coords>
		</node>
		<node idx = "2484">
			<coords>9.098153e-08, 4.916527e-07, 4.660326e-07</coords>
		</node>
		<node idx = "2485">
			<coords>-1.840474e-07, 4.648942e-07, 5.326087e-07</coords>
		</node>
		<node idx = "2486">
			<coords>-9.098153e-08, 4.916527e-07, 4.660326e-07</coords>
		</node>
		<node idx = "2487">
			<coords>-8.327697e-08, 4.18596e-07, 4.162713e-07</coords>
		</node>
		<node idx = "2488">
			<coords>-6.00685e-08, 3.337758e-07, 4.326452e-07</coords>
		</node>
		<node idx = "2489">
			<coords>-2.68517e-07, 2.61393e-07, 4.354968e-07</coords>
		</node>
		<node idx = "2490">
			<coords>-1.526595e-07, 2.408641e-07, 4.758049e-07</coords>
		</node>
		<node idx = "2491">
			<coords>-1.504754e-07, 3.465348e-07, 4.357784e-07</coords>
		</node>
		<node idx = "2492">
			<coords>-2.736049e-07, 4.184978e-07, 4.565217e-07</coords>
		</node>
		<node idx = "2493">
			<coords>-3.535534e-07, 3.535534e-07, 3.804348e-07</coords>
		</node>
		<node idx = "2494">
			<coords>3.172613e-07, -2.745015e-07, 5.699137e-07</coords>
		</node>
		<node idx = "2495">
			<coords>3.102329e-07, -9.602439e-08, 5.897568e-07</coords>
		</node>
		<node idx = "2496">
			<coords>2.698932e-07, -1.809913e-07, 6.047818e-07</coords>
		</node>
		<node idx = "2497">
			<coords>3.678994e-07, -1.844729e-07, 6.163922e-07</coords>
		</node>
		<node idx = "2498">
			<coords>4.648942e-07, -1.840474e-07, 5.706522e-07</coords>
		</node>
		<node idx = "2499">
			<coords>2.817591e-07, -4.130518e-07, 5.421196e-07</coords>
		</node>
		<node idx = "2500">
			<coords>2.157062e-07, -4.510774e-07, 4.802989e-07</coords>
		</node>
		<node idx = "2501">
			<coords>3.672731e-07, -3.392793e-07, 5.13587e-07</coords>
		</node>
		<node idx = "2502">
			<coords>2.627929e-07, -2.89463e-07, 4.95011e-07</coords>
		</node>
		<node idx = "2503">
			<coords>0.0, -2.5e-07, 4.731658e-07</coords>
		</node>
		<node idx = "2504">
			<coords>-3.778957e-08, -1.326934e-07, 4.632081e-07</coords>
		</node>
		<node idx = "2505">
			<coords>-4.144059e-07, 2.934517e-08, 4.018501e-07</coords>
		</node>
		<node idx = "2506">
			<coords>-3.317929e-07, 6.931478e-08, 4.288543e-07</coords>
		</node>
		<node idx = "2507">
			<coords>-4.916527e-07, 9.098153e-08, 3.61413e-07</coords>
		</node>
		<node idx = "2508">
			<coords>-1.562548e-07, -8.02357e-08, 4.357592e-07</coords>
		</node>
		<node idx = "2509">
			<coords>9.021428e-08, -1.431414e-07, 4.952881e-07</coords>
		</node>
		<node idx = "2510">
			<coords>2.334558e-07, -1.689779e-07, 5.078335e-07</coords>
		</node>
		<node idx = "2511">
			<coords>1.950103e-07, -4.213944e-08, 5.110558e-07</coords>
		</node>
		<node idx = "2512">
			<coords>3.058117e-07, -4.859754e-08, 5.048915e-07</coords>
		</node>
		<node idx = "2513">
			<coords>3.235448e-07, 2.441909e-07, 5.06352e-07</coords>
		</node>
		<node idx = "2514">
			<coords>2.894665e-07, 1.344878e-07, 5.313699e-07</coords>
		</node>
		<node idx = "2515">
			<coords>3.096888e-07, 3.980387e-08, 4.581859e-07</coords>
		</node>
		<node idx = "2516">
			<coords>3.896055e-07, 4.680276e-08, 5.404914e-07</coords>
		</node>
		<node idx = "2517">
			<coords>4.096397e-07, -7.492833e-08, 5.529083e-07</coords>
		</node>
		<node idx = "2518">
			<coords>5e-07, 0.0, 6.086957e-07</coords>
		</node>
		<node idx = "2519">
			<coords>4.916527e-07, 9.098153e-08, 5.706522e-07</coords>
		</node>
		<node idx = "2520">
			<coords>4.184978e-07, 2.736049e-07, 4.565217e-07</coords>
		</node>
		<node idx = "2521">
			<coords>4.648942e-07, 1.840474e-07, 5.326087e-07</coords>
		</node>
		<node idx = "2522">
			<coords>3.96179e-07, 1.419477e-07, 4.639649e-07</coords>
		</node>
		<node idx = "2523">
			<coords>4.916527e-07, 9.098153e-08, 4.660326e-07</coords>
		</node>
		<node idx = "2524">
			<coords>4.263445e-07, -2.612095e-07, 4.612772e-07</coords>
		</node>
		<node idx = "2525">
			<coords>4.916527e-07, -9.098153e-08, 5.13587e-07</coords>
		</node>
		<node idx = "2526">
			<coords>1.7288e-07, -3.201072e-07, 4.380263e-07</coords>
		</node>
		<node idx = "2527">
			<coords>1.362256e-07, -2.365341e-07, 4.626703e-07</coords>
		</node>
		<node idx = "2528">
			<coords>-3.881751e-07, -3.151509e-07, 2.758152e-07</coords>
		</node>
		<node idx = "2529">
			<coords>-4.57542e-07, -2.016316e-07, 2.472826e-07</coords>
		</node>
		<node idx = "2530">
			<coords>-3.668022e-07, -8.297031e-08, 3.49604e-07</coords>
		</node>
		<node idx = "2531">
			<coords>-2.28771e-07, -1.008158e-07, 3.685462e-07</coords>
		</node>
		<node idx = "2532">
			<coords>-3.253065e-07, -1.921895e-07, 3.214325e-07</coords>
		</node>
		<node idx = "2533">
			<coords>-2.262023e-07, -2.054278e-07, 3.569767e-07</coords>
		</node>
		<node idx = "2534">
			<coords>-2.284846e-07, -4.447413e-07, 3.209918e-07</coords>
		</node>
		<node idx = "2535">
			<coords>-4.833947e-08, -3.788436e-07, 4.347816e-07</coords>
		</node>
		<node idx = "2536">
			<coords>0.0, -5e-07, 4.565217e-07</coords>
		</node>
		<node idx = "2537">
			<coords>1.464971e-07, -4.780571e-07, 4.184783e-07</coords>
		</node>
		<node idx = "2538">
			<coords>7.225729e-08, -4.947513e-07, 3.61413e-07</coords>
		</node>
		<node idx = "2539">
			<coords>-8.654465e-08, -4.924531e-07, 3.566576e-07</coords>
		</node>
		<node idx = "2540">
			<coords>8.157192e-08, -3.224861e-07, 3.814284e-07</coords>
		</node>
		<node idx = "2541">
			<coords>3.752425e-08, -4.133899e-07, 3.389098e-07</coords>
		</node>
		<node idx = "2542">
			<coords>-1.171402e-07, -1.86987e-07, 3.950481e-07</coords>
		</node>
		<node idx = "2543">
			<coords>-3.976005e-08, -2.90189e-07, 3.57631e-07</coords>
		</node>
		<node idx = "2544">
			<coords>-1.027847e-07, -4.076108e-07, 3.165431e-07</coords>
		</node>
		<node idx = "2545">
			<coords>-1.661373e-07, -3.114282e-07, 2.961498e-07</coords>
		</node>
		<node idx = "2546">
			<coords>-2.763958e-07, -2.98792e-07, 2.881245e-07</coords>
		</node>
		<node idx = "2547">
			<coords>-2.795612e-07, -4.145425e-07, 2.330163e-07</coords>
		</node>
		<node idx = "2548">
			<coords>-3.82812e-07, 1.317919e-07, 3.499143e-07</coords>
		</node>
		<node idx = "2549">
			<coords>-4.648942e-07, 1.840474e-07, 2.663043e-07</coords>
		</node>
		<node idx = "2550">
			<coords>-3.651165e-07, 2.036162e-07, 3.699694e-07</coords>
		</node>
		<node idx = "2551">
			<coords>-4.396121e-07, 2.382042e-07, 3.138587e-07</coords>
		</node>
		<node idx = "2552">
			<coords>-3.392793e-07, 3.672731e-07, 2.853261e-07</coords>
		</node>
		<node idx = "2553">
			<coords>-2.950924e-07, 2.610681e-07, 3.149395e-07</coords>
		</node>
		<node idx = "2554">
			<coords>-2.09334e-07, 3.402717e-08, 4.449537e-07</coords>
		</node>
		<node idx = "2555">
			<coords>-2.695213e-07, 1.292362e-07, 3.556946e-07</coords>
		</node>
		<node idx = "2556">
			<coords>-2.756276e-07, -1.926072e-08, 3.897038e-07</coords>
		</node>
		<node idx = "2557">
			<coords>-8.785891e-08, -5.294239e-09, 4.796252e-07</coords>
		</node>
		<node idx = "2558">
			<coords>-1.591557e-07, 1.087137e-07, 3.754681e-07</coords>
		</node>
		<node idx = "2559">
			<coords>5.473463e-09, -1.21567e-08, 4.703219e-07</coords>
		</node>
		<node idx = "2560">
			<coords>-6.791906e-08, 8.264393e-08, 4.089822e-07</coords>
		</node>
		<node idx = "2561">
			<coords>-5.807507e-08, -7.964898e-08, 3.727546e-07</coords>
		</node>
		<node idx = "2562">
			<coords>1.251599e-07, -1.905609e-08, 4.378576e-07</coords>
		</node>
		<node idx = "2563">
			<coords>-5e-07, 0.0, 3.043478e-07</coords>
		</node>
		<node idx = "2564">
			<coords>-4.899245e-07, -9.986982e-08, 2.758152e-07</coords>
		</node>
		<node idx = "2565">
			<coords>-4.965004e-07, 5.905352e-08, 2.235054e-07</coords>
		</node>
		<node idx = "2566">
			<coords>1.892443e-07, 8.448927e-08, 4.559055e-07</coords>
		</node>
		<node idx = "2567">
			<coords>6.423467e-08, 9.712018e-08, 4.277586e-07</coords>
		</node>
		<node idx = "2568">
			<coords>2.086881e-07, 2.172918e-07, 4.820303e-07</coords>
		</node>
		<node idx = "2569">
			<coords>1.584778e-07, 3.495116e-07, 4.813553e-07</coords>
		</node>
		<node idx = "2570">
			<coords>1.073485e-07, 2.384873e-07, 4.074962e-07</coords>
		</node>
		<node idx = "2571">
			<coords>2.370532e-07, 2.867522e-07, 4.28677e-07</coords>
		</node>
		<node idx = "2572">
			<coords>2.736049e-07, 4.184978e-07, 4.565217e-07</coords>
		</node>
		<node idx = "2573">
			<coords>3.535534e-07, 3.535534e-07, 3.804348e-07</coords>
		</node>
		<node idx = "2574">
			<coords>4.591508e-08, 3.756063e-07, 4.269977e-07</coords>
		</node>
		<node idx = "2575">
			<coords>1.840474e-07, 4.648942e-07, 3.994565e-07</coords>
		</node>
		<node idx = "2576">
			<coords>3.313881e-07, 2.516632e-07, 3.764884e-07</coords>
		</node>
		<node idx = "2577">
			<coords>3.672731e-07, 3.392793e-07, 2.853261e-07</coords>
		</node>
		<node idx = "2578">
			<coords>-9.354195e-08, 2.28174e-07, 3.917185e-07</coords>
		</node>
		<node idx = "2579">
			<coords>-1.816412e-07, 1.999203e-07, 3.64958e-07</coords>
		</node>
		<node idx = "2580">
			<coords>-1.108055e-08, 1.717589e-07, 4.048228e-07</coords>
		</node>
		<node idx = "2581">
			<coords>1.025247e-08, 2.825124e-07, 3.513474e-07</coords>
		</node>
		<node idx = "2582">
			<coords>0.0, 5e-07, 4.565217e-07</coords>
		</node>
		<node idx = "2583">
			<coords>-9.032073e-09, 4.039026e-07, 3.596758e-07</coords>
		</node>
		<node idx = "2584">
			<coords>9.098153e-08, 4.916527e-07, 3.61413e-07</coords>
		</node>
		<node idx = "2585">
			<coords>-1.840474e-07, 4.648942e-07, 3.994565e-07</coords>
		</node>
		<node idx = "2586">
			<coords>-9.098153e-08, 4.916527e-07, 3.61413e-07</coords>
		</node>
		<node idx = "2587">
			<coords>-4.074366e-07, 2.898197e-07, 2.282609e-07</coords>
		</node>
		<node idx = "2588">
			<coords>-2.736049e-07, 4.184978e-07, 3.233696e-07</coords>
		</node>
		<node idx = "2589">
			<coords>-1.0311e-07, 3.782469e-07, 3.267517e-07</coords>
		</node>
		<node idx = "2590">
			<coords>-1.94914e-07, 3.08644e-07, 3.424648e-07</coords>
		</node>
		<node idx = "2591">
			<coords>-3.244851e-07, 3.804069e-07, 1.902174e-07</coords>
		</node>
		<node idx = "2592">
			<coords>3.492511e-07, -1.595657e-07, 4.957874e-07</coords>
		</node>
		<node idx = "2593">
			<coords>3.820924e-07, -5.531657e-08, 4.404876e-07</coords>
		</node>
		<node idx = "2594">
			<coords>4.682982e-07, -1.752051e-07, 4.089674e-07</coords>
		</node>
		<node idx = "2595">
			<coords>3.014424e-07, -2.208752e-07, 3.758953e-07</coords>
		</node>
		<node idx = "2596">
			<coords>2.898197e-07, -4.074366e-07, 3.804348e-07</coords>
		</node>
		<node idx = "2597">
			<coords>3.804069e-07, -3.244851e-07, 3.423913e-07</coords>
		</node>
		<node idx = "2598">
			<coords>-8.260661e-09, -1.791516e-07, 3.438645e-07</coords>
		</node>
		<node idx = "2599">
			<coords>7.41875e-08, -9.325627e-08, 3.848257e-07</coords>
		</node>
		<node idx = "2600">
			<coords>1.73914e-07, -2.025133e-07, 4.008342e-07</coords>
		</node>
		<node idx = "2601">
			<coords>6.451802e-08, -2.025922e-07, 3.998396e-07</coords>
		</node>
		<node idx = "2602">
			<coords>3.151509e-07, -3.881751e-07, 2.758152e-07</coords>
		</node>
		<node idx = "2603">
			<coords>-3.672699e-07, -3.392828e-07, 1.711957e-07</coords>
		</node>
		<node idx = "2604">
			<coords>-3.474586e-07, 4.44019e-08, 3.032226e-07</coords>
		</node>
		<node idx = "2605">
			<coords>-4.337966e-07, -2.486373e-07, 1.236413e-07</coords>
		</node>
		<node idx = "2606">
			<coords>-4.122118e-07, -2.764718e-08, 2.190699e-07</coords>
		</node>
		<node idx = "2607">
			<coords>-4.843295e-07, -1.241973e-07, 1.379076e-07</coords>
		</node>
		<node idx = "2608">
			<coords>-4.038519e-07, 9.643553e-08, 2.166518e-07</coords>
		</node>
		<node idx = "2609">
			<coords>-3.543642e-07, 2.472499e-07, 1.745231e-07</coords>
		</node>
		<node idx = "2610">
			<coords>-4.385457e-07, 2.401618e-07, 1.331522e-07</coords>
		</node>
		<node idx = "2611">
			<coords>-4.854515e-07, 1.197366e-07, 1.42663e-07</coords>
		</node>
		<node idx = "2612">
			<coords>-1.57042e-07, -3.82935e-08, 3.583043e-07</coords>
		</node>
		<node idx = "2613">
			<coords>-2.80073e-07, -3.464682e-08, 2.772794e-07</coords>
		</node>
		<node idx = "2614">
			<coords>-4.175411e-07, 9.411409e-08, 1.195712e-07</coords>
		</node>
		<node idx = "2615">
			<coords>2.223706e-07, -1.142423e-07, 4.054008e-07</coords>
		</node>
		<node idx = "2616">
			<coords>2.620773e-07, -3.008508e-08, 4.028704e-07</coords>
		</node>
		<node idx = "2617">
			<coords>2.256697e-07, -1.915693e-07, 3.21621e-07</coords>
		</node>
		<node idx = "2618">
			<coords>1.842936e-07, -3.139261e-08, 3.530851e-07</coords>
		</node>
		<node idx = "2619">
			<coords>2.730853e-07, 3.709887e-08, 3.220081e-07</coords>
		</node>
		<node idx = "2620">
			<coords>3.080077e-07, 1.373226e-07, 4.012438e-07</coords>
		</node>
		<node idx = "2621">
			<coords>3.782212e-07, 1.530559e-08, 3.573042e-07</coords>
		</node>
		<node idx = "2622">
			<coords>4.116442e-07, 3.222922e-08, 4.334309e-07</coords>
		</node>
		<node idx = "2623">
			<coords>5e-07, 0.0, 4.565217e-07</coords>
		</node>
		<node idx = "2624">
			<coords>3.97573e-07, 1.418806e-07, 3.570943e-07</coords>
		</node>
		<node idx = "2625">
			<coords>4.184978e-07, 2.736049e-07, 3.233696e-07</coords>
		</node>
		<node idx = "2626">
			<coords>4.648942e-07, 1.840474e-07, 3.994565e-07</coords>
		</node>
		<node idx = "2627">
			<coords>4.916527e-07, 9.098153e-08, 3.61413e-07</coords>
		</node>
		<node idx = "2628">
			<coords>4.447413e-07, -2.284846e-07, 3.209918e-07</coords>
		</node>
		<node idx = "2629">
			<coords>4.924531e-07, -8.654465e-08, 3.566576e-07</coords>
		</node>
		<node idx = "2630">
			<coords>2.031005e-07, -3.096652e-07, 3.151292e-07</coords>
		</node>
		<node idx = "2631">
			<coords>1.167243e-07, -2.455581e-07, 3.30786e-07</coords>
		</node>
		<node idx = "2632">
			<coords>-3.010398e-07, -2.201908e-07, 1.911172e-07</coords>
		</node>
		<node idx = "2633">
			<coords>-3.439907e-07, -1.206112e-07, 2.200109e-07</coords>
		</node>
		<node idx = "2634">
			<coords>-2.353433e-07, -1.231939e-07, 2.736839e-07</coords>
		</node>
		<node idx = "2635">
			<coords>-1.285783e-07, -1.543414e-07, 2.910141e-07</coords>
		</node>
		<node idx = "2636">
			<coords>-2.060604e-07, -2.181427e-07, 2.442362e-07</coords>
		</node>
		<node idx = "2637">
			<coords>1.179251e-07, -3.60574e-07, 2.747355e-07</coords>
		</node>
		<node idx = "2638">
			<coords>2.016316e-07, -4.57542e-07, 2.472826e-07</coords>
		</node>
		<node idx = "2639">
			<coords>-1.663365e-07, -4.715211e-07, 2.472826e-07</coords>
		</node>
		<node idx = "2640">
			<coords>0.0, -5e-07, 3.043478e-07</coords>
		</node>
		<node idx = "2641">
			<coords>3.121608e-08, -4.194958e-07, 2.260046e-07</coords>
		</node>
		<node idx = "2642">
			<coords>9.986982e-08, -4.899245e-07, 2.758152e-07</coords>
		</node>
		<node idx = "2643">
			<coords>-8.211337e-08, -4.932113e-07, 1.997283e-07</coords>
		</node>
		<node idx = "2644">
			<coords>-2.316154e-07, -4.431189e-07, 1.236413e-07</coords>
		</node>
		<node idx = "2645">
			<coords>-3.319433e-07, -3.739167e-07, 8.559783e-08</coords>
		</node>
		<node idx = "2646">
			<coords>3.125807e-08, -2.824164e-07, 2.538878e-07</coords>
		</node>
		<node idx = "2647">
			<coords>-6.034761e-08, -3.538395e-07, 2.419019e-07</coords>
		</node>
		<node idx = "2648">
			<coords>-8.625391e-08, -2.443259e-07, 2.59999e-07</coords>
		</node>
		<node idx = "2649">
			<coords>-1.412229e-07, -3.858117e-07, 1.874306e-07</coords>
		</node>
		<node idx = "2650">
			<coords>-1.836083e-07, -2.909079e-07, 1.947202e-07</coords>
		</node>
		<node idx = "2651">
			<coords>-2.513069e-07, -3.202113e-07, 1.468579e-07</coords>
		</node>
		<node idx = "2652">
			<coords>-2.310889e-07, -2.265631e-07, 1.450491e-07</coords>
		</node>
		<node idx = "2653">
			<coords>3.392828e-07, -3.672699e-07, 1.711957e-07</coords>
		</node>
		<node idx = "2654">
			<coords>2.486373e-07, -4.337966e-07, 1.236413e-07</coords>
		</node>
		<node idx = "2655">
			<coords>-3.295531e-07, 1.799807e-07, 2.564915e-07</coords>
		</node>
		<node idx = "2656">
			<coords>-2.546406e-07, 2.804849e-07, 2.119434e-07</coords>
		</node>
		<node idx = "2657">
			<coords>-1.834407e-07, 1.753871e-07, 2.661156e-07</coords>
		</node>
		<node idx = "2658">
			<coords>-2.528946e-07, 7.417871e-08, 1.942896e-07</coords>
		</node>
		<node idx = "2659">
			<coords>-1.913487e-07, 2.97823e-08, 2.879847e-07</coords>
		</node>
		<node idx = "2660">
			<coords>-8.689474e-08, 1.187583e-07, 3.03888e-07</coords>
		</node>
		<node idx = "2661">
			<coords>-6.915702e-08, 3.698884e-09, 3.328167e-07</coords>
		</node>
		<node idx = "2662">
			<coords>-1.045263e-07, -4.974747e-08, 2.46719e-07</coords>
		</node>
		<node idx = "2663">
			<coords>-3.859694e-08, -1.555654e-07, 2.250115e-07</coords>
		</node>
		<node idx = "2664">
			<coords>-1.385908e-08, -8.077889e-08, 2.875824e-07</coords>
		</node>
		<node idx = "2665">
			<coords>4.91326e-08, 1.138565e-07, 3.231169e-07</coords>
		</node>
		<node idx = "2666">
			<coords>4.185e-08, -6.157232e-09, 3.399815e-07</coords>
		</node>
		<node idx = "2667">
			<coords>1.399052e-07, 3.506883e-08, 3.286463e-07</coords>
		</node>
		<node idx = "2668">
			<coords>-5e-07, 0.0, 1.521739e-07</coords>
		</node>
		<node idx = "2669">
			<coords>-4.965004e-07, 5.905352e-08, 7.133152e-08</coords>
		</node>
		<node idx = "2670">
			<coords>1.933559e-07, 1.77187e-07, 3.277412e-07</coords>
		</node>
		<node idx = "2671">
			<coords>3.228966e-07, 1.708307e-07, 2.76769e-07</coords>
		</node>
		<node idx = "2672">
			<coords>2.274905e-07, 1.025182e-07, 2.434582e-07</coords>
		</node>
		<node idx = "2673">
			<coords>7.565157e-08, 2.508088e-07, 2.725041e-07</coords>
		</node>
		<node idx = "2674">
			<coords>1.476073e-07, 3.614058e-07, 3.482589e-07</coords>
		</node>
		<node idx = "2675">
			<coords>2.22775e-07, 3.061832e-07, 3.159967e-07</coords>
		</node>
		<node idx = "2676">
			<coords>2.382042e-07, 4.396121e-07, 3.138587e-07</coords>
		</node>
		<node idx = "2677">
			<coords>7.566162e-08, 3.786859e-07, 2.937927e-07</coords>
		</node>
		<node idx = "2678">
			<coords>1.840474e-07, 4.648942e-07, 2.663043e-07</coords>
		</node>
		<node idx = "2679">
			<coords>3.804069e-07, 3.244851e-07, 1.902174e-07</coords>
		</node>
		<node idx = "2680">
			<coords>2.898197e-07, 4.074366e-07, 2.282609e-07</coords>
		</node>
		<node idx = "2681">
			<coords>2.741672e-07, 2.74515e-07, 2.422296e-07</coords>
		</node>
		<node idx = "2682">
			<coords>-6.661047e-08, 2.439856e-07, 2.852317e-07</coords>
		</node>
		<node idx = "2683">
			<coords>-9.732918e-09, 1.667586e-07, 2.62221e-07</coords>
		</node>
		<node idx = "2684">
			<coords>1.364433e-07, 2.865713e-07, 2.14289e-07</coords>
		</node>
		<node idx = "2685">
			<coords>1.114926e-08, 2.827754e-07, 1.854751e-07</coords>
		</node>
		<node idx = "2686">
			<coords>-8.009002e-09, 3.715602e-07, 2.437194e-07</coords>
		</node>
		<node idx = "2687">
			<coords>0.0, 5e-07, 3.043478e-07</coords>
		</node>
		<node idx = "2688">
			<coords>5.905352e-08, 4.965004e-07, 2.235054e-07</coords>
		</node>
		<node idx = "2689">
			<coords>-9.098153e-08, 4.916527e-07, 2.092391e-07</coords>
		</node>
		<node idx = "2690">
			<coords>-1.840474e-07, 4.648942e-07, 2.663043e-07</coords>
		</node>
		<node idx = "2691">
			<coords>-3.672699e-07, 3.392828e-07, 9.51087e-08</coords>
		</node>
		<node idx = "2692">
			<coords>-1.68372e-07, 3.801102e-07, 2.035297e-07</coords>
		</node>
		<node idx = "2693">
			<coords>-1.25794e-07, 2.905534e-07, 2.026619e-07</coords>
		</node>
		<node idx = "2694">
			<coords>-2.619535e-07, 3.260324e-07, 1.012907e-07</coords>
		</node>
		<node idx = "2695">
			<coords>-2.423221e-07, 4.373557e-07, 9.51087e-08</coords>
		</node>
		<node idx = "2696">
			<coords>-2.934844e-07, 4.048048e-07, 0.0</coords>
		</node>
		<node idx = "2697">
			<coords>3.444818e-07, -1.370275e-07, 3.163841e-07</coords>
		</node>
		<node idx = "2698">
			<coords>3.132718e-07, -2.827267e-07, 2.79679e-07</coords>
		</node>
		<node idx = "2699">
			<coords>4.145425e-07, -2.795612e-07, 2.330163e-07</coords>
		</node>
		<node idx = "2700">
			<coords>1.138231e-07, -1.233503e-07, 2.891365e-07</coords>
		</node>
		<node idx = "2701">
			<coords>2.38365e-07, -3.13028e-07, 1.894134e-07</coords>
		</node>
		<node idx = "2702">
			<coords>2.242955e-07, -1.995885e-07, 2.360041e-07</coords>
		</node>
		<node idx = "2703">
			<coords>-3.226571e-07, -2.410452e-07, 8.548953e-08</coords>
		</node>
		<node idx = "2704">
			<coords>-4.047993e-07, -2.93492e-07, 0.0</coords>
		</node>
		<node idx = "2705">
			<coords>-4.759887e-07, -1.530841e-07, 0.0</coords>
		</node>
		<node idx = "2706">
			<coords>-4.576016e-07, -2.014964e-07, 6.182065e-08</coords>
		</node>
		<node idx = "2707">
			<coords>-3.335798e-07, 6.777238e-09, 1.648122e-07</coords>
		</node>
		<node idx = "2708">
			<coords>-3.921322e-07, -1.184269e-07, 1.0742e-07</coords>
		</node>
		<node idx = "2709">
			<coords>-4.19309e-07, 5.597814e-09, 1.137147e-07</coords>
		</node>
		<node idx = "2710">
			<coords>-4.962344e-07, -6.124917e-08, 6.89538e-08</coords>
		</node>
		<node idx = "2711">
			<coords>-4.499749e-07, -2.046262e-07, -7.517134e-08</coords>
		</node>
		<node idx = "2712">
			<coords>-3.352314e-07, 1.524822e-07, 1.298316e-07</coords>
		</node>
		<node idx = "2713">
			<coords>-3.10184e-07, 2.364555e-07, 9.581813e-08</coords>
		</node>
		<node idx = "2714">
			<coords>-4.047993e-07, 2.93492e-07, 0.0</coords>
		</node>
		<node idx = "2715">
			<coords>-4.595062e-07, 1.971142e-07, 6.657609e-08</coords>
		</node>
		<node idx = "2716">
			<coords>-4.759887e-07, 1.530841e-07, 0.0</coords>
		</node>
		<node idx = "2717">
			<coords>-4.49975e-07, 2.046262e-07, -7.517029e-08</coords>
		</node>
		<node idx = "2718">
			<coords>-3.992245e-07, 8.559544e-08, 3.474141e-08</coords>
		</node>
		<node idx = "2719">
			<coords>-2.842616e-07, -1.279879e-07, 1.009022e-07</coords>
		</node>
		<node idx = "2720">
			<coords>-2.217535e-07, -4.618821e-08, 1.848634e-07</coords>
		</node>
		<node idx = "2721">
			<coords>-3.240434e-07, 7.022991e-08, 7.771022e-08</coords>
		</node>
		<node idx = "2722">
			<coords>2.397533e-07, -8.762467e-08, 2.671128e-07</coords>
		</node>
		<node idx = "2723">
			<coords>1.944019e-07, 4.658356e-09, 2.439632e-07</coords>
		</node>
		<node idx = "2724">
			<coords>2.926297e-07, 3.902367e-08, 2.1728e-07</coords>
		</node>
		<node idx = "2725">
			<coords>3.712265e-07, -4.327233e-08, 2.53142e-07</coords>
		</node>
		<node idx = "2726">
			<coords>3.872531e-07, 6.889774e-08, 2.671628e-07</coords>
		</node>
		<node idx = "2727">
			<coords>5e-07, 0.0, 3.043478e-07</coords>
		</node>
		<node idx = "2728">
			<coords>4.648942e-07, 1.840474e-07, 2.663043e-07</coords>
		</node>
		<node idx = "2729">
			<coords>4.916527e-07, 9.098153e-08, 2.092391e-07</coords>
		</node>
		<node idx = "2730">
			<coords>4.715211e-07, -1.663365e-07, 2.472826e-07</coords>
		</node>
		<node idx = "2731">
			<coords>4.932113e-07, -8.211337e-08, 1.997283e-07</coords>
		</node>
		<node idx = "2732">
			<coords>1.301305e-07, -2.413241e-07, 1.819339e-07</coords>
		</node>
		<node idx = "2733">
			<coords>3.521038e-08, -1.617839e-07, 1.732591e-07</coords>
		</node>
		<node idx = "2734">
			<coords>-1.767114e-07, -1.371536e-07, 1.59049e-07</coords>
		</node>
		<node idx = "2735">
			<coords>-1.369729e-07, -2.107444e-07, 1.68009e-07</coords>
		</node>
		<node idx = "2736">
			<coords>-2.077583e-08, -3.85732e-07, 1.530744e-07</coords>
		</node>
		<node idx = "2737">
			<coords>1.057789e-07, -3.596297e-07, 1.450642e-07</coords>
		</node>
		<node idx = "2738">
			<coords>1.241973e-07, -4.843295e-07, 1.379076e-07</coords>
		</node>
		<node idx = "2739">
			<coords>-1.152751e-07, -4.865302e-07, 1.379076e-07</coords>
		</node>
		<node idx = "2740">
			<coords>0.0, -5e-07, 1.521739e-07</coords>
		</node>
		<node idx = "2741">
			<coords>6.124917e-08, -4.962344e-07, 6.89538e-08</coords>
		</node>
		<node idx = "2742">
			<coords>-2.457087e-07, -3.260719e-07, 4.113141e-08</coords>
		</node>
		<node idx = "2743">
			<coords>-1.530776e-07, -4.759908e-07, 0.0</coords>
		</node>
		<node idx = "2744">
			<coords>-1.656447e-07, -3.536606e-07, 1.038631e-07</coords>
		</node>
		<node idx = "2745">
			<coords>-2.934844e-07, -4.048048e-07, 0.0</coords>
		</node>
		<node idx = "2746">
			<coords>-2.046215e-07, -4.49977e-07, -7.517134e-08</coords>
		</node>
		<node idx = "2747">
			<coords>-7.188565e-08, -1.447876e-07, 1.254251e-07</coords>
		</node>
		<node idx = "2748">
			<coords>-1.676882e-08, -2.570273e-07, 1.582402e-07</coords>
		</node>
		<node idx = "2749">
			<coords>-1.064292e-07, -2.862418e-07, 1.235514e-07</coords>
		</node>
		<node idx = "2750">
			<coords>-8.541509e-08, -3.60609e-07, 7.102389e-08</coords>
		</node>
		<node idx = "2751">
			<coords>-1.701716e-07, -2.455764e-07, 7.561528e-08</coords>
		</node>
		<node idx = "2752">
			<coords>4.015273e-07, -1.459338e-07, 1.762098e-07</coords>
		</node>
		<node idx = "2753">
			<coords>3.410912e-07, -2.766985e-07, 1.577106e-07</coords>
		</node>
		<node idx = "2754">
			<coords>2.920498e-07, -3.020975e-07, 1.055812e-07</coords>
		</node>
		<node idx = "2755">
			<coords>4.431189e-07, -2.316154e-07, 1.236413e-07</coords>
		</node>
		<node idx = "2756">
			<coords>3.739167e-07, -3.319433e-07, 8.559783e-08</coords>
		</node>
		<node idx = "2757">
			<coords>2.0636e-07, -3.250944e-07, 7.802909e-08</coords>
		</node>
		<node idx = "2758">
			<coords>2.014964e-07, -4.576016e-07, 6.182065e-08</coords>
		</node>
		<node idx = "2759">
			<coords>2.93492e-07, -4.047993e-07, 0.0</coords>
		</node>
		<node idx = "2760">
			<coords>-2.460512e-07, 1.372844e-08, 8.017342e-08</coords>
		</node>
		<node idx = "2761">
			<coords>-2.349403e-07, 1.113304e-07, 8.456149e-08</coords>
		</node>
		<node idx = "2762">
			<coords>-1.945942e-07, 1.939109e-07, 1.429e-07</coords>
		</node>
		<node idx = "2763">
			<coords>-1.256501e-07, 8.806092e-08, 1.761129e-07</coords>
		</node>
		<node idx = "2764">
			<coords>-8.95384e-08, 1.665078e-07, 2.026072e-07</coords>
		</node>
		<node idx = "2765">
			<coords>-1.195666e-07, -3.361814e-09, 1.392091e-07</coords>
		</node>
		<node idx = "2766">
			<coords>-1.666854e-08, 3.64289e-08, 2.305954e-07</coords>
		</node>
		<node idx = "2767">
			<coords>4.404847e-08, -7.596003e-08, 1.998413e-07</coords>
		</node>
		<node idx = "2768">
			<coords>-2.728825e-08, -7.295733e-08, 1.79996e-07</coords>
		</node>
		<node idx = "2769">
			<coords>1.063086e-07, 1.189322e-07, 2.175682e-07</coords>
		</node>
		<node idx = "2770">
			<coords>1.135727e-07, 6.042858e-09, 2.033014e-07</coords>
		</node>
		<node idx = "2771">
			<coords>2.163492e-07, 7.967778e-08, 1.56287e-07</coords>
		</node>
		<node idx = "2772">
			<coords>-3.346855e-07, -3.637787e-07, -7.517134e-08</coords>
		</node>
		<node idx = "2773">
			<coords>-4.118367e-07, -2.733859e-07, -7.517134e-08</coords>
		</node>
		<node idx = "2774">
			<coords>-1.377355e-07, -4.67014e-07, -1.136963e-07</coords>
		</node>
		<node idx = "2775">
			<coords>-5e-07, 0.0, 0.0</coords>
		</node>
		<node idx = "2776">
			<coords>-4.67013e-07, 1.377395e-07, -1.136958e-07</coords>
		</node>
		<node idx = "2777">
			<coords>-2.945389e-07, -2.276429e-07, -3.30182e-08</coords>
		</node>
		<node idx = "2778">
			<coords>-2.468357e-07, -4.072509e-07, -1.523774e-07</coords>
		</node>
		<node idx = "2779">
			<coords>4.373557e-07, 2.423221e-07, 9.51087e-08</coords>
		</node>
		<node idx = "2780">
			<coords>-4.670129e-07, -1.377394e-07, -1.136963e-07</coords>
		</node>
		<node idx = "2781">
			<coords>-4.072491e-07, -2.468386e-07, -1.523774e-07</coords>
		</node>
		<node idx = "2782">
			<coords>-2.152497e-08, 1.107889e-07, 1.473211e-07</coords>
		</node>
		<node idx = "2783">
			<coords>3.412112e-07, 1.63451e-07, 1.682437e-07</coords>
		</node>
		<node idx = "2784">
			<coords>1.933865e-07, 1.979729e-07, 1.747997e-07</coords>
		</node>
		<node idx = "2785">
			<coords>4.829577e-08, 2.012129e-07, 1.455149e-07</coords>
		</node>
		<node idx = "2786">
			<coords>1.783089e-07, 3.804969e-07, 2.166589e-07</coords>
		</node>
		<node idx = "2787">
			<coords>7.788697e-08, 3.839926e-07, 1.754911e-07</coords>
		</node>
		<node idx = "2788">
			<coords>1.197366e-07, 4.854515e-07, 1.42663e-07</coords>
		</node>
		<node idx = "2789">
			<coords>2.805859e-07, 2.998992e-07, 1.449544e-07</coords>
		</node>
		<node idx = "2790">
			<coords>2.401618e-07, 4.385457e-07, 1.331522e-07</coords>
		</node>
		<node idx = "2791">
			<coords>3.392828e-07, 3.672699e-07, 9.51087e-08</coords>
		</node>
		<node idx = "2792">
			<coords>1.971142e-07, 4.595062e-07, 6.657609e-08</coords>
		</node>
		<node idx = "2793">
			<coords>1.878541e-07, 2.950623e-07, 1.247528e-07</coords>
		</node>
		<node idx = "2794">
			<coords>-6.538754e-08, 2.398003e-07, 1.319996e-07</coords>
		</node>
		<node idx = "2795">
			<coords>1.131568e-08, 2.508521e-07, 6.861471e-08</coords>
		</node>
		<node idx = "2796">
			<coords>7.822499e-08, 3.032255e-07, 1.057642e-07</coords>
		</node>
		<node idx = "2797">
			<coords>-2.045911e-08, 3.806188e-07, 1.223433e-07</coords>
		</node>
		<node idx = "2798">
			<coords>0.0, 5e-07, 1.521739e-07</coords>
		</node>
		<node idx = "2799">
			<coords>-1.208701e-07, 4.851705e-07, 1.236413e-07</coords>
		</node>
		<node idx = "2800">
			<coords>5.905352e-08, 4.965004e-07, 7.133152e-08</coords>
		</node>
		<node idx = "2801">
			<coords>-2.014971e-07, 2.16679e-07, 2.953361e-08</coords>
		</node>
		<node idx = "2802">
			<coords>-2.858696e-07, 3.044895e-07, -3.998593e-09</coords>
		</node>
		<node idx = "2803">
			<coords>-1.584593e-07, 3.422433e-07, 5.622119e-08</coords>
		</node>
		<node idx = "2804">
			<coords>-1.530776e-07, 4.759908e-07, 0.0</coords>
		</node>
		<node idx = "2805">
			<coords>-2.046215e-07, 4.499772e-07, -7.517029e-08</coords>
		</node>
		<node idx = "2806">
			<coords>-4.072497e-07, 2.468389e-07, -1.523753e-07</coords>
		</node>
		<node idx = "2807">
			<coords>-3.346856e-07, 3.637788e-07, -7.517029e-08</coords>
		</node>
		<node idx = "2808">
			<coords>-4.118368e-07, 2.73386e-07, -7.517029e-08</coords>
		</node>
		<node idx = "2809">
			<coords>3.032593e-07, -1.819897e-07, 1.679377e-07</coords>
		</node>
		<node idx = "2810">
			<coords>1.77564e-07, -1.061628e-07, 1.720139e-07</coords>
		</node>
		<node idx = "2811">
			<coords>2.301108e-07, -2.133095e-07, 9.98195e-08</coords>
		</node>
		<node idx = "2812">
			<coords>-7.600786e-08, 4.791937e-08, 7.192473e-08</coords>
		</node>
		<node idx = "2813">
			<coords>2.046262e-07, -4.49975e-07, -7.517029e-08</coords>
		</node>
		<node idx = "2814">
			<coords>-1.668121e-09, -3.222584e-07, 6.80809e-08</coords>
		</node>
		<node idx = "2815">
			<coords>1.55196e-07, -2.55667e-07, 3.943087e-08</coords>
		</node>
		<node idx = "2816">
			<coords>1.059167e-07, -1.228196e-07, 9.881878e-08</coords>
		</node>
		<node idx = "2817">
			<coords>-3.707568e-07, -1.243587e-07, -1.653667e-08</coords>
		</node>
		<node idx = "2818">
			<coords>-3.5554e-07, -2.32242e-08, 4.187087e-08</coords>
		</node>
		<node idx = "2819">
			<coords>-3.990129e-07, 1.675544e-08, -6.281398e-08</coords>
		</node>
		<node idx = "2820">
			<coords>-3.588105e-07, -2.003873e-07, -1.13924e-07</coords>
		</node>
		<node idx = "2821">
			<coords>-3.329353e-07, 1.759475e-07, -8.619505e-09</coords>
		</node>
		<node idx = "2822">
			<coords>-3.711159e-07, 1.362922e-07, -9.655411e-08</coords>
		</node>
		<node idx = "2823">
			<coords>-3.082461e-07, 4.69736e-08, -1.980031e-08</coords>
		</node>
		<node idx = "2824">
			<coords>-3.616228e-07, 4.892317e-08, -1.30461e-07</coords>
		</node>
		<node idx = "2825">
			<coords>-2.166256e-07, -8.918553e-08, 1.465037e-08</coords>
		</node>
		<node idx = "2826">
			<coords>-1.576824e-07, -3.896683e-08, 7.075445e-08</coords>
		</node>
		<node idx = "2827">
			<coords>-2.050973e-07, 2.229268e-08, -4.580859e-09</coords>
		</node>
		<node idx = "2828">
			<coords>-2.601991e-07, 1.02899e-07, 1.224238e-09</coords>
		</node>
		<node idx = "2829">
			<coords>3.397154e-07, -7.372178e-08, 1.335567e-07</coords>
		</node>
		<node idx = "2830">
			<coords>2.397363e-07, -9.310604e-09, 1.441457e-07</coords>
		</node>
		<node idx = "2831">
			<coords>3.55562e-07, 4.912453e-08, 1.174248e-07</coords>
		</node>
		<node idx = "2832">
			<coords>4.005829e-07, -8.942137e-08, 6.926088e-08</coords>
		</node>
		<node idx = "2833">
			<coords>5e-07, 0.0, 1.521739e-07</coords>
		</node>
		<node idx = "2834">
			<coords>3.978333e-07, 1.366739e-07, 6.933731e-08</coords>
		</node>
		<node idx = "2835">
			<coords>4.851705e-07, 1.208701e-07, 1.236413e-07</coords>
		</node>
		<node idx = "2836">
			<coords>4.865302e-07, -1.152751e-07, 1.379076e-07</coords>
		</node>
		<node idx = "2837">
			<coords>4.759908e-07, -1.530776e-07, 0.0</coords>
		</node>
		<node idx = "2838">
			<coords>4.759908e-07, 1.530776e-07, 0.0</coords>
		</node>
		<node idx = "2839">
			<coords>-3.132165e-09, -1.033443e-07, 6.674116e-08</coords>
		</node>
		<node idx = "2840">
			<coords>-9.686126e-08, -6.615503e-08, 2.30379e-08</coords>
		</node>
		<node idx = "2841">
			<coords>4.604732e-08, -2.307572e-07, 7.175755e-08</coords>
		</node>
		<node idx = "2842">
			<coords>-1.133805e-07, -1.596729e-07, 5.296903e-08</coords>
		</node>
		<node idx = "2843">
			<coords>-1.428326e-07, -3.544482e-07, -1.548925e-07</coords>
		</node>
		<node idx = "2844">
			<coords>1.412906e-08, -4.209756e-07, 5.114218e-08</coords>
		</node>
		<node idx = "2845">
			<coords>1.022229e-07, -3.575585e-07, 2.599122e-08</coords>
		</node>
		<node idx = "2846">
			<coords>1.530841e-07, -4.759887e-07, 0.0</coords>
		</node>
		<node idx = "2847">
			<coords>0.0, -5e-07, 0.0</coords>
		</node>
		<node idx = "2848">
			<coords>-4.104792e-08, -3.548044e-07, -4.34386e-08</coords>
		</node>
		<node idx = "2849">
			<coords>-2.176051e-07, -1.186278e-07, -6.420548e-08</coords>
		</node>
		<node idx = "2850">
			<coords>-1.862152e-07, -3.229421e-07, -6.252189e-08</coords>
		</node>
		<node idx = "2851">
			<coords>-6.604466e-08, -2.470266e-07, 2.254409e-08</coords>
		</node>
		<node idx = "2852">
			<coords>-1.501602e-07, -1.723182e-07, -4.081195e-08</coords>
		</node>
		<node idx = "2853">
			<coords>3.570737e-07, -2.0389e-07, 6.708262e-08</coords>
		</node>
		<node idx = "2854">
			<coords>2.88209e-07, -2.740485e-07, 1.430242e-08</coords>
		</node>
		<node idx = "2855">
			<coords>3.023425e-07, -1.507397e-07, 3.543958e-08</coords>
		</node>
		<node idx = "2856">
			<coords>4.048048e-07, -2.934844e-07, 0.0</coords>
		</node>
		<node idx = "2857">
			<coords>3.838397e-07, -1.271688e-07, -2.079702e-08</coords>
		</node>
		<node idx = "2858">
			<coords>4.499772e-07, -2.046215e-07, -7.517029e-08</coords>
		</node>
		<node idx = "2859">
			<coords>2.040731e-07, -3.2796e-07, -3.378557e-08</coords>
		</node>
		<node idx = "2860">
			<coords>1.377395e-07, -4.67013e-07, -1.136958e-07</coords>
		</node>
		<node idx = "2861">
			<coords>2.786133e-07, -2.896328e-07, -8.506344e-08</coords>
		</node>
		<node idx = "2862">
			<coords>3.637788e-07, -3.346856e-07, -7.517029e-08</coords>
		</node>
		<node idx = "2863">
			<coords>2.73386e-07, -4.118368e-07, -7.517029e-08</coords>
		</node>
		<node idx = "2864">
			<coords>2.468389e-07, -4.072497e-07, -1.523753e-07</coords>
		</node>
		<node idx = "2865">
			<coords>-1.473603e-07, 8.608215e-08, 4.0463e-08</coords>
		</node>
		<node idx = "2866">
			<coords>-8.175383e-08, 1.640767e-07, 7.729975e-08</coords>
		</node>
		<node idx = "2867">
			<coords>-1.009779e-07, 3.230069e-08, -1.039777e-08</coords>
		</node>
		<node idx = "2868">
			<coords>2.370381e-07, 1.817241e-07, 8.642276e-08</coords>
		</node>
		<node idx = "2869">
			<coords>2.696824e-08, 7.51262e-09, 1.030983e-07</coords>
		</node>
		<node idx = "2870">
			<coords>1.198846e-07, 1.132254e-07, 9.288866e-08</coords>
		</node>
		<node idx = "2871">
			<coords>1.604366e-07, -5.290649e-09, 7.820222e-08</coords>
		</node>
		<node idx = "2872">
			<coords>2.335085e-07, 6.715574e-08, 4.283542e-08</coords>
		</node>
		<node idx = "2873">
			<coords>-3.367339e-07, -3.367364e-07, -1.523774e-07</coords>
		</node>
		<node idx = "2874">
			<coords>-4.6897e-08, -3.888809e-07, -1.455748e-07</coords>
		</node>
		<node idx = "2875">
			<coords>0.0, -4.746751e-07, -1.571099e-07</coords>
		</node>
		<node idx = "2876">
			<coords>-1.154361e-07, -4.294507e-07, -2.285752e-07</coords>
		</node>
		<node idx = "2877">
			<coords>-3.63387e-07, -6.16783e-08, -1.583979e-07</coords>
		</node>
		<node idx = "2878">
			<coords>-4.746751e-07, 0.0, -1.571099e-07</coords>
		</node>
		<node idx = "2879">
			<coords>-4.294503e-07, -1.154375e-07, -2.285752e-07</coords>
		</node>
		<node idx = "2880">
			<coords>-4.294508e-07, 1.154377e-07, -2.285742e-07</coords>
		</node>
		<node idx = "2881">
			<coords>-2.676462e-07, -1.961484e-07, -1.526767e-07</coords>
		</node>
		<node idx = "2882">
			<coords>-2.104068e-07, -3.6795e-07, -2.652202e-07</coords>
		</node>
		<node idx = "2883">
			<coords>-3.679497e-07, -2.104074e-07, -2.652202e-07</coords>
		</node>
		<node idx = "2884">
			<coords>-2.43108e-07, -2.918095e-07, -1.934078e-07</coords>
		</node>
		<node idx = "2885">
			<coords>3.13952e-07, 2.625623e-07, 6.164436e-08</coords>
		</node>
		<node idx = "2886">
			<coords>4.048048e-07, 2.934844e-07, 0.0</coords>
		</node>
		<node idx = "2887">
			<coords>3.902194e-07, 1.018006e-07, -3.160312e-08</coords>
		</node>
		<node idx = "2888">
			<coords>4.499773e-07, 2.046216e-07, -7.516923e-08</coords>
		</node>
		<node idx = "2889">
			<coords>-3.300555e-07, -1.18969e-07, -2.300529e-07</coords>
		</node>
		<node idx = "2890">
			<coords>-3.317424e-07, 1.232152e-07, -2.146961e-07</coords>
		</node>
		<node idx = "2891">
			<coords>-2.649322e-07, 2.497229e-07, -1.115853e-07</coords>
		</node>
		<node idx = "2892">
			<coords>-1.835572e-07, 1.710152e-07, -5.320481e-08</coords>
		</node>
		<node idx = "2893">
			<coords>5.834616e-11, 1.250667e-07, 3.373362e-08</coords>
		</node>
		<node idx = "2894">
			<coords>3.15321e-07, 1.614065e-07, 4.00671e-09</coords>
		</node>
		<node idx = "2895">
			<coords>1.187655e-07, 2.169179e-07, 5.710104e-08</coords>
		</node>
		<node idx = "2896">
			<coords>1.289144e-07, 3.948981e-07, 8.390253e-08</coords>
		</node>
		<node idx = "2897">
			<coords>2.376907e-07, 2.860711e-07, -2.006609e-08</coords>
		</node>
		<node idx = "2898">
			<coords>2.93492e-07, 4.047993e-07, 0.0</coords>
		</node>
		<node idx = "2899">
			<coords>2.219172e-07, 3.621642e-07, 5.345348e-08</coords>
		</node>
		<node idx = "2900">
			<coords>1.530841e-07, 4.759887e-07, 0.0</coords>
		</node>
		<node idx = "2901">
			<coords>8.292618e-08, 1.801919e-07, -1.736241e-08</coords>
		</node>
		<node idx = "2902">
			<coords>-3.088642e-07, 2.102179e-07, -1.801101e-07</coords>
		</node>
		<node idx = "2903">
			<coords>-3.67951e-07, 2.104082e-07, -2.652177e-07</coords>
		</node>
		<node idx = "2904">
			<coords>-7.779568e-08, 2.462785e-07, -7.063316e-09</coords>
		</node>
		<node idx = "2905">
			<coords>1.00596e-07, 2.962292e-07, 6.467825e-09</coords>
		</node>
		<node idx = "2906">
			<coords>5.668544e-09, 2.39834e-07, -3.332077e-08</coords>
		</node>
		<node idx = "2907">
			<coords>-3.578477e-08, 3.591239e-07, 9.593269e-09</coords>
		</node>
		<node idx = "2908">
			<coords>6.336429e-08, 4.027319e-07, -1.963281e-09</coords>
		</node>
		<node idx = "2909">
			<coords>0.0, 5e-07, 0.0</coords>
		</node>
		<node idx = "2910">
			<coords>-1.766728e-07, 3.042376e-07, -8.695716e-08</coords>
		</node>
		<node idx = "2911">
			<coords>-1.046199e-07, 3.28515e-07, -3.147397e-08</coords>
		</node>
		<node idx = "2912">
			<coords>-1.377356e-07, 4.670146e-07, -1.136936e-07</coords>
		</node>
		<node idx = "2913">
			<coords>-2.310954e-07, 2.746735e-07, -1.920369e-07</coords>
		</node>
		<node idx = "2914">
			<coords>-2.46836e-07, 4.072515e-07, -1.523753e-07</coords>
		</node>
		<node idx = "2915">
			<coords>-3.367344e-07, 3.367369e-07, -1.523753e-07</coords>
		</node>
		<node idx = "2916">
			<coords>2.046263e-07, 4.499752e-07, -7.516923e-08</coords>
		</node>
		<node idx = "2917">
			<coords>2.037451e-07, -1.038712e-07, 4.440405e-08</coords>
		</node>
		<node idx = "2918">
			<coords>2.327226e-07, -1.949282e-07, -3.006596e-08</coords>
		</node>
		<node idx = "2919">
			<coords>-3.974407e-09, 1.306901e-08, -8.267255e-09</coords>
		</node>
		<node idx = "2920">
			<coords>1.346356e-07, -3.384013e-07, -7.051454e-08</coords>
		</node>
		<node idx = "2921">
			<coords>5.276332e-08, -2.848393e-07, -2.934427e-08</coords>
		</node>
		<node idx = "2922">
			<coords>1.36693e-07, -2.059184e-07, -4.01327e-08</coords>
		</node>
		<node idx = "2923">
			<coords>8.068149e-08, -6.25e-08, -1.712388e-08</coords>
		</node>
		<node idx = "2924">
			<coords>-2.756716e-07, -4.60431e-08, -1.027726e-07</coords>
		</node>
		<node idx = "2925">
			<coords>-2.634475e-07, 9.331346e-08, -1.049131e-07</coords>
		</node>
		<node idx = "2926">
			<coords>-2.863327e-07, -1.939674e-08, -1.931788e-07</coords>
		</node>
		<node idx = "2927">
			<coords>-1.628432e-07, -1.682125e-08, -5.839002e-08</coords>
		</node>
		<node idx = "2928">
			<coords>-1.56687e-07, 8.984453e-08, -8.304244e-08</coords>
		</node>
		<node idx = "2929">
			<coords>-2.393292e-07, -9.522472e-08, -1.898352e-07</coords>
		</node>
		<node idx = "2930">
			<coords>-6.424793e-08, -6.648379e-08, -6.910511e-08</coords>
		</node>
		<node idx = "2931">
			<coords>2.909502e-07, -3.476374e-08, 1.540473e-08</coords>
		</node>
		<node idx = "2932">
			<coords>3.530088e-07, 2.285384e-08, -1.104462e-08</coords>
		</node>
		<node idx = "2933">
			<coords>2.749929e-07, -1.021425e-07, -6.173302e-08</coords>
		</node>
		<node idx = "2934">
			<coords>5e-07, 0.0, 0.0</coords>
		</node>
		<node idx = "2935">
			<coords>4.670146e-07, -1.377356e-07, -1.136936e-07</coords>
		</node>
		<node idx = "2936">
			<coords>4.670147e-07, 1.377357e-07, -1.136931e-07</coords>
		</node>
		<node idx = "2937">
			<coords>-1.540604e-08, -1.938718e-07, -4.072293e-08</coords>
		</node>
		<node idx = "2938">
			<coords>-1.49291e-07, -2.56613e-07, -1.961462e-07</coords>
		</node>
		<node idx = "2939">
			<coords>-9.23007e-08, -3.273468e-07, -2.106655e-07</coords>
		</node>
		<node idx = "2940">
			<coords>-7.963844e-08, -2.878415e-07, -1.141762e-07</coords>
		</node>
		<node idx = "2941">
			<coords>5.922716e-08, -3.864933e-07, -1.032506e-07</coords>
		</node>
		<node idx = "2942">
			<coords>2.115683e-08, -2.995183e-07, -1.416188e-07</coords>
		</node>
		<node idx = "2943">
			<coords>1.154377e-07, -4.294508e-07, -2.285742e-07</coords>
		</node>
		<node idx = "2944">
			<coords>-1.416166e-07, -1.056038e-07, -1.533909e-07</coords>
		</node>
		<node idx = "2945">
			<coords>-1.100065e-07, -2.004144e-07, -1.272955e-07</coords>
		</node>
		<node idx = "2946">
			<coords>2.006582e-07, -2.145728e-07, -1.145101e-07</coords>
		</node>
		<node idx = "2947">
			<coords>3.408129e-07, -2.051385e-07, -7.77485e-08</coords>
		</node>
		<node idx = "2948">
			<coords>3.659398e-07, -8.169704e-08, -1.170883e-07</coords>
		</node>
		<node idx = "2949">
			<coords>2.656772e-07, -1.591262e-07, -1.314233e-07</coords>
		</node>
		<node idx = "2950">
			<coords>4.072515e-07, -2.46836e-07, -1.523753e-07</coords>
		</node>
		<node idx = "2951">
			<coords>1.71255e-07, -3.019235e-07, -1.573932e-07</coords>
		</node>
		<node idx = "2952">
			<coords>2.697678e-07, -2.226306e-07, -1.94064e-07</coords>
		</node>
		<node idx = "2953">
			<coords>3.367369e-07, -3.367344e-07, -1.523753e-07</coords>
		</node>
		<node idx = "2954">
			<coords>2.104082e-07, -3.67951e-07, -2.652177e-07</coords>
		</node>
		<node idx = "2955">
			<coords>-5.165991e-08, 1.506325e-07, -6.399726e-08</coords>
		</node>
		<node idx = "2956">
			<coords>-4.834399e-08, 5.142605e-08, -9.034295e-08</coords>
		</node>
		<node idx = "2957">
			<coords>1.801091e-07, 1.638339e-07, -3.603402e-08</coords>
		</node>
		<node idx = "2958">
			<coords>1.931882e-07, 3.896443e-09, -4.600833e-08</coords>
		</node>
		<node idx = "2959">
			<coords>1.053387e-07, 6.204739e-08, -8.789481e-09</coords>
		</node>
		<node idx = "2960">
			<coords>2.717206e-07, 7.443883e-08, -6.496767e-08</coords>
		</node>
		<node idx = "2961">
			<coords>-2.826802e-07, -2.826802e-07, -3.003062e-07</coords>
		</node>
		<node idx = "2962">
			<coords>-4.417811e-08, -2.859241e-07, -2.627579e-07</coords>
		</node>
		<node idx = "2963">
			<coords>0.0, -3.997701e-07, -3.003062e-07</coords>
		</node>
		<node idx = "2964">
			<coords>-6.807578e-08, -3.678729e-07, -3.317155e-07</coords>
		</node>
		<node idx = "2965">
			<coords>6.807593e-08, -3.678737e-07, -3.317146e-07</coords>
		</node>
		<node idx = "2966">
			<coords>-1.273368e-07, -3.216462e-07, -3.610112e-07</coords>
		</node>
		<node idx = "2967">
			<coords>-3.997701e-07, 0.0, -3.003062e-07</coords>
		</node>
		<node idx = "2968">
			<coords>-3.678729e-07, -6.807578e-08, -3.317155e-07</coords>
		</node>
		<node idx = "2969">
			<coords>-3.678737e-07, 6.807593e-08, -3.317146e-07</coords>
		</node>
		<node idx = "2970">
			<coords>-3.216462e-07, -1.273368e-07, -3.610112e-07</coords>
		</node>
		<node idx = "2971">
			<coords>-3.216478e-07, 1.273374e-07, -3.610095e-07</coords>
		</node>
		<node idx = "2972">
			<coords>-2.229332e-07, -1.819425e-07, -2.598463e-07</coords>
		</node>
		<node idx = "2973">
			<coords>-1.079171e-07, -1.908691e-07, -2.613997e-07</coords>
		</node>
		<node idx = "2974">
			<coords>-2.189793e-07, -7.389589e-08, -3.093016e-07</coords>
		</node>
		<node idx = "2975">
			<coords>3.297912e-07, 2.784873e-07, -5.791217e-08</coords>
		</node>
		<node idx = "2976">
			<coords>2.73386e-07, 4.118369e-07, -7.516923e-08</coords>
		</node>
		<node idx = "2977">
			<coords>3.637789e-07, 3.346857e-07, -7.516923e-08</coords>
		</node>
		<node idx = "2978">
			<coords>3.800046e-07, 5.043862e-08, -1.174327e-07</coords>
		</node>
		<node idx = "2979">
			<coords>3.299172e-07, 1.46354e-07, -1.318548e-07</coords>
		</node>
		<node idx = "2980">
			<coords>4.07252e-07, 2.468364e-07, -1.523731e-07</coords>
		</node>
		<node idx = "2981">
			<coords>-2.37356e-07, 1.430466e-07, -2.128707e-07</coords>
		</node>
		<node idx = "2982">
			<coords>-2.629713e-07, 4.581481e-08, -3.102867e-07</coords>
		</node>
		<node idx = "2983">
			<coords>-1.873064e-07, 2.754764e-09, -2.613799e-07</coords>
		</node>
		<node idx = "2984">
			<coords>-1.486721e-07, 2.080506e-07, -1.445698e-07</coords>
		</node>
		<node idx = "2985">
			<coords>7.730719e-08, 1.222488e-07, -1.028318e-07</coords>
		</node>
		<node idx = "2986">
			<coords>2.068424e-07, 1.601447e-07, -1.190239e-07</coords>
		</node>
		<node idx = "2987">
			<coords>2.536661e-07, 2.640764e-07, -1.040932e-07</coords>
		</node>
		<node idx = "2988">
			<coords>1.578884e-07, 2.46116e-07, -6.909101e-08</coords>
		</node>
		<node idx = "2989">
			<coords>1.691105e-07, 3.640893e-07, -5.670485e-08</coords>
		</node>
		<node idx = "2990">
			<coords>1.377396e-07, 4.670136e-07, -1.136931e-07</coords>
		</node>
		<node idx = "2991">
			<coords>8.744824e-08, 2.328071e-07, -1.142982e-07</coords>
		</node>
		<node idx = "2992">
			<coords>-7.591145e-08, 2.367702e-07, -1.369319e-07</coords>
		</node>
		<node idx = "2993">
			<coords>-2.826822e-07, 2.826822e-07, -3.003025e-07</coords>
		</node>
		<node idx = "2994">
			<coords>-1.722777e-07, 2.048645e-07, -2.770429e-07</coords>
		</node>
		<node idx = "2995">
			<coords>0.0, 3.248879e-07, -1.133797e-07</coords>
		</node>
		<node idx = "2996">
			<coords>0.0, 4.746773e-07, -1.571033e-07</coords>
		</node>
		<node idx = "2997">
			<coords>-1.398009e-07, 3.110663e-07, -2.010044e-07</coords>
		</node>
		<node idx = "2998">
			<coords>-1.154368e-07, 4.294532e-07, -2.285701e-07</coords>
		</node>
		<node idx = "2999">
			<coords>-2.104081e-07, 3.679525e-07, -2.652158e-07</coords>
		</node>
		<node idx = "3000">
			<coords>2.468393e-07, 4.072503e-07, -1.523731e-07</coords>
		</node>
		<node idx = "3001">
			<coords>1.154383e-07, 4.294534e-07, -2.28569e-07</coords>
		</node>
		<node idx = "3002">
			<coords>1.722662e-07, -8.617585e-08, -1.16422e-07</coords>
		</node>
		<node idx = "3003">
			<coords>6.328928e-08, -9.034573e-11, -1.075544e-07</coords>
		</node>
		<node idx = "3004">
			<coords>9.352166e-08, -2.141824e-07, -1.344123e-07</coords>
		</node>
		<node idx = "3005">
			<coords>1.865391e-08, -1.228843e-07, -1.261609e-07</coords>
		</node>
		<node idx = "3006">
			<coords>-1.513993e-07, 1.39639e-08, -1.671025e-07</coords>
		</node>
		<node idx = "3007">
			<coords>-8.415119e-08, 1.168828e-07, -1.891218e-07</coords>
		</node>
		<node idx = "3008">
			<coords>-1.067791e-07, -4.780175e-08, -2.375501e-07</coords>
		</node>
		<node idx = "3009">
			<coords>-1.587533e-08, -1.873035e-08, -1.73493e-07</coords>
		</node>
		<node idx = "3010">
			<coords>2.906105e-07, 1.105323e-09, -1.217593e-07</coords>
		</node>
		<node idx = "3011">
			<coords>2.592432e-07, -8.903729e-08, -1.805896e-07</coords>
		</node>
		<node idx = "3012">
			<coords>2.298843e-07, 4.278364e-08, -1.691889e-07</coords>
		</node>
		<node idx = "3013">
			<coords>4.746773e-07, 0.0, -1.571033e-07</coords>
		</node>
		<node idx = "3014">
			<coords>3.587101e-07, -2.135673e-08, -2.082114e-07</coords>
		</node>
		<node idx = "3015">
			<coords>4.294532e-07, -1.154368e-07, -2.285701e-07</coords>
		</node>
		<node idx = "3016">
			<coords>4.294537e-07, 1.154369e-07, -2.28569e-07</coords>
		</node>
		<node idx = "3017">
			<coords>-1.837679e-08, -2.206165e-07, -2.054086e-07</coords>
		</node>
		<node idx = "3018">
			<coords>8.514379e-08, -2.810104e-07, -2.421699e-07</coords>
		</node>
		<node idx = "3019">
			<coords>-3.733202e-08, -1.283665e-07, -2.321493e-07</coords>
		</node>
		<node idx = "3020">
			<coords>2.604163e-08, -2.714979e-07, -3.196546e-07</coords>
		</node>
		<node idx = "3021">
			<coords>1.809502e-07, -1.499907e-07, -2.175083e-07</coords>
		</node>
		<node idx = "3022">
			<coords>3.310284e-07, -1.325442e-07, -2.170879e-07</coords>
		</node>
		<node idx = "3023">
			<coords>3.679525e-07, -2.104081e-07, -2.652158e-07</coords>
		</node>
		<node idx = "3024">
			<coords>1.601834e-07, -2.213784e-07, -2.966424e-07</coords>
		</node>
		<node idx = "3025">
			<coords>2.575044e-07, -1.568626e-07, -2.80551e-07</coords>
		</node>
		<node idx = "3026">
			<coords>2.826822e-07, -2.826822e-07, -3.003025e-07</coords>
		</node>
		<node idx = "3027">
			<coords>1.273374e-07, -3.216478e-07, -3.610095e-07</coords>
		</node>
		<node idx = "3028">
			<coords>2.551557e-08, 1.201728e-07, -1.744751e-07</coords>
		</node>
		<node idx = "3029">
			<coords>1.501389e-07, 7.991547e-08, -1.325677e-07</coords>
		</node>
		<node idx = "3030">
			<coords>-1.988054e-07, -1.988054e-07, -4.134644e-07</coords>
		</node>
		<node idx = "3031">
			<coords>-3.853092e-08, -2.091065e-07, -3.479248e-07</coords>
		</node>
		<node idx = "3032">
			<coords>0.0, -2.831055e-07, -4.121302e-07</coords>
		</node>
		<node idx = "3033">
			<coords>-7.758697e-08, -1.959807e-07, -4.534003e-07</coords>
		</node>
		<node idx = "3034">
			<coords>-2.831055e-07, 0.0, -4.121302e-07</coords>
		</node>
		<node idx = "3035">
			<coords>-1.959807e-07, -7.758697e-08, -4.534003e-07</coords>
		</node>
		<node idx = "3036">
			<coords>-1.988077e-07, 1.988077e-07, -4.134622e-07</coords>
		</node>
		<node idx = "3037">
			<coords>-1.629218e-07, -1.190254e-08, -3.768025e-07</coords>
		</node>
		<node idx = "3038">
			<coords>-1.959823e-07, 7.758761e-08, -4.533995e-07</coords>
		</node>
		<node idx = "3039">
			<coords>-8.938258e-08, -1.147986e-07, -3.4535e-07</coords>
		</node>
		<node idx = "3040">
			<coords>-8.789388e-08, -1.514608e-08, -3.180321e-07</coords>
		</node>
		<node idx = "3041">
			<coords>2.773776e-07, 2.134621e-07, -1.947187e-07</coords>
		</node>
		<node idx = "3042">
			<coords>3.367373e-07, 3.367349e-07, -1.523731e-07</coords>
		</node>
		<node idx = "3043">
			<coords>2.147579e-07, 1.118753e-07, -2.118598e-07</coords>
		</node>
		<node idx = "3044">
			<coords>3.119303e-07, 8.778659e-08, -2.343754e-07</coords>
		</node>
		<node idx = "3045">
			<coords>3.679538e-07, 2.104089e-07, -2.652133e-07</coords>
		</node>
		<node idx = "3046">
			<coords>-1.215695e-07, 8.826833e-08, -2.932788e-07</coords>
		</node>
		<node idx = "3047">
			<coords>-7.365872e-08, 2.125142e-07, -2.4748e-07</coords>
		</node>
		<node idx = "3048">
			<coords>-1.961434e-08, 1.376429e-07, -2.536957e-07</coords>
		</node>
		<node idx = "3049">
			<coords>1.596383e-07, 2.132853e-07, -1.973998e-07</coords>
		</node>
		<node idx = "3050">
			<coords>1.89912e-07, 3.147611e-07, -1.758047e-07</coords>
		</node>
		<node idx = "3051">
			<coords>8.866257e-08, 3.343384e-07, -2.047947e-07</coords>
		</node>
		<node idx = "3052">
			<coords>2.863974e-08, 2.190172e-07, -2.25654e-07</coords>
		</node>
		<node idx = "3053">
			<coords>-2.431035e-08, 2.930968e-07, -2.74855e-07</coords>
		</node>
		<node idx = "3054">
			<coords>-1.273387e-07, 3.21651e-07, -3.610063e-07</coords>
		</node>
		<node idx = "3055">
			<coords>-8.61774e-08, 1.999489e-07, -3.481456e-07</coords>
		</node>
		<node idx = "3056">
			<coords>0.0, 3.997758e-07, -3.002987e-07</coords>
		</node>
		<node idx = "3057">
			<coords>-6.807678e-08, 3.678783e-07, -3.317093e-07</coords>
		</node>
		<node idx = "3058">
			<coords>2.104096e-07, 3.679534e-07, -2.652133e-07</coords>
		</node>
		<node idx = "3059">
			<coords>6.807692e-08, 3.678791e-07, -3.317085e-07</coords>
		</node>
		<node idx = "3060">
			<coords>1.31307e-07, 6.375476e-10, -2.228588e-07</coords>
		</node>
		<node idx = "3061">
			<coords>7.918939e-08, -1.165808e-07, -2.24782e-07</coords>
		</node>
		<node idx = "3062">
			<coords>-1.353489e-08, 4.92725e-08, -2.571585e-07</coords>
		</node>
		<node idx = "3063">
			<coords>4.282098e-09, -4.804847e-08, -2.85834e-07</coords>
		</node>
		<node idx = "3064">
			<coords>2.689152e-07, -1.354344e-08, -2.738746e-07</coords>
		</node>
		<node idx = "3065">
			<coords>3.997758e-07, 0.0, -3.002987e-07</coords>
		</node>
		<node idx = "3066">
			<coords>3.678783e-07, -6.807678e-08, -3.317093e-07</coords>
		</node>
		<node idx = "3067">
			<coords>3.678791e-07, 6.807692e-08, -3.317085e-07</coords>
		</node>
		<node idx = "3068">
			<coords>5.112871e-08, -1.482073e-07, -3.217006e-07</coords>
		</node>
		<node idx = "3069">
			<coords>7.758761e-08, -1.959823e-07, -4.533995e-07</coords>
		</node>
		<node idx = "3070">
			<coords>1.758959e-07, -1.066626e-07, -3.392255e-07</coords>
		</node>
		<node idx = "3071">
			<coords>3.21651e-07, -1.273387e-07, -3.610063e-07</coords>
		</node>
		<node idx = "3072">
			<coords>1.988077e-07, -1.988077e-07, -4.134622e-07</coords>
		</node>
		<node idx = "3073">
			<coords>9.281843e-08, 1.184734e-07, -2.699553e-07</coords>
		</node>
		<node idx = "3074">
			<coords>-9.691181e-08, -9.691181e-08, -4.808495e-07</coords>
		</node>
		<node idx = "3075">
			<coords>0.0, -1.37054e-07, -4.808495e-07</coords>
		</node>
		<node idx = "3076">
			<coords>-1.37054e-07, 0.0, -4.808495e-07</coords>
		</node>
		<node idx = "3077">
			<coords>-9.691385e-08, 9.691385e-08, -4.808486e-07</coords>
		</node>
		<node idx = "3078">
			<coords>-7.758865e-08, 1.959849e-07, -4.533982e-07</coords>
		</node>
		<node idx = "3079">
			<coords>-6.991769e-08, 1.908897e-08, -4.097654e-07</coords>
		</node>
		<node idx = "3080">
			<coords>7.252625e-10, -4.849409e-08, -3.944526e-07</coords>
		</node>
		<node idx = "3081">
			<coords>9.227418e-09, 4.501396e-08, -3.510594e-07</coords>
		</node>
		<node idx = "3082">
			<coords>2.318185e-07, 1.728921e-07, -2.792716e-07</coords>
		</node>
		<node idx = "3083">
			<coords>2.826842e-07, 2.826842e-07, -3.002987e-07</coords>
		</node>
		<node idx = "3084">
			<coords>1.941114e-07, 9.441856e-08, -3.244444e-07</coords>
		</node>
		<node idx = "3085">
			<coords>3.216525e-07, 1.273393e-07, -3.610046e-07</coords>
		</node>
		<node idx = "3086">
			<coords>-1.60838e-09, 1.653209e-07, -3.634073e-07</coords>
		</node>
		<node idx = "3087">
			<coords>1.184627e-07, 2.388087e-07, -3.081803e-07</coords>
		</node>
		<node idx = "3088">
			<coords>0.0, 2.831133e-07, -4.121248e-07</coords>
		</node>
		<node idx = "3089">
			<coords>1.273393e-07, 3.216525e-07, -3.610046e-07</coords>
		</node>
		<node idx = "3090">
			<coords>1.276449e-07, -4.55669e-09, -3.491768e-07</coords>
		</node>
		<node idx = "3091">
			<coords>2.831133e-07, 0.0, -4.121248e-07</coords>
		</node>
		<node idx = "3092">
			<coords>9.691385e-08, -9.691385e-08, -4.808486e-07</coords>
		</node>
		<node idx = "3093">
			<coords>1.959849e-07, -7.758865e-08, -4.533982e-07</coords>
		</node>
		<node idx = "3094">
			<coords>8.765274e-08, 1.167454e-07, -3.799292e-07</coords>
		</node>
		<node idx = "3095">
			<coords>0.0, 0.0, -5e-07</coords>
		</node>
		<node idx = "3096">
			<coords>0.0, 1.370598e-07, -4.808478e-07</coords>
		</node>
		<node idx = "3097">
			<coords>6.2281e-08, 2.496624e-08, -4.254272e-07</coords>
		</node>
		<node idx = "3098">
			<coords>1.9881e-07, 1.9881e-07, -4.1346e-07</coords>
		</node>
		<node idx = "3099">
			<coords>1.959866e-07, 7.758929e-08, -4.533974e-07</coords>
		</node>
		<node idx = "3100">
			<coords>7.758929e-08, 1.959866e-07, -4.533974e-07</coords>
		</node>
		<node idx = "3101">
			<coords>1.370598e-07, 0.0, -4.808478e-07</coords>
		</node>
		<node idx = "3102">
			<coords>9.691589e-08, 9.691589e-08, -4.808478e-07</coords>
		</node>
	</nodes>
	<triangles size = "31156">
		<tri idx = "0">
			<nodes>0, 2, 3</nodes>
		</tri>
		<tri idx = "1">
			<nodes>0, 1, 6</nodes>
		</tri>
		<tri idx = "2">
			<nodes>0, 3, 6</nodes>
		</tri>
		<tri idx = "3">
			<nodes>3, 6, 7</nodes>
		</tri>
		<tri idx = "4">
			<nodes>3, 4, 7</nodes>
		</tri>
		<tri idx = "5">
			<nodes>6, 7, 8</nodes>
		</tri>
		<tri idx = "6">
			<nodes>4, 7, 9</nodes>
		</tri>
		<tri idx = "7">
			<nodes>6, 8, 10</nodes>
		</tri>
		<tri idx = "8">
			<nodes>1, 6, 10</nodes>
		</tri>
		<tri idx = "9">
			<nodes>8, 10, 11</nodes>
		</tri>
		<tri idx = "10">
			<nodes>10, 11, 12</nodes>
		</tri>
		<tri idx = "11">
			<nodes>0, 2, 16</nodes>
		</tri>
		<tri idx = "12">
			<nodes>16, 17, 19</nodes>
		</tri>
		<tri idx = "13">
			<nodes>2, 16, 19</nodes>
		</tri>
		<tri idx = "14">
			<nodes>0, 1, 25</nodes>
		</tri>
		<tri idx = "15">
			<nodes>0, 16, 25</nodes>
		</tri>
		<tri idx = "16">
			<nodes>17, 18, 25</nodes>
		</tri>
		<tri idx = "17">
			<nodes>16, 17, 25</nodes>
		</tri>
		<tri idx = "18">
			<nodes>12, 13, 26</nodes>
		</tri>
		<tri idx = "19">
			<nodes>1, 25, 26</nodes>
		</tri>
		<tri idx = "20">
			<nodes>1, 10, 26</nodes>
		</tri>
		<tri idx = "21">
			<nodes>10, 12, 26</nodes>
		</tri>
		<tri idx = "22">
			<nodes>25, 26, 27</nodes>
		</tri>
		<tri idx = "23">
			<nodes>13, 26, 27</nodes>
		</tri>
		<tri idx = "24">
			<nodes>5, 30, 31</nodes>
		</tri>
		<tri idx = "25">
			<nodes>2, 3, 32</nodes>
		</tri>
		<tri idx = "26">
			<nodes>5, 31, 32</nodes>
		</tri>
		<tri idx = "27">
			<nodes>3, 5, 32</nodes>
		</tri>
		<tri idx = "28">
			<nodes>30, 31, 33</nodes>
		</tri>
		<tri idx = "29">
			<nodes>2, 19, 34</nodes>
		</tri>
		<tri idx = "30">
			<nodes>2, 32, 34</nodes>
		</tri>
		<tri idx = "31">
			<nodes>19, 34, 35</nodes>
		</tri>
		<tri idx = "32">
			<nodes>3, 4, 39</nodes>
		</tri>
		<tri idx = "33">
			<nodes>3, 5, 39</nodes>
		</tri>
		<tri idx = "34">
			<nodes>4, 39, 41</nodes>
		</tri>
		<tri idx = "35">
			<nodes>4, 41, 42</nodes>
		</tri>
		<tri idx = "36">
			<nodes>4, 9, 42</nodes>
		</tri>
		<tri idx = "37">
			<nodes>9, 42, 43</nodes>
		</tri>
		<tri idx = "38">
			<nodes>5, 30, 45</nodes>
		</tri>
		<tri idx = "39">
			<nodes>5, 39, 45</nodes>
		</tri>
		<tri idx = "40">
			<nodes>30, 45, 49</nodes>
		</tri>
		<tri idx = "41">
			<nodes>30, 33, 51</nodes>
		</tri>
		<tri idx = "42">
			<nodes>30, 49, 51</nodes>
		</tri>
		<tri idx = "43">
			<nodes>7, 8, 53</nodes>
		</tri>
		<tri idx = "44">
			<nodes>8, 11, 53</nodes>
		</tri>
		<tri idx = "45">
			<nodes>7, 9, 53</nodes>
		</tri>
		<tri idx = "46">
			<nodes>9, 43, 53</nodes>
		</tri>
		<tri idx = "47">
			<nodes>11, 53, 55</nodes>
		</tri>
		<tri idx = "48">
			<nodes>43, 53, 56</nodes>
		</tri>
		<tri idx = "49">
			<nodes>43, 56, 57</nodes>
		</tri>
		<tri idx = "50">
			<nodes>11, 12, 59</nodes>
		</tri>
		<tri idx = "51">
			<nodes>11, 55, 59</nodes>
		</tri>
		<tri idx = "52">
			<nodes>25, 27, 62</nodes>
		</tri>
		<tri idx = "53">
			<nodes>18, 25, 62</nodes>
		</tri>
		<tri idx = "54">
			<nodes>27, 62, 64</nodes>
		</tri>
		<tri idx = "55">
			<nodes>13, 27, 64</nodes>
		</tri>
		<tri idx = "56">
			<nodes>18, 62, 65</nodes>
		</tri>
		<tri idx = "57">
			<nodes>12, 59, 67</nodes>
		</tri>
		<tri idx = "58">
			<nodes>12, 13, 67</nodes>
		</tri>
		<tri idx = "59">
			<nodes>13, 64, 68</nodes>
		</tri>
		<tri idx = "60">
			<nodes>13, 67, 68</nodes>
		</tri>
		<tri idx = "61">
			<nodes>67, 68, 69</nodes>
		</tri>
		<tri idx = "62">
			<nodes>68, 69, 70</nodes>
		</tri>
		<tri idx = "63">
			<nodes>19, 35, 77</nodes>
		</tri>
		<tri idx = "64">
			<nodes>17, 19, 77</nodes>
		</tri>
		<tri idx = "65">
			<nodes>17, 77, 78</nodes>
		</tri>
		<tri idx = "66">
			<nodes>18, 65, 78</nodes>
		</tri>
		<tri idx = "67">
			<nodes>17, 18, 78</nodes>
		</tri>
		<tri idx = "68">
			<nodes>33, 51, 93</nodes>
		</tri>
		<tri idx = "69">
			<nodes>32, 34, 94</nodes>
		</tri>
		<tri idx = "70">
			<nodes>34, 35, 94</nodes>
		</tri>
		<tri idx = "71">
			<nodes>31, 32, 94</nodes>
		</tri>
		<tri idx = "72">
			<nodes>31, 33, 94</nodes>
		</tri>
		<tri idx = "73">
			<nodes>33, 94, 95</nodes>
		</tri>
		<tri idx = "74">
			<nodes>33, 93, 95</nodes>
		</tri>
		<tri idx = "75">
			<nodes>35, 77, 96</nodes>
		</tri>
		<tri idx = "76">
			<nodes>35, 94, 97</nodes>
		</tri>
		<tri idx = "77">
			<nodes>35, 96, 97</nodes>
		</tri>
		<tri idx = "78">
			<nodes>65, 78, 102</nodes>
		</tri>
		<tri idx = "79">
			<nodes>78, 102, 103</nodes>
		</tri>
		<tri idx = "80">
			<nodes>77, 96, 103</nodes>
		</tri>
		<tri idx = "81">
			<nodes>77, 78, 103</nodes>
		</tri>
		<tri idx = "82">
			<nodes>102, 104, 105</nodes>
		</tri>
		<tri idx = "83">
			<nodes>102, 103, 105</nodes>
		</tri>
		<tri idx = "84">
			<nodes>39, 41, 108</nodes>
		</tri>
		<tri idx = "85">
			<nodes>39, 45, 108</nodes>
		</tri>
		<tri idx = "86">
			<nodes>45, 49, 108</nodes>
		</tri>
		<tri idx = "87">
			<nodes>49, 51, 109</nodes>
		</tri>
		<tri idx = "88">
			<nodes>41, 42, 110</nodes>
		</tri>
		<tri idx = "89">
			<nodes>41, 108, 110</nodes>
		</tri>
		<tri idx = "90">
			<nodes>42, 110, 114</nodes>
		</tri>
		<tri idx = "91">
			<nodes>42, 43, 114</nodes>
		</tri>
		<tri idx = "92">
			<nodes>43, 57, 114</nodes>
		</tri>
		<tri idx = "93">
			<nodes>49, 108, 116</nodes>
		</tri>
		<tri idx = "94">
			<nodes>49, 109, 116</nodes>
		</tri>
		<tri idx = "95">
			<nodes>110, 114, 117</nodes>
		</tri>
		<tri idx = "96">
			<nodes>108, 110, 118</nodes>
		</tri>
		<tri idx = "97">
			<nodes>110, 117, 118</nodes>
		</tri>
		<tri idx = "98">
			<nodes>57, 114, 120</nodes>
		</tri>
		<tri idx = "99">
			<nodes>114, 117, 120</nodes>
		</tri>
		<tri idx = "100">
			<nodes>51, 109, 127</nodes>
		</tri>
		<tri idx = "101">
			<nodes>51, 93, 127</nodes>
		</tri>
		<tri idx = "102">
			<nodes>53, 55, 132</nodes>
		</tri>
		<tri idx = "103">
			<nodes>53, 56, 132</nodes>
		</tri>
		<tri idx = "104">
			<nodes>55, 132, 134</nodes>
		</tri>
		<tri idx = "105">
			<nodes>55, 59, 134</nodes>
		</tri>
		<tri idx = "106">
			<nodes>59, 67, 135</nodes>
		</tri>
		<tri idx = "107">
			<nodes>59, 134, 135</nodes>
		</tri>
		<tri idx = "108">
			<nodes>56, 132, 136</nodes>
		</tri>
		<tri idx = "109">
			<nodes>56, 57, 136</nodes>
		</tri>
		<tri idx = "110">
			<nodes>57, 136, 138</nodes>
		</tri>
		<tri idx = "111">
			<nodes>57, 120, 138</nodes>
		</tri>
		<tri idx = "112">
			<nodes>67, 135, 142</nodes>
		</tri>
		<tri idx = "113">
			<nodes>67, 69, 142</nodes>
		</tri>
		<tri idx = "114">
			<nodes>135, 142, 143</nodes>
		</tri>
		<tri idx = "115">
			<nodes>62, 64, 145</nodes>
		</tri>
		<tri idx = "116">
			<nodes>62, 65, 145</nodes>
		</tri>
		<tri idx = "117">
			<nodes>64, 145, 146</nodes>
		</tri>
		<tri idx = "118">
			<nodes>64, 68, 146</nodes>
		</tri>
		<tri idx = "119">
			<nodes>68, 70, 146</nodes>
		</tri>
		<tri idx = "120">
			<nodes>65, 145, 147</nodes>
		</tri>
		<tri idx = "121">
			<nodes>65, 102, 147</nodes>
		</tri>
		<tri idx = "122">
			<nodes>102, 104, 147</nodes>
		</tri>
		<tri idx = "123">
			<nodes>104, 147, 148</nodes>
		</tri>
		<tri idx = "124">
			<nodes>69, 142, 153</nodes>
		</tri>
		<tri idx = "125">
			<nodes>69, 70, 153</nodes>
		</tri>
		<tri idx = "126">
			<nodes>70, 153, 154</nodes>
		</tri>
		<tri idx = "127">
			<nodes>70, 146, 154</nodes>
		</tri>
		<tri idx = "128">
			<nodes>153, 154, 155</nodes>
		</tri>
		<tri idx = "129">
			<nodes>93, 127, 174</nodes>
		</tri>
		<tri idx = "130">
			<nodes>96, 103, 175</nodes>
		</tri>
		<tri idx = "131">
			<nodes>93, 174, 176</nodes>
		</tri>
		<tri idx = "132">
			<nodes>93, 95, 176</nodes>
		</tri>
		<tri idx = "133">
			<nodes>94, 97, 177</nodes>
		</tri>
		<tri idx = "134">
			<nodes>94, 95, 177</nodes>
		</tri>
		<tri idx = "135">
			<nodes>95, 176, 177</nodes>
		</tri>
		<tri idx = "136">
			<nodes>96, 175, 178</nodes>
		</tri>
		<tri idx = "137">
			<nodes>97, 177, 178</nodes>
		</tri>
		<tri idx = "138">
			<nodes>96, 97, 178</nodes>
		</tri>
		<tri idx = "139">
			<nodes>174, 184, 185</nodes>
		</tri>
		<tri idx = "140">
			<nodes>127, 174, 185</nodes>
		</tri>
		<tri idx = "141">
			<nodes>103, 175, 190</nodes>
		</tri>
		<tri idx = "142">
			<nodes>103, 105, 190</nodes>
		</tri>
		<tri idx = "143">
			<nodes>175, 190, 192</nodes>
		</tri>
		<tri idx = "144">
			<nodes>148, 188, 193</nodes>
		</tri>
		<tri idx = "145">
			<nodes>105, 190, 193</nodes>
		</tri>
		<tri idx = "146">
			<nodes>104, 148, 193</nodes>
		</tri>
		<tri idx = "147">
			<nodes>104, 105, 193</nodes>
		</tri>
		<tri idx = "148">
			<nodes>138, 196, 197</nodes>
		</tri>
		<tri idx = "149">
			<nodes>120, 138, 197</nodes>
		</tri>
		<tri idx = "150">
			<nodes>108, 118, 203</nodes>
		</tri>
		<tri idx = "151">
			<nodes>108, 116, 203</nodes>
		</tri>
		<tri idx = "152">
			<nodes>116, 203, 205</nodes>
		</tri>
		<tri idx = "153">
			<nodes>109, 116, 205</nodes>
		</tri>
		<tri idx = "154">
			<nodes>109, 127, 206</nodes>
		</tri>
		<tri idx = "155">
			<nodes>109, 205, 206</nodes>
		</tri>
		<tri idx = "156">
			<nodes>117, 120, 207</nodes>
		</tri>
		<tri idx = "157">
			<nodes>117, 207, 212</nodes>
		</tri>
		<tri idx = "158">
			<nodes>118, 203, 212</nodes>
		</tri>
		<tri idx = "159">
			<nodes>117, 118, 212</nodes>
		</tri>
		<tri idx = "160">
			<nodes>120, 207, 216</nodes>
		</tri>
		<tri idx = "161">
			<nodes>120, 197, 216</nodes>
		</tri>
		<tri idx = "162">
			<nodes>207, 216, 217</nodes>
		</tri>
		<tri idx = "163">
			<nodes>127, 206, 219</nodes>
		</tri>
		<tri idx = "164">
			<nodes>127, 185, 219</nodes>
		</tri>
		<tri idx = "165">
			<nodes>206, 219, 223</nodes>
		</tri>
		<tri idx = "166">
			<nodes>132, 134, 231</nodes>
		</tri>
		<tri idx = "167">
			<nodes>132, 136, 231</nodes>
		</tri>
		<tri idx = "168">
			<nodes>134, 231, 232</nodes>
		</tri>
		<tri idx = "169">
			<nodes>134, 135, 232</nodes>
		</tri>
		<tri idx = "170">
			<nodes>135, 143, 232</nodes>
		</tri>
		<tri idx = "171">
			<nodes>136, 231, 233</nodes>
		</tri>
		<tri idx = "172">
			<nodes>138, 196, 233</nodes>
		</tri>
		<tri idx = "173">
			<nodes>136, 138, 233</nodes>
		</tri>
		<tri idx = "174">
			<nodes>196, 233, 236</nodes>
		</tri>
		<tri idx = "175">
			<nodes>142, 153, 238</nodes>
		</tri>
		<tri idx = "176">
			<nodes>142, 143, 238</nodes>
		</tri>
		<tri idx = "177">
			<nodes>143, 238, 239</nodes>
		</tri>
		<tri idx = "178">
			<nodes>143, 232, 239</nodes>
		</tri>
		<tri idx = "179">
			<nodes>153, 238, 245</nodes>
		</tri>
		<tri idx = "180">
			<nodes>146, 154, 247</nodes>
		</tri>
		<tri idx = "181">
			<nodes>145, 146, 247</nodes>
		</tri>
		<tri idx = "182">
			<nodes>145, 147, 247</nodes>
		</tri>
		<tri idx = "183">
			<nodes>147, 148, 247</nodes>
		</tri>
		<tri idx = "184">
			<nodes>148, 247, 248</nodes>
		</tri>
		<tri idx = "185">
			<nodes>148, 188, 248</nodes>
		</tri>
		<tri idx = "186">
			<nodes>154, 247, 249</nodes>
		</tri>
		<tri idx = "187">
			<nodes>153, 245, 255</nodes>
		</tri>
		<tri idx = "188">
			<nodes>245, 254, 255</nodes>
		</tri>
		<tri idx = "189">
			<nodes>153, 155, 255</nodes>
		</tri>
		<tri idx = "190">
			<nodes>154, 249, 256</nodes>
		</tri>
		<tri idx = "191">
			<nodes>154, 155, 256</nodes>
		</tri>
		<tri idx = "192">
			<nodes>155, 255, 256</nodes>
		</tri>
		<tri idx = "193">
			<nodes>188, 248, 257</nodes>
		</tri>
		<tri idx = "194">
			<nodes>188, 257, 271</nodes>
		</tri>
		<tri idx = "195">
			<nodes>188, 193, 271</nodes>
		</tri>
		<tri idx = "196">
			<nodes>174, 176, 279</nodes>
		</tri>
		<tri idx = "197">
			<nodes>174, 184, 279</nodes>
		</tri>
		<tri idx = "198">
			<nodes>175, 192, 280</nodes>
		</tri>
		<tri idx = "199">
			<nodes>175, 178, 280</nodes>
		</tri>
		<tri idx = "200">
			<nodes>178, 280, 281</nodes>
		</tri>
		<tri idx = "201">
			<nodes>177, 178, 281</nodes>
		</tri>
		<tri idx = "202">
			<nodes>176, 279, 281</nodes>
		</tri>
		<tri idx = "203">
			<nodes>176, 177, 281</nodes>
		</tri>
		<tri idx = "204">
			<nodes>184, 279, 284</nodes>
		</tri>
		<tri idx = "205">
			<nodes>185, 219, 289</nodes>
		</tri>
		<tri idx = "206">
			<nodes>184, 185, 289</nodes>
		</tri>
		<tri idx = "207">
			<nodes>184, 284, 289</nodes>
		</tri>
		<tri idx = "208">
			<nodes>284, 289, 290</nodes>
		</tri>
		<tri idx = "209">
			<nodes>190, 193, 293</nodes>
		</tri>
		<tri idx = "210">
			<nodes>190, 192, 293</nodes>
		</tri>
		<tri idx = "211">
			<nodes>192, 293, 294</nodes>
		</tri>
		<tri idx = "212">
			<nodes>192, 280, 294</nodes>
		</tri>
		<tri idx = "213">
			<nodes>193, 293, 295</nodes>
		</tri>
		<tri idx = "214">
			<nodes>193, 271, 295</nodes>
		</tri>
		<tri idx = "215">
			<nodes>271, 295, 296</nodes>
		</tri>
		<tri idx = "216">
			<nodes>236, 297, 301</nodes>
		</tri>
		<tri idx = "217">
			<nodes>197, 216, 301</nodes>
		</tri>
		<tri idx = "218">
			<nodes>196, 197, 301</nodes>
		</tri>
		<tri idx = "219">
			<nodes>196, 236, 301</nodes>
		</tri>
		<tri idx = "220">
			<nodes>203, 212, 309</nodes>
		</tri>
		<tri idx = "221">
			<nodes>203, 205, 309</nodes>
		</tri>
		<tri idx = "222">
			<nodes>205, 309, 310</nodes>
		</tri>
		<tri idx = "223">
			<nodes>206, 223, 310</nodes>
		</tri>
		<tri idx = "224">
			<nodes>205, 206, 310</nodes>
		</tri>
		<tri idx = "225">
			<nodes>207, 217, 311</nodes>
		</tri>
		<tri idx = "226">
			<nodes>212, 309, 311</nodes>
		</tri>
		<tri idx = "227">
			<nodes>207, 212, 311</nodes>
		</tri>
		<tri idx = "228">
			<nodes>216, 301, 319</nodes>
		</tri>
		<tri idx = "229">
			<nodes>216, 217, 319</nodes>
		</tri>
		<tri idx = "230">
			<nodes>217, 319, 321</nodes>
		</tri>
		<tri idx = "231">
			<nodes>217, 311, 321</nodes>
		</tri>
		<tri idx = "232">
			<nodes>219, 289, 325</nodes>
		</tri>
		<tri idx = "233">
			<nodes>219, 223, 325</nodes>
		</tri>
		<tri idx = "234">
			<nodes>223, 325, 326</nodes>
		</tri>
		<tri idx = "235">
			<nodes>223, 310, 326</nodes>
		</tri>
		<tri idx = "236">
			<nodes>289, 325, 331</nodes>
		</tri>
		<tri idx = "237">
			<nodes>232, 239, 337</nodes>
		</tri>
		<tri idx = "238">
			<nodes>231, 232, 337</nodes>
		</tri>
		<tri idx = "239">
			<nodes>231, 233, 337</nodes>
		</tri>
		<tri idx = "240">
			<nodes>233, 236, 337</nodes>
		</tri>
		<tri idx = "241">
			<nodes>236, 337, 338</nodes>
		</tri>
		<tri idx = "242">
			<nodes>236, 338, 340</nodes>
		</tri>
		<tri idx = "243">
			<nodes>236, 297, 340</nodes>
		</tri>
		<tri idx = "244">
			<nodes>238, 239, 343</nodes>
		</tri>
		<tri idx = "245">
			<nodes>238, 245, 343</nodes>
		</tri>
		<tri idx = "246">
			<nodes>239, 343, 345</nodes>
		</tri>
		<tri idx = "247">
			<nodes>239, 337, 345</nodes>
		</tri>
		<tri idx = "248">
			<nodes>245, 254, 350</nodes>
		</tri>
		<tri idx = "249">
			<nodes>245, 343, 350</nodes>
		</tri>
		<tri idx = "250">
			<nodes>247, 249, 353</nodes>
		</tri>
		<tri idx = "251">
			<nodes>249, 256, 353</nodes>
		</tri>
		<tri idx = "252">
			<nodes>247, 248, 353</nodes>
		</tri>
		<tri idx = "253">
			<nodes>248, 257, 353</nodes>
		</tri>
		<tri idx = "254">
			<nodes>257, 353, 354</nodes>
		</tri>
		<tri idx = "255">
			<nodes>256, 353, 357</nodes>
		</tri>
		<tri idx = "256">
			<nodes>254, 350, 358</nodes>
		</tri>
		<tri idx = "257">
			<nodes>254, 255, 358</nodes>
		</tri>
		<tri idx = "258">
			<nodes>255, 256, 359</nodes>
		</tri>
		<tri idx = "259">
			<nodes>255, 358, 359</nodes>
		</tri>
		<tri idx = "260">
			<nodes>256, 357, 359</nodes>
		</tri>
		<tri idx = "261">
			<nodes>257, 271, 360</nodes>
		</tri>
		<tri idx = "262">
			<nodes>271, 296, 360</nodes>
		</tri>
		<tri idx = "263">
			<nodes>257, 354, 360</nodes>
		</tri>
		<tri idx = "264">
			<nodes>296, 360, 372</nodes>
		</tri>
		<tri idx = "265">
			<nodes>280, 294, 383</nodes>
		</tri>
		<tri idx = "266">
			<nodes>280, 281, 383</nodes>
		</tri>
		<tri idx = "267">
			<nodes>279, 281, 383</nodes>
		</tri>
		<tri idx = "268">
			<nodes>279, 284, 383</nodes>
		</tri>
		<tri idx = "269">
			<nodes>284, 383, 384</nodes>
		</tri>
		<tri idx = "270">
			<nodes>284, 290, 384</nodes>
		</tri>
		<tri idx = "271">
			<nodes>289, 331, 389</nodes>
		</tri>
		<tri idx = "272">
			<nodes>289, 290, 389</nodes>
		</tri>
		<tri idx = "273">
			<nodes>290, 389, 390</nodes>
		</tri>
		<tri idx = "274">
			<nodes>290, 384, 390</nodes>
		</tri>
		<tri idx = "275">
			<nodes>331, 389, 392</nodes>
		</tri>
		<tri idx = "276">
			<nodes>296, 372, 394</nodes>
		</tri>
		<tri idx = "277">
			<nodes>294, 383, 395</nodes>
		</tri>
		<tri idx = "278">
			<nodes>293, 294, 396</nodes>
		</tri>
		<tri idx = "279">
			<nodes>293, 295, 396</nodes>
		</tri>
		<tri idx = "280">
			<nodes>294, 395, 396</nodes>
		</tri>
		<tri idx = "281">
			<nodes>295, 396, 397</nodes>
		</tri>
		<tri idx = "282">
			<nodes>296, 394, 397</nodes>
		</tri>
		<tri idx = "283">
			<nodes>295, 296, 397</nodes>
		</tri>
		<tri idx = "284">
			<nodes>297, 301, 402</nodes>
		</tri>
		<tri idx = "285">
			<nodes>297, 340, 402</nodes>
		</tri>
		<tri idx = "286">
			<nodes>301, 319, 412</nodes>
		</tri>
		<tri idx = "287">
			<nodes>301, 402, 412</nodes>
		</tri>
		<tri idx = "288">
			<nodes>402, 412, 413</nodes>
		</tri>
		<tri idx = "289">
			<nodes>311, 321, 418</nodes>
		</tri>
		<tri idx = "290">
			<nodes>309, 311, 418</nodes>
		</tri>
		<tri idx = "291">
			<nodes>309, 310, 418</nodes>
		</tri>
		<tri idx = "292">
			<nodes>310, 326, 418</nodes>
		</tri>
		<tri idx = "293">
			<nodes>319, 321, 429</nodes>
		</tri>
		<tri idx = "294">
			<nodes>319, 412, 429</nodes>
		</tri>
		<tri idx = "295">
			<nodes>321, 429, 431</nodes>
		</tri>
		<tri idx = "296">
			<nodes>321, 418, 431</nodes>
		</tri>
		<tri idx = "297">
			<nodes>412, 413, 432</nodes>
		</tri>
		<tri idx = "298">
			<nodes>412, 429, 432</nodes>
		</tri>
		<tri idx = "299">
			<nodes>325, 326, 437</nodes>
		</tri>
		<tri idx = "300">
			<nodes>325, 331, 437</nodes>
		</tri>
		<tri idx = "301">
			<nodes>326, 418, 438</nodes>
		</tri>
		<tri idx = "302">
			<nodes>326, 437, 438</nodes>
		</tri>
		<tri idx = "303">
			<nodes>331, 437, 442</nodes>
		</tri>
		<tri idx = "304">
			<nodes>331, 392, 442</nodes>
		</tri>
		<tri idx = "305">
			<nodes>392, 442, 443</nodes>
		</tri>
		<tri idx = "306">
			<nodes>337, 345, 452</nodes>
		</tri>
		<tri idx = "307">
			<nodes>337, 338, 452</nodes>
		</tri>
		<tri idx = "308">
			<nodes>338, 340, 452</nodes>
		</tri>
		<tri idx = "309">
			<nodes>340, 402, 453</nodes>
		</tri>
		<tri idx = "310">
			<nodes>340, 452, 455</nodes>
		</tri>
		<tri idx = "311">
			<nodes>340, 453, 455</nodes>
		</tri>
		<tri idx = "312">
			<nodes>343, 345, 458</nodes>
		</tri>
		<tri idx = "313">
			<nodes>343, 350, 458</nodes>
		</tri>
		<tri idx = "314">
			<nodes>345, 458, 459</nodes>
		</tri>
		<tri idx = "315">
			<nodes>345, 452, 459</nodes>
		</tri>
		<tri idx = "316">
			<nodes>350, 458, 461</nodes>
		</tri>
		<tri idx = "317">
			<nodes>350, 461, 465</nodes>
		</tri>
		<tri idx = "318">
			<nodes>350, 358, 465</nodes>
		</tri>
		<tri idx = "319">
			<nodes>353, 357, 467</nodes>
		</tri>
		<tri idx = "320">
			<nodes>353, 354, 467</nodes>
		</tri>
		<tri idx = "321">
			<nodes>354, 360, 468</nodes>
		</tri>
		<tri idx = "322">
			<nodes>354, 467, 468</nodes>
		</tri>
		<tri idx = "323">
			<nodes>357, 467, 471</nodes>
		</tri>
		<tri idx = "324">
			<nodes>357, 359, 471</nodes>
		</tri>
		<tri idx = "325">
			<nodes>358, 465, 474</nodes>
		</tri>
		<tri idx = "326">
			<nodes>358, 474, 475</nodes>
		</tri>
		<tri idx = "327">
			<nodes>359, 471, 475</nodes>
		</tri>
		<tri idx = "328">
			<nodes>358, 359, 475</nodes>
		</tri>
		<tri idx = "329">
			<nodes>360, 468, 476</nodes>
		</tri>
		<tri idx = "330">
			<nodes>360, 372, 476</nodes>
		</tri>
		<tri idx = "331">
			<nodes>372, 476, 482</nodes>
		</tri>
		<tri idx = "332">
			<nodes>372, 482, 484</nodes>
		</tri>
		<tri idx = "333">
			<nodes>372, 394, 484</nodes>
		</tri>
		<tri idx = "334">
			<nodes>383, 395, 495</nodes>
		</tri>
		<tri idx = "335">
			<nodes>383, 384, 495</nodes>
		</tri>
		<tri idx = "336">
			<nodes>384, 390, 495</nodes>
		</tri>
		<tri idx = "337">
			<nodes>390, 495, 496</nodes>
		</tri>
		<tri idx = "338">
			<nodes>395, 495, 498</nodes>
		</tri>
		<tri idx = "339">
			<nodes>389, 390, 502</nodes>
		</tri>
		<tri idx = "340">
			<nodes>389, 392, 502</nodes>
		</tri>
		<tri idx = "341">
			<nodes>390, 496, 502</nodes>
		</tri>
		<tri idx = "342">
			<nodes>392, 502, 503</nodes>
		</tri>
		<tri idx = "343">
			<nodes>443, 500, 503</nodes>
		</tri>
		<tri idx = "344">
			<nodes>392, 443, 503</nodes>
		</tri>
		<tri idx = "345">
			<nodes>394, 397, 506</nodes>
		</tri>
		<tri idx = "346">
			<nodes>394, 484, 506</nodes>
		</tri>
		<tri idx = "347">
			<nodes>396, 397, 507</nodes>
		</tri>
		<tri idx = "348">
			<nodes>397, 506, 507</nodes>
		</tri>
		<tri idx = "349">
			<nodes>395, 498, 507</nodes>
		</tri>
		<tri idx = "350">
			<nodes>395, 396, 507</nodes>
		</tri>
		<tri idx = "351">
			<nodes>482, 484, 508</nodes>
		</tri>
		<tri idx = "352">
			<nodes>476, 482, 509</nodes>
		</tri>
		<tri idx = "353">
			<nodes>482, 508, 509</nodes>
		</tri>
		<tri idx = "354">
			<nodes>500, 503, 510</nodes>
		</tri>
		<tri idx = "355">
			<nodes>413, 432, 516</nodes>
		</tri>
		<tri idx = "356">
			<nodes>402, 413, 516</nodes>
		</tri>
		<tri idx = "357">
			<nodes>402, 453, 516</nodes>
		</tri>
		<tri idx = "358">
			<nodes>418, 431, 530</nodes>
		</tri>
		<tri idx = "359">
			<nodes>418, 438, 530</nodes>
		</tri>
		<tri idx = "360">
			<nodes>438, 530, 532</nodes>
		</tri>
		<tri idx = "361">
			<nodes>432, 516, 538</nodes>
		</tri>
		<tri idx = "362">
			<nodes>429, 431, 542</nodes>
		</tri>
		<tri idx = "363">
			<nodes>429, 432, 542</nodes>
		</tri>
		<tri idx = "364">
			<nodes>431, 542, 543</nodes>
		</tri>
		<tri idx = "365">
			<nodes>431, 530, 543</nodes>
		</tri>
		<tri idx = "366">
			<nodes>432, 538, 544</nodes>
		</tri>
		<tri idx = "367">
			<nodes>432, 542, 544</nodes>
		</tri>
		<tri idx = "368">
			<nodes>437, 442, 553</nodes>
		</tri>
		<tri idx = "369">
			<nodes>438, 532, 553</nodes>
		</tri>
		<tri idx = "370">
			<nodes>437, 438, 553</nodes>
		</tri>
		<tri idx = "371">
			<nodes>442, 443, 554</nodes>
		</tri>
		<tri idx = "372">
			<nodes>442, 553, 554</nodes>
		</tri>
		<tri idx = "373">
			<nodes>443, 500, 554</nodes>
		</tri>
		<tri idx = "374">
			<nodes>500, 510, 555</nodes>
		</tri>
		<tri idx = "375">
			<nodes>500, 555, 557</nodes>
		</tri>
		<tri idx = "376">
			<nodes>500, 554, 557</nodes>
		</tri>
		<tri idx = "377">
			<nodes>452, 459, 565</nodes>
		</tri>
		<tri idx = "378">
			<nodes>452, 455, 565</nodes>
		</tri>
		<tri idx = "379">
			<nodes>453, 516, 567</nodes>
		</tri>
		<tri idx = "380">
			<nodes>455, 565, 568</nodes>
		</tri>
		<tri idx = "381">
			<nodes>453, 567, 568</nodes>
		</tri>
		<tri idx = "382">
			<nodes>453, 455, 568</nodes>
		</tri>
		<tri idx = "383">
			<nodes>461, 465, 569</nodes>
		</tri>
		<tri idx = "384">
			<nodes>458, 461, 572</nodes>
		</tri>
		<tri idx = "385">
			<nodes>458, 459, 572</nodes>
		</tri>
		<tri idx = "386">
			<nodes>459, 565, 572</nodes>
		</tri>
		<tri idx = "387">
			<nodes>461, 572, 573</nodes>
		</tri>
		<tri idx = "388">
			<nodes>461, 569, 573</nodes>
		</tri>
		<tri idx = "389">
			<nodes>465, 474, 577</nodes>
		</tri>
		<tri idx = "390">
			<nodes>465, 569, 577</nodes>
		</tri>
		<tri idx = "391">
			<nodes>467, 471, 578</nodes>
		</tri>
		<tri idx = "392">
			<nodes>467, 468, 578</nodes>
		</tri>
		<tri idx = "393">
			<nodes>468, 476, 579</nodes>
		</tri>
		<tri idx = "394">
			<nodes>468, 578, 579</nodes>
		</tri>
		<tri idx = "395">
			<nodes>474, 577, 581</nodes>
		</tri>
		<tri idx = "396">
			<nodes>471, 578, 583</nodes>
		</tri>
		<tri idx = "397">
			<nodes>471, 475, 583</nodes>
		</tri>
		<tri idx = "398">
			<nodes>475, 583, 584</nodes>
		</tri>
		<tri idx = "399">
			<nodes>474, 475, 584</nodes>
		</tri>
		<tri idx = "400">
			<nodes>474, 581, 584</nodes>
		</tri>
		<tri idx = "401">
			<nodes>476, 509, 585</nodes>
		</tri>
		<tri idx = "402">
			<nodes>476, 579, 585</nodes>
		</tri>
		<tri idx = "403">
			<nodes>579, 585, 586</nodes>
		</tri>
		<tri idx = "404">
			<nodes>484, 508, 594</nodes>
		</tri>
		<tri idx = "405">
			<nodes>484, 506, 594</nodes>
		</tri>
		<tri idx = "406">
			<nodes>496, 502, 605</nodes>
		</tri>
		<tri idx = "407">
			<nodes>495, 498, 606</nodes>
		</tri>
		<tri idx = "408">
			<nodes>495, 496, 606</nodes>
		</tri>
		<tri idx = "409">
			<nodes>496, 605, 606</nodes>
		</tri>
		<tri idx = "410">
			<nodes>498, 606, 607</nodes>
		</tri>
		<tri idx = "411">
			<nodes>498, 507, 607</nodes>
		</tri>
		<tri idx = "412">
			<nodes>503, 510, 611</nodes>
		</tri>
		<tri idx = "413">
			<nodes>502, 605, 611</nodes>
		</tri>
		<tri idx = "414">
			<nodes>502, 503, 611</nodes>
		</tri>
		<tri idx = "415">
			<nodes>509, 585, 613</nodes>
		</tri>
		<tri idx = "416">
			<nodes>507, 607, 615</nodes>
		</tri>
		<tri idx = "417">
			<nodes>506, 507, 615</nodes>
		</tri>
		<tri idx = "418">
			<nodes>506, 594, 615</nodes>
		</tri>
		<tri idx = "419">
			<nodes>508, 594, 616</nodes>
		</tri>
		<tri idx = "420">
			<nodes>594, 615, 616</nodes>
		</tri>
		<tri idx = "421">
			<nodes>508, 509, 617</nodes>
		</tri>
		<tri idx = "422">
			<nodes>508, 616, 617</nodes>
		</tri>
		<tri idx = "423">
			<nodes>509, 613, 617</nodes>
		</tri>
		<tri idx = "424">
			<nodes>510, 611, 618</nodes>
		</tri>
		<tri idx = "425">
			<nodes>510, 555, 618</nodes>
		</tri>
		<tri idx = "426">
			<nodes>516, 567, 622</nodes>
		</tri>
		<tri idx = "427">
			<nodes>516, 538, 622</nodes>
		</tri>
		<tri idx = "428">
			<nodes>530, 543, 635</nodes>
		</tri>
		<tri idx = "429">
			<nodes>530, 532, 635</nodes>
		</tri>
		<tri idx = "430">
			<nodes>532, 635, 636</nodes>
		</tri>
		<tri idx = "431">
			<nodes>532, 553, 636</nodes>
		</tri>
		<tri idx = "432">
			<nodes>538, 622, 639</nodes>
		</tri>
		<tri idx = "433">
			<nodes>538, 639, 643</nodes>
		</tri>
		<tri idx = "434">
			<nodes>538, 544, 643</nodes>
		</tri>
		<tri idx = "435">
			<nodes>542, 544, 647</nodes>
		</tri>
		<tri idx = "436">
			<nodes>542, 543, 647</nodes>
		</tri>
		<tri idx = "437">
			<nodes>543, 635, 647</nodes>
		</tri>
		<tri idx = "438">
			<nodes>544, 647, 648</nodes>
		</tri>
		<tri idx = "439">
			<nodes>544, 643, 648</nodes>
		</tri>
		<tri idx = "440">
			<nodes>553, 636, 654</nodes>
		</tri>
		<tri idx = "441">
			<nodes>553, 554, 654</nodes>
		</tri>
		<tri idx = "442">
			<nodes>554, 557, 654</nodes>
		</tri>
		<tri idx = "443">
			<nodes>555, 618, 656</nodes>
		</tri>
		<tri idx = "444">
			<nodes>555, 656, 657</nodes>
		</tri>
		<tri idx = "445">
			<nodes>555, 557, 657</nodes>
		</tri>
		<tri idx = "446">
			<nodes>557, 654, 657</nodes>
		</tri>
		<tri idx = "447">
			<nodes>565, 572, 666</nodes>
		</tri>
		<tri idx = "448">
			<nodes>565, 568, 666</nodes>
		</tri>
		<tri idx = "449">
			<nodes>567, 622, 668</nodes>
		</tri>
		<tri idx = "450">
			<nodes>567, 668, 669</nodes>
		</tri>
		<tri idx = "451">
			<nodes>568, 666, 669</nodes>
		</tri>
		<tri idx = "452">
			<nodes>567, 568, 669</nodes>
		</tri>
		<tri idx = "453">
			<nodes>569, 577, 671</nodes>
		</tri>
		<tri idx = "454">
			<nodes>569, 671, 673</nodes>
		</tri>
		<tri idx = "455">
			<nodes>569, 573, 673</nodes>
		</tri>
		<tri idx = "456">
			<nodes>573, 673, 674</nodes>
		</tri>
		<tri idx = "457">
			<nodes>572, 573, 674</nodes>
		</tri>
		<tri idx = "458">
			<nodes>572, 666, 674</nodes>
		</tri>
		<tri idx = "459">
			<nodes>577, 581, 677</nodes>
		</tri>
		<tri idx = "460">
			<nodes>577, 671, 677</nodes>
		</tri>
		<tri idx = "461">
			<nodes>581, 677, 678</nodes>
		</tri>
		<tri idx = "462">
			<nodes>578, 583, 680</nodes>
		</tri>
		<tri idx = "463">
			<nodes>578, 579, 680</nodes>
		</tri>
		<tri idx = "464">
			<nodes>579, 586, 680</nodes>
		</tri>
		<tri idx = "465">
			<nodes>581, 584, 682</nodes>
		</tri>
		<tri idx = "466">
			<nodes>581, 678, 682</nodes>
		</tri>
		<tri idx = "467">
			<nodes>584, 682, 683</nodes>
		</tri>
		<tri idx = "468">
			<nodes>583, 680, 683</nodes>
		</tri>
		<tri idx = "469">
			<nodes>583, 584, 683</nodes>
		</tri>
		<tri idx = "470">
			<nodes>585, 586, 684</nodes>
		</tri>
		<tri idx = "471">
			<nodes>585, 613, 684</nodes>
		</tri>
		<tri idx = "472">
			<nodes>586, 684, 685</nodes>
		</tri>
		<tri idx = "473">
			<nodes>586, 680, 685</nodes>
		</tri>
		<tri idx = "474">
			<nodes>613, 684, 687</nodes>
		</tri>
		<tri idx = "475">
			<nodes>605, 611, 701</nodes>
		</tri>
		<tri idx = "476">
			<nodes>606, 607, 702</nodes>
		</tri>
		<tri idx = "477">
			<nodes>605, 606, 702</nodes>
		</tri>
		<tri idx = "478">
			<nodes>605, 701, 702</nodes>
		</tri>
		<tri idx = "479">
			<nodes>607, 702, 703</nodes>
		</tri>
		<tri idx = "480">
			<nodes>607, 615, 703</nodes>
		</tri>
		<tri idx = "481">
			<nodes>611, 618, 706</nodes>
		</tri>
		<tri idx = "482">
			<nodes>611, 701, 706</nodes>
		</tri>
		<tri idx = "483">
			<nodes>701, 706, 707</nodes>
		</tri>
		<tri idx = "484">
			<nodes>613, 617, 709</nodes>
		</tri>
		<tri idx = "485">
			<nodes>613, 687, 709</nodes>
		</tri>
		<tri idx = "486">
			<nodes>615, 616, 711</nodes>
		</tri>
		<tri idx = "487">
			<nodes>615, 703, 711</nodes>
		</tri>
		<tri idx = "488">
			<nodes>616, 617, 712</nodes>
		</tri>
		<tri idx = "489">
			<nodes>617, 709, 712</nodes>
		</tri>
		<tri idx = "490">
			<nodes>616, 711, 712</nodes>
		</tri>
		<tri idx = "491">
			<nodes>703, 711, 713</nodes>
		</tri>
		<tri idx = "492">
			<nodes>618, 706, 714</nodes>
		</tri>
		<tri idx = "493">
			<nodes>618, 656, 714</nodes>
		</tri>
		<tri idx = "494">
			<nodes>622, 639, 727</nodes>
		</tri>
		<tri idx = "495">
			<nodes>622, 668, 727</nodes>
		</tri>
		<tri idx = "496">
			<nodes>635, 647, 747</nodes>
		</tri>
		<tri idx = "497">
			<nodes>635, 636, 747</nodes>
		</tri>
		<tri idx = "498">
			<nodes>636, 747, 748</nodes>
		</tri>
		<tri idx = "499">
			<nodes>636, 654, 748</nodes>
		</tri>
		<tri idx = "500">
			<nodes>639, 727, 750</nodes>
		</tri>
		<tri idx = "501">
			<nodes>639, 643, 753</nodes>
		</tri>
		<tri idx = "502">
			<nodes>639, 750, 753</nodes>
		</tri>
		<tri idx = "503">
			<nodes>643, 753, 755</nodes>
		</tri>
		<tri idx = "504">
			<nodes>643, 648, 755</nodes>
		</tri>
		<tri idx = "505">
			<nodes>648, 755, 757</nodes>
		</tri>
		<tri idx = "506">
			<nodes>647, 648, 757</nodes>
		</tri>
		<tri idx = "507">
			<nodes>647, 747, 757</nodes>
		</tri>
		<tri idx = "508">
			<nodes>654, 657, 763</nodes>
		</tri>
		<tri idx = "509">
			<nodes>654, 748, 763</nodes>
		</tri>
		<tri idx = "510">
			<nodes>656, 714, 765</nodes>
		</tri>
		<tri idx = "511">
			<nodes>656, 657, 766</nodes>
		</tri>
		<tri idx = "512">
			<nodes>656, 765, 766</nodes>
		</tri>
		<tri idx = "513">
			<nodes>657, 763, 766</nodes>
		</tri>
		<tri idx = "514">
			<nodes>748, 763, 768</nodes>
		</tri>
		<tri idx = "515">
			<nodes>668, 727, 777</nodes>
		</tri>
		<tri idx = "516">
			<nodes>666, 674, 780</nodes>
		</tri>
		<tri idx = "517">
			<nodes>666, 669, 780</nodes>
		</tri>
		<tri idx = "518">
			<nodes>668, 777, 781</nodes>
		</tri>
		<tri idx = "519">
			<nodes>669, 780, 781</nodes>
		</tri>
		<tri idx = "520">
			<nodes>668, 669, 781</nodes>
		</tri>
		<tri idx = "521">
			<nodes>671, 677, 783</nodes>
		</tri>
		<tri idx = "522">
			<nodes>671, 673, 785</nodes>
		</tri>
		<tri idx = "523">
			<nodes>671, 783, 785</nodes>
		</tri>
		<tri idx = "524">
			<nodes>673, 785, 786</nodes>
		</tri>
		<tri idx = "525">
			<nodes>673, 674, 786</nodes>
		</tri>
		<tri idx = "526">
			<nodes>674, 780, 786</nodes>
		</tri>
		<tri idx = "527">
			<nodes>677, 783, 789</nodes>
		</tri>
		<tri idx = "528">
			<nodes>677, 678, 789</nodes>
		</tri>
		<tri idx = "529">
			<nodes>678, 770, 789</nodes>
		</tri>
		<tri idx = "530">
			<nodes>783, 789, 790</nodes>
		</tri>
		<tri idx = "531">
			<nodes>770, 789, 791</nodes>
		</tri>
		<tri idx = "532">
			<nodes>789, 790, 791</nodes>
		</tri>
		<tri idx = "533">
			<nodes>678, 770, 793</nodes>
		</tri>
		<tri idx = "534">
			<nodes>678, 682, 793</nodes>
		</tri>
		<tri idx = "535">
			<nodes>680, 683, 795</nodes>
		</tri>
		<tri idx = "536">
			<nodes>680, 685, 795</nodes>
		</tri>
		<tri idx = "537">
			<nodes>682, 793, 796</nodes>
		</tri>
		<tri idx = "538">
			<nodes>682, 683, 796</nodes>
		</tri>
		<tri idx = "539">
			<nodes>683, 795, 796</nodes>
		</tri>
		<tri idx = "540">
			<nodes>684, 685, 797</nodes>
		</tri>
		<tri idx = "541">
			<nodes>684, 687, 797</nodes>
		</tri>
		<tri idx = "542">
			<nodes>687, 724, 797</nodes>
		</tri>
		<tri idx = "543">
			<nodes>685, 797, 798</nodes>
		</tri>
		<tri idx = "544">
			<nodes>685, 795, 798</nodes>
		</tri>
		<tri idx = "545">
			<nodes>770, 793, 799</nodes>
		</tri>
		<tri idx = "546">
			<nodes>687, 724, 802</nodes>
		</tri>
		<tri idx = "547">
			<nodes>687, 709, 802</nodes>
		</tri>
		<tri idx = "548">
			<nodes>702, 703, 809</nodes>
		</tri>
		<tri idx = "549">
			<nodes>703, 713, 809</nodes>
		</tri>
		<tri idx = "550">
			<nodes>701, 702, 809</nodes>
		</tri>
		<tri idx = "551">
			<nodes>701, 707, 809</nodes>
		</tri>
		<tri idx = "552">
			<nodes>706, 707, 810</nodes>
		</tri>
		<tri idx = "553">
			<nodes>706, 714, 810</nodes>
		</tri>
		<tri idx = "554">
			<nodes>714, 810, 811</nodes>
		</tri>
		<tri idx = "555">
			<nodes>714, 765, 811</nodes>
		</tri>
		<tri idx = "556">
			<nodes>707, 810, 812</nodes>
		</tri>
		<tri idx = "557">
			<nodes>707, 809, 812</nodes>
		</tri>
		<tri idx = "558">
			<nodes>709, 712, 813</nodes>
		</tri>
		<tri idx = "559">
			<nodes>709, 802, 813</nodes>
		</tri>
		<tri idx = "560">
			<nodes>711, 712, 814</nodes>
		</tri>
		<tri idx = "561">
			<nodes>711, 713, 814</nodes>
		</tri>
		<tri idx = "562">
			<nodes>712, 813, 814</nodes>
		</tri>
		<tri idx = "563">
			<nodes>713, 814, 815</nodes>
		</tri>
		<tri idx = "564">
			<nodes>713, 809, 815</nodes>
		</tri>
		<tri idx = "565">
			<nodes>724, 797, 826</nodes>
		</tri>
		<tri idx = "566">
			<nodes>724, 826, 832</nodes>
		</tri>
		<tri idx = "567">
			<nodes>724, 832, 833</nodes>
		</tri>
		<tri idx = "568">
			<nodes>724, 802, 833</nodes>
		</tri>
		<tri idx = "569">
			<nodes>802, 813, 834</nodes>
		</tri>
		<tri idx = "570">
			<nodes>802, 833, 834</nodes>
		</tri>
		<tri idx = "571">
			<nodes>727, 750, 838</nodes>
		</tri>
		<tri idx = "572">
			<nodes>727, 777, 838</nodes>
		</tri>
		<tri idx = "573">
			<nodes>750, 838, 853</nodes>
		</tri>
		<tri idx = "574">
			<nodes>811, 818, 854</nodes>
		</tri>
		<tri idx = "575">
			<nodes>765, 811, 854</nodes>
		</tri>
		<tri idx = "576">
			<nodes>747, 757, 866</nodes>
		</tri>
		<tri idx = "577">
			<nodes>747, 748, 866</nodes>
		</tri>
		<tri idx = "578">
			<nodes>748, 768, 866</nodes>
		</tri>
		<tri idx = "579">
			<nodes>750, 853, 870</nodes>
		</tri>
		<tri idx = "580">
			<nodes>750, 753, 870</nodes>
		</tri>
		<tri idx = "581">
			<nodes>753, 755, 872</nodes>
		</tri>
		<tri idx = "582">
			<nodes>753, 870, 872</nodes>
		</tri>
		<tri idx = "583">
			<nodes>755, 872, 873</nodes>
		</tri>
		<tri idx = "584">
			<nodes>755, 757, 873</nodes>
		</tri>
		<tri idx = "585">
			<nodes>757, 866, 873</nodes>
		</tri>
		<tri idx = "586">
			<nodes>763, 766, 878</nodes>
		</tri>
		<tri idx = "587">
			<nodes>763, 768, 878</nodes>
		</tri>
		<tri idx = "588">
			<nodes>765, 766, 879</nodes>
		</tri>
		<tri idx = "589">
			<nodes>766, 878, 879</nodes>
		</tri>
		<tri idx = "590">
			<nodes>765, 854, 879</nodes>
		</tri>
		<tri idx = "591">
			<nodes>768, 878, 880</nodes>
		</tri>
		<tri idx = "592">
			<nodes>768, 866, 880</nodes>
		</tri>
		<tri idx = "593">
			<nodes>818, 854, 881</nodes>
		</tri>
		<tri idx = "594">
			<nodes>770, 791, 885</nodes>
		</tri>
		<tri idx = "595">
			<nodes>770, 799, 885</nodes>
		</tri>
		<tri idx = "596">
			<nodes>777, 838, 894</nodes>
		</tri>
		<tri idx = "597">
			<nodes>777, 894, 897</nodes>
		</tri>
		<tri idx = "598">
			<nodes>777, 781, 897</nodes>
		</tri>
		<tri idx = "599">
			<nodes>780, 786, 898</nodes>
		</tri>
		<tri idx = "600">
			<nodes>780, 781, 898</nodes>
		</tri>
		<tri idx = "601">
			<nodes>781, 897, 898</nodes>
		</tri>
		<tri idx = "602">
			<nodes>783, 790, 900</nodes>
		</tri>
		<tri idx = "603">
			<nodes>783, 785, 900</nodes>
		</tri>
		<tri idx = "604">
			<nodes>785, 900, 901</nodes>
		</tri>
		<tri idx = "605">
			<nodes>785, 786, 901</nodes>
		</tri>
		<tri idx = "606">
			<nodes>786, 898, 901</nodes>
		</tri>
		<tri idx = "607">
			<nodes>790, 900, 904</nodes>
		</tri>
		<tri idx = "608">
			<nodes>790, 791, 905</nodes>
		</tri>
		<tri idx = "609">
			<nodes>790, 904, 905</nodes>
		</tri>
		<tri idx = "610">
			<nodes>791, 905, 906</nodes>
		</tri>
		<tri idx = "611">
			<nodes>791, 885, 906</nodes>
		</tri>
		<tri idx = "612">
			<nodes>793, 796, 909</nodes>
		</tri>
		<tri idx = "613">
			<nodes>793, 799, 909</nodes>
		</tri>
		<tri idx = "614">
			<nodes>795, 796, 910</nodes>
		</tri>
		<tri idx = "615">
			<nodes>796, 909, 910</nodes>
		</tri>
		<tri idx = "616">
			<nodes>795, 798, 910</nodes>
		</tri>
		<tri idx = "617">
			<nodes>798, 910, 911</nodes>
		</tri>
		<tri idx = "618">
			<nodes>797, 826, 911</nodes>
		</tri>
		<tri idx = "619">
			<nodes>797, 798, 911</nodes>
		</tri>
		<tri idx = "620">
			<nodes>826, 911, 912</nodes>
		</tri>
		<tri idx = "621">
			<nodes>799, 909, 914</nodes>
		</tri>
		<tri idx = "622">
			<nodes>799, 914, 915</nodes>
		</tri>
		<tri idx = "623">
			<nodes>799, 885, 915</nodes>
		</tri>
		<tri idx = "624">
			<nodes>809, 815, 921</nodes>
		</tri>
		<tri idx = "625">
			<nodes>809, 812, 921</nodes>
		</tri>
		<tri idx = "626">
			<nodes>810, 812, 922</nodes>
		</tri>
		<tri idx = "627">
			<nodes>810, 811, 922</nodes>
		</tri>
		<tri idx = "628">
			<nodes>811, 818, 922</nodes>
		</tri>
		<tri idx = "629">
			<nodes>812, 922, 923</nodes>
		</tri>
		<tri idx = "630">
			<nodes>812, 921, 923</nodes>
		</tri>
		<tri idx = "631">
			<nodes>814, 815, 924</nodes>
		</tri>
		<tri idx = "632">
			<nodes>813, 814, 924</nodes>
		</tri>
		<tri idx = "633">
			<nodes>813, 834, 924</nodes>
		</tri>
		<tri idx = "634">
			<nodes>815, 921, 925</nodes>
		</tri>
		<tri idx = "635">
			<nodes>815, 924, 925</nodes>
		</tri>
		<tri idx = "636">
			<nodes>818, 881, 927</nodes>
		</tri>
		<tri idx = "637">
			<nodes>818, 922, 928</nodes>
		</tri>
		<tri idx = "638">
			<nodes>818, 927, 928</nodes>
		</tri>
		<tri idx = "639">
			<nodes>826, 832, 929</nodes>
		</tri>
		<tri idx = "640">
			<nodes>826, 912, 929</nodes>
		</tri>
		<tri idx = "641">
			<nodes>832, 929, 940</nodes>
		</tri>
		<tri idx = "642">
			<nodes>834, 924, 948</nodes>
		</tri>
		<tri idx = "643">
			<nodes>832, 940, 949</nodes>
		</tri>
		<tri idx = "644">
			<nodes>832, 833, 949</nodes>
		</tri>
		<tri idx = "645">
			<nodes>833, 834, 950</nodes>
		</tri>
		<tri idx = "646">
			<nodes>833, 949, 950</nodes>
		</tri>
		<tri idx = "647">
			<nodes>834, 948, 950</nodes>
		</tri>
		<tri idx = "648">
			<nodes>885, 915, 951</nodes>
		</tri>
		<tri idx = "649">
			<nodes>885, 906, 951</nodes>
		</tri>
		<tri idx = "650">
			<nodes>838, 894, 953</nodes>
		</tri>
		<tri idx = "651">
			<nodes>838, 853, 953</nodes>
		</tri>
		<tri idx = "652">
			<nodes>853, 870, 967</nodes>
		</tri>
		<tri idx = "653">
			<nodes>853, 953, 974</nodes>
		</tri>
		<tri idx = "654">
			<nodes>853, 967, 974</nodes>
		</tri>
		<tri idx = "655">
			<nodes>854, 879, 976</nodes>
		</tri>
		<tri idx = "656">
			<nodes>854, 881, 976</nodes>
		</tri>
		<tri idx = "657">
			<nodes>866, 873, 986</nodes>
		</tri>
		<tri idx = "658">
			<nodes>866, 880, 986</nodes>
		</tri>
		<tri idx = "659">
			<nodes>870, 967, 988</nodes>
		</tri>
		<tri idx = "660">
			<nodes>870, 872, 988</nodes>
		</tri>
		<tri idx = "661">
			<nodes>872, 988, 989</nodes>
		</tri>
		<tri idx = "662">
			<nodes>872, 873, 989</nodes>
		</tri>
		<tri idx = "663">
			<nodes>873, 986, 989</nodes>
		</tri>
		<tri idx = "664">
			<nodes>878, 880, 993</nodes>
		</tri>
		<tri idx = "665">
			<nodes>878, 879, 993</nodes>
		</tri>
		<tri idx = "666">
			<nodes>879, 976, 993</nodes>
		</tri>
		<tri idx = "667">
			<nodes>880, 986, 994</nodes>
		</tri>
		<tri idx = "668">
			<nodes>880, 993, 994</nodes>
		</tri>
		<tri idx = "669">
			<nodes>967, 988, 995</nodes>
		</tri>
		<tri idx = "670">
			<nodes>881, 927, 997</nodes>
		</tri>
		<tri idx = "671">
			<nodes>881, 976, 998</nodes>
		</tri>
		<tri idx = "672">
			<nodes>881, 997, 998</nodes>
		</tri>
		<tri idx = "673">
			<nodes>976, 993, 999</nodes>
		</tri>
		<tri idx = "674">
			<nodes>976, 998, 999</nodes>
		</tri>
		<tri idx = "675">
			<nodes>894, 953, 1004</nodes>
		</tri>
		<tri idx = "676">
			<nodes>894, 897, 1013</nodes>
		</tri>
		<tri idx = "677">
			<nodes>894, 1004, 1013</nodes>
		</tri>
		<tri idx = "678">
			<nodes>898, 901, 1014</nodes>
		</tri>
		<tri idx = "679">
			<nodes>897, 898, 1014</nodes>
		</tri>
		<tri idx = "680">
			<nodes>897, 1013, 1014</nodes>
		</tri>
		<tri idx = "681">
			<nodes>900, 901, 1015</nodes>
		</tri>
		<tri idx = "682">
			<nodes>901, 1014, 1015</nodes>
		</tri>
		<tri idx = "683">
			<nodes>900, 904, 1015</nodes>
		</tri>
		<tri idx = "684">
			<nodes>1004, 1013, 1016</nodes>
		</tri>
		<tri idx = "685">
			<nodes>904, 1015, 1017</nodes>
		</tri>
		<tri idx = "686">
			<nodes>904, 905, 1019</nodes>
		</tri>
		<tri idx = "687">
			<nodes>904, 1017, 1019</nodes>
		</tri>
		<tri idx = "688">
			<nodes>905, 906, 1020</nodes>
		</tri>
		<tri idx = "689">
			<nodes>905, 1019, 1020</nodes>
		</tri>
		<tri idx = "690">
			<nodes>906, 951, 1021</nodes>
		</tri>
		<tri idx = "691">
			<nodes>906, 1020, 1021</nodes>
		</tri>
		<tri idx = "692">
			<nodes>909, 910, 1023</nodes>
		</tri>
		<tri idx = "693">
			<nodes>909, 914, 1023</nodes>
		</tri>
		<tri idx = "694">
			<nodes>910, 911, 1023</nodes>
		</tri>
		<tri idx = "695">
			<nodes>911, 912, 1023</nodes>
		</tri>
		<tri idx = "696">
			<nodes>912, 929, 1025</nodes>
		</tri>
		<tri idx = "697">
			<nodes>912, 1023, 1025</nodes>
		</tri>
		<tri idx = "698">
			<nodes>914, 915, 1027</nodes>
		</tri>
		<tri idx = "699">
			<nodes>914, 1023, 1027</nodes>
		</tri>
		<tri idx = "700">
			<nodes>915, 1027, 1028</nodes>
		</tri>
		<tri idx = "701">
			<nodes>915, 951, 1028</nodes>
		</tri>
		<tri idx = "702">
			<nodes>921, 925, 1031</nodes>
		</tri>
		<tri idx = "703">
			<nodes>921, 923, 1031</nodes>
		</tri>
		<tri idx = "704">
			<nodes>923, 1031, 1032</nodes>
		</tri>
		<tri idx = "705">
			<nodes>922, 928, 1032</nodes>
		</tri>
		<tri idx = "706">
			<nodes>922, 923, 1032</nodes>
		</tri>
		<tri idx = "707">
			<nodes>924, 925, 1033</nodes>
		</tri>
		<tri idx = "708">
			<nodes>925, 1031, 1033</nodes>
		</tri>
		<tri idx = "709">
			<nodes>924, 948, 1033</nodes>
		</tri>
		<tri idx = "710">
			<nodes>928, 1032, 1040</nodes>
		</tri>
		<tri idx = "711">
			<nodes>927, 997, 1042</nodes>
		</tri>
		<tri idx = "712">
			<nodes>997, 1038, 1042</nodes>
		</tri>
		<tri idx = "713">
			<nodes>927, 928, 1044</nodes>
		</tri>
		<tri idx = "714">
			<nodes>928, 1040, 1044</nodes>
		</tri>
		<tri idx = "715">
			<nodes>927, 1042, 1044</nodes>
		</tri>
		<tri idx = "716">
			<nodes>1038, 1042, 1045</nodes>
		</tri>
		<tri idx = "717">
			<nodes>940, 949, 1046</nodes>
		</tri>
		<tri idx = "718">
			<nodes>929, 940, 1047</nodes>
		</tri>
		<tri idx = "719">
			<nodes>929, 1025, 1047</nodes>
		</tri>
		<tri idx = "720">
			<nodes>940, 1046, 1048</nodes>
		</tri>
		<tri idx = "721">
			<nodes>940, 1047, 1048</nodes>
		</tri>
		<tri idx = "722">
			<nodes>948, 1033, 1062</nodes>
		</tri>
		<tri idx = "723">
			<nodes>948, 1062, 1064</nodes>
		</tri>
		<tri idx = "724">
			<nodes>948, 950, 1064</nodes>
		</tri>
		<tri idx = "725">
			<nodes>949, 1046, 1065</nodes>
		</tri>
		<tri idx = "726">
			<nodes>950, 1064, 1065</nodes>
		</tri>
		<tri idx = "727">
			<nodes>949, 950, 1065</nodes>
		</tri>
		<tri idx = "728">
			<nodes>951, 1028, 1068</nodes>
		</tri>
		<tri idx = "729">
			<nodes>951, 1021, 1068</nodes>
		</tri>
		<tri idx = "730">
			<nodes>953, 974, 1071</nodes>
		</tri>
		<tri idx = "731">
			<nodes>953, 1004, 1071</nodes>
		</tri>
		<tri idx = "732">
			<nodes>967, 974, 1082</nodes>
		</tri>
		<tri idx = "733">
			<nodes>967, 995, 1082</nodes>
		</tri>
		<tri idx = "734">
			<nodes>974, 1082, 1090</nodes>
		</tri>
		<tri idx = "735">
			<nodes>974, 1071, 1090</nodes>
		</tri>
		<tri idx = "736">
			<nodes>986, 989, 1099</nodes>
		</tri>
		<tri idx = "737">
			<nodes>986, 994, 1099</nodes>
		</tri>
		<tri idx = "738">
			<nodes>988, 989, 1100</nodes>
		</tri>
		<tri idx = "739">
			<nodes>989, 1099, 1100</nodes>
		</tri>
		<tri idx = "740">
			<nodes>988, 995, 1100</nodes>
		</tri>
		<tri idx = "741">
			<nodes>993, 994, 1101</nodes>
		</tri>
		<tri idx = "742">
			<nodes>994, 1099, 1101</nodes>
		</tri>
		<tri idx = "743">
			<nodes>993, 999, 1101</nodes>
		</tri>
		<tri idx = "744">
			<nodes>995, 1100, 1102</nodes>
		</tri>
		<tri idx = "745">
			<nodes>995, 1082, 1104</nodes>
		</tri>
		<tri idx = "746">
			<nodes>995, 1102, 1104</nodes>
		</tri>
		<tri idx = "747">
			<nodes>999, 1101, 1106</nodes>
		</tri>
		<tri idx = "748">
			<nodes>997, 1038, 1107</nodes>
		</tri>
		<tri idx = "749">
			<nodes>997, 998, 1107</nodes>
		</tri>
		<tri idx = "750">
			<nodes>998, 1107, 1108</nodes>
		</tri>
		<tri idx = "751">
			<nodes>999, 1106, 1108</nodes>
		</tri>
		<tri idx = "752">
			<nodes>998, 999, 1108</nodes>
		</tri>
		<tri idx = "753">
			<nodes>1038, 1107, 1111</nodes>
		</tri>
		<tri idx = "754">
			<nodes>1004, 1016, 1115</nodes>
		</tri>
		<tri idx = "755">
			<nodes>1004, 1071, 1115</nodes>
		</tri>
		<tri idx = "756">
			<nodes>1014, 1015, 1124</nodes>
		</tri>
		<tri idx = "757">
			<nodes>1015, 1017, 1124</nodes>
		</tri>
		<tri idx = "758">
			<nodes>1013, 1014, 1124</nodes>
		</tri>
		<tri idx = "759">
			<nodes>1013, 1016, 1124</nodes>
		</tri>
		<tri idx = "760">
			<nodes>1016, 1115, 1126</nodes>
		</tri>
		<tri idx = "761">
			<nodes>1016, 1124, 1126</nodes>
		</tri>
		<tri idx = "762">
			<nodes>1115, 1126, 1127</nodes>
		</tri>
		<tri idx = "763">
			<nodes>1017, 1019, 1128</nodes>
		</tri>
		<tri idx = "764">
			<nodes>1017, 1124, 1128</nodes>
		</tri>
		<tri idx = "765">
			<nodes>1019, 1128, 1131</nodes>
		</tri>
		<tri idx = "766">
			<nodes>1019, 1020, 1131</nodes>
		</tri>
		<tri idx = "767">
			<nodes>1020, 1131, 1133</nodes>
		</tri>
		<tri idx = "768">
			<nodes>1020, 1021, 1133</nodes>
		</tri>
		<tri idx = "769">
			<nodes>1021, 1133, 1134</nodes>
		</tri>
		<tri idx = "770">
			<nodes>1021, 1068, 1134</nodes>
		</tri>
		<tri idx = "771">
			<nodes>1023, 1027, 1136</nodes>
		</tri>
		<tri idx = "772">
			<nodes>1023, 1025, 1136</nodes>
		</tri>
		<tri idx = "773">
			<nodes>1025, 1136, 1137</nodes>
		</tri>
		<tri idx = "774">
			<nodes>1025, 1047, 1137</nodes>
		</tri>
		<tri idx = "775">
			<nodes>1027, 1028, 1139</nodes>
		</tri>
		<tri idx = "776">
			<nodes>1027, 1136, 1139</nodes>
		</tri>
		<tri idx = "777">
			<nodes>1028, 1068, 1140</nodes>
		</tri>
		<tri idx = "778">
			<nodes>1028, 1139, 1140</nodes>
		</tri>
		<tri idx = "779">
			<nodes>1068, 1140, 1141</nodes>
		</tri>
		<tri idx = "780">
			<nodes>1068, 1134, 1141</nodes>
		</tri>
		<tri idx = "781">
			<nodes>1031, 1033, 1143</nodes>
		</tri>
		<tri idx = "782">
			<nodes>1033, 1062, 1143</nodes>
		</tri>
		<tri idx = "783">
			<nodes>1031, 1032, 1143</nodes>
		</tri>
		<tri idx = "784">
			<nodes>1032, 1040, 1143</nodes>
		</tri>
		<tri idx = "785">
			<nodes>1038, 1045, 1150</nodes>
		</tri>
		<tri idx = "786">
			<nodes>1038, 1111, 1150</nodes>
		</tri>
		<tri idx = "787">
			<nodes>1040, 1044, 1153</nodes>
		</tri>
		<tri idx = "788">
			<nodes>1040, 1143, 1153</nodes>
		</tri>
		<tri idx = "789">
			<nodes>1042, 1044, 1155</nodes>
		</tri>
		<tri idx = "790">
			<nodes>1044, 1153, 1155</nodes>
		</tri>
		<tri idx = "791">
			<nodes>1042, 1045, 1155</nodes>
		</tri>
		<tri idx = "792">
			<nodes>1045, 1150, 1156</nodes>
		</tri>
		<tri idx = "793">
			<nodes>1045, 1155, 1156</nodes>
		</tri>
		<tri idx = "794">
			<nodes>1046, 1048, 1158</nodes>
		</tri>
		<tri idx = "795">
			<nodes>1046, 1065, 1159</nodes>
		</tri>
		<tri idx = "796">
			<nodes>1046, 1158, 1159</nodes>
		</tri>
		<tri idx = "797">
			<nodes>1047, 1137, 1163</nodes>
		</tri>
		<tri idx = "798">
			<nodes>1047, 1163, 1164</nodes>
		</tri>
		<tri idx = "799">
			<nodes>1048, 1158, 1164</nodes>
		</tri>
		<tri idx = "800">
			<nodes>1047, 1048, 1164</nodes>
		</tri>
		<tri idx = "801">
			<nodes>1062, 1064, 1174</nodes>
		</tri>
		<tri idx = "802">
			<nodes>1062, 1143, 1174</nodes>
		</tri>
		<tri idx = "803">
			<nodes>1163, 1164, 1178</nodes>
		</tri>
		<tri idx = "804">
			<nodes>1064, 1065, 1179</nodes>
		</tri>
		<tri idx = "805">
			<nodes>1064, 1174, 1179</nodes>
		</tri>
		<tri idx = "806">
			<nodes>1065, 1159, 1179</nodes>
		</tri>
		<tri idx = "807">
			<nodes>1158, 1164, 1180</nodes>
		</tri>
		<tri idx = "808">
			<nodes>1164, 1178, 1180</nodes>
		</tri>
		<tri idx = "809">
			<nodes>1158, 1180, 1181</nodes>
		</tri>
		<tri idx = "810">
			<nodes>1158, 1159, 1181</nodes>
		</tri>
		<tri idx = "811">
			<nodes>1159, 1179, 1181</nodes>
		</tri>
		<tri idx = "812">
			<nodes>1115, 1127, 1188</nodes>
		</tri>
		<tri idx = "813">
			<nodes>1071, 1115, 1188</nodes>
		</tri>
		<tri idx = "814">
			<nodes>1071, 1090, 1188</nodes>
		</tri>
		<tri idx = "815">
			<nodes>1127, 1188, 1190</nodes>
		</tri>
		<tri idx = "816">
			<nodes>1082, 1090, 1199</nodes>
		</tri>
		<tri idx = "817">
			<nodes>1082, 1104, 1199</nodes>
		</tri>
		<tri idx = "818">
			<nodes>1090, 1188, 1200</nodes>
		</tri>
		<tri idx = "819">
			<nodes>1188, 1190, 1200</nodes>
		</tri>
		<tri idx = "820">
			<nodes>1090, 1199, 1200</nodes>
		</tri>
		<tri idx = "821">
			<nodes>1099, 1100, 1215</nodes>
		</tri>
		<tri idx = "822">
			<nodes>1100, 1102, 1215</nodes>
		</tri>
		<tri idx = "823">
			<nodes>1099, 1101, 1215</nodes>
		</tri>
		<tri idx = "824">
			<nodes>1101, 1106, 1215</nodes>
		</tri>
		<tri idx = "825">
			<nodes>1102, 1104, 1216</nodes>
		</tri>
		<tri idx = "826">
			<nodes>1102, 1215, 1216</nodes>
		</tri>
		<tri idx = "827">
			<nodes>1104, 1216, 1218</nodes>
		</tri>
		<tri idx = "828">
			<nodes>1104, 1199, 1218</nodes>
		</tri>
		<tri idx = "829">
			<nodes>1190, 1200, 1219</nodes>
		</tri>
		<tri idx = "830">
			<nodes>1106, 1108, 1224</nodes>
		</tri>
		<tri idx = "831">
			<nodes>1106, 1215, 1224</nodes>
		</tri>
		<tri idx = "832">
			<nodes>1107, 1108, 1226</nodes>
		</tri>
		<tri idx = "833">
			<nodes>1108, 1224, 1226</nodes>
		</tri>
		<tri idx = "834">
			<nodes>1107, 1111, 1226</nodes>
		</tri>
		<tri idx = "835">
			<nodes>1111, 1150, 1229</nodes>
		</tri>
		<tri idx = "836">
			<nodes>1111, 1226, 1229</nodes>
		</tri>
		<tri idx = "837">
			<nodes>1124, 1128, 1239</nodes>
		</tri>
		<tri idx = "838">
			<nodes>1124, 1126, 1239</nodes>
		</tri>
		<tri idx = "839">
			<nodes>1126, 1127, 1240</nodes>
		</tri>
		<tri idx = "840">
			<nodes>1126, 1239, 1240</nodes>
		</tri>
		<tri idx = "841">
			<nodes>1127, 1190, 1241</nodes>
		</tri>
		<tri idx = "842">
			<nodes>1127, 1240, 1241</nodes>
		</tri>
		<tri idx = "843">
			<nodes>1128, 1239, 1245</nodes>
		</tri>
		<tri idx = "844">
			<nodes>1128, 1131, 1245</nodes>
		</tri>
		<tri idx = "845">
			<nodes>1131, 1245, 1247</nodes>
		</tri>
		<tri idx = "846">
			<nodes>1131, 1133, 1247</nodes>
		</tri>
		<tri idx = "847">
			<nodes>1134, 1141, 1249</nodes>
		</tri>
		<tri idx = "848">
			<nodes>1133, 1247, 1250</nodes>
		</tri>
		<tri idx = "849">
			<nodes>1134, 1249, 1250</nodes>
		</tri>
		<tri idx = "850">
			<nodes>1133, 1134, 1250</nodes>
		</tri>
		<tri idx = "851">
			<nodes>1136, 1139, 1253</nodes>
		</tri>
		<tri idx = "852">
			<nodes>1136, 1137, 1253</nodes>
		</tri>
		<tri idx = "853">
			<nodes>1137, 1163, 1257</nodes>
		</tri>
		<tri idx = "854">
			<nodes>1137, 1253, 1257</nodes>
		</tri>
		<tri idx = "855">
			<nodes>1163, 1257, 1258</nodes>
		</tri>
		<tri idx = "856">
			<nodes>1178, 1254, 1258</nodes>
		</tri>
		<tri idx = "857">
			<nodes>1163, 1178, 1258</nodes>
		</tri>
		<tri idx = "858">
			<nodes>1139, 1140, 1260</nodes>
		</tri>
		<tri idx = "859">
			<nodes>1139, 1253, 1260</nodes>
		</tri>
		<tri idx = "860">
			<nodes>1141, 1249, 1261</nodes>
		</tri>
		<tri idx = "861">
			<nodes>1249, 1251, 1261</nodes>
		</tri>
		<tri idx = "862">
			<nodes>1140, 1260, 1262</nodes>
		</tri>
		<tri idx = "863">
			<nodes>1140, 1141, 1262</nodes>
		</tri>
		<tri idx = "864">
			<nodes>1141, 1261, 1262</nodes>
		</tri>
		<tri idx = "865">
			<nodes>1251, 1261, 1264</nodes>
		</tri>
		<tri idx = "866">
			<nodes>1251, 1264, 1265</nodes>
		</tri>
		<tri idx = "867">
			<nodes>1143, 1174, 1269</nodes>
		</tri>
		<tri idx = "868">
			<nodes>1143, 1153, 1269</nodes>
		</tri>
		<tri idx = "869">
			<nodes>1150, 1156, 1276</nodes>
		</tri>
		<tri idx = "870">
			<nodes>1150, 1229, 1276</nodes>
		</tri>
		<tri idx = "871">
			<nodes>1153, 1269, 1281</nodes>
		</tri>
		<tri idx = "872">
			<nodes>1153, 1155, 1281</nodes>
		</tri>
		<tri idx = "873">
			<nodes>1155, 1156, 1282</nodes>
		</tri>
		<tri idx = "874">
			<nodes>1155, 1281, 1282</nodes>
		</tri>
		<tri idx = "875">
			<nodes>1156, 1282, 1283</nodes>
		</tri>
		<tri idx = "876">
			<nodes>1156, 1276, 1283</nodes>
		</tri>
		<tri idx = "877">
			<nodes>1174, 1179, 1290</nodes>
		</tri>
		<tri idx = "878">
			<nodes>1174, 1269, 1290</nodes>
		</tri>
		<tri idx = "879">
			<nodes>1178, 1254, 1295</nodes>
		</tri>
		<tri idx = "880">
			<nodes>1178, 1180, 1295</nodes>
		</tri>
		<tri idx = "881">
			<nodes>1179, 1181, 1296</nodes>
		</tri>
		<tri idx = "882">
			<nodes>1179, 1290, 1296</nodes>
		</tri>
		<tri idx = "883">
			<nodes>1180, 1181, 1297</nodes>
		</tri>
		<tri idx = "884">
			<nodes>1180, 1295, 1297</nodes>
		</tri>
		<tri idx = "885">
			<nodes>1181, 1296, 1297</nodes>
		</tri>
		<tri idx = "886">
			<nodes>1254, 1295, 1299</nodes>
		</tri>
		<tri idx = "887">
			<nodes>1190, 1241, 1311</nodes>
		</tri>
		<tri idx = "888">
			<nodes>1190, 1219, 1311</nodes>
		</tri>
		<tri idx = "889">
			<nodes>1200, 1219, 1325</nodes>
		</tri>
		<tri idx = "890">
			<nodes>1199, 1218, 1325</nodes>
		</tri>
		<tri idx = "891">
			<nodes>1199, 1200, 1325</nodes>
		</tri>
		<tri idx = "892">
			<nodes>1215, 1216, 1334</nodes>
		</tri>
		<tri idx = "893">
			<nodes>1215, 1224, 1334</nodes>
		</tri>
		<tri idx = "894">
			<nodes>1216, 1334, 1336</nodes>
		</tri>
		<tri idx = "895">
			<nodes>1216, 1218, 1336</nodes>
		</tri>
		<tri idx = "896">
			<nodes>1218, 1336, 1337</nodes>
		</tri>
		<tri idx = "897">
			<nodes>1218, 1325, 1337</nodes>
		</tri>
		<tri idx = "898">
			<nodes>1219, 1311, 1338</nodes>
		</tri>
		<tri idx = "899">
			<nodes>1325, 1337, 1339</nodes>
		</tri>
		<tri idx = "900">
			<nodes>1219, 1338, 1339</nodes>
		</tri>
		<tri idx = "901">
			<nodes>1219, 1325, 1339</nodes>
		</tri>
		<tri idx = "902">
			<nodes>1224, 1226, 1346</nodes>
		</tri>
		<tri idx = "903">
			<nodes>1224, 1334, 1346</nodes>
		</tri>
		<tri idx = "904">
			<nodes>1226, 1229, 1349</nodes>
		</tri>
		<tri idx = "905">
			<nodes>1226, 1346, 1349</nodes>
		</tri>
		<tri idx = "906">
			<nodes>1229, 1276, 1351</nodes>
		</tri>
		<tri idx = "907">
			<nodes>1229, 1349, 1351</nodes>
		</tri>
		<tri idx = "908">
			<nodes>1276, 1351, 1352</nodes>
		</tri>
		<tri idx = "909">
			<nodes>1276, 1283, 1352</nodes>
		</tri>
		<tri idx = "910">
			<nodes>1239, 1245, 1358</nodes>
		</tri>
		<tri idx = "911">
			<nodes>1239, 1240, 1358</nodes>
		</tri>
		<tri idx = "912">
			<nodes>1240, 1241, 1359</nodes>
		</tri>
		<tri idx = "913">
			<nodes>1240, 1358, 1359</nodes>
		</tri>
		<tri idx = "914">
			<nodes>1311, 1338, 1361</nodes>
		</tri>
		<tri idx = "915">
			<nodes>1338, 1340, 1361</nodes>
		</tri>
		<tri idx = "916">
			<nodes>1241, 1359, 1362</nodes>
		</tri>
		<tri idx = "917">
			<nodes>1241, 1311, 1362</nodes>
		</tri>
		<tri idx = "918">
			<nodes>1311, 1361, 1362</nodes>
		</tri>
		<tri idx = "919">
			<nodes>1245, 1358, 1367</nodes>
		</tri>
		<tri idx = "920">
			<nodes>1245, 1247, 1367</nodes>
		</tri>
		<tri idx = "921">
			<nodes>1247, 1367, 1368</nodes>
		</tri>
		<tri idx = "922">
			<nodes>1247, 1250, 1368</nodes>
		</tri>
		<tri idx = "923">
			<nodes>1249, 1250, 1369</nodes>
		</tri>
		<tri idx = "924">
			<nodes>1249, 1251, 1369</nodes>
		</tri>
		<tri idx = "925">
			<nodes>1250, 1368, 1369</nodes>
		</tri>
		<tri idx = "926">
			<nodes>1251, 1369, 1370</nodes>
		</tri>
		<tri idx = "927">
			<nodes>1251, 1265, 1370</nodes>
		</tri>
		<tri idx = "928">
			<nodes>1254, 1299, 1374</nodes>
		</tri>
		<tri idx = "929">
			<nodes>1299, 1301, 1374</nodes>
		</tri>
		<tri idx = "930">
			<nodes>1253, 1260, 1376</nodes>
		</tri>
		<tri idx = "931">
			<nodes>1253, 1257, 1376</nodes>
		</tri>
		<tri idx = "932">
			<nodes>1254, 1374, 1378</nodes>
		</tri>
		<tri idx = "933">
			<nodes>1254, 1258, 1378</nodes>
		</tri>
		<tri idx = "934">
			<nodes>1258, 1378, 1379</nodes>
		</tri>
		<tri idx = "935">
			<nodes>1257, 1258, 1379</nodes>
		</tri>
		<tri idx = "936">
			<nodes>1257, 1376, 1379</nodes>
		</tri>
		<tri idx = "937">
			<nodes>1260, 1262, 1381</nodes>
		</tri>
		<tri idx = "938">
			<nodes>1260, 1376, 1381</nodes>
		</tri>
		<tri idx = "939">
			<nodes>1261, 1264, 1382</nodes>
		</tri>
		<tri idx = "940">
			<nodes>1262, 1381, 1382</nodes>
		</tri>
		<tri idx = "941">
			<nodes>1261, 1262, 1382</nodes>
		</tri>
		<tri idx = "942">
			<nodes>1264, 1382, 1387</nodes>
		</tri>
		<tri idx = "943">
			<nodes>1264, 1387, 1388</nodes>
		</tri>
		<tri idx = "944">
			<nodes>1265, 1370, 1388</nodes>
		</tri>
		<tri idx = "945">
			<nodes>1264, 1265, 1388</nodes>
		</tri>
		<tri idx = "946">
			<nodes>1269, 1290, 1391</nodes>
		</tri>
		<tri idx = "947">
			<nodes>1269, 1281, 1391</nodes>
		</tri>
		<tri idx = "948">
			<nodes>1281, 1282, 1400</nodes>
		</tri>
		<tri idx = "949">
			<nodes>1281, 1391, 1400</nodes>
		</tri>
		<tri idx = "950">
			<nodes>1283, 1352, 1401</nodes>
		</tri>
		<tri idx = "951">
			<nodes>1282, 1400, 1402</nodes>
		</tri>
		<tri idx = "952">
			<nodes>1283, 1401, 1402</nodes>
		</tri>
		<tri idx = "953">
			<nodes>1282, 1283, 1402</nodes>
		</tri>
		<tri idx = "954">
			<nodes>1290, 1296, 1406</nodes>
		</tri>
		<tri idx = "955">
			<nodes>1290, 1391, 1406</nodes>
		</tri>
		<tri idx = "956">
			<nodes>1295, 1297, 1410</nodes>
		</tri>
		<tri idx = "957">
			<nodes>1295, 1299, 1410</nodes>
		</tri>
		<tri idx = "958">
			<nodes>1296, 1406, 1411</nodes>
		</tri>
		<tri idx = "959">
			<nodes>1296, 1297, 1411</nodes>
		</tri>
		<tri idx = "960">
			<nodes>1297, 1410, 1411</nodes>
		</tri>
		<tri idx = "961">
			<nodes>1299, 1301, 1412</nodes>
		</tri>
		<tri idx = "962">
			<nodes>1299, 1410, 1412</nodes>
		</tri>
		<tri idx = "963">
			<nodes>1301, 1374, 1415</nodes>
		</tri>
		<tri idx = "964">
			<nodes>1301, 1412, 1415</nodes>
		</tri>
		<tri idx = "965">
			<nodes>1340, 1361, 1431</nodes>
		</tri>
		<tri idx = "966">
			<nodes>1340, 1431, 1432</nodes>
		</tri>
		<tri idx = "967">
			<nodes>1334, 1336, 1447</nodes>
		</tri>
		<tri idx = "968">
			<nodes>1334, 1346, 1447</nodes>
		</tri>
		<tri idx = "969">
			<nodes>1336, 1447, 1448</nodes>
		</tri>
		<tri idx = "970">
			<nodes>1336, 1337, 1448</nodes>
		</tri>
		<tri idx = "971">
			<nodes>1337, 1448, 1450</nodes>
		</tri>
		<tri idx = "972">
			<nodes>1337, 1339, 1450</nodes>
		</tri>
		<tri idx = "973">
			<nodes>1338, 1339, 1451</nodes>
		</tri>
		<tri idx = "974">
			<nodes>1338, 1340, 1451</nodes>
		</tri>
		<tri idx = "975">
			<nodes>1339, 1450, 1451</nodes>
		</tri>
		<tri idx = "976">
			<nodes>1340, 1451, 1452</nodes>
		</tri>
		<tri idx = "977">
			<nodes>1340, 1432, 1452</nodes>
		</tri>
		<tri idx = "978">
			<nodes>1346, 1349, 1456</nodes>
		</tri>
		<tri idx = "979">
			<nodes>1346, 1447, 1456</nodes>
		</tri>
		<tri idx = "980">
			<nodes>1352, 1401, 1457</nodes>
		</tri>
		<tri idx = "981">
			<nodes>1349, 1456, 1461</nodes>
		</tri>
		<tri idx = "982">
			<nodes>1349, 1351, 1461</nodes>
		</tri>
		<tri idx = "983">
			<nodes>1351, 1352, 1462</nodes>
		</tri>
		<tri idx = "984">
			<nodes>1351, 1461, 1462</nodes>
		</tri>
		<tri idx = "985">
			<nodes>1352, 1457, 1462</nodes>
		</tri>
		<tri idx = "986">
			<nodes>1457, 1458, 1463</nodes>
		</tri>
		<tri idx = "987">
			<nodes>1457, 1462, 1463</nodes>
		</tri>
		<tri idx = "988">
			<nodes>1432, 1452, 1464</nodes>
		</tri>
		<tri idx = "989">
			<nodes>1431, 1432, 1464</nodes>
		</tri>
		<tri idx = "990">
			<nodes>1358, 1367, 1468</nodes>
		</tri>
		<tri idx = "991">
			<nodes>1358, 1359, 1468</nodes>
		</tri>
		<tri idx = "992">
			<nodes>1359, 1362, 1472</nodes>
		</tri>
		<tri idx = "993">
			<nodes>1359, 1468, 1472</nodes>
		</tri>
		<tri idx = "994">
			<nodes>1361, 1431, 1473</nodes>
		</tri>
		<tri idx = "995">
			<nodes>1362, 1472, 1473</nodes>
		</tri>
		<tri idx = "996">
			<nodes>1361, 1362, 1473</nodes>
		</tri>
		<tri idx = "997">
			<nodes>1370, 1388, 1474</nodes>
		</tri>
		<tri idx = "998">
			<nodes>1367, 1368, 1477</nodes>
		</tri>
		<tri idx = "999">
			<nodes>1367, 1468, 1477</nodes>
		</tri>
		<tri idx = "1000">
			<nodes>1368, 1369, 1478</nodes>
		</tri>
		<tri idx = "1001">
			<nodes>1369, 1370, 1478</nodes>
		</tri>
		<tri idx = "1002">
			<nodes>1370, 1474, 1478</nodes>
		</tri>
		<tri idx = "1003">
			<nodes>1368, 1477, 1478</nodes>
		</tri>
		<tri idx = "1004">
			<nodes>1387, 1422, 1479</nodes>
		</tri>
		<tri idx = "1005">
			<nodes>1387, 1388, 1479</nodes>
		</tri>
		<tri idx = "1006">
			<nodes>1388, 1474, 1479</nodes>
		</tri>
		<tri idx = "1007">
			<nodes>1422, 1479, 1480</nodes>
		</tri>
		<tri idx = "1008">
			<nodes>1474, 1479, 1483</nodes>
		</tri>
		<tri idx = "1009">
			<nodes>1479, 1480, 1483</nodes>
		</tri>
		<tri idx = "1010">
			<nodes>1374, 1415, 1485</nodes>
		</tri>
		<tri idx = "1011">
			<nodes>1374, 1378, 1485</nodes>
		</tri>
		<tri idx = "1012">
			<nodes>1378, 1485, 1486</nodes>
		</tri>
		<tri idx = "1013">
			<nodes>1376, 1381, 1489</nodes>
		</tri>
		<tri idx = "1014">
			<nodes>1376, 1379, 1489</nodes>
		</tri>
		<tri idx = "1015">
			<nodes>1378, 1486, 1490</nodes>
		</tri>
		<tri idx = "1016">
			<nodes>1378, 1379, 1490</nodes>
		</tri>
		<tri idx = "1017">
			<nodes>1379, 1489, 1490</nodes>
		</tri>
		<tri idx = "1018">
			<nodes>1381, 1382, 1491</nodes>
		</tri>
		<tri idx = "1019">
			<nodes>1381, 1489, 1491</nodes>
		</tri>
		<tri idx = "1020">
			<nodes>1382, 1387, 1492</nodes>
		</tri>
		<tri idx = "1021">
			<nodes>1382, 1491, 1492</nodes>
		</tri>
		<tri idx = "1022">
			<nodes>1387, 1422, 1492</nodes>
		</tri>
		<tri idx = "1023">
			<nodes>1422, 1492, 1495</nodes>
		</tri>
		<tri idx = "1024">
			<nodes>1391, 1406, 1501</nodes>
		</tri>
		<tri idx = "1025">
			<nodes>1391, 1400, 1501</nodes>
		</tri>
		<tri idx = "1026">
			<nodes>1401, 1457, 1509</nodes>
		</tri>
		<tri idx = "1027">
			<nodes>1457, 1458, 1509</nodes>
		</tri>
		<tri idx = "1028">
			<nodes>1400, 1402, 1512</nodes>
		</tri>
		<tri idx = "1029">
			<nodes>1400, 1501, 1512</nodes>
		</tri>
		<tri idx = "1030">
			<nodes>1401, 1509, 1513</nodes>
		</tri>
		<tri idx = "1031">
			<nodes>1401, 1402, 1513</nodes>
		</tri>
		<tri idx = "1032">
			<nodes>1402, 1512, 1513</nodes>
		</tri>
		<tri idx = "1033">
			<nodes>1406, 1411, 1517</nodes>
		</tri>
		<tri idx = "1034">
			<nodes>1406, 1501, 1517</nodes>
		</tri>
		<tri idx = "1035">
			<nodes>1410, 1412, 1520</nodes>
		</tri>
		<tri idx = "1036">
			<nodes>1411, 1517, 1520</nodes>
		</tri>
		<tri idx = "1037">
			<nodes>1410, 1411, 1520</nodes>
		</tri>
		<tri idx = "1038">
			<nodes>1412, 1520, 1521</nodes>
		</tri>
		<tri idx = "1039">
			<nodes>1412, 1415, 1521</nodes>
		</tri>
		<tri idx = "1040">
			<nodes>1415, 1485, 1526</nodes>
		</tri>
		<tri idx = "1041">
			<nodes>1415, 1521, 1526</nodes>
		</tri>
		<tri idx = "1042">
			<nodes>1485, 1526, 1527</nodes>
		</tri>
		<tri idx = "1043">
			<nodes>1485, 1486, 1527</nodes>
		</tri>
		<tri idx = "1044">
			<nodes>1431, 1473, 1533</nodes>
		</tri>
		<tri idx = "1045">
			<nodes>1431, 1464, 1533</nodes>
		</tri>
		<tri idx = "1046">
			<nodes>1422, 1480, 1542</nodes>
		</tri>
		<tri idx = "1047">
			<nodes>1422, 1495, 1542</nodes>
		</tri>
		<tri idx = "1048">
			<nodes>1447, 1448, 1559</nodes>
		</tri>
		<tri idx = "1049">
			<nodes>1447, 1456, 1559</nodes>
		</tri>
		<tri idx = "1050">
			<nodes>1448, 1450, 1560</nodes>
		</tri>
		<tri idx = "1051">
			<nodes>1448, 1559, 1560</nodes>
		</tri>
		<tri idx = "1052">
			<nodes>1450, 1451, 1562</nodes>
		</tri>
		<tri idx = "1053">
			<nodes>1451, 1452, 1562</nodes>
		</tri>
		<tri idx = "1054">
			<nodes>1450, 1560, 1562</nodes>
		</tri>
		<tri idx = "1055">
			<nodes>1452, 1562, 1563</nodes>
		</tri>
		<tri idx = "1056">
			<nodes>1452, 1464, 1563</nodes>
		</tri>
		<tri idx = "1057">
			<nodes>1456, 1461, 1567</nodes>
		</tri>
		<tri idx = "1058">
			<nodes>1456, 1559, 1567</nodes>
		</tri>
		<tri idx = "1059">
			<nodes>1458, 1509, 1571</nodes>
		</tri>
		<tri idx = "1060">
			<nodes>1458, 1463, 1571</nodes>
		</tri>
		<tri idx = "1061">
			<nodes>1462, 1463, 1573</nodes>
		</tri>
		<tri idx = "1062">
			<nodes>1461, 1567, 1573</nodes>
		</tri>
		<tri idx = "1063">
			<nodes>1461, 1462, 1573</nodes>
		</tri>
		<tri idx = "1064">
			<nodes>1463, 1573, 1574</nodes>
		</tri>
		<tri idx = "1065">
			<nodes>1463, 1571, 1574</nodes>
		</tri>
		<tri idx = "1066">
			<nodes>1464, 1533, 1576</nodes>
		</tri>
		<tri idx = "1067">
			<nodes>1464, 1563, 1576</nodes>
		</tri>
		<tri idx = "1068">
			<nodes>1468, 1477, 1578</nodes>
		</tri>
		<tri idx = "1069">
			<nodes>1468, 1472, 1578</nodes>
		</tri>
		<tri idx = "1070">
			<nodes>1472, 1473, 1580</nodes>
		</tri>
		<tri idx = "1071">
			<nodes>1472, 1578, 1580</nodes>
		</tri>
		<tri idx = "1072">
			<nodes>1473, 1533, 1581</nodes>
		</tri>
		<tri idx = "1073">
			<nodes>1473, 1580, 1581</nodes>
		</tri>
		<tri idx = "1074">
			<nodes>1474, 1478, 1582</nodes>
		</tri>
		<tri idx = "1075">
			<nodes>1474, 1483, 1582</nodes>
		</tri>
		<tri idx = "1076">
			<nodes>1477, 1578, 1583</nodes>
		</tri>
		<tri idx = "1077">
			<nodes>1478, 1582, 1583</nodes>
		</tri>
		<tri idx = "1078">
			<nodes>1477, 1478, 1583</nodes>
		</tri>
		<tri idx = "1079">
			<nodes>1480, 1542, 1585</nodes>
		</tri>
		<tri idx = "1080">
			<nodes>1480, 1585, 1586</nodes>
		</tri>
		<tri idx = "1081">
			<nodes>1480, 1483, 1586</nodes>
		</tri>
		<tri idx = "1082">
			<nodes>1483, 1586, 1587</nodes>
		</tri>
		<tri idx = "1083">
			<nodes>1483, 1582, 1587</nodes>
		</tri>
		<tri idx = "1084">
			<nodes>1486, 1527, 1594</nodes>
		</tri>
		<tri idx = "1085">
			<nodes>1486, 1594, 1596</nodes>
		</tri>
		<tri idx = "1086">
			<nodes>1486, 1490, 1596</nodes>
		</tri>
		<tri idx = "1087">
			<nodes>1489, 1491, 1597</nodes>
		</tri>
		<tri idx = "1088">
			<nodes>1489, 1490, 1597</nodes>
		</tri>
		<tri idx = "1089">
			<nodes>1490, 1596, 1597</nodes>
		</tri>
		<tri idx = "1090">
			<nodes>1492, 1495, 1598</nodes>
		</tri>
		<tri idx = "1091">
			<nodes>1491, 1492, 1598</nodes>
		</tri>
		<tri idx = "1092">
			<nodes>1491, 1597, 1598</nodes>
		</tri>
		<tri idx = "1093">
			<nodes>1495, 1598, 1600</nodes>
		</tri>
		<tri idx = "1094">
			<nodes>1495, 1542, 1601</nodes>
		</tri>
		<tri idx = "1095">
			<nodes>1495, 1600, 1601</nodes>
		</tri>
		<tri idx = "1096">
			<nodes>1542, 1585, 1607</nodes>
		</tri>
		<tri idx = "1097">
			<nodes>1542, 1601, 1607</nodes>
		</tri>
		<tri idx = "1098">
			<nodes>1501, 1517, 1611</nodes>
		</tri>
		<tri idx = "1099">
			<nodes>1501, 1512, 1611</nodes>
		</tri>
		<tri idx = "1100">
			<nodes>1509, 1571, 1619</nodes>
		</tri>
		<tri idx = "1101">
			<nodes>1509, 1513, 1619</nodes>
		</tri>
		<tri idx = "1102">
			<nodes>1512, 1513, 1620</nodes>
		</tri>
		<tri idx = "1103">
			<nodes>1512, 1611, 1620</nodes>
		</tri>
		<tri idx = "1104">
			<nodes>1513, 1620, 1621</nodes>
		</tri>
		<tri idx = "1105">
			<nodes>1513, 1619, 1621</nodes>
		</tri>
		<tri idx = "1106">
			<nodes>1619, 1621, 1622</nodes>
		</tri>
		<tri idx = "1107">
			<nodes>1517, 1520, 1625</nodes>
		</tri>
		<tri idx = "1108">
			<nodes>1517, 1611, 1625</nodes>
		</tri>
		<tri idx = "1109">
			<nodes>1520, 1521, 1629</nodes>
		</tri>
		<tri idx = "1110">
			<nodes>1520, 1625, 1629</nodes>
		</tri>
		<tri idx = "1111">
			<nodes>1521, 1526, 1630</nodes>
		</tri>
		<tri idx = "1112">
			<nodes>1521, 1629, 1630</nodes>
		</tri>
		<tri idx = "1113">
			<nodes>1526, 1527, 1636</nodes>
		</tri>
		<tri idx = "1114">
			<nodes>1526, 1630, 1636</nodes>
		</tri>
		<tri idx = "1115">
			<nodes>1527, 1636, 1637</nodes>
		</tri>
		<tri idx = "1116">
			<nodes>1527, 1594, 1637</nodes>
		</tri>
		<tri idx = "1117">
			<nodes>1533, 1576, 1644</nodes>
		</tri>
		<tri idx = "1118">
			<nodes>1533, 1581, 1644</nodes>
		</tri>
		<tri idx = "1119">
			<nodes>1581, 1644, 1648</nodes>
		</tri>
		<tri idx = "1120">
			<nodes>1644, 1648, 1651</nodes>
		</tri>
		<tri idx = "1121">
			<nodes>1563, 1576, 1661</nodes>
		</tri>
		<tri idx = "1122">
			<nodes>1559, 1560, 1667</nodes>
		</tri>
		<tri idx = "1123">
			<nodes>1559, 1567, 1667</nodes>
		</tri>
		<tri idx = "1124">
			<nodes>1560, 1667, 1669</nodes>
		</tri>
		<tri idx = "1125">
			<nodes>1560, 1562, 1669</nodes>
		</tri>
		<tri idx = "1126">
			<nodes>1562, 1563, 1670</nodes>
		</tri>
		<tri idx = "1127">
			<nodes>1562, 1669, 1670</nodes>
		</tri>
		<tri idx = "1128">
			<nodes>1563, 1661, 1670</nodes>
		</tri>
		<tri idx = "1129">
			<nodes>1567, 1573, 1673</nodes>
		</tri>
		<tri idx = "1130">
			<nodes>1567, 1667, 1673</nodes>
		</tri>
		<tri idx = "1131">
			<nodes>1571, 1619, 1677</nodes>
		</tri>
		<tri idx = "1132">
			<nodes>1619, 1622, 1677</nodes>
		</tri>
		<tri idx = "1133">
			<nodes>1571, 1574, 1677</nodes>
		</tri>
		<tri idx = "1134">
			<nodes>1573, 1574, 1679</nodes>
		</tri>
		<tri idx = "1135">
			<nodes>1573, 1673, 1679</nodes>
		</tri>
		<tri idx = "1136">
			<nodes>1574, 1677, 1680</nodes>
		</tri>
		<tri idx = "1137">
			<nodes>1574, 1679, 1680</nodes>
		</tri>
		<tri idx = "1138">
			<nodes>1576, 1644, 1682</nodes>
		</tri>
		<tri idx = "1139">
			<nodes>1644, 1651, 1682</nodes>
		</tri>
		<tri idx = "1140">
			<nodes>1576, 1661, 1682</nodes>
		</tri>
		<tri idx = "1141">
			<nodes>1622, 1677, 1683</nodes>
		</tri>
		<tri idx = "1142">
			<nodes>1677, 1680, 1683</nodes>
		</tri>
		<tri idx = "1143">
			<nodes>1578, 1583, 1686</nodes>
		</tri>
		<tri idx = "1144">
			<nodes>1578, 1580, 1686</nodes>
		</tri>
		<tri idx = "1145">
			<nodes>1581, 1648, 1687</nodes>
		</tri>
		<tri idx = "1146">
			<nodes>1580, 1581, 1687</nodes>
		</tri>
		<tri idx = "1147">
			<nodes>1580, 1686, 1687</nodes>
		</tri>
		<tri idx = "1148">
			<nodes>1582, 1587, 1688</nodes>
		</tri>
		<tri idx = "1149">
			<nodes>1583, 1686, 1688</nodes>
		</tri>
		<tri idx = "1150">
			<nodes>1582, 1583, 1688</nodes>
		</tri>
		<tri idx = "1151">
			<nodes>1585, 1607, 1689</nodes>
		</tri>
		<tri idx = "1152">
			<nodes>1585, 1586, 1691</nodes>
		</tri>
		<tri idx = "1153">
			<nodes>1585, 1689, 1691</nodes>
		</tri>
		<tri idx = "1154">
			<nodes>1586, 1587, 1692</nodes>
		</tri>
		<tri idx = "1155">
			<nodes>1586, 1691, 1692</nodes>
		</tri>
		<tri idx = "1156">
			<nodes>1587, 1688, 1693</nodes>
		</tri>
		<tri idx = "1157">
			<nodes>1587, 1692, 1693</nodes>
		</tri>
		<tri idx = "1158">
			<nodes>1648, 1687, 1696</nodes>
		</tri>
		<tri idx = "1159">
			<nodes>1594, 1637, 1700</nodes>
		</tri>
		<tri idx = "1160">
			<nodes>1594, 1596, 1703</nodes>
		</tri>
		<tri idx = "1161">
			<nodes>1594, 1700, 1703</nodes>
		</tri>
		<tri idx = "1162">
			<nodes>1597, 1598, 1704</nodes>
		</tri>
		<tri idx = "1163">
			<nodes>1598, 1600, 1704</nodes>
		</tri>
		<tri idx = "1164">
			<nodes>1596, 1597, 1704</nodes>
		</tri>
		<tri idx = "1165">
			<nodes>1596, 1703, 1704</nodes>
		</tri>
		<tri idx = "1166">
			<nodes>1607, 1689, 1705</nodes>
		</tri>
		<tri idx = "1167">
			<nodes>1600, 1704, 1707</nodes>
		</tri>
		<tri idx = "1168">
			<nodes>1600, 1601, 1707</nodes>
		</tri>
		<tri idx = "1169">
			<nodes>1607, 1705, 1708</nodes>
		</tri>
		<tri idx = "1170">
			<nodes>1601, 1707, 1708</nodes>
		</tri>
		<tri idx = "1171">
			<nodes>1601, 1607, 1708</nodes>
		</tri>
		<tri idx = "1172">
			<nodes>1651, 1682, 1711</nodes>
		</tri>
		<tri idx = "1173">
			<nodes>1611, 1625, 1724</nodes>
		</tri>
		<tri idx = "1174">
			<nodes>1611, 1620, 1724</nodes>
		</tri>
		<tri idx = "1175">
			<nodes>1622, 1683, 1729</nodes>
		</tri>
		<tri idx = "1176">
			<nodes>1620, 1724, 1731</nodes>
		</tri>
		<tri idx = "1177">
			<nodes>1620, 1621, 1731</nodes>
		</tri>
		<tri idx = "1178">
			<nodes>1622, 1729, 1732</nodes>
		</tri>
		<tri idx = "1179">
			<nodes>1621, 1731, 1732</nodes>
		</tri>
		<tri idx = "1180">
			<nodes>1621, 1622, 1732</nodes>
		</tri>
		<tri idx = "1181">
			<nodes>1625, 1629, 1735</nodes>
		</tri>
		<tri idx = "1182">
			<nodes>1625, 1724, 1735</nodes>
		</tri>
		<tri idx = "1183">
			<nodes>1629, 1735, 1738</nodes>
		</tri>
		<tri idx = "1184">
			<nodes>1629, 1630, 1738</nodes>
		</tri>
		<tri idx = "1185">
			<nodes>1630, 1738, 1739</nodes>
		</tri>
		<tri idx = "1186">
			<nodes>1630, 1636, 1739</nodes>
		</tri>
		<tri idx = "1187">
			<nodes>1636, 1739, 1745</nodes>
		</tri>
		<tri idx = "1188">
			<nodes>1636, 1637, 1745</nodes>
		</tri>
		<tri idx = "1189">
			<nodes>1637, 1700, 1746</nodes>
		</tri>
		<tri idx = "1190">
			<nodes>1637, 1745, 1746</nodes>
		</tri>
		<tri idx = "1191">
			<nodes>1648, 1651, 1753</nodes>
		</tri>
		<tri idx = "1192">
			<nodes>1648, 1696, 1753</nodes>
		</tri>
		<tri idx = "1193">
			<nodes>1651, 1711, 1756</nodes>
		</tri>
		<tri idx = "1194">
			<nodes>1651, 1753, 1756</nodes>
		</tri>
		<tri idx = "1195">
			<nodes>1682, 1711, 1766</nodes>
		</tri>
		<tri idx = "1196">
			<nodes>1661, 1682, 1766</nodes>
		</tri>
		<tri idx = "1197">
			<nodes>1661, 1766, 1767</nodes>
		</tri>
		<tri idx = "1198">
			<nodes>1661, 1670, 1767</nodes>
		</tri>
		<tri idx = "1199">
			<nodes>1667, 1669, 1771</nodes>
		</tri>
		<tri idx = "1200">
			<nodes>1667, 1673, 1771</nodes>
		</tri>
		<tri idx = "1201">
			<nodes>1670, 1767, 1772</nodes>
		</tri>
		<tri idx = "1202">
			<nodes>1669, 1771, 1772</nodes>
		</tri>
		<tri idx = "1203">
			<nodes>1669, 1670, 1772</nodes>
		</tri>
		<tri idx = "1204">
			<nodes>1673, 1679, 1774</nodes>
		</tri>
		<tri idx = "1205">
			<nodes>1673, 1771, 1774</nodes>
		</tri>
		<tri idx = "1206">
			<nodes>1679, 1774, 1779</nodes>
		</tri>
		<tri idx = "1207">
			<nodes>1679, 1680, 1779</nodes>
		</tri>
		<tri idx = "1208">
			<nodes>1680, 1779, 1780</nodes>
		</tri>
		<tri idx = "1209">
			<nodes>1680, 1683, 1780</nodes>
		</tri>
		<tri idx = "1210">
			<nodes>1767, 1772, 1782</nodes>
		</tri>
		<tri idx = "1211">
			<nodes>1766, 1767, 1783</nodes>
		</tri>
		<tri idx = "1212">
			<nodes>1767, 1782, 1783</nodes>
		</tri>
		<tri idx = "1213">
			<nodes>1711, 1756, 1785</nodes>
		</tri>
		<tri idx = "1214">
			<nodes>1683, 1780, 1788</nodes>
		</tri>
		<tri idx = "1215">
			<nodes>1683, 1729, 1788</nodes>
		</tri>
		<tri idx = "1216">
			<nodes>1686, 1688, 1791</nodes>
		</tri>
		<tri idx = "1217">
			<nodes>1688, 1693, 1791</nodes>
		</tri>
		<tri idx = "1218">
			<nodes>1686, 1687, 1791</nodes>
		</tri>
		<tri idx = "1219">
			<nodes>1687, 1696, 1791</nodes>
		</tri>
		<tri idx = "1220">
			<nodes>1689, 1705, 1792</nodes>
		</tri>
		<tri idx = "1221">
			<nodes>1689, 1792, 1793</nodes>
		</tri>
		<tri idx = "1222">
			<nodes>1689, 1691, 1793</nodes>
		</tri>
		<tri idx = "1223">
			<nodes>1691, 1793, 1795</nodes>
		</tri>
		<tri idx = "1224">
			<nodes>1691, 1692, 1795</nodes>
		</tri>
		<tri idx = "1225">
			<nodes>1693, 1791, 1796</nodes>
		</tri>
		<tri idx = "1226">
			<nodes>1692, 1795, 1796</nodes>
		</tri>
		<tri idx = "1227">
			<nodes>1692, 1693, 1796</nodes>
		</tri>
		<tri idx = "1228">
			<nodes>1696, 1791, 1798</nodes>
		</tri>
		<tri idx = "1229">
			<nodes>1696, 1753, 1798</nodes>
		</tri>
		<tri idx = "1230">
			<nodes>1700, 1746, 1807</nodes>
		</tri>
		<tri idx = "1231">
			<nodes>1700, 1807, 1809</nodes>
		</tri>
		<tri idx = "1232">
			<nodes>1700, 1703, 1809</nodes>
		</tri>
		<tri idx = "1233">
			<nodes>1704, 1707, 1810</nodes>
		</tri>
		<tri idx = "1234">
			<nodes>1703, 1704, 1810</nodes>
		</tri>
		<tri idx = "1235">
			<nodes>1703, 1809, 1810</nodes>
		</tri>
		<tri idx = "1236">
			<nodes>1705, 1792, 1812</nodes>
		</tri>
		<tri idx = "1237">
			<nodes>1705, 1708, 1814</nodes>
		</tri>
		<tri idx = "1238">
			<nodes>1705, 1812, 1814</nodes>
		</tri>
		<tri idx = "1239">
			<nodes>1708, 1814, 1815</nodes>
		</tri>
		<tri idx = "1240">
			<nodes>1707, 1708, 1815</nodes>
		</tri>
		<tri idx = "1241">
			<nodes>1707, 1810, 1815</nodes>
		</tri>
		<tri idx = "1242">
			<nodes>1711, 1766, 1817</nodes>
		</tri>
		<tri idx = "1243">
			<nodes>1711, 1785, 1817</nodes>
		</tri>
		<tri idx = "1244">
			<nodes>1766, 1783, 1817</nodes>
		</tri>
		<tri idx = "1245">
			<nodes>1724, 1735, 1833</nodes>
		</tri>
		<tri idx = "1246">
			<nodes>1724, 1731, 1833</nodes>
		</tri>
		<tri idx = "1247">
			<nodes>1729, 1788, 1837</nodes>
		</tri>
		<tri idx = "1248">
			<nodes>1729, 1732, 1838</nodes>
		</tri>
		<tri idx = "1249">
			<nodes>1729, 1837, 1838</nodes>
		</tri>
		<tri idx = "1250">
			<nodes>1731, 1732, 1839</nodes>
		</tri>
		<tri idx = "1251">
			<nodes>1732, 1838, 1839</nodes>
		</tri>
		<tri idx = "1252">
			<nodes>1731, 1833, 1839</nodes>
		</tri>
		<tri idx = "1253">
			<nodes>1735, 1738, 1841</nodes>
		</tri>
		<tri idx = "1254">
			<nodes>1735, 1833, 1841</nodes>
		</tri>
		<tri idx = "1255">
			<nodes>1738, 1841, 1842</nodes>
		</tri>
		<tri idx = "1256">
			<nodes>1738, 1739, 1842</nodes>
		</tri>
		<tri idx = "1257">
			<nodes>1739, 1842, 1843</nodes>
		</tri>
		<tri idx = "1258">
			<nodes>1739, 1745, 1843</nodes>
		</tri>
		<tri idx = "1259">
			<nodes>1745, 1843, 1847</nodes>
		</tri>
		<tri idx = "1260">
			<nodes>1745, 1746, 1847</nodes>
		</tri>
		<tri idx = "1261">
			<nodes>1746, 1807, 1849</nodes>
		</tri>
		<tri idx = "1262">
			<nodes>1746, 1847, 1849</nodes>
		</tri>
		<tri idx = "1263">
			<nodes>1843, 1847, 1850</nodes>
		</tri>
		<tri idx = "1264">
			<nodes>1753, 1798, 1855</nodes>
		</tri>
		<tri idx = "1265">
			<nodes>1753, 1756, 1855</nodes>
		</tri>
		<tri idx = "1266">
			<nodes>1756, 1785, 1862</nodes>
		</tri>
		<tri idx = "1267">
			<nodes>1756, 1855, 1862</nodes>
		</tri>
		<tri idx = "1268">
			<nodes>1792, 1812, 1866</nodes>
		</tri>
		<tri idx = "1269">
			<nodes>1812, 1866, 1869</nodes>
		</tri>
		<tri idx = "1270">
			<nodes>1866, 1869, 1870</nodes>
		</tri>
		<tri idx = "1271">
			<nodes>1771, 1772, 1878</nodes>
		</tri>
		<tri idx = "1272">
			<nodes>1772, 1782, 1878</nodes>
		</tri>
		<tri idx = "1273">
			<nodes>1771, 1774, 1878</nodes>
		</tri>
		<tri idx = "1274">
			<nodes>1774, 1779, 1881</nodes>
		</tri>
		<tri idx = "1275">
			<nodes>1774, 1878, 1881</nodes>
		</tri>
		<tri idx = "1276">
			<nodes>1779, 1881, 1884</nodes>
		</tri>
		<tri idx = "1277">
			<nodes>1779, 1780, 1884</nodes>
		</tri>
		<tri idx = "1278">
			<nodes>1780, 1884, 1885</nodes>
		</tri>
		<tri idx = "1279">
			<nodes>1780, 1788, 1885</nodes>
		</tri>
		<tri idx = "1280">
			<nodes>1782, 1878, 1887</nodes>
		</tri>
		<tri idx = "1281">
			<nodes>1782, 1783, 1887</nodes>
		</tri>
		<tri idx = "1282">
			<nodes>1785, 1862, 1888</nodes>
		</tri>
		<tri idx = "1283">
			<nodes>1783, 1887, 1889</nodes>
		</tri>
		<tri idx = "1284">
			<nodes>1783, 1817, 1889</nodes>
		</tri>
		<tri idx = "1285">
			<nodes>1817, 1889, 1890</nodes>
		</tri>
		<tri idx = "1286">
			<nodes>1785, 1888, 1890</nodes>
		</tri>
		<tri idx = "1287">
			<nodes>1785, 1817, 1890</nodes>
		</tri>
		<tri idx = "1288">
			<nodes>1788, 1885, 1894</nodes>
		</tri>
		<tri idx = "1289">
			<nodes>1788, 1837, 1894</nodes>
		</tri>
		<tri idx = "1290">
			<nodes>1837, 1894, 1895</nodes>
		</tri>
		<tri idx = "1291">
			<nodes>1885, 1894, 1896</nodes>
		</tri>
		<tri idx = "1292">
			<nodes>1791, 1796, 1899</nodes>
		</tri>
		<tri idx = "1293">
			<nodes>1791, 1798, 1899</nodes>
		</tri>
		<tri idx = "1294">
			<nodes>1792, 1793, 1900</nodes>
		</tri>
		<tri idx = "1295">
			<nodes>1792, 1866, 1900</nodes>
		</tri>
		<tri idx = "1296">
			<nodes>1793, 1900, 1902</nodes>
		</tri>
		<tri idx = "1297">
			<nodes>1793, 1795, 1902</nodes>
		</tri>
		<tri idx = "1298">
			<nodes>1795, 1796, 1903</nodes>
		</tri>
		<tri idx = "1299">
			<nodes>1796, 1899, 1903</nodes>
		</tri>
		<tri idx = "1300">
			<nodes>1795, 1902, 1903</nodes>
		</tri>
		<tri idx = "1301">
			<nodes>1798, 1855, 1904</nodes>
		</tri>
		<tri idx = "1302">
			<nodes>1798, 1899, 1904</nodes>
		</tri>
		<tri idx = "1303">
			<nodes>1807, 1849, 1907</nodes>
		</tri>
		<tri idx = "1304">
			<nodes>1807, 1809, 1918</nodes>
		</tri>
		<tri idx = "1305">
			<nodes>1807, 1907, 1918</nodes>
		</tri>
		<tri idx = "1306">
			<nodes>1810, 1815, 1919</nodes>
		</tri>
		<tri idx = "1307">
			<nodes>1809, 1810, 1919</nodes>
		</tri>
		<tri idx = "1308">
			<nodes>1809, 1918, 1919</nodes>
		</tri>
		<tri idx = "1309">
			<nodes>1869, 1916, 1922</nodes>
		</tri>
		<tri idx = "1310">
			<nodes>1812, 1869, 1922</nodes>
		</tri>
		<tri idx = "1311">
			<nodes>1812, 1814, 1922</nodes>
		</tri>
		<tri idx = "1312">
			<nodes>1815, 1919, 1923</nodes>
		</tri>
		<tri idx = "1313">
			<nodes>1814, 1815, 1923</nodes>
		</tri>
		<tri idx = "1314">
			<nodes>1814, 1922, 1923</nodes>
		</tri>
		<tri idx = "1315">
			<nodes>1907, 1918, 1924</nodes>
		</tri>
		<tri idx = "1316">
			<nodes>1833, 1841, 1941</nodes>
		</tri>
		<tri idx = "1317">
			<nodes>1833, 1839, 1941</nodes>
		</tri>
		<tri idx = "1318">
			<nodes>1837, 1838, 1944</nodes>
		</tri>
		<tri idx = "1319">
			<nodes>1837, 1895, 1944</nodes>
		</tri>
		<tri idx = "1320">
			<nodes>1838, 1944, 1945</nodes>
		</tri>
		<tri idx = "1321">
			<nodes>1838, 1839, 1945</nodes>
		</tri>
		<tri idx = "1322">
			<nodes>1839, 1941, 1945</nodes>
		</tri>
		<tri idx = "1323">
			<nodes>1841, 1842, 1946</nodes>
		</tri>
		<tri idx = "1324">
			<nodes>1841, 1941, 1946</nodes>
		</tri>
		<tri idx = "1325">
			<nodes>1842, 1946, 1947</nodes>
		</tri>
		<tri idx = "1326">
			<nodes>1842, 1843, 1947</nodes>
		</tri>
		<tri idx = "1327">
			<nodes>1843, 1850, 1947</nodes>
		</tri>
		<tri idx = "1328">
			<nodes>1895, 1944, 1948</nodes>
		</tri>
		<tri idx = "1329">
			<nodes>1850, 1947, 1950</nodes>
		</tri>
		<tri idx = "1330">
			<nodes>1847, 1849, 1952</nodes>
		</tri>
		<tri idx = "1331">
			<nodes>1847, 1850, 1952</nodes>
		</tri>
		<tri idx = "1332">
			<nodes>1849, 1952, 1953</nodes>
		</tri>
		<tri idx = "1333">
			<nodes>1849, 1907, 1953</nodes>
		</tri>
		<tri idx = "1334">
			<nodes>1850, 1952, 1954</nodes>
		</tri>
		<tri idx = "1335">
			<nodes>1850, 1950, 1954</nodes>
		</tri>
		<tri idx = "1336">
			<nodes>1862, 1888, 1961</nodes>
		</tri>
		<tri idx = "1337">
			<nodes>1855, 1904, 1962</nodes>
		</tri>
		<tri idx = "1338">
			<nodes>1855, 1862, 1962</nodes>
		</tri>
		<tri idx = "1339">
			<nodes>1862, 1961, 1962</nodes>
		</tri>
		<tri idx = "1340">
			<nodes>1888, 1961, 1969</nodes>
		</tri>
		<tri idx = "1341">
			<nodes>1961, 1969, 1971</nodes>
		</tri>
		<tri idx = "1342">
			<nodes>1866, 1870, 1974</nodes>
		</tri>
		<tri idx = "1343">
			<nodes>1866, 1900, 1974</nodes>
		</tri>
		<tri idx = "1344">
			<nodes>1870, 1974, 1977</nodes>
		</tri>
		<tri idx = "1345">
			<nodes>1869, 1916, 1977</nodes>
		</tri>
		<tri idx = "1346">
			<nodes>1869, 1870, 1977</nodes>
		</tri>
		<tri idx = "1347">
			<nodes>1878, 1887, 1988</nodes>
		</tri>
		<tri idx = "1348">
			<nodes>1878, 1881, 1988</nodes>
		</tri>
		<tri idx = "1349">
			<nodes>1881, 1884, 1991</nodes>
		</tri>
		<tri idx = "1350">
			<nodes>1881, 1988, 1991</nodes>
		</tri>
		<tri idx = "1351">
			<nodes>1884, 1991, 1992</nodes>
		</tri>
		<tri idx = "1352">
			<nodes>1884, 1885, 1992</nodes>
		</tri>
		<tri idx = "1353">
			<nodes>1885, 1896, 1992</nodes>
		</tri>
		<tri idx = "1354">
			<nodes>1887, 1889, 1994</nodes>
		</tri>
		<tri idx = "1355">
			<nodes>1887, 1988, 1994</nodes>
		</tri>
		<tri idx = "1356">
			<nodes>1888, 1890, 1995</nodes>
		</tri>
		<tri idx = "1357">
			<nodes>1888, 1969, 1995</nodes>
		</tri>
		<tri idx = "1358">
			<nodes>1889, 1994, 1996</nodes>
		</tri>
		<tri idx = "1359">
			<nodes>1890, 1995, 1996</nodes>
		</tri>
		<tri idx = "1360">
			<nodes>1889, 1890, 1996</nodes>
		</tri>
		<tri idx = "1361">
			<nodes>1896, 1992, 1998</nodes>
		</tri>
		<tri idx = "1362">
			<nodes>1894, 1895, 1999</nodes>
		</tri>
		<tri idx = "1363">
			<nodes>1894, 1896, 1999</nodes>
		</tri>
		<tri idx = "1364">
			<nodes>1895, 1999, 2000</nodes>
		</tri>
		<tri idx = "1365">
			<nodes>1895, 1948, 2000</nodes>
		</tri>
		<tri idx = "1366">
			<nodes>1896, 1999, 2001</nodes>
		</tri>
		<tri idx = "1367">
			<nodes>1896, 1998, 2001</nodes>
		</tri>
		<tri idx = "1368">
			<nodes>1899, 1903, 2003</nodes>
		</tri>
		<tri idx = "1369">
			<nodes>1899, 1904, 2003</nodes>
		</tri>
		<tri idx = "1370">
			<nodes>1974, 1977, 2004</nodes>
		</tri>
		<tri idx = "1371">
			<nodes>1900, 1902, 2006</nodes>
		</tri>
		<tri idx = "1372">
			<nodes>1974, 2004, 2006</nodes>
		</tri>
		<tri idx = "1373">
			<nodes>1900, 1974, 2006</nodes>
		</tri>
		<tri idx = "1374">
			<nodes>1902, 2006, 2007</nodes>
		</tri>
		<tri idx = "1375">
			<nodes>1902, 1903, 2007</nodes>
		</tri>
		<tri idx = "1376">
			<nodes>1903, 2003, 2007</nodes>
		</tri>
		<tri idx = "1377">
			<nodes>1904, 2003, 2009</nodes>
		</tri>
		<tri idx = "1378">
			<nodes>1904, 1962, 2009</nodes>
		</tri>
		<tri idx = "1379">
			<nodes>1961, 1971, 2010</nodes>
		</tri>
		<tri idx = "1380">
			<nodes>1961, 1962, 2010</nodes>
		</tri>
		<tri idx = "1381">
			<nodes>1962, 2009, 2010</nodes>
		</tri>
		<tri idx = "1382">
			<nodes>1907, 1953, 2011</nodes>
		</tri>
		<tri idx = "1383">
			<nodes>1907, 1924, 2011</nodes>
		</tri>
		<tri idx = "1384">
			<nodes>1953, 2011, 2015</nodes>
		</tri>
		<tri idx = "1385">
			<nodes>1916, 1977, 2020</nodes>
		</tri>
		<tri idx = "1386">
			<nodes>1977, 2004, 2020</nodes>
		</tri>
		<tri idx = "1387">
			<nodes>1916, 2020, 2030</nodes>
		</tri>
		<tri idx = "1388">
			<nodes>1916, 1922, 2032</nodes>
		</tri>
		<tri idx = "1389">
			<nodes>1916, 2030, 2032</nodes>
		</tri>
		<tri idx = "1390">
			<nodes>1919, 1923, 2034</nodes>
		</tri>
		<tri idx = "1391">
			<nodes>1918, 1919, 2034</nodes>
		</tri>
		<tri idx = "1392">
			<nodes>1918, 1924, 2034</nodes>
		</tri>
		<tri idx = "1393">
			<nodes>1923, 2034, 2035</nodes>
		</tri>
		<tri idx = "1394">
			<nodes>1922, 2032, 2035</nodes>
		</tri>
		<tri idx = "1395">
			<nodes>1922, 1923, 2035</nodes>
		</tri>
		<tri idx = "1396">
			<nodes>1924, 2011, 2036</nodes>
		</tri>
		<tri idx = "1397">
			<nodes>1924, 2034, 2036</nodes>
		</tri>
		<tri idx = "1398">
			<nodes>1941, 1946, 2052</nodes>
		</tri>
		<tri idx = "1399">
			<nodes>1941, 1945, 2052</nodes>
		</tri>
		<tri idx = "1400">
			<nodes>1944, 1945, 2053</nodes>
		</tri>
		<tri idx = "1401">
			<nodes>1945, 2052, 2053</nodes>
		</tri>
		<tri idx = "1402">
			<nodes>1944, 1948, 2053</nodes>
		</tri>
		<tri idx = "1403">
			<nodes>1946, 1947, 2054</nodes>
		</tri>
		<tri idx = "1404">
			<nodes>1946, 2052, 2054</nodes>
		</tri>
		<tri idx = "1405">
			<nodes>1947, 1950, 2054</nodes>
		</tri>
		<tri idx = "1406">
			<nodes>1950, 2054, 2055</nodes>
		</tri>
		<tri idx = "1407">
			<nodes>1948, 2000, 2057</nodes>
		</tri>
		<tri idx = "1408">
			<nodes>1948, 2053, 2058</nodes>
		</tri>
		<tri idx = "1409">
			<nodes>1948, 2057, 2058</nodes>
		</tri>
		<tri idx = "1410">
			<nodes>1950, 1954, 2060</nodes>
		</tri>
		<tri idx = "1411">
			<nodes>1950, 2055, 2060</nodes>
		</tri>
		<tri idx = "1412">
			<nodes>1952, 1953, 2062</nodes>
		</tri>
		<tri idx = "1413">
			<nodes>1952, 1954, 2062</nodes>
		</tri>
		<tri idx = "1414">
			<nodes>2015, 2047, 2062</nodes>
		</tri>
		<tri idx = "1415">
			<nodes>1953, 2015, 2062</nodes>
		</tri>
		<tri idx = "1416">
			<nodes>1954, 2062, 2063</nodes>
		</tri>
		<tri idx = "1417">
			<nodes>1954, 2060, 2063</nodes>
		</tri>
		<tri idx = "1418">
			<nodes>2047, 2062, 2066</nodes>
		</tri>
		<tri idx = "1419">
			<nodes>1969, 1971, 2074</nodes>
		</tri>
		<tri idx = "1420">
			<nodes>1969, 2074, 2079</nodes>
		</tri>
		<tri idx = "1421">
			<nodes>1969, 1995, 2079</nodes>
		</tri>
		<tri idx = "1422">
			<nodes>2074, 2079, 2081</nodes>
		</tri>
		<tri idx = "1423">
			<nodes>1971, 2074, 2081</nodes>
		</tri>
		<tri idx = "1424">
			<nodes>1971, 2010, 2082</nodes>
		</tri>
		<tri idx = "1425">
			<nodes>1971, 2081, 2082</nodes>
		</tri>
		<tri idx = "1426">
			<nodes>2000, 2057, 2088</nodes>
		</tri>
		<tri idx = "1427">
			<nodes>1988, 1994, 2095</nodes>
		</tri>
		<tri idx = "1428">
			<nodes>1988, 1991, 2095</nodes>
		</tri>
		<tri idx = "1429">
			<nodes>1991, 1992, 2096</nodes>
		</tri>
		<tri idx = "1430">
			<nodes>1991, 2095, 2096</nodes>
		</tri>
		<tri idx = "1431">
			<nodes>1992, 1998, 2096</nodes>
		</tri>
		<tri idx = "1432">
			<nodes>1994, 1996, 2097</nodes>
		</tri>
		<tri idx = "1433">
			<nodes>1994, 2095, 2097</nodes>
		</tri>
		<tri idx = "1434">
			<nodes>1995, 1996, 2098</nodes>
		</tri>
		<tri idx = "1435">
			<nodes>1996, 2097, 2098</nodes>
		</tri>
		<tri idx = "1436">
			<nodes>1995, 2079, 2098</nodes>
		</tri>
		<tri idx = "1437">
			<nodes>1998, 2096, 2099</nodes>
		</tri>
		<tri idx = "1438">
			<nodes>1998, 2001, 2101</nodes>
		</tri>
		<tri idx = "1439">
			<nodes>1998, 2099, 2101</nodes>
		</tri>
		<tri idx = "1440">
			<nodes>1999, 2000, 2102</nodes>
		</tri>
		<tri idx = "1441">
			<nodes>1999, 2001, 2102</nodes>
		</tri>
		<tri idx = "1442">
			<nodes>2000, 2088, 2102</nodes>
		</tri>
		<tri idx = "1443">
			<nodes>2001, 2102, 2103</nodes>
		</tri>
		<tri idx = "1444">
			<nodes>2001, 2101, 2103</nodes>
		</tri>
		<tri idx = "1445">
			<nodes>2004, 2020, 2104</nodes>
		</tri>
		<tri idx = "1446">
			<nodes>2003, 2007, 2105</nodes>
		</tri>
		<tri idx = "1447">
			<nodes>2003, 2009, 2105</nodes>
		</tri>
		<tri idx = "1448">
			<nodes>2004, 2006, 2107</nodes>
		</tri>
		<tri idx = "1449">
			<nodes>2004, 2104, 2107</nodes>
		</tri>
		<tri idx = "1450">
			<nodes>2006, 2007, 2108</nodes>
		</tri>
		<tri idx = "1451">
			<nodes>2006, 2107, 2108</nodes>
		</tri>
		<tri idx = "1452">
			<nodes>2007, 2105, 2108</nodes>
		</tri>
		<tri idx = "1453">
			<nodes>2009, 2105, 2110</nodes>
		</tri>
		<tri idx = "1454">
			<nodes>2009, 2010, 2110</nodes>
		</tri>
		<tri idx = "1455">
			<nodes>2010, 2082, 2111</nodes>
		</tri>
		<tri idx = "1456">
			<nodes>2010, 2110, 2111</nodes>
		</tri>
		<tri idx = "1457">
			<nodes>2011, 2036, 2113</nodes>
		</tri>
		<tri idx = "1458">
			<nodes>2015, 2047, 2113</nodes>
		</tri>
		<tri idx = "1459">
			<nodes>2011, 2015, 2113</nodes>
		</tri>
		<tri idx = "1460">
			<nodes>2020, 2104, 2114</nodes>
		</tri>
		<tri idx = "1461">
			<nodes>2020, 2030, 2114</nodes>
		</tri>
		<tri idx = "1462">
			<nodes>2030, 2114, 2116</nodes>
		</tri>
		<tri idx = "1463">
			<nodes>2030, 2116, 2132</nodes>
		</tri>
		<tri idx = "1464">
			<nodes>2030, 2032, 2132</nodes>
		</tri>
		<tri idx = "1465">
			<nodes>2032, 2132, 2134</nodes>
		</tri>
		<tri idx = "1466">
			<nodes>2032, 2035, 2134</nodes>
		</tri>
		<tri idx = "1467">
			<nodes>2034, 2035, 2135</nodes>
		</tri>
		<tri idx = "1468">
			<nodes>2035, 2134, 2135</nodes>
		</tri>
		<tri idx = "1469">
			<nodes>2034, 2036, 2135</nodes>
		</tri>
		<tri idx = "1470">
			<nodes>2036, 2135, 2136</nodes>
		</tri>
		<tri idx = "1471">
			<nodes>2036, 2113, 2136</nodes>
		</tri>
		<tri idx = "1472">
			<nodes>2047, 2113, 2150</nodes>
		</tri>
		<tri idx = "1473">
			<nodes>2113, 2136, 2150</nodes>
		</tri>
		<tri idx = "1474">
			<nodes>2047, 2066, 2151</nodes>
		</tri>
		<tri idx = "1475">
			<nodes>2047, 2150, 2151</nodes>
		</tri>
		<tri idx = "1476">
			<nodes>2150, 2151, 2152</nodes>
		</tri>
		<tri idx = "1477">
			<nodes>2052, 2054, 2158</nodes>
		</tri>
		<tri idx = "1478">
			<nodes>2054, 2055, 2158</nodes>
		</tri>
		<tri idx = "1479">
			<nodes>2052, 2053, 2158</nodes>
		</tri>
		<tri idx = "1480">
			<nodes>2053, 2058, 2158</nodes>
		</tri>
		<tri idx = "1481">
			<nodes>2055, 2060, 2159</nodes>
		</tri>
		<tri idx = "1482">
			<nodes>2055, 2158, 2159</nodes>
		</tri>
		<tri idx = "1483">
			<nodes>2057, 2088, 2161</nodes>
		</tri>
		<tri idx = "1484">
			<nodes>2057, 2058, 2162</nodes>
		</tri>
		<tri idx = "1485">
			<nodes>2057, 2161, 2162</nodes>
		</tri>
		<tri idx = "1486">
			<nodes>2058, 2158, 2162</nodes>
		</tri>
		<tri idx = "1487">
			<nodes>2060, 2159, 2164</nodes>
		</tri>
		<tri idx = "1488">
			<nodes>2060, 2063, 2164</nodes>
		</tri>
		<tri idx = "1489">
			<nodes>2062, 2066, 2165</nodes>
		</tri>
		<tri idx = "1490">
			<nodes>2062, 2063, 2165</nodes>
		</tri>
		<tri idx = "1491">
			<nodes>2063, 2164, 2165</nodes>
		</tri>
		<tri idx = "1492">
			<nodes>2066, 2165, 2170</nodes>
		</tri>
		<tri idx = "1493">
			<nodes>2066, 2151, 2171</nodes>
		</tri>
		<tri idx = "1494">
			<nodes>2066, 2170, 2171</nodes>
		</tri>
		<tri idx = "1495">
			<nodes>2079, 2081, 2181</nodes>
		</tri>
		<tri idx = "1496">
			<nodes>2079, 2098, 2181</nodes>
		</tri>
		<tri idx = "1497">
			<nodes>2081, 2082, 2184</nodes>
		</tri>
		<tri idx = "1498">
			<nodes>2081, 2181, 2184</nodes>
		</tri>
		<tri idx = "1499">
			<nodes>2082, 2184, 2185</nodes>
		</tri>
		<tri idx = "1500">
			<nodes>2082, 2111, 2185</nodes>
		</tri>
		<tri idx = "1501">
			<nodes>2088, 2102, 2190</nodes>
		</tri>
		<tri idx = "1502">
			<nodes>2088, 2161, 2190</nodes>
		</tri>
		<tri idx = "1503">
			<nodes>2102, 2190, 2192</nodes>
		</tri>
		<tri idx = "1504">
			<nodes>2095, 2097, 2196</nodes>
		</tri>
		<tri idx = "1505">
			<nodes>2095, 2096, 2196</nodes>
		</tri>
		<tri idx = "1506">
			<nodes>2096, 2099, 2196</nodes>
		</tri>
		<tri idx = "1507">
			<nodes>2098, 2181, 2198</nodes>
		</tri>
		<tri idx = "1508">
			<nodes>2097, 2098, 2199</nodes>
		</tri>
		<tri idx = "1509">
			<nodes>2098, 2198, 2199</nodes>
		</tri>
		<tri idx = "1510">
			<nodes>2097, 2196, 2199</nodes>
		</tri>
		<tri idx = "1511">
			<nodes>2099, 2101, 2201</nodes>
		</tri>
		<tri idx = "1512">
			<nodes>2099, 2196, 2201</nodes>
		</tri>
		<tri idx = "1513">
			<nodes>2101, 2201, 2203</nodes>
		</tri>
		<tri idx = "1514">
			<nodes>2101, 2103, 2203</nodes>
		</tri>
		<tri idx = "1515">
			<nodes>2102, 2192, 2204</nodes>
		</tri>
		<tri idx = "1516">
			<nodes>2102, 2103, 2204</nodes>
		</tri>
		<tri idx = "1517">
			<nodes>2103, 2203, 2204</nodes>
		</tri>
		<tri idx = "1518">
			<nodes>2192, 2204, 2205</nodes>
		</tri>
		<tri idx = "1519">
			<nodes>2104, 2114, 2206</nodes>
		</tri>
		<tri idx = "1520">
			<nodes>2104, 2206, 2209</nodes>
		</tri>
		<tri idx = "1521">
			<nodes>2104, 2107, 2209</nodes>
		</tri>
		<tri idx = "1522">
			<nodes>2111, 2185, 2210</nodes>
		</tri>
		<tri idx = "1523">
			<nodes>2105, 2108, 2213</nodes>
		</tri>
		<tri idx = "1524">
			<nodes>2105, 2110, 2213</nodes>
		</tri>
		<tri idx = "1525">
			<nodes>2107, 2209, 2214</nodes>
		</tri>
		<tri idx = "1526">
			<nodes>2108, 2213, 2214</nodes>
		</tri>
		<tri idx = "1527">
			<nodes>2107, 2108, 2214</nodes>
		</tri>
		<tri idx = "1528">
			<nodes>2111, 2210, 2215</nodes>
		</tri>
		<tri idx = "1529">
			<nodes>2110, 2111, 2215</nodes>
		</tri>
		<tri idx = "1530">
			<nodes>2110, 2213, 2215</nodes>
		</tri>
		<tri idx = "1531">
			<nodes>2206, 2209, 2217</nodes>
		</tri>
		<tri idx = "1532">
			<nodes>2114, 2116, 2218</nodes>
		</tri>
		<tri idx = "1533">
			<nodes>2114, 2206, 2218</nodes>
		</tri>
		<tri idx = "1534">
			<nodes>2151, 2171, 2219</nodes>
		</tri>
		<tri idx = "1535">
			<nodes>2151, 2152, 2219</nodes>
		</tri>
		<tri idx = "1536">
			<nodes>2116, 2218, 2225</nodes>
		</tri>
		<tri idx = "1537">
			<nodes>2116, 2225, 2228</nodes>
		</tri>
		<tri idx = "1538">
			<nodes>2116, 2132, 2228</nodes>
		</tri>
		<tri idx = "1539">
			<nodes>2132, 2134, 2241</nodes>
		</tri>
		<tri idx = "1540">
			<nodes>2132, 2228, 2241</nodes>
		</tri>
		<tri idx = "1541">
			<nodes>2134, 2135, 2242</nodes>
		</tri>
		<tri idx = "1542">
			<nodes>2134, 2241, 2242</nodes>
		</tri>
		<tri idx = "1543">
			<nodes>2135, 2136, 2242</nodes>
		</tri>
		<tri idx = "1544">
			<nodes>2136, 2150, 2243</nodes>
		</tri>
		<tri idx = "1545">
			<nodes>2136, 2242, 2243</nodes>
		</tri>
		<tri idx = "1546">
			<nodes>2150, 2152, 2243</nodes>
		</tri>
		<tri idx = "1547">
			<nodes>2228, 2241, 2244</nodes>
		</tri>
		<tri idx = "1548">
			<nodes>2190, 2192, 2255</nodes>
		</tri>
		<tri idx = "1549">
			<nodes>2152, 2219, 2257</nodes>
		</tri>
		<tri idx = "1550">
			<nodes>2152, 2243, 2257</nodes>
		</tri>
		<tri idx = "1551">
			<nodes>2158, 2159, 2263</nodes>
		</tri>
		<tri idx = "1552">
			<nodes>2158, 2162, 2263</nodes>
		</tri>
		<tri idx = "1553">
			<nodes>2159, 2164, 2265</nodes>
		</tri>
		<tri idx = "1554">
			<nodes>2159, 2263, 2265</nodes>
		</tri>
		<tri idx = "1555">
			<nodes>2164, 2265, 2266</nodes>
		</tri>
		<tri idx = "1556">
			<nodes>2165, 2170, 2266</nodes>
		</tri>
		<tri idx = "1557">
			<nodes>2164, 2165, 2266</nodes>
		</tri>
		<tri idx = "1558">
			<nodes>2161, 2190, 2267</nodes>
		</tri>
		<tri idx = "1559">
			<nodes>2190, 2255, 2267</nodes>
		</tri>
		<tri idx = "1560">
			<nodes>2161, 2267, 2268</nodes>
		</tri>
		<tri idx = "1561">
			<nodes>2162, 2263, 2268</nodes>
		</tri>
		<tri idx = "1562">
			<nodes>2161, 2162, 2268</nodes>
		</tri>
		<tri idx = "1563">
			<nodes>2255, 2267, 2269</nodes>
		</tri>
		<tri idx = "1564">
			<nodes>2170, 2266, 2272</nodes>
		</tri>
		<tri idx = "1565">
			<nodes>2170, 2272, 2278</nodes>
		</tri>
		<tri idx = "1566">
			<nodes>2170, 2171, 2278</nodes>
		</tri>
		<tri idx = "1567">
			<nodes>2171, 2278, 2279</nodes>
		</tri>
		<tri idx = "1568">
			<nodes>2171, 2219, 2279</nodes>
		</tri>
		<tri idx = "1569">
			<nodes>2181, 2184, 2286</nodes>
		</tri>
		<tri idx = "1570">
			<nodes>2181, 2198, 2286</nodes>
		</tri>
		<tri idx = "1571">
			<nodes>2184, 2286, 2288</nodes>
		</tri>
		<tri idx = "1572">
			<nodes>2184, 2185, 2288</nodes>
		</tri>
		<tri idx = "1573">
			<nodes>2185, 2210, 2289</nodes>
		</tri>
		<tri idx = "1574">
			<nodes>2185, 2288, 2289</nodes>
		</tri>
		<tri idx = "1575">
			<nodes>2210, 2289, 2292</nodes>
		</tri>
		<tri idx = "1576">
			<nodes>2192, 2255, 2299</nodes>
		</tri>
		<tri idx = "1577">
			<nodes>2192, 2205, 2299</nodes>
		</tri>
		<tri idx = "1578">
			<nodes>2198, 2286, 2301</nodes>
		</tri>
		<tri idx = "1579">
			<nodes>2196, 2199, 2303</nodes>
		</tri>
		<tri idx = "1580">
			<nodes>2196, 2201, 2303</nodes>
		</tri>
		<tri idx = "1581">
			<nodes>2198, 2301, 2304</nodes>
		</tri>
		<tri idx = "1582">
			<nodes>2199, 2303, 2304</nodes>
		</tri>
		<tri idx = "1583">
			<nodes>2198, 2199, 2304</nodes>
		</tri>
		<tri idx = "1584">
			<nodes>2201, 2203, 2308</nodes>
		</tri>
		<tri idx = "1585">
			<nodes>2201, 2303, 2308</nodes>
		</tri>
		<tri idx = "1586">
			<nodes>2203, 2308, 2309</nodes>
		</tri>
		<tri idx = "1587">
			<nodes>2204, 2205, 2309</nodes>
		</tri>
		<tri idx = "1588">
			<nodes>2203, 2204, 2309</nodes>
		</tri>
		<tri idx = "1589">
			<nodes>2205, 2299, 2310</nodes>
		</tri>
		<tri idx = "1590">
			<nodes>2205, 2309, 2311</nodes>
		</tri>
		<tri idx = "1591">
			<nodes>2205, 2310, 2311</nodes>
		</tri>
		<tri idx = "1592">
			<nodes>2286, 2288, 2312</nodes>
		</tri>
		<tri idx = "1593">
			<nodes>2286, 2301, 2312</nodes>
		</tri>
		<tri idx = "1594">
			<nodes>2206, 2218, 2313</nodes>
		</tri>
		<tri idx = "1595">
			<nodes>2206, 2217, 2313</nodes>
		</tri>
		<tri idx = "1596">
			<nodes>2209, 2214, 2317</nodes>
		</tri>
		<tri idx = "1597">
			<nodes>2209, 2217, 2317</nodes>
		</tri>
		<tri idx = "1598">
			<nodes>2210, 2215, 2318</nodes>
		</tri>
		<tri idx = "1599">
			<nodes>2210, 2292, 2318</nodes>
		</tri>
		<tri idx = "1600">
			<nodes>2213, 2214, 2319</nodes>
		</tri>
		<tri idx = "1601">
			<nodes>2214, 2317, 2319</nodes>
		</tri>
		<tri idx = "1602">
			<nodes>2213, 2215, 2319</nodes>
		</tri>
		<tri idx = "1603">
			<nodes>2215, 2318, 2319</nodes>
		</tri>
		<tri idx = "1604">
			<nodes>2292, 2318, 2320</nodes>
		</tri>
		<tri idx = "1605">
			<nodes>2217, 2317, 2322</nodes>
		</tri>
		<tri idx = "1606">
			<nodes>2217, 2322, 2326</nodes>
		</tri>
		<tri idx = "1607">
			<nodes>2217, 2313, 2326</nodes>
		</tri>
		<tri idx = "1608">
			<nodes>2218, 2313, 2329</nodes>
		</tri>
		<tri idx = "1609">
			<nodes>2218, 2225, 2329</nodes>
		</tri>
		<tri idx = "1610">
			<nodes>2219, 2279, 2330</nodes>
		</tri>
		<tri idx = "1611">
			<nodes>2219, 2257, 2330</nodes>
		</tri>
		<tri idx = "1612">
			<nodes>2257, 2330, 2331</nodes>
		</tri>
		<tri idx = "1613">
			<nodes>2225, 2329, 2336</nodes>
		</tri>
		<tri idx = "1614">
			<nodes>2225, 2336, 2337</nodes>
		</tri>
		<tri idx = "1615">
			<nodes>2228, 2244, 2337</nodes>
		</tri>
		<tri idx = "1616">
			<nodes>2225, 2228, 2337</nodes>
		</tri>
		<tri idx = "1617">
			<nodes>2241, 2242, 2351</nodes>
		</tri>
		<tri idx = "1618">
			<nodes>2241, 2244, 2351</nodes>
		</tri>
		<tri idx = "1619">
			<nodes>2242, 2243, 2351</nodes>
		</tri>
		<tri idx = "1620">
			<nodes>2243, 2351, 2352</nodes>
		</tri>
		<tri idx = "1621">
			<nodes>2257, 2331, 2352</nodes>
		</tri>
		<tri idx = "1622">
			<nodes>2243, 2257, 2352</nodes>
		</tri>
		<tri idx = "1623">
			<nodes>2244, 2337, 2353</nodes>
		</tri>
		<tri idx = "1624">
			<nodes>2244, 2351, 2353</nodes>
		</tri>
		<tri idx = "1625">
			<nodes>2336, 2337, 2354</nodes>
		</tri>
		<tri idx = "1626">
			<nodes>2337, 2353, 2354</nodes>
		</tri>
		<tri idx = "1627">
			<nodes>2255, 2299, 2365</nodes>
		</tri>
		<tri idx = "1628">
			<nodes>2255, 2269, 2365</nodes>
		</tri>
		<tri idx = "1629">
			<nodes>2263, 2265, 2373</nodes>
		</tri>
		<tri idx = "1630">
			<nodes>2263, 2268, 2373</nodes>
		</tri>
		<tri idx = "1631">
			<nodes>2265, 2373, 2375</nodes>
		</tri>
		<tri idx = "1632">
			<nodes>2265, 2266, 2375</nodes>
		</tri>
		<tri idx = "1633">
			<nodes>2266, 2272, 2375</nodes>
		</tri>
		<tri idx = "1634">
			<nodes>2267, 2268, 2377</nodes>
		</tri>
		<tri idx = "1635">
			<nodes>2268, 2373, 2377</nodes>
		</tri>
		<tri idx = "1636">
			<nodes>2267, 2269, 2377</nodes>
		</tri>
		<tri idx = "1637">
			<nodes>2269, 2365, 2378</nodes>
		</tri>
		<tri idx = "1638">
			<nodes>2269, 2377, 2378</nodes>
		</tri>
		<tri idx = "1639">
			<nodes>2272, 2278, 2380</nodes>
		</tri>
		<tri idx = "1640">
			<nodes>2272, 2375, 2380</nodes>
		</tri>
		<tri idx = "1641">
			<nodes>2278, 2279, 2387</nodes>
		</tri>
		<tri idx = "1642">
			<nodes>2278, 2380, 2387</nodes>
		</tri>
		<tri idx = "1643">
			<nodes>2279, 2387, 2388</nodes>
		</tri>
		<tri idx = "1644">
			<nodes>2279, 2330, 2388</nodes>
		</tri>
		<tri idx = "1645">
			<nodes>2301, 2312, 2394</nodes>
		</tri>
		<tri idx = "1646">
			<nodes>2292, 2320, 2395</nodes>
		</tri>
		<tri idx = "1647">
			<nodes>2289, 2292, 2396</nodes>
		</tri>
		<tri idx = "1648">
			<nodes>2292, 2395, 2396</nodes>
		</tri>
		<tri idx = "1649">
			<nodes>2288, 2289, 2397</nodes>
		</tri>
		<tri idx = "1650">
			<nodes>2288, 2312, 2397</nodes>
		</tri>
		<tri idx = "1651">
			<nodes>2289, 2396, 2397</nodes>
		</tri>
		<tri idx = "1652">
			<nodes>2331, 2352, 2402</nodes>
		</tri>
		<tri idx = "1653">
			<nodes>2299, 2310, 2408</nodes>
		</tri>
		<tri idx = "1654">
			<nodes>2299, 2365, 2408</nodes>
		</tri>
		<tri idx = "1655">
			<nodes>2301, 2304, 2412</nodes>
		</tri>
		<tri idx = "1656">
			<nodes>2301, 2394, 2412</nodes>
		</tri>
		<tri idx = "1657">
			<nodes>2303, 2304, 2414</nodes>
		</tri>
		<tri idx = "1658">
			<nodes>2304, 2412, 2414</nodes>
		</tri>
		<tri idx = "1659">
			<nodes>2303, 2308, 2414</nodes>
		</tri>
		<tri idx = "1660">
			<nodes>2308, 2414, 2417</nodes>
		</tri>
		<tri idx = "1661">
			<nodes>2308, 2309, 2417</nodes>
		</tri>
		<tri idx = "1662">
			<nodes>2309, 2311, 2417</nodes>
		</tri>
		<tri idx = "1663">
			<nodes>2310, 2408, 2418</nodes>
		</tri>
		<tri idx = "1664">
			<nodes>2310, 2311, 2419</nodes>
		</tri>
		<tri idx = "1665">
			<nodes>2310, 2418, 2419</nodes>
		</tri>
		<tri idx = "1666">
			<nodes>2311, 2417, 2419</nodes>
		</tri>
		<tri idx = "1667">
			<nodes>2312, 2397, 2421</nodes>
		</tri>
		<tri idx = "1668">
			<nodes>2312, 2394, 2421</nodes>
		</tri>
		<tri idx = "1669">
			<nodes>2394, 2412, 2422</nodes>
		</tri>
		<tri idx = "1670">
			<nodes>2313, 2326, 2426</nodes>
		</tri>
		<tri idx = "1671">
			<nodes>2313, 2329, 2426</nodes>
		</tri>
		<tri idx = "1672">
			<nodes>2317, 2319, 2430</nodes>
		</tri>
		<tri idx = "1673">
			<nodes>2317, 2322, 2430</nodes>
		</tri>
		<tri idx = "1674">
			<nodes>2318, 2319, 2430</nodes>
		</tri>
		<tri idx = "1675">
			<nodes>2318, 2320, 2430</nodes>
		</tri>
		<tri idx = "1676">
			<nodes>2320, 2395, 2431</nodes>
		</tri>
		<tri idx = "1677">
			<nodes>2320, 2430, 2431</nodes>
		</tri>
		<tri idx = "1678">
			<nodes>2322, 2326, 2432</nodes>
		</tri>
		<tri idx = "1679">
			<nodes>2322, 2430, 2432</nodes>
		</tri>
		<tri idx = "1680">
			<nodes>2326, 2426, 2438</nodes>
		</tri>
		<tri idx = "1681">
			<nodes>2326, 2432, 2438</nodes>
		</tri>
		<tri idx = "1682">
			<nodes>2329, 2336, 2441</nodes>
		</tri>
		<tri idx = "1683">
			<nodes>2336, 2354, 2441</nodes>
		</tri>
		<tri idx = "1684">
			<nodes>2329, 2441, 2442</nodes>
		</tri>
		<tri idx = "1685">
			<nodes>2329, 2426, 2442</nodes>
		</tri>
		<tri idx = "1686">
			<nodes>2330, 2331, 2444</nodes>
		</tri>
		<tri idx = "1687">
			<nodes>2330, 2388, 2444</nodes>
		</tri>
		<tri idx = "1688">
			<nodes>2331, 2444, 2445</nodes>
		</tri>
		<tri idx = "1689">
			<nodes>2331, 2402, 2445</nodes>
		</tri>
		<tri idx = "1690">
			<nodes>2351, 2353, 2459</nodes>
		</tri>
		<tri idx = "1691">
			<nodes>2351, 2352, 2459</nodes>
		</tri>
		<tri idx = "1692">
			<nodes>2352, 2402, 2459</nodes>
		</tri>
		<tri idx = "1693">
			<nodes>2353, 2459, 2460</nodes>
		</tri>
		<tri idx = "1694">
			<nodes>2354, 2441, 2460</nodes>
		</tri>
		<tri idx = "1695">
			<nodes>2353, 2354, 2460</nodes>
		</tri>
		<tri idx = "1696">
			<nodes>2459, 2460, 2461</nodes>
		</tri>
		<tri idx = "1697">
			<nodes>2365, 2408, 2469</nodes>
		</tri>
		<tri idx = "1698">
			<nodes>2365, 2378, 2469</nodes>
		</tri>
		<tri idx = "1699">
			<nodes>2378, 2469, 2471</nodes>
		</tri>
		<tri idx = "1700">
			<nodes>2408, 2418, 2472</nodes>
		</tri>
		<tri idx = "1701">
			<nodes>2408, 2469, 2472</nodes>
		</tri>
		<tri idx = "1702">
			<nodes>2373, 2375, 2481</nodes>
		</tri>
		<tri idx = "1703">
			<nodes>2373, 2377, 2481</nodes>
		</tri>
		<tri idx = "1704">
			<nodes>2375, 2481, 2482</nodes>
		</tri>
		<tri idx = "1705">
			<nodes>2375, 2380, 2482</nodes>
		</tri>
		<tri idx = "1706">
			<nodes>2377, 2481, 2483</nodes>
		</tri>
		<tri idx = "1707">
			<nodes>2378, 2471, 2483</nodes>
		</tri>
		<tri idx = "1708">
			<nodes>2377, 2378, 2483</nodes>
		</tri>
		<tri idx = "1709">
			<nodes>2471, 2483, 2484</nodes>
		</tri>
		<tri idx = "1710">
			<nodes>2380, 2387, 2485</nodes>
		</tri>
		<tri idx = "1711">
			<nodes>2380, 2482, 2485</nodes>
		</tri>
		<tri idx = "1712">
			<nodes>2482, 2485, 2486</nodes>
		</tri>
		<tri idx = "1713">
			<nodes>2387, 2388, 2492</nodes>
		</tri>
		<tri idx = "1714">
			<nodes>2387, 2485, 2492</nodes>
		</tri>
		<tri idx = "1715">
			<nodes>2388, 2444, 2493</nodes>
		</tri>
		<tri idx = "1716">
			<nodes>2388, 2492, 2493</nodes>
		</tri>
		<tri idx = "1717">
			<nodes>2394, 2422, 2498</nodes>
		</tri>
		<tri idx = "1718">
			<nodes>2394, 2421, 2498</nodes>
		</tri>
		<tri idx = "1719">
			<nodes>2395, 2396, 2499</nodes>
		</tri>
		<tri idx = "1720">
			<nodes>2395, 2499, 2500</nodes>
		</tri>
		<tri idx = "1721">
			<nodes>2395, 2431, 2500</nodes>
		</tri>
		<tri idx = "1722">
			<nodes>2397, 2421, 2501</nodes>
		</tri>
		<tri idx = "1723">
			<nodes>2396, 2397, 2501</nodes>
		</tri>
		<tri idx = "1724">
			<nodes>2396, 2499, 2501</nodes>
		</tri>
		<tri idx = "1725">
			<nodes>2402, 2459, 2507</nodes>
		</tri>
		<tri idx = "1726">
			<nodes>2402, 2445, 2507</nodes>
		</tri>
		<tri idx = "1727">
			<nodes>2412, 2414, 2518</nodes>
		</tri>
		<tri idx = "1728">
			<nodes>2412, 2422, 2518</nodes>
		</tri>
		<tri idx = "1729">
			<nodes>2414, 2417, 2518</nodes>
		</tri>
		<tri idx = "1730">
			<nodes>2417, 2518, 2519</nodes>
		</tri>
		<tri idx = "1731">
			<nodes>2417, 2419, 2519</nodes>
		</tri>
		<tri idx = "1732">
			<nodes>2418, 2472, 2520</nodes>
		</tri>
		<tri idx = "1733">
			<nodes>2418, 2419, 2521</nodes>
		</tri>
		<tri idx = "1734">
			<nodes>2418, 2520, 2521</nodes>
		</tri>
		<tri idx = "1735">
			<nodes>2419, 2519, 2521</nodes>
		</tri>
		<tri idx = "1736">
			<nodes>2519, 2521, 2523</nodes>
		</tri>
		<tri idx = "1737">
			<nodes>2421, 2498, 2524</nodes>
		</tri>
		<tri idx = "1738">
			<nodes>2421, 2501, 2524</nodes>
		</tri>
		<tri idx = "1739">
			<nodes>2422, 2498, 2525</nodes>
		</tri>
		<tri idx = "1740">
			<nodes>2422, 2518, 2525</nodes>
		</tri>
		<tri idx = "1741">
			<nodes>2441, 2442, 2528</nodes>
		</tri>
		<tri idx = "1742">
			<nodes>2441, 2460, 2529</nodes>
		</tri>
		<tri idx = "1743">
			<nodes>2441, 2528, 2529</nodes>
		</tri>
		<tri idx = "1744">
			<nodes>2426, 2438, 2534</nodes>
		</tri>
		<tri idx = "1745">
			<nodes>2426, 2442, 2534</nodes>
		</tri>
		<tri idx = "1746">
			<nodes>2430, 2432, 2536</nodes>
		</tri>
		<tri idx = "1747">
			<nodes>2430, 2431, 2536</nodes>
		</tri>
		<tri idx = "1748">
			<nodes>2431, 2536, 2537</nodes>
		</tri>
		<tri idx = "1749">
			<nodes>2431, 2500, 2537</nodes>
		</tri>
		<tri idx = "1750">
			<nodes>2536, 2537, 2538</nodes>
		</tri>
		<tri idx = "1751">
			<nodes>2438, 2534, 2539</nodes>
		</tri>
		<tri idx = "1752">
			<nodes>2432, 2536, 2539</nodes>
		</tri>
		<tri idx = "1753">
			<nodes>2432, 2438, 2539</nodes>
		</tri>
		<tri idx = "1754">
			<nodes>2442, 2528, 2547</nodes>
		</tri>
		<tri idx = "1755">
			<nodes>2442, 2534, 2547</nodes>
		</tri>
		<tri idx = "1756">
			<nodes>2445, 2507, 2549</nodes>
		</tri>
		<tri idx = "1757">
			<nodes>2445, 2549, 2551</nodes>
		</tri>
		<tri idx = "1758">
			<nodes>2444, 2445, 2551</nodes>
		</tri>
		<tri idx = "1759">
			<nodes>2444, 2493, 2551</nodes>
		</tri>
		<tri idx = "1760">
			<nodes>2493, 2551, 2552</nodes>
		</tri>
		<tri idx = "1761">
			<nodes>2459, 2461, 2563</nodes>
		</tri>
		<tri idx = "1762">
			<nodes>2459, 2507, 2563</nodes>
		</tri>
		<tri idx = "1763">
			<nodes>2460, 2529, 2564</nodes>
		</tri>
		<tri idx = "1764">
			<nodes>2461, 2563, 2564</nodes>
		</tri>
		<tri idx = "1765">
			<nodes>2460, 2461, 2564</nodes>
		</tri>
		<tri idx = "1766">
			<nodes>2507, 2549, 2565</nodes>
		</tri>
		<tri idx = "1767">
			<nodes>2507, 2563, 2565</nodes>
		</tri>
		<tri idx = "1768">
			<nodes>2469, 2471, 2572</nodes>
		</tri>
		<tri idx = "1769">
			<nodes>2469, 2472, 2572</nodes>
		</tri>
		<tri idx = "1770">
			<nodes>2472, 2572, 2573</nodes>
		</tri>
		<tri idx = "1771">
			<nodes>2472, 2520, 2573</nodes>
		</tri>
		<tri idx = "1772">
			<nodes>2471, 2572, 2575</nodes>
		</tri>
		<tri idx = "1773">
			<nodes>2471, 2484, 2575</nodes>
		</tri>
		<tri idx = "1774">
			<nodes>2481, 2482, 2582</nodes>
		</tri>
		<tri idx = "1775">
			<nodes>2482, 2486, 2582</nodes>
		</tri>
		<tri idx = "1776">
			<nodes>2481, 2483, 2582</nodes>
		</tri>
		<tri idx = "1777">
			<nodes>2483, 2484, 2582</nodes>
		</tri>
		<tri idx = "1778">
			<nodes>2484, 2582, 2584</nodes>
		</tri>
		<tri idx = "1779">
			<nodes>2484, 2575, 2584</nodes>
		</tri>
		<tri idx = "1780">
			<nodes>2485, 2492, 2585</nodes>
		</tri>
		<tri idx = "1781">
			<nodes>2485, 2486, 2585</nodes>
		</tri>
		<tri idx = "1782">
[truncated: 2,950,422 more chars]
