# Supplementary material for: URDME: a modular framework for stochastic simulation of reaction-transport processes in complex geometries
Source: BMC Syst Biol. 2012 Jun 22;6:76. doi: 10.1186/1752-0509-6-76 (PMC3439286; doi:10.1186/1752-0509-6-76)
Supplement: Additional file 7 — urdme_software_comparision.tar.gz. Model files and scripts used to conduct the performance benchmark in the discussion section and the simulations described in Additional file 6. [file 1752-0509-6-76-S7.gz › urdme_software_comparison/steps/meshes/coli_p402_e1301.txt]

402

2916
1.36651037835e-14 0.871349961307 0.193342414856 -0.450963363864 12 -1 
2.51126076969e-14 -0.670331813572 -0.157155287077 0.725229257171 2 -1 
2.51126534184e-14 0.670331693215 -0.157156401346 -0.725229126957 0 -1 
2.50578257765e-14 -0.249771906327 -0.60300193222 -0.757629635475 47 -1 
1.88289569664e-14 -0.0962644332577 -0.23240259528 -0.967844095191 58 -1 
2.74842447059e-14 -0.544265243155 0.446792323226 0.710036594127 15 -1 
2.50569554388e-14 -0.602994456548 0.249762587234 0.757638657534 19 -1 
1.84230816012e-14 0.461828668602 -0.509726369364 -0.725874169008 24 -1 
1.34591733743e-14 0.200949517395 -0.485133601304 -0.851037414186 25 -1 
1.88275596916e-14 0.232388761962 -0.0962689355146 -0.967846968983 62 -1 
1.88284925921e-14 -0.0962542218231 0.232402825856 0.967845055427 54 -1 
1.34592881309e-14 0.485135107783 0.200949502808 0.851036558861 31 -1 
1.44043362483e-14 0.677156569145 -0.0691950906255 0.732578337311 28 -1 
1.88289489353e-14 0.232402694407 0.0962643295509 0.967844081704 49 -1 
2.50568339803e-14 0.602988700286 0.249768825039 -0.757641182465 3 -1 
1.88271516947e-14 -0.232388875994 -0.0962638854957 0.9678474439 51 -1 
1.88285299921e-14 -0.232402943301 0.0962533067881 -0.967845118228 64 -1 
1.88272509592e-14 -0.0962607071725 -0.232391913962 0.967847030568 48 -1 
1.88277043867e-14 -0.0962649458649 0.232391818252 -0.967846631966 65 -1 
1.34588700259e-14 0.200946022176 0.485122456173 -0.851044592655 66 -1 
2.5057086745e-14 0.249760699091 -0.602996446925 0.757637695859 75 -1 
1.3459183957e-14 0.485134428657 -0.200947848406 0.851037336638 36 -1 
1.44042961668e-14 0.677156535445 0.0691958064182 0.732578300852 34 -1 
1.44042648627e-14 0.0691955998448 0.677156728434 0.732578141974 16 -1 
1.7090393226e-14 -0.276839364188 0.814329956478 0.510124189212 17 -1 
2.511288211e-14 -0.157153232238 -0.670349287502 -0.725213550854 39 -1 
1.3664613801e-14 -0.193344307924 -0.87135431647 -0.450954137094 43 -1 
2.04111529453e-14 -0.276635392422 0.813564718422 0.511454111919 23 -1 
1.73358231471e-14 -0.458596601435 -0.847083169124 -0.26858753087 44 -1 
2.08134896104e-14 -0.493797250583 0.825869982762 0.272218748232 20 -1 
2.74842791617e-14 0.446792577422 0.544275555687 0.710028529175 46 -1 
2.71967298405e-14 -0.597090489572 -0.748876195228 -0.287519375841 40 -1 
1.84230683689e-14 -0.50973313865 -0.461830870338 -0.725868014563 45 -1 
1.70904734903e-14 -0.814332085777 -0.276841773692 -0.510119482488 35 -1 
3.35382857255e-14 0.690703766234 0.690690934075 0.214182961266 42 -1 
2.04110699089e-14 -0.813563519597 -0.276636933421 -0.511455185376 29 -1 
2.0813339416e-14 -0.825870891855 -0.493796669166 -0.27221704485 103 -1 
2.74842386085e-14 0.446791285824 -0.544267321702 0.710035653639 76 -1 
1.84230874774e-14 -0.50972769228 0.461827978875 -0.725873678852 70 -1 
1.70904262572e-14 0.814330235346 -0.27683973168 0.510123544609 32 -1 
2.04112029782e-14 0.813564520568 -0.276635632467 0.511454296808 27 -1 
2.08135405403e-14 -0.825869723563 0.493797824893 -0.272218492819 113 -1 
2.74844658594e-14 0.544261198992 0.446787762567 -0.71004256386 4 -1 
1.84230130841e-14 0.461832793792 0.509716104002 -0.725878752892 10 -1 
1.44040807387e-14 0.0692016643847 -0.677140448647 0.732592616979 73 -1 
1.70903066261e-14 -0.276838741344 -0.814321990839 0.510137242835 11 -1 
2.51127441161e-14 -0.15715485665 0.670333278582 -0.725227996328 74 -1 
1.36650017761e-14 0.193341817205 -0.871351731887 0.450960198972 71 -1 
2.04114459008e-14 0.276636127979 0.813561680139 -0.511458547007 130 -1 
2.71972140051e-14 -0.597086020425 0.748878055391 -0.287523811825 77 -1 
3.35387021694e-14 -0.690703374841 0.690690542689 -0.214185485557 112 -1 
1.7336246128e-14 0.458601310248 -0.847078549727 0.268594059562 78 -1 
2.08136898411e-14 0.493798423409 0.825868431124 -0.272221328169 125 -1 
1.69447442038e-14 0.258816103036 -0.965920945509 -0.00330935592126 85 -1 
1.63750768584e-14 -0.0334003815116 -0.961900280897 -0.271352656383 89 -1 
1.3917961863e-14 -0.0800520255495 0.959348508548 0.270632799846 92 -1 
1.66641866273e-14 0.258826497557 0.965918862249 0.00309769475309 88 -1 
1.69448318926e-14 0.965920583327 -0.258817468252 0.00330829774855 116 -1 
1.63751573912e-14 0.961900337503 0.0333986215085 0.271352672352 33 -1 
1.63751573912e-14 -0.961900337503 0.0333986215085 -0.271352672352 30 -1 
1.69448318926e-14 0.965920583327 0.258817468252 0.00330829774855 102 -1 
1.77098000577e-14 0.958430437711 0.256810491117 0.124336107873 107 -1 
2.71973501449e-14 0.7488777059 -0.597085179234 -0.287526468946 21 -1 
3.35385324294e-14 -0.690687622198 0.690706115686 0.214186064667 14 -1 
2.71974158781e-14 0.748876256248 0.597086211762 -0.287528100457 5 -1 
1.73365707408e-14 -0.847075942265 -0.458604077878 0.268597557304 7 -1 
3.35388244299e-14 0.690687065295 0.690705558768 -0.214189656431 8 -1 
1.66648772256e-14 0.965918110833 0.258829220498 -0.00310447764179 1 -1 
1.39186017605e-14 0.959343847736 -0.0800676814509 -0.27064468995 9 -1 
1.73364995704e-14 -0.84707746715 0.458602411159 0.268595594018 22 -1 
1.6664747723e-14 -0.965918115861 0.258829221846 0.00310280053016 156 -1 
1.39186144336e-14 0.959343912963 0.0800668377167 -0.270644708351 13 -1 
1.36651514022e-14 -0.871351314352 0.193341463412 0.45096115742 6 -1 
1.85129185678e-14 0.905539187951 0.421608347882 -0.0473833312509 83 -1 
2.71290887879e-14 0.70581013735 0.70579702454 0.0606845133881 84 -1 
2.77449433749e-14 0.630923877854 0.775076251033 -0.0345234042216 96 -1 
3.11356030057e-14 -0.25864336993 -0.965235445247 -0.0377378116729 97 -1 
1.77097045682e-14 -0.256809192199 0.958431005006 0.124334417783 99 -1 
2.71290767367e-14 0.705794154485 -0.705813052457 -0.0606839886288 100 -1 
1.85129485586e-14 -0.421606755047 0.90553990864 -0.0473837309559 101 -1 
1.77098000577e-14 -0.958430437711 0.256810491117 -0.124336107873 121 -1 
1.73976956617e-14 -0.847539422653 0.509138099852 0.149851000424 122 -1 
1.50773355191e-14 0.699614971757 -0.699601974043 0.145244515246 123 -1 
1.69452624078e-14 -0.258816094387 -0.965920913234 0.00331943733159 134 -1 
1.63756506062e-14 0.0334100316291 -0.961897314617 0.271361983187 136 -1 
1.3918467068e-14 0.0800650839673 0.959344850336 -0.270641904486 135 -1 
1.6664575198e-14 -0.258826492476 0.965918843288 -0.00310402546513 133 -1 
2.98438332399e-14 0.258767486955 -0.965698639613 0.0215760317113 137 -1 
1.50214549521e-14 -0.591220489826 0.806424949185 0.0117104117016 138 -1 
3.23289637641e-14 0.863654678638 -0.499960080884 0.0643468226887 208 -1 
2.13277093413e-14 0.618181057882 -0.784159773409 -0.0542736532929 207 -1 
1.77097045682e-14 0.256809192199 0.958431005006 -0.124334417783 140 -1 
2.77452606687e-14 -0.775075243537 0.630925035125 -0.0345248737672 159 -1 
3.11363158807e-14 0.965234655964 -0.258646080656 -0.0377394208619 155 -1 
3.11363158807e-14 -0.965234655964 -0.258646080656 0.0377394208619 152 -1 
2.77452606687e-14 -0.775075243537 -0.630925035125 -0.0345248737672 157 -1 
2.71290767367e-14 -0.705794154485 -0.705813052457 0.0606839886288 141 -1 
1.85129485586e-14 0.421606755047 0.90553990864 0.0473837309559 142 -1 
1.70985060284e-14 0.125919961816 -0.992040404024 0.0 143 -1 
2.96644500696e-14 0.218459781762 0.97584595288 0.0 144 -1 
1.73556947465e-14 -0.170892239949 0.984382771065 -0.0422658532957 193 -1 
1.86195459005e-14 0.452565102187 -0.89054627943 -0.0459581600471 197 -1 
2.96650419058e-14 0.975845823249 0.218460360816 0.0 154 -1 
2.96650419058e-14 -0.975845823249 0.218460360816 0.0 149 -1 
1.70985885631e-14 0.992040380372 -0.125920148154 0.0 146 -1 
1.84244441619e-14 -0.909561015146 -0.35330112395 0.218808307753 145 -1 
1.70985885631e-14 -0.992040380372 -0.125920148154 -0.0 148 -1 
2.90771735463e-14 0.890037606948 -0.455535956853 0.0178899477823 203 -1 
2.25569763271e-14 -0.990014039047 0.140322263882 0.0134857238647 206 -1 
1.68187556249e-14 0.8630229633 -0.50415205918 0.0319697676205 259 -1 
1.67650745024e-14 0.874845463145 -0.483255947653 -0.0333032231547 211 -1 
4.13935789181e-14 0.948313868966 0.301051454485 0.100343548268 182 -1 
2.37168550757e-14 -0.620986882193 -0.781812906344 -0.0560702382508 179 -1 
2.36290958659e-14 0.827360813712 0.560321300293 -0.0389117510817 183 -1 
1.85420607936e-14 0.563440604234 0.826041277746 -0.0138019186798 188 -1 
2.15860936243e-14 -0.216154226397 -0.976222324036 -0.0163500600476 194 -1 
2.07444846969e-14 -0.562171044385 -0.827020989368 -0.0 263 -1 
2.24642857724e-14 -0.835816028352 -0.54900962355 0.0 265 -1 
2.37170506971e-14 0.781812554761 -0.620987293163 -0.0560705889745 201 -1 
1.88547888921e-14 -0.533504820208 0.844390076426 -0.0487647992688 202 -1 
1.85420494588e-14 -0.826041126743 0.563440831527 -0.0138016773048 236 -1 
2.1586108166e-14 0.976222238276 -0.21615455821 -0.0163507938942 234 -1 
1.70985060284e-14 -0.125919961816 -0.992040404024 -0.0 224 -1 
3.24034925535e-14 -0.238631407196 0.971110215938 0.0 225 -1 
1.93870425095e-14 -0.613110649775 0.788946255796 -0.0407325005098 229 -1 
2.61503072688e-14 -0.634545511777 0.772622338645 0.0201671839948 230 -1 
2.7099514259e-14 0.235255600302 -0.971729209045 0.0199285427502 228 -1 
1.86195459005e-14 -0.452565102187 -0.89054627943 0.0459581600471 232 -1 
1.73556947465e-14 0.170892239949 0.984382771065 0.0422658532957 231 -1 
2.1586108166e-14 -0.976222238276 -0.21615455821 0.0163507938942 241 -1 
2.37170506971e-14 0.781812554761 0.620987293163 -0.0560705889745 244 -1 
1.88547888921e-14 0.533504820208 0.844390076426 0.0487647992688 242 -1 
1.85420494588e-14 -0.826041126743 -0.563440831527 -0.0138016773048 243 -1 
2.99141526638e-14 0.54900962355 -0.835816028352 0.0 245 -1 
2.75311244064e-14 0.187365251207 -0.982290314846 0.0 247 -1 
2.7637079645e-14 0.187365251207 -0.982290314846 0.0 246 -1 
2.98124398674e-14 0.202891413889 0.979201242937 0.0 248 -1 
1.93003860289e-14 -0.193436017115 -0.980989025727 -0.0155896980827 284 -1 
2.02640748152e-14 0.548949216218 0.835724063813 -0.014833987243 289 -1 
2.98123528099e-14 0.979201263226 0.202891315969 0.0 250 -1 
2.98123528099e-14 -0.979201263226 0.202891315969 0.0 249 -1 
1.93002804728e-14 0.980989058446 -0.193435851642 -0.0155896923987 301 -1 
1.93002804728e-14 -0.980989058446 -0.193435851642 0.0155896923987 327 -1 
2.75311244064e-14 -0.187365251207 -0.982290314846 -0.0 308 -1 
3.21000593886e-14 -0.218459781762 0.97584595288 0.0 319 -1 
2.99141526638e-14 -0.54900962355 -0.835816028352 -0.0 311 -1 
2.7637079645e-14 0.187365251207 0.982290314846 0.0 310 -1 
1.5573278484e-14 -0.983980115904 0.175820272553 0.029501919689 260 -1 
2.29943178337e-14 0.987679671044 -0.15648919262 0.0 252 -1 
2.75312180892e-14 -0.982290314846 -0.187365251207 -0.0 251 -1 
1.38715174418e-14 0.982290314846 0.187365251207 0.0 267 -1 
1.50144188809e-14 -0.835816028352 -0.54900962355 -0.0 262 -1 
1.3871423759e-14 -0.982290314846 0.187365251207 0.0 255 -1 
1.78718497637e-14 0.20133472658 -0.978847424164 0.0363599791126 320 -1 
1.93474453543e-14 0.589944027742 -0.806486857536 -0.0393063958432 254 -1 
1.92897596987e-14 0.560890063644 -0.826893178024 0.0406202984079 256 -1 
1.68990858273e-14 -0.842023770736 0.538389822253 0.0336506880888 261 -1 
1.50143174794e-14 -0.835816028352 0.54900962355 0.0 258 -1 
1.87687884363e-14 -0.548144132782 -0.834498399252 -0.0561287033723 288 -1 
1.87687884363e-14 0.834498399252 0.548144132782 0.0561287033723 282 -1 
1.8965019646e-14 -0.705944370362 -0.705944370362 0.0573157212982 283 -1 
2.7742847518e-14 0.982290314846 -0.187365251207 0.0 360 -1 
2.7742847518e-14 -0.982290314846 -0.187365251207 -0.0 361 -1 
2.83298279928e-14 -0.950458073836 -0.295909691415 0.0952202940877 359 -1 
2.24640829693e-14 -0.54900962355 0.835816028352 0.0 306 -1 
2.07442882592e-14 0.827020820615 -0.562171292641 0.0 305 -1 
2.02639657335e-14 0.835724019258 -0.548949274467 0.014834341821 303 -1 
1.8768889678e-14 0.548144142127 -0.834498413478 -0.0561284006074 307 -1 
2.24640829693e-14 0.54900962355 0.835816028352 0.0 332 -1 
2.02639657335e-14 -0.835724019258 -0.548949274467 -0.014834341821 333 -1 
2.07442882592e-14 0.827020820615 0.562171292641 0.0 334 -1 
1.8768889678e-14 -0.548144142127 -0.834498413478 0.0561284006074 336 -1 
1.87688385201e-14 0.834498558235 0.548143906081 -0.0561285535956 337 -1 
1.89651219323e-14 0.705944382911 0.705944382911 0.0573154121721 424 -1 
1.89651219323e-14 -0.705944382911 0.705944382911 -0.0573154121721 411 -1 
1.87688385201e-14 -0.834498558235 0.548143906081 0.0561285535956 338 -1 
2.83298712267e-14 0.295909040561 -0.950458291027 0.0952201487733 342 -1 
2.77429412008e-14 -0.187365251207 0.982290314846 0.0 340 -1 
2.77429412008e-14 0.187365251207 0.982290314846 0.0 343 -1 
1.42536201378e-14 0.256901242175 0.947725775779 0.189255398056 386 -1 
2.83298279928e-14 0.295909691415 0.950458073836 -0.0952202940877 341 -1 
1.42535768129e-14 -0.25690241911 0.947725341869 0.189255973314 400 -1 
2.7742847518e-14 0.982290314846 0.187365251207 0.0 346 -1 
2.83298774177e-14 0.950457996266 0.295909994025 0.0952201279644 344 -1 
2.7742847518e-14 -0.982290314846 0.187365251207 0.0 347 -1 
2.83298774177e-14 -0.950457996266 0.295909994025 -0.0952201279644 345 -1 
3.52324791756e-14 -0.958335728302 -0.275191630631 0.0765649938934 415 -1 
1.49878125813e-14 -0.526024352336 0.847559989999 -0.070288292777 408 -1 
1.8965019646e-14 0.705944370362 -0.705944370362 -0.0573157212982 401 -1 
1.42794869214e-14 -0.947826344229 0.25678252005 0.188912568622 357 -1 
1.50164289131e-14 0.847542079021 -0.526071090197 0.0701543466089 348 -1 
2.77429412008e-14 -0.187365251207 -0.982290314846 -0.0 351 -1 
2.83298712267e-14 -0.295909040561 -0.950458291027 -0.0952201487733 350 -1 
2.77429412008e-14 -0.187365251207 0.982290314846 0.0 349 -1 
2.7742847518e-14 0.187365251207 -0.982290314846 0.0 368 -1 
3.00286349587e-14 -0.54900962355 0.835816028352 0.0 370 -1 
3.00286349587e-14 0.54900962355 -0.835816028352 0.0 369 -1 
1.52513905127e-14 -0.776179358083 0.630512176002 0.0 366 -1 
1.50958561811e-14 -0.568785257502 0.819520196739 -0.0697852275591 448 -1 
1.42535768129e-14 0.25690241911 0.947725341869 -0.189255973314 371 -1 
1.49878125813e-14 0.526024352336 0.847559989999 0.070288292777 421 -1 
1.8965019646e-14 -0.705944370362 -0.705944370362 0.0573157212982 414 -1 
2.25605460908e-14 -0.825424057992 -0.562578606774 -0.0466951355948 419 -1 
3.52325284726e-14 0.958335658357 0.275191904017 0.0765648867644 358 -1 
2.83839760261e-14 0.950453749757 -0.295981969023 0.0950386425937 356 -1 
1.50958561811e-14 0.819520196739 -0.568785257502 -0.0697852275591 453 -1 
1.49879136985e-14 -0.526024517821 -0.84755992662 0.0702878185711 393 -1 
1.89651219323e-14 0.705944382911 0.705944382911 0.0573154121721 392 -1 
2.2560596103e-14 0.825424213015 0.562578387913 -0.0466950320811 391 -1 
1.50164289131e-14 -0.847542079021 -0.526071090197 -0.0701543466089 394 -1 
2.7742847518e-14 0.187365251207 -0.982290314846 0.0 433 -1 
2.7742847518e-14 -0.187365251207 -0.982290314846 0.0 395 -1 
3.00286349587e-14 0.54900962355 0.835816028352 0.0 396 -1 
2.7742847518e-14 -0.187365251207 -0.982290314846 -0.0 397 -1 
2.7742847518e-14 0.982290314846 -0.187365251207 0.0 398 -1 
1.42794869214e-14 -0.947826344229 -0.25678252005 0.188912568622 473 -1 
2.7742847518e-14 -0.982290314846 -0.187365251207 -0.0 399 -1 
1.50164790689e-14 0.847542230162 0.526070877943 -0.07015411229 429 -1 
3.52324791756e-14 0.958335728302 -0.275191630631 -0.0765649938934 431 -1 
2.25605460908e-14 -0.825424057992 0.562578606774 -0.0466951355948 430 -1 
1.50164790689e-14 0.847542230162 -0.526070877943 -0.07015411229 438 -1 
2.7742847518e-14 -0.187365251207 0.982290314846 0.0 440 -1 
3.00286349587e-14 0.54900962355 -0.835816028352 0.0 441 -1 
2.77427538352e-14 0.982290314846 0.187365251207 0.0 443 -1 
1.42794869214e-14 0.947826344229 0.25678252005 0.188912568622 442 -1 
1.42794869214e-14 -0.947826344229 0.25678252005 -0.188912568622 514 -1 
2.77427538352e-14 -0.982290314846 0.187365251207 0.0 444 -1 
3.00286349587e-14 -0.54900962355 0.835816028352 0.0 445 -1 
1.52513905127e-14 0.776179358083 -0.630512176002 0.0 446 -1 
1.50958062892e-14 -0.819519938962 0.568785600615 -0.0697854582004 526 -1 
2.83839760261e-14 0.950453749757 -0.295981969023 -0.0950386425937 517 -1 
2.7742847518e-14 -0.187365251207 -0.982290314846 -0.0 455 -1 
2.83839760261e-14 -0.295981969023 0.950453749757 0.0950386425937 456 -1 
2.7742847518e-14 -0.187365251207 0.982290314846 0.0 454 -1 
1.42794869214e-14 0.25678252005 -0.947826344229 0.188912568622 458 -1 
3.00286349587e-14 -0.835816028352 0.54900962355 0.0 459 -1 
1.52513905127e-14 0.630512176002 -0.776179358083 0.0 460 -1 
1.50164289131e-14 0.526071090197 -0.847542079021 -0.0701543466089 461 -1 
3.00286349587e-14 -0.54900962355 -0.835816028352 -0.0 468 -1 
2.7742847518e-14 0.187365251207 0.982290314846 0.0 467 -1 
3.00286349587e-14 0.54900962355 0.835816028352 0.0 470 -1 
1.52513905127e-14 -0.776179358083 -0.630512176002 -0.0 469 -1 
1.50958561811e-14 -0.568785257502 -0.819520196739 0.0697852275591 562 -1 
2.83839760261e-14 -0.950453749757 -0.295981969023 0.0950386425937 516 -1 
1.50958062892e-14 0.819519938962 0.568785600615 0.0697854582004 511 -1 
2.77429412008e-14 -0.982290314846 0.187365251207 0.0 477 -1 
3.00287363602e-14 0.835816028352 -0.54900962355 0.0 478 -1 
1.50164790689e-14 -0.847542230162 0.526070877943 -0.07015411229 552 -1 
1.50958561811e-14 0.568785257502 -0.819520196739 -0.0697852275591 530 -1 
1.52513905127e-14 0.776179358083 0.630512176002 0.0 496 -1 
3.00286349587e-14 -0.54900962355 -0.835816028352 -0.0 498 -1 
1.50959074105e-14 -0.819520063637 -0.568785478334 0.0697849907362 501 -1 
2.83841181121e-14 0.950453811633 0.295981923089 0.0950381668466 500 -1 
1.50959573024e-14 0.568785135224 0.819520321411 0.069784760098 502 -1 
2.77429412008e-14 0.187365251207 -0.982290314846 0.0 505 -1 
2.83839760261e-14 0.295981969023 -0.950453749757 0.0950386425937 534 -1 
2.77429412008e-14 0.187365251207 0.982290314846 0.0 507 -1 
2.83841181121e-14 0.295981923089 0.950453811633 -0.0950381668466 506 -1 
1.42794869214e-14 -0.25678252005 -0.947826344229 -0.188912568622 508 -1 
2.77429412008e-14 -0.187365251207 -0.982290314846 -0.0 546 -1 
2.83839760261e-14 -0.295981969023 -0.950453749757 -0.0950386425937 568 -1 
2.77429412008e-14 -0.187365251207 0.982290314846 0.0 544 -1 
1.42794869214e-14 0.947826344229 -0.25678252005 -0.188912568622 579 -1 
2.77429412008e-14 0.982290314846 -0.187365251207 0.0 510 -1 
2.77429412008e-14 -0.982290314846 -0.187365251207 -0.0 509 -1 
1.42794869214e-14 0.25678252005 0.947826344229 -0.188912568622 565 -1 
2.7742847518e-14 0.982290314846 0.187365251207 0.0 536 -1 
2.7742847518e-14 -0.982290314846 0.187365251207 0.0 538 -1 
3.00286349587e-14 0.835816028352 -0.54900962355 0.0 539 -1 
1.52513905127e-14 -0.630512176002 0.776179358083 0.0 540 -1 
1.50142160778e-14 -0.835816028352 0.54900962355 0.0 541 -1 
1.38713300762e-14 0.982290314846 -0.187365251207 0.0 542 -1 
3.00287363602e-14 -0.54900962355 0.835816028352 0.0 556 -1 
2.77429412008e-14 0.187365251207 -0.982290314846 0.0 557 -1 
3.00287363602e-14 0.54900962355 -0.835816028352 0.0 558 -1 
1.5251442014e-14 -0.776179358083 0.630512176002 0.0 559 -1 
1.50958561811e-14 -0.568785257502 0.819520196739 -0.0697852275591 641 -1 
1.50164289131e-14 0.526071090197 0.847542079021 0.0701543466089 572 -1 
3.00286349587e-14 -0.835816028352 -0.54900962355 -0.0 573 -1 
1.52513905127e-14 0.630512176002 0.776179358083 0.0 571 -1 
2.77427538352e-14 -0.982290314846 0.187365251207 0.0 620 -1 
2.77427538352e-14 -0.982290314846 -0.187365251207 -0.0 625 -1 
1.50142160778e-14 0.835816028352 0.54900962355 0.0 575 -1 
1.38713300762e-14 -0.982290314846 -0.187365251207 -0.0 574 -1 
2.7742847518e-14 0.982290314846 0.187365251207 0.0 666 -1 
3.00286349587e-14 -0.835816028352 -0.54900962355 0.0 665 -1 
2.83839760261e-14 -0.950453749757 0.295981969023 -0.0950386425937 585 -1 
1.50958561811e-14 0.819520196739 -0.568785257502 -0.0697852275591 586 -1 
1.3871423759e-14 0.982290314846 0.187365251207 0.0 587 -1 
1.50164289131e-14 0.526071090197 -0.847542079021 0.0701543466089 600 -1 
1.42794869214e-14 -0.25678252005 0.947826344229 0.188912568622 599 -1 
2.25891560199e-14 -0.56256209075 0.825438657961 0.0466359946283 624 -1 
1.50164289131e-14 -0.526071090197 -0.847542079021 0.0701543466089 603 -1 
1.50143174794e-14 0.835816028352 0.54900962355 0.0 601 -1 
3.00287363602e-14 0.835816028352 0.54900962355 0.0 602 -1 
1.5251442014e-14 -0.630512176002 -0.776179358083 -0.0 605 -1 
3.52587602547e-14 0.275127555292 -0.958358683308 0.0765079240858 687 -1 
2.7742847518e-14 0.187365251207 -0.982290314846 0.0 610 -1 
2.7742847518e-14 0.187365251207 0.982290314846 0.0 611 -1 
2.25891560199e-14 0.56256209075 0.825438657961 0.0466359946283 612 -1 
3.52587602547e-14 -0.275127555292 -0.958358683308 0.0765079240858 613 -1 
2.7742847518e-14 -0.187365251207 -0.982290314846 -0.0 615 -1 
2.7742847518e-14 -0.187365251207 0.982290314846 0.0 614 -1 
2.83839760261e-14 -0.295981969023 0.950453749757 0.0950386425937 642 -1 
3.52587602547e-14 0.275127555292 -0.958358683308 0.0765079240858 640 -1 
2.7742847518e-14 0.982290314846 -0.187365251207 0.0 616 -1 
2.7742847518e-14 -0.982290314846 -0.187365251207 -0.0 617 -1 
2.7742847518e-14 0.982290314846 0.187365251207 0.0 676 -1 
3.00286349587e-14 -0.835816028352 -0.54900962355 -0.0 670 -1 
2.25891560199e-14 -0.56256209075 -0.825438657961 0.0466359946283 619 -1 
3.52587602547e-14 0.275127555292 0.958358683308 0.0765079240858 618 -1 
2.83839760261e-14 -0.295981969023 -0.950453749757 0.0950386425937 638 -1 
1.50958561811e-14 0.568785257502 0.819520196739 0.0697852275591 716 -1 
3.00286349587e-14 -0.835816028352 -0.54900962355 -0.0 657 -1 
1.52513905127e-14 0.630512176002 0.776179358083 0.0 653 -1 
1.50958561811e-14 0.819520196739 0.568785257502 -0.0697852275591 661 -1 
2.77427538352e-14 0.982290314846 0.187365251207 0.0 655 -1 
2.83839265997e-14 0.950453827221 0.295981667131 0.0950388080893 662 -1 
1.52513905127e-14 -0.630512176002 0.776179358083 0.0 633 -1 
2.77427538352e-14 0.982290314846 -0.187365251207 0.0 658 -1 
3.00286349587e-14 -0.835816028352 0.54900962355 0.0 636 -1 
3.00286349587e-14 0.835816028352 -0.54900962355 0.0 634 -1 
2.7742847518e-14 0.982290314846 -0.187365251207 0.0 635 -1 
2.83839265997e-14 -0.950453827221 0.295981667131 -0.0950388080893 742 -1 
1.50958561811e-14 0.819520196739 -0.568785257502 -0.0697852275591 739 -1 
1.42795353208e-14 -0.947826267513 0.256783274282 0.188911928317 734 -1 
3.00286349587e-14 -0.835816028352 0.54900962355 0.0 649 -1 
1.52513905127e-14 0.630512176002 -0.776179358083 0.0 650 -1 
2.25891560199e-14 0.56256209075 -0.825438657961 -0.0466359946283 651 -1 
1.50164289131e-14 -0.526071090197 0.847542079021 -0.0701543466089 652 -1 
2.7742847518e-14 -0.982290314846 0.187365251207 0.0 669 -1 
3.00286349587e-14 0.835816028352 -0.54900962355 0.0 675 -1 
2.83839760261e-14 -0.295981969023 0.950453749757 0.0950386425937 684 -1 
1.50958561811e-14 0.568785257502 -0.819520196739 0.0697852275591 685 -1 
2.7742847518e-14 0.187365251207 -0.982290314846 0.0 686 -1 
3.00286349587e-14 0.835816028352 0.54900962355 0.0 697 -1 
1.52513905127e-14 -0.630512176002 -0.776179358083 -0.0 699 -1 
2.7742847518e-14 -0.187365251207 -0.982290314846 -0.0 700 -1 
2.83839760261e-14 0.295981969023 0.950453749757 0.0950386425937 702 -1 
1.50958561811e-14 0.568785257502 0.819520196739 -0.0697852275591 701 -1 
2.77429412008e-14 0.187365251207 0.982290314846 0.0 762 -1 
1.50958561811e-14 -0.819520196739 -0.568785257502 -0.0697852275591 703 -1 
2.7742847518e-14 -0.187365251207 -0.982290314846 -0.0 704 -1 
2.7742847518e-14 -0.187365251207 0.982290314846 0.0 705 -1 
1.42794869214e-14 -0.25678252005 0.947826344229 0.188912568622 706 -1 
2.7742847518e-14 0.187365251207 0.982290314846 0.0 720 -1 
2.7742847518e-14 0.982290314846 -0.187365251207 0.0 709 -1 
2.7742847518e-14 -0.982290314846 -0.187365251207 -0.0 707 -1 
2.83839760261e-14 -0.950453749757 -0.295981969023 0.0950386425937 708 -1 
1.3871423759e-14 -0.982290314846 0.187365251207 0.0 747 -1 
1.50143174794e-14 -0.835816028352 0.54900962355 0.0 751 -1 
1.50164289131e-14 0.847542079021 -0.526071090197 0.0701543466089 737 -1 
3.00286349587e-14 -0.54900962355 0.835816028352 0.0 727 -1 
1.52513905127e-14 0.776179358083 -0.630512176002 0.0 726 -1 
1.42795353208e-14 -0.947826267513 -0.256783274282 0.188911928317 710 -1 
1.50164289131e-14 -0.847542079021 -0.526071090197 -0.0701543466089 719 -1 
3.00286349587e-14 -0.54900962355 -0.835816028352 0.0 711 -1 
1.52513905127e-14 -0.776179358083 -0.630512176002 -0.0 713 -1 
3.00286349587e-14 0.54900962355 0.835816028352 0.0 718 -1 
2.7742847518e-14 0.982290314846 0.187365251207 0.0 729 -1 
2.7742847518e-14 -0.982290314846 0.187365251207 0.0 733 -1 
3.00285335572e-14 -0.835816028352 0.54900962355 0.0 731 -1 
2.77427538352e-14 0.982290314846 -0.187365251207 0.0 735 -1 
2.77427538352e-14 -0.982290314846 -0.187365251207 -0.0 801 -1 
3.00285335572e-14 0.835816028352 0.54900962355 0.0 799 -1 
2.83841181121e-14 0.295981923089 -0.950453811633 0.0950381668466 724 -1 
1.5251442014e-14 0.630512176002 -0.776179358083 0.0 748 -1 
1.50959573024e-14 0.568785135224 -0.819520321411 -0.069784760098 756 -1 
3.00287363602e-14 -0.835816028352 0.54900962355 0.0 750 -1 
1.50164289131e-14 -0.526071090197 -0.847542079021 0.0701543466089 725 -1 
2.77429412008e-14 0.187365251207 0.982290314846 0.0 767 -1 
2.77429412008e-14 -0.187365251207 0.982290314846 0.0 765 -1 
3.00286349587e-14 0.54900962355 -0.835816028352 0.0 744 -1 
2.7742847518e-14 -0.187365251207 0.982290314846 0.0 770 -1 
1.50164289131e-14 -0.526071090197 0.847542079021 0.0701543466089 745 -1 
1.42795353208e-14 0.256783274282 -0.947826267513 0.188911928317 839 -1 
3.00287363602e-14 -0.54900962355 -0.835816028352 -0.0 780 -1 
1.5251442014e-14 0.776179358083 0.630512176002 0.0 782 -1 
3.00287363602e-14 -0.54900962355 -0.835816028352 -0.0 781 -1 
1.50959074105e-14 0.819520063637 -0.568785478334 0.0697849907362 783 -1 
1.42794869214e-14 -0.25678252005 -0.947826344229 0.188912568622 784 -1 
1.52513905127e-14 0.630512176002 0.776179358083 0.0 858 -1 
1.50164289131e-14 0.526071090197 0.847542079021 0.0701543466089 785 -1 
1.42794869214e-14 0.947826344229 0.25678252005 0.188912568622 787 -1 
1.50164790689e-14 -0.847542230162 -0.526070877943 0.07015411229 788 -1 
1.42795353208e-14 -0.256783274282 -0.947826267513 -0.188911928317 789 -1 
2.77429412008e-14 -0.187365251207 -0.982290314846 -0.0 791 -1 
2.77429412008e-14 -0.187365251207 0.982290314846 0.0 790 -1 
2.77428568863e-14 0.187365251207 -0.982290314846 0.0 819 -1 
2.77429412008e-14 0.982290314846 -0.187365251207 0.0 792 -1 
2.83841181121e-14 0.950453811633 -0.295981923089 -0.0950381668466 794 -1 
2.77429412008e-14 -0.982290314846 -0.187365251207 -0.0 793 -1 
3.00286349587e-14 -0.835816028352 -0.54900962355 -0.0 856 -1 
2.77429412008e-14 0.982290314846 0.187365251207 0.0 849 -1 
3.00287363602e-14 0.835816028352 0.54900962355 0.0 850 -1 
1.42794869214e-14 -0.947826344229 0.25678252005 -0.188912568622 853 -1 
3.00286349587e-14 0.835816028352 -0.54900962355 0.0 800 -1 
1.52513905127e-14 -0.630512176002 0.776179358083 0.0 795 -1 
1.50958265135e-14 -0.819519963897 0.568785576159 0.0697853647071 797 -1 
3.00286349587e-14 -0.835816028352 -0.54900962355 -0.0 809 -1 
1.52513905127e-14 0.630512176002 0.776179358083 0.0 808 -1 
1.50958265135e-14 0.819519963897 0.568785576159 -0.0697853647071 810 -1 
2.83839599595e-14 0.95045383185 0.295981688134 0.0950386963896 811 -1 
2.77427819401e-14 0.982290314846 0.187365251207 0.0 812 -1 
2.77427819401e-14 -0.982290314846 0.187365251207 0.0 814 -1 
2.83839599595e-14 -0.95045383185 0.295981688134 -0.0950386963896 813 -1 
1.42794744292e-14 0.947826163574 -0.256783065288 -0.18891273389 879 -1 
1.50164185593e-14 0.847542194986 -0.526070896917 0.0701543949805 883 -1 
1.52513596119e-14 0.776179358083 -0.630512176002 0.0 878 -1 
2.83839408083e-14 0.295981662538 -0.950453833409 -0.0950387605142 845 -1 
3.00285741178e-14 0.54900962355 -0.835816028352 0.0 882 -1 
1.50958613041e-14 0.568785279585 -0.819520183429 0.0697852038768 836 -1 
1.50958613041e-14 -0.568785279585 -0.819520183429 0.0697852038768 835 -1 
2.83839902347e-14 0.29598196443 0.950453755945 0.0950385950188 832 -1 
2.77428662546e-14 0.187365251207 -0.982290314846 0.0 847 -1 
2.77428662546e-14 0.187365251207 0.982290314846 0.0 837 -1 
2.77428849911e-14 -0.187365251207 -0.982290314846 -0.0 905 -1 
2.83839408083e-14 0.295981662538 0.950453833409 -0.0950387605142 827 -1 
1.50958613041e-14 -0.568785279585 -0.819520183429 -0.0697852038768 826 -1 
1.42794744292e-14 -0.947826163574 -0.256783065288 0.18891273389 890 -1 
3.00285741178e-14 0.54900962355 0.835816028352 0.0 887 -1 
1.52513596119e-14 -0.776179358083 -0.630512176002 -0.0 891 -1 
1.50164185593e-14 -0.847542194986 -0.526070896917 -0.0701543949805 889 -1 
3.00286653792e-14 -0.54900962355 -0.835816028352 -0.0 838 -1 
3.00286755193e-14 -0.54900962355 -0.835816028352 -0.0 908 -1 
1.52514059631e-14 -0.776179358083 -0.630512176002 -0.0 841 -1 
1.50958662933e-14 0.819520209206 0.568785245274 0.0697851808127 860 -1 
1.50164289131e-14 -0.847542079021 0.526071090197 0.0701543466089 852 -1 
1.52513905127e-14 -0.776179358083 0.630512176002 0.0 815 -1 
3.00286349587e-14 -0.54900962355 0.835816028352 0.0 818 -1 
3.00286450989e-14 0.54900962355 -0.835816028352 0.0 824 -1 
1.50164440405e-14 0.847542087815 0.526071085454 -0.0701542759362 930 -1 
1.50143377597e-14 0.835816028352 0.54900962355 0.0 937 -1 
2.77428662546e-14 -0.187365251207 -0.982290314846 -0.0 870 -1 
2.77428662546e-14 -0.187365251207 0.982290314846 0.0 869 -1 
1.49878782672e-14 -0.526024430378 0.84755996711 -0.0702879847315 871 -1 
1.42535882886e-14 0.256901486378 -0.947725625134 -0.189255820942 872 -1 
2.77428568863e-14 0.982290314846 -0.187365251207 0.0 873 -1 
2.77428568863e-14 -0.982290314846 -0.187365251207 -0.0 875 -1 
2.83839902347e-14 -0.950453755945 -0.29598196443 0.0950385950188 874 -1 
1.42795009343e-14 -0.947826372131 -0.256782553443 -0.188912383236 931 -1 
1.89650861321e-14 0.705944398298 -0.70594435874 -0.0573155203658 943 -1 
2.25605555926e-14 0.825424192498 -0.562578411057 0.0466951159282 877 -1 
3.52324961943e-14 -0.958335618673 0.275192022696 0.0765649569094 876 -1 
3.00286755193e-14 -0.54900962355 -0.835816028352 -0.0 921 -1 
2.77428849911e-14 0.187365251207 0.982290314846 0.0 919 -1 
2.77428849911e-14 -0.187365251207 -0.982290314846 -0.0 918 -1 
2.77427913083e-14 0.982290314846 0.187365251207 0.0 899 -1 
2.77427913083e-14 -0.982290314846 0.187365251207 0.0 897 -1 
3.19499060085e-14 -0.832208516046 0.554193049188 0.0172930636789 900 -1 
3.40384086477e-14 0.977619517987 -0.209512780231 0.0190911751988 901 -1 
3.00286755193e-14 -0.54900962355 0.835816028352 0.0 902 -1 
2.77428849911e-14 -0.187365251207 0.982290314846 0.0 911 -1 
1.93973882272e-14 0.791714367754 -0.61017031227 0.029674061324 904 -1 
1.68990749878e-14 -0.538389656616 0.842023875192 0.033650724436 903 -1 
1.68187344865e-14 0.504151922515 -0.863023031299 0.0319700871312 998 -1 
1.93870497862e-14 -0.78894581842 0.613111179867 -0.0407329930176 985 -1 
1.67650509529e-14 -0.483255328849 0.874845794453 0.0333034993305 1000 -1 
1.55732594013e-14 0.17581998805 0.983980158077 -0.0295022086122 973 -1 
2.77428849911e-14 0.187365251207 -0.982290314846 0.0 913 -1 
1.55732594013e-14 0.17581998805 -0.983980158077 -0.0295022086122 1001 -1 
2.77428849911e-14 0.187365251207 0.982290314846 0.0 914 -1 
1.68990538102e-14 0.84202379042 0.538389787484 0.0336507518437 936 -1 
1.92897325127e-14 0.560890112819 0.826893141856 -0.0406203556563 915 -1 
1.78717983421e-14 -0.201334595271 -0.978847447286 0.0363600837291 916 -1 
1.93474061522e-14 0.589943986958 0.806486883487 0.0393064754865 917 -1 
3.19499060085e-14 0.832208516046 0.554193049188 -0.0172930636789 925 -1 
3.40384086477e-14 -0.977619517987 -0.209512780231 -0.0190911751988 926 -1 
1.68990749878e-14 0.538389656616 0.842023875192 -0.033650724436 927 -1 
1.93973882272e-14 -0.791714367754 -0.61017031227 -0.029674061324 928 -1 
1.68187344865e-14 0.504151922515 0.863023031299 0.0319700871312 972 -1 
1.68187239108e-14 -0.863022942426 -0.50415209109 0.0319698279042 939 -1 
1.93870135487e-14 -0.6131106815 -0.788946228 0.0407325613569 1010 -1 
1.67650427166e-14 0.874845480547 0.483255911798 0.0333032862964 1014 -1 
2.77428849911e-14 0.982290314846 0.187365251207 0.0 958 -1 
1.55732488493e-14 -0.983980120948 -0.175820234903 -0.0295019758289 957 -1 
1.38714424956e-14 -0.982290314846 -0.187365251207 -0.0 959 -1 
2.77428849911e-14 0.187365251207 -0.982290314846 0.0 961 -1 
2.83299027389e-14 -0.295909508166 0.950458156057 -0.0952200428569 960 -1 
1.89650963607e-14 -0.705944359995 0.705944399552 -0.0573154894533 964 -1 
1.87688593055e-14 0.548144139324 -0.83449840921 -0.0561284914365 963 -1 
2.77428849911e-14 -0.982290314846 0.187365251207 0.0 968 -1 
1.87688643138e-14 0.834498425108 -0.548144116654 -0.0561284764589 966 -1 
2.83299027389e-14 0.950458156057 -0.295909508166 0.0952200428569 967 -1 
1.93870497862e-14 0.78894581842 0.613111179867 0.0407329930176 1025 -1 
1.67650509529e-14 -0.483255328849 -0.874845794453 0.0333034993305 974 -1 
1.38714424956e-14 0.982290314846 -0.187365251207 0.0 1053 -1 
1.50143377597e-14 -0.835816028352 0.54900962355 0.0 1048 -1 
1.93003517208e-14 -0.193435962552 0.980989036045 0.0155897257948 977 -1 
2.02640443981e-14 -0.548949216036 0.835724063537 -0.0148340095094 1055 -1 
2.24642046511e-14 -0.835816028352 0.54900962355 0.0 1052 -1 
2.07444097861e-14 0.562171044385 -0.827020989368 0.0 1047 -1 
2.75311337747e-14 0.982290314846 -0.187365251207 0.0 1046 -1 
2.29942474135e-14 0.987679671044 0.15648919262 0.0 1044 -1 
2.29942015758e-14 -0.156488865551 -0.987679722865 -0.0 978 -1 
2.9812450012e-14 -0.202891413889 0.979201242937 0.0 979 -1 
3.21000651333e-14 0.975845823249 0.218460360816 0.0 991 -1 
3.21000651333e-14 -0.975845823249 0.218460360816 0.0 992 -1 
2.70997621311e-14 -0.971728948706 -0.235256608004 -0.0199293410997 1030 -1 
2.61504049695e-14 0.772621206323 0.634546845728 -0.0201685923236 1029 -1 
2.61504049695e-14 -0.772621206323 0.634546845728 0.0201685923236 993 -1 
2.70997621311e-14 0.971728948706 -0.235256608004 0.0199293410997 994 -1 
2.29942015758e-14 -0.156488865551 0.987679722865 0.0 1003 -1 
3.21000703116e-14 0.218459781762 0.97584595288 0.0 1012 -1 
2.90771336753e-14 0.455535175462 -0.890038000405 0.0178902697238 1004 -1 
2.25569194816e-14 -0.140322040111 0.990014072406 0.0134856033031 1005 -1 
3.23289806268e-14 -0.499958196972 0.863655856403 -0.0643456523908 1007 -1 
2.13277284961e-14 0.784158069237 -0.618183266209 -0.0542731225409 1006 -1 
2.6150311306e-14 0.634545484331 0.772622361268 0.0201671808813 1015 -1 
2.70995102193e-14 -0.235255567325 -0.971729216967 0.0199285457209 1016 -1 
2.13277266336e-14 -0.618181000591 -0.78415982162 -0.0542736092883 1040 -1 
2.13277284961e-14 -0.784158069237 -0.618183266209 0.0542731225409 1028 -1 
3.23289806268e-14 -0.499958196972 -0.863655856403 -0.0643456523908 1067 -1 
2.25569194816e-14 0.140322040111 0.990014072406 -0.0134856033031 1008 -1 
2.90771336753e-14 -0.455535175462 -0.890038000405 -0.0178902697238 1009 -1 
3.23289972574e-14 -0.863654703413 -0.499960046665 0.0643467560246 1037 -1 
2.90771421361e-14 -0.890037592788 -0.455535983762 0.0178899671077 1038 -1 
2.25569604987e-14 0.990014034482 0.14032229518 0.0134857333278 1042 -1 
1.8424463549e-14 -0.909561030897 0.353301225995 -0.218808077513 1077 -1 
2.36291193852e-14 0.827360812081 -0.560321305391 0.0389117123508 1075 -1 
4.1393613403e-14 -0.948313890953 0.301051413089 0.100343464672 1074 -1 
2.37168754067e-14 -0.62098687025 0.781812919278 0.0560701901853 1078 -1 
1.85420272627e-14 -0.56344057599 0.826041296594 -0.0138019436389 1080 -1 
2.15860499383e-14 0.216154221671 -0.976222324529 -0.0163500931369 1082 -1 
1.70986137472e-14 0.992040380372 -0.125920148154 0.0 1084 -1 
1.70986137472e-14 -0.992040380372 -0.125920148154 -0.0 1085 -1 
1.70985249163e-14 -0.125919961816 -0.992040404024 -0.0 1087 -1 
2.96644828386e-14 -0.218459781762 0.97584595288 0.0 1086 -1 
1.77097174087e-14 0.256809195122 0.958431015917 0.124334327635 1132 -1 
1.73976895191e-14 0.50913586269 0.847540990436 -0.149849734247 1130 -1 
1.6945314171e-14 -0.258816094396 -0.965920913266 -0.00331942719164 1133 -1 
1.50773312589e-14 0.699599314158 0.699618046261 0.145242517795 1134 -1 
1.50214554101e-14 0.806422982562 0.591223165304 -0.0117107643965 1088 -1 
1.70985249163e-14 0.125919961816 -0.992040404024 0.0 1107 -1 
3.24035283482e-14 0.238631407196 0.971110215938 0.0 1105 -1 
3.24042606354e-14 0.971109870246 0.238632813986 0.0 1098 -1 
2.98442985883e-14 0.965697878482 0.258770206626 0.021577480345 1099 -1 
3.24042606354e-14 -0.971109870246 0.238632813986 0.0 1100 -1 
1.66648772256e-14 -0.965918110833 -0.258829220498 -0.00310447764179 1101 -1 
1.77097174087e-14 -0.256809195122 0.958431015917 -0.124334327635 1108 -1 
1.73976895191e-14 0.50913586269 -0.847540990436 -0.149849734247 1110 -1 
1.69447053813e-14 0.258816103029 -0.965920945485 0.00330936350341 1106 -1 
2.98442985883e-14 0.965697878482 -0.258770206626 0.021577480345 1103 -1 
1.50773312589e-14 -0.699599314158 0.699618046261 -0.145242517795 1109 -1 
1.50214554101e-14 -0.806422982562 0.591223165304 0.0117107643965 1102 -1 
1.66647994888e-14 -0.965918115889 0.258829221853 -0.00310279089194 1191 -1 
1.77098257388e-14 0.958430459535 0.256810496964 -0.124335927573 1148 -1 
1.73977095011e-14 0.847539386426 0.509138195242 0.149850881222 1121 -1 
1.69448060109e-14 -0.96592058331 -0.258817468247 0.00330830280169 1145 -1 
2.98438203015e-14 -0.258767486903 -0.965698639418 0.0215760410653 1122 -1 
1.50773355191e-14 0.699614971757 0.699601974043 -0.145244515246 1125 -1 
1.50214489544e-14 0.591220486169 0.806424951798 0.0117104163772 1124 -1 
1.66641478034e-14 0.258826497552 0.965918862228 -0.00309770197007 1126 -1 
1.85129384791e-14 0.905539182197 -0.421608365969 0.0473832802886 1160 -1 
1.77098257388e-14 -0.958430459535 0.256810496964 0.124335927573 1151 -1 
1.69448060109e-14 0.96592058331 -0.258817468247 -0.00330830280169 1152 -1 
2.71291146213e-14 -0.705810139834 0.705797027024 0.0606844556021 1167 -1 
2.77449767108e-14 0.630923885852 -0.775076246369 0.0345233627413 1168 -1 
3.11356418022e-14 0.25864337039 -0.965235446962 -0.0377377646498 1169 -1 
1.6664536374e-14 -0.258826492471 0.965918843266 0.00310403269669 1170 -1 
1.39186209235e-14 0.959343995396 -0.0800671717709 0.270644317328 1201 -1 
1.39186347773e-14 -0.959343979255 -0.0800673805638 -0.270644312774 1193 -1 
1.63751801193e-14 0.961900474878 0.0333977249738 -0.271352295725 1171 -1 
1.63751801193e-14 -0.961900474878 0.0333977249738 0.271352295725 1172 -1 
1.63756510988e-14 0.0334109309803 -0.961897285682 -0.271361975024 1173 -1 
1.39184661827e-14 0.0800642945805 0.959344911359 0.270641921701 1174 -1 
2.0813731789e-14 0.493798711845 0.825868439505 0.272220779535 1179 -1 
3.35388876306e-14 -0.690687127876 -0.690705621351 -0.214189252812 1181 -1 
2.04114202597e-14 0.276635150063 0.813561608741 0.511459189508 1182 -1 
2.71974388145e-14 0.748876581504 0.597085920586 0.287527857976 1184 -1 
1.73365850593e-14 -0.84707609527 -0.458603925193 -0.268597335466 1185 -1 
1.36651291107e-14 -0.871350273939 -0.193342955416 -0.450962528041 1183 -1 
1.70903017989e-14 -0.276837842362 -0.814322206193 -0.510137386924 1187 -1 
1.63750937197e-14 -0.033399371863 -0.961900394776 0.271352376973 1189 -1 
1.39179753503e-14 -0.0800508539403 0.959348680295 -0.270632537587 1188 -1 
3.35385450695e-14 0.690687634714 -0.690706128202 0.214185983944 1203 -1 
2.04112152634e-14 -0.276635984083 0.813565498911 -0.511452550382 1204 -1 
2.08134875533e-14 -0.493796727294 0.825870286775 -0.272218775136 1205 -1 
1.70904283176e-14 0.276839875259 -0.81433043888 0.51012314178 1206 -1 
1.36651353682e-14 0.871350841032 -0.193342362384 0.450961686555 1209 -1 
2.71973513124e-14 -0.748877797306 0.597085070535 -0.287526456603 1207 -1 
1.73364923288e-14 0.847077045657 -0.458603123981 0.268595706212 1208 -1 
2.08133648696e-14 0.825871377603 0.493796040278 -0.272216711944 1223 -1 
3.35383489266e-14 -0.690703828814 -0.690690996654 0.214182557651 1222 -1 
2.04111452398e-14 0.813564667413 0.276637047674 -0.511453297761 1221 -1 
1.73358357373e-14 -0.458595990485 -0.84708356173 0.268587335809 1227 -1 
2.71967442273e-14 0.597090072253 0.748876586357 -0.287519223745 1225 -1 
1.3664655801e-14 -0.193344894035 -0.871354903749 0.450952751032 1226 -1 
1.70904677876e-14 -0.814332047626 -0.276841572264 0.510119652704 1228 -1 
2.08135226613e-14 -0.825869752038 0.493797648361 0.272218726656 1242 -1 
3.3538676889e-14 0.690703349808 -0.690690517657 -0.214185647003 1241 -1 
2.04112479464e-14 -0.813564811314 0.276636860646 0.51145317002 1239 -1 
1.73362300815e-14 0.458601004657 -0.84707863634 -0.268594308175 1245 -1 
2.71971860217e-14 -0.597085859341 0.748878070242 0.28752410766 1249 -1 
1.36650147588e-14 0.193342559733 -0.871351788866 -0.450959770529 1248 -1 
1.70904604736e-14 0.814330464251 -0.27684094027 -0.510122523305 1250 -1 
2.51125658245e-14 0.670330383504 0.157155806586 0.725230466408 1254 -1 
2.51126146775e-14 -0.670330179558 0.157157694724 -0.725230245759 1255 -1 
1.44042896894e-14 0.677156104628 0.0691965347297 -0.732578630282 1258 -1 
1.44043297708e-14 -0.677156138329 0.0691958189279 0.732578666742 1259 -1 
1.44040853561e-14 0.0692026769398 -0.677140599241 -0.732592382136 1263 -1 
2.51127552424e-14 -0.157156053767 0.670333345553 0.725227675013 1264 -1 
2.74844667303e-14 -0.544261883332 -0.44678696468 -0.710042541362 1267 -1 
1.84230046704e-14 0.461831569804 0.50971674091 0.725879084399 1268 -1 
1.34588701924e-14 0.200944671176 0.485123034249 0.851044582127 1266 -1 
2.5056830152e-14 -0.6029897442 -0.249765953684 -0.757641298221 1269 -1 
1.44042630028e-14 -0.0691973406697 -0.677156448209 0.732578236568 1273 -1 
2.5112878812e-14 0.157153969733 0.670349011572 -0.725213646095 1272 -1 
2.74842330917e-14 0.544265223649 -0.446791870161 0.710036894171 1275 -1 
1.84230807945e-14 -0.461830750019 0.509724438263 -0.725874200792 1279 -1 
1.34591549591e-14 -0.200950152616 0.485131295529 -0.851038578598 1280 -1 
2.50569454345e-14 0.602994465846 -0.249761647184 0.75763896003 1276 -1 
2.74842684182e-14 -0.446791326486 -0.5442762205 0.710028806722 1283 -1 
1.84230559441e-14 0.509732485413 0.461830821917 -0.725868504099 1284 -1 
1.34592790065e-14 0.485134243914 0.200949144982 -0.851037135802 1281 -1 
2.50578314471e-14 -0.249771982489 -0.603002116091 0.757629464022 1282 -1 
2.7484234137e-14 0.446790945021 -0.544267450766 -0.710035769158 1287 -1 
1.84230934822e-14 -0.509725444778 0.461830831323 0.725873442264 1289 -1 
1.34591669513e-14 -0.485131881482 0.200949443902 0.851038411921 1288 -1 
2.50570954129e-14 0.249762426874 -0.602996060575 -0.757637433773 1290 -1 
1.88271506019e-14 0.232390168453 0.0962602004695 0.96784750008 1297 -1 
1.88272454959e-14 -0.0962587497835 -0.232391555076 -0.967847311418 1295 -1 
1.88275640621e-14 -0.232389986986 0.0962682370957 -0.967846744312 1296 -1 
1.88284914991e-14 0.0962556829113 -0.232401986742 0.967845111609 1294 -1 
1.88277065723e-14 -0.0962671696993 0.232391364955 0.967846519616 1293 -1 
1.88285310844e-14 0.232402077214 -0.096255962494 -0.967845062079 1300 -1 
1.88289525953e-14 0.0962641024445 0.232401796627 -0.96784431987 1299 -1 
1.88289445642e-14 -0.232401895754 -0.096263998738 0.967844306383 1298 -1 
3.61298604966e-14 0.237621391589 0.936720405147 -0.257081615136 0 2 
4.65683805026e-14 0.793724953341 0.600893535904 -0.0944862791798 0 26 
2.58951190727e-14 -0.44577707455 0.0739260744804 -0.892086170343 0 6 
3.94495064155e-14 0.434424299615 0.116409146463 -0.893154207583 1 153 
2.75916567541e-14 -0.00138151366153 -0.657071314583 0.753827154574 1 7 
2.29464140398e-14 0.0437017834339 -0.777932445384 -0.626826343211 1 9 
2.25644377718e-14 0.49477061171 0.0848452135152 0.864871858446 2 12 
3.56658363706e-14 -0.544296020691 0.784574730256 -0.296958472693 2 3 
2.67951113481e-14 0.923787120413 0.382642190505 -0.0142235791625 3 56 
3.43823692141e-14 -0.284121834419 0.930041727761 0.233017526873 3 4 
2.43546614367e-14 0.400747686047 0.293329436953 0.867962633726 4 5 
3.72529995946e-14 0.925766642838 -0.336976245455 -0.171473417788 4 10 
3.21365060088e-14 0.484149787004 -0.863617459004 0.140584025574 5 7 
4.03754536245e-14 0.648074633408 -0.462121984911 -0.605344976518 5 8 
2.4235458849e-14 -0.516845833514 -0.755185707296 -0.40319341745 6 13 
2.923918331e-14 -0.440836291579 -0.601061803868 0.666624385961 6 18 
2.10911194696e-14 0.043222399616 -0.833269355337 -0.551175113396 7 12 
4.03971171526e-14 0.310532102146 0.31054041679 -0.898406624573 8 127 
3.79427153985e-14 0.969528338417 -0.211842242065 0.123035220503 8 124 
2.30755530263e-14 0.00731257968629 -0.79313995756 0.608995512216 9 12 
3.7254332272e-14 -0.326973621263 -0.940520761635 0.0922439587823 9 13 
2.98778481424e-14 0.944842223338 0.326261138742 -0.028754866437 10 60 
2.72396631357e-14 0.542080253784 -0.473972463458 -0.693901363553 10 11 
3.89835662145e-14 0.0991078809967 0.397681637091 0.912155109312 11 131 
2.96869445653e-14 0.786908907753 0.556110133569 0.267424550557 11 67 
2.78568407877e-14 0.466956254453 0.640798445498 -0.609367876307 13 163 
3.91897766359e-14 -0.315326429448 0.315334872462 0.895060423156 14 87 
3.77085417004e-14 -0.436114126691 -0.710124845013 0.552745124805 14 21 
3.23643599986e-14 -0.84204676415 -0.493456570392 -0.217848250213 14 20 
3.32883854139e-14 0.821897058104 0.561549680637 0.0956409015904 15 24 
2.45571516256e-14 0.397749660199 -0.290904979004 0.870154871849 15 21 
3.82306253998e-14 0.0688795480276 0.997018202601 0.034789532134 15 19 
4.03316305004e-14 -0.898683902918 0.297712426767 0.322078489788 16 38 
2.29604856478e-14 0.770383375637 0.485047263673 -0.413809867628 16 25 
2.4729328607e-14 -0.790709797575 0.541470561964 -0.285635513452 16 17 
3.27350226474e-14 -0.130142143022 0.489574912088 -0.862194541889 17 23 
2.32460399667e-14 0.454366543229 0.712089524605 -0.53523784745 17 24 
2.46343774319e-14 0.164660010665 -0.88059537053 0.444340943746 18 22 
4.27726454374e-14 -0.0208865504559 0.012778011671 0.999700192272 18 162 
3.79613600724e-14 0.422867277204 -0.0940907567337 0.901293623281 18 26 
4.26403370333e-14 0.291776842414 0.798649396969 0.526332038691 19 26 
2.705391107e-14 -0.921026163786 0.381469427991 -0.0786885069718 19 53 
2.73781094601e-14 -0.715101199275 0.0332284831035 0.698230723119 20 91 
2.72516427904e-14 -0.658743026413 0.0113423316413 -0.752282511205 20 23 
3.72919761149e-14 -0.156745173437 -0.961952491551 -0.223781935383 21 22 
3.29568388299e-14 -0.145151179561 0.671507095521 0.726642522659 22 160 
2.65447386544e-14 -0.728508621008 0.0334772643902 0.68421813911 23 93 
2.64202748185e-14 0.957814051461 -0.274444906331 0.0852774073955 24 25 
2.69723170364e-14 0.382686752689 -0.923811172763 0.0111250345983 25 57 
4.23504423967e-14 0.95804523918 -0.227715537 0.174054456691 26 52 
1.57183949382e-14 0.163789538403 0.749391071653 -0.641549693194 27 33 
2.22861329925e-14 0.307788383792 -0.0691848044844 -0.948936127266 27 32 
2.59441803969e-14 0.474901352571 0.295812795721 0.828832609888 27 115 
1.66599357363e-14 0.774947355841 -0.616648894481 0.138566722593 28 31 
2.03966922952e-14 0.0412445055228 -0.998152259179 0.0446201553021 28 34 
1.45593190561e-14 -0.159027406135 -0.76118827053 0.628731024291 28 35 
2.30384793432e-14 -0.300967965771 -0.0669135548329 0.951283795594 29 35 
1.57229567657e-14 -0.239485600753 0.749173644815 0.617564164235 29 30 
2.74276669988e-14 -0.489916964453 0.279803440485 -0.825646051667 29 104 
2.34224596126e-14 -0.0509566602214 0.99859740681 -0.0143749049523 30 33 
2.30533712713e-14 -0.5716898338 0.527354118561 -0.628544642461 30 108 
2.07233895379e-14 0.917072423714 0.379863762956 0.121168029018 31 59 
1.91104829432e-14 0.022777931651 -0.807973219348 0.588778772245 31 37 
1.86476023574e-14 0.939635567273 0.257905569536 -0.224877117373 32 69 
1.41864086552e-14 0.229424750879 -0.7812048524 -0.580588720413 32 34 
2.21986160131e-14 0.53981880883 0.547659830662 0.639268616086 33 114 
1.59862906525e-14 0.761116217382 0.64262750672 0.0879317419633 34 36 
1.95719756274e-14 -0.947059959353 0.245730908257 0.206624669674 35 41 
2.08055035416e-14 0.913434285878 -0.378381355642 0.149884472464 36 63 
1.82597476293e-14 -0.0168415076453 0.845633301988 0.533498530634 36 68 
2.75291968345e-14 -0.374447763004 -0.915645911362 -0.146223930285 37 45 
3.66957354683e-14 0.859572999966 0.511006739736 0.00252382128355 37 55 
2.72748429595e-14 0.762575242214 0.329443878359 -0.556727699126 37 41 
3.29798669198e-14 0.0101385930153 -0.44503305295 0.895456749773 38 94 
3.91533164654e-14 0.187443727351 -0.976860254064 0.102999481102 38 50 
3.38408701792e-14 -0.86406504402 -0.341686255574 -0.369651325514 38 39 
2.97677679814e-14 0.796850149865 -0.486472528144 0.358293619843 39 47 
1.88473696856e-14 -0.0834966383029 -0.488649561612 0.868475628517 39 43 
3.35576830163e-14 0.399220534496 -0.686151251067 -0.608127803587 40 42 
2.63909046443e-14 -0.899253248645 0.405651795934 -0.163677167793 40 44 
1.96332536925e-14 0.300699937044 0.40985846627 -0.861159442547 40 46 
2.31251007387e-14 -0.422145401361 0.553628090914 0.717836469581 41 45 
3.02512705688e-14 0.397518525365 0.0328007386365 -0.917007706367 41 105 
3.22571963895e-14 -0.144679590032 0.984445201425 -0.0996767857567 42 106 
3.69559587107e-14 -0.390601747761 -0.390594491012 -0.833586359196 42 82 
1.75102915697e-14 -0.852490188461 -0.0189989786278 0.522397853545 43 44 
2.10748810364e-14 -0.758990526281 -0.143755921282 -0.635033555107 43 90 
2.49493966938e-14 -0.671555499309 -0.146163393649 -0.72639484697 44 86 
3.1641150345e-14 -0.279533364865 0.932373187381 0.229218972557 45 46 
2.81832938236e-14 0.9590166241 -0.230472835452 -0.164831389059 46 47 
2.52670002842e-14 -0.378617870211 -0.914063197368 -0.145385623683 47 61 
2.02626130772e-14 0.204043659051 0.492600749063 0.845996860055 48 66 
1.98830114629e-14 0.999424506024 -0.00791982166769 0.0329838321525 48 65 
2.01884261962e-14 0.68974107088 -0.718934157065 0.0859705353327 48 51 
2.05759594866e-14 0.718763825897 -0.69011794305 0.0843551258817 49 58 
2.0231588889e-14 -0.0213493946734 0.995810847769 -0.0889098352983 49 64 
2.12396252465e-14 0.469943542073 0.194656951461 -0.860965584975 49 59 
3.58207721425e-14 0.192438970971 -0.621650617617 -0.759287660948 50 169 
3.87355159221e-14 -0.880532252254 -0.232438120613 0.413080467739 50 57 
3.84001239645e-14 -0.89983048375 0.181658346428 -0.396617379457 50 61 
2.05442795849e-14 -0.0210221359218 -0.995938067592 0.0875524718222 51 62 
2.11296210348e-14 0.472391374406 0.19566399976 0.859396293094 51 56 
3.55680698785e-14 0.0942829849864 -0.950036923539 0.297557662738 52 56 
3.86681275984e-14 -0.335814140994 -0.779094785839 -0.529377159865 52 53 
3.4408262669e-14 0.704332912615 -0.17376671111 -0.688273403755 52 164 
2.20420567385e-14 -0.452847660215 0.187544293519 -0.871639911091 53 62 
3.69345152577e-14 -0.755958754742 -0.648167666503 -0.0916789901187 53 57 
2.07372603456e-14 -0.713155522922 -0.699921724444 0.0389715252183 54 62 
2.07472278089e-14 -0.999471415774 -0.00759062127812 -0.0316112562083 54 58 
2.24566999778e-14 0.184134245341 -0.444463335989 0.876668080093 54 57 
3.54959359909e-14 0.359266683823 0.400216753148 0.843062275514 55 178 
3.62170877304e-14 -0.804082079261 0.554708139942 0.213894575186 55 61 
3.46618402308e-14 -0.298061353017 0.710741642584 -0.637185802835 55 59 
3.40231770551e-14 0.532724848155 -0.813338087235 -0.233849079562 56 60 
2.21210599259e-14 -0.186900941097 -0.451218194521 0.87262258689 58 61 
2.84325753099e-14 -0.0460011318915 0.997913026936 -0.0453154116816 59 63 
4.27353563342e-14 0.706453073426 -0.340605022823 -0.620412986223 60 72 
2.42044707757e-14 0.667823751298 -0.13916800748 0.731193341666 60 66 
2.03391615865e-14 0.490739849359 -0.203301594431 -0.847256078145 63 64 
3.20909072889e-14 0.240419894038 0.767688068596 0.594014565382 63 79 
1.99044937617e-14 0.699596325932 0.713383801649 -0.0406021217066 64 65 
1.99390264018e-14 0.207332603787 -0.500606633317 -0.840479738058 65 80 
1.95548148771e-14 0.753490597824 -0.3487972813 -0.557308151338 66 81 
3.85395589526e-14 0.0690295122636 -0.3132278493 -0.947165899333 67 128 
2.07929319234e-14 0.64133362018 -0.1022214897 0.760422221316 67 73 
4.26246527935e-14 -0.172795492226 -0.720389641562 -0.671699696439 67 72 
3.23897560672e-14 -0.803416530833 0.594363254528 0.0354146812802 68 79 
2.45990663071e-14 -0.376308778282 0.914091275686 -0.151092167576 68 70 
2.55696692595e-14 -0.667710730679 0.477383554925 0.571198145675 68 69 
2.3786545527e-14 0.25540059528 0.577196976619 -0.775637922044 69 70 
2.95880290037e-14 -0.190154268528 0.111069850344 0.975451096932 69 118 
2.97247150007e-14 0.208883791241 0.932120520205 -0.295835930155 70 76 
1.7273214879e-14 0.0421697943437 -0.301197532263 -0.9526288653 71 74 
1.97651774378e-14 0.744574575073 -0.190021010141 0.639922431128 71 129 
1.64923004241e-14 0.776304087747 0.178784900218 -0.604473260618 71 78 
3.5443485205e-14 -0.647227321836 0.12895627833 -0.751310236951 72 81 
3.52677042299e-14 0.414426739704 0.587538704988 -0.695017084365 72 171 
2.81226852864e-14 0.869698587405 -0.335028310118 0.362464340983 73 74 
2.14928145907e-14 0.563901934434 -0.793288234674 0.229583067908 73 81 
2.49333656405e-14 0.79344531068 0.50593498879 0.338340547495 74 75 
2.13871431984e-14 0.378307281979 -0.913376039687 0.150425431781 75 80 
2.42499322635e-14 0.891379749934 0.337711961398 -0.302312375757 75 76 
1.8879711803e-14 -0.165636484229 0.241462991171 0.956169534647 76 77 
2.5617648101e-14 0.867509225409 0.476438758339 0.142947029991 77 78 
3.68929211047e-14 0.246975262392 0.759329558782 -0.602014817863 77 119 
2.58002270413e-14 0.673285974833 -0.210404972486 0.708812911596 78 132 
3.12738690794e-14 0.388187923639 -0.314225278006 0.866355937593 79 174 
2.79660737607e-14 -0.772279293359 -0.543929267389 0.328215851425 79 80 
2.8312910324e-14 -0.902574872782 -0.199861853532 -0.381331664728 80 81 
2.08355997791e-14 0.502413205811 0.502403871786 -0.703684105435 82 84 
3.27140705152e-14 0.852626101727 -0.122365113526 0.507991643284 82 95 
2.90638119459e-14 0.102867713221 -0.994561239551 0.0163148509167 82 110 
1.61792696847e-14 -0.364509273587 -0.499629344486 -0.785813914103 83 145 
1.44448828244e-14 0.335564487163 -0.896281894936 -0.289957306797 83 84 
1.68857803169e-14 0.356482768133 0.750231841067 -0.556841288586 83 109 
1.86567340406e-14 0.72505161253 -0.228707918316 0.649609765372 84 96 
2.45634407115e-14 -0.0754269783297 0.281499092872 -0.956592406228 85 99 
2.37231024676e-14 -0.303764349684 -0.804374574425 0.510596478522 85 91 
1.80754147924e-14 -0.743803211153 0.232338190721 -0.626718236698 85 89 
2.63972782129e-14 -0.26265608806 0.796873930131 -0.54406223806 86 88 
3.52050084733e-14 0.445732155085 -0.68751713523 -0.573273961286 86 95 
3.03448306826e-14 0.840785809179 0.0157504504876 -0.541138749668 86 90 
3.38274597027e-14 0.149629821971 -0.14963382838 0.977353893828 87 100 
4.49032323651e-14 -0.0382037929764 0.817694277779 0.574383615966 87 161 
3.44135211416e-14 0.456323409994 0.560752866941 0.690887232266 87 91 
2.54124895826e-14 -0.0729126791879 -0.272104026401 0.959501506007 88 97 
1.6580064599e-14 -0.790071203421 -0.119166609853 0.601320889892 88 92 
2.42297032859e-14 -0.584559807522 -0.752145785916 0.304247511343 89 93 
2.71207232422e-14 -0.997809984588 0.0636609489829 0.0179587925666 89 92 
2.3469525744e-14 -0.642367385384 0.726665600718 -0.243559534667 90 92 
3.46140830872e-14 0.763651029381 0.594038000779 -0.252895154077 90 94 
3.27114554189e-14 0.858279800546 -0.021231487513 0.512742633212 91 93 
3.91621889078e-14 0.849031747785 -0.505779371997 0.152749200047 93 94 
3.03488378773e-14 -0.213599350747 0.846568730914 0.487541486644 94 176 
3.30097884663e-14 -0.0484340957253 0.489209384967 -0.870820484389 95 98 
3.87115769961e-14 0.273873287698 0.938987423219 0.208077008154 95 111 
2.62377767164e-14 0.957063458774 0.261227223979 -0.125657762717 96 98 
1.87597351238e-14 0.315613466386 0.553498343532 0.770731940134 96 181 
3.46614402946e-14 0.447247697813 -0.883494674167 -0.139307779823 97 98 
3.09311594861e-14 0.701634672644 -0.241984171614 0.670188366679 97 144 
3.86940614747e-14 -0.289650834969 -0.551209160988 -0.782477382833 98 180 
1.74644320683e-14 0.71943782651 0.146459032085 -0.678939589144 99 143 
2.11703167217e-14 0.466185951027 0.595964984941 0.653832085317 99 101 
4.86309973392e-14 -0.0422856047751 0.829899417472 0.556308263923 100 151 
2.98920876522e-14 0.402432777897 0.878911921655 -0.256050177206 100 101 
2.31104908921e-14 -0.431208313628 0.134504673506 0.892170321779 101 191 
2.04262922504e-14 0.385788097055 0.724788809887 -0.570831608474 102 108 
2.51266882097e-14 0.258136677503 0.0691674683069 -0.963629242528 102 107 
2.13478557717e-14 0.701394156873 -0.406653494505 -0.585388052587 102 103 
2.92190544394e-14 0.343091228087 0.768451839004 -0.540157551406 103 104 
3.17052931885e-14 -0.698230137261 0.657841530304 -0.28234588084 103 106 
2.99709940766e-14 0.457818865971 -0.859800438918 -0.226152804973 104 108 
3.87735722872e-14 0.958987396725 -0.283440309634 0.00218261254669 104 105 
3.61690667261e-14 -0.075181152823 -0.840609871556 0.53639802209 105 106 
3.44596501669e-14 -0.808979739507 -0.534590951785 -0.244467370701 105 177 
3.50709822945e-14 0.420615567845 -0.556177490666 0.716762961489 106 110 
1.97755158385e-14 -0.444995067257 0.568906683567 -0.691610132596 107 109 
1.90472739768e-14 0.088594546992 0.738191522241 0.6687482955 107 148 
3.08814853938e-14 -0.237628203243 -0.920180207119 -0.311128949873 108 117 
1.76582769479e-14 0.28912278059 0.342910567457 0.893767509183 109 147 
1.57577358517e-14 -0.616464615848 0.294292459821 0.730317277285 109 110 
2.56310786555e-14 -0.837879674414 -0.18581609952 -0.513254350554 110 111 
4.05101874406e-14 -0.616643785947 -0.783240467759 0.0792767993717 111 166 
2.71079346182e-14 0.26182265266 0.346139717642 0.900908538324 111 186 
2.32333695497e-14 0.117016228764 -0.117014054792 -0.986212407743 112 123 
2.64966731521e-14 0.297950624178 0.942305564223 0.15259636033 112 113 
3.57547946586e-14 0.944731376288 -0.0256058703215 -0.326843947568 112 119 
3.04033670437e-14 -0.506364154881 0.774190424191 0.379769047899 113 115 
1.86468085447e-14 0.327166044309 0.627863365211 -0.706222326239 113 116 
2.52429680038e-14 -0.553842612421 0.676956639994 0.484755678909 114 116 
4.15116550855e-14 0.471339198798 -0.722628580309 0.50561575786 114 117 
3.2118183095e-14 -0.199195313465 -0.780442772556 0.592646864379 114 115 
3.6480906637e-14 -0.935116374968 -0.252269738336 0.248831960138 115 118 
2.5750190037e-14 -0.144226975551 0.0386454759429 0.988789718147 116 121 
2.98376909378e-14 -0.198035487384 0.114370436153 0.973499537273 117 120 
3.3227262914e-14 -0.987541582605 0.150284015094 -0.0466512318505 117 173 
3.25031676237e-14 -0.10369146079 -0.968711542373 -0.225490639791 118 119 
3.38656586013e-14 0.741674701268 -0.56094662559 0.367773735792 118 165 
3.3337056055e-14 -0.841026225633 -0.0766946996334 -0.53553040142 119 126 
2.13854121684e-14 -0.38200595093 -0.657482589571 0.649452152099 120 146 
2.47177173335e-14 0.436345412005 -0.687006603836 0.581054737274 120 121 
3.22784540254e-14 0.404167299573 0.0152377452034 0.914558147456 120 210 
1.90620498349e-14 -0.129801194517 -0.70445209489 -0.697781409832 121 122 
2.70754541204e-14 -0.439242685582 0.180652992849 -0.880017249455 122 215 
1.70402283258e-14 -0.312602301568 -0.55525858379 0.770693003849 122 123 
1.78617259119e-14 -0.736572884167 -0.091381434286 -0.670156563631 123 138 
3.33668166351e-14 0.607980341063 -0.737507625005 0.294010897657 124 125 
3.6863025321e-14 -0.461610771085 0.397253387516 -0.793161548567 124 127 
4.13244103437e-14 -0.811059093681 -0.0466177276723 -0.583103707778 124 131 
2.87318142607e-14 0.757220956335 0.282860706101 0.588732744317 125 130 
2.19626158482e-14 0.401036196051 -0.707839798882 -0.581491864583 125 134 
4.40021513344e-14 -0.432099081316 -0.766886541237 0.474526518538 126 132 
3.75848817319e-14 -0.0788123943127 0.118011069322 0.989879787661 126 139 
3.76168374521e-14 -0.318639327259 0.947004496908 -0.0406381835297 126 175 
3.17333852279e-14 -0.119668968534 -0.119672172727 -0.985574912954 127 141 
4.6196038068e-14 -0.0145957615159 0.670761037844 -0.741529900851 127 150 
4.93984560471e-14 -0.846493607107 -0.524659747751 -0.0904473449918 128 131 
4.07973301399e-14 0.442743992437 0.757960903464 -0.479033428876 128 168 
3.38427137706e-14 -0.780465525144 0.504600872208 0.369122640634 128 129 
2.56266840411e-14 0.629862718636 0.742350915481 0.228447092249 129 135 
3.43425017159e-14 -0.810590791938 -0.166054543774 0.561576759238 129 132 
4.42886590954e-14 0.274619221584 0.891740247276 0.359699339068 130 131 
2.32281535992e-14 0.65611578128 -0.63547488868 -0.407042685 130 136 
2.93781597158e-14 0.290913542633 0.769736203607 0.568221336778 132 133 
1.84199657014e-14 -0.773610827447 -0.0721442207458 0.629540704855 133 135 
2.88455768529e-14 -0.048192721154 0.179851208532 0.982512597587 133 137 
2.53270472152e-14 -0.054883494696 -0.204829284066 -0.977257778889 134 140 
1.97729359822e-14 -0.737550934492 -0.30392505741 -0.60303248545 134 136 
3.01667802547e-14 -0.970497822635 -0.23205249831 0.0654646033293 135 136 
3.66933724243e-14 0.634970093622 0.299373770566 0.71217155637 137 225 
3.86570214602e-14 -0.438904152362 -0.895497616027 0.0738049099326 137 139 
2.86923879046e-14 -0.996845394925 -0.00496066450004 0.0792126910515 138 139 
1.88105846628e-14 0.348974789677 0.56477666241 -0.747826128031 138 216 
4.90436860879e-14 0.176842192908 -0.612505045253 0.770431313192 139 212 
1.90906503705e-14 0.738027540209 0.0547627904238 -0.672544709799 140 224 
2.08337996775e-14 -0.524697743111 0.515525342476 -0.677440698246 140 142 
4.49283311768e-14 0.0197997590885 0.824106425234 -0.56608883528 141 158 
2.71108905362e-14 -0.533382411256 0.799504282798 0.276217496099 141 142 
2.43304055499e-14 0.465845447549 0.239588787539 -0.851812908968 142 219 
2.60680741852e-14 0.997628025788 -0.0688354716873 0.0 143 144 
2.06650682424e-14 -0.5462660456 -0.610217042669 -0.573784426646 143 192 
3.12309006351e-14 0.0696944954864 0.744694845458 0.663756178462 144 200 
2.60445426361e-14 -0.638690751427 -0.0594178956691 -0.767165977945 145 185 
1.8278008525e-14 -0.329425465599 -0.713726706194 0.618120580049 145 147 
3.05761663342e-14 -0.322370018958 -0.946613739007 -0.0 146 148 
2.65099800471e-14 0.703507693263 0.480205045001 0.523908427376 146 209 
2.70921693284e-14 0.735259954611 0.235141245061 0.635689699474 147 187 
2.00407149535e-14 0.438763567616 -0.635218164173 0.635597683788 147 148 
3.17068309722e-14 0.0476503209291 -0.998864078299 0.0 149 154 
3.71925071931e-14 -0.336399909386 -0.670470704205 -0.661289751749 149 155 
2.87709633677e-14 -0.518790779733 -0.00881764869352 0.854855763235 149 239 
5.73168974871e-14 0.137185171686 0.369860567436 0.918903362343 150 158 
4.30222821577e-14 -0.652811715256 0.62704597761 0.425029653539 150 153 
4.33563200853e-14 0.813588694979 0.581433425227 0.00293384243554 150 170 
4.51160780931e-14 -0.765433821225 -0.199993076964 -0.611648456625 151 159 
6.03939785207e-14 -0.172294987364 0.375419244169 -0.910700185812 151 161 
6.10449743253e-14 -0.428932663338 0.141909656145 0.892120182383 151 199 
3.3979608467e-14 -0.477975272681 -0.128079146522 -0.868985253576 152 153 
3.85198093882e-14 0.39425229804 -0.647367857861 0.652288266105 152 154 
3.63727628426e-14 0.79727135443 -0.583823663981 -0.153324221116 152 157 
3.84265122884e-14 0.137763921116 0.934805410566 0.327352938607 153 163 
2.94047682185e-14 0.519399589443 -0.00862758875245 -0.854487935081 154 235 
3.33339263148e-14 0.487233711061 -0.130560054957 0.86345664793 155 156 
3.42439131462e-14 -0.768720398913 -0.620118372022 0.156595507519 155 159 
3.12822906e-14 0.798626797617 0.260752395872 0.542405223218 156 160 
2.18050498329e-14 -0.337321805585 0.771488040074 -0.539462884265 156 163 
4.77793141354e-14 0.771497582607 -0.188845391393 0.607559789799 157 158 
3.66917786076e-14 -0.371799943455 -0.144250384399 0.917036874203 157 218 
5.78600239012e-14 0.516559881074 0.117586589712 -0.848138716947 158 222 
3.50536811573e-14 -0.379283623046 0.150991365064 0.912877615546 159 198 
5.08619083025e-14 -0.164981064252 0.881964779753 -0.441496744851 160 162 
4.77201632041e-14 0.447931155258 0.647202163241 -0.61683631544 160 161 
4.39844125219e-14 -0.761551637771 0.648083796895 0.00514734979502 161 172 
3.82072079059e-14 -0.914530490897 0.221302860624 0.338613385884 162 167 
4.55832032201e-14 0.562861536944 0.810596757141 0.161616173516 162 163 
3.65191944023e-14 -0.703455479791 0.162810901586 -0.691840298246 164 167 
4.37854971806e-14 0.780923732075 0.622768427718 0.0481415633254 164 169 
4.22355210311e-14 -0.372467653538 0.927962006482 0.0124242341509 164 171 
4.19477780103e-14 0.577811540552 0.636613530981 -0.510741652675 165 173 
3.90360667609e-14 0.523837033012 0.725581698231 0.44623532137 165 175 
4.42379166689e-14 0.653436627342 -0.466029166943 -0.596521072223 165 174 
4.3054450039e-14 0.0234208038433 0.0152656359824 -0.999609136766 166 184 
3.93177271248e-14 -0.192478740264 0.725396325473 -0.660872230871 166 177 
3.93911242377e-14 -0.851881037116 -0.0981321811512 0.514459690962 166 176 
4.16037088101e-14 -0.185114425672 -0.798979841018 0.572157201348 167 172 
3.85721613747e-14 0.0401995238195 -0.926838549279 -0.37330189104 167 170 
3.84999365692e-14 0.700864020437 -0.139458114526 0.69952916962 168 170 
4.61355905585e-14 0.217634733913 0.779468836316 0.58742102091 168 171 
4.15002385689e-14 0.843496022899 -0.25078415922 -0.474996594554 168 175 
3.74282019575e-14 -0.0809290155733 0.710321269274 -0.699209688759 169 176 
4.9125237475e-14 0.898020573663 -0.43940403997 0.0219804216495 169 178 
4.26773060617e-14 0.230604388491 -0.12119377516 -0.965470706377 170 221 
4.40605234997e-14 0.91664712224 0.396941210102 0.0468586066003 171 174 
4.61206896814e-14 -0.24055929974 -0.0382273857303 0.969881379494 172 195 
3.66547821387e-14 -0.82125947789 -0.0810771749672 -0.564764872912 172 176 
3.30973019734e-14 0.0549706326433 -0.0937829100883 -0.994073938559 173 214 
3.76532675843e-14 -0.276065634246 0.92427598148 0.263631704557 173 177 
4.79564294558e-14 0.013738748024 -0.999503877121 -0.0283416023366 174 178 
3.88702537031e-14 0.0661314183858 -0.079962015344 -0.994601785442 175 217 
4.29608888535e-14 -0.714699026137 -0.282599858494 0.639798891854 177 178 
2.97917277902e-14 -0.395532949215 -0.308462543515 0.865103777204 179 181 
2.9680827574e-14 -0.722852124548 0.177134986671 -0.667913169906 179 188 
2.46793891442e-14 -0.750043010717 0.591992945105 0.294923439252 179 183 
4.96035022142e-14 -0.690704704898 0.188958359445 -0.698012714087 180 189 
3.10343857811e-14 -0.941047984403 -0.154909295032 0.300718807799 180 181 
3.85467455885e-14 -0.159578738706 -0.921194042268 0.354874854903 180 186 
1.88204429249e-14 -0.611059540224 0.784551122512 -0.105289004487 181 185 
3.79511070436e-14 0.393575059828 0.310747131285 -0.865179110173 182 185 
3.7761145203e-14 0.299004225237 0.755356258753 0.583123825318 182 251 
3.42000352185e-14 -0.380898841193 0.814464596074 -0.437679671129 182 183 
2.55484477611e-14 0.550559414079 -0.000188187039579 0.834795960792 183 264 
5.67318722765e-14 0.774003648232 0.0751821126623 0.628701839077 184 190 
5.46877084244e-14 0.613361623452 0.781842846955 0.111844899489 184 186 
4.17464302524e-14 0.272495258904 -0.906298283338 -0.32306308284 184 213 
3.7588415763e-14 0.533957234538 0.747738594787 -0.394685527414 185 187 
2.09243772747e-14 0.969903618324 -0.102032741215 -0.221079829208 186 187 
4.21606538314e-14 0.467159844604 0.868387082614 0.166329655622 187 204 
2.99407107665e-14 0.994213267447 0.0818992138971 -0.0695161678688 188 196 
2.30462489117e-14 -0.092628841022 -0.330069936636 -0.939400731711 188 266 
5.22731507133e-14 0.368739590309 0.913823764236 -0.170168276881 189 190 
5.1117556413e-14 0.145124737529 0.317334775921 -0.937143239077 189 196 
4.68577626288e-14 -0.478140928657 0.873282528845 0.0935888730458 189 200 
6.49250304864e-14 0.277161761107 0.723822254186 0.631872378353 190 277 
4.76524616399e-14 0.948348079965 0.105755028664 -0.2990849263 190 195 
2.68285624587e-14 0.0738039698419 -0.726514044188 0.683176637212 191 197 
3.84313166571e-14 -0.367583308317 -0.914349774683 0.16984404901 191 199 
3.02448440412e-14 -0.862037863497 -0.414611801782 0.291526629521 191 192 
2.23732072589e-14 -0.660935084363 0.51251365822 -0.548173845049 192 193 
3.28368973568e-14 -0.900536154013 0.351338974567 0.256116302226 192 200 
1.88369402473e-14 -0.340767885438 -0.154336560489 0.927392837125 193 247 
2.09917622193e-14 -0.868926971529 -0.406126035001 0.282891431194 193 197 
2.5984619521e-14 -0.192020408454 -0.235743027611 0.95265596501 194 200 
3.49737914696e-14 -0.471400851864 0.879657829556 0.0631137050336 194 196 
3.21847442458e-14 -0.50219517305 0.491469988611 -0.711517574246 194 248 
5.58711054137e-14 -0.146025966508 0.654220728723 0.742072540399 195 273 
5.48938295671e-14 0.769758499081 -0.606181450787 -0.200039750588 195 199 
5.12849301604e-14 0.114309502096 0.331397777236 0.936540896584 196 286 
1.86033352791e-14 -0.633961916871 -0.301856682598 -0.712021650744 197 202 
3.13737152531e-14 0.341642689102 -0.418313792221 0.841601951175 198 201 
5.18285882753e-14 0.119309275529 0.558451961186 0.82091211699 198 238 
4.88681435869e-14 0.61793873757 0.215414685788 0.756140350568 198 199 
3.33045921309e-14 0.0111169932676 0.782330329061 0.622764537118 201 233 
2.67190595559e-14 0.306670018084 0.915124394975 -0.261726654603 201 202 
2.05782971417e-14 0.313886474521 0.141650472055 -0.938834609971 202 245 
4.49502890898e-14 -0.153771597695 0.984390093118 -0.0856179905982 203 206 
3.32556865202e-14 0.27656371721 0.689970009204 -0.668919947918 203 208 
2.27648317622e-14 0.429187617526 0.353944845215 0.830975953628 203 211 
4.87862720261e-14 -0.186602209737 0.0904773260188 0.978260429946 204 205 
5.07512030295e-14 -0.369004579833 0.714696650808 -0.59417532546 204 209 
4.88555745434e-14 -0.972802335278 0.0833886230052 0.216106348892 204 213 
3.692457696e-14 -0.389197700423 0.73786260619 -0.551438051256 205 206 
5.19550053748e-14 0.486777249371 0.0362616723876 0.872773166757 205 271 
3.91022161484e-14 0.512072774965 0.632066183635 -0.581613112511 205 252 
3.01793652931e-14 -0.49281488945 0.668291081119 0.557243677069 206 209 
2.43621853509e-14 0.749011773139 -0.129826747209 -0.649712535979 207 216 
2.68036470169e-14 0.404542400128 0.303104852794 0.862828427157 207 230 
2.81920461945e-14 0.564215499332 0.76921638746 0.299945027592 207 208 
3.86165341893e-14 0.549298069268 -0.385936989056 -0.741164132684 208 215 
4.63118530355e-14 0.319473054139 0.622590944696 -0.714365091016 209 210 
3.64567694928e-14 -0.231719433519 0.971872972852 0.0420598236912 210 215 
3.71503977119e-14 0.976813949236 -0.164363186767 -0.137183276727 210 214 
2.04697749982e-14 0.497757095333 0.848678228547 -0.178838302484 211 229 
3.14834469644e-14 0.452563454887 -0.553197987363 0.699398531654 211 253 
4.86836810532e-14 0.631787781912 0.28113668015 0.722361658521 212 226 
4.43015590881e-14 0.321779258356 -0.94525743123 -0.0542816506476 212 217 
3.67321065963e-14 0.989327541123 0.0503618186858 -0.136728576359 212 216 
5.65354185234e-14 -0.799715663944 0.00669620036992 -0.60034158422 213 274 
4.70035034781e-14 0.192775993343 -0.726313762808 0.659777033813 213 214 
4.03161992361e-14 -0.630230539691 -0.772322183239 0.0795481748234 214 217 
2.93785620479e-14 0.839283448869 0.532243142795 -0.110997880167 215 216 
5.0262852188e-14 -0.737985932057 0.151824633382 -0.657515052895 217 220 
4.20636266531e-14 -0.232544042292 0.577727879318 -0.782402559973 218 237 
3.06005751753e-14 0.254481878635 0.357676246914 0.898502462901 218 244 
4.18940847168e-14 -0.744996317639 0.192471749333 -0.638697982159 218 222 
2.82318464255e-14 0.0634927338255 -0.563090687264 -0.823952395875 219 232 
3.45363379408e-14 0.915540072692 -0.154108237881 -0.371533344819 219 223 
3.81475846025e-14 0.57874463159 -0.709054495515 -0.402860241022 219 222 
5.85975985202e-14 -0.0326789310818 0.803016393996 -0.595060298152 220 275 
4.46374819327e-14 -0.885054945175 0.256225752634 0.388620776218 220 221 
5.33539570956e-14 -0.081123377236 0.953274477226 0.291009911746 220 227 
4.54300491932e-14 0.205950603656 0.705566043012 -0.678056714296 221 276 
4.72863845612e-14 -0.825214202259 -0.545375835218 0.146924193892 221 222 
2.97829083684e-14 -0.676602573928 -0.469001301071 -0.567667804748 223 231 
4.45769565862e-14 -0.878843395574 -0.43472053016 0.196602000786 223 227 
2.09441408616e-14 0.601334282585 -0.512440671568 0.613026621535 223 224 
2.97404741589e-14 0.969617993494 0.244624092626 0.0 224 225 
3.81861195827e-14 -0.0574760225491 0.726901979097 -0.684331805207 225 226 
3.28967402874e-14 -0.231074477633 0.266180373365 0.935816538976 226 228 
5.56490738095e-14 -0.72874776595 0.410200250956 -0.54832695332 226 227 
5.5561961993e-14 -0.0530988963919 0.155775336321 0.986364309875 227 323 
4.37766257649e-14 0.6643463163 -0.354556488777 0.65797695118 228 322 
3.04832071311e-14 -0.994289233396 -0.0674350377131 0.0827129738419 228 230 
2.89676974816e-14 -0.0991570989107 -0.487979146647 0.867204832882 229 230 
3.17682815398e-14 0.604471636496 -0.37958346903 0.7003787766 229 257 
2.58981467841e-14 0.375232096339 0.0282127475332 -0.926501438074 231 315 
2.81183380103e-14 -0.956779693353 0.084847341837 0.278161009076 231 232 
2.35232009777e-14 -0.709256407377 0.130519811477 -0.692762533201 232 242 
3.40413841486e-14 -0.816485835764 -0.137300923091 -0.560802404163 233 236 
4.62295782953e-14 -0.342640716748 0.434130137746 -0.833143662718 233 238 
4.18239173914e-14 -0.276968919726 0.0313606649642 0.960366974754 233 296 
2.46241618928e-14 -0.421056428907 -0.534721855842 -0.732655458289 234 249 
2.43741786298e-14 0.560133399633 -0.24123892443 0.792498805018 234 239 
2.29322791032e-14 -0.775684304281 -0.62711353039 0.0710104224299 234 236 
2.79001718586e-14 -0.0853325529949 0.994397052083 0.0623927736795 235 239 
2.48917997509e-14 -0.518656708517 -0.236222398354 -0.821702012427 235 241 
3.82683553719e-14 -0.79867337033 0.577958996275 0.167583549761 235 237 
2.11537903004e-14 -0.251037583634 0.0349875229635 0.967344822098 236 295 
3.64902885993e-14 0.839142358718 0.530093516939 -0.121823499805 237 279 
4.00967125487e-14 0.245363662846 0.427952187703 0.869858378126 237 240 
4.54557549465e-14 -0.788780512612 0.591693829152 0.166504400743 238 278 
3.44679875671e-14 0.760070750102 0.641683539452 -0.102638638127 238 239 
2.99781820822e-14 0.00851336066345 0.997357121804 0.0721546552647 240 243 
2.68043087073e-14 -0.841254468431 0.536523536769 0.0665838857285 240 241 
3.68927636621e-14 -0.351456003922 0.0444982918558 0.935146287663 240 312 
2.72429851601e-14 -0.528088404667 0.483319925056 -0.698229537402 241 250 
2.62972411999e-14 -0.649307764804 0.699695430602 0.298036459113 242 244 
2.54646461086e-14 0.410378475393 0.0232078970597 -0.911619932015 242 314 
2.46578926964e-14 -0.354502053101 -0.11076948617 0.928471009392 243 317 
3.11845983568e-14 -0.202664363116 0.711343063755 -0.672991977345 243 244 
3.93374939353e-14 -0.0716349456485 -0.868138754528 -0.4911247677 245 298 
2.8390387678e-14 0.905248155316 0.424883251373 0.0 245 246 
2.74978205801e-14 0.697611345121 0.331267197877 0.63529556489 246 247 
3.20518837164e-14 0.364901574748 -0.754843666191 -0.545030164632 246 292 
3.42345763487e-14 0.898512416981 -0.43894810232 0.0 247 248 
3.74719378884e-14 0.22813019926 -0.757947045383 -0.611124282434 248 291 
2.7634395004e-14 -0.12669208936 0.991942092309 0.0 249 250 
2.50489360023e-14 0.611725488746 0.32719851093 -0.720231255129 249 302 
2.76430535262e-14 0.662251302432 -0.296493097356 -0.688124302468 250 328 
4.58457182349e-14 -0.504853481874 -0.863205052024 -0.0 251 252 
2.73913451245e-14 0.554518965807 -0.215131626695 0.80388251614 251 268 
3.62128878577e-14 -0.713370624429 -0.310958487295 -0.628018448281 252 269 
2.263192211e-14 -0.610615407099 0.0121055295002 0.791834755974 253 259 
4.00151046477e-14 0.120362065233 -0.992423789941 0.0246575426929 253 272 
3.21753350794e-14 -0.72264537943 -0.684418386268 -0.0967219113087 253 257 
2.5825573791e-14 0.962072765417 -0.233766602042 -0.140602879814 254 321 
2.63856227643e-14 0.533365531818 -0.109960808802 -0.838707237358 254 256 
2.29514413062e-14 0.0279289806966 -0.543220272215 -0.839125561458 254 257 
3.57638066008e-14 -0.405007164704 0.734437054025 -0.544583703588 255 362 
1.5694403947e-14 -0.00832118100446 0.999965378374 0.0 255 258 
2.10578907032e-14 0.0345826053076 -0.378641027944 0.924897299903 255 260 
2.27588186973e-14 0.471547214815 -0.13883569086 0.870843197794 256 373 
1.74060688968e-14 0.803490140422 0.568161026038 -0.177754445055 256 261 
4.35973795423e-14 0.988485848722 -0.057457852278 0.139979720274 257 313 
1.96913047321e-14 -0.0343226926399 0.418864060274 -0.907400050573 258 261 
2.216668835e-14 -0.590727384319 0.0359604486523 -0.806069478115 258 348 
1.87329411457e-14 0.0230626556951 0.573309115891 0.819014512417 259 261 
1.92013382662e-14 0.0137251169865 -0.986650229482 0.162274291948 259 260 
2.6299426798e-14 -0.564997114692 0.521293547476 0.63955554704 260 270 
1.90512177423e-14 -0.386846029466 0.922144321398 0.0 262 267 
2.61416041371e-14 -0.160806841767 -0.105626717684 -0.981317561319 262 282 
3.24212519383e-14 -0.484726226089 0.372785223168 0.791246904025 262 265 
3.22562709716e-14 -0.371179745918 -0.370383624708 0.851493726793 263 266 
3.29067180062e-14 -0.905672063608 0.42397890655 0.0 263 265 
4.12381289457e-14 -0.715157795006 0.212008275979 -0.666034397879 263 293 
2.96930103729e-14 -0.157907398038 -0.478183234912 0.863947942583 264 265 
3.21388489661e-14 0.863413432849 -0.487404756456 0.130206940522 264 266 
3.23242021898e-14 0.278256812743 -0.923720237407 0.263275652437 264 268 
4.20687098408e-14 -0.994961239889 -0.0924544784382 0.0387853133967 266 285 
2.55233426617e-14 0.0333551335191 0.380890012788 0.924018524287 267 353 
2.63538235834e-14 0.205079721193 0.396353351196 -0.894900178205 267 268 
3.76851997359e-14 0.307792602105 0.913122435916 -0.267340851942 268 269 
2.65461955917e-14 0.0932999460807 0.546902127278 0.831981480106 269 270 
4.77614949677e-14 -0.73187988603 -0.652277224372 0.197195981173 269 271 
3.6612860208e-14 0.140555571403 0.164253248521 -0.976352908378 270 354 
3.84847895509e-14 0.584178856787 0.177270829711 -0.792029113238 270 272 
4.4196076063e-14 0.997704633659 -0.0673208714799 0.00730508306088 271 280 
5.31548205258e-14 -0.303858842221 -0.677512006503 -0.669811380202 271 272 
4.39882862289e-14 0.987759854903 0.0710033998392 0.138884794899 272 281 
5.71227672244e-14 -0.955451166252 -0.256983179728 0.145164438639 273 277 
5.27584756869e-14 0.0491406355144 0.99845085483 0.026097670961 273 276 
5.41624055743e-14 -0.809173760055 0.0266812280466 -0.586963319218 273 278 
5.63939902869e-14 0.633274249648 0.770208567871 -0.0757791970818 274 275 
5.71351468003e-14 -0.511002544675 0.852335673769 0.111356627806 274 277 
4.89783823362e-14 0.402153084456 -0.0997300569178 -0.910124613671 274 280 
4.3980301286e-14 0.0725377353071 -0.496670845315 -0.864902508015 275 318 
4.86815633266e-14 0.838469380016 -0.523061081898 -0.152892783934 275 276 
4.23684943979e-14 0.803763260251 -0.114249659914 0.583876388185 276 279 
4.65623731054e-14 -0.15864898794 -0.351866350183 0.922507761612 277 287 
3.7414388351e-14 -0.0634117726932 -0.997321364381 -0.0364560452233 278 279 
4.01968730558e-14 0.13930613426 -0.295132375462 0.945246360433 278 300 
3.37528655849e-14 -0.172021099027 -0.389013410163 -0.905028899098 279 316 
3.86271492906e-14 -0.391008573514 0.885534189059 -0.250881437029 280 290 
5.12865383837e-14 0.181222521529 0.704180101883 0.686504757306 280 281 
5.31248636875e-14 0.583111148863 0.808823625935 0.0760639875444 281 309 
4.33273396582e-14 0.502371918122 -0.0860973049545 0.860354409509 281 384 
3.17928018556e-14 0.844325035668 -0.315405276929 0.433168264569 282 283 
2.73594334912e-14 0.255019383238 -0.84347033654 -0.472782090979 282 363 
3.65327158342e-14 -0.464832476457 -0.464832476457 -0.753565881435 283 355 
3.07648739341e-14 0.755735735842 -0.442743936568 -0.482536324233 283 294 
2.97149735446e-14 -0.546163883738 -0.404385091322 0.733605963727 284 291 
2.50236750335e-14 -0.755507559366 0.650829545818 0.0750281949036 284 289 
2.31907561462e-14 -0.276391164497 0.403995988813 -0.872006402047 284 343 
5.41358071426e-14 -0.825452761951 0.101606904444 0.55525109163 285 286 
5.02129258322e-14 0.601777132897 0.33706296539 -0.724053064136 285 293 
3.87996125325e-14 0.705862067468 0.678226620694 -0.204370723666 285 290 
5.37949941374e-14 0.529499108163 -0.81716219796 0.227764432427 286 291 
5.99561154383e-14 -0.368010915605 -0.92491608772 -0.095384467664 286 287 
4.91400859827e-14 0.936993363255 0.0865397212238 0.338458732885 287 299 
5.67696268744e-14 0.552522618048 -0.61332222917 -0.564406413634 287 290 
2.66347820611e-14 -0.622585955908 0.632675108598 -0.460552857408 288 341 
2.54095879117e-14 -0.0760424863999 -0.115767604505 0.990361248237 288 289 
3.37168746049e-14 -0.243992016719 0.877070628921 0.413781352483 288 294 
4.35701371308e-14 -0.134252949513 0.829993466078 -0.541375093456 289 293 
4.46255206999e-14 -0.249279296273 -0.603406805141 -0.75746951091 290 383 
3.87140247114e-14 -0.934161880303 0.0914706951088 -0.344927084069 291 292 
2.43363700266e-14 0.263384873358 0.44168008522 -0.857640432119 292 340 
4.51511103328e-14 -0.68390820927 -0.695483508996 -0.220391129604 292 297 
4.20979090158e-14 0.156174991796 -0.249304230917 -0.955749325077 293 294 
4.8151085964e-14 0.175464906846 0.549235916954 0.817038538867 294 352 
1.78991344666e-14 0.480809067448 -0.433699630086 0.762054638148 295 305 
2.13707122368e-14 0.462952016844 0.558402699685 0.688376245293 295 302 
2.53162351317e-14 0.940506230891 0.135505799675 0.31158659777 295 296 
3.36949223865e-14 0.74872619338 -0.509656941937 -0.423861874768 296 300 
2.82731822115e-14 -0.35955383628 -0.682332882923 0.636508346919 296 298 
3.99512558265e-14 -0.325039253633 -0.178572927091 -0.928687887995 297 304 
4.25192834178e-14 -0.764741539985 0.440346247236 0.470388732398 297 298 
4.59692469622e-14 -0.318099046811 0.935208855584 -0.155555111957 297 299 
3.0792866245e-14 -0.817347439883 0.125500685583 -0.562310181693 298 306 
5.04270376884e-14 0.133869192116 0.63321154589 0.762313700227 299 324 
4.10096599855e-14 0.601578603843 0.373386019333 -0.706177076918 299 300 
3.15342011391e-14 0.159887799154 0.653953023144 0.739446641214 300 329 
2.00894918506e-14 0.420399668155 -0.408558296877 -0.810150749594 301 330 
2.42038671904e-14 0.445634986527 -0.541598994061 0.712797298266 301 302 
1.76320470481e-14 0.016920427168 -0.997226950458 0.0724714317897 301 303 
2.80531775793e-14 0.578028933466 -0.600512327773 -0.552510177525 302 331 
1.71234813024e-14 -0.435344587799 0.285953069734 0.853642742477 303 338 
1.99829403403e-14 0.459498254783 0.568273490809 0.682588158039 303 305 
2.74507245936e-14 -0.0703862138943 0.107156456325 -0.991747586214 304 307 
3.29346242092e-14 -0.186946966853 -0.532274782355 -0.825672082399 304 409 
1.94771763809e-14 0.251399155948 -0.382731804766 -0.888996529807 304 306 
1.92361129603e-14 0.921808808077 0.387644839192 0.0 305 306 
2.92933650705e-14 0.566085818271 0.691951304902 -0.448051601936 307 342 
3.72245473077e-14 -0.221000785031 -0.886261106166 -0.407062531698 307 405 
3.74923649071e-14 0.932093298914 0.362218279659 0.0 308 319 
3.13432251067e-14 0.114202649023 -0.75430731999 -0.646512352523 308 315 
3.46572594004e-14 0.756220404247 0.293712987177 0.584690842552 308 310 
5.00292919452e-14 -0.590992849157 -0.241269870682 0.769750804966 309 318 
5.54956457538e-14 -0.222928936106 0.974054490532 -0.0389940882778 309 313 
5.22078635626e-14 0.263989576205 -0.443567257768 0.856479767123 309 380 
3.28149690114e-14 0.911250198867 -0.411853220292 0.0 310 311 
2.23889570294e-14 0.396282358407 0.154245586981 -0.90507932874 310 351 
3.17097531139e-14 -0.151980602043 -0.695068061693 -0.702696439593 311 314 
3.3209129296e-14 0.551015853216 -0.496166043729 0.670970034021 311 332 
4.08708771078e-14 -0.105498455444 -0.97673730727 0.186693086338 312 317 
3.66653148875e-14 -0.812816385959 -0.575742597523 -0.0886001360843 312 316 
5.01085902916e-14 0.249940598333 -0.342629113191 0.905613045455 312 325 
5.4700248037e-14 0.518214697517 0.426376723458 -0.74138816889 313 322 
5.27454134191e-14 0.045071880336 0.535171814911 0.843539954079 313 321 
3.19921344732e-14 0.462950638865 -0.832127293858 0.30535368475 314 317 
3.16043398207e-14 0.951774005693 -0.126251989041 0.279618807219 314 315 
4.1872678589e-14 0.864967967224 0.486784507918 0.121947769669 315 323 
3.23664582712e-14 -0.899394529284 0.311683722081 -0.30650079622 316 318 
4.16875852591e-14 -0.122680451888 0.433403958532 -0.892810458862 316 326 
2.9087396958e-14 0.35690096056 0.363292737379 0.860604491807 317 334 
4.52953772429e-14 0.0603481708993 -0.97145437521 0.229422089507 318 323 
5.10542462146e-14 0.304127785588 0.784973498844 0.539743361373 319 322 
3.06037661567e-14 0.405400930465 0.157787856957 -0.900418279343 319 320 
2.53344786879e-14 0.347551756875 0.13480755339 0.927919554618 320 349 
3.15396855201e-14 0.558458766378 0.816051125646 -0.148944172725 320 321 
4.66967602531e-14 0.205791627469 -0.0759644535328 0.975642971513 321 374 
6.58971743497e-14 0.635873967661 -0.489772206348 -0.596479239488 322 323 
6.03678950581e-14 -0.561579866046 0.610341606872 0.558669112241 324 379 
4.10475870939e-14 0.436758780502 -0.457428922733 0.774597023168 324 406 
3.79718919565e-14 -0.598446007398 -0.36506734974 0.713153704599 324 329 
5.32119710043e-14 0.349346078758 0.603945534438 0.716384749062 325 335 
3.6192380959e-14 0.817620206752 -0.56040967835 0.132053738766 325 328 
4.60424381117e-14 0.77443432275 0.630358311591 -0.0538505223351 325 326 
4.60718839117e-14 0.63693069904 0.218551011583 -0.739293405865 326 378 
3.74677223915e-14 0.0319740639836 0.988096922499 -0.150473024094 326 329 
2.72152965193e-14 -0.426032995428 -0.54392830454 -0.722936986415 327 328 
2.11245506179e-14 0.425227631493 -0.26914459426 0.864142724783 327 346 
2.3454121682e-14 0.695890151766 -0.714388828338 -0.0733859565656 327 333 
2.7206264236e-14 -0.0113812206367 -0.988366350913 0.15166550102 328 331 
2.67548217436e-14 -0.9930197276 0.0948448501681 -0.0701161535832 329 331 
2.2292096426e-14 -0.464701324507 -0.255048179245 -0.847940508093 330 347 
2.68602291976e-14 -0.373893942361 0.468388936757 -0.800509290258 330 331 
2.3113149415e-14 0.379087475179 0.435200934484 -0.816635067081 330 339 
2.35335080401e-14 -0.176628409131 -0.268900305352 0.946834215092 332 336 
3.06449771658e-14 -0.330313349911 0.943871331735 0.0 332 334 
4.22034044629e-14 -0.849243107893 0.093209936547 -0.519709583735 333 335 
2.35579248809e-14 -0.109703006397 -0.0720647755429 -0.991348535336 333 337 
3.92303149108e-14 -0.0853372369941 0.765212279285 -0.638096954713 334 335 
4.39201403882e-14 -0.316568894192 0.137781668621 0.938509641411 335 427 
3.03080457268e-14 0.198609568078 -0.894599990207 0.400306253997 336 420 
2.38859981742e-14 -0.856745057898 0.214468795319 0.4690320262 336 350 
3.30708628398e-14 0.899430095781 -0.184849327065 -0.396050791044 337 426 
2.49376052969e-14 -0.668337461929 0.589609726217 -0.453525531511 337 344 
2.02172052975e-14 -0.905557320477 -0.166404924204 0.390224730804 338 404 
2.06818645906e-14 -0.232539252744 0.89686202788 0.376249915455 338 339 
2.76996237227e-14 0.724795339826 0.53081784716 0.43920852508 339 345 
3.71586057892e-14 0.905518607786 0.167216710822 -0.389967463483 339 412 
3.3174182819e-14 0.996586030451 0.0825607891805 0.0 340 343 
3.55823949422e-14 0.602911420638 0.540762340613 0.586578136176 340 342 
3.91902032578e-14 -0.0896236225427 -0.643500448814 -0.760180753938 341 388 
3.31439280149e-14 0.647272221787 -0.456909128741 -0.610141556507 341 343 
4.07762977295e-14 0.086142966896 -0.635133629614 -0.767583651329 342 407 
3.05938903229e-14 -0.507838407951 0.621352093426 0.596675562935 344 346 
3.74687149331e-14 0.688477715206 0.108809995168 -0.717048687758 344 418 
3.90179700065e-14 -0.678512984205 0.104489564427 0.727119014461 345 410 
3.32231956987e-14 0.590683662973 0.572177883506 -0.568951034732 345 347 
3.00177671806e-14 0.0910139393953 0.995849618585 0.0 346 347 
2.2058633981e-14 -0.850945356484 -0.302629490323 -0.429310367759 348 365 
1.93740525998e-14 0.363931759536 -0.793454351746 0.487835900787 348 364 
4.90962519491e-14 -0.432052208527 -0.764238526366 0.478821849882 349 372 
3.77808207084e-14 -0.932093298914 -0.362218279659 -0.0 349 351 
4.89314810721e-14 -0.157412728273 -0.793429409283 0.587954934891 350 367 
3.38734321185e-14 -0.62423075095 0.502462116183 -0.598220520686 350 351 
5.85741780654e-14 0.532055591252 -0.0635021148351 0.844324777102 352 385 
3.88065498571e-14 -0.695450357211 -0.711050601319 0.103710380477 352 376 
5.01416179796e-14 -0.991270806418 0.0513040768578 -0.121449907538 352 355 
3.35247673764e-14 -0.73956511514 0.126861492952 0.661021635103 353 361 
3.7386320314e-14 -0.307027158028 -0.930100807046 0.201610547752 353 354 
3.376001222e-14 0.419622693844 -0.868022861871 0.265430039897 353 363 
4.49915836743e-14 0.588864964581 -0.580968081984 -0.561884455387 354 362 
3.30609267236e-14 -0.99290748227 -0.0792655154212 -0.0886098736983 354 382 
3.02154450343e-14 0.0440402711953 0.0440402711953 -0.998058569938 355 387 
3.869868349e-14 -0.811180900543 0.539676203571 -0.225244626781 355 363 
3.57811270841e-14 0.0166318999567 0.768587810383 -0.639528074156 356 398 
3.47884404393e-14 -0.0612779992889 0.151723754244 -0.986521621254 356 357 
3.5681467269e-14 0.832491847311 0.387359637253 0.39611846156 356 452 
2.46167164569e-14 0.0996058285633 0.354926318832 0.929573013333 357 360 
2.23342484563e-14 0.620333221598 0.463352537923 -0.632843677208 357 364 
3.29259224944e-14 -0.0648324326756 0.113794036893 -0.991386742317 358 359 
3.55415009594e-14 0.111855341347 0.77376974456 0.623513243657 358 399 
4.07100561539e-14 -0.784173551133 0.529402491672 -0.323735761872 358 389 
3.47704366926e-14 0.016948150291 0.770396163689 -0.637340184811 359 361 
3.12134639423e-14 -0.775381788792 0.469578344992 0.422231286767 359 363 
3.6365939723e-14 0.0837892981292 0.996483493852 0.0 360 361 
4.23849926007e-14 0.656992884523 0.526197862869 -0.539885320043 360 362 
3.49429494275e-14 -0.453232179661 -0.634614484457 -0.625975277018 362 364 
4.40423189521e-14 0.834260760012 0.389432405081 0.390322156913 364 375 
3.38619394387e-14 0.0121584793229 0.91638847411 0.400105405986 365 366 
3.21885042208e-14 -0.512392986319 -0.603365133643 0.611067871088 365 373 
4.65074690235e-14 -0.0401186885112 0.941279324025 -0.33523681927 365 375 
4.27185187922e-14 0.256241390364 0.966612823143 0.0 366 369 
2.40911122505e-14 -0.0540976076717 0.825107792873 -0.562379390612 366 447 
5.62184830035e-14 0.389310224649 -0.883513430173 0.260464138967 367 416 
3.35059678585e-14 0.136340277433 0.0112355097549 0.990598350529 367 371 
4.04940640893e-14 0.84350834877 -0.258547820325 0.470793681096 367 372 
3.25487564338e-14 0.758770058397 -0.290921603828 -0.58278007765 368 372 
2.06221871095e-14 0.384696635534 -0.0770306441408 0.919823232187 368 454 
3.18554533246e-14 0.861148072341 0.508354204765 0.0 368 370 
2.41157948234e-14 0.425787814733 -0.047403221242 0.90358047314 369 451 
3.27109379055e-14 0.524719000573 0.530006814533 -0.666155197372 369 370 
3.29748917012e-14 -0.188561589598 0.726469347272 0.660822831326 370 373 
2.3959190152e-14 0.368953654882 -0.712559756591 0.596767788872 371 423 
2.33369428066e-14 0.339950106192 -0.168845397032 -0.925162232909 371 455 
4.9854954624e-14 -0.615228789823 -0.732539662969 -0.291340313636 372 374 
4.05700246697e-14 -0.824323367813 0.18963664132 0.533412532236 373 374 
5.02264099662e-14 0.24649219935 -0.950925793438 0.187034037099 374 377 
5.17531010395e-14 0.0721135995474 -0.145743116575 0.98669071787 375 449 
4.37579642998e-14 -0.797031930057 0.436088718413 0.417811838203 375 381 
3.83652646766e-14 -0.284936916634 0.328800245789 -0.900389555641 376 390 
3.79913811922e-14 -0.55055322729 -0.249501082251 0.796643178516 376 383 
3.21998195552e-14 -0.150930311232 0.954323308866 -0.257850854771 376 382 
4.4228700024e-14 0.656763063189 0.400707796521 -0.638823559864 377 381 
4.81416078095e-14 0.879741196328 0.0469550575267 0.473128576664 377 417 
5.27046117526e-14 -0.0175309304092 -0.612836234042 -0.790015453472 377 380 
4.77566282883e-14 0.0731609489461 -0.996752945761 0.03363094803 378 379 
4.59698900591e-14 0.959586661441 -0.245512477216 0.137539313345 378 380 
4.81625854942e-14 -0.234073311116 -0.544952502788 -0.805131327628 378 425 
4.58820495074e-14 -0.985537413751 0.0988616115075 -0.137631347693 379 383 
4.67724751669e-14 0.316660646675 -0.326955012575 0.89040802703 379 402 
5.42068894714e-14 -0.576563657089 -0.81485607277 -0.0598659335125 380 384 
3.89580124191e-14 -0.285691339945 0.267325831365 -0.920281129963 381 479 
3.73413255075e-14 0.141967336859 0.706741286888 0.693081545472 381 382 
3.92293532018e-14 -0.577762882654 -0.177391996775 0.796694502872 382 384 
4.31003511913e-14 0.305751116278 -0.949927455783 0.0644521810685 383 384 
4.42430832446e-14 0.889054685779 -0.0198734842176 -0.457369446201 385 387 
4.41624244653e-14 0.579246443775 -0.775109334718 0.252347135129 385 388 
5.67665502241e-14 0.791281342927 0.521995064548 0.318425798145 385 390 
3.74653127524e-14 -0.294853972008 -0.693586284348 0.657266461457 386 388 
1.61333849653e-14 -0.801039764266 -0.195126450581 0.565916040016 386 393 
2.11814900216e-14 0.261476379856 -0.440424809936 0.858869075919 386 395 
4.34486840806e-14 0.594922823357 -0.330623842541 -0.732635454365 387 389 
2.79918458658e-14 0.529318542697 0.529318542697 -0.663056378232 387 392 
4.65337147787e-14 -0.862602346977 -0.364759896846 -0.350524476524 388 403 
4.02104934749e-14 0.218791334322 0.933587875619 -0.283802802177 389 391 
4.76596693248e-14 -0.31206349579 -0.636873804015 -0.704988037029 389 471 
5.36431520317e-14 0.908190909987 -0.17886679277 0.37841239602 390 413 
4.2469817714e-14 -0.167925591469 -0.626617456427 -0.761020077942 390 487 
2.13759688255e-14 0.394496102933 -0.784715590114 -0.478115328558 391 392 
2.21495181665e-14 -0.0628283809084 0.364516706093 -0.929074897697 391 394 
2.1662307706e-14 0.323347573648 -0.84027694556 0.435179274985 392 393 
1.96217719859e-14 0.100142934324 -0.440695818339 0.89205301883 393 396 
2.2437795299e-14 -0.323135878043 -0.79806627964 -0.508599466793 394 474 
2.18757240994e-14 -0.313965244226 0.826533010282 -0.467192688655 394 496 
3.01930482421e-14 0.768310807666 0.216008605763 -0.602526999445 395 397 
4.1821845112e-14 0.811397730424 0.584494416622 0.0 395 435 
2.88728656421e-14 0.995263337135 -0.0972156867696 0.0 396 397 
2.79827666606e-14 -0.367551691319 0.688212042839 0.625515737851 396 498 
2.77028582358e-14 -0.387559465302 -0.646961282976 -0.656687718162 397 490 
3.76623977006e-14 -0.788677850479 -0.0939683922286 -0.607583072037 398 450 
3.6365939723e-14 -0.0837892981292 -0.996483493852 -0.0 398 399 
3.6023981862e-14 0.782255573183 -0.0982421924639 0.615162328043 399 472 
1.76627236773e-14 -0.788197009519 0.0588987288827 -0.612598085144 400 408 
3.42553513543e-14 -0.2214971523 0.329996977854 -0.917627923578 400 407 
2.55705884855e-14 -0.390918714142 0.126888965056 0.911636851756 400 434 
2.14618075207e-14 0.303344803392 -0.303344803392 0.903307179486 401 411 
2.15094281387e-14 -0.782468562024 -0.398436318225 0.478530510797 401 408 
2.10081325226e-14 -0.473746546715 -0.735337060932 -0.484606661423 401 430 
5.75438500399e-14 0.618067925429 -0.668854916546 -0.413067960713 402 406 
4.50254164935e-14 0.659425644734 0.217060373816 -0.719751771923 402 413 
4.75017196822e-14 0.188117579278 0.694063831071 0.694900838081 402 428 
4.76184601486e-14 -0.703723121774 0.420735573089 0.572499209972 403 407 
5.76602819599e-14 -0.32394746357 0.395755577582 -0.859322735449 403 436 
6.13209325532e-14 -0.196491172527 0.975650382706 -0.0974553736055 403 413 
2.37556483228e-14 -0.116522715383 -0.895968869383 0.428558329631 404 411 
3.27916334447e-14 -0.8699726672 -0.461408209879 -0.173925335077 404 409 
3.5674360252e-14 -0.364072659173 -0.926447103952 -0.0956392305517 404 412 
3.93381171166e-14 -0.569680478655 -0.436415912593 0.696423221522 405 407 
2.49327999854e-14 -0.909112564319 -0.0555762805565 -0.412826382923 405 411 
5.43156087041e-14 -0.146736638429 -0.897951392449 0.414911624013 405 409 
5.31706880193e-14 0.270839205028 -0.962423459617 0.0196776369926 406 409 
4.01759370421e-14 0.973049992141 -0.151636115947 0.173724497796 406 412 
2.29876977354e-14 -0.469498940408 0.134533740142 0.872623296572 408 437 
3.27860413064e-14 0.336401749016 -0.223051734818 0.914921738103 410 431 
4.40130844077e-14 0.433281050836 -0.73011694974 -0.528390736756 410 422 
3.72726879182e-14 -0.494556375523 -0.556566913014 -0.667568170877 410 412 
6.22044628836e-14 0.112183057232 0.650428878324 0.751237136936 413 485 
2.42834294264e-14 0.699504601806 -0.532755163339 0.476303735013 414 419 
2.61483370005e-14 0.822484215048 -0.321890398193 -0.468941667532 414 421 
2.59702183504e-14 -0.341469021628 -0.341469021628 -0.875669923279 414 424 
3.62935205449e-14 -0.219491129346 -0.767972619158 0.601699011435 415 443 
3.10013797553e-14 0.369553860258 -0.855667316579 -0.362302894975 415 419 
3.46103225661e-14 -0.41437805698 -0.241260992979 -0.877544277607 415 418 
4.97669687104e-14 -0.0336099583336 0.409354969104 0.911755932238 416 423 
5.28903829855e-14 0.857336533793 -0.303202965447 -0.415983208277 416 420 
5.88851026875e-14 0.369970682451 0.917135527777 0.148270421243 416 417 
4.61802726826e-14 -0.373930112948 -0.402129176294 0.835744216973 417 488 
5.59879654677e-14 -0.675762876614 0.592532564371 0.438462877278 417 425 
3.87504046059e-14 -0.372228183463 -0.875256570782 0.308823759996 418 422 
3.69107574205e-14 0.696657087184 -0.582200319722 0.419179783138 418 426 
2.53977799484e-14 -0.515490978419 0.0353442083904 0.856165777231 419 429 
3.19361125464e-14 0.922355417875 0.0428799312756 0.38395545915 420 424 
5.43297906999e-14 0.403238789908 -0.819431036139 -0.407346603429 420 427 
2.69338491954e-14 0.418716285076 0.0340454256072 -0.907478694851 421 465 
2.26836857251e-14 0.798499317101 0.148529535898 0.58338479373 421 423 
4.89859164063e-14 -0.256461487751 0.10163265193 -0.961196290756 422 432 
4.76673298258e-14 -0.96621793892 0.0670631497062 -0.248848203653 422 428 
4.77126348249e-14 -0.229409727028 -0.00145026736427 0.973328862137 423 464 
2.49376066483e-14 0.288724583062 -0.837567467253 -0.463809069484 424 426 
4.41590968799e-14 -0.200486963432 0.875942828643 -0.438781424451 425 428 
5.15283404658e-14 -0.781217498051 -0.616213770861 0.099898995695 425 427 
5.06791260173e-14 0.952245506035 -0.132513206142 0.275079527472 426 427 
4.94724834129e-14 -0.571384241671 -0.0508342665754 0.819106785292 428 489 
1.98403513061e-14 0.192275424838 0.801589500973 -0.566113445286 429 442 
2.64049849107e-14 -0.833350774206 0.33712382084 0.43803426413 429 462 
2.38523991462e-14 0.568237094973 -0.0138983991576 -0.822747493704 430 438 
3.01225760698e-14 0.162148506769 0.923182293039 -0.348485746583 430 431 
4.15075485384e-14 -0.430064695475 0.727369596996 0.53476894737 431 432 
4.53982333883e-14 0.522791591077 0.613954067176 0.591396107272 432 444 
5.14777002671e-14 0.56377314325 0.0516664450131 -0.824312089812 432 523 
3.69113416754e-14 -0.80002753375 0.599963286578 0.0 433 435 
2.54587537641e-14 -0.0997211618534 -0.780012529978 0.617767062052 433 434 
3.06582245116e-14 -0.710845715825 0.481178105029 -0.512997075561 433 440 
4.41574384386e-14 0.802516712475 -0.596617747369 -0.00376692473322 434 436 
2.91272813433e-14 0.960605864016 -0.111316225163 0.254646955672 434 437 
3.69576823527e-14 -0.28375150229 0.304783512065 0.909171103655 435 493 
5.09772596327e-14 0.292107864449 0.692975512094 -0.659134231522 435 436 
4.21024139296e-14 0.044351893785 -0.922790933659 -0.382739862407 436 481 
2.4818013651e-14 0.207835629714 -0.740994652695 0.638538390152 437 441 
2.47518221532e-14 0.485987252258 0.736927456824 0.469844989354 437 439 
2.23304521138e-14 0.78654063442 0.416532972131 -0.455910203367 438 439 
2.22165154851e-14 0.392370720403 -0.789170204991 -0.472499317803 438 524 
2.50594111716e-14 -0.00831738776195 0.919044581934 -0.394065828863 439 446 
3.460476453e-14 -0.16596462521 0.923850928073 0.344898834265 439 525 
1.90230726503e-14 0.40670727812 -0.388653485451 -0.826763362862 440 491 
2.48620278036e-14 0.978683003889 0.205376673212 0.0 440 441 
2.36606016437e-14 0.549609945275 0.499331324689 0.669773944133 441 445 
4.5738855972e-14 0.687239007188 0.294556073398 -0.66403257949 442 515 
2.66915421362e-14 -0.5276667805 0.228457467586 0.818153380645 442 443 
4.45059031601e-14 0.474842719857 0.880070674093 0.0 443 444 
3.69551848885e-14 -0.66704923585 -0.165007485169 0.726510734119 444 522 
3.12069186767e-14 0.251419711138 0.967878158061 0.0 445 446 
2.06024358652e-14 -0.549835085186 0.325611934724 0.769193244291 445 531 
1.98427185273e-14 0.190666978106 -0.846152521895 -0.497666568247 446 528 
2.85783206543e-14 -0.415114587463 -0.810818690672 -0.412617171398 447 451 
1.40676383848e-14 0.766650961658 0.216730059474 -0.604379338089 447 453 
4.05661611831e-14 0.00554556407334 -0.986061281644 -0.166290094598 447 449 
1.32795522999e-14 0.750738649139 0.168182233272 -0.638831916157 448 460 
2.13963759032e-14 -0.0821840624017 0.635561330298 0.767663712388 448 451 
1.93660078063e-14 0.867361651179 0.178701511554 0.464488466846 448 456 
4.90158742246e-14 0.760545093581 -0.500408613299 0.413717754473 449 482 
4.70952111331e-14 -0.707539412133 -0.488699655896 0.510451394949 449 452 
2.2765504629e-14 -0.227180330187 0.400423702696 0.887721778428 450 477 
6.16010558777e-14 -0.61304767064 0.598092828831 -0.516195235957 450 475 
4.28272497752e-14 0.067457287335 -0.73005801762 0.680047649283 450 452 
3.05967989015e-14 -0.780798361833 -0.275517745226 -0.560752967201 451 457 
2.47268548747e-14 -0.263122727283 0.892653915173 0.365971881589 452 453 
2.01327713151e-14 -0.244368094348 0.518425561065 0.819462733808 453 459 
3.44529999291e-14 -0.947096272764 0.320949606818 0.0 454 455 
3.24998111404e-14 -0.599971985725 -0.547153764127 0.583657754807 454 457 
4.50285799172e-14 -0.43303311085 0.763267948792 -0.479483433764 455 466 
4.14229685696e-14 -0.686850016958 0.542755266666 0.483377466077 456 457 
2.6541052268e-14 -0.122560666064 -0.038973105388 0.9916955078 456 458 
4.84911586491e-14 -0.677284721864 0.656510757701 -0.332082866996 457 463 
2.57112666846e-14 0.404689594921 -0.479330541583 0.778760915601 458 547 
1.36300683826e-14 -0.733029961869 -0.16468484718 0.659959071542 458 461 
2.45490427031e-14 -0.699513777499 -0.714619111898 -0.0 459 460 
2.89447756215e-14 0.10386032671 -0.815065271623 0.569983890589 459 478 
1.91547745992e-14 -0.878063470415 -0.181261116688 -0.442887061788 460 461 
2.48783518638e-14 0.591983285816 -0.462237423861 0.660221442621 461 545 
2.78331350012e-14 0.0899282516825 -0.902423924676 -0.421359667887 462 469 
2.96781324625e-14 -0.601399450388 0.51709115023 -0.609044697397 462 465 
3.63288899011e-14 -0.0455069478231 -0.868780666273 0.493101684859 462 521 
4.44858686027e-14 0.736831747849 0.425669848085 -0.525246757051 463 466 
4.53041071129e-14 0.0876278095847 0.0705585465161 -0.993651276103 463 548 
4.80665389368e-14 -0.083917426595 0.989766880241 0.11540965424 463 486 
3.68606952608e-14 -0.916976953615 -0.15957288038 -0.365636106514 464 465 
4.48752744931e-14 -0.584696307525 0.661037403403 0.470276279721 464 466 
4.18523843372e-14 -0.442214788408 -0.850976566441 0.283346015114 464 484 
2.87782890574e-14 -0.162426411441 -0.705785273325 -0.689554065193 465 468 
3.54139952231e-14 0.735275952246 0.401865306014 0.545777930912 466 467 
2.19027292538e-14 -0.401672703814 -0.244809889615 0.88245518694 467 550 
3.06120563172e-14 -0.968204868019 0.25015861677 0.0 467 468 
2.94359398554e-14 -0.605623149069 0.422782201817 -0.674148211552 468 470 
3.52982792089e-14 -0.372616814949 0.927985295798 0.0 469 470 
2.08972071149e-14 0.0568529224487 0.82571725845 -0.561211862229 469 512 
2.3584390254e-14 0.500825131716 0.202978400045 -0.841411882823 470 566 
4.45407882591e-14 0.578927935689 -0.813928498579 -0.0486090987347 471 472 
3.6712358948e-14 -0.113742551355 -0.778989866146 0.616633943644 471 474 
5.10170639284e-14 -0.878813940654 -0.444924341439 -0.172419221974 471 480 
4.42838542536e-14 0.302670673419 0.937037034404 0.174218424994 472 475 
2.17769756873e-14 0.505550916143 0.403254778533 -0.762760679885 472 473 
2.57730704033e-14 0.408188389109 -0.00191666351067 -0.912895703461 473 500 
1.7008878128e-14 -0.766974274778 0.303626443552 0.56529766018 473 474 
3.32916418595e-14 -0.484207758432 0.476277289265 -0.733963752787 474 495 
3.81845000424e-14 0.231714081873 -0.404944467186 -0.884493393281 475 476 
6.12509772159e-14 0.979832435339 -0.176489271239 0.0937013115932 475 483 
4.70688296562e-14 0.637487598166 -0.639734518354 0.429359183215 476 477 
3.27035626049e-14 -0.516613649739 -0.617381304304 0.593254297919 476 510 
5.1716973766e-14 -0.735793548282 -0.107152733187 -0.668674918086 476 555 
3.49402086775e-14 0.226846028619 -0.973930633721 0.0 477 478 
2.67572426107e-14 0.754138448778 -0.226054947335 0.61658280941 478 554 
5.61609436224e-14 0.698697319542 -0.355898375259 -0.620611313266 479 482 
4.83544256809e-14 -0.971193364332 -0.237583482226 -0.0183722086278 479 488 
4.20288265015e-14 0.0810864939096 -0.996703642899 0.00261318544522 479 487 
5.73002608465e-14 -0.207756983161 0.971165753946 0.11693636864 480 483 
4.82714082784e-14 -0.722838561557 0.225445891806 0.65320637152 480 487 
4.57710773074e-14 -0.477301437507 0.482110714143 -0.734678567172 480 492 
5.5685508907e-14 0.324714348871 -0.426421815197 0.84423043487 481 485 
4.14162224205e-14 -0.772985156365 -0.45711495569 -0.439931659833 481 518 
4.77572462677e-14 -0.330830699484 -0.0801085679017 0.940283821847 481 494 
5.40041427534e-14 0.577484627163 0.573794185874 -0.580751011749 482 483 
4.60282044039e-14 0.634955121515 0.574580008178 0.516420185376 482 486 
4.89587868173e-14 0.345690808568 0.282904223536 0.894686014855 483 553 
5.18493204924e-14 -0.110255409602 -0.650111403039 -0.751797119103 484 488 
4.92141898575e-14 0.755469511227 -0.307801682165 -0.578380447511 484 486 
3.72333437345e-14 0.655024295304 -0.458077962991 0.60092241794 484 520 
5.12466660041e-14 -0.669869486111 -0.742380953862 -0.0120578157351 485 489 
5.24334331511e-14 -0.866473393735 0.498928726307 -0.0171459620495 485 487 
4.72314256227e-14 0.0830031177782 0.126601552276 -0.988474850161 486 551 
4.73176589509e-14 0.506716419204 -0.8620472267 0.0106324714062 488 489 
5.16155371387e-14 0.581945219917 -0.101915151594 0.80681662284 489 519 
4.4701055057e-14 -0.844816839423 -0.495520962213 0.201850151932 490 493 
3.47448004741e-14 -0.937958644885 0.289941782598 0.190177136348 490 497 
2.56929925923e-14 -0.216459286423 0.55663436019 -0.802062071399 490 507 
3.2601541912e-14 -0.170593401834 -0.656059432418 0.735176109777 491 505 
3.15252163101e-14 -0.621899661865 -0.483622354032 -0.615914141137 491 533 
3.77164445806e-14 0.577486445634 -0.358878823269 0.733290798604 491 493 
4.92328320963e-14 0.876178884948 -0.450866921702 -0.170380692823 492 494 
4.64557920095e-14 -0.175063124712 -0.647052444725 -0.742075492212 492 543 
4.26415611827e-14 0.690004357908 0.701864666187 -0.17686146111 492 499 
4.73708829251e-14 -0.116034793973 -0.991115900504 0.0650015258 493 494 
5.13233436695e-14 0.639745445909 0.407744580388 0.651513715591 494 513 
4.26465263639e-14 0.829565333991 -0.0260343256969 0.55780244758 495 499 
2.28924394129e-14 0.282011733388 0.849210031618 0.446443394431 495 496 
1.74361268103e-14 0.734226828369 -0.26925187376 -0.623229005246 495 501 
3.04757468716e-14 -0.401962094278 0.915656308209 0.0 496 498 
4.27554380278e-14 0.353873185314 -0.934503648379 -0.0384278529554 497 499 
2.61949101818e-14 0.0378626407083 -0.512693565312 0.857736398042 497 502 
3.02895791308e-14 -0.609153112298 -0.543130080295 -0.577877324054 497 498 
3.53679755177e-14 0.259409425267 -0.252099082069 -0.932283649381 499 503 
2.61563091009e-14 -0.0291349934748 -0.771919618264 -0.635052167222 500 509 
2.1831730857e-14 0.718928854837 -0.537748657937 0.440417622909 500 501 
2.47557649243e-14 -0.616615492414 -0.0622505007667 -0.784799470992 501 504 
1.87344569067e-14 -0.363252735145 0.666331822704 0.651190718962 502 605 
2.4083015883e-14 0.680293007346 -0.562300128748 0.470127630933 502 506 
2.02616309927e-14 -0.0591321988506 0.556184445328 -0.828952499142 503 609 
1.83841197059e-14 -0.962169548837 0.21084604744 0.172550582641 503 504 
2.21051393449e-14 -0.33095195892 -0.737802143099 -0.588318619904 503 578 
1.61617256499e-14 0.0141134370117 0.781097495168 0.624249560623 504 584 
1.46801541598e-14 0.180648612568 0.490908038513 -0.852276584508 504 602 
3.85607979803e-14 0.929995316349 0.367571369354 0.0 505 507 
4.00753289811e-14 0.626362679172 0.499981389814 0.598070567726 505 529 
3.16818412373e-14 -0.0100094675409 0.385460076745 0.922670222667 506 508 
3.25001936765e-14 0.772358828884 0.0376559406156 -0.63406929399 506 507 
2.66108029073e-14 -0.404330152208 -0.486645216946 -0.774398838351 508 588 
1.86238678095e-14 -0.397873620587 0.687104258787 0.607934469821 508 603 
3.12723074027e-14 -0.376417184474 -0.926450270243 -0.0 509 510 
2.35067165193e-14 -0.690962194742 0.152450315962 -0.706632964559 509 583 
2.96463777657e-14 0.746396395861 0.120878388211 0.654431688956 510 576 
2.5316891834e-14 0.737123134112 -0.264793312234 0.621718575364 511 512 
3.14382219524e-14 0.705273337866 -0.552550608162 -0.444159143007 511 516 
3.28238138038e-14 0.483861729838 -0.0634048127539 -0.872844577298 511 561 
4.39220473871e-14 0.593312568713 -0.101165629326 -0.798589826663 512 564 
4.23234231359e-14 -0.146721799611 0.354291817112 0.923552933971 512 521 
5.59445960181e-14 -0.376933406531 0.700213193666 0.606318967588 513 592 
5.54071021732e-14 -0.518468450009 0.499804534951 -0.693819784373 513 532 
4.73196084573e-14 0.532431035962 0.199629545236 -0.822596642719 513 518 
3.74484938059e-14 0.425710779668 -0.0043916732767 0.904848631142 514 517 
2.77315031061e-14 0.395228125342 -0.406701812409 0.82364334801 514 522 
2.42313956803e-14 -0.764150428662 -0.307339638466 -0.567112395389 514 524 
3.78760885674e-14 -0.425573730052 -0.00434209433235 -0.904913336462 515 516 
5.07375090244e-14 0.782317468983 -0.553374858957 -0.285929437446 515 521 
4.62682827094e-14 -0.169873489068 -0.901567527988 -0.397893189423 515 522 
3.62376093232e-14 0.312215728041 -0.706666159854 0.634936435938 516 536 
3.58132865831e-14 -0.28628779373 -0.715038877073 -0.637776374159 517 538 
3.07212081137e-14 -0.692952428003 -0.565446794768 0.447310691591 517 535 
5.45837913521e-14 0.323812914982 0.81500402697 -0.480534735595 518 519 
4.30451627829e-14 -0.918421819587 0.374203327952 -0.128348083959 518 525 
4.72469291846e-14 -0.245853247486 0.879484835414 0.407507797443 519 520 
5.94977521623e-14 0.99714964881 -0.0391166587984 -0.0645171673441 519 523 
4.19357508143e-14 -0.533276584524 0.143490115366 0.833682596191 520 549 
4.02555308917e-14 0.872831309216 0.459062825725 0.165610469746 520 521 
5.85819247279e-14 -0.742054014871 -0.623629404198 -0.245849964884 522 523 
4.98250754057e-14 -0.264215047329 -0.833324054558 0.485552704514 523 524 
5.53081443303e-14 -0.730418218284 -0.568362770883 0.378751880619 524 525 
4.19684889192e-14 -0.157442558852 -0.371066242884 0.915162108074 525 527 
1.99229729945e-14 0.310141126951 -0.544192364574 0.779530083905 526 539 
2.58397458931e-14 0.347539030044 -0.875248167468 0.336388566899 526 535 
1.28073306511e-14 -0.74722263225 -0.248918630848 -0.616196278039 526 528 
3.58086847598e-14 0.0752602648834 -0.990729269316 0.113099104549 527 528 
3.99652984044e-14 0.741371565425 0.280440453418 0.609689555484 527 535 
4.11233274665e-14 0.946706787264 -0.21145507221 -0.242967099386 527 532 
2.50699478233e-14 -0.425142783511 -0.872547846082 0.240653007306 528 531 
3.84680553567e-14 -0.66990120007 0.580049818591 -0.463437795284 529 534 
4.22334083765e-14 -0.186270960611 0.318632947833 0.929395595959 529 589 
4.4530895744e-14 0.161657460722 0.64883832498 -0.743556113168 529 533 
1.18376710357e-14 -0.73698865969 -0.197868421013 -0.646293898667 530 540 
2.0514088331e-14 0.141383420745 -0.688331589192 0.711484610978 530 531 
1.69813446718e-14 -0.84858873384 -0.24093717839 0.471005771588 530 534 
2.59520185626e-14 -0.958946657684 -0.0402987901818 0.280708594857 531 533 
4.91468470359e-14 0.168621751174 -0.490302692328 -0.855084776456 532 597 
4.36100373664e-14 0.043973166458 0.988162789561 -0.14697163658 532 533 
2.33237729844e-14 -0.126843695612 -0.0245599477273 -0.991618619153 534 599 
3.37107699831e-14 -0.018970795905 0.488059691167 0.872604060706 535 537 
3.68931266653e-14 -0.0191733053657 0.999816175285 0.0 536 538 
2.90416963911e-14 -0.573139454568 0.209368175254 0.79226014213 536 560 
2.87068244428e-14 0.567504792113 0.211810504914 -0.795659865103 537 538 
2.32034440343e-14 -0.278418592522 0.403675642997 -0.871509645724 537 542 
4.43059299512e-14 -0.527944020817 0.44551883279 0.723040856738 537 629 
2.27128668704e-14 0.594491321869 0.804102026003 0.0 539 540 
2.9019154686e-14 -0.18666563243 0.823853841252 0.535182949955 539 541 
1.68050287026e-14 0.85656267613 0.242983607155 -0.455257453003 540 600 
1.83164579427e-14 -0.316538652859 0.948579612498 0.0 541 542 
2.46493022292e-14 -0.493650257421 0.599443848743 0.630060707831 541 631 
2.62580319947e-14 0.49368779363 -0.403951013304 -0.770127224081 542 630 
6.54671350561e-14 -0.934024966919 -0.0299458064481 -0.355950291259 543 591 
5.49648666042e-14 -0.495931854838 -0.0641257333407 0.865990465121 543 580 
5.46851737944e-14 0.470994467272 -0.57828343262 0.666147493695 543 553 
2.91234100312e-14 0.227541249064 0.529926585546 0.816947240589 544 547 
4.5243047632e-14 0.920625230456 -0.390447416496 0.0 544 546 
3.8599347737e-14 0.772734583838 -0.15147089771 -0.616390971777 544 557 
2.84209065772e-14 0.0431662282541 0.506783913172 0.860991720104 545 556 
3.30105445001e-14 0.910640305241 0.00171767679415 -0.413196423093 545 547 
3.12960098291e-14 0.529140528415 0.829488011875 -0.178773430193 545 554 
3.76251951364e-14 0.176129790749 -0.644935249007 -0.743664454844 546 550 
4.58149673777e-14 0.651029826417 -0.450744376718 0.610728803949 546 563 
4.70690230405e-14 0.718923723882 -0.588513663263 -0.369865309799 547 548 
4.40604198351e-14 -0.591980997579 -0.317091763422 -0.740952975617 548 550 
4.53091376369e-14 0.0835638584614 -0.990275994812 -0.111222909769 548 551 
5.56895788162e-14 -0.341581844948 -0.79016354294 0.508884484545 549 590 
4.77713653466e-14 -0.633698843437 0.451304501296 -0.628291351951 549 551 
5.36431441275e-14 -0.502055845539 -0.530576812257 -0.682955470185 549 570 
3.73182056889e-14 0.640762869282 -0.419543834262 0.642966497169 550 569 
4.37919591564e-14 -0.694346833861 -0.66881435537 0.265649830337 551 553 
3.00637467066e-14 -0.0246151500168 0.413669696409 0.910094213069 552 554 
2.92306951895e-14 0.334454533884 0.816757356899 0.470156978801 552 559 
2.4373740092e-14 -0.0907016313852 0.793380770645 -0.601930367098 552 582 
4.65073225502e-14 -0.843708425571 0.348020177554 0.408702885524 553 555 
4.49675800004e-14 -0.0969298746554 0.988372801351 0.117148644676 554 555 
5.34896172653e-14 -0.0593217488273 0.424711045503 -0.903383339421 555 581 
3.76932926477e-14 -0.967117103464 -0.254331492718 -0.0 556 557 
3.68966735422e-14 -0.507930325987 -0.549692705258 0.663207896311 556 558 
2.90787440784e-14 -0.406648932668 0.406425847613 -0.818202099699 557 567 
4.00220821025e-14 -0.498918639703 -0.866648827933 -0.0 558 559 
3.20456484888e-14 0.552739277268 -0.333750178706 0.763603371901 558 645 
2.46746929451e-14 0.0667254603721 -0.8278492113 0.556968038838 559 577 
3.45192309958e-14 -0.386611420127 -0.406699686044 -0.827723972831 560 574 
5.17649029276e-14 -0.380134888964 -0.744343838403 0.549044366535 560 626 
4.68615534425e-14 -0.220070069432 0.652396919544 -0.725222327228 560 561 
3.36380360447e-14 -0.368642434334 -0.564662198737 -0.738416790793 561 573 
5.0859085366e-14 -0.758869725295 0.268573321492 -0.593283331144 561 564 
3.43179736461e-14 -0.188437957287 -0.726374150941 -0.660962728978 562 566 
2.54593939689e-14 0.631672415808 -0.622717866335 -0.461749302171 562 568 
1.86911469789e-14 0.747011690403 -0.176430561085 0.640972535696 562 571 
4.48633287967e-14 0.711490588729 0.479344573766 0.513818958147 563 568 
4.20035770011e-14 -0.454133790657 -0.0615469359011 0.888805082605 563 567 
5.38911913221e-14 -0.315122328331 0.734269176516 0.601287530726 563 569 
4.32314094077e-14 0.443605502588 -0.887295206812 -0.126179927253 564 566 
4.97875411934e-14 -0.913425943738 -0.406853337515 -0.0111088729464 564 570 
2.48701171056e-14 0.375159674066 0.0121485584212 -0.926880591815 565 615 
3.45560907585e-14 0.215206467179 0.300420447899 0.929211348924 565 568 
1.78309976734e-14 0.734688930042 -0.159889065352 0.659293305634 565 572 
3.85296064781e-14 0.972139576009 -0.224352449255 -0.0679015704528 566 569 
3.15582268779e-14 0.295652384508 0.335932326477 0.894281353693 567 614 
4.45286153415e-14 0.372359847752 0.561548412268 -0.738925926235 567 648 
4.70676902795e-14 -0.0730497484332 0.989703380752 0.123089204979 569 570 
5.11712274389e-14 0.295226351614 0.749981444753 -0.591919955601 570 593 
3.62724928868e-14 -0.539418289707 0.842037949697 0.0 571 573 
2.47499098701e-14 -0.614940752319 0.622519903097 0.484062848591 571 572 
2.47977327873e-14 -0.404036966131 -0.00688471967436 0.914716748854 572 619 
3.80799780161e-14 -0.180358275397 0.736205722313 -0.652282168183 573 575 
3.11680998228e-14 0.0977380646291 0.387392836067 -0.91671918344 574 621 
2.36763975485e-14 0.116832194521 0.993151669345 0.0 574 575 
2.80779528528e-14 0.103815182687 0.45456993091 -0.88464037086 575 659 
2.62120169801e-14 -0.259914473998 0.40263064863 0.877686177965 576 579 
3.48784489632e-14 0.0843744095888 0.954831305365 -0.284917772877 576 583 
4.3512898449e-14 0.732740906617 0.605174117404 -0.311215442089 576 581 
4.94831419084e-14 0.715444384387 0.0638599603123 0.695745095792 577 639 
2.42574226121e-14 0.687285535392 0.336140458815 -0.643931816879 577 586 
4.29893566356e-14 -0.397406041954 -0.358996193788 -0.844505873671 577 582 
2.45208260782e-14 -0.97550561855 0.169822822939 0.139817727724 578 584 
2.69734937667e-14 -0.0676644581394 0.535174213878 -0.842027364107 578 607 
4.17621195695e-14 -0.704245767277 -0.636474917291 0.314543445222 578 580 
2.3433034869e-14 0.719054273504 0.362616147333 -0.592849459347 579 582 
3.57050633436e-14 -0.283658160352 -0.0450960707479 0.957864495881 579 585 
5.16957730691e-14 0.757989975827 0.00769216823507 0.652220842271 580 595 
4.34210566773e-14 0.852879061901 -0.521825776945 -0.0171803459154 580 581 
4.42298341419e-14 0.0446787066839 -0.594021564594 -0.803207441428 581 582 
2.62120169801e-14 0.259914473998 0.40263064863 -0.877686177965 583 587 
3.33237409836e-14 -0.603542276793 0.79021379765 -0.106296162332 583 584 
1.98732903198e-14 -0.18013220517 -0.480282853664 0.858417596008 584 608 
3.5721015548e-14 -0.190724773674 -0.740831082079 0.644044539246 585 616 
3.19933639467e-14 -0.739606704345 -0.514229621284 -0.434223236921 585 586 
3.44221407784e-14 -0.562489414428 0.00837444096391 -0.826762074236 586 643 
2.09469077066e-14 0.650490535523 -0.759514360098 0.0 587 601 
2.52777732548e-14 0.269520678784 -0.314693011968 -0.910124668343 587 617 
2.80920680866e-14 -0.820690799356 0.530544695671 0.212105958773 588 604 
2.23221718019e-14 -0.228477906141 0.527616277704 -0.818180242921 588 611 
3.05627063704e-14 -0.939521794363 -0.321419946174 0.118270943679 588 589 
4.0450957189e-14 0.529087454107 -0.401383367876 0.74763484262 589 598 
3.98870984446e-14 0.0139048162283 -0.990715339442 -0.135239684564 589 594 
6.10553631329e-14 0.884289099107 0.466408459922 -0.0222696590387 590 591 
6.24745593706e-14 0.542993202169 0.68588592532 0.484477945677 590 593 
5.84793945785e-14 0.0178658131616 -0.998258590006 -0.0562192155657 590 592 
6.10551048187e-14 -0.925273205584 0.372609741922 0.0709328926037 591 592 
5.73479277399e-14 0.860280535019 0.0656788315214 -0.505572637865 591 595 
6.1486095644e-14 0.592817724956 -0.682335414864 0.427768075714 592 597 
4.05854406545e-14 0.417040326799 -0.418589456416 -0.806759092171 593 637 
4.69867502929e-14 0.760681074416 -0.266366317856 0.591957167147 593 623 
4.3825516689e-14 -0.548423517269 0.0324901873985 -0.835569287031 594 628 
3.47870717025e-14 -0.944358234266 0.263041473884 0.197475842549 594 596 
5.02998108288e-14 -0.164252920433 -0.632014641573 0.75734963588 594 597 
4.23285320486e-14 0.17945463852 0.626139896147 -0.758778533676 595 596 
3.84401778928e-14 -0.0664507008405 0.601836194015 0.795850174299 595 644 
3.68445128424e-14 -0.137834890264 0.158485467334 0.977693152103 596 682 
4.23987128947e-14 0.834201022317 0.547008583546 -0.0699304217923 596 606 
4.93442726838e-14 -0.738175045836 -0.282361194031 -0.612674267299 597 622 
2.33474748071e-14 0.403335309193 -0.504255562132 -0.763575115111 598 599 
3.46311034343e-14 0.493352921639 0.323555843532 0.807412231036 598 627 
2.59973226411e-14 0.196178781339 0.602690650015 -0.773484237808 598 610 
1.20524455703e-14 0.722559736414 0.193671108878 0.663625593915 599 600 
2.27620782235e-14 0.596854885537 -0.482289854138 -0.641218170521 600 632 
4.62831607512e-14 0.712739892566 -0.337513920041 -0.614887143567 601 608 
3.03249631852e-14 -0.224662518605 0.262316513059 0.938465129725 601 681 
2.08427646897e-14 -0.0197891879527 -0.799543016033 -0.600282728015 602 608 
2.32388173177e-14 0.948158763442 -0.317797041062 0.0 602 609 
3.07645346225e-14 -0.568117604634 -0.379285349511 -0.73033212373 603 604 
2.5087671975e-14 -0.677149729948 0.552265551561 -0.486282843405 603 605 
2.48157665093e-14 0.09017976527 -0.452598727071 0.887142605329 604 612 
3.91323609427e-14 0.199704487711 -0.966060273475 -0.1638464696 604 606 
4.07237278561e-14 -0.348132007325 0.937445521338 0.0 605 609 
5.760409948e-14 0.706557588222 -0.0592839415869 0.705167915319 606 607 
5.12957761573e-14 0.048412253843 -0.21827842757 -0.974684965379 606 678 
3.10285605319e-14 0.961066072317 -0.273983856011 0.0358448223132 607 608 
2.72983179444e-14 0.331704318885 0.715129956145 0.615273427556 607 609 
3.1836380838e-14 0.96966822613 0.244424898963 0.0 610 611 
3.46782041647e-14 -0.593241742499 -0.55841390228 -0.579860456228 610 693 
2.85650234273e-14 0.72020099398 -0.269293847307 -0.63936793169 611 613 
3.10232210199e-14 0.667939777127 -0.657527527404 0.348588589654 612 613 
3.09368930816e-14 -0.186701375635 0.89902370067 0.396104761357 612 672 
3.51779309523e-14 -0.279997751808 -0.599361637534 -0.749911252373 613 688 
4.66596371678e-14 -0.884063909389 -0.467366027987 -0.0 614 615 
5.46762313202e-14 -0.488727733757 -0.703362872868 0.516164577753 614 647 
3.57554803788e-14 -0.74734810833 0.160717661811 -0.644701976232 615 618 
3.12361105371e-14 0.654327554423 0.171459112934 0.736516954398 616 674 
3.7017e-14 4.342908e-17 -1.0 0.0 616 617 
3.8942415252e-14 -0.524842840002 0.612807799665 -0.590767800382 617 680 
3.42868627433e-14 -0.932276399874 0.115336299308 0.342867689204 618 619 
5.02043711699e-14 0.297657325468 0.708754149555 -0.639583983605 618 646 
2.73385820312e-14 0.337904482011 -0.832933028716 0.438227259206 619 668 
4.07615877382e-14 0.506685701846 -0.862130848274 0.0 620 625 
2.39481601532e-14 -0.543092545587 -0.222133426386 -0.809757511734 620 630 
3.19916537383e-14 0.200300447239 -0.769704107928 0.606164430724 620 635 
6.36078025432e-14 0.404992266895 0.443035768848 0.799812835154 621 626 
3.40978581846e-14 0.684284020561 -0.15601234663 0.71233105148 621 625 
5.91762768854e-14 0.0104477864153 -0.362069415607 -0.932092582334 621 660 
5.14537817984e-14 0.309283211601 0.898386397518 0.311842549657 622 623 
3.72318869963e-14 0.491314262132 0.740108300911 -0.459184057594 622 628 
3.91996738882e-14 -0.989892851267 0.1208387933 0.0742302434638 622 629 
6.22688997893e-14 0.93771968172 0.33535204647 0.0906686464147 623 626 
4.08681274339e-14 -0.164799581842 0.313879980187 0.935051044522 623 663 
4.15747124602e-14 -0.945211177915 0.11207201622 0.306619784627 624 690 
2.51482288127e-14 -0.851497968603 -0.25598025312 -0.457630112076 624 633 
2.49427769999e-14 0.207491505425 0.302658793899 -0.930239178734 624 632 
4.24274686139e-14 -0.579156225971 0.580381250786 0.572482025617 625 667 
5.05033254644e-14 0.256467450442 -0.907453417115 -0.332795346467 626 629 
4.23258282463e-14 -0.347899957259 0.848263689904 -0.399267243997 627 628 
3.11267007333e-14 -0.973172501902 0.229620826815 0.014476098714 627 632 
4.86155977976e-14 0.0312422501627 -0.361016410351 0.932035982815 627 695 
3.85235722385e-14 0.233175855575 -0.179732433145 -0.955680528656 628 696 
4.36647448995e-14 0.649606114393 -0.705995888266 0.282102289772 629 630 
2.8825098186e-14 0.083106330268 -0.886028503189 0.456121507283 630 631 
2.30643352951e-14 0.525001894451 0.0266968642461 0.850682248705 631 634 
2.62743119326e-14 -0.832806051826 -0.433112443073 0.344742935674 631 632 
3.44352536255e-14 0.920468359012 0.390817092842 0.0 633 636 
2.34867667959e-14 0.847246589575 -0.205110341651 -0.490003024685 633 691 
3.06622309802e-14 0.215188092252 0.976572621444 0.0 634 635 
3.05542320471e-14 0.641081132145 0.420306433004 -0.642150671091 634 636 
2.62605203665e-14 -0.542466054894 0.400518856192 0.738454619542 635 664 
2.90888380531e-14 -0.446549107945 0.587914682995 0.674499977548 636 736 
6.30601024054e-14 -0.893165907778 -0.446587780105 0.0530472981857 637 644 
5.25361220133e-14 -0.694697307131 0.207582891512 -0.688698043134 637 656 
5.65395800529e-14 -0.0513032760977 -0.991448977022 0.119987081902 637 648 
4.17994996131e-14 0.33340493695 -0.86375457305 0.377848098517 638 714 
3.82020612891e-14 0.649691543676 -0.453564625691 -0.610065593521 638 704 
3.73967236796e-14 0.0663761763148 -0.219277260876 -0.973402119414 638 646 
5.44113843085e-14 0.413991884958 0.903737016877 -0.108950096445 639 645 
5.5522737718e-14 -0.666655665124 -0.334715951994 0.665984576126 639 643 
5.70342067121e-14 -0.874757710613 0.480926206032 -0.0592362395413 639 644 
2.85211629808e-14 0.212012103007 -0.287514612911 -0.934016175203 640 642 
3.26636878155e-14 0.759851622105 -0.284034264447 0.584764951929 640 705 
2.86159397189e-14 0.739648308275 0.570055763888 -0.35771050603 640 651 
1.63300539214e-14 0.666893209012 0.325340672314 -0.670378172909 641 650 
3.29088939639e-14 -0.230020976512 0.75691794094 0.611690756059 641 645 
2.37740888668e-14 0.500837977404 0.750851233544 0.430562127311 641 642 
3.68733469312e-14 0.714742371732 -0.469908621573 -0.518005047681 642 647 
3.38550256856e-14 -0.388358734624 0.570998628887 0.723282834754 643 649 
5.61843184722e-14 0.080174735935 0.67997239238 -0.728841242877 643 673 
5.02660902393e-14 -0.178776551708 -0.645692260521 0.742374871114 644 671 
4.97221492767e-14 0.961513063278 0.272896670172 -0.0319380111334 645 648 
6.58400414731e-14 0.323514358969 -0.834552903293 0.445937115686 646 654 
4.895905624e-14 0.689589398352 -0.22803115695 0.687363261413 646 647 
6.12984188975e-14 -0.556759765332 -0.727916728247 -0.40019470317 647 648 
3.67784438916e-14 -0.338031645413 -0.941134744178 -0.0 649 650 
4.0113075546e-14 -0.012010009847 -0.791968884903 0.610443318425 649 679 
2.34370712131e-14 -0.476086075738 -0.745094214405 -0.46709384512 650 651 
2.68069755055e-14 -0.100725077924 0.652659149788 -0.750926423077 651 652 
2.83706739098e-14 0.154465281078 0.909531199278 -0.38586717207 652 752 
1.86754043967e-14 -0.802238475136 0.236613894026 -0.548112483132 652 706 
4.66662309433e-14 0.889378767219 -0.45717109316 0.0 653 657 
2.37528769218e-14 0.674222737992 -0.313458318777 -0.668705900949 653 722 
3.85861190797e-14 0.909793819389 -0.0531564329069 0.411642563205 653 668 
6.61803905557e-14 -0.0917918551245 0.285544229436 0.953959510864 654 712 
6.13460879055e-14 0.93609205863 -0.244950678797 -0.252449643941 654 668 
6.85341888784e-14 0.43847554884 0.85822363229 0.266817147215 654 656 
2.8480239717e-14 0.338370984817 -0.29491520566 0.89360511307 655 666 
4.43645595818e-14 -0.244473367059 -0.969656007458 -0.0 655 658 
3.9485702739e-14 0.171418967121 -0.745107111714 -0.644539315934 655 662 
6.60010398849e-14 0.536042762776 0.651733285642 -0.536564889703 656 677 
5.26269493722e-14 -0.794754715445 0.507500175675 0.332879128165 656 663 
2.99276542129e-14 0.307392362874 -0.204037835122 0.92945064263 657 661 
4.27955044118e-14 0.168382363858 -0.741061194357 -0.649981296469 657 665 
3.29022343985e-14 -0.457716078504 -0.255279190211 -0.851662213864 658 664 
4.67069179602e-14 0.493235498332 0.629908356337 -0.599945168997 658 728 
4.53633252898e-14 -0.756072147106 -0.228811175816 -0.613188677481 659 665 
6.3247900615e-14 -0.0894079018922 -0.931096552934 -0.353645919238 659 660 
5.1475407818e-14 0.613069498646 -0.694445656115 -0.376684245134 659 668 
6.24355678534e-14 -0.813622225726 0.324579971073 -0.482355383699 660 667 
5.96671479686e-14 -0.956507740343 -0.288243162794 0.0448198813724 660 663 
2.93013826285e-14 0.441857612995 -0.759088652065 0.478065129605 661 662 
2.31880955137e-14 0.695135383581 -0.325583997081 -0.640922662525 661 715 
4.22543824357e-14 0.492237014557 0.0289293314808 -0.869980353387 662 710 
4.46681708049e-14 -0.492109316743 -0.69577835644 0.523183427761 663 689 
4.22738935476e-14 -0.135874790668 0.715819532954 -0.684938272768 664 667 
4.19551594789e-14 -0.561584473561 -0.670761385683 0.484460568603 664 740 
4.12253448744e-14 0.397947927158 -0.9174080048 0.0 665 666 
4.75998714497e-14 0.430313696679 0.727297158061 0.534667154711 666 667 
3.99249945328e-14 0.430887656933 0.660206003524 -0.615194164482 669 709 
2.69359150739e-14 -0.125742650742 0.39078248426 0.911854064958 669 674 
5.18710777096e-14 0.791726839354 0.610875283382 0.0 669 675 
3.44174226202e-14 -0.390364397292 0.920660435409 0.0 670 676 
3.47032614284e-14 -0.289614505854 0.685298834604 -0.668198282914 670 697 
3.77179705249e-14 -0.755162129324 -0.227513696352 0.614790758231 670 681 
6.41647792948e-14 0.70498065566 -0.197241338191 0.681247480476 671 677 
5.61631046538e-14 0.932312387498 -0.345762925623 -0.106026465481 671 673 
4.11603280597e-14 -0.0451835142456 -0.95284949677 -0.300060471481 671 682 
3.41922914884e-14 -0.915576873419 0.0178366396328 0.401747237883 672 699 
4.95700304006e-14 -0.136414842066 0.674159432578 -0.725878812427 672 678 
4.76612701994e-14 -0.677527027144 0.130398938547 -0.723846146854 672 692 
6.27194643441e-14 0.361583675104 -0.207289231985 -0.90900408151 673 679 
4.77630602062e-14 0.715778815692 0.665487837793 0.211628506482 673 674 
4.01144625929e-14 0.258314453678 0.921266328362 0.290761062123 674 680 
5.70030651676e-14 0.760940395068 0.272003435188 -0.589053347669 675 679 
4.05827271871e-14 0.561573986468 -0.00749776671235 0.827392555693 675 755 
3.98523871974e-14 0.431672694087 0.726894630169 -0.534118789982 676 680 
2.29614838242e-14 -0.147507599574 0.344765116097 0.927026710937 676 707 
7.08823281232e-14 0.328198617491 -0.940130453365 0.0918716394379 677 683 
7.46514151821e-14 0.179607227142 -0.14691769385 -0.972705728981 677 754 
5.15025679889e-14 -0.950437850313 0.297378175921 0.0907420144009 678 681 
5.02211361007e-14 -0.790594579952 -0.583402277993 -0.18601610732 678 682 
5.21129543477e-14 0.387923546676 -0.0625988032118 0.919563326678 679 749 
4.30998615837e-14 -0.632941468325 0.73902402578 0.23071321374 680 681 
4.66927310654e-14 0.701743710401 -0.0874044577047 0.70704754132 682 694 
5.66428128357e-14 0.406610696094 0.684624598505 0.60494371717 683 694 
6.55662452818e-14 0.8293184204 -0.402971372142 -0.387098218569 683 689 
6.66654952282e-14 -0.121205719549 -0.021574165854 0.992392930707 683 774 
2.74538586719e-14 -0.517333792525 -0.736946372104 -0.435058377409 684 685 
3.20394644661e-14 -0.00576006796228 0.429489241977 -0.903053604524 684 687 
3.06498520006e-14 -0.731468603695 -0.228874527953 0.642316224505 684 686 
2.21397934831e-14 -0.245255346052 -0.749507060706 0.614889405653 685 691 
2.92709344609e-14 -0.00637511826106 -0.546940141569 -0.837147441857 685 741 
3.2493464163e-14 -0.994620152838 0.103589341002 0.0 686 700 
2.63494180259e-14 -0.178417764168 -0.640263988321 -0.747147325959 686 761 
3.48161153759e-14 -0.748463081259 0.346504343965 -0.565453583954 687 693 
4.07870055688e-14 -0.396532443651 -0.870061644563 0.292839129543 687 690 
3.4074039746e-14 0.00541613187564 0.428540306657 -0.903506431126 688 702 
2.80668845897e-14 -0.956659112968 -0.0375168354716 0.288783359341 688 693 
3.8677419305e-14 -0.434779521094 0.895442914066 0.0956491279889 688 692 
5.30860096436e-14 0.717462476211 -0.424882658784 0.552016595307 689 738 
4.72676070657e-14 -0.120453484549 -0.739304220014 -0.662510549598 689 696 
4.26675868648e-14 0.435408455342 0.407511620696 0.80271648545 690 691 
5.81002195803e-14 0.717748406802 -0.391720266826 0.575666967171 690 695 
5.05522998743e-14 -0.0812751891489 -0.767499161678 -0.635876859504 691 732 
4.75996388696e-14 0.174034228321 0.100279493874 -0.979620391009 692 698 
4.1680756016e-14 0.570038011678 0.796331757728 -0.202268131141 692 694 
3.96300134444e-14 -0.539097020973 -0.819623926354 0.193884040927 693 695 
3.61815182243e-14 0.925731525903 -0.267222234063 -0.267606837678 694 696 
4.23334202441e-14 0.444520123177 -0.890306332825 -0.0987749655696 695 696 
4.14235771789e-14 0.930237161293 -0.36695888564 0.0 697 699 
2.47316429338e-14 0.136859833228 -0.319617046978 -0.937610969075 697 703 
4.68414777508e-14 -0.0668296122953 -0.247474827091 -0.966586784969 698 768 
2.49540004325e-14 0.217596482251 -0.766146253563 0.604707936994 698 701 
2.19090040157e-14 0.768828510717 -0.125658822251 0.62698690696 698 699 
2.80351441334e-14 -0.167689676534 0.661796909504 0.730688047634 700 766 
3.26772273814e-14 0.686086496404 -0.369184786608 0.626887480167 700 702 
3.23103224991e-14 -0.0057754195677 0.547578480783 0.836734397472 701 764 
3.11123110804e-14 0.456501247674 -0.785524809129 -0.417800652364 701 702 
2.44799722495e-14 0.343578313128 -0.808707040535 -0.477437813058 703 708 
2.17074657958e-14 -0.801446757291 0.152305700481 -0.578347705821 703 769 
3.84513546281e-14 -0.887259588204 0.461270444684 0.0 704 705 
3.64016977433e-14 -0.112597256788 0.759879400051 -0.640238358068 704 717 
2.71071199223e-14 -0.15120497198 -0.693274076032 0.704633317372 705 706 
4.76615437499e-14 -0.305280067102 0.770977913637 -0.558924983619 706 723 
3.93875113201e-14 -0.350776007994 -0.936459391653 -0.0 707 709 
3.34528468491e-14 0.300373332089 -0.710565554138 0.63629588608 707 708 
4.18935810529e-14 -0.683045259747 -0.105692334079 -0.722688247901 708 759 
3.46580073991e-14 -0.688572103608 -0.15373181016 -0.708685394712 709 746 
2.34858661767e-14 -0.71187927827 0.37078863196 0.596442523282 710 721 
3.3806371699e-14 0.521043441765 0.402214978348 -0.752819263161 710 730 
4.03861490882e-14 0.376033257334 -0.926606167354 0.0 711 713 
2.84396716167e-14 -0.531600573015 -0.277114413381 -0.800380180081 711 716 
3.4646757019e-14 0.477793607937 -0.583162323635 -0.656989324501 711 718 
6.84018621313e-14 -0.334017299951 0.895669893989 0.293611791886 712 714 
5.22466245215e-14 -0.883096965254 0.0323136063709 -0.468076468969 712 722 
5.35067596082e-14 -0.548832545569 -0.760273719015 0.347515048737 712 757 
2.47443270512e-14 -0.0983971969481 -0.834020327889 -0.54288864816 713 715 
3.01813958198e-14 0.191624441478 -0.874743190706 0.445089231214 713 719 
4.82909786499e-14 -0.656583120112 0.560592726668 0.504613120313 714 717 
2.56078150601e-14 0.890189015111 -0.0746097130316 0.449440661375 714 716 
4.30285013269e-14 -0.247775704951 0.685437133512 -0.684677395595 715 721 
4.36861111784e-14 -0.668749278726 0.375536600255 -0.6416748897 715 722 
2.53669583585e-14 -0.0358360073232 -0.873695354568 -0.485151737073 716 722 
2.50747873702e-14 0.40632162209 0.351804987399 0.843288794105 717 720 
4.71267421277e-14 0.80202315497 0.199690529774 -0.562923219641 717 723 
2.85734404251e-14 0.0478578647253 0.602565572611 -0.796633137327 718 725 
3.39856176206e-14 0.931939655203 -0.362613401656 0.0 718 720 
3.10383201592e-14 -0.130974355795 -0.467796300687 0.874077993767 719 804 
2.48422421081e-14 -0.115864673695 -0.796267429185 -0.593745365126 719 721 
3.4588288973e-14 0.771421856242 0.176546887311 -0.611342388758 720 791 
5.04997253918e-14 -0.17695190262 -0.803293648879 0.568689139891 721 743 
3.93922059361e-14 -0.0597845031177 -0.239437785391 -0.969069326784 723 724 
6.30109453896e-14 0.406305006708 0.882207747723 -0.237961617456 723 753 
3.98307418699e-14 -0.669891780489 -0.408865863511 -0.619736805498 724 790 
4.07456000069e-14 -0.390865695047 -0.830304164415 0.39726439935 724 758 
3.04578591892e-14 -0.212733214073 0.889651353143 -0.404060700243 725 802 
1.97110270042e-14 -0.798871172543 -0.144464884026 0.58389617824 725 789 
3.27348220285e-14 -0.885510708625 -0.464618967445 -0.0 726 727 
2.18426052217e-14 -0.676346567513 -0.559546995235 -0.479022421956 726 737 
1.65520025585e-14 -0.143550599243 -0.761445176507 0.632134850037 726 739 
3.48308679033e-14 -0.757860487729 -0.123958444814 0.640532423144 727 744 
3.26110380433e-14 -0.584958579456 0.435643152344 -0.684133396449 727 741 
4.22587622859e-14 -0.55492524332 0.68153023345 -0.477047707488 728 742 
4.48080002979e-14 -0.232481361321 0.659127106819 0.715194989982 728 730 
5.28705479112e-14 0.682250145257 0.570348191686 0.457425053466 728 740 
2.94010684098e-14 0.40029691693 -0.275250209972 0.874070763844 729 730 
4.3668515307e-14 0.535005809466 -0.8448483792 0.0 729 733 
5.22154812722e-14 0.743941869688 -0.452022617747 -0.492164654938 729 803 
5.63260263137e-14 0.706614203321 -0.426612533558 -0.564533536538 730 743 
2.13518494352e-14 -0.00737288225442 -0.396170213595 -0.91814748405 731 737 
3.55109645313e-14 -0.811848207328 -0.190087799337 0.552058979459 731 805 
3.1932773362e-14 -0.121774825754 -0.992557752381 -0.0 731 735 
6.20976369568e-14 -0.496179550501 0.867946078187 0.0218050229038 732 738 
4.86585843538e-14 0.246149431531 0.769206064816 -0.589688466232 732 741 
5.19846298254e-14 -0.902141813107 -0.429548610396 -0.0403502211924 732 736 
2.17233031992e-14 -0.00402998398067 -0.372533135453 -0.928010141226 733 734 
3.12719226376e-14 -0.121549177623 -0.754753035338 0.644650023709 733 735 
3.09017657802e-14 -0.379699085721 0.234187331911 -0.894977596298 734 742 
1.56049367923e-14 -0.121031635058 -0.747372876478 0.653287935615 734 737 
3.63444682995e-14 0.747401413138 -0.365683469514 -0.55467713831 735 796 
3.29638195205e-14 0.766168467342 -0.243510701726 0.594717090553 736 739 
4.82872367999e-14 -0.179179323859 -0.982841978012 -0.0437768906885 736 740 
5.21486934887e-14 0.977593632552 0.207824937672 0.0334587040303 738 740 
5.62717601391e-14 -0.776670007367 0.364379513187 0.513820270159 738 773 
2.2584698901e-14 -0.675702164778 -0.582814948723 -0.451390429739 739 742 
4.42582610614e-14 0.697424231254 0.162958362236 -0.697885387321 741 760 
4.90410224874e-14 0.921965284852 0.342391543825 0.180964207082 743 775 
6.94810694789e-14 -0.0506997439608 0.00366303391282 0.998707223437 743 806 
4.65359431575e-14 0.977159630605 -0.212506602996 0.0 744 771 
2.49616886012e-14 0.103762888616 0.436334222721 0.893781689804 744 745 
2.63400090933e-14 -0.786268037549 0.408853552013 0.463272431875 745 842 
2.29534838587e-14 0.670952398268 0.559805569183 0.486251585057 745 798 
2.62120170958e-14 -0.259914444606 0.402630646853 0.877686187484 746 747 
4.26667853335e-14 -0.198707677416 0.803474689912 -0.56119843336 746 759 
4.28755548336e-14 -0.517758923396 -0.67768123453 0.522181808961 746 755 
2.4797454392e-14 2.98554842872e-08 0.373193548569 -0.927753509994 747 792 
1.85085028638e-14 0.368094823045 0.929788256135 0.0 747 751 
4.2674700688e-14 0.907430227313 0.420202787423 0.0 748 750 
2.32556857159e-14 0.779499783777 0.0982696460006 0.618646234746 748 756 
3.3679421378e-14 0.897068002179 0.113091185972 -0.427176056355 748 752 
5.46021751626e-14 -0.933934741736 -0.255757782124 0.249707539058 749 755 
5.34301736628e-14 -0.932012268714 0.322819991649 -0.164743388209 749 754 
4.34653198359e-14 0.492648694283 0.643065574252 0.586313850453 749 752 
2.70191199349e-14 0.00996280614425 0.394733867969 -0.918741484843 750 783 
3.68619344761e-14 0.362342023568 0.644370189543 0.673420609118 750 751 
2.95114205612e-14 -0.203496248082 0.501051715231 0.841151862436 751 755 
5.24727766842e-14 0.900344582074 0.113504256448 0.420114766817 752 753 
5.88086729324e-14 0.418770888157 -0.83757192187 -0.350862108139 753 757 
5.77509558785e-14 0.0516951199323 0.00651707831282 -0.998641648573 753 758 
6.94296606531e-14 -0.293556707017 -0.759632008426 -0.580330657074 754 757 
7.36953310642e-14 -0.217220017989 0.800888009706 -0.558026755357 754 776 
3.42033989769e-14 0.883330177436 0.111359291747 -0.455331643719 756 758 
3.22638061603e-14 -0.108441526305 -0.430667788978 0.895971925291 756 829 
5.56009053253e-14 0.281338074863 -0.668969031108 0.687989333529 757 778 
6.67007682409e-14 0.16943424983 -0.45574801289 0.873833956614 758 823 
4.10038215398e-14 0.0819629947689 0.157558151307 -0.984102381079 759 787 
4.87455767921e-14 -0.829905571768 0.479907449499 -0.284509370431 759 763 
4.36560817656e-14 0.590000499815 0.73529383326 0.333530192019 760 761 
6.2552420847e-14 0.206698500372 -0.439126118498 0.874324872114 760 771 
5.61428688455e-14 0.321308219376 -0.932552910359 0.164639295256 760 772 
3.69148750837e-14 0.828961382541 0.318865483656 0.459508247574 761 766 
2.43103504331e-14 -0.392635231713 0.142267991703 -0.908623900937 761 770 
2.89616537206e-14 -0.767850422357 -0.220754766057 -0.60139260234 762 767 
2.3909040637e-14 0.399225557404 0.556715186719 -0.728482776181 762 766 
2.76359033601e-14 -0.961982484273 0.273111149447 0.0 762 781 
5.8386447309e-14 0.408633523642 -0.0231864711709 -0.912403984489 763 786 
5.66861103342e-14 0.949917786947 0.218055344138 -0.223848307866 763 779 
4.69060927407e-14 -0.223121142368 0.791109389815 0.569528655271 763 769 
3.549984627e-14 -0.725555538067 0.566008599503 -0.391412092902 764 766 
5.11448362368e-14 -0.197549266478 0.975571552837 -0.0960959552149 764 768 
2.68986056094e-14 -0.588881486194 -0.450201467892 0.671220704035 764 780 
3.73955200687e-14 -0.849923147436 -0.526906674329 -0.0 765 767 
3.27556387112e-14 0.132714379125 0.726381935628 0.674356120434 765 840 
3.89737841952e-14 -0.570591518743 -0.594308912763 0.566764708631 765 770 
2.27291461632e-14 -0.191253859551 0.613357682876 0.76629910222 767 784 
5.12733873432e-14 -0.520031757113 -0.801244494772 -0.29592943617 768 777 
4.6714674314e-14 -0.720052473713 0.4368009598 0.539193246079 768 769 
2.35652803006e-14 0.245017146306 0.849088419831 -0.467990868847 769 782 
5.39590754051e-14 -0.492691266416 -0.870204180636 -0.0 770 771 
6.23665326927e-14 0.0955382316227 -0.471025166237 -0.876930863335 771 834 
4.62413769815e-14 -0.794411138323 0.427957553746 -0.431002639784 772 777 
5.09295475339e-14 -0.27445587029 -0.747826701351 0.604507402774 772 773 
4.2104924496e-14 -0.112043578528 0.131092180706 -0.985018312859 772 844 
6.43574407875e-14 -0.776206175668 0.446586101997 -0.445044746467 773 774 
4.49077709964e-14 -0.450433576877 -0.66468704238 -0.59607107673 773 775 
6.20333309708e-14 -0.521084404707 -0.675537326361 0.52165157324 774 777 
7.40098369045e-14 -0.347390050324 0.935128620856 0.0696750700908 774 776 
4.35717753503e-14 0.805299987967 -0.192952278599 0.560590177906 775 778 
4.37564184818e-14 -0.230873507665 -0.106295462658 -0.967160120185 775 807 
4.26332469631e-14 0.52047900072 0.676240908178 -0.521344266216 776 779 
4.75067124968e-14 0.26285822136 0.821301944251 0.506328620397 776 778 
5.40278528301e-14 -0.784696676481 0.351041812125 0.510901920196 777 779 
3.98499732264e-14 -0.174609114825 0.25669640611 0.950588560898 778 817 
3.87420964471e-14 -0.277167289214 0.0644363429818 0.958658568779 779 865 
3.4172594452e-14 0.295534766577 -0.955331985094 0.0 780 782 
2.87724509663e-14 0.37345320822 -0.683204398727 0.627506534492 780 781 
2.22509157921e-14 0.029031362261 0.583738105557 0.811422826969 781 785 
2.51618854326e-14 0.160370851159 -0.884408516659 -0.438295295161 782 788 
2.33884622518e-14 -0.81068984676 -0.133330061322 -0.57009215668 783 821 
2.65480565285e-14 -0.25834569562 -0.842625889421 0.472481864236 783 794 
4.06953274076e-14 0.302930475328 0.749736462995 0.588326748647 784 843 
1.62319920963e-14 0.801390802149 0.186988787476 0.568161927261 784 785 
2.51406854296e-14 -0.177500555933 0.902145741214 0.393225907403 785 866 
5.81491843676e-14 0.00829937074112 -0.139752450139 -0.990151691977 786 868 
2.67652059695e-14 0.634650813471 -0.450137155506 0.628167880581 786 787 
2.34842397444e-14 -0.272076012922 -0.801419556186 0.532636215587 786 788 
2.86427988044e-14 0.237856709185 -0.323091680502 -0.915989056641 787 793 
2.52829653555e-14 -0.0910640356907 -0.448222308837 -0.889271670112 788 867 
4.81385905687e-14 -0.299610505487 -0.723166305184 0.622305423444 789 822 
2.84903158913e-14 -0.175164419206 0.64689127539 -0.742192093779 789 791 
3.97780469604e-14 -0.926911140307 -0.375280878777 -0.0 790 791 
3.61211593748e-14 0.138156283377 0.7168688006 -0.683382736166 790 825 
3.67172222434e-14 -0.371101423582 -0.68534169768 -0.626570419695 792 794 
4.18939436251e-14 0.325245299989 -0.945629681659 0.0 792 793 
4.98193328425e-14 -0.683761642317 0.505101975289 -0.526632709823 793 864 
4.74279742903e-14 0.711500566231 -0.118230269504 0.692667703611 794 863 
5.45492064198e-14 -0.95968297739 -0.281084654343 -0.0 795 800 
4.36012012287e-14 -0.915819346404 -0.0161639954953 -0.401265062026 795 798 
2.82743402005e-14 -0.779339446384 -0.0986888002749 0.618781502641 795 846 
4.64294703869e-14 0.605995760735 0.707562150872 -0.363489945699 796 805 
2.52777732548e-14 -0.269520678784 -0.314693011968 -0.910124668343 796 814 
4.33751789722e-14 -0.134655982601 0.880401406973 -0.454709939356 796 803 
2.76679715208e-14 -0.816488533396 -0.120924425588 0.564556248862 797 885 
2.96408358387e-14 -0.57462026415 -0.670928043364 -0.468686582543 797 813 
3.0325012045e-14 -0.224665191209 -0.262319633598 -0.938463617669 797 800 
6.11860529289e-14 -0.997893228513 -0.0587243338278 0.0275781997961 798 831 
4.05740412432e-14 0.90025588307 0.387879249678 -0.197709465293 798 805 
4.23926926154e-14 0.482124501483 -0.562929761825 -0.671316652796 799 809 
4.36006566357e-14 0.731897515385 0.195667128912 0.6527177044 799 804 
4.1893673945e-14 0.650490535523 -0.759514360098 0.0 799 801 
4.23926926154e-14 -0.482124501483 -0.562929761825 0.671316652796 800 805 
3.76868110426e-14 -0.1807763092 -0.77114872802 -0.610450297162 801 803 
2.52777732548e-14 0.269520678784 -0.314693011968 0.910124668343 801 812 
4.36012012287e-14 0.915819346404 -0.0161639954953 0.401265062026 802 808 
5.83296755395e-14 -0.476395764261 0.563509477624 0.674910471413 802 804 
7.04300525501e-14 0.869507170206 -0.0919666923057 -0.48528281287 802 820 
6.33505672937e-14 -0.812919203649 0.516617484672 -0.268828463655 803 806 
6.96441230289e-14 0.117575260263 0.802941428705 0.584346746583 804 806 
6.82473312341e-14 -0.92618993147 -0.336095624392 0.170915014286 806 807 
5.40930538468e-14 -0.678652844136 0.382887455196 0.626759534271 807 816 
4.68290002856e-14 0.350154568319 0.832776103499 -0.428807345701 807 830 
5.45492064198e-14 -0.95968297739 0.281084654343 0.0 808 809 
2.82743402005e-14 -0.779339446384 0.0986888002749 0.618781502641 808 828 
3.0325012045e-14 -0.224665191209 0.262319633598 -0.938463617669 809 810 
2.76679715208e-14 0.816488533396 -0.120924425588 -0.564556248862 810 888 
2.96408358387e-14 -0.57462026415 0.670928043364 -0.468686582543 810 811 
3.89423353524e-14 -0.524842262691 0.612807125595 0.590769012486 811 812 
4.59612881413e-14 0.661078120674 0.0962518668501 -0.744117797458 811 892 
3.70169125e-14 4.342908e-17 1.0 0.0 812 814 
4.59612881413e-14 0.661078120674 -0.0962518668501 -0.744117797458 813 880 
3.89423353524e-14 0.524842262691 0.612807125595 -0.590769012486 813 814 
5.03677004739e-14 0.367068128678 0.930194059811 0.0 815 818 
3.17600562437e-14 -0.134553903145 0.839822814687 0.525920989389 815 821 
3.5861979692e-14 0.304612369042 0.830827066244 -0.465765703572 815 855 
6.25089865907e-14 -0.461870878151 -0.71394258966 0.526271099896 816 833 
6.84913175793e-14 -0.632376809087 -0.723425088905 -0.277048212542 816 820 
5.64687805477e-14 -0.905839380221 0.279641986822 -0.318206499694 816 817 
5.41805904395e-14 -0.521410282181 -0.690524116573 0.501306056284 817 851 
7.04835489944e-14 -0.423637816203 0.899974421694 -0.102844742109 817 823 
3.6735076334e-14 -0.550672945219 0.327946666795 0.767600345976 818 829 
4.64221585932e-14 0.317636553369 0.728110631683 0.607422363758 818 824 
3.04573138294e-14 0.405976482511 -0.444792055589 -0.798337724859 819 825 
3.78057203276e-14 0.735536657335 0.212903239391 0.643162527183 819 869 
4.11875696305e-14 0.849149373395 0.528152763566 0.0 819 824 
6.50579140763e-14 -0.252394869679 -0.0711185399877 -0.965007245066 820 828 
6.25640602126e-14 0.548995676712 -0.821537675825 0.1538817538 820 822 
6.86804441782e-14 0.296419898362 0.845943374207 -0.443300182146 821 854 
6.50936972934e-14 -0.669688164997 -0.53070164092 0.51949353219 821 829 
4.29552507028e-14 0.00859068013951 0.437270762837 0.899288874713 822 827 
5.24820952155e-14 0.936304860644 0.0418533081574 0.348685400514 822 825 
6.16400499618e-14 0.677557089396 0.675499983416 0.290888574911 823 825 
6.93459940616e-14 -0.869880889342 -0.124062019476 0.477405334786 823 829 
3.12964103329e-14 -0.119598679423 -0.417021768695 0.900993340883 824 871 
3.61806064922e-14 0.103455010289 -0.436706550967 0.893635523683 826 896 
3.51795353729e-14 0.562123579014 -0.696166361616 0.446508094966 826 827 
2.84876759467e-14 0.261371887145 -0.739332486621 -0.620541868722 826 828 
4.11720830917e-14 0.675393504881 -0.395808465696 -0.622237311681 827 870 
6.40951584157e-14 0.0285646026003 -0.212881597554 0.976660375413 828 893 
6.25404795492e-14 0.535069716165 -0.713710401457 -0.452015333474 830 833 
5.7153624583e-14 0.461365061205 0.707422575829 0.535439613314 830 844 
6.5233253505e-14 0.665838532214 -0.662271104279 0.343592830914 830 831 
6.4792987445e-14 0.274569039349 -0.0693421412477 0.959063871741 831 846 
6.7011467076e-14 -0.528454069078 -0.631269936189 -0.56765708358 831 842 
2.83357463671e-14 -0.626307454591 0.628884337517 0.460698884684 832 835 
3.47783396967e-14 -0.723693868338 0.257292905257 -0.640365166007 832 837 
3.73274666526e-14 0.0262318144656 0.485057913901 -0.874088503569 832 843 
6.99984453246e-14 0.207242980343 0.0110607218044 0.978226971378 833 884 
7.71918603615e-14 0.995458371373 0.00992682808873 0.0946788727637 833 848 
5.96273610103e-14 0.551536406262 0.798762298606 -0.240387984088 834 840 
7.05506671418e-14 -0.315369279573 0.948968717819 -0.000768181533281 834 844 
6.44409483964e-14 -0.763144963789 -0.156017539793 -0.62711106793 834 842 
2.95984686734e-14 -0.106113808713 0.433491693519 0.894888155721 835 838 
2.33984468666e-14 0.257272599332 -0.741954365401 0.61912400155 835 859 
2.74460179954e-14 -0.219330424345 -0.765133210924 0.605363803426 836 846 
3.31342819907e-14 -0.535605762766 -0.720862632932 -0.439867629331 836 845 
3.39236774454e-14 -0.0925861271517 -0.449738060672 -0.888348741116 836 886 
2.67915782052e-14 -0.238615312368 0.502060955378 0.831262611807 837 910 
3.70786733745e-14 -0.991400116324 -0.130865615622 -0.0 837 847 
4.98327878951e-14 -0.302526449168 0.953140990386 0.0 838 841 
4.00110714911e-14 -0.710327300604 0.239147373634 -0.661999742976 838 912 
2.85006149448e-14 0.40669443968 -0.399091928576 0.821781762562 839 840 
4.02512392847e-14 0.0243294698127 -0.479961539041 0.876952106982 839 845 
2.68702613538e-14 -0.258464344208 -0.799366993628 0.542409985408 839 842 
4.3985958933e-14 0.912349275794 0.28328627155 -0.295580255276 840 843 
2.45306497537e-14 -0.248849094009 0.711161002284 -0.657513617533 841 862 
4.29181696611e-14 -0.0667903618803 -0.924285187757 -0.375813702853 841 935 
4.52260572128e-14 -0.593099141861 0.799453630456 0.0954321784039 843 861 
4.98522000776e-14 0.880615340772 -0.421224848954 -0.216993659405 844 857 
3.80174673425e-14 -0.662031135091 -0.426821887339 0.616066435263 845 847 
6.45212743581e-14 0.0275038965327 0.212590572833 0.9767542086 846 881 
2.90088285977e-14 -0.220381354322 -0.547322516975 -0.807384741669 847 906 
6.05345101252e-14 -0.49226750478 -0.692321674875 -0.527601556325 848 857 
6.62147833218e-14 0.564378686541 -0.614016409903 0.551779436504 848 851 
6.19274972836e-14 0.156181007303 -0.00784981782848 -0.987697257928 848 948 
3.38048674664e-14 0.379078417004 0.741071563129 -0.55417731105 849 864 
2.1030644386e-14 -0.348267314975 0.29189520826 0.890790135057 849 875 
3.38992745173e-14 -0.641937420876 0.766757033016 0.0 849 850 
4.11968413266e-14 0.783409713383 0.270108395915 -0.559741614884 850 867 
3.42089399099e-14 -0.426371188251 0.603177259726 -0.674080709692 850 856 
4.88827547641e-14 -0.331216340131 -0.867915507034 -0.370159977144 851 865 
6.78607853744e-14 0.728399501853 -0.672996338363 -0.128491611598 851 854 
2.00580268166e-14 0.566429854188 0.509626101757 0.647640684865 852 853 
3.80554229356e-14 0.893674186235 0.20183062069 -0.400762834367 852 855 
2.94334014057e-14 0.337053417696 0.182050476312 -0.923716741049 852 877 
2.32487577193e-14 0.433119124078 0.264046122249 -0.861793171058 853 873 
3.36118502988e-14 -0.364231369342 0.230575593441 0.902313917268 853 863 
6.26061407227e-14 0.372883900893 -0.225974191134 -0.899940698822 854 855 
5.61990529802e-14 0.826405216982 0.472909723832 0.305631821722 854 863 
5.83410193383e-14 0.0044509925297 0.136558836751 -0.990621962593 855 946 
4.78141151502e-14 -0.9800359921 0.19882015539 0.0 856 858 
2.4737490593e-14 0.290063092067 -0.21660906652 -0.932171612377 856 860 
5.80277774885e-14 -0.644455649777 -0.719143557479 0.25982582475 857 861 
5.53324243721e-14 0.656097320466 -0.376270054711 0.654184340996 857 865 
4.0154883917e-14 -0.925520419953 -0.0935190741434 0.36696884748 858 866 
2.43331452703e-14 0.79363255166 -0.0585145428769 0.605576932534 858 859 
4.82078549972e-14 -0.0195259711587 0.170688257858 0.985131592773 859 862 
4.99380340142e-14 -0.285015267268 -0.154355738899 0.946013003765 859 861 
2.35986319529e-14 -0.835362377525 0.0773631024923 -0.544228489322 860 862 
2.42172161603e-14 -0.5994691837 0.651203426343 0.465371674378 860 874 
5.72607325236e-14 -0.872967572275 0.0372690906962 -0.486352374966 861 866 
5.18003284318e-14 0.244548143324 0.460384974181 0.853370893074 862 938 
4.25403724436e-14 0.0107114659074 0.938745263434 0.34444534382 863 864 
6.17252261935e-14 -0.752100520378 0.64878807349 0.115839729557 864 868 
6.82471972175e-14 -0.92651811243 -0.280008092715 -0.251315847794 865 868 
4.67354709792e-14 -0.369849343763 0.611310096869 -0.69965093324 866 867 
6.33264578023e-14 0.273050030643 0.805822224957 -0.525446688572 867 868 
4.05469712139e-14 -0.990763518359 0.13560107186 0.0 869 870 
2.88167429429e-14 -0.248706719213 -0.475569906444 0.843788025456 869 872 
3.12795082214e-14 -0.229129345652 0.5260153846 -0.819028423271 870 922 
3.53094322476e-14 -0.312235065663 -0.845918600442 0.432355160946 871 940 
2.10360304531e-14 -0.720945128487 -0.195592771957 -0.664816959222 871 872 
4.4012071488e-14 0.264942632907 -0.524818994616 0.808931656049 872 941 
3.61888779646e-14 -0.62650328579 -0.548612859788 -0.553640283009 873 876 
3.16700201535e-14 -0.173362469648 -0.984858088314 -0.0 873 875 
3.0879610795e-14 0.467520810456 -0.642938279387 0.60667508659 874 875 
3.85711065206e-14 0.697336903603 0.111943884553 0.7079476037 874 929 
4.2303793025e-14 -0.635931003916 0.285687419931 -0.716920118529 876 933 
3.91896582259e-14 -0.753635391602 -0.567589625169 0.331475057774 876 877 
4.13785250587e-14 -0.924056940494 -0.101337521184 -0.368577641108 877 945 
3.74992250157e-14 -0.836719040697 -0.547632401283 -0.0 878 882 
2.59035990329e-14 -0.671036998704 -0.565356316296 -0.479668199899 878 883 
1.99876574181e-14 -0.107879161267 -0.775838555021 0.621640268248 878 885 
2.55855388342e-14 -0.127159826336 -0.349194158059 -0.928382366562 879 897 
3.76691693326e-14 0.404922511846 -0.239985471993 0.882295150521 879 880 
1.88523317908e-14 -0.0814126068154 -0.758932476774 0.646059968695 879 883 
4.92721335883e-14 0.319249919493 -0.876895571968 -0.359351700658 880 894 
4.53795293947e-14 0.659041033944 0.655418929932 0.368905058064 880 885 
5.9643373107e-14 0.225233059141 0.79168093436 -0.56790084279 881 886 
5.50166372027e-14 0.915019606849 0.319560442159 0.246211784628 881 885 
5.79429919726e-14 -0.606338311343 0.748218095732 0.269301937268 881 884 
3.85089729629e-14 0.691657702824 0.277287966717 -0.666874055305 882 902 
3.66383554669e-14 -0.579372728555 0.415975213232 -0.700922152157 882 886 
2.51445944586e-14 -0.124098542675 -0.327578051125 -0.936638762879 883 900 
8.51598066103e-14 -0.712841775804 0.000108400206893 0.701324882575 884 949 
6.43888914575e-14 0.622453615609 0.685195786197 0.378230394064 884 895 
5.23647226613e-14 0.601933130621 0.319320028197 -0.731922964425 886 909 
3.85558694487e-14 0.832397829477 -0.554178539355 0.0 887 891 
3.95371234319e-14 0.68718437593 -0.285990445641 -0.667822654961 887 920 
3.71716854659e-14 0.575989612925 0.404575888951 0.710319868708 887 896 
4.61583255521e-14 0.657842515518 -0.655739862854 0.370470588632 888 892 
2.04985576587e-14 0.11818104839 -0.771814742279 -0.62476815172 888 891 
5.54461087864e-14 0.911388563668 -0.320897156239 0.257674021066 888 893 
1.9348184369e-14 0.0930720058681 -0.755672875241 -0.648302481369 889 890 
2.59328028871e-14 0.127470518069 -0.325484177628 0.936915853819 889 925 
2.66820601546e-14 0.66837007305 -0.568243766271 0.479979653262 889 891 
3.85170380228e-14 -0.3939270314 -0.23747308358 -0.887934698335 890 892 
2.623996363e-14 0.131067914506 -0.348356639006 0.928153464599 890 899 
4.94472320454e-14 -0.307236518873 -0.88657083177 0.345829266728 892 894 
5.63911932438e-14 0.567071813408 0.779652019174 -0.265654451187 893 895 
6.0873545324e-14 -0.274737415359 0.790381541525 0.547554902652 893 896 
4.21085887166e-14 -0.305402977031 -0.00591854259014 -0.95220480595 894 898 
4.41093972238e-14 -0.99258233463 -0.0199771343383 -0.119921737331 894 895 
4.93224558841e-14 -0.723422338895 -0.0147537244948 0.69024810554 895 956 
5.49776555269e-14 -0.625557417515 0.314204941288 0.714110056127 896 923 
4.71423413207e-14 -0.444897783936 0.895581354121 0.0 897 898 
3.69088740399e-14 0.0819450451862 0.76099439099 -0.643562387381 897 901 
4.75781631707e-14 0.425741881834 0.904844655205 0.0 898 899 
4.9120805772e-14 0.577544506999 0.0118447425311 -0.81627326583 898 988 
3.78176513027e-14 -0.0940365425748 0.759220762264 0.6440038531 899 926 
4.15103267652e-14 0.173141694231 0.980382329517 0.0941936393252 900 901 
3.95627645004e-14 0.774863562494 0.372895017783 -0.510427042026 900 904 
4.43509957259e-14 0.656443969868 -0.445086430154 -0.609080769781 901 989 
4.807943069e-14 0.995487107278 -0.0948968874244 0.0 902 907 
2.79132899445e-14 0.169861516377 0.353157409748 0.920014624446 902 903 
3.3535503149e-14 -0.674816019015 0.329441801714 0.660372197904 903 982 
2.28205184541e-14 0.800744354019 0.571381111706 0.179811303015 903 904 
3.78768888694e-14 0.73236042134 -0.267238576506 -0.626284086084 904 984 
2.98408679187e-14 -0.744102936382 0.66806498192 0.0 905 908 
2.66119145334e-14 -0.644320643766 0.46470125878 -0.607374388747 905 914 
2.74562372996e-14 -0.373544416964 -0.716868750569 0.588696664686 905 910 
3.95964070438e-14 0.980598707879 0.179704424083 0.0783102424402 906 910 
2.61211013321e-14 -0.392641051304 0.613470674415 -0.685191021879 906 911 
5.30968925414e-14 0.658512620149 0.73483329041 0.162422795228 906 909 
4.10847836907e-14 -0.540459884361 -0.841369783981 -0.0 907 911 
4.32792417816e-14 -0.119923402821 -0.360004024358 -0.925211046141 907 990 
5.57634923266e-14 0.553192933111 -0.422308246943 0.71807612641 907 909 
2.18720427282e-14 0.182300229771 -0.336722376433 -0.923788215683 908 915 
4.27810688998e-14 -0.0404704050075 0.880512852055 -0.472291502872 908 912 
5.38561045908e-14 0.508819895261 -0.851261757161 -0.128279908722 909 950 
4.36865750724e-14 0.800358970095 -0.595557658419 -0.0688229212258 910 912 
3.40457971526e-14 -0.503630838572 -0.68556062565 0.5257020135 911 913 
5.55300631162e-14 0.14902473626 -0.974582228887 -0.167275542502 912 934 
2.83625179101e-14 0.966159991328 0.257943542575 0.0 913 914 
2.17248199112e-14 0.232828814847 0.516783919403 0.823847755124 913 999 
1.85507394556e-14 0.272661451078 -0.408018705806 -0.871307333154 914 916 
2.80928800887e-14 0.102982563935 -0.983992487347 0.145442003459 915 932 
2.58052487123e-14 0.376869789501 -0.167711199982 0.910956703231 915 917 
2.59136541327e-14 -0.466649193881 -0.519557469255 -0.715750351723 916 1013 
1.80946327552e-14 0.748976022194 -0.641028778344 0.167681315336 916 917 
3.21198955046e-14 0.236198106802 0.712168580694 0.66107969793 917 1021 
3.83610319212e-14 0.931032505078 0.364936260858 0.0 918 961 
3.24083346112e-14 0.70327112805 -0.322220237638 -0.633706429594 918 919 
2.21214911652e-14 0.349229124452 -0.12700836394 0.928389947233 918 971 
3.44414000312e-14 0.375232179732 0.709667807049 0.596298930849 919 922 
3.32705315146e-14 0.917247595459 -0.398317522366 0.0 919 921 
2.72959254502e-14 -0.412298520809 0.474265559992 -0.777870238757 920 924 
4.24445390979e-14 0.143652447394 -0.836415948028 -0.528935096437 920 921 
3.83416324633e-14 -0.843107066186 -0.293376462263 -0.450666979418 920 923 
2.39810026823e-14 0.330846102394 -0.118818825863 0.936174632829 921 927 
5.36245350856e-14 0.944224305461 0.0656589574562 -0.322690815306 922 942 
5.96674590335e-14 -0.752120532165 0.626380357345 0.20484714552 922 923 
3.94332626477e-14 -0.553863894683 -0.794983819975 0.247458101796 923 951 
4.36303294226e-14 -0.146217715662 0.839164530414 0.523854245493 924 928 
4.06233571889e-14 -0.769568311883 0.380680838196 0.512685783669 924 925 
4.14358769213e-14 0.328914280051 0.82281373387 -0.463457609425 924 980 
4.25602705446e-14 -0.18747842212 0.977711513249 -0.0945094603711 925 926 
4.47502567582e-14 -0.644772199212 -0.447622059645 0.619599308297 926 987 
2.22707687693e-14 -0.47191651127 0.227542717214 0.851774100471 927 970 
2.43762409272e-14 -0.383392895479 0.908522790552 -0.166121120703 927 928 
2.92184032617e-14 -0.424083422944 0.0900440731124 0.901135569868 928 1033 
3.91463373863e-14 0.294786230999 0.946123994619 0.133979344748 929 933 
3.50492262526e-14 0.68073544238 0.293578547021 -0.671126585836 929 931 
4.5201372423e-14 0.867595454963 -0.496219196176 -0.0323208272625 929 938 
1.47022380705e-14 -0.105092120512 0.752189633662 -0.650512414346 930 931 
2.23270418356e-14 0.50267245884 -0.0468350578108 -0.863207319526 930 937 
2.79914537044e-14 0.910826104143 -0.150218791483 -0.384486830329 930 935 
2.09283229441e-14 0.567166914355 -0.211956632859 -0.795861845453 931 958 
2.45455627633e-14 -0.970379863051 0.190935792733 -0.148008258009 932 936 
4.7567099531e-14 -0.316032123044 -0.459425077957 -0.830091738875 932 1018 
4.03854453766e-14 -0.14591176366 -0.0273127620705 0.98892050755 932 934 
3.87623903922e-14 0.615217883019 -0.0779356126859 -0.784495377099 933 967 
6.62389208648e-14 0.940374779177 0.331084152479 0.0779651118501 933 944 
5.93609620647e-14 0.709488249854 -0.171476669793 0.683536520631 934 935 
6.08777504118e-14 -0.652672994104 -0.739886581675 -0.163051553273 934 954 
5.92627827346e-14 0.232085596397 -0.770176561756 0.594108020201 935 938 
1.96537498865e-14 -0.0454231109824 0.563733133432 0.82470703602 936 939 
2.13164200232e-14 -0.407966254056 0.126917862554 -0.904132397228 936 937 
1.40776896737e-14 -0.523547901757 0.851996240934 0.0 937 959 
6.10363729136e-14 0.624711779526 0.771033863546 0.123458388883 938 953 
1.74185843762e-14 -0.559799401884 0.811529966486 -0.167462661945 939 957 
3.0351603202e-14 -0.77007870375 -0.178671340855 -0.612417620573 939 1020 
4.73907206378e-14 -0.369197386061 -0.915052348257 -0.162396090086 940 946 
3.33139440094e-14 0.756537976171 0.510185865806 0.409097388091 940 941 
2.12188652064e-14 0.882779371578 0.164957863575 -0.43987439612 940 943 
4.71043139252e-14 0.785383695172 -0.395223985139 0.476414161134 941 942 
2.95694383409e-14 -0.00443100233134 0.423230457781 0.906011228311 941 960 
4.83680644447e-14 0.305938443587 -0.587150523476 -0.749437076423 942 962 
5.06710878754e-14 0.0228734202559 -0.997354156221 0.069003577554 942 955 
1.97682483521e-14 -0.299235921568 0.299235296248 0.906044204618 943 964 
2.47738144073e-14 -0.0230925213928 0.920482874256 0.390100004687 943 945 
4.75654764389e-14 0.339658526214 0.657320500806 -0.672727169654 944 945 
4.05144056967e-14 -0.315463816898 0.22328878409 0.922293174174 944 965 
6.17155316006e-14 -0.954609293443 0.297842661769 0.0032932814872 944 952 
6.22799527708e-14 -0.882534752962 -0.203196815326 0.424079549208 945 946 
5.86632140032e-14 -0.634264892248 0.659303867618 -0.403765348445 946 947 
6.39057772206e-14 0.728369281476 0.401205669449 -0.555438746041 947 952 
4.83279660794e-14 0.669030821567 0.655477189093 0.350353270817 947 955 
7.39579069024e-14 -0.695289056275 0.604606119628 0.388618795649 947 948 
7.23635737178e-14 0.602426417854 0.621421721413 -0.500916615044 948 953 
8.54327740043e-14 -0.998960339067 -0.0086502284409 0.0447595187627 948 949 
6.25022504114e-14 -0.629765659872 -0.683650747511 -0.368804648933 949 956 
5.53020572515e-14 -0.266233962894 -0.759130273795 0.594003959928 949 950 
4.49351973862e-14 -0.377237101266 0.032216655883 -0.925556187658 950 986 
5.93441645075e-14 -0.99550760302 0.0895090225033 -0.0308666036349 950 954 
5.23720097066e-14 0.884210765221 -0.382528783129 -0.268035543809 951 955 
2.68078046317e-14 0.525369287065 -0.360195695401 0.770873642838 951 983 
4.97108157605e-14 0.208872797252 -0.839385764385 -0.501800451491 951 956 
5.58358096858e-14 -0.352627429881 0.929535217181 0.10778764176 952 953 
4.26884648562e-14 0.171522286176 -0.184604275967 -0.967730007099 952 1060 
6.41051226204e-14 -0.221911293888 0.776982175052 -0.589112958011 953 954 
4.61476234595e-14 0.110919094793 -0.0118301043919 -0.993759026646 954 1019 
3.67903222776e-14 -0.348351795984 0.0319285164652 0.936819937913 955 975 
3.50935357866e-14 0.400758755265 0.00784957109265 0.916149990074 956 981 
1.96292348446e-14 0.464932853064 -0.252644361937 0.848533009684 957 959 
2.36562884306e-14 0.621362491994 0.503653816543 0.600201205118 957 1043 
3.17547462975e-14 -0.393984487703 -0.919117089086 -0.0 958 968 
2.58449495349e-14 0.111079243154 -0.756526162956 0.644460678788 958 959 
2.05623981073e-14 -0.874136391467 -0.151145991044 0.461563060159 960 963 
3.48637160807e-14 -0.752255030887 0.32422751857 -0.573575526594 960 962 
4.55235935425e-14 -0.499165626035 -0.690078589444 -0.524046961804 961 962 
2.69558717362e-14 0.289120754012 0.364894211648 -0.885020566939 961 969 
3.71710509878e-14 0.303867049984 0.385227176322 -0.871358042688 962 976 
2.06207148222e-14 0.278480577128 -0.423960746705 0.86180383697 963 1061 
1.91836401083e-14 -0.700011506682 -0.522744044564 -0.486541421038 963 964 
2.08604359406e-14 -0.285508703347 -0.838960392793 0.463282030342 964 966 
3.34637128463e-14 -0.819870989817 -0.406746567109 -0.402950108823 965 967 
2.44134947138e-14 0.0395020666261 -0.903051616199 -0.427711778203 965 966 
4.33264648059e-14 0.36050672213 0.0141026241934 0.932649998279 965 1050 
2.17350363839e-14 0.402224686683 -0.264203662727 0.876590968482 966 1056 
3.65824975254e-14 -0.665806264231 -0.518646034249 0.536384479332 967 968 
2.54463260729e-14 -0.605415046049 -0.197077962737 -0.771124437831 968 1049 
2.07595936561e-14 -0.401171360468 0.555519120012 0.728326881861 969 977 
3.48141962719e-14 0.594264814907 0.801237048779 -0.0697747907689 969 976 
2.30827154798e-14 -0.919454402608 -0.282723716632 -0.273259769413 969 971 
2.93419504497e-14 -0.082861565394 -0.812800539881 -0.57661880246 970 972 
3.18298917085e-14 0.242705549597 -0.861905544975 0.445211014841 970 1026 
2.54731745025e-14 -0.811306608272 0.339681190192 -0.475813278927 970 971 
2.0938124231e-14 0.395566406247 0.590748951821 0.703237437976 971 973 
1.77699152338e-14 0.698602500749 -0.698066753848 0.157026600035 972 973 
2.04331363934e-14 -0.311564006533 0.150265188698 -0.938268747694 972 974 
1.70322226495e-14 0.403340132877 -0.554829744357 -0.727654239311 973 978 
2.77462082784e-14 0.160111433527 -0.97756817041 0.136838594903 974 1027 
1.9497389898e-14 0.316865774616 -0.481427857568 -0.81720456364 974 1009 
5.3746088976e-14 -0.708846324165 -0.370567871518 0.600180257352 975 1062 
2.95326890513e-14 -0.758030648971 0.430755085742 -0.489734204777 975 1035 
3.60811293754e-14 0.0802374917683 0.93712671401 -0.339640201984 975 976 
3.7760658841e-14 0.770348057573 0.222483742021 -0.597549039602 976 1066 
2.4278228335e-14 -0.497312613579 -0.86530743497 -0.0626355119702 977 1064 
2.25404075359e-14 -0.331808413728 -0.603673613011 -0.724900921184 977 979 
2.38841462625e-14 -0.997597679376 -0.0692738775036 -0.0 978 979 
2.16046783336e-14 -0.618322254726 0.537215842777 -0.573652096292 978 1008 
2.58894572938e-14 0.397806016742 0.665903733619 -0.631128030273 979 1082 
7.01415157223e-14 0.405601228625 -0.200000918314 -0.891900933967 980 1032 
6.50758596137e-14 0.750351220212 -0.455609653571 -0.478949778055 980 987 
4.05760080197e-14 0.838158286106 0.455273626197 0.300360804236 980 983 
4.5657317374e-14 -0.0926979902101 0.747371295168 0.657908222908 981 983 
3.98005193384e-14 0.995339562637 0.0200861065898 -0.0943170364874 981 988 
4.11012241936e-14 0.518686454009 0.842966051965 -0.142732608968 981 986 
4.85950138759e-14 -0.989088861331 0.125355828074 0.0773895390766 982 990 
3.96879718526e-14 -0.934577985414 -0.333476182035 0.123925885894 982 984 
2.73400254465e-14 -0.426371679561 -0.302803849551 0.852359677346 982 997 
4.58586307201e-14 -0.526781138279 0.130700070768 0.839892328727 983 1034 
2.50566903737e-14 0.229635610784 0.254047606903 -0.93953568303 984 985 
3.36761234531e-14 -0.44856347278 -0.882606083142 0.140702924233 984 989 
2.57017638076e-14 -0.944794197204 -0.281727481704 -0.167312734069 985 996 
3.00855294324e-14 -0.107481473845 -0.424181265075 -0.899176282572 985 993 
4.70157912541e-14 -0.558957531409 0.828162281755 -0.0413970187316 986 990 
5.49409871667e-14 0.557821342912 -0.0517301677577 -0.828347354155 986 1017 
3.53788587634e-14 0.40499517017 -0.327227426455 0.853757063523 987 991 
5.11449905586e-14 0.11042649955 -0.745008624189 -0.657851151919 987 988 
4.15691293734e-14 0.406391533563 -0.911393754087 0.0648640613808 988 989 
2.76752349302e-14 -0.104254848285 -0.418313807752 -0.902299553836 989 992 
5.16377713274e-14 0.321368679394 0.334335411899 -0.885969527837 990 995 
4.13033413477e-14 -0.390124941718 0.920761928975 0.0 991 992 
4.88524154876e-14 -0.677753819674 0.397954110214 0.618289807518 991 1031 
3.39624982719e-14 0.362928938051 0.572426073652 -0.735262521912 992 994 
3.84603522455e-14 0.745845279736 -0.127714667909 -0.653761257874 993 1002 
2.72148695395e-14 0.430454085907 0.898164283786 0.089499716519 993 994 
3.97154185561e-14 0.678447967718 -0.286483255154 -0.676487767528 994 1093 
4.42287342674e-14 0.532393245028 0.758362346075 -0.376090394327 995 999 
4.05381532873e-14 0.943248939323 -0.247953285896 0.220908593042 995 997 
4.55894783491e-14 0.686238453291 -0.577515698837 -0.442213074006 995 1022 
1.54674287547e-14 -0.522754821874 -0.834990771285 -0.171807473867 996 1000 
2.11298222141e-14 0.284916694307 0.441539236433 0.850802903142 996 1002 
2.9865129371e-14 0.743925906375 0.122396204889 0.656957696395 996 997 
2.57320614328e-14 0.169559446163 -0.85440538119 0.491162945275 997 998 
2.08415228328e-14 -0.553281282416 0.452928224264 -0.699096449851 998 1000 
1.59628584029e-14 -0.980232194381 0.123352430984 -0.154690086525 998 1001 
3.13194387926e-14 -0.346713433119 0.806015955318 -0.479716661237 999 1001 
3.53612387665e-14 -0.82994223218 0.0828477276161 0.55166307224 999 1011 
1.53725788966e-14 -0.30289314017 -0.500113866719 0.811259431966 1000 1004 
1.70073246667e-14 0.442546255988 0.467512198259 -0.765235359736 1001 1003 
2.12180051947e-14 -0.262753045368 -0.436642252006 0.860409426327 1002 1006 
3.82477121218e-14 0.446827709504 -0.614579878072 -0.650105046502 1002 1096 
3.68249185805e-14 0.772573445325 -0.634925406311 0.0 1003 1023 
2.33209252055e-14 0.742898907071 -0.369680937514 0.558065603949 1003 1005 
2.81734458069e-14 0.992708221574 -0.0820802014804 0.0882792577277 1004 1005 
2.3705162263e-14 0.424637692234 0.669863878426 0.609069137877 1004 1007 
2.37638769914e-14 -0.581056466533 0.674252283718 0.455803949742 1005 1112 
2.76519377227e-14 -0.412896765772 0.776712640947 0.475640341233 1006 1097 
2.15847182729e-14 0.504153451979 0.813438566241 -0.29008101594 1006 1007 
3.63817316783e-14 -0.466691466039 0.721309896118 0.511772517129 1007 1115 
3.22377973275e-14 -0.698031580732 0.711300693819 -0.0824817269049 1008 1009 
1.93251662315e-14 0.63697150238 0.569582453144 -0.519464276179 1008 1071 
4.34779554883e-14 -0.0708241187871 0.906756870937 -0.41566323052 1009 1073 
2.83159459591e-14 -0.350667372303 0.920586449673 -0.171909809729 1010 1014 
3.54016324807e-14 -0.191661393318 0.395225444141 -0.898366717223 1010 1015 
3.17016556164e-14 -0.474130986336 -0.101561287881 0.874577105006 1010 1021 
3.50622286164e-14 -0.956400517357 -0.286534583528 -0.0565330243418 1011 1013 
4.51439940572e-14 -0.294549854889 -0.58158936088 0.758283718866 1011 1023 
4.48009062189e-14 -0.390235522628 -0.875683313441 0.284420413192 1011 1022 
4.73086302591e-14 -0.947580946025 -0.319515806698 -0.0 1012 1023 
4.01058621541e-14 -0.661474051684 0.0222789795369 0.749637062864 1012 1016 
3.55788615971e-14 -0.317244414779 0.43046208254 -0.845019749347 1012 1013 
4.0053302439e-14 -0.817114717385 0.467687836034 -0.337033569039 1013 1021 
3.10705254711e-14 -0.148153619402 0.512196064455 0.845993910507 1014 1041 
3.6831190366e-14 0.253604464056 0.49563647321 -0.830679999901 1014 1020 
3.59365858474e-14 -0.163501553427 0.549886459704 0.819080047041 1015 1039 
3.2369177846e-14 -0.903772592251 0.418557205294 -0.0894704833613 1015 1016 
3.6346093051e-14 -0.250390028816 -0.37634171276 -0.892004343435 1016 1104 
5.70698160388e-14 0.00879199407896 -0.811660518789 -0.584063269757 1017 1024 
5.65599370765e-14 0.34340284356 -0.847223248202 0.405323641971 1017 1022 
5.09139904354e-14 0.973570143636 -0.0871996785122 0.211086218139 1017 1019 
5.08089909056e-14 0.611383690926 -0.557298216303 -0.561808402016 1018 1020 
5.33735927271e-14 0.674224290651 0.718794447887 -0.169576376841 1018 1019 
5.01130556365e-14 -0.201758743696 0.89451507477 -0.398918776634 1018 1021 
5.39275525873e-14 0.346784157801 -0.803861010503 -0.483268273003 1019 1057 
5.4585319263e-14 -0.0302258771036 -0.952519901763 -0.302972330582 1020 1045 
3.55457583342e-14 -0.158119996055 -0.49629414788 -0.853633519508 1022 1036 
3.64853626739e-14 -0.0844625151045 -0.335522631672 -0.938238054642 1023 1113 
6.32183234552e-14 -0.779587034534 0.590910656788 0.207529880452 1024 1054 
5.06968032226e-14 -0.372069766063 0.370664867631 -0.85098275252 1024 1036 
4.68120312265e-14 -0.63914509426 -0.59293430744 0.489818798684 1024 1034 
2.94772487096e-14 0.854160093104 -0.488403472444 0.178528942899 1025 1027 
3.70419226749e-14 0.1640899214 0.508055203943 0.84554976639 1025 1033 
3.98955211435e-14 0.400074077607 -0.187085311922 0.897184383775 1025 1029 
4.45473284752e-14 0.541987889358 -0.717982109762 -0.436750292331 1026 1033 
4.42998707828e-14 0.208895682392 0.480210581044 0.851915718679 1026 1027 
3.09141398784e-14 0.830457292816 0.540964168214 0.133035534793 1026 1035 
3.89957641272e-14 -0.294435891687 0.219158348231 0.930202732788 1027 1068 
4.09444533928e-14 0.818597183869 -0.492013423661 -0.296346826371 1028 1072 
3.85856358144e-14 0.42817626494 -0.293200153703 -0.85480919275 1028 1029 
3.1130477337e-14 0.00871333957984 -0.707228192052 0.706931653048 1028 1090 
3.75897863167e-14 0.326638191255 -0.940969364891 0.0887927156354 1029 1030 
4.81790182775e-14 -0.0719603552417 -0.671651891838 -0.737363847407 1030 1031 
4.08519643943e-14 -0.259189109757 -0.229773692395 0.938096506585 1030 1091 
4.77510079026e-14 -0.42530504714 0.339427663863 -0.838990153626 1031 1032 
4.81665969134e-14 -0.337747460751 -0.604703760734 0.721290520186 1031 1092 
4.67085410912e-14 -0.922387270652 -0.384002612531 -0.0417578317057 1032 1034 
5.43181623295e-14 0.104474555931 -0.88685957618 -0.4500723934 1032 1033 
4.27656730314e-14 -0.8726893012 0.36978217968 0.318864427559 1034 1035 
4.90930550844e-14 0.827150290585 0.277652595818 -0.488601507182 1035 1065 
5.45222798661e-14 0.0761187374869 0.0333963356602 -0.996539323142 1036 1094 
3.44543749599e-14 -0.831052951168 -0.019459715858 -0.555852778903 1036 1095 
4.14215911009e-14 -0.943131412561 0.218800681461 0.250258667047 1037 1040 
3.49507706236e-14 -0.622826845893 0.46882339182 -0.626331659201 1037 1038 
3.31909543382e-14 -0.320068080394 -0.266353911277 -0.909182059799 1037 1120 
3.64873453524e-14 -0.557124122142 0.825536930443 -0.0900082718588 1038 1042 
3.1038067123e-14 -0.787402498834 0.0157944018172 0.616236838968 1038 1041 
4.15411238289e-14 -0.650397157537 -0.0875470004664 0.754532345348 1039 1040 
4.70384807879e-14 0.635847150473 0.103944878542 0.764783540265 1039 1118 
4.30647500028e-14 0.203571197387 -0.429781516884 0.879685520706 1039 1041 
3.38059318015e-14 -0.746382924901 -0.11904636112 -0.654782783311 1040 1119 
4.70951485684e-14 -0.235045401058 -0.720507478476 0.652397603384 1041 1045 
1.86053149058e-14 -0.0868463194654 0.728098724443 0.679948501182 1042 1085 
2.54381664673e-14 0.14228739115 0.776014636365 -0.614455517077 1042 1044 
4.88958210042e-14 0.297121362793 0.941722440418 -0.157726792225 1043 1051 
4.82840665922e-14 0.521286739488 -0.843411581889 0.130065517218 1043 1045 
3.02109454529e-14 0.827471828815 -0.218186784847 -0.517382739793 1043 1044 
2.99599842887e-14 0.0444517849742 0.999011530871 0.0 1044 1046 
5.95096043698e-14 -0.636691022888 -0.759586106811 0.13286642809 1045 1058 
2.99171418202e-14 -0.076492889249 0.771290468211 0.631870122368 1046 1074 
3.60624474203e-14 0.850296961312 0.0470624090357 -0.524194818021 1046 1063 
2.19923317613e-14 0.760856786341 0.648919833784 0.0 1047 1052 
3.16751525797e-14 0.808062817408 -0.0814224676798 -0.583442254966 1047 1055 
1.86939446286e-14 0.149749472512 -0.016354651359 0.988588701565 1047 1080 
2.88558591448e-14 -0.198444574935 0.715483806221 0.669852725391 1048 1052 
1.78338063003e-14 -0.0765638972483 0.997064676758 0.0 1048 1053 
2.79811311576e-14 -0.604338940001 0.396962420042 0.690793227148 1048 1056 
3.15027667562e-14 0.604666783762 -0.395545623929 -0.691318841061 1049 1053 
4.86379408951e-14 0.539700568243 0.476887213597 -0.693759239322 1049 1050 
4.47648489419e-14 -0.183276413972 0.684480887645 -0.705617226639 1049 1051 
3.96900973056e-14 -0.175844531978 0.976906789297 0.121374732124 1050 1056 
5.11237903789e-14 0.955498259631 -0.292773608049 0.0361481710743 1050 1060 
5.19192989826e-14 -0.653637259206 0.628739937629 0.421241527165 1051 1063 
5.92664625364e-14 -0.956168460532 0.290858062438 -0.033815123808 1051 1058 
2.05593535363e-14 0.17915744541 0.289815770071 -0.940164575578 1052 1075 
2.35262808951e-14 0.17246530987 0.336632174254 -0.925707565135 1053 1063 
6.30743055605e-14 -0.81745640476 -0.332431954017 -0.470376468656 1054 1057 
6.02257766707e-14 -0.31210628636 -0.858040370226 0.40786810255 1054 1065 
6.96669912704e-14 -0.23713574324 0.0954275166303 0.966778272588 1054 1059 
2.84314579308e-14 -0.390675146128 0.594766530504 0.702585015774 1055 1061 
2.58065663068e-14 0.992459827286 -0.100909938719 0.0695749631016 1055 1064 
2.91539226127e-14 0.640502789507 0.751994579082 0.155757278048 1056 1061 
7.07456794933e-14 -0.865056614363 -0.18406096948 0.466688990078 1057 1058 
5.17381967175e-14 0.175164550644 -0.684288646903 0.707860457941 1057 1060 
4.55110376853e-14 -0.732985597248 -0.32833841297 -0.595756662401 1058 1059 
5.84646694088e-14 0.0265710498954 -0.699710457445 -0.713932248221 1059 1070 
5.90886510521e-14 0.311258908528 -0.32691845859 0.892324051729 1059 1139 
4.35712562634e-14 -0.745077706088 -0.649892604298 -0.149996049181 1060 1062 
3.57946091133e-14 0.992414840802 -0.104173828767 0.0652732499248 1061 1066 
4.72445069412e-14 0.316532492117 -0.579366773297 0.75109341858 1062 1065 
4.14058872662e-14 0.497228022897 -0.863934172544 -0.0798876633609 1062 1066 
3.69342555786e-14 -0.198462539391 0.715358112724 0.669981634837 1063 1076 
3.94331407847e-14 0.358934542522 -0.599545618804 -0.71533981097 1064 1066 
2.84895787167e-14 -0.0216151035619 0.00104235596698 0.999765822977 1064 1081 
3.71413896567e-14 0.184593786647 -0.287373092041 -0.939862670768 1065 1069 
3.63709338029e-14 -0.0660239040635 0.0352241977064 0.99719611912 1067 1129 
3.94796865514e-14 0.655275816317 -0.349594063446 0.669624966196 1067 1073 
4.62371573761e-14 0.261873711534 -0.930076953223 -0.257641262789 1067 1072 
4.57150338283e-14 -0.655131216634 0.347243005138 -0.670988363815 1068 1072 
4.76979586809e-14 -0.25799197037 0.929731250175 0.262754535019 1068 1073 
3.59638120219e-14 -0.809853192223 -0.554051660665 -0.192781130717 1068 1069 
5.07021373619e-14 0.305218213879 0.88064993707 -0.362350010702 1069 1070 
4.20210710217e-14 -0.487999506545 0.842397859696 0.228522050559 1069 1083 
5.4888504753e-14 0.675852109273 -0.617708800283 -0.402069352779 1070 1156 
5.71603935017e-14 -0.351079253121 0.658630978805 -0.665543831604 1070 1143 
3.99966937325e-14 0.877484687264 -0.468143993405 -0.104220079908 1071 1073 
2.38428297971e-14 0.666754049857 -0.355717778384 -0.654907550071 1071 1087 
3.15494521787e-14 0.998710308944 0.024228062792 0.0446174829234 1071 1079 
5.02764709275e-14 -0.169873249718 0.770402511875 -0.614510413848 1072 1089 
4.82587460535e-14 -0.884413300357 -0.31326795005 0.345942633429 1074 1076 
3.22759508598e-14 -0.177066414624 -0.139568868271 0.974252542117 1074 1077 
2.18638054687e-14 -0.747779288094 -0.594758465745 -0.295107613799 1075 1078 
3.50363304724e-14 -0.0137815443978 -0.91910330957 0.393775539327 1075 1076 
4.21927991468e-14 0.826391153863 0.221296778364 0.517788949961 1076 1159 
1.88495720028e-14 -0.151012986678 -0.718663853418 0.678761625054 1077 1084 
2.67172161765e-14 -0.51987891388 -0.0947854200086 -0.84896503995 1077 1163 
2.46997799224e-14 -0.500624003397 -0.527052957611 0.68672468071 1078 1080 
3.43830933038e-14 -0.544217073378 0.53970037246 -0.642301553018 1078 1158 
3.03322905647e-14 -0.0215872616011 -0.477180078411 -0.878540359291 1079 1086 
2.54761808606e-14 0.252770588185 -0.679254513359 0.688999518019 1079 1082 
4.27911744121e-14 -0.601150245498 -0.760510974012 -0.245441318333 1079 1083 
2.58051795217e-14 -0.992515535671 0.100914668152 -0.0687687516535 1080 1081 
2.42803188358e-14 0.497221447576 0.865221722615 0.0645151360988 1081 1082 
3.93232543601e-14 -0.328648818944 0.59970326765 -0.729620411294 1081 1083 
4.807581394e-14 -0.692794215926 -0.431131162973 0.578067552016 1083 1161 
2.76867856799e-14 -0.0444517849742 -0.999011530871 -0.0 1084 1085 
2.32863788829e-14 0.659042448836 0.513598622612 0.549435624512 1084 1147 
2.24129024329e-14 0.629815132696 -0.533614606841 0.564436311724 1085 1146 
3.39476405524e-14 -0.999999999982 5.98213778566e-06 0.0 1086 1087 
4.04785935451e-14 0.662383513486 0.357566713296 -0.658326762789 1086 1153 
2.38428197694e-14 -0.666753839256 0.355717666027 -0.65490782551 1087 1128 
2.95137918566e-14 0.693209781814 -0.200612568879 0.69225341863 1088 1090 
3.55356655983e-14 0.805601571548 -0.586809525533 0.0816130422433 1088 1099 
2.75952988578e-14 0.734979744823 -0.219269125645 -0.641658651651 1088 1135 
5.89127312494e-14 -0.0628749924629 0.0232597772935 0.997750328531 1089 1131 
4.9963835014e-14 -0.806803964905 0.239911484038 0.539916513954 1089 1090 
3.97376225029e-14 0.706289238995 0.707554124329 0.022862021442 1089 1140 
4.28803934194e-14 -0.469282574002 0.654900973851 0.592350048693 1090 1091 
4.10566332268e-14 0.217312267689 0.90080716759 0.375927952046 1091 1092 
3.38381229214e-14 0.545442406127 -0.0143332011435 0.838025740024 1091 1098 
4.88783967861e-14 0.193209144587 -0.947946169425 0.253117139524 1092 1093 
4.04812517451e-14 0.855556772815 0.488535851279 -0.17133397359 1092 1095 
3.33244397723e-14 -0.544828295095 -0.014554141809 -0.838421317608 1093 1100 
5.15285235718e-14 -0.691989348987 -0.687799548263 0.219277272642 1093 1096 
5.64086313795e-14 0.662800094184 -0.464015979544 -0.587694823763 1094 1138 
5.65360746291e-14 0.281171665717 0.545590303018 -0.789476862011 1094 1114 
5.4518102743e-14 0.901238650784 0.0522795776321 -0.430157808364 1094 1095 
4.61700893274e-14 -0.934224362056 0.352086974218 -0.0570929411341 1095 1096 
4.89142337457e-14 0.196550249237 0.576333428429 -0.793226183885 1096 1097 
2.85131553691e-14 -0.687910363548 -0.207652836912 -0.695456419228 1097 1102 
5.33253295767e-14 -0.762226804513 -0.236925606645 0.60239236001 1097 1116 
3.30033133245e-14 -0.030150878102 0.999545358926 0.0 1098 1100 
4.01732934616e-14 -0.348650255584 0.616593214186 0.705872373381 1098 1099 
3.39600152003e-14 -0.418121627119 -0.112040651901 0.901455044501 1099 1101 
3.93182825958e-14 0.313261921549 0.630001579534 -0.710608878563 1100 1103 
2.19453820707e-14 -0.242987082923 -0.7846807221 0.570292417885 1101 1202 
3.21202720488e-14 -0.777200116134 0.283368049079 0.56183852506 1101 1176 
2.6637135833e-14 0.729704263146 0.227156443936 -0.644927622548 1102 1111 
3.41830838641e-14 0.788052941156 0.610028842105 0.0826884135468 1102 1103 
3.35181410586e-14 0.423633780518 -0.113517698818 -0.898692468011 1103 1192 
5.20641429753e-14 0.613776569237 -0.605998465485 -0.506008085791 1104 1117 
3.56417584248e-14 0.0710617747228 0.757069920576 -0.649457742684 1104 1105 
4.76914915157e-14 0.913983093516 0.1910416951 -0.357963651088 1104 1113 
3.27255679705e-14 -0.620519304011 0.338582835099 0.707331221653 1105 1122 
2.63456968134e-14 -0.968149743808 0.250371870553 0.0 1105 1107 
2.26938709775e-14 -0.069807847929 0.260528080304 0.962939241978 1106 1108 
1.7835004076e-14 -0.732957869885 0.338180929251 0.5902596209 1106 1189 
2.10107117668e-14 -0.33804345935 -0.773328310437 -0.536367359062 1106 1190 
1.67957531205e-14 -0.73698989211 0.0204725009362 -0.675593646827 1107 1108 
1.90766310771e-14 -0.575323477779 -0.561422884482 0.594816980841 1107 1112 
1.91043798774e-14 -0.492792352389 -0.560986580275 0.665168966638 1108 1110 
2.15907273998e-14 -0.227271789723 -0.659293223446 -0.7167147125 1109 1110 
3.01174857291e-14 -0.143702972682 0.143706820397 0.979131148219 1109 1199 
2.61287502846e-14 0.0502570963851 -0.78285049866 0.620176846562 1109 1111 
2.8267854096e-14 0.153894193886 -0.397198012978 0.904737705401 1110 1115 
5.25147168797e-14 0.218627938639 0.062245004412 0.973821022505 1111 1116 
5.58047633843e-14 0.166100559074 -0.316691369146 -0.93387214381 1111 1197 
3.70632803657e-14 -0.797572339503 0.536204717577 -0.276338314584 1112 1113 
2.92579712892e-14 -0.913519474967 -0.234445503011 -0.332441686577 1112 1115 
4.51688208182e-14 0.37880588656 0.912714419306 0.153161643691 1113 1114 
6.94559148035e-14 0.655306071414 -0.55873749001 -0.508317194303 1114 1136 
5.70579764436e-14 0.818969730743 -0.498211210773 0.284735262283 1114 1116 
4.47432071872e-14 -0.120653493505 -0.990761305645 -0.0619255176932 1115 1116 
4.08958756923e-14 -0.506922657413 -0.858826174347 -0.0738039406694 1117 1137 
4.38390155602e-14 0.911203970098 -0.348544227686 0.219600196324 1117 1118 
4.00455111399e-14 -0.318150815223 -0.470751727269 0.822905140369 1117 1123 
4.40526926754e-14 0.867552183306 0.123186770273 -0.481848761408 1118 1119 
3.8412774677e-14 0.733636372169 0.66633962636 0.133301071914 1118 1141 
2.33117278721e-14 -0.34481853637 0.568888943095 -0.74663615463 1119 1124 
3.54460799767e-14 0.593130618476 -0.334579972494 -0.732292504012 1119 1120 
3.26829768792e-14 0.0534278476823 -0.700931045169 -0.711225094474 1120 1144 
3.407986419e-14 0.253950812095 0.0648014370078 -0.965043915476 1120 1121 
2.63166228454e-14 0.0423314543083 -0.726857537447 -0.685482434664 1121 1150 
2.26350733777e-14 0.318296108253 -0.551313495782 0.771194538907 1121 1125 
3.69147978515e-14 0.383818217721 -0.920710555236 0.070538281964 1122 1123 
2.58432045901e-14 0.0613056957382 0.228787734006 0.971544020844 1122 1126 
3.38242240982e-14 0.0735875781083 0.200545169385 0.976916835449 1123 1127 
3.06802802602e-14 0.958209195533 -0.272261715535 0.0877991790974 1123 1124 
2.07188917827e-14 0.602291983509 -0.347747979497 -0.718551118124 1124 1125 
3.10625150624e-14 0.169791885526 0.169788731067 0.970743273174 1125 1211 
2.79584636056e-14 -0.245134636374 0.812613971591 0.528741471066 1126 1127 
1.63901411134e-14 0.777970511018 -0.0433562616314 0.626803093933 1126 1188 
3.5945171181e-14 0.299434174909 0.564292421386 0.769358978672 1127 1216 
2.6846441918e-14 -0.5634920932 0.343402498048 0.751366345557 1127 1215 
2.30294717331e-14 0.65773427679 0.520726285892 0.544269929645 1128 1132 
2.81326391141e-14 0.796523453458 0.28857018077 -0.531298069695 1128 1165 
2.88056278416e-14 -0.803951424842 0.428913502415 0.411940910739 1128 1129 
3.56712811863e-14 -0.256248150324 0.96653729775 -0.0119389075727 1129 1131 
3.54620640541e-14 0.327569051289 0.659962655462 0.676127066485 1129 1130 
1.83890051497e-14 0.613434478635 -0.22163874625 0.758006864469 1130 1134 
1.98664247962e-14 0.428963080032 -0.640985941447 -0.636496424842 1130 1132 
5.11242184718e-14 -0.611576089627 0.176221306726 -0.771311051167 1131 1135 
4.04831574534e-14 -0.63803786445 -0.595263602148 0.488435182482 1131 1142 
2.4338677814e-14 -0.0853494141179 -0.318530361197 -0.944062437822 1132 1133 
1.66774703402e-14 0.648087621451 -0.271336564426 0.711588999162 1133 1179 
1.76340704304e-14 0.743837917431 0.231938395346 -0.62682512183 1133 1173 
2.67871867888e-14 -0.211856627377 -0.211862299939 -0.954060341541 1134 1181 
2.50427092376e-14 -0.197370173671 -0.810586582053 -0.551356878565 1134 1135 
4.95487656195e-14 -0.121934017092 0.469389364749 -0.87453171454 1135 1177 
5.92055648936e-14 0.0967313818236 -0.864218167297 0.493730694898 1136 1138 
4.67731302118e-14 -0.266033311129 -0.0275927126774 -0.963568845271 1136 1198 
5.73881472396e-14 -0.910136670672 -0.237845260423 0.339235718628 1136 1137 
3.79643428627e-14 -0.764717756569 0.612862111529 -0.199014534744 1137 1141 
3.01963840657e-14 0.0817317786337 0.0594096857359 -0.994882106384 1137 1213 
6.48999538536e-14 0.762148513679 -0.615384881825 0.201074837604 1138 1139 
4.15597542707e-14 -0.152761275514 -0.899971170527 -0.408308565822 1138 1140 
4.90505125235e-14 0.360706396672 0.764804278177 -0.533821422839 1139 1141 
6.11616414809e-14 -0.218743323155 0.950519314518 0.220600070951 1139 1143 
3.75303828466e-14 0.852730252603 0.107377827078 0.511195773209 1140 1143 
3.90563652907e-14 -0.263356784071 -0.340942964488 -0.902441742857 1140 1142 
3.21977479758e-14 -0.575935686119 0.352472459848 0.737605077601 1141 1149 
3.08270736753e-14 0.840073138311 -0.29150671823 -0.457494213641 1142 1157 
4.66059886767e-14 0.222138146921 -0.424161289326 0.877919042008 1142 1178 
4.42511540361e-14 0.57205661287 -0.371917637254 -0.731046170068 1143 1154 
3.27523195209e-14 -0.771368210179 -0.632048109736 -0.0742042539505 1144 1149 
3.07503042032e-14 0.553332322752 -0.829243983607 0.0785987038699 1144 1146 
3.43820516121e-14 -0.290708130546 -0.677447451852 0.675687600015 1144 1150 
1.84910291853e-14 -0.687978322086 0.418097870614 -0.593194739464 1145 1223 
2.23668295855e-14 -0.295877973247 -0.079280211302 0.951930077812 1145 1148 
1.48736824789e-14 -0.199812153873 0.695417880441 0.690267393644 1145 1172 
2.55966415275e-14 0.0248136893097 0.999547865081 -0.0169807607523 1146 1147 
1.64741458366e-14 0.21453611468 0.731170882963 -0.647582732479 1146 1148 
3.18784109044e-14 0.59793056423 0.799898866699 0.0513891371229 1147 1155 
1.64171992071e-14 -0.187560430144 0.733707108347 0.653065819198 1147 1151 
2.44855728703e-14 -0.819143153912 0.233774380647 0.523788155987 1148 1150 
3.00172664834e-14 0.27528268361 -0.323112907646 0.905437735583 1149 1212 
4.17892772958e-14 0.0369225733459 -0.999032049078 0.0239100082192 1149 1162 
3.14165630548e-14 -0.284818759606 0.314728800667 -0.905441359894 1150 1219 
2.49485586494e-14 -0.822182634676 -0.229436085386 0.520936462498 1151 1166 
2.25806426957e-14 -0.293076343969 0.0785295174985 0.952858526481 1151 1152 
1.88628182874e-14 0.697682273935 0.409857096114 0.587585402645 1152 1164 
1.50430465943e-14 -0.226733942078 -0.687588426916 0.689792631652 1152 1171 
4.587444781e-14 0.686588360927 -0.523060880272 -0.504978948243 1153 1169 
3.54044449999e-14 0.370121547787 0.703748070422 0.606422866687 1153 1161 
3.35074204923e-14 0.53088111939 -0.404481056855 0.744688063367 1153 1165 
4.51983313468e-14 -0.511312856939 -0.480260538369 0.712677330644 1154 1162 
3.01136828695e-14 -0.530825791117 -0.267688416314 -0.804093832371 1154 1157 
4.26232029038e-14 0.426734634124 -0.706274364037 0.564866422035 1154 1156 
4.02620958441e-14 0.0854161539169 0.670308231123 -0.737150565311 1155 1163 
3.70392887298e-14 -0.523159991225 0.440100139635 0.729805104582 1155 1166 
3.94943314391e-14 -0.886190892079 0.45043187176 -0.108521111765 1155 1162 
4.60758850464e-14 0.109736193264 -0.991231580353 0.073606535029 1156 1161 
5.34894589263e-14 0.939047008335 -0.342813630233 -0.0258752983391 1156 1159 
2.82094219907e-14 0.124304826507 -0.987652920196 0.0953415928879 1157 1165 
4.28898133752e-14 0.149343379797 0.252128279392 -0.956100353332 1157 1237 
5.15501016372e-14 0.998383793575 -0.000564129300545 -0.0568285358415 1158 1161 
3.36727352858e-14 0.429597276541 -0.661919048516 -0.614255120613 1158 1168 
4.49355146576e-14 0.407010009502 0.908326355042 -0.0963643341756 1158 1159 
4.5438906786e-14 0.740567215159 0.289224962821 -0.606555125864 1159 1163 
3.094395473e-14 0.527463735564 -0.529290803984 -0.664554928115 1160 1163 
2.53106690182e-14 0.049694033715 0.964790492389 0.258282420634 1160 1167 
2.17691713857e-14 0.0374571916259 0.727926277394 -0.68463150196 1160 1166 
3.70441030181e-14 -0.279290369621 -0.0608017622991 -0.958279726979 1162 1232 
2.16454278115e-14 0.0363817105737 0.705918783298 0.707357789611 1164 1242 
2.95926973875e-14 -0.0107927197904 -0.208792858755 -0.977900332003 1164 1166 
2.78138321975e-14 -0.456324819476 0.0492600315293 -0.888448708944 1164 1243 
3.85865987034e-14 0.210602062444 -0.160412179521 -0.964320851146 1165 1175 
2.74353361334e-14 -0.743745442693 -0.192187605912 0.640239518155 1167 1168 
2.24561717316e-14 3.95083394866e-05 -3.95076054856e-05 0.999999998439 1167 1241 
2.45546489556e-14 -0.954774772271 -0.246669544188 -0.166009849724 1168 1169 
2.60669544971e-14 -1.24590470771e-05 4.64961226575e-05 -0.999999998841 1169 1170 
2.0134296112e-14 0.623638187589 0.16116261882 -0.764919617526 1170 1245 
2.3716145696e-14 -0.711332457629 0.54194749794 -0.447547812195 1170 1174 
1.76042080582e-14 0.725871457919 0.603491550737 0.330012991816 1171 1239 
2.04255892646e-14 -0.0214372219707 -0.999751906191 0.00604744414588 1171 1172 
1.7336290875e-14 0.711887173494 -0.612817983798 0.343031734608 1172 1221 
1.78137961901e-14 -0.74927834726 0.236827315931 -0.61846162432 1173 1182 
3.05811206135e-14 -0.847492038355 -0.510868094123 -0.144121599117 1173 1175 
4.36627099865e-14 -0.784078380485 0.597346417888 0.168518100783 1174 1175 
2.33084923944e-14 0.79281382057 0.00530931470128 -0.609440774064 1174 1248 
4.36894620407e-14 -0.00437893742075 0.81289446362 -0.582394553479 1175 1236 
5.1181034318e-14 -0.688882182649 0.629572045014 -0.359277578711 1176 1177 
2.86199448271e-14 -0.259349258347 -0.6725707405 -0.693099243412 1176 1185 
4.55948887134e-14 0.062973330582 -0.92925387683 0.364035152192 1176 1200 
3.71001528764e-14 0.209737748252 0.715878765113 0.665978731356 1177 1180 
4.09686722452e-14 0.9030638069 0.429467830886 -0.00575698713595 1177 1178 
4.83518775824e-14 -0.0579541621835 0.929836124958 -0.363381474225 1178 1196 
3.84825892301e-14 -0.76519148804 0.197391588944 0.612795681484 1178 1235 
2.42681906749e-14 -0.660486402798 0.69600140852 0.281673128035 1179 1181 
2.08190541726e-14 -0.74442103346 -0.23170681849 0.626218232893 1179 1182 
3.63570409345e-14 -0.733902775977 0.30607662793 -0.606385861682 1180 1184 
2.50431045039e-14 -0.813088317359 0.132022529656 0.566972168485 1180 1186 
3.62945617337e-14 0.0402546521769 0.947276849977 -0.317877543208 1180 1181 
3.00668020222e-14 0.25932809069 0.853055746627 -0.45281876565 1182 1187 
2.21822539795e-14 -0.246614714985 -0.724288624046 -0.643884439501 1183 1194 
1.88670677173e-14 0.208575321692 0.0221246470827 -0.977756020269 1183 1254 
1.74498809461e-14 -0.143349919713 0.793227473711 -0.591811604709 1183 1185 
1.95160226321e-14 0.176740729761 0.114122217302 -0.977618961539 1184 1267 
2.7402790547e-14 -0.356324452736 0.917426145489 0.177093624832 1184 1185 
2.36016770367e-14 0.2028082257 -0.968733134105 0.142915844035 1186 1187 
2.22305339573e-14 0.574084371933 -0.288243181703 0.76638306486 1186 1268 
3.12447302321e-14 -0.906963938343 -0.420860497829 0.0171130334267 1186 1230 
2.41057164287e-14 0.718295302752 0.69286237547 -0.0631948312956 1187 1229 
2.70996444961e-14 0.969941219372 -0.234198863413 0.0660675664723 1188 1189 
2.44410970883e-14 -0.599325043733 0.776899740208 0.192967058379 1188 1210 
2.21269438159e-14 0.621851512304 0.69760928367 0.355867930535 1189 1195 
3.87949399899e-14 0.854468176503 -0.168276618325 -0.491494776238 1190 1195 
3.35289278318e-14 -0.722477957077 0.151790580196 -0.674525923373 1190 1205 
3.74329131917e-14 0.428170363198 0.395621688732 -0.812498381219 1190 1199 
3.89148672729e-14 -0.430953460299 0.115479093879 -0.894954576464 1191 1192 
2.27594863936e-14 -0.0237258352097 -0.780573529054 -0.624613520894 1191 1193 
2.72904120513e-14 0.00489831961961 -0.657592458006 0.753357926645 1191 1208 
3.58203931471e-14 0.169244266618 -0.938349690218 -0.301423683683 1192 1202 
3.87485322972e-14 -0.642798988146 -0.653271168213 -0.400057797848 1192 1197 
3.73456569461e-14 0.343166142418 -0.93427214683 0.0968119535751 1193 1201 
2.30326734705e-14 0.000130005788248 -0.791917756619 0.610627750639 1193 1209 
3.27302829812e-14 0.267074387648 -0.345290805977 0.899691908806 1194 1200 
2.43523242057e-14 0.533747824294 -0.749000419166 -0.392570544171 1194 1201 
2.80932156961e-14 -0.346241958367 -0.324915419597 0.880083221278 1194 1257 
5.12090789738e-14 -0.847244698465 0.527601592354 0.0617493373972 1195 1217 
3.41596314377e-14 -0.702503262117 0.147945064453 -0.696133194596 1195 1204 
3.12705244566e-14 0.973297049893 -0.0988056954912 0.207196252881 1196 1200 
3.43793315279e-14 0.653147955222 0.25530773831 -0.712892493542 1196 1234 
3.60825901511e-14 0.143518703505 0.917126709938 0.371861506023 1196 1198 
4.82317812994e-14 -0.0119430028946 0.651301121316 -0.758725387775 1197 1199 
4.21059341688e-14 -0.825364707841 0.564599780848 0.000431876094096 1197 1198 
4.2696802258e-14 0.643796876005 0.188040040933 -0.74173211165 1198 1218 
3.96699575933e-14 0.309446363351 -0.309454648924 0.899155586352 1199 1203 
4.25530794449e-14 0.577287266579 -0.802702593396 -0.149692880261 1200 1202 
2.78590193839e-14 0.472755705959 -0.637694041545 0.608151586253 1201 1202 
3.7405226118e-14 0.970584426313 0.207777498373 -0.121632160915 1203 1205 
3.95873625476e-14 0.642022959929 0.471392609122 0.604644959451 1203 1207 
3.84978241962e-14 0.104106527422 -0.412491178463 -0.904993292041 1204 1206 
3.13191546451e-14 0.713897004587 -0.138187038111 -0.686480450807 1204 1205 
2.69131872862e-14 -0.539517605475 -0.484212990164 -0.688809504535 1206 1279 
2.96579992569e-14 0.784251324331 -0.565296189656 -0.25571483775 1206 1214 
2.41046825961e-14 -0.414209240899 0.304182339452 0.857848360212 1207 1275 
3.17300835873e-14 0.473773898958 0.868831742173 -0.143769595041 1207 1208 
2.09201457159e-14 0.0230026061366 0.839989569918 0.542114750344 1208 1209 
2.24650380591e-14 -0.508475209914 0.0879041757253 0.856577968893 1209 1255 
3.9920724583e-14 -0.784364511304 0.0597019528943 -0.617420432305 1210 1216 
2.40904137952e-14 -0.717543775979 -0.263751741935 0.644644047657 1210 1226 
4.32563694746e-14 -0.784859315264 -0.530761726908 -0.319824709009 1210 1217 
3.61873269797e-14 -0.247822255974 0.967581270152 0.0486889627671 1211 1219 
4.20974749081e-14 -0.44410847376 -0.444100222943 0.778166213297 1211 1222 
3.50138335315e-14 -0.940714855239 0.315435805801 0.124722947172 1211 1215 
3.07586652005e-14 0.794190643162 -0.597403296604 -0.111222855206 1212 1213 
4.23618751245e-14 0.172242454899 0.729775008956 0.661635075425 1212 1233 
3.24283489494e-14 0.72348807608 0.685766521639 -0.0793049908221 1212 1219 
3.36376731553e-14 0.511942805145 0.857594948215 -0.0494516840661 1213 1216 
4.72579671139e-14 0.829083582451 0.183634917454 0.528108540361 1213 1218 
2.53340970536e-14 -0.602272652346 -0.164641675362 0.781127883877 1214 1273 
4.92945023449e-14 0.0410924630785 -0.717829358637 -0.695005339086 1214 1252 
4.90252322493e-14 0.12188945519 0.294714337581 0.947779731761 1214 1217 
2.96933432849e-14 -0.672186891367 -0.269624311592 0.689541524256 1215 1227 
3.85560023831e-14 -0.979607567514 -0.160300998137 0.121130523263 1215 1216 
4.86640907791e-14 0.316704057341 -0.730073809164 0.605549975837 1217 1218 
4.53899868928e-14 0.0819427033613 -0.797045450921 -0.598334306665 1218 1238 
4.04254849051e-14 0.580859384531 -0.0714451919714 -0.81086247906 1219 1224 
3.12380705842e-14 0.8743168109 0.267646062607 0.404889737271 1220 1221 
3.42663822819e-14 0.560243904729 0.78985887058 0.24949896148 1220 1231 
3.05577264713e-14 -0.219891907383 -0.0402015109842 -0.974695535838 1220 1228 
3.25430598765e-14 0.0428675633925 -0.612521571874 -0.789290628348 1220 1224 
2.17802082444e-14 0.0750819013403 -0.612402705586 -0.786972448236 1221 1223 
2.97804649578e-14 0.317638035902 -0.934736275153 -0.159292730727 1222 1224 
3.42639389303e-14 0.406509861896 -0.681992320855 0.607977143055 1222 1225 
3.53797821513e-14 0.891636044042 -0.305026220378 -0.334580587971 1223 1224 
1.95531663966e-14 0.148740055548 0.220232166321 0.9640405535 1225 1283 
2.88190421584e-14 0.945874462189 -0.25354674904 -0.202572327405 1225 1227 
1.82364090958e-14 0.836231769428 -0.0344431958378 0.547293425924 1226 1227 
1.99744054822e-14 0.0303353005966 0.246553322066 0.968654339233 1226 1272 
2.07771863999e-14 -0.389708978588 0.559777707346 -0.731283686654 1228 1284 
2.23863724375e-14 -0.560146863125 -0.785764847192 -0.262314880723 1228 1259 
4.26104669051e-14 0.636841754358 -0.759327214468 0.133621709589 1229 1230 
2.68766301267e-14 0.60996348821 -0.152845343618 -0.777549255022 1229 1263 
3.93564313416e-14 0.712904685671 -0.293354225332 0.63695385047 1229 1236 
3.76105340304e-14 0.043169359497 -0.56737768634 0.822325341604 1230 1262 
3.46703629415e-14 -0.0814915538981 -0.69700978103 -0.712415954195 1230 1235 
4.91538206707e-14 0.116313138213 -0.123355808354 0.985522500212 1231 1260 
4.26595281658e-14 -0.631839668855 -0.011370692747 0.7750157032 1231 1233 
3.59698423086e-14 -0.374582834171 0.907536558627 -0.189908122786 1231 1244 
3.70118419151e-14 0.802280818815 0.594462488724 -0.054404386426 1232 1237 
4.26935727064e-14 -0.155447742286 0.88462665695 -0.439626747631 1232 1233 
3.67578803105e-14 0.706908256981 -0.490182443423 -0.509903803057 1232 1240 
4.3600167774e-14 -0.937774258453 0.146058298297 -0.315033988136 1233 1238 
4.44704184535e-14 -0.00180282599162 -0.912012504375 0.410158434854 1234 1235 
4.55497321537e-14 -0.54063682302 -0.811521989948 0.221684202022 1234 1238 
3.49783547813e-14 -0.0597769671694 0.353655221343 -0.933463817517 1234 1251 
4.45696856665e-14 -0.722278350392 0.538216384036 -0.434323736986 1235 1237 
4.33364773521e-14 0.848458643448 -0.25860444055 -0.461780980213 1236 1246 
4.12579187435e-14 -0.215792220322 0.852601220221 0.475925285026 1236 1237 
5.29965285644e-14 -0.236654638142 0.135006824278 -0.962168249135 1238 1253 
2.21456811587e-14 0.092346618856 0.602305276166 -0.792906335129 1239 1243 
3.13769561792e-14 -0.871314168255 0.266468592161 -0.412075368822 1239 1244 
3.4398462686e-14 -0.485675875442 -0.852865772038 -0.191673991193 1240 1247 
4.0736625522e-14 -0.282258847042 -0.586498983324 0.759176452365 1240 1244 
3.85177712462e-14 0.809825662753 -0.32641518956 0.487478737967 1240 1243 
2.87549901929e-14 0.858545285931 0.221792744283 0.462285594183 1241 1249 
2.96486888863e-14 -0.0513107881941 -0.996448159699 0.0667702631995 1241 1242 
3.17519663211e-14 0.518250073937 -0.772901297191 0.366115344754 1242 1243 
3.71026508464e-14 0.0638021271459 0.0105379023344 0.997906930122 1244 1250 
2.40598276434e-14 0.851177349168 -0.475842371902 0.221520106009 1245 1248 
2.6468875909e-14 0.947727580292 0.244867239363 -0.204578759014 1245 1249 
2.74163638839e-14 0.169311815378 -0.856403596373 0.487756485649 1246 1248 
2.52663532296e-14 0.00713825609305 0.0715573034159 -0.997410947217 1246 1264 
3.45988759563e-14 -0.923351868026 -0.302451300948 0.23652597821 1246 1247 
2.80813413818e-14 -0.564119517331 0.728992546753 -0.387735782391 1247 1249 
2.57217009538e-14 -0.0233576885281 0.0621378882264 -0.997794217879 1247 1287 
2.21266826081e-14 0.352491064757 -0.802151544847 0.481978161712 1250 1258 
2.3728323343e-14 0.357591753269 0.565088287379 0.743507475054 1250 1289 
3.02480081796e-14 -0.735917536707 0.252697450276 -0.628147576443 1251 1256 
3.09768028025e-14 0.0823705801443 0.672917679498 0.735116918691 1251 1265 
3.54022864414e-14 0.641786709451 0.722312711694 0.257631842164 1251 1253 
4.04059065848e-14 -0.313905390187 0.815729584645 -0.485848382468 1252 1253 
3.98292862032e-14 0.607116164725 0.181701088103 -0.773559743725 1252 1274 
4.28932066682e-14 -0.812226586547 -0.225251805564 -0.53809812878 1252 1278 
3.18959346826e-14 0.716783337186 -0.00733256006057 -0.697257399455 1253 1261 
3.00214341919e-14 0.361212413305 0.846642956174 0.390795723153 1254 1257 
2.61718018202e-14 0.379217524697 -0.804431547553 -0.4572569893 1254 1269 
3.56680362546e-14 -0.538976400697 -0.785985748138 0.302871000949 1255 1276 
3.64703839403e-14 -0.247664753493 0.931056264727 -0.267948505854 1255 1257 
2.97840239619e-14 -0.993942034194 -0.0197883037824 0.108109461641 1256 1257 
3.23823626555e-14 -0.00812583375664 0.953990755078 -0.299725891528 1256 1277 
2.69800469967e-14 -0.28193751441 0.839861574252 0.463835934425 1256 1271 
3.64741468016e-14 0.325632958186 -0.877415896209 -0.352284716703 1258 1260 
2.08040451705e-14 0.272842432387 0.733067553674 0.623032076894 1258 1288 
4.07299678902e-14 -0.418703225416 -0.787085510716 0.452972414003 1259 1260 
2.13588264505e-14 -0.245325636492 0.724022103522 -0.64467614016 1259 1281 
3.91215167498e-14 0.885655548736 -0.153583971373 0.438207956033 1260 1261 
3.45103235909e-14 0.117419731875 -0.766691293131 0.631187030604 1261 1285 
2.82386913483e-14 -0.273862582427 -0.732477483227 -0.623278447014 1261 1292 
2.26086954371e-14 0.698941282285 -0.179170862305 0.69237192752 1262 1266 
3.58579691194e-14 -2.50939515566e-05 0.903138242201 -0.429349874629 1262 1265 
2.07114566645e-14 -0.684617598994 0.728878954333 -0.00584919457658 1262 1263 
3.26896658313e-14 -0.904762675881 0.28909814198 0.31277270443 1263 1264 
3.23562726273e-14 0.79768538284 0.284068186532 -0.531980540437 1264 1290 
3.50799835045e-14 -0.708332484158 0.15444382637 -0.688775868031 1265 1270 
2.70318391229e-14 -0.824798295173 -0.226472865202 0.518090545761 1265 1291 
2.00820421032e-14 0.380525118783 0.918660553927 -0.106129263793 1266 1270 
2.22781003538e-14 0.930931428701 0.353196744569 0.0928371406437 1266 1268 
2.68403681723e-14 0.931181740424 -0.295441596259 0.21357628497 1267 1268 
2.39754718001e-14 0.274665587237 -0.935817849428 0.220915748374 1267 1269 
2.00425419507e-14 -0.920471091494 -0.38126872911 -0.0858319633139 1269 1271 
2.73180796556e-14 -0.724733269541 0.644612262917 -0.243385945604 1270 1271 
2.07793226213e-14 0.124727395129 0.301111724028 -0.945396639806 1270 1295 
1.87114800445e-14 -0.334390793958 -0.138506355073 0.932201044046 1271 1297 
3.37214765912e-14 0.826778809333 0.381834150317 -0.413085320593 1272 1273 
2.91560201135e-14 -0.800098366749 0.304675951007 0.516735104675 1272 1282 
2.34142954425e-14 0.581649153839 0.78836037575 -0.20042998724 1273 1274 
2.79654470632e-14 0.807432352893 -0.283591354154 -0.517328656997 1274 1286 
1.70584500659e-14 0.704525224975 0.192931895721 0.682950577265 1274 1280 
3.42840244298e-14 -0.272551976394 -0.937065364982 -0.218229058364 1275 1276 
3.70425480353e-14 -0.925618646297 -0.337839103473 -0.170572160072 1275 1279 
2.70569010519e-14 0.92358140215 -0.382529678861 0.0258541755614 1276 1277 
1.70963899987e-14 0.365985948075 -0.151568156921 -0.918194630576 1277 1296 
3.03488081999e-14 0.60856025356 0.762259759932 0.220486907038 1277 1278 
2.99833435038e-14 -0.943039592127 0.330449743867 -0.0384615972045 1278 1279 
1.96616483956e-14 0.605521742841 0.18126225998 -0.774911228499 1278 1280 
1.68524961684e-14 -0.153809053 0.371260227903 0.915701162166 1280 1294 
2.09699734129e-14 0.923132359641 0.382373870124 0.0402103224222 1281 1285 
2.21693358423e-14 0.34230327215 0.937240605002 -0.0663966731873 1281 1284 
2.09926859623e-14 -0.381960743999 -0.922133598011 0.0614460532786 1282 1286 
2.56469685905e-14 -0.978178832189 0.180723210553 -0.102495333676 1282 1283 
2.60780330997e-14 -0.379601097488 0.916490608979 -0.126285274042 1283 1284 
2.73809406557e-14 0.626474901163 -0.768126939637 0.132326122959 1285 1286 
2.01731897927e-14 0.310153325011 0.128469689073 0.941966270083 1285 1298 
1.81142180361e-14 -0.143072547351 -0.345407230817 -0.927482663501 1286 1299 
2.78150715149e-14 0.486341125717 0.873764370623 0.00285202846242 1287 1289 
2.82171522028e-14 0.935888902793 0.274540540857 0.220770136241 1287 1290 
1.88019680223e-14 -0.880432108368 0.364717940203 -0.303018360251 1288 1292 
2.03214525733e-14 -0.213968910815 0.954832011357 -0.206187136584 1288 1289 
1.84639793105e-14 0.371334626327 -0.896554583711 0.24145491032 1290 1291 
2.2077825624e-14 0.117369382161 -0.283409584051 0.951789596392 1291 1293 
2.45192124403e-14 -0.735372751594 -0.669633088963 -0.104011741543 1291 1292 
2.18249404845e-14 -0.286672789309 0.11876712551 -0.950638249687 1292 1300 
1.59338019719e-14 0.988570083764 0.035199275742 0.14659536307 1293 1295 
1.59459476906e-14 0.711649717763 0.701954020706 -0.0285522682738 1293 1300 
1.45214308509e-14 -0.986221062854 0.0386262697316 -0.160860270015 1294 1299 
1.41417271383e-14 -0.701252759807 -0.712185406814 0.0321949248091 1294 1296 
1.56309938875e-14 0.725970602723 -0.644318096502 0.240459714925 1295 1297 
1.47960987672e-14 0.0483540085006 -0.97831845042 0.201382470513 1296 1297 
1.58959609449e-14 0.0450128731348 0.981240830742 -0.187457390725 1298 1300 
1.54199317429e-14 -0.643137829274 0.725915859656 -0.243761968436 1298 1299 

1301
2.18488621761e-21 -3.085693e-07 2.23934425e-08 3.77528775e-06 2 628 629 630 -1 2 26 6 
1.51001760098e-21 -3.99590475e-07 -1.113589325e-07 3.56646675e-06 631 632 67 633 153 7 -1 9 
1.93958993238e-21 -3.08569125e-07 -6.90081325e-08 3.775288e-06 1 634 635 628 -1 12 3 0 
1.9276022696e-21 -2.4213165e-07 -1.091404075e-07 3.82133125e-06 14 636 635 637 -1 56 2 4 
2.11890409559e-21 -2.509479e-07 -1.946951575e-07 3.7732495e-06 42 638 639 637 -1 5 10 3 
2.11970043858e-21 -3.19067325e-07 -2.170654325e-07 3.66187725e-06 64 640 641 638 -1 7 8 4 
1.26255614114e-21 -3.6986425e-07 4.79424675e-08 3.6961075e-06 72 642 630 643 -1 13 0 18 
1.37681387713e-21 -3.71545975e-07 -1.570596825e-07 3.630779e-06 65 632 640 644 -1 1 5 12 
2.73439826216e-21 -2.84611475e-07 -2.796180575e-07 3.597565e-06 66 645 646 641 -1 127 124 5 
1.22822986135e-21 -3.97908525e-07 -4.88563825e-08 3.63179575e-06 68 647 648 633 -1 12 13 1 
1.49282787158e-21 -1.80471525e-07 -2.304581325e-07 3.799973e-06 43 649 639 650 -1 60 4 11 
1.60139571717e-21 -1.4033925e-07 -2.968959575e-07 3.75392925e-06 45 650 651 652 -1 10 131 67 
1.09834093342e-21 -3.69864025e-07 -9.45571325e-08 3.696108e-06 0 634 647 644 -1 2 9 7 
1.15896616195e-21 -3.97908575e-07 2.2416425e-09 3.6317955e-06 71 648 642 653 -1 9 6 163 
2.63667740969e-21 -2.68919925e-07 2.9863145e-07 3.5970535e-06 63 654 655 656 -1 87 21 20 
2.13385578528e-21 -2.35257375e-07 2.13709475e-07 3.77273725e-06 5 657 658 659 -1 24 21 19 
1.32300009754e-21 -5.907615e-08 2.87115025e-07 3.801495e-06 660 661 662 23 38 25 17 -1 
1.35352436576e-21 -1.246481e-07 3.15911875e-07 3.75341425e-06 24 662 663 664 -1 16 23 24 
1.82080434857e-21 -2.95891125e-07 9.02629675e-08 3.66454175e-06 665 666 643 667 22 162 6 26 
2.09801363483e-21 -2.264409e-07 1.2815445e-07 3.8208195e-06 6 668 669 659 -1 26 53 15 
1.66582912653e-21 -1.908077e-07 3.5294095e-07 3.62978825e-06 29 670 656 671 -1 91 14 23 
2.13948766827e-21 -3.0337595e-07 2.360789e-07 3.6613655e-06 62 658 655 672 -1 15 14 22 
1.4856822107e-21 -3.55854425e-07 1.760729e-07 3.6302675e-06 69 665 672 673 -1 18 21 160 
1.61650702453e-21 -1.2830805e-07 3.51259e-07 3.6951145e-06 27 671 663 674 -1 20 17 93 
1.44190371692e-21 -1.64781225e-07 2.49473575e-07 3.79945975e-06 7 664 657 675 -1 17 15 25 
1.19339841698e-21 -9.9209275e-08 2.20676725e-07 3.8475405e-06 8 676 661 675 -1 57 16 24 
3.2249290374e-21 -2.34596175e-07 6.47139425e-08 3.743722e-06 668 629 677 667 19 0 52 18 
1.07461908451e-21 3.744632e-07 -9.799551275e-08 3.7135305e-06 40 678 679 680 -1 33 32 115 
7.15764054328e-22 3.10319575e-07 2.419586225e-08 3.81991075e-06 12 681 682 683 -1 31 34 35 
1.10899868167e-21 3.74463475e-07 9.342813725e-08 3.71352975e-06 35 684 685 686 -1 35 30 104 
9.38273301033e-22 4.1390825e-07 2.785583725e-08 3.65024025e-06 59 687 688 685 -1 33 108 29 
8.3591596173e-22 2.43882225e-07 6.432993725e-08 3.8659555e-06 11 689 681 690 -1 59 28 37 
9.00092102541e-22 3.39116125e-07 -9.433546275e-08 3.77183025e-06 39 691 679 692 -1 69 27 34 
9.41604023883e-22 4.1390825e-07 -3.242341275e-08 3.65024025e-06 58 693 687 678 -1 114 30 27 
7.21832101668e-22 3.10319325e-07 -2.876336275e-08 3.819911e-06 22 692 682 694 -1 32 28 36 
9.28909438093e-22 3.3911665e-07 8.976816225e-08 3.77182925e-06 33 683 684 695 -1 28 29 41 
8.19439106946e-22 2.43881125e-07 -6.889658775e-08 3.8659565e-06 21 694 696 697 -1 34 63 68 
1.39435320972e-21 2.18514625e-07 1.1952691225e-07 3.79402275e-06 698 699 690 700 45 55 31 41 
2.78788158946e-21 -1.206075e-09 2.60847075e-07 3.74989875e-06 660 701 702 703 16 94 50 39 
1.61660086736e-21 7.709175e-08 3.154832e-07 3.78044575e-06 25 703 704 705 -1 38 47 43 
1.70319494287e-21 2.25148925e-07 3.2597795e-07 3.667038e-06 31 706 707 708 -1 42 44 46 
1.14350964403e-21 2.63935775e-07 1.4496513725e-07 3.74594125e-06 709 700 695 710 45 37 35 105 
2.22186310242e-21 2.87700925e-07 2.91521275e-07 3.60272775e-06 34 706 711 712 -1 40 106 82 
9.17723940398e-22 1.02640775e-07 3.767757e-07 3.70126625e-06 26 713 714 705 -1 44 90 39 
1.12375477495e-21 1.65142725e-07 3.78456325e-07 3.63594e-06 28 707 715 713 -1 40 86 43 
1.22118007897e-21 2.38545025e-07 1.87383e-07 3.805133e-06 32 709 716 698 -1 41 46 37 
1.7143769314e-21 2.0278105e-07 2.57859975e-07 3.778409e-06 30 716 708 717 -1 45 40 47 
1.59031369838e-21 1.17225825e-07 2.4904585e-07 3.8264905e-06 3 704 718 717 -1 39 61 46 
1.06681195359e-21 -3.86878885e-08 -1.008495425e-07 3.92802775e-06 17 719 720 721 -1 66 65 51 
1.08767344962e-21 9.83366115e-08 3.61725575e-08 3.92802525e-06 13 722 723 724 -1 58 64 59 
2.94346141161e-21 2.383115e-10 1.503141325e-07 3.76485575e-06 702 725 726 727 38 169 57 61 
1.08527987508e-21 -9.54433635e-08 -4.40937925e-08 3.928028e-06 15 728 729 721 -1 62 56 48 
2.89388911971e-21 -1.361961135e-07 1.50516e-08 3.75969325e-06 677 730 731 732 26 56 53 164 
1.89984922913e-21 -1.280408385e-07 7.84921075e-08 3.83679075e-06 669 731 733 734 19 52 62 57 
1.11310487215e-21 -3.86887385e-08 9.29297825e-08 3.928026e-06 10 735 736 737 -1 62 58 57 
2.73350039154e-21 1.384938365e-07 8.908574475e-08 3.78327175e-06 699 738 739 740 37 178 61 59 
1.88246872361e-21 -1.437317635e-07 -6.7401175e-08 3.83730225e-06 636 729 730 741 3 51 52 60 
2.02473723892e-21 -7.12853635e-08 1.352502825e-07 3.83678925e-06 676 734 737 726 25 53 54 50 
1.10615016628e-21 4.15784615e-08 9.29307325e-08 3.92802525e-06 4 736 722 742 -1 54 49 61 
1.5473023608e-21 1.638614365e-07 3.388876975e-08 3.8552045e-06 689 740 724 743 31 55 49 63 
2.07067262766e-21 -1.134554135e-07 -1.488649e-07 3.8169655e-06 649 744 745 741 10 72 66 56 
2.00365552498e-21 7.29690115e-08 1.481277075e-07 3.8424635e-06 718 727 742 739 47 50 58 55 
1.10444978539e-21 -9.54442135e-08 3.61716075e-08 3.9280275e-06 9 728 735 733 -1 51 54 53 
1.48928831146e-21 1.638605865e-07 -4.637853025e-08 3.85520525e-06 696 743 746 747 36 59 64 79 
1.0685039981e-21 9.83357615e-08 -4.40947425e-08 3.928026e-06 16 746 723 748 -1 63 49 65 
1.05985636108e-21 4.15776115e-08 -1.008504925e-07 3.92802725e-06 18 720 749 748 -1 48 80 64 
9.3960923988e-22 -6.51670135e-08 -1.823132675e-07 3.8940635e-06 19 750 719 745 -1 81 48 60 
1.74922772053e-21 -4.9188875e-08 -2.675229825e-07 3.74116775e-06 652 751 752 753 11 128 73 72 
1.114707724e-21 2.12701625e-07 -1.2507836275e-07 3.80511475e-06 697 754 755 756 36 79 70 69 
1.26963793557e-21 2.5812335e-07 -1.5051723775e-07 3.75703325e-06 691 756 757 758 32 68 70 118 
1.08502576748e-21 2.3273175e-07 -1.88366675e-07 3.81622575e-06 38 755 759 757 -1 68 76 69 
8.31458954554e-22 9.6828475e-08 -3.77758225e-07 3.71236175e-06 47 760 761 762 -1 74 129 78 
3.03682995508e-21 -4.77444885e-08 -1.649144e-07 3.7561225e-06 753 763 744 764 67 81 60 171 
8.29515820757e-22 -9.00475e-10 -3.0097135e-07 3.81826575e-06 44 765 766 752 -1 74 81 67 
1.35575309288e-21 7.12795e-08 -3.164635e-07 3.79154175e-06 46 767 765 760 -1 75 73 71 
1.33819923271e-21 1.11412725e-07 -2.50026625e-07 3.837585e-06 20 768 767 769 -1 80 74 76 
1.50131738026e-21 1.96967675e-07 -2.58842975e-07 3.789503e-06 37 769 770 759 -1 75 77 70 
1.68667366435e-21 2.193364e-07 -3.269618e-07 3.67813125e-06 49 771 772 770 -1 78 119 76 
1.09724176976e-21 1.59330425e-07 -3.79440175e-07 3.64703325e-06 51 773 771 762 -1 132 77 71 
2.22329318269e-21 1.326810865e-07 -1.0256030525e-07 3.7943635e-06 754 774 747 775 68 174 63 80 
1.49285514126e-21 6.71562615e-08 -1.570322675e-07 3.8535565e-06 768 749 776 775 75 65 81 79 
1.38138787466e-21 5.439115e-10 -1.983627675e-07 3.8332205e-06 766 776 750 763 73 80 66 72 
1.9457095101e-21 2.745214e-07 2.8426895e-07 3.51083825e-06 712 777 778 779 42 84 95 110 
8.11992191223e-22 4.0087695e-07 2.28088725e-07 3.38513825e-06 73 780 781 782 -1 145 84 109 
1.08547080485e-21 3.42342875e-07 3.05111275e-07 3.4190855e-06 74 783 777 781 -1 96 82 83 
1.0266006498e-21 -9.5942795e-08 4.2718555e-07 3.5189055e-06 53 784 785 786 -1 99 91 89 
1.95563250391e-21 1.16137855e-07 3.58619825e-07 3.5578005e-06 787 715 788 789 88 44 95 90 
2.13513588416e-21 -2.06651645e-07 2.9019655e-07 3.519934e-06 790 791 654 792 100 161 14 91 
1.04753277956e-21 8.4747305e-08 4.2842285e-07 3.51836225e-06 56 793 794 787 -1 97 92 86 
1.08989482777e-21 -3.3443145e-08 4.255036e-07 3.58423175e-06 54 795 796 786 -1 93 92 85 
1.6019059666e-21 5.3635905e-08 3.569392e-07 3.62312675e-06 797 714 789 798 92 43 86 94 
1.93550947279e-21 -1.2853942e-07 3.4450605e-07 3.55266875e-06 785 792 670 799 85 87 20 93 
9.16946315275e-22 2.2245355e-08 4.26742225e-07 3.5836885e-06 55 794 796 797 -1 88 89 90 
1.86658446342e-21 -6.603977e-08 3.428241e-07 3.617995e-06 800 799 795 674 94 91 89 23 
2.54195707446e-21 -4.509745e-09 2.81209025e-07 3.6246985e-06 800 798 801 701 93 90 176 38 
2.58760756738e-21 1.6296453e-07 2.98889125e-07 3.497009e-06 788 778 802 803 86 82 98 111 
1.1647035536e-21 2.87385475e-07 3.5568015e-07 3.358981e-06 75 804 783 805 -1 98 84 181 
1.97572880341e-21 1.1249408e-07 4.23441e-07 3.42606625e-06 806 76 793 807 98 -1 88 144 
2.42699112825e-21 1.8486978e-07 3.56760975e-07 3.39746625e-06 806 802 804 808 97 95 96 180 
1.10415511227e-21 -9.703267e-08 4.3140955e-07 3.4522235e-06 77 784 809 810 -1 85 143 101 
2.33648793292e-21 -2.5009417e-07 3.47088175e-07 3.433856e-06 78 811 790 812 -1 151 87 101 
1.29577172207e-21 -1.7307182e-07 4.05621675e-07 3.39990875e-06 79 813 812 810 -1 191 100 99 
1.05777005019e-21 4.21776975e-07 1.1078692e-07 3.5197625e-06 60 814 815 816 -1 108 107 103 
1.54326569919e-21 3.823322e-07 1.7635922e-07 3.583052e-06 817 818 816 36 104 106 102 -1 
2.06540163339e-21 3.39603825e-07 1.1157548225e-07 3.63523125e-06 817 819 820 686 103 108 105 29 
2.53602496072e-21 2.54182375e-07 1.3663283225e-07 3.64193475e-06 821 710 820 822 106 41 104 177 
1.59491959652e-21 2.9691075e-07 2.0141657e-07 3.5897555e-06 818 711 821 823 103 42 105 110 
1.13403045391e-21 4.26001e-07 1.11876795e-07 3.4530805e-06 61 824 815 825 -1 109 102 148 
1.48119606712e-21 3.790486e-07 4.600318225e-08 3.57194175e-06 814 688 826 819 102 30 117 104 
8.79808602249e-22 3.733767e-07 1.7019677e-07 3.4244805e-06 824 827 782 828 107 147 83 110 
1.55552655209e-21 2.83731225e-07 1.94164245e-07 3.497866e-06 823 829 828 779 106 111 109 82 
1.78856003229e-21 1.72174355e-07 2.0878442e-07 3.48403675e-06 830 803 831 829 166 95 186 110 
2.00470550191e-21 3.1791475e-07 -2.8287125e-07 3.5558625e-06 50 832 833 834 -1 123 113 119 
1.34386243124e-21 3.722248e-07 -2.04758825e-07 3.58859725e-06 41 835 833 836 -1 115 112 116 
1.90796613517e-21 3.68941475e-07 -7.897056275e-08 3.57748625e-06 837 838 693 839 116 117 33 115 
2.22634244264e-21 3.29496425e-07 -1.4454266275e-07 3.6407765e-06 835 839 680 840 113 114 27 118 
1.11185731172e-21 4.1166985e-07 -1.39186725e-07 3.525307e-06 57 841 837 836 -1 121 114 113 
2.47905353937e-21 3.2384125e-07 -3.068359275e-08 3.53177925e-06 842 826 838 843 120 108 114 173 
2.45835494441e-21 2.38263075e-07 -1.7058481275e-07 3.658571e-06 840 758 844 845 115 69 119 165 
2.51385212041e-21 2.352402e-07 -2.76553075e-07 3.60639175e-06 834 772 846 844 112 77 126 118 
1.42561925164e-21 3.7935245e-07 -5.9629305e-08 3.44565275e-06 847 842 848 849 146 117 121 210 
1.17427247551e-21 4.15893875e-07 -1.402766e-07 3.458625e-06 80 848 841 850 -1 120 116 122 
1.07971508827e-21 3.773828e-07 -2.305244e-07 3.42980575e-06 81 851 850 852 -1 215 121 123 
9.02136777011e-22 3.18848725e-07 -3.0754695e-07 3.463753e-06 82 852 832 853 -1 122 112 138 
1.95445699349e-21 -1.897541525e-07 -2.890241325e-07 3.5871895e-06 854 646 855 856 125 8 127 131 
1.58429700374e-21 -1.716051525e-07 -3.82528475e-07 3.585651e-06 52 857 854 858 -1 130 124 134 
2.96032388683e-21 1.362908725e-07 -2.828896e-07 3.532726e-06 859 860 846 861 132 139 119 175 
1.93134282454e-21 -2.324341275e-07 -2.659719325e-07 3.52389875e-06 862 855 645 863 141 124 8 150 
3.07919260468e-21 -3.61041275e-08 -2.579678825e-07 3.6397565e-06 864 865 866 751 131 168 129 67 
1.71309297085e-21 3.77332475e-08 -3.52710975e-07 3.6376745e-06 867 761 866 868 135 71 128 132 
1.72036747653e-21 -1.091055025e-07 -3.808452e-07 3.6509795e-06 869 48 870 857 131 -1 136 125 
2.94180628722e-21 -1.272545025e-07 -2.873408575e-07 3.652518e-06 869 864 651 856 130 128 11 124 
2.27389642429e-21 1.002351975e-07 -3.54392925e-07 3.572346e-06 859 773 871 868 126 78 133 129 
1.21720246065e-21 7.46565475e-08 -4.2321115e-07 3.52181675e-06 86 872 873 871 -1 135 137 132 
1.08110389562e-21 -1.060334275e-07 -4.21973725e-07 3.52236025e-06 83 874 875 858 -1 140 136 125 
9.7742082986e-22 1.21545975e-08 -4.215292e-07 3.58714525e-06 85 876 872 867 -1 136 133 129 
1.18628431078e-21 -4.35337775e-08 -4.2029045e-07 3.58768875e-06 84 875 876 870 -1 134 135 130 
2.18696247186e-21 1.070418725e-07 -4.1592445e-07 3.431986e-06 87 873 877 878 -1 133 225 139 
1.00551398241e-21 2.68529825e-07 -3.55810775e-07 3.4061145e-06 88 853 879 880 -1 123 139 216 
2.85603056515e-21 1.686465225e-07 -3.374716e-07 3.42455825e-06 878 879 860 881 137 138 126 212 
1.15076839462e-21 -1.071233775e-07 -4.2619805e-07 3.45567725e-06 91 882 874 883 -1 224 134 142 
2.20434382893e-21 -2.601848775e-07 -3.41876675e-07 3.43730975e-06 96 862 884 885 -1 127 158 142 
1.31128711199e-21 -1.831625275e-07 -4.00410175e-07 3.4033625e-06 97 886 883 885 -1 219 140 141 
1.0733934268e-21 -3.453302e-08 4.48156175e-07 3.384329e-06 98 887 888 809 -1 144 192 99 
1.87657711691e-21 4.999213e-08 4.4018895e-07 3.35817175e-06 99 889 887 807 -1 200 143 97 
8.80896309327e-22 4.1762375e-07 1.65588775e-07 3.31724375e-06 890 891 780 105 185 147 83 -1 
1.25729768589e-21 4.427478e-07 -1.3082155e-08 3.385186e-06 892 104 893 847 148 -1 209 120 
9.39509782648e-22 3.901235e-07 1.0769682e-07 3.356586e-06 894 827 891 895 187 109 145 148 
1.15310498017e-21 4.427478e-07 4.9376845e-08 3.385186e-06 892 895 106 825 146 147 -1 107 
2.22653012063e-21 -4.29760975e-07 5.607742e-08 3.3395175e-06 103 896 897 898 -1 154 155 239 
4.14344203971e-21 -2.366266775e-07 -1.549370125e-07 3.49141725e-06 899 863 900 901 158 127 153 170 
4.49930892678e-21 -2.5428672e-07 2.41616345e-07 3.4013745e-06 902 903 811 904 159 161 100 199 
2.41725659064e-21 -4.13012675e-07 -1.1301688e-07 3.40741325e-06 94 905 906 907 -1 153 154 157 
2.87534885491e-21 -3.482323e-07 -8.30283875e-08 3.50179275e-06 631 905 900 908 1 152 150 163 
2.27459993394e-21 -4.29760975e-07 -5.051433e-08 3.3395175e-06 102 906 896 909 -1 152 149 235 
2.35752171704e-21 -4.13012675e-07 1.1857997e-07 3.40741325e-06 93 897 910 911 -1 149 156 159 
1.23766634517e-21 -4.17994325e-07 9.083312e-08 3.49971075e-06 70 912 910 913 -1 160 155 163 
2.67389178042e-21 -3.64051825e-07 -2.12229005e-07 3.3550985e-06 95 914 907 915 -1 158 152 218 
4.37370263713e-21 -2.643774275e-07 -2.30841755e-07 3.40482825e-06 914 884 899 916 157 141 150 222 
2.54404792793e-21 -3.64051825e-07 2.17792095e-07 3.3550985e-06 92 917 911 902 -1 198 155 151 
3.06445554475e-21 -3.2559095e-07 1.3315362e-07 3.533474e-06 912 918 673 919 156 162 22 161 
4.13577306184e-21 -2.10844195e-07 1.8472472e-07 3.4874525e-06 903 920 919 791 151 172 160 87 
3.76501817815e-21 -2.6562765e-07 4.73436875e-08 3.56774825e-06 918 921 922 666 160 167 163 18 
1.8126551889e-21 -3.58031025e-07 5.0231875e-09 3.533985e-06 913 908 653 922 156 153 13 162 
3.10003960923e-21 -7.43239285e-08 1.3837511e-08 3.6334925e-06 923 732 924 925 167 52 169 171 
3.16290861376e-21 1.57824835e-07 -1.0622680175e-07 3.5804525e-06 926 845 927 928 173 118 175 174 
3.02924129908e-21 1.04915365e-07 1.49250356e-07 3.4978085e-06 929 930 931 830 184 177 176 111 
3.08602451666e-21 -1.42460515e-07 2.05805735e-08 3.52072775e-06 932 923 933 921 172 164 170 162 
3.47660613324e-21 -3.09874175e-08 -1.526118715e-07 3.55959975e-06 934 935 936 865 170 171 175 128 
3.40133734226e-21 5.3550215e-09 9.23418685e-08 3.6386565e-06 937 938 924 725 176 178 164 50 
3.2460306895e-21 -1.232582675e-07 -9.36485515e-08 3.476589e-06 939 901 933 934 221 150 167 168 
3.25592607206e-21 -1.61486535e-08 -8.4664764e-08 3.6502585e-06 935 764 925 940 168 72 164 174 
3.35365494172e-21 -9.7475785e-08 1.21008081e-07 3.47262425e-06 941 942 932 920 195 176 167 161 
2.78853231788e-21 2.0395796e-07 -3.189768175e-08 3.516951e-06 943 926 944 843 214 165 177 117 
3.41252839446e-21 9.76645715e-08 -6.364116925e-08 3.6681635e-06 928 940 945 774 165 171 178 79 
3.0710704436e-21 7.89056325e-08 -1.75851639e-07 3.51789775e-06 946 861 936 927 217 126 168 165 
2.77594498519e-21 6.06965e-10 1.73423511e-07 3.544544e-06 942 801 931 937 172 94 166 169 
2.97171923671e-21 1.7374386e-07 6.984644325e-08 3.563817e-06 930 822 944 947 166 105 173 178 
3.68050295264e-21 1.034764715e-07 4.773758075e-08 3.6570725e-06 947 945 938 738 177 174 169 55 
1.77898604686e-21 2.9856485e-07 3.16875825e-07 3.198572e-06 948 112 949 950 181 -1 188 183 
3.010229612e-21 1.80036505e-07 2.87888275e-07 3.31308625e-06 951 952 953 808 189 181 186 98 
1.45367354833e-21 2.825522e-07 2.8680745e-07 3.274601e-06 948 952 805 954 179 180 96 185 
2.96103349871e-21 3.9810425e-07 1.614305e-07 3.17241475e-06 111 955 956 957 -1 185 251 183 
1.69073950037e-21 3.614926e-07 2.4981885e-07 3.13568025e-06 113 958 950 957 -1 264 179 182 
4.09735186539e-21 1.3119349e-07 1.33432731e-07 3.37399025e-06 959 960 961 929 190 186 213 166 
1.85128676098e-21 3.542564e-07 1.73738625e-07 3.266811e-06 890 954 962 955 145 181 187 182 
2.19246854106e-21 1.9845248e-07 1.92966795e-07 3.3602185e-06 960 831 953 963 184 111 180 187 
1.83236912351e-21 3.2675615e-07 1.1584667e-07 3.30615325e-06 894 962 963 964 147 185 186 204 
1.43569061141e-21 2.49020675e-07 3.555453e-07 3.1408275e-06 114 965 949 966 -1 196 179 266 
4.29307686597e-21 8.2093555e-08 3.02232975e-07 3.2556875e-06 951 967 968 969 180 190 196 200 
4.76095079867e-21 3.3914465e-08 1.87950061e-07 3.30096375e-06 970 959 971 967 277 184 195 189 
1.70667968095e-21 -1.3613942e-07 3.70032975e-07 3.31391e-06 972 973 813 974 197 199 101 192 
1.55099229863e-21 -6.010027e-08 3.9582085e-07 3.29833025e-06 975 888 976 974 193 143 200 191 
1.07335845345e-21 -1.0280845e-07 4.34924275e-07 3.2258975e-06 100 975 977 978 -1 192 247 197 
1.63805027623e-21 7.73964e-08 4.25442275e-07 3.17594325e-06 115 979 980 981 -1 200 196 248 
3.96452358805e-21 -9.044641e-08 1.51352256e-07 3.35286225e-06 982 983 971 941 273 199 190 172 
3.19031006861e-21 1.35065075e-07 3.39821625e-07 3.15945775e-06 980 968 965 984 194 189 188 286 
1.19243564151e-21 -1.788476e-07 4.091364e-07 3.24147725e-06 101 978 985 972 -1 193 202 191 
2.51923657445e-21 -2.81367375e-07 2.2795422e-07 3.26909975e-06 986 987 917 988 201 238 159 199 
4.51460648844e-21 -1.7160227e-07 2.5177847e-07 3.31537575e-06 988 904 973 983 198 151 191 195 
2.19751240149e-21 2.442488e-08 3.87853625e-07 3.272173e-06 969 976 979 889 189 192 194 144 
1.82886528953e-21 -3.03063525e-07 3.13561025e-07 3.1969515e-06 118 989 986 990 -1 233 198 202 
1.19918498123e-21 -2.360066e-07 3.764887e-07 3.17079475e-06 119 985 991 990 -1 197 245 201 
2.15908927617e-21 3.9099525e-07 -1.9174035e-07 3.18398025e-06 992 993 107 994 206 208 -1 211 
4.24856145568e-21 3.06249875e-07 1.1695495e-08 3.257148e-06 995 964 996 997 205 187 209 213 
3.16825073503e-21 3.53415875e-07 -4.50922e-08 3.15484325e-06 998 999 1000 995 206 271 252 204 
1.98014767623e-21 4.16783225e-07 -1.1570105e-07 3.205276e-06 992 108 1001 998 203 -1 209 205 
1.52373788068e-21 2.95504675e-07 -3.22882075e-07 3.24674675e-06 90 1002 1003 1004 -1 216 230 208 
2.38135337471e-21 3.586064e-07 -2.433478e-07 3.270438e-06 89 1004 993 1005 -1 207 203 215 
2.77626081848e-21 3.69617225e-07 -5.8913355e-08 3.30758075e-06 1001 996 893 1006 206 204 146 210 
2.93110546578e-21 3.06221875e-07 -1.05460505e-07 3.3680475e-06 1006 849 1007 1008 209 120 215 214 
1.26076759447e-21 3.63968275e-07 -2.42895925e-07 3.084142e-06 110 994 1009 1010 -1 203 229 253 
3.67677670108e-21 1.580139975e-07 -2.7505075e-07 3.346953e-06 1011 1012 1013 881 226 217 216 139 
4.08876980758e-21 1.86366585e-07 1.0481406e-08 3.31021425e-06 1014 997 1015 961 274 204 214 184 
3.05198290494e-21 1.9030256e-07 -7.5445094e-08 3.3871665e-06 1015 1008 1016 943 213 210 217 173 
2.38851986343e-21 3.20999025e-07 -2.1385565e-07 3.3522005e-06 1005 1007 851 1017 208 210 122 216 
1.24118688017e-21 2.578973e-07 -2.93389925e-07 3.32850925e-06 1002 1017 880 1013 207 215 138 212 
3.58112236927e-21 1.051964075e-07 -1.65501064e-07 3.38976325e-06 1018 1016 1012 946 220 214 212 175 
2.31256977925e-21 -2.947545e-07 -2.02110055e-07 3.27363875e-06 915 1019 1020 1021 157 237 244 222 
1.72977668255e-21 -1.596172525e-07 -3.445404e-07 3.32190275e-06 1022 1023 886 1024 232 223 142 222 
4.59511457222e-21 4.6373825e-09 -1.71337514e-07 3.31573125e-06 1025 1026 1018 1027 275 221 217 227 
3.43519321261e-21 -1.139242425e-07 -1.22724769e-07 3.360855e-06 1028 1029 939 1026 276 222 170 220 
3.80965181952e-21 -1.950801025e-07 -2.20722805e-07 3.3233685e-06 1021 1024 916 1029 218 219 158 221 
1.92552213451e-21 -8.35781025e-08 -3.70328275e-07 3.306323e-06 1030 1031 1032 1023 231 227 224 219 
1.16229191237e-21 -4.46237275e-08 -4.42944675e-07 3.38778275e-06 122 1033 882 1032 -1 225 140 223 
2.36562327276e-21 4.45399225e-08 -4.326724e-07 3.3640915e-06 123 877 1033 1034 -1 137 224 226 
3.11660262489e-21 9.64093475e-08 -3.535036e-07 3.28648625e-06 1035 1011 1034 1036 228 212 225 227 
4.86843113519e-21 -4.793275e-10 -2.95123425e-07 3.262665e-06 1037 1036 1031 1027 323 226 223 220 
2.3457911807e-21 1.63099525e-07 -3.946638e-07 3.18158475e-06 126 1035 1038 1039 -1 226 322 230 
1.35417027869e-21 2.983863e-07 -3.173244e-07 3.084142e-06 124 1040 1041 1009 -1 230 257 211 
1.86936775681e-21 2.6231155e-07 -3.457031e-07 3.160289e-06 125 1003 1039 1040 -1 207 228 229 
1.48685046965e-21 -1.16195575e-07 -4.146432e-07 3.2304365e-06 128 1042 1030 1043 -1 315 223 232 
1.48523634737e-21 -1.92234725e-07 -3.88855325e-07 3.24601625e-06 127 1043 1022 1044 -1 231 219 242 
2.70433710091e-21 -3.05385975e-07 2.20305615e-07 3.15022e-06 989 1045 1046 1047 201 236 238 296 
1.28800587546e-21 -4.3113915e-07 1.08920465e-07 3.162893e-06 121 1048 1049 1050 -1 249 239 236 
1.99130267141e-21 -3.83122575e-07 -4.4557615e-08 3.24047125e-06 909 1051 1052 1053 154 239 241 237 
1.35492734592e-21 -3.945275e-07 1.97308815e-07 3.126159e-06 120 1050 1045 1054 -1 234 233 295 
3.17599811719e-21 -2.9707695e-07 -9.6941215e-08 3.22690725e-06 1019 1055 1053 1056 218 279 235 240 
3.74982583679e-21 -2.83689825e-07 1.3469881e-07 3.22236825e-06 987 1057 1046 1058 198 278 233 239 
1.9517178342e-21 -3.83122575e-07 6.2034135e-08 3.24047125e-06 898 1049 1051 1058 149 234 235 238 
2.26162172261e-21 -3.45093525e-07 -1.49390635e-07 3.149329e-06 1059 1056 1060 1061 243 237 241 312 
1.36212227285e-21 -4.3113915e-07 -9.7007035e-08 3.162893e-06 129 1052 1062 1060 -1 235 250 240 
1.45572037742e-21 -2.49393725e-07 -3.56207625e-07 3.17533375e-06 131 1044 1063 1064 -1 232 244 314 
1.51898515098e-21 -3.55120275e-07 -2.437357e-07 3.1437455e-06 132 1065 1066 1059 -1 317 244 240 
1.88811247649e-21 -3.1645065e-07 -2.9327995e-07 3.2014905e-06 130 1020 1066 1063 -1 218 243 242 
1.89980747358e-21 -2.059793e-07 3.93500125e-07 3.06309575e-06 1067 133 1068 991 298 -1 246 202 
1.71784970167e-21 -1.1759095e-07 4.30111775e-07 3.026362e-06 135 1069 1070 1068 -1 247 292 245 
1.71126379689e-21 -7.15791e-08 4.38888225e-07 3.11848125e-06 134 1071 1069 977 -1 248 246 193 
2.24325455924e-21 2.41006e-08 4.3737345e-07 3.09468425e-06 136 1072 1071 981 -1 291 247 194 
1.76726889898e-21 -4.43070375e-07 5.562459e-08 3.08163375e-06 140 1073 1048 1074 -1 250 234 302 
1.86334940136e-21 -4.43070375e-07 -4.371116e-08 3.08163375e-06 139 1062 1073 1075 -1 241 249 328 
2.15700070068e-21 4.23892225e-07 8.53912e-08 3.0833655e-06 149 1076 1077 956 -1 252 268 182 
2.22781900391e-21 4.2654645e-07 7.39e-10 3.09108475e-06 148 1078 1076 1000 -1 269 251 205 
2.13220114548e-21 3.2798435e-07 -2.13309475e-07 3.015261e-06 1010 1079 1080 1081 211 259 272 257 
1.19137233483e-21 2.565448e-07 -3.581303e-07 2.932994e-06 154 1082 1083 1084 -1 321 256 257 
9.61276519906e-22 4.206752e-07 -1.3847655e-07 2.8438035e-06 1085 152 1086 1087 362 -1 258 260 
1.23360161227e-21 2.9163735e-07 -3.33449825e-07 2.86989025e-06 155 1083 1088 1089 -1 254 373 261 
2.08631681634e-21 2.62402375e-07 -2.8773795e-07 3.015261e-06 1041 1090 1084 1081 229 313 254 253 
8.81887623744e-22 3.8406355e-07 -2.268649e-07 2.8067865e-06 157 1091 1092 1086 -1 261 348 255 
1.01935970034e-21 3.92338475e-07 -2.13490125e-07 2.932994e-06 109 1079 1093 1094 -1 253 261 260 
1.08228191641e-21 4.23329425e-07 -1.3110505e-07 2.92541575e-06 147 1087 1095 1094 -1 255 270 259 
1.00147595904e-21 3.6184905e-07 -2.63238125e-07 2.86989025e-06 156 1093 1089 1091 -1 259 256 258 
1.26614864151e-21 3.777354e-07 2.015372325e-07 2.90936325e-06 151 1096 1097 1098 -1 267 282 265 
2.02825515036e-21 2.833445e-07 3.126106575e-07 2.977685e-06 116 1099 1100 1101 -1 266 265 293 
1.81247037972e-21 3.19180525e-07 1.949047325e-07 3.04038125e-06 958 1102 1103 1104 183 265 266 268 
1.89438733119e-21 3.499002e-07 2.439137325e-07 2.96474775e-06 117 1100 1102 1098 -1 263 264 262 
2.0126428738e-21 2.52624825e-07 2.636016575e-07 3.0533185e-06 966 1103 1099 1105 188 264 263 285 
1.16402180973e-21 4.1434705e-07 1.131488825e-07 2.928013e-06 150 1106 1096 1107 -1 353 262 268 
1.72863232552e-21 3.55792175e-07 1.065163825e-07 3.0036465e-06 1077 1108 1107 1104 251 269 267 264 
2.21799006876e-21 3.584464e-07 2.18641825e-08 3.01136575e-06 1078 1109 1108 1110 252 270 268 271 
1.59520718972e-21 3.64005825e-07 -6.39680175e-08 2.9376745e-06 1095 1111 1109 1112 260 354 269 272 
3.89486769758e-21 2.85315825e-07 -2.39670175e-08 3.07512425e-06 999 1113 1114 1110 205 280 272 269 
3.60508636733e-21 2.9087525e-07 -1.097992175e-07 3.001433e-06 1080 1114 1115 1112 253 271 281 270 
4.95219904537e-21 -9.7407e-08 7.627064525e-08 3.256386e-06 1116 982 1117 1118 277 195 276 278 
5.24958846556e-21 1.0439055e-07 -5.62742475e-09 3.212881e-06 1119 1120 1121 1014 275 277 280 213 
4.68228003757e-21 7.7675e-09 -9.739037475e-08 3.21580125e-06 1119 1122 1123 1025 274 318 276 220 
3.86859261493e-21 -1.10794125e-07 -4.877762975e-08 3.260925e-06 1117 1123 1124 1028 273 275 279 221 
5.38775146839e-21 2.6953875e-08 1.1286845025e-07 3.2044875e-06 1116 1125 1120 970 273 287 274 190 
3.50960517985e-21 -1.8088531e-07 8.344144925e-08 3.172168e-06 1118 1126 1127 1057 273 279 300 238 
2.74591810289e-21 -1.94272435e-07 -4.160682575e-08 3.176707e-06 1124 1128 1126 1055 276 316 278 237 
3.85699593955e-21 1.5617379e-07 1.671184675e-08 3.08009575e-06 1121 1129 1130 1113 274 290 281 271 
3.66661806977e-21 1.61733215e-07 -6.912035325e-08 3.0064045e-06 1131 1130 1132 1115 309 280 384 272 
1.56283782613e-21 3.661363e-07 2.239266075e-07 2.8261455e-06 159 1133 1097 1134 -1 283 262 363 
1.78078571091e-21 3.18313975e-07 2.825392075e-07 2.779945e-06 160 1133 1135 1136 -1 282 355 294 
1.39710678683e-21 1.003040575e-07 4.25112e-07 2.9198735e-06 137 1137 1138 1139 -1 291 289 343 
2.62238708892e-21 1.688608325e-07 2.443929825e-07 2.989257e-06 1140 1105 1141 1142 286 266 293 290 
5.13860909282e-21 8.63936325e-08 2.95932475e-07 3.05087175e-06 1143 984 1140 1144 291 196 285 287 
4.95717892626e-21 2.64615225e-08 1.8326221425e-07 3.05062525e-06 1145 1144 1146 1125 299 286 290 277 
1.56234844211e-21 2.074257825e-07 3.78416025e-07 2.8050685e-06 158 1147 1148 1149 -1 341 289 294 
1.67264038283e-21 1.886924075e-07 3.8850035e-07 2.9012235e-06 1150 1138 1148 138 293 284 288 -1 
3.51671501776e-21 1.089287225e-07 1.3172272175e-07 2.9890105e-06 1146 1151 1129 1142 287 383 280 285 
3.00095259997e-21 2.87249575e-08 3.81553125e-07 2.99388825e-06 1137 1152 1072 1143 284 292 248 286 
2.50932460035e-21 -6.69547425e-08 3.830679e-07 2.9439335e-06 1153 1070 1152 1154 340 246 291 297 
3.38764381434e-21 1.995805075e-07 2.934019825e-07 2.9136235e-06 1150 1155 1141 1101 289 294 285 263 
2.07609369971e-21 2.183138825e-07 2.833176575e-07 2.8174685e-06 1149 1155 1136 1156 288 293 283 352 
1.06980630364e-21 -3.5301735e-07 1.92380665e-07 3.0482395e-06 1054 1157 1158 1159 236 305 302 296 
2.11840033627e-21 -2.63875825e-07 2.15377465e-07 3.0723005e-06 1047 1160 1161 1159 233 300 298 295 
3.60113672472e-21 -1.385133675e-07 3.06435625e-07 2.94727225e-06 1154 1162 1163 1164 292 304 298 299 
2.61929861068e-21 -2.31526075e-07 3.256443e-07 3.011333e-06 1067 1163 1165 1161 245 297 306 296 
4.11498545759e-21 -1.027657775e-07 1.9225058925e-07 2.9969805e-06 1145 1166 1164 1167 287 324 297 300 
2.59475913816e-21 -1.85751735e-07 1.2902762925e-07 3.06662475e-06 1127 1168 1167 1160 278 329 299 296 
1.1069942567e-21 -4.2749095e-07 1.4404745e-07 2.950537e-06 141 1169 1170 1171 -1 330 302 303 
1.54007225995e-21 -3.89629e-07 1.03992315e-07 3.01150475e-06 1074 1170 1172 1158 249 301 331 295 
9.82410320036e-22 -3.908793e-07 2.324358e-07 2.93188775e-06 166 1173 1171 1174 -1 338 301 305 
9.98495827907e-22 -2.013344675e-07 3.221593e-07 2.87325725e-06 1175 1176 1177 1162 307 409 306 297 
1.00725909284e-21 -3.630441e-07 2.748123e-07 2.987272e-06 165 1174 1157 1178 -1 303 295 306 
1.27864244844e-21 -2.94347175e-07 3.41367975e-07 2.937318e-06 164 1178 1165 1177 -1 305 298 304 
1.68922488779e-21 -1.981770675e-07 3.78416025e-07 2.8050675e-06 167 1175 1179 1180 -1 304 342 405 
1.98501308587e-21 -6.91175475e-08 -4.3176585e-07 3.06313275e-06 143 1181 1182 1183 -1 319 315 310 
4.5694539671e-21 8.17275675e-08 -1.5578783575e-07 3.01267075e-06 1131 1184 1185 1186 281 318 313 380 
1.99265253176e-21 -1.151293975e-07 -4.229894e-07 2.9710135e-06 146 1187 1188 1183 -1 311 351 308 
2.19114783577e-21 -2.035177475e-07 -3.8637775e-07 3.00774725e-06 145 1189 1190 1187 -1 314 332 310 
3.05763417096e-21 -2.551304475e-07 -1.6163706e-07 3.068087e-06 1191 1192 1061 1193 317 316 240 325 
4.76094298218e-21 1.452876275e-07 -2.70895175e-07 3.00769925e-06 1090 1194 1195 1185 257 322 321 309 
2.06410340511e-21 -1.964602725e-07 -3.225378e-07 3.08630125e-06 1064 1196 1189 1197 242 317 311 315 
2.10850778197e-21 -1.080719225e-07 -3.5914945e-07 3.1230365e-06 1042 1182 1198 1197 231 308 323 314 
2.54687971907e-21 -1.506859325e-07 -1.0993067075e-07 3.06784125e-06 1199 1200 1128 1192 318 326 279 312 
1.96489258047e-21 -2.651571975e-07 -2.55982125e-07 3.0625035e-06 1065 1191 1201 1196 243 312 334 314 
3.48804947574e-21 -2.04549075e-08 -1.6171858575e-07 3.08928225e-06 1122 1202 1184 1199 275 323 309 316 
2.69936767629e-21 3.01901025e-08 -4.28611125e-07 3.03411775e-06 144 1203 1181 1204 -1 322 308 320 
1.49769448847e-21 7.62019525e-08 -4.19834675e-07 2.94214e-06 153 1204 1205 1206 -1 319 349 321 
2.78738386182e-21 1.394300525e-07 -3.41287525e-07 2.92543225e-06 1082 1195 1206 1207 254 313 320 374 
4.94743082058e-21 8.20595275e-08 -3.49442325e-07 3.097876e-06 1038 1208 1203 1194 228 323 319 313 
4.59032489187e-21 -1.01906475e-08 -2.887571e-07 3.13169325e-06 1037 1198 1208 1202 227 315 322 318 
3.80015395769e-21 -1.517264775e-07 1.1497310925e-07 2.91534175e-06 1209 1210 1166 1211 379 406 299 329 
3.84416540586e-21 -2.907040225e-07 -1.13866265e-07 2.98190925e-06 1212 1213 1214 1193 335 328 326 312 
3.12311158537e-21 -1.862595075e-07 -6.215987575e-08 2.9816635e-06 1215 1216 1200 1214 378 329 316 325 
1.26171942097e-21 -4.30460275e-07 -1.0029253e-07 2.92092425e-06 1217 1218 142 1219 328 346 -1 333 
1.9487223237e-21 -3.92598325e-07 -4.8323965e-08 2.981892e-06 1217 1075 1220 1213 327 250 331 325 
2.39738070934e-21 -2.34712435e-07 5.175014925e-08 2.984986e-06 1216 1211 1168 1221 326 324 300 331 
1.18897979295e-21 -3.87310125e-07 8.976677e-08 2.89295925e-06 1222 1223 1169 1224 347 331 301 339 
1.73781772448e-21 -3.49448175e-07 4.9711635e-08 2.953927e-06 1220 1172 1223 1221 328 302 330 329 
1.6454461316e-21 -2.458942475e-07 -3.5854255e-07 2.9339955e-06 168 1225 1190 1226 -1 336 311 334 
1.55246025521e-21 -3.93848625e-07 -1.8868088e-07 2.902275e-06 1227 1228 1219 169 335 337 327 -1 
1.84855136016e-21 -3.145911725e-07 -2.91986875e-07 2.9839495e-06 170 1229 1226 1201 -1 335 332 317 
3.5457906465e-21 -3.007307725e-07 -2.0821133e-07 2.92094175e-06 1227 1212 1230 1229 333 325 427 334 
1.34639444023e-21 -2.259071225e-07 -3.7477865e-07 2.83241075e-06 171 1231 1232 1225 -1 420 350 332 
1.44934093047e-21 -3.837643e-07 -2.0741423e-07 2.80612025e-06 172 1233 1228 1234 -1 426 333 344 
8.69553586766e-22 -3.80794975e-07 2.5116915e-07 2.835733e-06 175 1173 1235 1236 -1 303 404 339 
1.59850229705e-21 -3.66934575e-07 1.58167995e-07 2.82810925e-06 1237 1224 1236 1238 345 330 338 412 
2.06030949875e-21 -4.13874925e-08 4.35403225e-07 2.8145345e-06 177 1239 1240 1153 -1 343 342 292 
2.12035407696e-21 1.190374325e-07 4.15027675e-07 2.74968425e-06 180 1241 1242 1147 -1 388 343 288 
2.22373440026e-21 -1.097887175e-07 4.15027675e-07 2.7496835e-06 176 1179 1240 1243 -1 307 340 407 
1.99620895928e-21 5.06362075e-08 4.35403225e-07 2.81453475e-06 178 1242 1239 1139 -1 341 340 284 
1.93226372633e-21 -4.2037595e-07 -1.1902588e-07 2.7507355e-06 183 1244 1245 1234 -1 346 418 337 
2.03538259903e-21 -4.2037595e-07 1.0980027e-07 2.7507355e-06 185 1246 1247 1237 -1 410 347 339 
1.80195071385e-21 -4.407515e-07 -5.0624655e-08 2.8155855e-06 182 1218 1248 1244 -1 327 347 344 
1.86589090241e-21 -4.407515e-07 4.1399045e-08 2.8155855e-06 184 1248 1222 1247 -1 346 330 345 
8.40131658503e-22 3.7246445e-07 -2.49254275e-07 2.74200675e-06 190 1092 1249 1250 -1 258 365 364 
2.32056488884e-21 2.29061525e-08 -4.3176585e-07 2.84201925e-06 1251 193 1252 1205 372 -1 351 320 
2.14271956533e-21 -1.375187725e-07 -4.113903e-07 2.77702675e-06 1253 192 1232 1254 367 -1 336 351 
2.00028522306e-21 -6.91175475e-08 -4.3176585e-07 2.84187775e-06 191 1252 1188 1254 -1 349 310 350 
3.80036425082e-21 1.937407075e-07 2.000740325e-07 2.766676e-06 1255 1256 1156 1257 385 376 294 355 
2.18640368637e-21 3.61938675e-07 7.22817575e-08 2.84020325e-06 1258 1106 1259 1260 361 267 354 363 
2.93124084394e-21 3.08943225e-07 -2.01829425e-08 2.8421455e-06 1261 1262 1259 1111 362 382 353 270 
2.52482598925e-21 2.937408e-07 1.992955825e-07 2.7291525e-06 1263 1135 1264 1257 387 283 363 352 
2.24194424261e-21 4.09663175e-07 -1.0926835e-07 2.578221e-06 204 1265 1266 1267 -1 398 357 452 
1.14580704502e-21 4.09663175e-07 -1.0926835e-07 2.652255e-06 189 1266 1268 1269 -1 356 360 364 
2.67148279803e-21 4.09663175e-07 1.195578e-07 2.596659e-06 203 1270 1271 1272 -1 359 399 389 
2.15565305228e-21 4.09663175e-07 1.195578e-07 2.70756875e-06 163 1273 1270 1274 -1 361 358 363 
2.25883018006e-21 4.30038725e-07 -4.0867125e-08 2.73554325e-06 161 1268 1275 1276 -1 357 361 362 
2.18751680641e-21 4.30038725e-07 5.1156575e-08 2.772419e-06 162 1275 1273 1258 -1 360 359 353 
3.16513917413e-21 3.68266825e-07 -8.7319975e-08 2.79286975e-06 1085 1277 1276 1261 255 364 360 354 
1.64590122349e-21 3.41563125e-07 1.406829825e-07 2.775353e-06 1274 1264 1134 1260 359 355 282 353 
1.71660743468e-21 3.47891275e-07 -1.557212e-07 2.7095815e-06 1269 1250 1278 1277 357 348 375 362 
2.08811858338e-21 2.7491083e-07 -2.73148975e-07 2.72030375e-06 1279 1249 1280 1281 366 348 373 375 
1.33738423426e-21 3.0007108e-07 -3.15084475e-07 2.62596025e-06 1282 1283 197 1279 369 447 -1 365 
3.16618456333e-21 -7.28369925e-08 -3.650733e-07 2.71844825e-06 1253 1284 1285 1286 350 416 371 372 
1.87244490855e-21 1.1069363e-07 -4.2735365e-07 2.6722315e-06 194 1287 1288 1289 -1 372 454 370 
2.15098988672e-21 2.4145848e-07 -3.629068e-07 2.616706e-06 1282 196 1290 1291 366 -1 451 370 
2.15098988672e-21 1.9908198e-07 -3.90742e-07 2.7092485e-06 195 1291 1292 1289 -1 369 373 368 
1.09494812321e-21 -9.5743145e-08 -4.1575455e-07 2.625889e-06 199 1285 1293 1294 -1 367 423 455 
3.38440220555e-21 4.15760825e-08 -3.766724e-07 2.7647905e-06 1251 1286 1287 1295 349 367 368 374 
2.13809608174e-21 2.1629823e-07 -3.209713e-07 2.7850835e-06 1292 1088 1296 1280 370 256 374 365 
4.13639523122e-21 1.048041825e-07 -2.9812525e-07 2.822117e-06 1296 1207 1295 1297 373 321 372 377 
4.10647356993e-21 2.50337655e-07 -1.796159e-07 2.6878785e-06 1298 1278 1281 1299 449 364 365 381 
2.54096144289e-21 1.2639894625e-07 9.5536063125e-08 2.7800965e-06 1300 1301 1256 1302 390 383 352 382 
4.42486477364e-21 5.985179625e-08 -1.81815219375e-07 2.78919575e-06 1303 1297 1304 1305 381 374 417 380 
4.16297206003e-21 -1.0683844375e-07 -6.8030110125e-08 2.88791625e-06 1306 1215 1307 1308 379 326 380 425 
4.31703537773e-21 -7.910838875e-08 6.6691864875e-08 2.860573e-06 1209 1306 1309 1310 324 378 383 402 
4.64956966514e-21 3.091760625e-08 -1.09870155125e-07 2.8974825e-06 1311 1307 1186 1305 384 378 309 377 
3.22865502955e-21 1.4677266875e-07 -1.11128194375e-07 2.719737e-06 1312 1313 1299 1303 479 382 375 377 
2.69404562127e-21 1.8500268875e-07 -2.0096461875e-08 2.79071575e-06 1313 1314 1302 1262 381 384 376 354 
3.61985834461e-21 5.231951125e-08 9.2429852375e-08 2.880597e-06 1309 1151 1301 1315 379 290 376 384 
3.76151376495e-21 1.1092325375e-07 -2.3202672625e-08 2.89121625e-06 1311 1132 1315 1314 380 281 383 382 
4.31569533836e-21 1.781134075e-07 2.46653975e-07 2.656946e-06 1255 1316 1317 1318 352 387 388 390 
9.81319829781e-22 1.55685725e-07 4.13553125e-07 2.5871385e-06 1319 1320 179 1321 388 393 -1 395 
1.94223062783e-21 2.781135e-07 2.45875525e-07 2.6194225e-06 1263 1322 1323 1316 355 389 392 385 
3.3994431548e-21 1.142982325e-07 3.6650925e-07 2.65235425e-06 1319 1241 1317 1324 386 341 385 403 
3.57503427059e-21 3.25935825e-07 1.87262925e-07 2.55471325e-06 1325 1322 1272 1326 391 387 358 471 
3.52423072758e-21 1.1077164625e-07 1.42116005625e-07 2.6703665e-06 1300 1318 1327 1328 376 385 413 487 
1.51295047872e-21 3.50509e-07 2.7050655e-07 2.5131045e-06 1325 208 1329 1330 389 -1 392 394 
1.21742841633e-21 3.02686675e-07 3.2911915e-07 2.57781375e-06 207 1329 1331 1323 -1 391 393 387 
8.38680784172e-22 2.44074075e-07 3.76941475e-07 2.5501215e-06 206 1332 1320 1331 -1 396 386 392 
1.02430381835e-21 3.50509e-07 2.7050655e-07 2.4206325e-06 209 1333 1334 1330 -1 474 496 391 
1.79578121687e-21 8.72845e-08 4.33928675e-07 2.50392075e-06 211 1335 1336 1321 -1 397 435 386 
1.7278213782e-21 2.216847e-07 3.88540575e-07 2.44839525e-06 212 1337 1332 1338 -1 397 393 498 
1.79578121687e-21 1.3329635e-07 4.25152225e-07 2.41137825e-06 213 1339 1335 1337 -1 490 395 396 
2.25883018006e-21 4.30038725e-07 -4.0867125e-08 2.51344125e-06 214 1340 1341 1265 -1 450 399 356 
2.18751680641e-21 4.30038725e-07 5.1156575e-08 2.51344125e-06 216 1341 1342 1271 -1 398 472 358 
1.10893422095e-21 -1.69346125e-07 3.9704085e-07 2.61580075e-06 181 1343 1344 1345 -1 408 407 434 
1.22678831757e-21 -3.16347075e-07 3.12606875e-07 2.6064755e-06 188 1346 1347 1348 -1 411 408 430 
4.14056031262e-21 -1.2377717875e-07 1.15846200625e-07 2.742198e-06 1349 1310 1350 1351 406 379 413 428 
4.89926774214e-21 -9.0360425e-09 3.1307765e-07 2.62988775e-06 1352 1324 1353 1354 407 388 436 413 
1.37211858157e-21 -3.19504475e-07 2.5635015e-07 2.7670665e-06 1355 1235 1356 1357 411 338 409 412 
2.65648954212e-21 -2.070982675e-07 3.13385325e-07 2.73640075e-06 1180 1358 1359 1360 307 407 411 409 
3.51655237462e-21 -1.963952675e-07 1.64127445e-07 2.79696675e-06 1349 1361 1210 1362 402 409 324 412 
2.84569240079e-21 -1.187099175e-07 3.49996975e-07 2.68101675e-06 1243 1344 1358 1352 342 400 405 403 
1.01501418802e-21 -2.57734475e-07 3.604292e-07 2.5787835e-06 187 1347 1343 1363 -1 401 400 437 
3.08444077637e-21 -2.102556675e-07 2.571286e-07 2.8045905e-06 1360 1356 1176 1361 405 404 304 406 
2.69743251944e-21 -3.5908545e-07 1.1498127e-07 2.682069e-06 1246 1364 1365 1366 345 431 422 412 
1.16167370704e-21 -3.16347075e-07 3.12606875e-07 2.69887675e-06 174 1359 1346 1355 -1 405 401 404 
2.52083825685e-21 -3.05644075e-07 1.63348995e-07 2.75944275e-06 1366 1362 1238 1357 410 406 339 404 
5.26226518965e-21 -7.97657875e-09 1.88164130625e-07 2.652492e-06 1350 1327 1354 1367 402 390 403 485 
1.44523389499e-21 -3.2028145e-07 -2.970959e-07 2.5983395e-06 201 1368 1369 1370 -1 419 421 424 
2.59300360022e-21 -4.04715425e-07 -1.5009495e-07 2.57064675e-06 186 1371 1372 1373 -1 443 419 418 
4.88507200044e-21 -1.317044175e-07 -2.75755175e-07 2.6970295e-06 1374 1284 1375 1376 423 367 420 417 
4.82880849595e-21 -6.224372875e-08 -1.71044244375e-07 2.7104505e-06 1377 1304 1376 1378 488 377 416 425 
2.84792249853e-21 -3.63019825e-07 -1.08695905e-07 2.673933e-06 1245 1379 1373 1380 344 422 415 426 
1.64683536952e-21 -3.68103775e-07 -2.384833e-07 2.53363025e-06 202 1372 1381 1368 -1 415 429 414 
2.9108936187e-21 -2.387626975e-07 -2.94236975e-07 2.755608e-06 1382 1231 1383 1375 424 336 427 416 
1.22494426636e-21 -2.6166885e-07 -3.44918225e-07 2.5706475e-06 200 1369 1384 1385 -1 414 465 423 
3.87450152199e-21 -3.13328425e-07 1.089817e-08 2.651467e-06 1365 1386 1379 1387 410 432 418 428 
2.0403793916e-21 -1.5461057e-07 -3.26436425e-07 2.60447025e-06 1293 1374 1385 1388 371 416 421 464 
1.35653698565e-21 -3.2028145e-07 -2.970959e-07 2.69074075e-06 173 1382 1389 1370 -1 420 426 414 
4.42862272686e-21 -1.5544160875e-07 -1.05750499375e-07 2.76140525e-06 1390 1378 1391 1308 428 417 427 378 
2.08245203141e-21 -3.26408175e-07 -1.97084255e-07 2.72931775e-06 1233 1389 1392 1380 337 424 427 418 
4.34303089428e-21 -2.448894225e-07 -1.9422533e-07 2.794185e-06 1392 1383 1230 1391 426 420 335 425 
4.22388095766e-21 -1.8726896125e-07 1.0984650625e-08 2.674072e-06 1387 1390 1351 1393 422 425 402 489 
1.03420039581e-21 -3.68103775e-07 -2.384833e-07 2.44115825e-06 217 1381 1394 1395 -1 419 442 462 
1.49346266167e-21 -3.641694e-07 2.53994275e-07 2.54176625e-06 219 1348 1396 1397 -1 401 438 431 
2.54034414272e-21 -4.0078105e-07 1.65605925e-07 2.57878275e-06 218 1398 1364 1397 -1 432 410 430 
3.64430067092e-21 -3.55024025e-07 6.1522825e-08 2.54818075e-06 1398 1399 1386 1400 431 444 422 523 
1.55250082922e-21 -8.3402525e-08 4.4136455e-07 2.476877e-06 1401 1402 1403 210 435 434 440 -1 
1.86164061241e-21 -1.38335575e-07 3.675574e-07 2.53762825e-06 1404 1405 1402 1345 436 437 433 400 
3.31680778169e-21 3.881975e-09 3.92846125e-07 2.45344e-06 1401 1406 1407 1336 433 493 436 395 
3.97199909986e-21 -5.1051075e-08 3.19038975e-07 2.51419125e-06 1404 1407 1408 1353 434 435 481 403 
1.64362290006e-21 -2.26723925e-07 3.3094575e-07 2.500611e-06 1363 1409 1410 1405 408 441 439 434 
9.26159889627e-22 -3.641694e-07 2.53994275e-07 2.44929425e-06 220 1411 1412 1396 -1 439 524 430 
1.46398880551e-21 -2.85336525e-07 2.83123425e-07 2.435831e-06 1411 1413 1414 1410 438 446 525 437 
1.55250082922e-21 -1.29414375e-07 4.325881e-07 2.38433425e-06 221 1403 1415 1416 -1 433 491 441 
1.56431418457e-21 -2.17802725e-07 3.9597645e-07 2.421351e-06 222 1417 1409 1416 -1 445 437 440 
1.20822530515e-21 -4.04715425e-07 -1.5009495e-07 2.404141e-06 1418 1394 224 1419 515 429 -1 443 
2.15564320932e-21 -4.25090975e-07 -8.1693725e-08 2.487429e-06 223 1371 1420 1419 -1 415 444 442 
2.65024424085e-21 -4.25090975e-07 1.0329975e-08 2.487429e-06 226 1420 1399 1421 -1 443 432 522 
1.56431418457e-21 -2.60179225e-07 3.6814125e-07 2.3288085e-06 1422 1417 227 1423 446 441 -1 531 
9.74786689183e-22 -3.18791825e-07 3.20318925e-07 2.3380625e-06 1422 228 1413 1424 445 -1 439 528 
1.31083665524e-21 2.7045088e-07 -2.86090375e-07 2.5247505e-06 1283 1425 1426 1427 366 451 453 449 
8.55537511563e-22 2.61569575e-07 -3.686306e-07 2.453911e-06 198 1428 1429 1430 -1 460 451 456 
4.05929763978e-21 2.45877705e-07 -1.925573e-07 2.56635925e-06 1298 1431 1427 1432 375 482 447 452 
2.60309428392e-21 3.63806875e-07 -1.00261375e-07 2.4492485e-06 1340 1433 1434 1435 398 477 475 452 
1.23928854192e-21 2.1183828e-07 -3.339127e-07 2.51549625e-06 1290 1429 1425 1436 369 448 447 457 
2.68554001135e-21 3.43431325e-07 -1.686626e-07 2.51402825e-06 1267 1432 1437 1435 356 449 453 450 
7.82353874611e-22 3.680045e-07 -2.62195675e-07 2.4724195e-06 205 1426 1438 1437 -1 447 459 452 
1.87244490855e-21 6.468178e-08 -4.361301e-07 2.542672e-06 233 1288 1439 1440 -1 368 455 457 
2.13123730157e-21 -2.734192e-08 -4.361301e-07 2.54267175e-06 1441 1439 231 1294 466 454 -1 371 
1.73695617847e-21 1.73181225e-07 -4.0524225e-07 2.416894e-06 232 1442 1443 1430 -1 457 458 448 
2.83449290463e-21 1.2344993e-07 -3.7052435e-07 2.47847925e-06 1440 1444 1442 1436 454 463 456 451 
8.61207064891e-22 1.73181225e-07 -4.0524225e-07 2.34286e-06 234 1443 1445 1446 -1 456 547 461 
1.6285560862e-21 3.517684e-07 -2.821828e-07 2.37062275e-06 1447 1448 235 1438 460 478 -1 453 
8.37413562574e-22 3.03946075e-07 -3.407954e-07 2.3613685e-06 1447 236 1449 1428 459 -1 461 448 
8.69818848487e-22 2.61569575e-07 -3.686306e-07 2.305843e-06 237 1446 1450 1449 -1 458 545 460 
1.91051825377e-21 -2.84962425e-07 -2.5865255e-07 2.4239095e-06 1395 1451 1452 1453 429 469 465 521 
3.91828823957e-21 4.435588e-08 -3.204819e-07 2.424213e-06 1454 1455 1444 1456 466 548 457 486 
3.5534733201e-21 -1.19291545e-07 -2.87993075e-07 2.52251225e-06 1388 1457 1458 1459 423 465 466 484 
2.0240899133e-21 -2.26349825e-07 -3.06474875e-07 2.4886895e-06 1384 1452 1460 1457 421 462 468 464 
3.51922244932e-21 -6.042412e-08 -3.773112e-07 2.469897e-06 1441 1461 1454 1458 455 467 463 464 
1.90792301179e-21 -1.251059e-07 -4.236282e-07 2.38054875e-06 239 1462 1461 1463 -1 550 466 468 
1.95885930905e-21 -2.1349425e-07 -3.8701655e-07 2.4175655e-06 238 1460 1464 1463 -1 465 470 467 
1.15767069648e-21 -3.1448335e-07 -3.11359025e-07 2.334277e-06 1465 1451 241 1466 470 462 -1 512 
1.95885930905e-21 -2.5587075e-07 -3.5918135e-07 2.325023e-06 1465 240 1464 1467 469 -1 468 566 
3.66469989402e-21 2.97394425e-07 1.3873668e-07 2.44958125e-06 1468 1469 1326 1470 472 474 389 480 
2.57926615949e-21 3.81121775e-07 7.1031555e-08 2.417493e-06 1342 1471 1472 1468 399 475 473 471 
7.06765093535e-22 4.2193105e-07 1.34288055e-07 2.329613e-06 215 1472 1473 1474 -1 472 500 474 
1.62715239866e-21 3.382037e-07 2.0199318e-07 2.36170125e-06 1474 1475 1333 1469 473 495 394 471 
4.36854456141e-21 3.23666375e-07 -3.4374545e-08 2.40882575e-06 1471 1434 1476 1477 472 450 476 483 
3.34551084169e-21 3.7607475e-07 -8.553112e-08 2.27467425e-06 1478 1479 1476 1480 477 510 475 555 
1.99492041076e-21 4.1621525e-07 -1.5141795e-07 2.315097e-06 1478 1433 245 1481 476 450 -1 478 
1.62856158555e-21 3.796036e-07 -2.398063e-07 2.27808e-06 246 1448 1482 1481 -1 459 554 477 
3.98561393935e-21 8.621299125e-08 -6.467794143e-08 2.60111375e-06 1483 1312 1484 1485 482 381 488 487 
4.58386491661e-21 1.838392975e-07 9.2722232945e-08 2.44381e-06 1486 1470 1487 1488 483 471 487 492 
3.82707016041e-21 -4.83826525e-08 1.94036377945e-07 2.4528945e-06 1489 1408 1490 1491 485 436 518 494 
4.65247833059e-21 1.439216775e-07 -1.24158672055e-07 2.51431675e-06 1483 1492 1493 1431 479 483 486 449 
5.32303358376e-21 2.013347975e-07 -3.4377142055e-08 2.421563e-06 1486 1494 1492 1477 480 553 482 475 
3.84336380657e-21 -7.06112725e-08 -1.71772122055e-07 2.47972425e-06 1495 1459 1496 1497 488 464 486 520 
5.21746051779e-21 -9.93251375e-09 1.1898185857e-07 2.544488e-06 1498 1367 1489 1499 489 413 481 487 
4.09051771895e-21 4.70243025e-08 -1.95484497055e-07 2.43695025e-06 1496 1456 1493 1500 484 463 482 551 
3.6034778385e-21 1.0881571125e-07 7.293373357e-08 2.5623625e-06 1485 1487 1328 1499 479 480 390 485 
4.35237327568e-21 -3.646960875e-08 -1.0550454143e-07 2.57510325e-06 1495 1484 1377 1501 484 479 417 489 
4.59359817685e-21 -1.1007258875e-07 1.559485857e-08 2.565015e-06 1502 1393 1498 1501 519 428 485 488 
2.28026723118e-21 1.1121573e-07 3.73380075e-07 2.30737325e-06 1503 1504 1339 1505 493 497 397 507 
1.86036783979e-21 -5.9471295e-08 3.8081595e-07 2.2803295e-06 1506 1507 1415 1508 505 533 440 493 
4.02174150453e-21 1.439553525e-07 1.52028907945e-07 2.31670475e-06 1509 1510 1488 1511 494 543 480 499 
3.41591963541e-21 2.7813205e-08 3.32297525e-07 2.3309265e-06 1503 1406 1512 1508 490 435 494 491 
4.44198594385e-21 3.04816275e-08 2.07294927945e-07 2.34366375e-06 1509 1491 1513 1512 492 481 513 493 
1.67603048845e-21 3.103685e-07 2.4436968e-07 2.30617575e-06 1514 1475 1515 1516 499 474 496 501 
1.0088542461e-21 3.226738e-07 3.1288305e-07 2.365107e-06 1517 1515 1334 249 498 495 394 -1 
2.3782994536e-21 1.9960408e-07 3.36768425e-07 2.27035625e-06 1518 1504 1519 1520 499 490 502 498 
1.7278213782e-21 2.640612e-07 3.60705375e-07 2.35585275e-06 1517 1338 1520 250 496 396 497 -1 
3.36862185121e-21 2.2967528e-07 2.40419855e-07 2.2669505e-06 1518 1521 1511 1514 497 503 492 495 
1.61575104749e-21 4.2193105e-07 1.34288055e-07 2.25557875e-06 252 1473 1522 1523 -1 473 509 501 
1.00856352059e-21 3.853194e-07 2.22676405e-07 2.21856175e-06 251 1516 1523 1524 -1 495 500 504 
1.14888238919e-21 2.26732655e-07 3.7368775e-07 2.173488e-06 1519 1525 253 1526 497 605 -1 506 
1.34801694328e-21 2.64321705e-07 2.23900555e-07 2.17377375e-06 1527 1521 1528 1529 609 499 504 578 
9.53787616322e-22 3.56614025e-07 2.05461005e-07 2.1667275e-06 1524 1530 1531 1528 501 584 602 503 
2.36592484216e-21 -2.208062e-08 4.3067495e-07 2.2012505e-06 254 1532 1533 1506 -1 507 529 491 
2.00180365929e-21 1.38344305e-07 4.102994e-07 2.13647075e-06 257 1534 1535 1526 -1 508 507 502 
2.03420205621e-21 6.994308e-08 4.3067495e-07 2.20125075e-06 256 1535 1532 1505 -1 506 505 490 
8.83744559299e-22 1.38344305e-07 4.102994e-07 2.0624365e-06 258 1536 1534 1537 -1 588 506 603 
1.63967313542e-21 4.423066e-07 6.588683e-08 2.19079875e-06 264 1538 1539 1522 -1 510 583 500 
1.91517020499e-21 4.423066e-07 -2.613687e-08 2.19079875e-06 263 1540 1538 1479 -1 576 509 476 
1.45981307551e-21 -3.7195695e-07 -2.016071035e-07 2.21117925e-06 244 1541 1542 1543 -1 512 516 561 
1.98093952308e-21 -2.888156e-07 -2.217763535e-07 2.2679645e-06 1541 1544 1466 1545 511 564 469 521 
4.70322798663e-21 -7.35116225e-08 1.40784124445e-07 2.28227975e-06 1546 1547 1513 1548 592 532 494 518 
1.01268472846e-21 -4.085686e-07 1.156073965e-07 2.32223e-06 225 1549 1550 1551 -1 517 522 524 
3.8180130756e-21 -3.51212475e-07 -1.028887785e-07 2.35633725e-06 1418 1552 1553 1554 442 516 521 522 
2.35894939477e-21 -4.085686e-07 -1.132187535e-07 2.248196e-06 243 1552 1555 1542 -1 515 536 511 
2.33219294615e-21 -4.085686e-07 1.156073965e-07 2.248196e-06 230 1556 1549 1557 -1 538 514 535 
3.78208867055e-21 -1.523759025e-07 1.27525574445e-07 2.3915105e-06 1558 1559 1548 1490 519 525 513 481 
4.96112964188e-21 -1.738526525e-07 1.6702699445e-08 2.439081e-06 1558 1502 1560 1561 518 489 520 523 
3.40750885946e-21 -1.520018025e-07 -1.00671250555e-07 2.379589e-06 1560 1497 1562 1563 519 484 549 521 
3.49980088425e-21 -2.59294675e-07 -1.690698785e-07 2.357597e-06 1553 1563 1545 1453 515 520 512 462 
3.10540882081e-21 -3.62811575e-07 1.15242965e-08 2.3841e-06 1550 1554 1421 1564 514 515 444 523 
4.61605157465e-21 -2.92744625e-07 6.27171465e-08 2.44485175e-06 1565 1561 1564 1400 524 519 522 432 
2.33862560378e-21 -3.3850165e-07 1.668002465e-07 2.38298175e-06 1566 1551 1412 1565 525 514 438 523 
3.50457835531e-21 -2.59668775e-07 1.959293965e-07 2.3695185e-06 1566 1414 1567 1559 524 439 527 518 
7.30059080479e-22 -3.66788425e-07 2.683918e-07 2.175274e-06 229 1568 1569 1570 -1 539 535 528 
3.22139330629e-21 -2.622878e-07 2.103269215e-07 2.24356625e-06 1567 1571 1572 1573 525 528 535 532 
1.03701046061e-21 -2.8795555e-07 2.9752095e-07 2.23584475e-06 1424 1570 1571 1574 446 526 527 531 
3.23110128738e-21 -7.9632695e-08 3.71265325e-07 2.1360495e-06 1575 1576 1577 1533 534 589 533 505 
7.68669503377e-22 -2.603535e-07 3.74826725e-07 2.156766e-06 248 1578 1579 1580 -1 540 531 534 
1.26517934456e-21 -2.2934295e-07 3.45343275e-07 2.22659075e-06 1423 1579 1574 1581 445 530 528 533 
4.02015429166e-21 -1.3373212e-07 2.063770965e-07 2.2043415e-06 1547 1573 1582 1583 513 527 597 533 
2.53978131728e-21 -1.1702337e-07 3.21406325e-07 2.2151285e-06 1507 1583 1577 1581 491 532 529 531 
1.52407662626e-21 -1.7196515e-07 4.11438375e-07 2.119749e-06 1575 1580 1584 255 529 530 599 -1 
2.29609843317e-21 -3.41120675e-07 1.811977715e-07 2.1829955e-06 1557 1569 1585 1572 517 526 537 527 
2.27122280193e-21 -4.2894415e-07 -4.48175285e-08 2.18341625e-06 266 1555 1586 1587 -1 516 538 560 
1.72781743742e-21 -3.61496225e-07 1.127965465e-07 2.11821575e-06 1588 1589 1590 1585 538 542 629 535 
2.2546677683e-21 -4.2894415e-07 4.72061715e-08 2.18341625e-06 267 1586 1556 1588 -1 536 517 537 
1.53305232383e-21 -3.50552325e-07 2.88378925e-07 2.0734775e-06 1591 1592 268 1568 540 541 -1 526 
7.5520746492e-22 -3.0273e-07 3.46991525e-07 2.0642235e-06 1591 269 1593 1578 539 -1 600 530 
7.66520985065e-22 -3.78387525e-07 2.46002425e-07 2.017952e-06 1592 270 1594 1595 539 -1 542 631 
9.98071539535e-22 -4.14999175e-07 1.57614075e-07 2.05496875e-06 271 1596 1589 1594 -1 630 537 541 
4.96084928611e-21 1.325084775e-07 2.9649157945e-08 2.2306915e-06 1597 1598 1599 1510 591 580 553 492 
2.34859240809e-21 7.5837625e-08 -4.20898175e-07 2.19580525e-06 261 1600 1601 1602 -1 547 546 557 
2.03719983699e-21 2.22994125e-07 -3.18680775e-07 2.24266375e-06 1603 1450 1604 1605 556 461 547 554 
2.76202243974e-21 -1.6186075e-08 -4.20898175e-07 2.195805e-06 259 1601 1606 1607 -1 544 550 563 
2.18146733639e-21 1.34605775e-07 -3.55292425e-07 2.27968075e-06 1608 1600 1445 1604 548 544 458 545 
3.69429433771e-21 5.5511725e-08 -3.05249975e-07 2.2994485e-06 1608 1455 1609 1610 547 463 550 551 
4.35586271492e-21 -6.33086025e-08 -1.19664000555e-07 2.27304875e-06 1611 1562 1612 1613 590 520 551 570 
2.2423413472e-21 -4.9268275e-08 -3.62079275e-07 2.2710985e-06 1606 1609 1462 1614 546 548 467 569 
3.85575562453e-21 5.81801475e-08 -1.80252572055e-07 2.31218575e-06 1612 1500 1615 1610 549 486 553 548 
1.37263092498e-21 3.39062125e-07 -2.5747605e-07 2.11251675e-06 247 1616 1617 1618 -1 554 559 582 
4.29013989524e-21 1.673453975e-07 -9.4196492055e-08 2.28901225e-06 1599 1619 1615 1494 543 555 551 483 
2.21944641491e-21 2.93205825e-07 -2.48469075e-07 2.2056465e-06 1616 1482 1605 1620 552 478 545 555 
4.37379301595e-21 2.80900525e-07 -1.40205745e-07 2.22074925e-06 1621 1480 1620 1619 581 476 554 553 
2.41550710797e-21 2.10237825e-07 -3.75510075e-07 2.14027975e-06 272 1622 1623 1603 -1 557 558 545 
2.34859240809e-21 1.21849475e-07 -4.12121725e-07 2.1032625e-06 273 1602 1624 1622 -1 544 567 556 
2.41550710797e-21 2.52614325e-07 -3.47674875e-07 2.047737e-06 1625 1623 274 1626 559 556 -1 645 
1.3566051111e-21 3.11226925e-07 -2.9985255e-07 2.05699125e-06 1625 275 1617 1627 558 -1 552 577 
2.83494907139e-21 -3.407636e-07 -1.001703035e-07 2.0953925e-06 1628 1587 1629 1630 574 536 626 561 
2.94883830425e-21 -3.0415195e-07 -1.885586535e-07 2.13240975e-06 1543 1630 1631 1632 511 560 573 564 
1.20695367734e-21 -2.39620875e-07 -3.64589125e-07 2.13394275e-06 1633 242 1634 1635 566 -1 568 571 
3.90390871107e-21 -5.3005525e-08 -3.5125095e-07 2.10778075e-06 1607 1636 1637 1638 546 568 567 569 
3.98156774229e-21 -2.210106e-07 -2.087279035e-07 2.189195e-06 1632 1639 1544 1640 561 566 512 570 
1.12716120696e-21 -1.51232525e-07 -4.01200775e-07 2.02289175e-06 265 1641 1642 1643 -1 615 568 572 
2.37260240142e-21 -2.0430185e-07 -3.26145775e-07 2.199982e-06 1633 1644 1467 1639 562 569 470 564 
2.12180499835e-21 3.9018175e-08 -3.5125095e-07 2.03374675e-06 1624 1637 1645 1646 557 563 614 648 
2.04247239749e-21 -1.51232525e-07 -4.01200775e-07 2.09692575e-06 260 1642 1636 1634 -1 565 563 562 
3.20160087886e-21 -8.6087725e-08 -2.9243205e-07 2.18307425e-06 1638 1614 1644 1647 563 550 566 570 
4.08458245039e-21 -1.02796475e-07 -1.750141785e-07 2.17228725e-06 1648 1640 1613 1647 593 564 549 569 
1.18262028812e-21 -2.81997375e-07 -3.36753925e-07 2.04140025e-06 1649 1650 279 1635 573 572 -1 562 
1.13611080633e-21 -2.39620875e-07 -3.64589125e-07 1.98587475e-06 277 1643 1650 1651 -1 565 571 619 
2.45189657135e-21 -3.298197e-07 -2.78141325e-07 2.05065425e-06 1649 278 1652 1631 571 -1 575 561 
1.41020960442e-21 -3.9426655e-07 -1.47376475e-07 2.0321455e-06 1628 1653 283 1654 560 621 -1 575 
1.22594000604e-21 -3.576549e-07 -2.35764825e-07 1.99512875e-06 1652 1654 282 1655 573 574 -1 659 
2.32278672734e-21 3.798066e-07 -2.613687e-08 2.098256e-06 1540 1656 1657 1658 510 579 583 581 
2.12501729023e-21 2.85338575e-07 -2.114642e-07 2.0014655e-06 1627 1659 1660 1661 559 639 586 582 
1.78937275829e-21 2.38433355e-07 1.35512205e-07 2.118248e-06 1662 1663 1529 1664 584 607 503 580 
1.06130207903e-21 4.08348e-07 -1.14413075e-07 2.03688175e-06 262 1665 1666 1656 -1 582 585 576 
3.89538521279e-21 1.92340055e-07 2.9651755e-08 2.1254115e-06 1598 1664 1667 1668 543 578 595 581 
4.00596274061e-21 2.84632375e-07 -8.0811495e-08 2.11836525e-06 1621 1668 1669 1658 555 580 582 576 
2.06882313882e-21 3.13173775e-07 -1.690877e-07 2.056991e-06 1618 1661 1665 1669 552 577 579 581 
1.76343793608e-21 3.798066e-07 6.588683e-08 2.098256e-06 1670 1671 1539 1657 587 584 509 576 
1.28875347323e-21 3.30725675e-07 1.17072655e-07 2.11120175e-06 1662 1530 1672 1671 578 504 608 583 
2.31470878207e-21 4.08348e-07 -1.14413075e-07 1.96284775e-06 286 1673 1666 1674 -1 616 579 586 
1.4649348126e-21 3.7173635e-07 -2.02801425e-07 1.92583075e-06 287 1675 1674 1660 -1 643 585 577 
1.1354804343e-21 4.199471e-07 9.20237e-08 2.0276275e-06 1670 288 1676 1677 583 -1 601 617 
1.73584874367e-21 8.3081645e-08 3.785524e-07 2.01590125e-06 1536 1678 1679 1680 508 604 611 589 
3.02414247039e-21 -2.048228e-08 3.27919225e-07 2.043243e-06 1681 1682 1576 1680 598 594 529 588 
4.58554157939e-21 -3.38457475e-08 -4.7085583055e-08 2.16888825e-06 1683 1684 1685 1611 591 593 592 549 
4.0888886216e-21 5.28060825e-08 1.6171495445e-08 2.1497045e-06 1683 1597 1686 1687 590 543 592 595 
4.71892232539e-21 -3.97402925e-08 7.2040441945e-08 2.17433375e-06 1686 1546 1685 1688 591 513 590 597 
4.4293106697e-21 -7.333362e-08 -1.02435761e-07 2.06812675e-06 1684 1648 1689 1690 590 570 637 623 
3.42986312496e-21 -2.4101625e-08 2.093165425e-07 2.014376e-06 1691 1692 1693 1682 628 596 597 589 
3.91679028747e-21 1.1263766e-07 1.61740925e-08 2.0444245e-06 1687 1694 1695 1667 591 596 644 580 
2.87932843895e-21 9.595045e-08 1.437261675e-07 1.98703425e-06 1694 1692 1696 1697 595 594 682 606 
4.6102138711e-21 -9.996079e-08 1.37633414e-07 2.0963955e-06 1698 1693 1688 1582 622 594 592 532 
1.86932885648e-21 -9.042536e-08 3.79691375e-07 1.99917975e-06 1681 1699 1700 1701 589 599 627 610 
7.58962895387e-22 -1.7196515e-07 4.11438375e-07 2.045715e-06 1699 1584 1702 290 598 534 600 -1 
7.76067271499e-22 -2.603535e-07 3.74826725e-07 2.008698e-06 289 1702 1703 1593 -1 599 632 540 
1.40461848067e-21 3.8333545e-07 1.8041205e-07 1.9906105e-06 1704 293 1705 1676 608 -1 681 587 
1.23504445673e-21 3.68919325e-07 2.73974375e-07 2.0775905e-06 294 1531 1706 1707 -1 504 608 609 
1.17300894511e-21 2.26732655e-07 3.7368775e-07 2.0254195e-06 1708 1537 292 1709 604 508 -1 605 
2.00283652367e-21 1.71469995e-07 3.4194075e-07 1.97888425e-06 1708 1710 1678 1711 603 612 588 606 
1.20426129346e-21 2.69109155e-07 3.4585255e-07 2.08094525e-06 1712 1709 295 1525 609 603 -1 502 
4.02728874375e-21 1.87958145e-07 2.257172e-07 1.97888425e-06 1713 1714 1711 1697 607 678 604 596 
2.19873923816e-21 2.50738655e-07 2.04025575e-07 2.029111e-06 1715 1716 1663 1713 608 609 578 606 
1.66942943096e-21 3.43030975e-07 1.85586025e-07 2.02206475e-06 1715 1672 1706 1704 607 584 602 601 
1.65796540607e-21 2.76627005e-07 2.92413925e-07 2.08463675e-06 1712 1707 1716 1527 605 602 607 503 
1.98495215597e-21 -3.2873285e-08 4.39101e-07 1.9163125e-06 297 1717 1718 1701 -1 611 693 598 
1.80283252953e-21 5.9150415e-08 4.39101e-07 1.9163125e-06 298 1719 1717 1679 -1 613 610 588 
1.66100427824e-21 2.1593999e-07 3.821138e-07 1.87004125e-06 299 1720 1710 1721 -1 613 604 672 
2.31058708364e-21 1.2755164e-07 4.1872545e-07 1.83302425e-06 300 1722 1719 1720 -1 688 611 612 
2.78584353445e-21 9.1924e-09 -4.21576325e-07 1.9396035e-06 302 1645 1723 1724 -1 567 615 647 
2.27547238816e-21 -8.28313e-08 -4.21576325e-07 1.9396035e-06 301 1723 1641 1725 -1 614 565 618 
2.2709608686e-21 4.2872355e-07 -4.601185e-08 1.898068e-06 305 1726 1727 1673 -1 674 617 585 
2.2709608686e-21 4.2872355e-07 4.601185e-08 1.935085e-06 306 1727 1728 1677 -1 616 680 587 
2.87762347379e-21 -1.51232525e-07 -4.01200775e-07 1.85631525e-06 310 1729 1730 1725 -1 619 646 615 
1.6627324115e-21 -2.39620875e-07 -3.64589125e-07 1.89333225e-06 309 1731 1729 1651 -1 668 618 572 
1.91423663664e-21 -4.31889425e-07 8.08833e-08 1.9042325e-06 280 1732 1733 1734 -1 625 630 635 
2.68286150335e-21 -3.43708875e-07 -6.6493175e-08 1.9642765e-06 1735 1736 1653 1737 626 625 574 660 
3.31048773643e-21 -1.89557895e-07 1.08053464e-07 2.02148e-06 1698 1738 1739 1740 597 623 628 629 
4.19206972192e-21 -1.6882527e-07 -1.2889686e-08 1.99865675e-06 1738 1741 1690 1742 622 626 593 663 
1.73284078987e-21 -2.684673e-07 3.441078e-07 1.8579615e-06 291 1743 1744 1745 -1 690 633 632 
2.3976040365e-21 -4.31889425e-07 -1.11404e-08 1.9042325e-06 281 1736 1732 1746 -1 621 620 667 
5.21875974674e-21 -2.90205925e-07 -1.92870035e-08 2.0275235e-06 1735 1629 1747 1741 621 560 629 623 
2.81337552555e-21 -1.56091235e-07 2.89562825e-07 1.949819e-06 1748 1700 1749 1750 628 598 632 695 
3.04306005678e-21 -1.1369873e-07 1.797365925e-07 1.9394605e-06 1691 1739 1751 1748 594 622 696 627 
3.04109210222e-21 -3.1093855e-07 1.016561465e-07 2.05034675e-06 1747 1590 1752 1740 626 537 630 622 
1.86327136967e-21 -3.644415e-07 1.46473675e-07 1.98709975e-06 1733 1752 1596 1753 620 629 542 631 
1.67860578174e-21 -3.2782985e-07 2.34862025e-07 1.950083e-06 1754 1753 1595 1755 634 630 541 632 
1.43515555416e-21 -2.5761815e-07 3.05073725e-07 1.950083e-06 1745 1703 1749 1755 624 600 627 631 
1.13603561725e-21 -3.108438e-07 3.162726e-07 1.765419e-06 1756 1744 318 1757 636 624 -1 691 
1.93677095962e-21 -3.86501325e-07 2.152835e-07 1.84870725e-06 321 1758 1754 1759 -1 635 631 636 
1.9142431007e-21 -4.23112975e-07 1.2689515e-07 1.81169025e-06 322 1760 1734 1758 -1 664 620 634 
1.93677095962e-21 -3.58666125e-07 2.5766e-07 1.75616475e-06 1756 320 1759 1761 633 -1 634 736 
4.87826421759e-21 1.933348e-08 -1.710276075e-07 1.93842025e-06 1762 1763 1689 1764 644 656 593 648 
2.44674660444e-21 -8.4466575e-08 -4.13245525e-07 1.67428625e-06 311 1765 1766 1767 -1 714 704 646 
4.87132457329e-21 2.10660625e-07 -2.104605e-07 1.92575175e-06 1768 1769 1659 1770 645 643 577 644 
2.24721766795e-21 1.44359575e-07 -4.13245525e-07 1.69279475e-06 304 1771 1772 1773 -1 642 705 651 
1.08266553005e-21 2.32747925e-07 -3.76633875e-07 1.84086275e-06 276 1774 1775 1776 -1 650 645 642 
1.69719947835e-21 1.44359575e-07 -4.13245525e-07 1.80384575e-06 303 1777 1771 1776 -1 647 640 641 
3.33632132102e-21 2.970584e-07 -2.01797725e-07 1.850117e-06 1778 1779 1675 1769 649 673 586 639 
4.67898313091e-21 1.1865293e-07 -1.156748325e-07 1.93390175e-06 1762 1770 1695 1780 637 639 595 671 
3.24405973534e-21 1.94172475e-07 -3.2668405e-07 1.92575175e-06 1626 1775 1768 1781 558 641 639 648 
3.79765942297e-21 -7.5274175e-08 -3.5237475e-07 1.78985575e-06 1767 1730 1782 1783 638 618 654 647 
4.43204589721e-21 3.91389e-08 -3.6397385e-07 1.8546355e-06 1777 1724 1783 1784 642 614 646 648 
4.18834571459e-21 6.8964675e-08 -2.93648475e-07 1.94877875e-06 1781 1764 1646 1784 645 637 567 647 
2.41713694933e-21 3.2294675e-07 -2.90186075e-07 1.7575745e-06 1785 1786 326 1778 650 679 -1 643 
1.08063103365e-21 2.75124425e-07 -3.48798675e-07 1.74832025e-06 1785 327 1787 1774 649 -1 651 641 
1.54871899387e-21 2.32747925e-07 -3.76633875e-07 1.65577775e-06 328 1773 1788 1787 -1 640 652 650 
9.35129878236e-22 2.32747925e-07 -3.76633875e-07 1.56323525e-06 1789 1790 1788 329 752 706 651 -1 
1.56791070483e-21 -2.975449e-07 -2.99713665e-07 1.707199e-06 1791 1792 314 1793 657 722 -1 668 
6.81905249979e-21 -1.2764115e-07 -2.45687265e-07 1.756309e-06 1794 1782 1795 1796 712 646 668 656 
2.51222058677e-21 -4.18590525e-07 -6.4324365e-08 1.623911e-06 316 1797 1798 1799 -1 666 658 662 
5.81018088688e-21 -6.285927e-08 -1.346654975e-07 1.81073025e-06 1800 1801 1763 1796 677 663 637 654 
2.74580037872e-21 -3.45367225e-07 -2.41101065e-07 1.69794475e-06 1791 313 1802 1803 653 -1 661 665 
2.76605783072e-21 -4.18590525e-07 2.7699335e-08 1.623911e-06 319 1798 1804 1805 -1 655 664 728 
3.66950672502e-21 -2.93798325e-07 -2.0806549e-07 1.86903975e-06 1806 1655 1807 1808 665 575 660 668 
5.81203048953e-21 -2.7107585e-07 -8.480569e-08 1.856696e-06 1809 1807 1737 1810 667 659 621 663 
1.39155965274e-21 -3.61603325e-07 -2.2111394e-07 1.596148e-06 315 1811 1812 1802 -1 662 715 657 
2.55311543011e-21 -3.98214975e-07 -1.3272559e-07 1.55913125e-06 317 1799 1813 1811 -1 655 710 661 
3.99547012737e-21 -1.58471645e-07 -3.23965225e-08 1.8463375e-06 1814 1742 1801 1810 689 623 656 660 
2.50379042766e-21 -3.592564e-07 6.2570785e-08 1.722618e-06 1804 1815 1760 1816 658 667 635 740 
2.74580037872e-21 -3.73202425e-07 -1.98724565e-07 1.79048725e-06 285 1806 1817 1803 -1 659 666 657 
2.51222907013e-21 -4.09814075e-07 -1.10336215e-07 1.75347025e-06 1818 284 1817 1797 667 -1 665 655 
4.06732457481e-21 -3.592564e-07 -2.9452915e-08 1.796652e-06 1818 1809 1746 1815 666 660 625 664 
2.81112258339e-21 -2.45976e-07 -2.6667809e-07 1.80426e-06 1793 1795 1731 1808 653 654 619 659 
2.42452699409e-21 4.201703e-07 -6.86962525e-08 1.694398e-06 330 1819 1820 1821 -1 709 674 675 
2.2889989761e-21 3.8355865e-07 2.037394975e-07 1.805449e-06 308 1822 1823 1824 -1 676 697 681 
4.69954621479e-21 1.51550355e-07 -3.767276e-08 1.8211735e-06 1825 1826 1780 1827 677 673 644 682 
3.12354512036e-21 2.3265134e-07 2.892176975e-07 1.79593075e-06 1828 1721 1829 1830 699 612 678 692 
5.23598176159e-21 2.7139325e-07 -9.00819275e-08 1.794515e-06 1831 1832 1779 1826 679 674 643 671 
2.10064469236e-21 3.6644675e-07 -2.26844025e-08 1.805449e-06 1820 1833 1726 1832 669 680 616 673 
3.31453637032e-21 3.8355865e-07 -1.570846025e-07 1.657381e-06 1834 1821 1835 331 679 669 755 -1 
2.1011746322e-21 4.201703e-07 1.153511475e-07 1.768432e-06 1836 307 1822 1837 680 -1 670 707 
7.11081609363e-21 3.668338e-08 -5.5985275e-08 1.73210125e-06 1825 1838 1800 1839 671 683 656 754 
4.59290870186e-21 2.26750115e-07 1.845932475e-07 1.8607105e-06 1840 1829 1714 1841 681 672 606 682 
4.11375665027e-21 2.972816e-07 -1.784702775e-07 1.7019725e-06 1834 1842 1831 1786 675 749 673 649 
3.00947991976e-21 3.6644675e-07 6.93392975e-08 1.842466e-06 1836 1843 1728 1833 676 681 617 674 
2.56674895563e-21 3.298351e-07 1.577276475e-07 1.879483e-06 1824 1840 1705 1843 670 678 601 680 
3.37942940012e-21 1.3474242e-07 1.02602215e-07 1.8688605e-06 1827 1696 1844 1841 671 596 694 678 
6.37085547022e-21 1.05372e-09 8.1845e-08 1.7171195e-06 1845 1846 1838 1847 694 689 677 774 
1.99234818616e-21 -1.20096235e-07 4.1628075e-07 1.6593045e-06 332 1848 1849 1850 -1 685 687 686 
1.25861545711e-21 -2.08484585e-07 3.796691e-07 1.6222875e-06 333 1851 1848 1852 -1 691 684 741 
1.94333299825e-21 -5.169501e-08 4.366563e-07 1.59452475e-06 334 1853 1854 1850 -1 700 761 684 
2.29175565513e-21 -1.20096235e-07 4.1628075e-07 1.7703555e-06 296 1855 1849 1856 -1 693 684 690 
2.52020798966e-21 7.585663e-08 3.7293465e-07 1.751583e-06 1857 1858 1722 1859 702 693 613 692 
4.80797244989e-21 -1.27335355e-07 9.33890025e-08 1.76037775e-06 1846 1860 1861 1814 683 738 696 663 
3.78177411699e-21 -1.8576211e-07 3.261522e-07 1.79502875e-06 1856 1862 1743 1863 687 691 624 695 
2.13932889757e-21 -2.2813861e-07 2.98317e-07 1.70248625e-06 1851 1864 1757 1862 685 732 633 690 
3.67283939772e-21 1.3857983e-07 2.712620975e-07 1.732998e-06 1865 1859 1830 1866 698 688 672 694 
2.25963721023e-21 -3.8556445e-08 3.8453375e-07 1.81636275e-06 1855 1718 1858 1867 687 610 688 695 
3.56758209003e-21 6.655926e-08 1.73034965e-07 1.78741925e-06 1845 1866 1844 1868 683 692 682 696 
3.76705972815e-21 -1.0422232e-07 2.944052e-07 1.841036e-06 1863 1750 1867 1869 690 627 693 696 
2.87344367637e-21 -6.1829815e-08 1.845789675e-07 1.8306775e-06 1861 1869 1868 1751 689 695 694 628 
2.2889989761e-21 3.5572345e-07 2.461159975e-07 1.7129065e-06 1870 335 1871 1823 699 -1 703 670 
1.84351827353e-21 2.13829615e-07 2.867729975e-07 1.659228e-06 1872 1865 1873 1874 768 692 701 699 
1.35597304988e-21 3.07901125e-07 3.047285975e-07 1.72216075e-06 1870 1874 336 1828 697 698 -1 672 
2.02210986438e-21 4.032869e-08 4.366563e-07 1.59452475e-06 337 1875 1853 1876 -1 766 686 702 
1.38874164174e-21 1.97118265e-07 3.796691e-07 1.6222875e-06 1877 1873 1878 339 764 698 702 -1 
2.11966832445e-21 1.08729915e-07 4.1628075e-07 1.6593045e-06 338 1878 1876 1857 -1 701 700 688 
1.14230363135e-21 3.7195955e-07 2.261288725e-07 1.61110975e-06 341 1871 1879 1880 -1 697 708 769 
2.30055849641e-21 -1.606535e-08 -4.33621075e-07 1.6095065e-06 342 1881 1766 1882 -1 705 638 717 
1.8854564367e-21 7.595835e-08 -4.33621075e-07 1.6095065e-06 343 1772 1881 1883 -1 640 704 706 
1.12004085136e-21 1.44359575e-07 -4.13245525e-07 1.52621825e-06 1884 344 1883 1790 723 -1 705 652 
2.1011746322e-21 4.2894675e-07 6.93392975e-08 1.6388725e-06 347 1885 1886 1837 -1 709 708 676 
2.17824353979e-21 4.085712e-07 1.377405225e-07 1.57409275e-06 348 1886 1887 1879 -1 707 759 703 
2.42452699409e-21 4.2894675e-07 -2.26844025e-08 1.6018555e-06 346 1888 1885 1819 -1 746 707 669 
1.0755853247e-21 -3.98214975e-07 -1.3272559e-07 1.48509725e-06 354 1889 1813 1890 -1 721 662 730 
2.24693678526e-21 -2.47993e-07 -3.5574745e-07 1.458546e-06 1891 356 1892 1893 713 -1 716 718 
5.91162822829e-21 -1.1602615e-07 -2.5308169e-07 1.6084045e-06 1894 1895 1896 1794 714 722 757 654 
1.32603918867e-21 -3.066056e-07 -3.07925125e-07 1.44929175e-06 1891 1897 357 1898 711 715 -1 719 
2.86860882774e-21 -1.09671025e-07 -3.50992725e-07 1.58642575e-06 1894 1899 1900 1765 712 717 716 638 
2.10732694273e-21 -2.70584225e-07 -2.3784929e-07 1.526796e-06 1812 1901 1897 1902 661 721 713 722 
1.07489311098e-21 -2.28005875e-07 -3.7198355e-07 1.56034275e-06 1903 1900 1892 312 722 714 711 -1 
2.86334919161e-21 -4.12698e-08 -3.71368275e-07 1.521646e-06 1882 1904 1905 1899 704 720 723 714 
2.24693678526e-21 -2.056165e-07 -3.8358265e-07 1.3660035e-06 358 1893 1906 1907 -1 711 725 720 
1.37484408701e-21 -3.344408e-07 -2.65548625e-07 1.39376625e-06 355 1908 1898 1909 -1 804 713 721 
2.08729359046e-21 -1.1722815e-07 -4.201943e-07 1.4030205e-06 345 1907 1910 1904 -1 718 791 717 
2.13587809803e-21 -2.98419425e-07 -1.9547279e-07 1.4712705e-06 1889 1911 1909 1901 710 743 719 715 
2.17139105716e-21 -2.34361e-07 -2.74072515e-07 1.5823215e-06 1903 1902 1895 1792 716 715 712 653 
4.03012836074e-21 7.3143275e-08 -3.59769175e-07 1.49388325e-06 1884 1905 1912 1913 706 717 724 753 
2.57131793494e-21 8.9208625e-08 -4.085952e-07 1.3752575e-06 365 1912 1914 1915 -1 723 790 758 
1.06805376488e-21 -2.28005875e-07 -3.7198355e-07 1.26420675e-06 369 1906 1916 1917 -1 718 802 789 
1.03283329573e-21 -3.4411005e-07 2.84624175e-07 1.447013e-06 1918 1919 353 1920 727 737 -1 739 
2.20229435515e-21 -2.8549745e-07 3.324465e-07 1.45626725e-06 1918 352 1921 1922 726 -1 744 741 
4.06251299429e-21 -3.56299425e-07 6.7145585e-08 1.53377175e-06 1805 1923 1924 1925 658 742 730 740 
2.53676161703e-21 -4.2893245e-07 -6.5656e-09 1.34521675e-06 359 1926 1927 1928 -1 730 733 803 
2.7246480729e-21 -3.56299425e-07 -2.4878115e-08 1.45973775e-06 1890 1926 1929 1924 710 729 743 728 
1.93515800803e-21 -3.8354435e-07 2.198583e-07 1.289691e-06 361 1930 1931 1932 -1 737 805 735 
4.66800800234e-21 -2.22446285e-07 2.331388e-07 1.62160125e-06 1864 1933 1934 1935 691 738 741 736 
1.98997920096e-21 -4.2893245e-07 8.54581e-08 1.34521675e-06 360 1927 1936 1937 -1 729 734 735 
9.89181959577e-22 -4.085569e-07 1.53859325e-07 1.42850475e-06 325 1936 1938 1939 -1 733 742 737 
1.98997248114e-21 -4.20156e-07 1.3146995e-07 1.25267425e-06 1940 362 1932 1937 796 -1 731 733 
2.95045645289e-21 -3.32986675e-07 2.087179e-07 1.6290085e-06 1761 1935 1941 1942 636 732 739 740 
9.80642654491e-22 -3.7194525e-07 2.42247675e-07 1.3914875e-06 351 1939 1919 1930 -1 734 726 731 
4.47342637444e-21 -1.8642491e-07 1.26437935e-07 1.6250715e-06 1860 1943 1944 1933 689 740 773 732 
1.05851179766e-21 -3.7194525e-07 2.42247675e-07 1.5395555e-06 324 1920 1945 1941 -1 726 742 736 
3.37606564409e-21 -2.969653e-07 1.02017035e-07 1.63247875e-06 1816 1942 1925 1943 664 736 728 738 
2.77394187802e-21 -2.0279226e-07 3.144909e-07 1.5414025e-06 1852 1946 1922 1934 685 760 727 732 
1.74083541853e-21 -4.085569e-07 1.53859325e-07 1.50253875e-06 323 1938 1923 1945 -1 734 728 739 
5.16785680447e-21 -2.56503875e-07 -8.7625315e-08 1.445911e-06 1911 1947 1929 1948 721 775 730 806 
2.20229435515e-21 -2.4312095e-07 3.602817e-07 1.36372475e-06 372 1949 1950 1921 -1 771 745 727 
1.07162553111e-21 -2.65510325e-07 3.486826e-07 1.261928e-06 374 1951 1952 1950 -1 842 798 744 
2.5948431348e-21 3.62058525e-07 -4.56903225e-08 1.51856725e-06 1888 1953 1954 1955 709 747 759 755 
1.13548045163e-21 4.15558875e-07 -1.1502962e-07 1.44460975e-06 349 1956 1953 1957 -1 792 746 751 
1.42017852552e-21 3.032897e-07 -3.0440707e-07 1.43535525e-06 1958 366 1959 1960 750 -1 756 752 
4.05697284561e-21 2.39169825e-07 -1.554643475e-07 1.60017575e-06 1961 1962 1842 1963 755 754 679 752 
2.45039413211e-21 3.51112025e-07 -2.4579447e-07 1.426101e-06 1958 1964 368 1965 748 783 -1 751 
1.22519292879e-21 3.78947225e-07 -2.0341797e-07 1.48162675e-06 1965 350 1966 1957 750 -1 755 747 
2.74799242823e-21 2.4484785e-07 -2.83416245e-07 1.5354725e-06 1789 1963 1967 1960 652 749 753 748 
5.69819274689e-21 1.3125505e-07 -2.57775095e-07 1.484629e-06 1913 1967 1968 1969 723 752 757 758 
6.85958598034e-21 9.84145e-08 -8.53885125e-08 1.603646e-06 1839 1970 1962 1971 677 757 749 776 
3.01812372663e-21 3.25446875e-07 -1.340786725e-07 1.55558425e-06 1961 1835 1955 1966 749 675 746 751 
1.4641172497e-21 2.609132e-07 -3.3224227e-07 1.3428125e-06 367 1959 1972 1973 -1 748 758 829 
5.30444475906e-21 1.048685e-08 -1.7146316e-07 1.5343705e-06 1896 1968 1970 1974 712 753 754 778 
3.46318109138e-21 1.473204e-07 -3.0660112e-07 1.36600325e-06 1915 1972 1969 1975 724 756 753 823 
3.0614249433e-21 3.50459425e-07 6.87227525e-08 1.509313e-06 1976 1954 1977 1887 787 746 763 708 
4.53149393872e-21 -8.113561e-08 2.9743935e-07 1.48160725e-06 1978 1979 1946 1980 761 771 741 772 
1.59648198443e-21 -1.842671e-08 3.829931e-07 1.4977125e-06 1854 1981 1982 1978 686 766 770 760 
1.71930472199e-21 1.25292e-07 4.287839e-07 1.3940685e-06 340 1983 1984 1985 -1 767 766 781 
4.53276781044e-21 2.58727725e-07 1.400595525e-07 1.48653475e-06 1986 1977 1987 1988 786 759 779 769 
2.54396241418e-21 1.6198534e-07 3.4638145e-07 1.5347295e-06 1877 1989 1990 1991 701 766 768 780 
2.18045331986e-21 -1.274355e-08 4.3756035e-07 1.301526e-06 371 1992 1993 1994 -1 767 840 770 
2.158208396e-21 7.359699e-08 3.829931e-07 1.4977125e-06 1875 1984 1981 1989 700 762 761 764 
1.71930472199e-21 7.928015e-08 4.3756035e-07 1.30152575e-06 370 1995 1992 1983 -1 784 765 762 
4.10336212945e-21 1.7869669e-07 2.534853475e-07 1.57167e-06 1872 1990 1996 1997 698 764 777 769 
2.20435502526e-21 2.890043e-07 2.514538225e-07 1.532806e-06 1880 1988 1998 1997 703 763 782 768 
2.18044595687e-21 -5.87554e-08 4.287839e-07 1.39406875e-06 1999 1982 373 1994 771 761 -1 765 
5.39867155083e-21 -1.214643e-07 3.4323015e-07 1.3779635e-06 1999 1949 1979 2000 770 744 760 834 
3.68213761082e-21 -3.402602825e-08 1.87847625e-07 1.4353685e-06 2001 1980 2002 2003 777 760 773 844 
5.06346517836e-21 -1.1966130325e-07 9.819831e-08 1.498634e-06 2004 2005 2002 1944 774 775 772 738 
6.64138963878e-21 5.77079675e-09 8.20795075e-08 1.57018825e-06 2006 1847 2007 2004 777 683 776 773 
2.97439744334e-21 -1.3918259325e-07 -3.498164e-08 1.43668925e-06 2008 2009 2005 1947 778 807 773 743 
4.56235103669e-21 6.956573175e-08 -1.13591625e-08 1.51281575e-06 2007 1971 2010 2011 774 754 779 778 
4.78822781044e-21 9.140607175e-08 1.717288225e-07 1.50692275e-06 2006 2001 2012 1996 774 772 779 768 
3.60132591643e-21 -1.836191825e-08 -9.743381e-08 1.44354025e-06 2008 1974 2011 2013 775 757 776 817 
3.29234166599e-21 1.5520100675e-07 7.82901525e-08 1.44955025e-06 2010 1987 2012 2014 776 763 777 865 
1.78224140529e-21 2.5605685e-07 3.6433705e-07 1.449594e-06 2015 2016 376 1991 782 781 -1 764 
1.78224140529e-21 2.1368035e-07 3.9217225e-07 1.35705125e-06 378 2017 1985 2016 -1 785 762 780 
1.08863277959e-21 3.1466945e-07 3.16514725e-07 1.44033975e-06 2015 377 2018 1998 780 -1 788 769 
1.2089486337e-21 3.67348125e-07 -2.25807345e-07 1.324304e-06 379 2019 2020 1964 -1 821 794 750 
9.90112575521e-22 1.47681375e-07 4.171848e-07 1.21823725e-06 2021 1995 380 2022 843 767 -1 785 
8.49930741257e-22 2.36069725e-07 3.8057315e-07 1.25525425e-06 382 2023 2022 2017 -1 866 784 781 
2.38136952422e-21 3.12228075e-07 1.62743955e-07 1.41257725e-06 1986 2024 2025 2026 763 868 787 788 
1.35282305534e-21 4.03959775e-07 9.1407155e-08 1.4353555e-06 1976 2025 2027 383 759 786 793 -1 
1.13496187376e-21 3.4250465e-07 2.74138225e-07 1.38481425e-06 384 2018 2026 2028 -1 782 786 867 
1.21674435437e-21 -1.39617525e-07 -4.085952e-07 1.2271895e-06 2029 385 1917 2030 822 -1 725 791 
2.43667216607e-21 2.08074e-08 -4.2897075e-07 1.3104775e-06 387 1914 2031 2032 -1 724 791 825 
2.08730063889e-21 -7.12163e-08 -4.2897075e-07 1.31047775e-06 386 2031 1910 2030 -1 790 720 789 
2.2709685719e-21 4.24335325e-07 -6.901777e-08 1.352067e-06 389 2033 2034 1956 -1 794 793 747 
2.58986517169e-21 4.24335325e-07 2.300593e-08 1.352067e-06 391 2034 2035 2027 -1 792 864 787 
2.38129143269e-21 4.03959775e-07 -1.37418995e-07 1.287287e-06 390 2036 2033 2020 -1 863 792 783 
1.72702948888e-21 -3.07677925e-07 2.8140115e-07 1.1299655e-06 2037 2038 397 2039 800 798 -1 846 
2.76115371414e-21 -3.6643245e-07 8.54581e-08 1.1786405e-06 1940 2040 2041 2042 735 805 814 803 
1.4129371244e-21 -3.7173635e-07 2.02801425e-07 1.01891495e-06 398 2043 2044 2045 -1 885 813 800 
1.8090308081e-21 -2.81998475e-07 2.3245905e-07 1.22491125e-06 2038 1952 2046 2047 795 745 831 805 
2.80922747503e-21 -3.8333545e-07 -1.8041205e-07 1.213254e-06 364 2048 2049 2050 -1 809 804 801 
2.80923696134e-21 -3.5550025e-07 2.2278855e-07 1.1207115e-06 2037 396 2051 2045 795 -1 805 797 
2.27095319996e-21 -4.199471e-07 -9.20237e-08 1.17623725e-06 363 2052 2053 2050 -1 803 812 799 
3.88086222944e-21 -2.44494025e-07 -2.5576e-07 1.22719e-06 2054 1916 2055 2056 808 725 804 820 
3.87129730128e-21 -3.6643245e-07 -6.5656e-09 1.25267425e-06 2052 2057 1928 2042 801 806 729 796 
3.86000214893e-21 -2.9231635e-07 -1.971474e-07 1.29196975e-06 2049 2055 1908 2058 799 802 719 806 
1.65097938268e-21 -3.298208e-07 1.7384645e-07 1.21565725e-06 2051 1931 2047 2040 800 731 798 796 
7.08644544013e-21 -2.666369e-07 -6.93128e-08 1.3128815e-06 2058 1948 2057 2059 804 743 803 807 
4.55484165251e-21 -1.4931561825e-07 -1.6669125e-08 1.30365975e-06 2060 2059 2061 2009 816 806 830 775 
1.72702948888e-21 -3.07677925e-07 -2.8140115e-07 1.1299655e-06 2062 2063 400 2054 809 828 -1 802 
2.80923696134e-21 -3.5550025e-07 -2.2278855e-07 1.1207115e-06 2062 399 2064 2048 808 -1 810 799 
1.4129371244e-21 -3.7173635e-07 -2.02801425e-07 1.01891495e-06 401 2065 2064 2066 -1 888 809 811 
2.4478485639e-21 -4.08348e-07 -1.14413075e-07 9.81898375e-07 402 2067 2068 2066 -1 812 892 810 
2.27095550055e-21 -4.2872355e-07 -4.601185e-08 1.046678175e-06 403 2053 2069 2067 -1 801 814 811 
2.4478485639e-21 -4.08348e-07 1.14413075e-07 9.81898375e-07 405 2070 2071 2044 -1 880 814 797 
2.27095550055e-21 -4.2872355e-07 4.601185e-08 1.046678175e-06 404 2069 2041 2071 -1 812 796 813 
1.64881419537e-21 2.906844e-07 -3.0235025e-07 1.133912e-06 2072 428 2073 2074 818 -1 821 855 
5.75065960597e-21 -7.732346825e-08 -1.132877e-07 1.2126615e-06 2075 2076 2060 2077 833 820 807 817 
4.95515106237e-21 4.328830675e-08 -1.3629362e-07 1.2959495e-06 2077 2013 2078 2079 816 778 851 823 
2.78346689014e-21 2.320718e-07 -3.50172575e-07 1.14316625e-06 2072 2080 429 2081 815 829 -1 824 
2.40020506655e-21 1.0130695e-07 -4.14619425e-07 1.087640725e-06 388 2082 2083 2084 -1 825 869 824 
7.01861998148e-21 -1.46822425e-07 -2.24543975e-07 1.1571035e-06 2085 2086 2056 2076 828 822 802 816 
3.11606940819e-21 2.60407825e-07 -2.3696782e-07 1.235709e-06 2073 2087 2019 2088 815 854 783 829 
4.64769888921e-21 -8.4322425e-08 -3.49543975e-07 1.1756115e-06 2029 2086 2089 2090 789 820 827 825 
6.95519598107e-21 8.8202425e-08 -2.59148995e-07 1.268154e-06 2091 2079 2092 1975 825 817 829 758 
2.78346783007e-21 1.896953e-07 -3.78007775e-07 1.050623725e-06 430 2084 2093 2081 -1 819 871 818 
3.49195470549e-21 3.009065e-08 -3.61143075e-07 1.203374e-06 2082 2032 2090 2091 819 790 822 823 
1.6386418149e-21 -1.93518175e-07 -3.66408675e-07 1.022861725e-06 418 2094 2095 2096 -1 896 827 828 
2.66270149939e-21 -1.05129825e-07 -4.03020325e-07 1.059878475e-06 417 2095 2097 2089 -1 826 870 822 
2.66140779684e-21 -2.10006325e-07 -2.50185125e-07 1.059879e-06 2063 2098 2096 2085 808 893 826 820 
2.91065866839e-21 2.01795225e-07 -2.84790145e-07 1.24496325e-06 2080 1973 2092 2088 818 756 823 821 
5.23802958605e-21 -1.1591844575e-07 1.09012375e-07 1.20925575e-06 2099 2100 2061 2101 833 844 807 831 
6.09186434642e-21 -1.854174025e-07 2.07005e-07 1.15369775e-06 2102 2046 2103 2101 846 798 842 830 
2.26374217419e-21 1.226057975e-07 4.087823e-07 1.058750975e-06 413 2104 2105 2106 -1 835 837 843 
7.15425015614e-21 -4.392629575e-08 1.23938e-08 1.1182575e-06 2099 2107 2075 2108 830 884 816 848 
6.36120572072e-21 -6.72597275e-08 2.899409e-07 1.2512245e-06 2109 2110 2111 2000 840 844 842 771 
1.34194249961e-21 2.109941475e-07 3.7217065e-07 1.021733975e-06 412 2112 2104 2113 -1 838 832 859 
1.52952935766e-21 -1.946087025e-07 3.7217065e-07 1.021734725e-06 411 2114 2115 2116 -1 846 845 886 
2.19840037364e-21 5.42045725e-08 4.2915785e-07 9.93971175e-07 415 2117 2118 2105 -1 910 847 832 
2.61461888613e-21 2.309812725e-07 3.5593455e-07 9.1993715e-07 2119 423 2112 2120 841 -1 835 912 
1.03709742987e-21 -1.062203525e-07 4.087823e-07 1.1327855e-06 375 2121 2122 2123 -1 840 845 842 
2.92864067793e-21 -4.5508275e-09 3.7549465e-07 1.1932955e-06 2121 1993 2124 2109 839 765 843 834 
1.59215078262e-21 2.895938725e-07 3.08112225e-07 9.106829e-07 2119 2125 425 2126 838 862 -1 935 
3.1194857514e-21 -1.689292525e-07 3.2322855e-07 1.1907145e-06 2123 2103 1951 2111 839 831 745 834 
3.4818738539e-21 1.098622475e-07 3.6389555e-07 1.1655325e-06 2021 2106 2124 2127 784 832 840 861 
4.82129941114e-21 -2.015014575e-08 1.80349175e-07 1.27901975e-06 2128 2003 2100 2110 857 772 830 834 
2.44728030576e-21 -1.062203525e-07 4.087823e-07 1.058751475e-06 409 2115 2122 2129 -1 836 839 847 
2.67709508146e-21 -2.110968525e-07 2.559471e-07 1.058752e-06 2039 2102 2114 2130 795 831 836 881 
2.31196350393e-21 -3.78191275e-08 4.2915785e-07 9.93971425e-07 414 2118 2131 2129 -1 837 906 845 
6.62013325311e-21 9.091130425e-08 2.166385e-08 1.11313875e-06 2132 2133 2134 2108 857 851 948 833 
1.84926604889e-21 4.297847e-07 1.0129375e-07 1.1711175e-06 393 2135 2136 2137 -1 864 875 850 
2.27626558835e-21 3.9317305e-07 1.896821e-07 1.2081345e-06 394 2138 2137 2139 -1 867 849 856 
5.34752792809e-21 1.4083035675e-07 -6.427637e-08 1.212115e-06 2133 2078 2140 2141 848 817 865 854 
1.31981057977e-21 3.8157395e-07 -1.93531375e-07 1.087829e-06 427 2142 2143 2144 -1 853 855 877 
1.08064466578e-21 4.181856e-07 -1.05143025e-07 1.124846e-06 395 2145 2146 2142 -1 873 863 852 
6.47530115359e-21 2.44357075e-07 -1.3930942e-07 1.17506525e-06 2147 2148 2087 2141 855 863 821 851 
3.34765678841e-21 2.7463365e-07 -2.0469185e-07 1.07326825e-06 2143 2074 2149 2147 852 815 946 854 
2.27625790183e-21 3.6533785e-07 2.320586e-07 1.11559175e-06 2150 2139 392 2151 858 850 -1 860 
5.10474326809e-21 1.1489635425e-07 1.50172975e-07 1.197464e-06 2132 2152 2153 2128 848 861 865 844 
1.45457970535e-21 3.17515525e-07 2.906712e-07 1.124846e-06 2150 381 2154 2155 856 -1 866 859 
1.9611946423e-21 2.373198975e-07 2.6521715e-07 1.05363275e-06 2155 2156 2113 2157 858 862 835 861 
1.15172995368e-21 3.8157395e-07 2.12071475e-07 1.013794975e-06 426 2158 2151 2159 -1 862 856 874 
4.8203548385e-21 1.821998475e-07 2.481656e-07 1.14190575e-06 2157 2127 2160 2152 859 843 866 857 
1.99764223251e-21 2.735431225e-07 2.28993925e-07 9.98107225e-07 2158 2161 2125 2156 860 938 841 859 
3.47367634982e-21 3.60073825e-07 -8.2137095e-08 1.2081345e-06 2146 2162 2036 2148 853 864 794 854 
3.52943197325e-21 3.71672925e-07 3.227598e-08 1.254406e-06 2135 2035 2162 2163 849 793 863 868 
4.47419951995e-21 1.6481540675e-07 6.4232755e-08 1.29644025e-06 2140 2014 2153 2164 851 779 857 868 
3.09645801739e-21 2.62395475e-07 2.7361965e-07 1.213119e-06 2154 2160 2023 2165 858 861 785 867 
3.06271106977e-21 3.102178e-07 2.1500705e-07 1.277899e-06 2138 2028 2166 2165 850 788 868 866 
6.44630325771e-21 2.79941225e-07 1.0361278e-07 1.305662e-06 2163 2166 2024 2164 864 867 786 865 
2.40020587706e-21 5.52951e-08 -4.23395875e-07 9.95098175e-07 434 2083 2167 2168 -1 819 870 872 
2.52888531534e-21 -3.67286e-08 -4.23395875e-07 9.95098425e-07 433 2167 2097 2169 -1 869 827 922 
1.35472811572e-21 2.12084675e-07 -3.66408675e-07 9.4889755e-07 2170 2171 2093 435 940 872 824 -1 
1.32368269686e-21 1.23696325e-07 -4.03020325e-07 9.118805e-07 2172 2168 2171 436 941 869 871 -1 
1.97775685228e-21 4.3856115e-07 -3.67418e-08 1.041557725e-06 437 2173 2174 2145 -1 876 875 853 
1.97174288614e-21 4.181856e-07 1.23683125e-07 9.7677795e-07 439 2175 2176 2159 -1 875 929 860 
1.84926042872e-21 4.3856115e-07 5.52819e-08 1.041557725e-06 438 2174 2175 2136 -1 873 874 849 
2.67197277271e-21 4.181856e-07 -1.05143025e-07 9.58340075e-07 443 2177 2173 2178 -1 933 873 877 
2.03237293214e-21 3.8157395e-07 -1.93531375e-07 9.953571e-07 442 2144 2179 2178 -1 852 945 876 
1.22650721593e-21 -3.35116525e-07 2.80589975e-07 8.47763625e-07 2180 2181 408 2182 882 883 -1 885 
1.19629564346e-21 -3.99563375e-07 1.49825125e-07 8.292557e-07 406 2183 2184 2185 -1 897 880 883 
3.73162754981e-21 -3.45839825e-07 1.03813275e-07 9.0328965e-07 2070 2184 2186 2187 813 879 894 885 
5.93694859438e-21 -1.964110025e-07 1.867347e-07 9.70889275e-07 2130 2188 2189 2190 846 886 885 884 
2.53498170257e-21 -2.76503925e-07 3.284123e-07 8.5701765e-07 2180 410 2191 2192 878 -1 902 886 
1.16594724752e-21 -3.62951725e-07 2.38213475e-07 7.92238425e-07 407 2185 2181 2193 -1 879 878 900 
6.97043961176e-21 -9.87394025e-08 4.1174025e-08 9.74836775e-07 2107 2194 2190 2195 833 949 881 895 
2.05974303637e-21 -3.09228175e-07 1.92201625e-07 9.40306225e-07 2043 2182 2187 2189 797 878 880 881 
3.34736048176e-21 -1.799228525e-07 3.0295825e-07 9.33872e-07 2116 2196 2192 2188 836 909 882 881 
2.6063653159e-21 -2.75100775e-07 -3.2720085e-07 8.570003e-07 2197 2198 420 2199 891 920 -1 896 
2.09696409595e-21 -3.07825025e-07 -1.90990175e-07 9.40288875e-07 2065 2200 2201 2202 810 892 891 893 
1.20249361116e-21 -3.61548575e-07 -2.37002025e-07 7.92221075e-07 422 2203 2204 2205 -1 890 925 891 
1.22760195866e-21 -3.98160225e-07 -1.48613675e-07 8.2923835e-07 419 2206 2207 2203 -1 892 899 889 
1.26418681914e-21 -3.33713375e-07 -2.79378525e-07 8.47746275e-07 2197 421 2205 2201 887 -1 889 888 
3.79640885375e-21 -3.44436675e-07 -1.02601825e-07 9.032723e-07 2068 2208 2206 2200 811 894 890 888 
5.91549461558e-21 -1.93917325e-07 -1.79761275e-07 9.71998925e-07 2098 2209 2202 2210 828 895 888 896 
4.0401319782e-21 -2.935276e-07 1.21145e-09 8.70934875e-07 2208 2186 2211 2212 892 880 898 895 
4.0205678081e-21 -1.5924435e-07 -5.5960875e-08 9.1189895e-07 2209 2213 2195 2212 893 956 884 894 
3.55317033267e-21 -1.77429175e-07 -2.95984825e-07 9.3498165e-07 2094 2199 2214 2210 826 887 923 893 
2.34471748457e-21 -4.19938925e-07 8.14239e-08 7.45967825e-07 448 2215 2183 2216 -1 898 879 901 
3.95794838687e-21 -3.560276e-07 1.21145e-09 7.413757e-07 2217 2211 2215 2218 899 894 897 988 
2.40409757393e-21 -4.18535775e-07 -8.021245e-08 7.45950475e-07 447 2207 2217 2219 -1 890 898 926 
2.46965458688e-21 -3.7139605e-07 2.23108125e-07 6.8286355e-07 449 2220 2193 2221 -1 901 883 904 
2.87023968728e-21 -4.080077e-07 1.34719775e-07 6.45846975e-07 450 2222 2216 2220 -1 989 897 900 
2.53499026279e-21 -2.34127425e-07 3.562475e-07 7.64475025e-07 2223 2224 451 2191 907 903 -1 882 
1.41515097099e-21 -2.70500575e-07 3.3403305e-07 6.643544e-07 454 2225 2226 2224 -1 982 904 902 
1.5566826309e-21 -3.375575e-07 2.71105375e-07 6.197596e-07 2227 2221 453 2226 984 900 -1 903 
1.59552323425e-21 1.04375995e-07 4.36180025e-07 7.760712e-07 416 2228 2229 2230 -1 908 914 910 
2.38881960694e-21 -2.54668325e-08 3.82890775e-07 8.71434825e-07 2131 2231 2232 2233 847 910 911 909 
3.95267394234e-21 -1.3338678e-07 3.46592075e-07 7.52989025e-07 2223 2234 2235 2236 902 911 990 909 
1.99449201224e-21 1.92764345e-07 3.99568375e-07 7.39054175e-07 424 2237 2228 2238 -1 915 905 912 
5.04146134201e-21 -7.91822075e-08 2.93302825e-07 8.4835215e-07 2196 2239 2233 2236 886 950 906 907 
2.3753304284e-21 6.65568675e-08 3.82890775e-07 8.71434575e-07 2117 2240 2230 2231 837 912 905 906 
1.76674424581e-21 -7.9671405e-08 4.36180025e-07 7.760717e-07 452 2232 2241 2234 -1 906 913 907 
3.16379976465e-21 1.549452175e-07 3.46279125e-07 8.3441755e-07 2120 2242 2238 2240 838 934 908 910 
1.76674424581e-21 -3.3659555e-08 4.44956475e-07 6.83528825e-07 459 2243 2244 2241 -1 914 999 911 
1.59552323425e-21 5.8364145e-08 4.44956475e-07 6.83528575e-07 461 2245 2243 2229 -1 916 913 905 
1.29023439798e-21 2.40761545e-07 3.657299e-07 6.3893345e-07 463 2246 2247 2237 -1 932 917 908 
1.04204006173e-21 1.11659945e-07 4.330253e-07 5.8340785e-07 464 2248 2245 2249 -1 1013 914 917 
1.28510370509e-21 2.05668995e-07 3.90410375e-07 5.7582975e-07 465 2247 2250 2249 -1 915 1021 916 
2.02728760729e-21 -6.96484775e-08 -4.30921325e-07 6.75138225e-07 446 2251 2252 2253 -1 961 919 971 
2.02728760729e-21 -1.156603275e-07 -4.22144875e-07 7.676811e-07 445 2252 2254 2255 -1 918 922 921 
2.68826807148e-21 -2.103490525e-07 -3.03510275e-07 7.6308985e-07 2198 2256 2257 2258 887 924 921 923 
2.21612750806e-21 -2.040486775e-07 -3.85533225e-07 7.3066455e-07 444 2257 2259 2255 -1 920 927 919 
3.49216316029e-21 -6.03652275e-08 -3.6309365e-07 8.64171225e-07 2169 2254 2260 2261 870 919 942 923 
3.78631892014e-21 -1.126774525e-07 -2.7229425e-07 8.410712e-07 2214 2258 2261 2262 896 920 922 951 
2.7625386535e-21 -2.774059775e-07 -2.405826e-07 6.4446095e-07 2263 2256 2264 2265 928 920 925 980 
2.54801239522e-21 -3.699929e-07 -2.21896675e-07 6.828462e-07 466 2266 2264 2204 -1 926 924 889 
2.94400000443e-21 -4.0660455e-07 -1.33508325e-07 6.45829625e-07 467 2267 2266 2219 -1 987 925 899 
1.250048222e-21 -2.404218275e-07 -3.63318775e-07 6.30543925e-07 468 2268 2259 2269 -1 970 921 928 
1.6844778614e-21 -3.074787525e-07 -3.003911e-07 5.85949125e-07 2263 469 2269 2270 924 -1 927 1033 
3.12907045877e-21 3.77683525e-07 9.879478e-08 8.8050865e-07 2176 2271 2272 2273 874 933 931 938 
9.1821258626e-22 3.84957825e-07 2.2392493e-07 7.745758e-07 431 2274 2275 2276 -1 931 937 935 
9.32553112673e-22 4.21569475e-07 1.3553658e-07 8.1159285e-07 440 2272 2277 2274 -1 929 958 930 
2.4100549406e-21 2.7047117e-07 2.70629855e-07 6.53715275e-07 2278 2279 2246 2280 936 1018 915 934 
3.75558936664e-21 3.77683525e-07 -3.800767e-08 8.62070775e-07 2177 2281 2271 2282 876 967 929 944 
4.76009881942e-21 1.846548425e-07 2.5117908e-07 7.75165275e-07 2283 2280 2242 2284 935 932 912 954 
3.68629763629e-21 2.769269975e-07 2.4084738e-07 8.329221e-07 2126 2285 2276 2283 841 938 930 934 
1.05914082513e-21 3.74342425e-07 2.3790878e-07 6.46692275e-07 462 2286 2278 2287 -1 939 932 937 
9.51232855988e-22 3.96556925e-07 2.01535555e-07 7.09795975e-07 432 2275 2288 2287 -1 930 959 936 
4.93836566434e-21 2.608762475e-07 1.6172908e-07 9.20346425e-07 2161 2273 2285 2289 862 929 935 953 
1.07582206964e-21 4.0483185e-07 1.8816078e-07 5.83588575e-07 471 2290 2291 2286 -1 957 1020 936 
1.87912957019e-21 2.16172975e-07 -3.1130325e-07 9.00792525e-07 2170 2292 2293 2294 871 946 941 943 
2.59344367714e-21 1.27784625e-07 -3.479149e-07 8.63775475e-07 2172 2293 2295 2296 872 940 942 960 
4.36508830414e-21 3.57467725e-08 -3.07988225e-07 8.1606595e-07 2295 2260 2297 2298 941 922 962 955 
1.07374278007e-21 3.11514175e-07 -3.2253215e-07 8.50644125e-07 441 2299 2300 2294 -1 964 945 940 
4.45597625167e-21 3.02783675e-07 -9.9125795e-08 8.3247425e-07 2282 2301 2302 2303 933 945 965 952 
3.1541053863e-21 3.1545055e-07 -2.0863765e-07 9.1023505e-07 2179 2300 2301 2304 877 943 944 946 
5.4095671982e-21 2.2010935e-07 -1.9740875e-07 9.6038345e-07 2149 2292 2304 2305 855 940 945 947 
5.73781674359e-21 1.365498075e-07 -1.13909015e-07 8.75019575e-07 2306 2307 2308 2305 952 955 948 946 
7.19240239697e-21 9.464238e-08 1.014341e-08 9.44453875e-07 2309 2308 2310 2134 953 947 949 848 
6.75095676615e-21 -3.1410595e-08 3.628541e-08 8.709639e-07 2310 2311 2312 2194 948 956 950 884 
4.83525439248e-21 -2.834155e-08 1.7219066e-07 7.8149655e-07 2312 2313 2314 2239 949 986 954 909 
3.2176718858e-21 -6.1836795e-08 -1.60959315e-07 7.742156e-07 2315 2316 2317 2262 955 983 956 923 
4.92919820534e-21 2.029880325e-07 -3.5613185e-08 7.93311025e-07 2306 2318 2319 2303 947 953 1060 944 
5.31279903718e-21 1.61080605e-07 8.843924e-08 8.62745325e-07 2309 2320 2318 2289 948 954 952 938 
5.41856145834e-21 1.010953e-07 1.57902115e-07 7.63835475e-07 2320 2284 2314 2321 953 934 950 1019 
3.94627009677e-21 4.057558e-08 -1.8787684e-07 7.67719125e-07 2315 2307 2322 2298 951 947 975 942 
3.89293043972e-21 -9.19155425e-08 -6.084949e-08 8.08026075e-07 2317 2323 2311 2213 951 981 949 895 
9.09332777312e-22 4.358228e-07 1.05775705e-07 5.911667e-07 475 2324 2325 2290 -1 959 1043 939 
1.64415459567e-21 4.41945025e-07 6.7135355e-08 7.283045e-07 474 2326 2327 2277 -1 968 959 931 
8.22077297833e-22 4.33168575e-07 1.13147205e-07 6.72778925e-07 476 2327 2324 2288 -1 958 957 937 
1.83993722113e-21 1.64513225e-07 -4.06966125e-07 7.67426375e-07 478 2328 2296 2329 -1 963 941 962 
2.35492609636e-21 2.23752225e-08 -4.30921325e-07 6.7527925e-07 477 2330 2251 2331 -1 962 918 969 
3.25231666247e-21 7.24753725e-08 -3.6703945e-07 7.1971685e-07 2329 2297 2330 2332 960 942 961 976 
1.13093243554e-21 2.52901575e-07 -3.70354475e-07 7.12042075e-07 480 2333 2334 2328 -1 1061 964 960 
1.13291318409e-21 3.11514175e-07 -3.2253215e-07 7.58242775e-07 479 2335 2299 2334 -1 966 943 963 
2.2293925351e-21 3.46669625e-07 -1.54407695e-07 7.26682675e-07 2336 2302 2337 2338 967 944 966 1050 
1.20988818908e-21 3.593365e-07 -2.6391955e-07 7.12042125e-07 482 2337 2335 2339 -1 965 964 1056 
2.15184293859e-21 4.21569475e-07 -9.328957e-08 7.562792e-07 483 2340 2281 2336 -1 968 933 965 
1.93695750344e-21 4.41945025e-07 -2.4888345e-08 6.91428725e-07 481 2341 2326 2340 -1 1049 958 967 
1.53525752588e-21 1.956018e-08 -3.90382525e-07 5.687743e-07 2331 2342 2343 2344 961 977 976 971 
1.68014003867e-21 -1.5484852e-07 -3.59391625e-07 5.61055525e-07 2345 2346 2347 2268 972 1026 971 927 
1.07001570798e-21 -7.246352e-08 -3.90382525e-07 5.68633275e-07 2348 2347 2344 2253 973 970 969 918 
1.06652237513e-21 -1.698521675e-07 -4.1357165e-07 5.17828075e-07 2345 2349 2350 470 970 973 974 -1 
8.37891104757e-22 -8.74671675e-08 -4.4456255e-07 5.25405825e-07 2348 2351 2349 458 971 978 972 -1 
1.06479473531e-21 -1.998794675e-07 -3.96560225e-07 4.47146275e-07 2352 485 2350 2353 1027 -1 972 1009 
2.666639905e-21 2.84772875e-08 -2.15165715e-07 6.20249375e-07 2354 2355 2322 2356 1062 1035 955 976 
2.0787650635e-21 6.966033e-08 -3.2650065e-07 6.132119e-07 2332 2343 2357 2356 962 969 1066 975 
1.02437098346e-21 9.28646575e-08 -4.40393525e-07 5.20328725e-07 488 2358 2342 2359 -1 1064 969 979 
1.21405790915e-21 -4.14553175e-08 -4.53339e-07 4.33428025e-07 494 2360 2351 2361 -1 979 973 1008 
1.60060227037e-21 4.68528075e-08 -4.49169975e-07 4.282099e-07 495 2359 2360 2362 -1 977 978 1082 
4.47694032431e-21 -2.493124525e-07 -1.247788e-07 5.87258075e-07 2363 2364 2365 2265 1032 987 983 924 
3.1758000434e-21 -1.614936175e-07 2.3738285e-08 6.7284185e-07 2366 2367 2368 2323 983 988 986 956 
2.01978647865e-21 -2.4240705e-07 2.7306015e-07 6.07151525e-07 2369 2370 2371 2225 990 984 997 903 
2.90281055771e-21 -1.3141487e-07 -7.637154e-08 6.39031375e-07 2366 2316 2372 2365 981 951 1034 980 
2.11455487721e-21 -3.09463975e-07 2.10132475e-07 5.62556725e-07 2227 2373 2374 2370 904 985 989 982 
1.49264045415e-21 -3.3178775e-07 2.7393255e-07 4.59432275e-07 456 2375 2376 2373 -1 996 993 984 
4.07804579215e-21 -9.68290975e-08 1.3667181e-07 6.47439325e-07 2368 2377 2378 2313 981 990 1017 950 
3.96781288226e-21 -3.50675825e-07 -6.0081025e-08 5.701181e-07 2379 2267 2380 2364 991 926 988 980 
3.54798822768e-21 -2.91322425e-07 2.86269e-08 6.4715555e-07 2380 2218 2381 2367 987 898 989 981 
2.51725396506e-21 -3.52078975e-07 1.16123375e-07 5.7013545e-07 2382 2381 2222 2374 992 988 901 984 
4.00963969552e-21 -1.47669755e-07 2.57783975e-07 6.40260825e-07 2369 2383 2377 2235 982 995 986 907 
2.95883265711e-21 -4.233636e-07 -2.5880425e-08 4.457161e-07 496 2379 2384 2385 -1 987 992 1031 
2.44615702999e-21 -4.233636e-07 8.0711325e-08 4.457161e-07 497 2384 2382 2386 -1 991 989 994 
1.9901366873e-21 -3.6016635e-07 2.378581e-07 3.83285225e-07 500 2376 2387 2388 -1 985 1002 994 
2.07721891742e-21 -4.091272e-07 1.38645975e-07 3.61990325e-07 501 2389 2386 2388 -1 1093 992 993 
3.5619109381e-21 -1.3373488e-07 2.9896725e-07 5.36731475e-07 2383 2390 2391 2392 990 999 997 1022 
9.53276469177e-22 -2.58499475e-07 2.97232e-07 4.32940375e-07 2375 2393 2394 2395 985 1000 1002 997 
1.8681887312e-21 -2.28472175e-07 3.14243425e-07 5.03622175e-07 2371 2396 2395 2391 982 998 996 995 
7.86420925828e-22 -2.06817625e-07 4.05705775e-07 4.97721e-07 455 2397 2396 2398 -1 1000 997 1001 
2.24759221942e-21 -7.3440055e-08 3.965518e-07 5.569168e-07 2399 2390 2244 2400 1001 995 913 1011 
8.34271021956e-22 -2.36844925e-07 3.8869435e-07 4.270392e-07 457 2401 2393 2397 -1 1004 996 998 
8.75968798574e-22 -1.24432625e-07 4.36696675e-07 5.0529875e-07 2399 460 2398 2402 999 -1 998 1003 
1.54849316288e-21 -2.86878075e-07 2.6115755e-07 3.56793325e-07 2387 2403 2404 2394 993 1006 1096 996 
1.27489390529e-21 -7.8420775e-08 4.45473125e-07 4.1332095e-07 502 2405 2406 2402 -1 1023 1005 1001 
1.42050165112e-21 -1.85689275e-07 4.157213e-07 3.27200625e-07 2407 2408 504 2401 1005 1007 -1 1000 
1.26491683725e-21 -1.09650125e-07 4.41509175e-07 3.05904625e-07 2407 505 2409 2406 1004 -1 1112 1003 
1.20674606751e-21 -3.168308e-07 3.202313e-07 2.6443445e-07 507 2410 2403 2411 -1 1097 1002 1007 
1.62226339838e-21 -2.3729655e-07 3.833327e-07 2.40742925e-07 506 2411 2408 2412 -1 1006 1004 1115 
1.17855648094e-21 -7.26846675e-08 -4.4937505e-07 3.260117e-07 2413 2414 513 2361 1009 1071 -1 978 
1.81586768324e-21 -1.487238175e-07 -4.23587175e-07 3.473077e-07 2413 514 2415 2353 1008 -1 1073 974 
1.72559828277e-21 2.7223495e-07 3.20221675e-07 4.31107575e-07 472 2416 2417 2418 -1 1014 1015 1021 
2.56599850017e-21 -1.71013e-09 3.29056725e-07 4.898992e-07 2419 2420 2400 2421 1013 1023 999 1022 
2.94511271155e-21 7.9013875e-08 4.117973e-07 4.17389925e-07 2422 2423 2424 503 1023 1016 1013 -1 
2.15416164599e-21 9.136617e-08 3.65530225e-07 5.163905e-07 2424 2419 2248 2425 1012 1011 916 1021 
1.7295249356e-21 3.37816925e-07 2.457932e-07 4.31107575e-07 473 2426 2416 2427 -1 1041 1010 1020 
2.35918717404e-21 2.361602e-07 3.48600375e-07 3.5496055e-07 508 2417 2428 2429 -1 1010 1039 1016 
2.47734217461e-21 1.36948175e-07 3.97561075e-07 3.336648e-07 509 2430 2423 2429 -1 1104 1012 1015 
5.15265889124e-21 -1.73956475e-08 1.49988235e-07 5.47979075e-07 2431 2432 2433 2378 1024 1022 1019 986 
4.50435599879e-21 2.07800895e-07 2.3096998e-07 5.68189375e-07 2434 2435 2436 2279 1020 1019 1021 932 
4.6403445571e-21 1.186206525e-07 1.4369629e-07 6.0145475e-07 2437 2321 2433 2435 1057 954 1017 1018 
3.38600836497e-21 3.14326375e-07 1.90877405e-07 5.165712e-07 2427 2291 2438 2434 1014 939 1045 1018 
2.87613721552e-21 1.8537522e-07 3.229153e-07 5.088124e-07 2418 2250 2436 2425 1010 917 1018 1013 
3.60106882092e-21 -6.2004955e-08 2.31472175e-07 4.69713875e-07 2432 2392 2439 2421 1017 995 1036 1011 
3.35331787864e-21 -1.4062425e-08 3.753238e-07 3.90898625e-07 2422 2420 2440 2405 1012 1011 1113 1003 
5.08599172126e-21 -6.49216925e-08 4.2198335e-08 4.66680825e-07 2441 2442 2431 2443 1054 1036 1017 1034 
1.9414737621e-21 -3.06666675e-07 -2.75574075e-07 4.238509e-07 484 2444 2445 2446 -1 1027 1033 1029 
2.80011443367e-21 -1.4401042e-07 -2.7222505e-07 4.8678005e-07 2346 2447 2448 2449 970 1033 1027 1035 
2.31330043045e-21 -1.964129425e-07 -3.067394e-07 4.17466075e-07 2352 2448 2444 2450 974 1026 1025 1068 
2.15008280074e-21 -3.1222405e-07 -2.7269295e-07 2.61245675e-07 511 2451 2452 2453 -1 1072 1029 1090 
2.65558001075e-21 -3.35045275e-07 -2.39499625e-07 3.4770385e-07 499 2446 2454 2452 -1 1025 1030 1028 
2.91968124921e-21 -3.84006125e-07 -1.402875e-07 3.2640895e-07 498 2454 2455 2456 -1 1029 1031 1091 
4.00582900427e-21 -3.3353735e-07 -5.49374e-08 3.89948425e-07 2455 2457 2385 2458 1030 1032 991 1092 
4.97712386896e-21 -2.321739775e-07 -1.19635175e-07 4.805573e-07 2363 2459 2457 2460 980 1034 1031 1033 
2.24388499569e-21 -2.542641525e-07 -2.41059725e-07 4.93164875e-07 2445 2447 2270 2460 1025 1026 928 1032 
3.08774001457e-21 -1.14276395e-07 -7.1227915e-08 5.323306e-07 2443 2372 2461 2459 1024 983 1035 1032 
2.35487040521e-21 -5.67966125e-08 -1.83104565e-07 5.20045075e-07 2461 2355 2462 2449 1034 975 1065 1026 
2.57959095008e-21 -1.09531e-07 1.23682275e-07 3.88415625e-07 2442 2463 2439 2464 1024 1094 1022 1095 
2.44179509231e-21 3.80813525e-07 1.99782478e-07 2.1092095e-07 515 2465 2466 2467 -1 1040 1038 1120 
2.14927454457e-21 4.13202375e-07 1.48175028e-07 2.97378675e-07 2468 2466 516 2469 1042 1037 -1 1041 
2.93314580945e-21 2.5694095e-07 2.37797428e-07 2.9864765e-07 2470 2471 2428 2472 1040 1118 1015 1041 
2.13359489569e-21 3.177118e-07 2.79316753e-07 2.34612125e-07 2470 510 2473 2465 1039 -1 1119 1037 
2.47047002049e-21 3.17884425e-07 1.65674003e-07 3.5628615e-07 2426 2474 2469 2472 1014 1045 1038 1039 
1.51033622825e-21 4.3899035e-07 7.2135728e-08 2.7608295e-07 2468 517 2475 2476 1038 -1 1085 1044 
2.52198154567e-21 3.936758e-07 6.2029733e-08 4.90258625e-07 2477 2478 2479 2325 1051 1045 1044 957 
1.53115538488e-21 4.42954325e-07 4.0906228e-08 3.83499275e-07 493 2480 2476 2479 -1 1046 1042 1043 
3.86193429076e-21 2.94393875e-07 1.10758208e-07 4.41749775e-07 2481 2474 2478 2438 1058 1041 1043 1020 
1.85178658536e-21 4.403001e-07 -4.3745972e-08 3.91218675e-07 492 2482 2480 2483 -1 1074 1044 1063 
1.36471511709e-21 2.82623275e-07 -3.42108125e-07 4.848344e-07 491 2484 2485 2486 -1 1052 1055 1080 
9.54012093919e-22 3.77014175e-07 -2.310347e-07 5.53156125e-07 487 2487 2488 2489 -1 1052 1053 1056 
2.56922393966e-21 3.7312375e-07 -7.5510995e-08 5.86163925e-07 2490 2341 2491 2492 1053 968 1050 1051 
3.9417051834e-21 2.982239e-07 -1.3662912e-07 6.306015e-07 2491 2338 2493 2494 1049 965 1056 1060 
4.11995134145e-21 3.3097675e-07 -2.7233267e-08 4.85114575e-07 2477 2495 2496 2492 1043 1063 1058 1049 
1.42737716845e-21 3.49178975e-07 -2.734112e-07 4.977718e-07 490 2487 2484 2497 -1 1048 1047 1075 
1.07489893631e-21 4.13625825e-07 -1.4264635e-07 5.3450635e-07 486 2490 2488 2498 -1 1049 1048 1063 
6.64792374666e-21 5.15518575e-08 -3.5839765e-08 4.55635475e-07 2499 2441 2500 2501 1057 1024 1065 1059 
1.35047913905e-21 2.40246775e-07 -3.69943325e-07 5.402187e-07 489 2502 2503 2485 -1 1061 1064 1047 
1.93175544924e-21 3.10890775e-07 -2.46140975e-07 6.1596095e-07 2489 2339 2504 2493 1048 966 1061 1050 
5.90167208065e-21 1.624470825e-07 1.4340715e-08 5.44692525e-07 2499 2505 2506 2437 1054 1058 1060 1019 
4.63122767729e-21 2.31694825e-07 2.1495208e-08 4.36605725e-07 2481 2496 2507 2505 1045 1051 1059 1057 
4.5205633929e-21 1.207996e-07 -2.8685272e-08 3.47548675e-07 2501 2508 2507 2509 1054 1070 1058 1139 
4.11696444634e-21 1.868291575e-07 -9.5505885e-08 6.3763895e-07 2506 2494 2510 2319 1057 1050 1062 952 
1.86873479648e-21 2.40679075e-07 -3.16352675e-07 6.15960925e-07 2502 2333 2511 2504 1055 963 1066 1056 
3.8419614994e-21 1.0829264e-07 -2.0109059e-07 5.7187775e-07 2354 2510 2512 2513 975 1060 1065 1066 
2.14114644997e-21 3.71478825e-07 -9.4368622e-08 4.33457e-07 2498 2514 2483 2495 1053 1076 1046 1051 
1.90007153028e-21 1.490433825e-07 -3.66016175e-07 4.8909805e-07 2503 2515 2358 2516 1055 1066 977 1081 
3.76943819966e-21 2.301874e-08 -1.6902944e-07 4.7167345e-07 2500 2462 2512 2517 1054 1035 1062 1069 
2.62981319501e-21 1.494756825e-07 -3.12425525e-07 5.64840275e-07 2511 2357 2515 2513 1061 976 1064 1062 
2.85224027408e-21 -1.97515676113e-07 -3.69236725e-07 1.85904525e-07 512 2518 2519 2520 -1 1129 1073 1072 
3.4176055373e-21 -1.14027568612e-07 -2.7522965e-07 3.176275e-07 2521 2522 2450 2523 1072 1073 1027 1069 
3.20143515839e-21 1.81903063875e-08 -2.26640175e-07 3.3856985e-07 2524 2523 2517 2525 1070 1068 1065 1083 
4.77141281617e-21 9.50818988875e-08 -1.39913097e-07 2.88641175e-07 2524 2526 2508 2527 1069 1156 1059 1143 
1.37167250511e-21 -3.40440186125e-08 -3.929966e-07 2.44681875e-07 2528 2529 2414 2530 1073 1087 1008 1079 
3.30578630549e-21 -2.01460076112e-07 -2.7725765e-07 2.3755415e-07 2451 2531 2520 2521 1028 1089 1067 1068 
2.94877565081e-21 -1.10083168613e-07 -3.67208725e-07 2.65977875e-07 2528 2415 2519 2522 1071 1009 1067 1068 
2.65346533957e-21 4.14512125e-07 -1.19785272e-07 3.021696e-07 2532 2533 520 2482 1076 1077 -1 1046 
1.49952737406e-21 3.6000265e-07 -2.6106215e-07 3.9007295e-07 519 2497 2534 2535 -1 1052 1078 1076 
3.22360972125e-21 3.4569085e-07 -1.70407922e-07 3.44407925e-07 2532 2535 2536 2514 1074 1075 1159 1063 
1.20551496315e-21 4.193246e-07 -1.05002922e-07 2.13120525e-07 518 2537 2533 2538 -1 1084 1074 1163 
1.57594105259e-21 2.970749e-07 -3.28119125e-07 3.2718115e-07 521 2539 2540 2534 -1 1080 1158 1075 
2.23658542094e-21 5.04811313875e-08 -3.85029375e-07 2.70839175e-07 2541 2542 2530 2543 1086 1082 1071 1083 
1.21804490563e-21 2.47530725e-07 -3.667886e-07 3.84925575e-07 2544 522 2486 2539 1081 -1 1047 1078 
1.90004259343e-21 1.563273325e-07 -3.6286145e-07 3.89189225e-07 2544 2516 2545 2546 1080 1064 1082 1083 
1.17582635748e-21 1.001486075e-07 -4.372388e-07 3.46950875e-07 523 2542 2545 2362 -1 1079 1081 979 
3.50905297925e-21 1.06659856387e-07 -3.10652025e-07 3.13077525e-07 2547 2525 2546 2543 1161 1069 1081 1079 
1.15822449367e-21 4.45112575e-07 -2.8963622e-08 1.60805975e-07 2548 524 2549 2537 1085 -1 1147 1077 
1.14521497038e-21 4.45112575e-07 3.3495378e-08 1.60805975e-07 2548 2550 525 2475 1084 1146 -1 1042 
2.41235231779e-21 5.32961738875e-08 -4.25568175e-07 1.61946425e-07 527 2551 2552 2541 -1 1087 1153 1079 
1.41355140462e-21 -3.12289761125e-08 -4.335354e-07 1.35789125e-07 526 2553 2551 2529 -1 1128 1086 1071 
1.46557637886e-21 -3.735294e-07 -2.0509440025e-07 1.14855875e-07 532 2554 2555 2556 -1 1090 1099 1135 
4.28278787901e-21 -1.89687476113e-07 -1.7621352525e-07 1.7676125e-07 2557 2531 2558 2559 1131 1072 1090 1140 
2.59565886393e-21 -3.0045145e-07 -1.7164882525e-07 2.00452775e-07 2453 2560 2554 2558 1028 1091 1088 1089 
2.89860102197e-21 -3.352039e-07 -8.515962525e-08 2.3952905e-07 2456 2561 2562 2560 1030 1092 1098 1090 
3.21816566903e-21 -2.84735125e-07 1.9047475e-10 3.03068525e-07 2561 2458 2563 2564 1091 1031 1093 1095 
3.56906910379e-21 -3.60324975e-07 8.718209975e-08 2.75110425e-07 2565 2563 2389 2566 1100 1092 994 1096 
4.05779147899e-21 -1.13502725e-07 9.809882475e-08 2.95635025e-07 2567 2568 2463 2569 1138 1114 1036 1095 
2.54369368022e-21 -1.99515625e-07 7.678579975e-08 3.23958525e-07 2564 2570 2569 2464 1092 1096 1094 1036 
3.78731564732e-21 -2.75105475e-07 1.6377742475e-07 2.96000425e-07 2566 2404 2571 2570 1093 1002 1097 1095 
2.82722178326e-21 -3.050582e-07 2.2285117475e-07 2.0364155e-07 2572 2571 2410 2573 1102 1096 1006 1116 
2.56710994318e-21 -4.2503015e-07 -5.610265025e-08 1.5393215e-07 535 2574 2575 2562 -1 1100 1099 1091 
2.37707773213e-21 -4.0828185e-07 -1.1860520025e-07 8.6036475e-08 536 2575 2576 2555 -1 1098 1101 1088 
2.52933303405e-21 -4.2503015e-07 5.976664975e-08 1.5393215e-07 537 2577 2574 2565 -1 1103 1098 1093 
1.31598923178e-21 -4.15568625e-07 -8.621955025e-08 -3.794825e-09 538 2576 2578 2579 -1 1099 1202 1176 
1.42218958109e-21 -3.735294e-07 2.0875839975e-07 1.14855875e-07 544 2580 2581 2572 -1 1111 1103 1097 
2.33934921021e-21 -4.0828185e-07 1.2226919975e-07 8.6036475e-08 542 2582 2577 2581 -1 1192 1100 1102 
3.42759189435e-21 7.150814e-08 3.6253235e-07 2.302126725e-07 2430 2583 2584 2585 1016 1117 1105 1113 
2.09548150345e-21 4.5790065e-08 4.38803875e-07 1.373578975e-07 534 2586 2587 2584 -1 1122 1107 1104 
9.54677356613e-22 -1.0478336e-07 4.28105525e-07 -2.09098275e-08 541 2588 2589 2590 -1 1108 1189 1190 
1.02720908064e-21 -4.3373585e-08 4.4907615e-07 1.136666975e-07 533 2587 2591 2592 -1 1105 1108 1112 
1.02384145354e-21 -1.05873235e-07 4.32329525e-07 4.57721225e-08 539 2591 2588 2593 -1 1107 1106 1110 
1.16766566526e-21 -2.73143135e-07 3.35285225e-07 4.06442475e-08 543 2594 2595 2596 -1 1110 1199 1111 
1.14761623703e-21 -1.96120785e-07 3.93818725e-07 7.45915225e-08 540 2597 2593 2594 -1 1115 1108 1109 
2.34525102396e-21 -2.74910035e-07 2.2886384975e-07 6.90419225e-08 2580 2598 2596 2599 1102 1116 1109 1197 
1.58942748309e-21 -8.3154085e-08 4.00671475e-07 2.024523725e-07 2592 2409 2600 2601 1107 1005 1113 1115 
3.37555735267e-21 -2.620666e-08 3.283639e-07 2.613598725e-07 2585 2600 2440 2602 1104 1112 1023 1114 
5.22525868878e-21 -9.047321e-08 2.0519589975e-07 2.218629725e-07 2603 2568 2604 2602 1136 1094 1116 1113 
2.48569279973e-21 -1.73401635e-07 3.62160675e-07 1.633771975e-07 2597 2605 2412 2601 1110 1116 1007 1112 
4.81833604854e-21 -2.06438835e-07 2.4295662475e-07 1.578275975e-07 2598 2604 2573 2605 1111 1114 1097 1115 
3.65388683814e-21 1.14752965e-07 2.826569e-07 1.767277175e-07 2583 2606 2607 2608 1104 1137 1118 1123 
3.08721946466e-21 2.0097375e-07 2.06882678e-07 2.23866945e-07 2609 2607 2471 2610 1119 1117 1039 1141 
2.12227303244e-21 2.617446e-07 2.48402003e-07 1.5983142e-07 2609 2473 2611 2612 1118 1040 1124 1120 
1.72419428242e-21 3.24846325e-07 1.68867728e-07 1.36140245e-07 2467 2613 2614 2612 1037 1144 1121 1119 
1.43320808692e-21 3.59022975e-07 2.291018e-07 7.717617e-08 547 2614 2615 2616 -1 1120 1150 1125 
1.93972011468e-21 1.08292015e-07 4.22055925e-07 6.94633225e-08 2617 2586 2618 549 1123 1105 1126 -1 
2.54699062037e-21 1.5153684e-07 3.42180475e-07 8.38729425e-08 2617 2619 2608 2620 1122 1127 1117 1124 
1.24425776736e-21 2.5017e-07 3.54388175e-07 1.00867345e-07 551 2621 2620 2611 -1 1125 1123 1119 
1.20075125805e-21 3.004889e-07 3.0612435e-07 4.322887e-08 550 2616 2622 2621 -1 1121 1211 1124 
1.07848882235e-21 7.590674e-08 4.29342825e-07 -2.03665775e-08 2623 2618 2624 552 1127 1122 1188 -1 
1.45230188803e-21 1.19151565e-07 3.49467375e-07 -5.9569575e-09 2623 2625 2619 2626 1126 1216 1123 1215 
1.56669367956e-21 -6.11219761125e-08 -3.79570925e-07 5.23892475e-08 2553 2627 2628 2629 1087 1132 1165 1129 
2.3103263801e-21 -1.51369526112e-07 -3.41060125e-07 8.12086475e-08 2518 2630 2631 2629 1067 1131 1130 1128 
1.17070986904e-21 -2.1386955e-07 -3.8681415e-07 4.72613725e-08 529 2632 2633 2631 -1 1134 1132 1129 
3.74373356323e-21 -1.84406726112e-07 -2.1819207525e-07 7.56590475e-08 2557 2634 2630 2635 1089 1135 1129 1142 
9.94497161481e-22 -1.23622e-07 -4.2532495e-07 1.84419725e-08 528 2636 2627 2633 -1 1133 1128 1130 
1.00174273395e-21 -1.2253205e-07 -4.21100625e-07 -4.82411525e-08 530 2636 2637 2638 -1 1132 1179 1173 
9.36761432317e-22 -2.908919e-07 -3.2828065e-07 1.33140975e-08 531 2639 2632 2640 -1 1181 1130 1135 
2.55393338526e-21 -2.926588e-07 -2.1819527525e-07 4.17117725e-08 2556 2641 2640 2634 1088 1177 1134 1131 
5.44699681695e-21 -4.3245215e-08 1.272007485e-07 1.4176787e-07 2642 2643 2644 2603 1138 1198 1137 1114 
3.19123702655e-21 6.426616e-08 1.7049329875e-07 1.27779815e-07 2644 2645 2606 2646 1136 1141 1117 1213 
4.55882952305e-21 -6.627473e-08 2.01036735e-08 2.155399225e-07 2647 2648 2642 2567 1139 1140 1136 1094 
5.07380506488e-21 7.206837e-08 2.053755175e-08 2.461063225e-07 2647 2509 2649 2650 1138 1059 1141 1143 
2.53863124511e-21 -9.19924311125e-08 -9.11241515e-08 1.566324225e-07 2648 2559 2651 2652 1138 1089 1143 1142 
2.97189977957e-21 1.50486945e-07 9.471907675e-08 1.749190425e-07 2649 2610 2645 2653 1139 1118 1137 1149 
2.88553852216e-21 -8.67116811125e-08 -1.331027015e-07 5.553022e-08 2652 2654 2655 2635 1140 1157 1178 1131 
4.14885012748e-21 4.63506688875e-08 -9.069027325e-08 1.871988225e-07 2651 2527 2650 2656 1140 1070 1139 1154 
2.30022149669e-21 3.2054955e-07 7.9457775e-08 9.408528e-08 2613 2657 2658 2659 1120 1149 1146 1150 
9.28312075351e-22 4.3225735e-07 9.3477422e-08 -4.5970415e-08 548 2660 2661 2662 -1 1223 1148 1172 
1.042314636e-21 4.02304725e-07 3.4333225e-08 7.967566e-08 2550 2663 2664 2658 1085 1147 1148 1144 
1.08837574626e-21 4.02304725e-07 -2.8125775e-08 7.967566e-08 2549 2665 2666 2663 1084 1155 1151 1146 
9.24866240061e-22 4.36481375e-07 9.4567297e-08 2.0711585e-08 546 2664 2661 2667 -1 1146 1145 1150 
2.5085195454e-21 2.0696102e-07 4.682844875e-08 6.88285525e-08 2653 2668 2669 2657 1141 1212 1162 1144 
1.85231172179e-21 3.547262e-07 1.39691847e-07 3.5121205e-08 2615 2659 2667 2670 1121 1144 1148 1219 
9.35027802974e-22 4.36481375e-07 -9.2891603e-08 2.0711585e-08 554 2671 2672 2666 -1 1166 1152 1147 
9.38110666505e-22 4.3225735e-07 -9.1801728e-08 -4.5970415e-08 555 2672 2673 2674 -1 1151 1164 1171 
3.04814588313e-21 1.03201198888e-07 -3.600634e-07 9.4054273949e-08 2675 2676 2552 2677 1169 1161 1086 1165 
3.08260925797e-21 1.31429443887e-07 -1.2112852325e-07 1.01604346449e-07 2656 2678 2679 2680 1143 1162 1157 1156 
2.84293871236e-21 3.2720975e-07 -8.7621e-08 7.9678083949e-08 2681 2682 2665 2683 1163 1166 1147 1162 
3.33141560937e-21 1.80160673887e-07 -1.70351347e-07 2.03046698949e-07 2526 2680 2684 2685 1070 1154 1161 1159 
2.32548786662e-21 2.74598938875e-08 -1.9442992625e-07 2.7134968949e-08 2654 2686 2679 2687 1142 1165 1154 1237 
3.17987291174e-21 2.58591575e-07 -2.99226e-07 2.22554473949e-07 2688 2689 2540 2690 1161 1168 1078 1159 
3.61014860222e-21 2.79372325e-07 -1.83891297e-07 2.21413973949e-07 2536 2690 2691 2685 1076 1158 1163 1156 
1.33548045692e-21 3.78406275e-07 -2.29263975e-07 8.6264273949e-08 553 2692 2693 2694 -1 1163 1167 1166 
3.55704886593e-21 1.59379923887e-07 -2.8568605e-07 2.04187198949e-07 2688 2547 2676 2684 1158 1083 1153 1156 
3.30965910011e-21 2.1362122e-07 -5.779132625e-08 5.4421356449e-08 2678 2669 2695 2683 1154 1149 1232 1155 
2.43934234934e-21 3.44229625e-07 -1.64498147e-07 1.45228348949e-07 2538 2691 2692 2681 1077 1159 1160 1155 
9.92826967899e-22 3.57162375e-07 -1.51296953e-07 -4.5967991051e-08 2696 2673 2697 2698 1242 1152 1166 1243 
2.20004589049e-21 2.00123988875e-08 -3.180301e-07 1.8444396449e-08 2628 2699 2677 2686 1128 1175 1153 1157 
1.57291436746e-21 3.613864e-07 -1.52386828e-07 2.0714008949e-08 2694 2697 2671 2682 1160 1164 1151 1155 
1.56638467682e-21 3.198722e-07 -3.06286525e-07 5.2316973949e-08 556 2700 2701 2693 -1 1168 1241 1160 
1.69199500205e-21 2.649148e-07 -3.568554e-07 1.12421548949e-07 557 2702 2700 2689 -1 1169 1167 1158 
2.08899475719e-21 1.65702775e-07 -4.058161e-07 6.0106998949e-08 2675 558 2702 2703 1153 -1 1168 1170 
1.11886944707e-21 1.3795595e-07 -4.1079775e-07 -3.2189751051e-08 559 2704 2703 2705 -1 1245 1169 1174 
8.20011541505e-22 4.30575575e-07 -2.9301778e-08 -1.11296765e-07 562 2706 2707 2674 -1 1239 1172 1152 
8.21233443633e-22 4.30575575e-07 3.0977472e-08 -1.11296765e-07 563 2707 2708 2662 -1 1171 1221 1145 
1.06331437712e-21 -6.00324e-08 -4.1941735e-07 -1.135696525e-07 564 2709 2710 2638 -1 1182 1175 1133 
1.24037546217e-21 7.5454e-08 -4.091158e-07 -9.7518251051e-08 2711 2712 565 2705 1175 1248 -1 1170 
3.08905038026e-21 2.0012025e-08 -3.6210085e-07 -8.0831378551e-08 2711 2710 2713 2699 1174 1173 1236 1165 
2.83755147966e-21 -3.4048795e-07 -1.1565952525e-07 -5.77054e-08 2714 2579 2715 2716 1177 1101 1185 1200 
3.67011194202e-21 -2.52330575e-07 -1.6114605025e-07 -4.10182025e-08 2714 2717 2641 2718 1176 1180 1135 1178 
3.46801704507e-21 -1.3663138e-07 -1.000433265e-07 -3.232763e-08 2719 2720 2718 2655 1196 1235 1177 1142 
1.18270017824e-21 -1.88103775e-07 -3.81655375e-07 -1.115320275e-07 566 2637 2721 2722 -1 1133 1181 1182 
2.45857050422e-21 -2.5363575e-07 -2.485328e-07 -1.327067525e-07 2723 2724 2725 2717 1184 1186 1181 1177 
2.00815218789e-21 -2.66216075e-07 -3.273462e-07 -7.87961775e-08 567 2639 2725 2721 -1 1134 1180 1179 
1.25523821803e-21 -1.25604125e-07 -3.799721e-07 -1.768605275e-07 568 2722 2726 2709 -1 1179 1187 1173 
8.89502945897e-22 -3.7149495e-07 -1.00689725e-07 -2.15744475e-07 571 2727 2728 2729 -1 1194 1254 1185 
1.73788571448e-21 -3.2069825e-07 -2.23198025e-07 -1.8151375e-07 2723 569 2730 2731 1180 -1 1267 1185 
1.157953287e-21 -3.731769e-07 -1.63192275e-07 -1.50415375e-07 570 2731 2715 2729 -1 1184 1176 1183 
1.56857415532e-21 -1.71863175e-07 -2.67493975e-07 -2.237425525e-07 2732 2724 2733 2734 1187 1180 1268 1230 
1.0499770008e-21 -1.2194385e-07 -3.446241e-07 -2.351604775e-07 572 2735 2726 2732 -1 1229 1182 1186 
8.77369684536e-22 1.340479e-08 4.276622e-07 -8.56929025e-08 574 2736 2624 2737 -1 1189 1126 1210 
1.06514649959e-21 -4.228371e-08 4.26423575e-07 -8.62361525e-08 573 2589 2736 2738 -1 1106 1188 1195 
2.18800547275e-21 -1.53561285e-07 3.276270725e-07 -5.44494525e-08 2590 2739 2740 2741 1106 1195 1205 1199 
1.49257329111e-21 -4.0008005e-07 1.125731225e-07 -6.5731975e-08 2742 545 2743 2744 1192 -1 1193 1208 
2.66573907575e-21 -3.46296175e-07 8.885609725e-08 -5.14195e-09 2742 2745 2582 2746 1191 1202 1103 1197 
1.22501163592e-21 -3.983981e-07 5.00705725e-08 -1.31061075e-07 561 2747 2743 2748 -1 1201 1191 1209 
1.5522177336e-21 -3.23317375e-07 -3.04674275e-08 -1.849718e-07 2727 2749 2750 2751 1183 1200 1201 1257 
2.24985335463e-21 -9.1061635e-08 3.259451225e-07 -1.197757775e-07 2738 2752 2753 2739 1189 1217 1204 1190 
2.75327184156e-21 -1.55516305e-07 -4.486254e-09 -5.03619525e-08 2719 2754 2755 2756 1178 1200 1234 1198 
3.9605462364e-21 -2.3344041e-07 1.6689619725e-07 6.6828975e-09 2599 2757 2746 2758 1111 1199 1192 1198 
3.42593199034e-21 -1.17741215e-07 1.02993821e-07 1.537347e-08 2643 2758 2756 2759 1136 1197 1196 1218 
1.88111321759e-21 -2.3167351e-07 2.733175725e-07 -2.17147775e-08 2595 2741 2760 2757 1109 1190 1203 1197 
2.59321442285e-21 -2.81014175e-07 -2.863542775e-08 -9.1245025e-08 2716 2761 2749 2754 1176 1202 1194 1196 
1.1521372321e-21 -3.9839805e-07 -1.0274525e-09 -1.31061225e-07 560 2762 2747 2750 -1 1202 1193 1194 
1.66462918441e-21 -3.5609485e-07 8.0454725e-10 -3.733445e-08 2578 2745 2762 2761 1101 1192 1201 1200 
2.68879833138e-21 -2.85101225e-07 2.808324975e-07 -9.68299e-08 575 2760 2763 2764 -1 1199 1205 1207 
1.89189129487e-21 -1.4448935e-07 3.334600475e-07 -1.948909e-07 576 2753 2765 2766 -1 1195 1206 1205 
1.85371179879e-21 -2.06989e-07 3.351419975e-07 -1.29564575e-07 577 2766 2763 2740 -1 1204 1203 1190 
1.5843321386e-21 -1.408294e-07 2.981129225e-07 -2.5319085e-07 578 2767 2765 2768 -1 1279 1204 1214 
2.08777565008e-21 -3.1955725e-07 2.182799475e-07 -1.611419e-07 580 2769 2770 2764 -1 1275 1208 1203 
1.35891463508e-21 -3.72035725e-07 1.582739475e-07 -1.30043975e-07 581 2771 2744 2770 -1 1209 1191 1207 
1.09233146263e-21 -3.70353775e-07 9.57713975e-08 -1.95373075e-07 579 2772 2748 2771 -1 1255 1193 1208 
2.11912934281e-21 4.8359965e-08 3.48958975e-07 -1.367721025e-07 2737 2773 2774 2775 1188 1216 1226 1217 
2.68302747996e-21 2.4895515e-07 2.62173325e-07 -3.666958e-08 2622 2776 2777 2778 1125 1219 1222 1215 
2.47969864876e-21 1.67839645e-07 9.085934575e-08 -4.12147225e-08 2779 2780 2668 2781 1213 1233 1149 1219 
2.59873176867e-21 7.350326e-08 1.6806159875e-07 -1.615416e-08 2646 2782 2783 2779 1137 1216 1218 1212 
2.28736216015e-21 -4.0302275e-08 2.588546725e-07 -2.40979775e-07 2784 2785 2768 2786 1273 1252 1206 1217 
1.5797304843e-21 1.66250975e-07 3.1772405e-07 -6.8861005e-08 2626 2778 2787 2788 1127 1211 1227 1216 
2.50203018626e-21 9.160479e-08 2.875121e-07 -5.70361575e-08 2625 2788 2773 2782 1127 1215 1210 1213 
4.13338092265e-21 -2.5966985e-08 2.554298475e-07 -1.381203025e-07 2775 2786 2752 2789 1210 1214 1195 1218 
4.04261230491e-21 -1.851949e-08 1.4745859625e-07 -6.4103405e-08 2783 2789 2759 2790 1213 1217 1198 1238 
2.59820283925e-21 2.6864535e-07 1.54759122e-07 -4.9905295e-08 2776 2781 2670 2791 1211 1212 1150 1224 
1.85161026678e-21 3.09273975e-07 1.12706922e-07 -1.9293089e-07 2792 2793 2794 2795 1221 1231 1228 1224 
1.25853119324e-21 3.911308e-07 9.6549772e-08 -1.7458639e-07 2792 584 2708 2796 1220 -1 1172 1223 
2.2751673553e-21 2.9126555e-07 2.82621075e-07 -1.14368825e-07 583 2777 2797 2798 -1 1211 1224 1225 
1.34228428086e-21 3.92812575e-07 1.59049722e-07 -1.0926004e-07 582 2796 2799 2660 -1 1221 1224 1145 
2.04366165252e-21 3.1095575e-07 1.75206872e-07 -1.2760454e-07 2797 2799 2795 2791 1222 1223 1220 1219 
1.74633952792e-21 2.2871355e-07 3.1707775e-07 -1.786791e-07 586 2800 2801 2798 -1 1283 1227 1222 
9.50822961168e-22 1.062054e-07 3.678755e-07 -2.12907225e-07 587 2802 2803 2774 -1 1227 1272 1210 
1.18796494134e-21 1.6870735e-07 3.69556125e-07 -1.475809e-07 585 2787 2801 2802 -1 1215 1225 1226 
1.20249184743e-21 3.08547e-07 1.38348725e-07 -2.70729525e-07 588 2804 2794 2805 -1 1284 1220 1259 
2.23631204396e-21 -3.0715775e-08 -2.91312975e-07 -2.316820775e-07 2806 2807 2735 2808 1230 1263 1187 1236 
2.81058703513e-21 -8.06351e-08 -2.1418285e-07 -2.202641525e-07 2806 2734 2809 2810 1229 1186 1262 1235 
3.17189667483e-21 2.493751e-07 1.4890997e-08 -1.8945374e-07 2811 2812 2793 2813 1260 1233 1220 1244 
3.08379222478e-21 1.6520102e-07 -9.230082925e-08 -6.4355193551e-08 2814 2695 2815 2816 1237 1162 1233 1240 
3.65423219441e-21 1.5025117e-07 1.349117075e-08 -1.154368175e-07 2817 2815 2780 2812 1238 1232 1212 1231 
2.42276761166e-21 -6.5593405e-08 -3.856187875e-08 -1.385721025e-07 2818 2819 2755 2820 1235 1238 1196 1251 
3.18122424509e-21 -4.670848e-08 -1.3411895125e-07 -1.2053778e-07 2720 2810 2821 2818 1178 1230 1237 1234 
3.32591735978e-21 4.5668375e-08 -2.69344475e-07 -1.40643853551e-07 2713 2808 2822 2823 1175 1229 1246 1237 
3.45626508615e-21 5.311587e-08 -1.6417420125e-07 -6.6624781051e-08 2687 2821 2823 2814 1157 1235 1236 1232 
4.05869490317e-21 1.9281095e-08 3.717487125e-08 -1.357407275e-07 2824 2790 2817 2819 1253 1218 1233 1234 
1.27115319417e-21 3.91130525e-07 -9.4873878e-08 -1.74586965e-07 591 2825 2826 2706 -1 1243 1244 1171 
2.96283970453e-21 2.43308475e-07 -1.56473103e-07 -1.36335966051e-07 2827 2828 2829 2816 1247 1244 1243 1232 
1.89503068048e-21 3.06215125e-07 -2.95819325e-07 -6.3287776051e-08 590 2701 2830 2831 -1 1167 1249 1242 
1.37847624246e-21 3.60525175e-07 -2.177069e-07 -9.6022476051e-08 589 2696 2831 2832 -1 1164 1241 1243 
1.47097929192e-21 3.34464125e-07 -1.54369103e-07 -1.09258191051e-07 2832 2829 2825 2698 1242 1240 1239 1164 
2.49502886213e-21 2.99974875e-07 -9.6977878e-08 -2.0166474e-07 2833 2813 2826 2828 1250 1231 1239 1240 
1.08821777681e-21 1.836568e-07 -3.82753625e-07 -9.6501426051e-08 592 2834 2835 2704 -1 1248 1249 1170 
2.06971834779e-21 1.21262225e-07 -2.95264825e-07 -1.89450226051e-07 2836 2822 2837 2838 1248 1236 1264 1247 
2.12436249026e-21 2.06817175e-07 -2.54266825e-07 -1.87411926051e-07 2839 2840 2827 2838 1249 1287 1240 1246 
1.10835349088e-21 1.2115485e-07 -3.81071675e-07 -1.61829926051e-07 594 2712 2836 2834 -1 1174 1246 1245 
1.59683961532e-21 2.43662775e-07 -3.3027525e-07 -1.27599451051e-07 593 2830 2835 2839 -1 1241 1245 1247 
1.36217822007e-21 2.9924765e-07 -1.242953e-07 -2.79463625e-07 2833 595 2841 2842 1244 -1 1258 1289 
2.12214684017e-21 -7.818536e-08 -3.0599525e-08 -2.391466e-07 2820 2843 2844 2845 1234 1256 1265 1253 
3.63031783622e-21 -4.5446735e-08 1.58845775e-07 -2.67537375e-07 2785 2846 2847 2848 1214 1253 1274 1278 
3.06577009605e-21 6.68914e-09 4.5137225e-08 -2.36315225e-07 2824 2849 2846 2845 1238 1261 1252 1251 
1.393877999e-21 -3.1020005e-07 -7.5140725e-08 -2.949244e-07 596 2850 2851 2728 -1 1257 1269 1183 
1.9400513848e-21 -3.09058825e-07 7.02223725e-08 -2.7455315e-07 597 2852 2853 2772 -1 1276 1257 1209 
1.95865012474e-21 -1.60597185e-07 1.6441e-09 -2.9070655e-07 2854 2855 2856 2843 1257 1277 1271 1251 
2.16391739343e-21 -2.62022475e-07 -4.9184275e-09 -2.64151725e-07 2850 2853 2854 2751 1254 1255 1256 1194 
1.17275177018e-21 2.7045085e-07 -5.87232e-08 -3.27544475e-07 2857 598 2858 2841 1260 -1 1288 1250 
1.19337153965e-21 2.79749925e-07 7.2776425e-08 -3.1881095e-07 599 2805 2859 2860 -1 1228 1260 1281 
3.35373413261e-21 2.239411e-07 1.405315e-08 -2.87589075e-07 2857 2861 2859 2811 1258 1261 1259 1231 
2.46689204619e-21 1.12225215e-07 2.06156775e-08 -3.1414665e-07 2862 2849 2861 2863 1285 1253 1260 1292 
1.48430552128e-21 -5.07421e-08 -1.99903075e-07 -3.16131125e-07 2864 2865 2866 2809 1266 1265 1263 1230 
1.01011017773e-21 -8.22775e-10 -2.770332e-07 -3.2754905e-07 600 2867 2807 2866 -1 1264 1229 1262 
1.66721365153e-21 7.13572e-08 -2.9252535e-07 -3.00824925e-07 601 2867 2868 2837 -1 1263 1290 1246 
2.33401750437e-21 -2.9407435e-08 -1.118768225e-07 -3.1697925e-07 2865 2844 2869 2870 1262 1251 1270 1291 
9.35354830197e-22 -1.16530725e-07 -2.07791725e-07 -3.67691e-07 604 2871 2864 2872 -1 1270 1262 1268 
1.47502781279e-21 -2.52578825e-07 -2.0082775e-07 -2.928861e-07 602 2873 2730 2874 -1 1268 1184 1269 
1.04741846819e-21 -1.8210245e-07 -2.36590725e-07 -3.196096e-07 603 2733 2873 2872 -1 1186 1267 1266 
1.3465371988e-21 -2.43762575e-07 -1.15273e-07 -3.4096765e-07 605 2851 2875 2874 -1 1254 1271 1267 
1.44971253533e-21 -9.519606e-08 -1.197654725e-07 -3.68539125e-07 2871 2876 2877 2869 1266 1271 1295 1265 
1.38109869731e-21 -1.51951535e-07 -6.30097225e-08 -3.68539275e-07 2875 2856 2878 2876 1269 1256 1297 1270 
1.51494000627e-21 8.0656375e-08 3.06583e-07 -2.9208685e-07 607 2879 2803 2880 -1 1273 1226 1282 
9.37884543081e-22 8.47565e-09 2.910913e-07 -3.188112e-07 606 2784 2879 2881 -1 1214 1272 1274 
1.4507601898e-21 3.33119e-09 1.910824025e-07 -3.453688e-07 2881 2882 2883 2847 1273 1286 1280 1252 
2.10836039133e-21 -2.51438675e-07 1.959105225e-07 -2.72513625e-07 608 2884 2769 2885 -1 1276 1207 1279 
1.92621219006e-21 -2.426222e-07 1.103554975e-07 -3.20595775e-07 611 2886 2852 2884 -1 1277 1255 1275 
1.64724113367e-21 -1.50810985e-07 7.12172e-08 -3.481677e-07 2886 2887 2855 2888 1276 1296 1256 1278 
1.79254913938e-21 -1.20535035e-07 1.52682125e-07 -3.278299e-07 2889 2848 2890 2888 1279 1252 1280 1277 
1.48518234452e-21 -1.80962525e-07 2.316746225e-07 -2.9923625e-07 609 2889 2885 2767 -1 1278 1275 1206 
7.16062838726e-22 -7.175711e-08 1.849187525e-07 -4.05661325e-07 610 2883 2891 2890 -1 1274 1294 1278 
9.43669096981e-22 2.13312575e-07 1.129105e-07 -3.6485565e-07 614 2860 2892 2893 -1 1259 1285 1284 
1.44521226561e-21 1.2079045e-07 2.4014565e-07 -3.38131575e-07 615 2894 2880 2895 -1 1286 1272 1283 
1.53064020231e-21 2.06345675e-07 2.48959775e-07 -2.9005015e-07 612 2895 2800 2896 -1 1282 1225 1284 
1.06995419224e-21 2.4210965e-07 1.784828e-07 -3.16774225e-07 613 2893 2896 2804 -1 1281 1283 1228 
1.50568267077e-21 1.2670294e-07 9.29933775e-08 -3.65705225e-07 2862 2892 2897 2898 1261 1281 1286 1298 
1.38410325443e-21 6.994479e-08 1.497515525e-07 -3.65705225e-07 2894 2897 2899 2882 1282 1285 1299 1274 
1.7359432693e-21 1.97045375e-07 -2.34904825e-07 -2.98786025e-07 616 2900 2840 2901 -1 1289 1247 1290 
9.41916721594e-22 2.0401265e-07 -9.8856425e-08 -3.735898e-07 618 2902 2858 2903 -1 1292 1258 1289 
1.19009121135e-21 2.3280945e-07 -1.64428525e-07 -3.2550895e-07 617 2842 2900 2903 -1 1250 1287 1288 
1.58482310214e-21 1.11490425e-07 -2.26088475e-07 -3.468681e-07 619 2868 2904 2901 -1 1264 1291 1287 
1.32874304432e-21 6.0645115e-08 -1.225700725e-07 -3.7444035e-07 2904 2870 2905 2906 1290 1265 1293 1292 
1.27827210926e-21 1.17403265e-07 -6.58143225e-08 -3.74439125e-07 2902 2906 2907 2863 1288 1291 1300 1261 
8.5531999732e-22 3.4988765e-08 -9.03264475e-08 -4.39627875e-07 624 2908 2909 2905 -1 1295 1300 1291 
7.53915478288e-22 -4.5277585e-08 1.034538275e-07 -4.396267e-07 623 2910 2911 2891 -1 1299 1296 1280 
8.30436683873e-22 -4.5276735e-08 -9.03254975e-08 -4.3962855e-07 621 2912 2908 2877 -1 1297 1293 1270 
7.58725764118e-22 -1.0203306e-07 4.66956525e-08 -4.39628075e-07 622 2911 2913 2887 -1 1294 1297 1277 
7.90426506499e-22 -1.0203221e-07 -3.35697475e-08 -4.396287e-07 620 2913 2912 2878 -1 1296 1295 1271 
8.18809335301e-22 9.1747765e-08 4.66966025e-08 -4.39626025e-07 627 2914 2915 2898 -1 1300 1299 1285 
7.78797833213e-22 3.4989615e-08 1.034547775e-07 -4.39626025e-07 626 2915 2910 2899 -1 1298 1294 1286 
8.50509734676e-22 9.1746915e-08 -3.35706975e-08 -4.3962665e-07 625 2909 2914 2907 -1 1293 1298 1292 
