# Supplementary material for: URDME: a modular framework for stochastic simulation of reaction-transport processes in complex geometries
Source: BMC Syst Biol. 2012 Jun 22;6:76. doi: 10.1186/1752-0509-6-76 (PMC3439286; doi:10.1186/1752-0509-6-76)
Supplement: Additional file 7 — urdme_software_comparision.tar.gz. Model files and scripts used to conduct the performance benchmark in the discussion section and the simulations described in Additional file 6. [file 1752-0509-6-76-S7.gz › urdme_software_comparison/steps/meshes/coli_p402_e1301.xml]

<?xml version="1.0" encoding="ISO-8859-1"?>
<tetmesh>
	<nodes size = "402">
		<node idx = "0">
			<coords>-4.26279e-07, 0.0, 3.761316e-06</coords>
		</node>
		<node idx = "1">
			<coords>-3.87822e-07, -1.82803e-07, 3.757249e-06</coords>
		</node>
		<node idx = "2">
			<coords>-4.722015e-07, -1.02196e-07, 3.62877e-06</coords>
		</node>
		<node idx = "3">
			<coords>-2.622878e-07, 3.422201e-07, 3.753161e-06</coords>
		</node>
		<node idx = "4">
			<coords>-3.878227e-07, 1.828033e-07, 3.757248e-06</coords>
		</node>
		<node idx = "5">
			<coords>-1.059181e-07, 3.258597e-07, 3.864138e-06</coords>
		</node>
		<node idx = "6">
			<coords>4.262857e-07, 0.0, 3.761305e-06</coords>
		</node>
		<node idx = "7">
			<coords>1.828048e-07, 3.878265e-07, 3.757241e-06</coords>
		</node>
		<node idx = "8">
			<coords>3.258607e-07, 1.059186e-07, 3.864137e-06</coords>
		</node>
		<node idx = "9">
			<coords>1.605363e-07, 1.605363e-07, 3.945484e-06</coords>
		</node>
		<node idx = "10">
			<coords>0.0, 0.0, 4e-06</coords>
		</node>
		<node idx = "11">
			<coords>-2.270219e-07, 0.0, 3.94549e-06</coords>
		</node>
		<node idx = "12">
			<coords>0.0, 2.270327e-07, 3.945484e-06</coords>
		</node>
		<node idx = "13">
			<coords>-1.605325e-07, 1.605325e-07, 3.945487e-06</coords>
		</node>
		<node idx = "14">
			<coords>2.270326e-07, 0.0, 3.945484e-06</coords>
		</node>
		<node idx = "15">
			<coords>-1.605291e-07, -1.605291e-07, 3.945489e-06</coords>
		</node>
		<node idx = "16">
			<coords>1.605329e-07, -1.605329e-07, 3.945487e-06</coords>
		</node>
		<node idx = "17">
			<coords>0.0, -2.27023e-07, 3.945489e-06</coords>
		</node>
		<node idx = "18">
			<coords>-1.059165e-07, -3.258549e-07, 3.864143e-06</coords>
		</node>
		<node idx = "19">
			<coords>1.828034e-07, -3.878235e-07, 3.757247e-06</coords>
		</node>
		<node idx = "20">
			<coords>3.258597e-07, -1.059183e-07, 3.864138e-06</coords>
		</node>
		<node idx = "21">
			<coords>0.0, 4.262857e-07, 3.761305e-06</coords>
		</node>
		<node idx = "22">
			<coords>1.021961e-07, 4.722027e-07, 3.628766e-06</coords>
		</node>
		<node idx = "23">
			<coords>-1.205579e-07, 4.672482e-07, 3.630939e-06</coords>
		</node>
		<node idx = "24">
			<coords>2.500078e-07, 4.330082e-07, 3.5e-06</coords>
		</node>
		<node idx = "25">
			<coords>-2.499986e-07, 4.330135e-07, 3.5e-06</coords>
		</node>
		<node idx = "26">
			<coords>3.422209e-07, 2.622892e-07, 3.753158e-06</coords>
		</node>
		<node idx = "27">
			<coords>4.330128e-07, 2.499998e-07, 3.5e-06</coords>
		</node>
		<node idx = "28">
			<coords>4.67248e-07, 1.205585e-07, 3.630939e-06</coords>
		</node>
		<node idx = "29">
			<coords>3.422198e-07, -2.622884e-07, 3.753161e-06</coords>
		</node>
		<node idx = "30">
			<coords>4.67248e-07, -1.205585e-07, 3.630939e-06</coords>
		</node>
		<node idx = "31">
			<coords>4.330128e-07, -2.499998e-07, 3.5e-06</coords>
		</node>
		<node idx = "32">
			<coords>-2.622869e-07, -3.42219e-07, 3.753163e-06</coords>
		</node>
		<node idx = "33">
			<coords>0.0, -4.262804e-07, 3.761314e-06</coords>
		</node>
		<node idx = "34">
			<coords>1.021959e-07, -4.722019e-07, 3.628769e-06</coords>
		</node>
		<node idx = "35">
			<coords>-1.205576e-07, -4.672469e-07, 3.630943e-06</coords>
		</node>
		<node idx = "36">
			<coords>2.500078e-07, -4.330082e-07, 3.5e-06</coords>
		</node>
		<node idx = "37">
			<coords>-2.499986e-07, -4.330135e-07, 3.5e-06</coords>
		</node>
		<node idx = "38">
			<coords>0.0, 5e-07, 3.5e-06</coords>
		</node>
		<node idx = "39">
			<coords>5e-07, 0.0, 3.5e-06</coords>
		</node>
		<node idx = "40">
			<coords>4.841441e-07, 1.24918e-07, 3.364211e-06</coords>
		</node>
		<node idx = "41">
			<coords>-4.330068e-07, 2.500102e-07, 3.5e-06</coords>
		</node>
		<node idx = "42">
			<coords>-4.330068e-07, -2.500102e-07, 3.5e-06</coords>
		</node>
		<node idx = "43">
			<coords>-5e-07, 0.0, 3.5e-06</coords>
		</node>
		<node idx = "44">
			<coords>-4.722017e-07, 1.021961e-07, 3.628769e-06</coords>
		</node>
		<node idx = "45">
			<coords>-1.931536e-07, -9.322953e-08, 3.637097e-06</coords>
		</node>
		<node idx = "46">
			<coords>-1.303865e-07, 1.69282e-07, 3.635053e-06</coords>
		</node>
		<node idx = "47">
			<coords>2.620993e-07, -9.135151e-09, 3.708717e-06</coords>
		</node>
		<node idx = "48">
			<coords>1.255622e-07, 2.207879e-07, 3.657753e-06</coords>
		</node>
		<node idx = "49">
			<coords>5.777546e-09, -1.584607e-08, 3.821133e-06</coords>
		</node>
		<node idx = "50">
			<coords>1.023146e-07, -2.247271e-07, 3.702117e-06</coords>
		</node>
		<node idx = "51">
			<coords>2.895028e-07, 2.332799e-07, 3.3856e-06</coords>
		</node>
		<node idx = "52">
			<coords>3.968481e-07, 3.041572e-07, 3.290742e-06</coords>
		</node>
		<node idx = "53">
			<coords>-1.321468e-08, 3.084805e-07, 3.444683e-06</coords>
		</node>
		<node idx = "54">
			<coords>2.131832e-07, 4.522753e-07, 3.259582e-06</coords>
		</node>
		<node idx = "55">
			<coords>-1.249174e-07, 4.841442e-07, 3.364211e-06</coords>
		</node>
		<node idx = "56">
			<coords>-3.041566e-07, 3.968485e-07, 3.290741e-06</coords>
		</node>
		<node idx = "57">
			<coords>2.868471e-07, 7.258938e-08, 3.448111e-06</coords>
		</node>
		<node idx = "58">
			<coords>2.464186e-07, -1.861886e-07, 3.470289e-06</coords>
		</node>
		<node idx = "59">
			<coords>4.841441e-07, -1.24918e-07, 3.364211e-06</coords>
		</node>
		<node idx = "60">
			<coords>3.459557e-07, -3.609912e-07, 3.384723e-06</coords>
		</node>
		<node idx = "61">
			<coords>-5.357751e-08, -2.876345e-07, 3.458498e-06</coords>
		</node>
		<node idx = "62">
			<coords>0.0, -5e-07, 3.5e-06</coords>
		</node>
		<node idx = "63">
			<coords>2.317372e-07, -4.430551e-07, 3.269446e-06</coords>
		</node>
		<node idx = "64">
			<coords>3.968481e-07, -3.041572e-07, 3.143239e-06</coords>
		</node>
		<node idx = "65">
			<coords>-1.249174e-07, -4.841442e-07, 3.364211e-06</coords>
		</node>
		<node idx = "66">
			<coords>-4.522751e-07, 2.131835e-07, 3.259579e-06</coords>
		</node>
		<node idx = "67">
			<coords>-4.522751e-07, -2.131835e-07, 3.259579e-06</coords>
		</node>
		<node idx = "68">
			<coords>-3.041566e-07, -3.968485e-07, 3.290741e-06</coords>
		</node>
		<node idx = "69">
			<coords>0.0, 5e-07, 3.228422e-06</coords>
		</node>
		<node idx = "70">
			<coords>-1.840474e-07, 4.648942e-07, 3.154952e-06</coords>
		</node>
		<node idx = "71">
			<coords>-5e-07, 0.0, 3.228417e-06</coords>
		</node>
		<node idx = "72">
			<coords>5e-07, 0.0, 3.228422e-06</coords>
		</node>
		<node idx = "73">
			<coords>3.760362e-07, -3.295403e-07, 2.964858e-06</coords>
		</node>
		<node idx = "74">
			<coords>4.648942e-07, -1.840474e-07, 2.860511e-06</coords>
		</node>
		<node idx = "75">
			<coords>4.755111e-07, -1.545614e-07, 3.038892e-06</coords>
		</node>
		<node idx = "76">
			<coords>4.648942e-07, 1.840474e-07, 3.008015e-06</coords>
		</node>
		<node idx = "77">
			<coords>3.535534e-07, 3.535534e-07, 3.081484e-06</coords>
		</node>
		<node idx = "78">
			<coords>-2.667688e-07, 1.112618e-08, 3.370074e-06</coords>
		</node>
		<node idx = "79">
			<coords>2.046684e-08, -4.856356e-09, 3.440687e-06</coords>
		</node>
		<node idx = "80">
			<coords>2.306747e-07, 1.575174e-07, 3.16248e-06</coords>
		</node>
		<node idx = "81">
			<coords>1.986714e-07, 4.588351e-07, 3.059764e-06</coords>
		</node>
		<node idx = "82">
			<coords>3.535534e-07, 3.535534e-07, 2.859946e-06</coords>
		</node>
		<node idx = "83">
			<coords>-1.02269e-07, 2.906587e-07, 3.156005e-06</coords>
		</node>
		<node idx = "84">
			<coords>-3.535534e-07, 3.535534e-07, 3.081481e-06</coords>
		</node>
		<node idx = "85">
			<coords>-4.588351e-07, 1.986715e-07, 3.059761e-06</coords>
		</node>
		<node idx = "86">
			<coords>2.074777e-07, -1.833248e-07, 3.189579e-06</coords>
		</node>
		<node idx = "87">
			<coords>-1.558175e-07, -2.095344e-07, 3.174161e-06</coords>
		</node>
		<node idx = "88">
			<coords>0.0, -5e-07, 3.228422e-06</coords>
		</node>
		<node idx = "89">
			<coords>2.131832e-07, -4.522753e-07, 3.038892e-06</coords>
		</node>
		<node idx = "90">
			<coords>-1.840474e-07, -4.648942e-07, 3.154952e-06</coords>
		</node>
		<node idx = "91">
			<coords>-3.134464e-07, 2.382686e-08, 3.103815e-06</coords>
		</node>
		<node idx = "92">
			<coords>-4.588351e-07, -1.986715e-07, 3.059761e-06</coords>
		</node>
		<node idx = "93">
			<coords>-3.535534e-07, -3.535534e-07, 3.081481e-06</coords>
		</node>
		<node idx = "94">
			<coords>-1.840474e-07, 4.648942e-07, 2.859945e-06</coords>
		</node>
		<node idx = "95">
			<coords>0.0, 5e-07, 2.934546e-06</coords>
		</node>
		<node idx = "96">
			<coords>1.840474e-07, 4.648942e-07, 2.859946e-06</coords>
		</node>
		<node idx = "97">
			<coords>-5e-07, 0.0, 2.934542e-06</coords>
		</node>
		<node idx = "98">
			<coords>-4.648942e-07, 1.840474e-07, 2.859944e-06</coords>
		</node>
		<node idx = "99">
			<coords>-4.648942e-07, -1.840474e-07, 2.859944e-06</coords>
		</node>
		<node idx = "100">
			<coords>0.0, -5e-07, 2.934546e-06</coords>
		</node>
		<node idx = "101">
			<coords>-1.840474e-07, -4.648942e-07, 2.859945e-06</coords>
		</node>
		<node idx = "102">
			<coords>5e-07, 0.0, 2.934545e-06</coords>
		</node>
		<node idx = "103">
			<coords>4.648942e-07, 1.840474e-07, 2.859946e-06</coords>
		</node>
		<node idx = "104">
			<coords>4.648942e-07, -1.840474e-07, 2.712443e-06</coords>
		</node>
		<node idx = "105">
			<coords>1.840474e-07, -4.648942e-07, 2.860511e-06</coords>
		</node>
		<node idx = "106">
			<coords>3.535534e-07, -3.535534e-07, 2.786477e-06</coords>
		</node>
		<node idx = "107">
			<coords>2.529124e-07, -1.858114e-07, 2.867715e-06</coords>
		</node>
		<node idx = "108">
			<coords>2.275998e-07, 8.450073e-08, 2.909546e-06</coords>
		</node>
		<node idx = "109">
			<coords>-4.105704e-08, 8.154057e-09, 3.058778e-06</coords>
		</node>
		<node idx = "110">
			<coords>2.736049e-07, 4.184978e-07, 2.675144e-06</coords>
		</node>
		<node idx = "111">
			<coords>4.184978e-07, 2.736049e-07, 2.675144e-06</coords>
		</node>
		<node idx = "112">
			<coords>1.840474e-07, 4.648942e-07, 2.564375e-06</coords>
		</node>
		<node idx = "113">
			<coords>5e-07, 0.0, 2.638409e-06</coords>
		</node>
		<node idx = "114">
			<coords>1.849743e-08, 2.767187e-07, 2.825238e-06</coords>
		</node>
		<node idx = "115">
			<coords>-2.862345e-07, 1.934709e-07, 2.947901e-06</coords>
		</node>
		<node idx = "116">
			<coords>-3.535534e-07, 3.535534e-07, 2.859945e-06</coords>
		</node>
		<node idx = "117">
			<coords>-2.736049e-07, 4.184978e-07, 2.675142e-06</coords>
		</node>
		<node idx = "118">
			<coords>-9.242279e-08, -2.621692e-07, 2.934611e-06</coords>
		</node>
		<node idx = "119">
			<coords>-2.981118e-07, -1.845122e-08, 2.82945e-06</coords>
		</node>
		<node idx = "120">
			<coords>-3.535534e-07, -3.535534e-07, 2.859945e-06</coords>
		</node>
		<node idx = "121">
			<coords>-2.736049e-07, -4.184978e-07, 2.675142e-06</coords>
		</node>
		<node idx = "122">
			<coords>-4.184978e-07, -2.736049e-07, 2.675142e-06</coords>
		</node>
		<node idx = "123">
			<coords>-4.184978e-07, 2.736049e-07, 2.675142e-06</coords>
		</node>
		<node idx = "124">
			<coords>0.0, 5e-07, 2.638409e-06</coords>
		</node>
		<node idx = "125">
			<coords>-1.840474e-07, 4.648942e-07, 2.564374e-06</coords>
		</node>
		<node idx = "126">
			<coords>-5e-07, 0.0, 2.638406e-06</coords>
		</node>
		<node idx = "127">
			<coords>-4.648942e-07, -1.840474e-07, 2.416305e-06</coords>
		</node>
		<node idx = "128">
			<coords>-3.535534e-07, 3.535534e-07, 2.49034e-06</coords>
		</node>
		<node idx = "129">
			<coords>4.184978e-07, -2.736049e-07, 2.601392e-06</coords>
		</node>
		<node idx = "130">
			<coords>0.0, -5e-07, 2.638409e-06</coords>
		</node>
		<node idx = "131">
			<coords>1.840474e-07, -4.648942e-07, 2.564375e-06</coords>
		</node>
		<node idx = "132">
			<coords>3.535534e-07, -3.535534e-07, 2.490341e-06</coords>
		</node>
		<node idx = "133">
			<coords>2.736049e-07, -4.184978e-07, 2.37929e-06</coords>
		</node>
		<node idx = "134">
			<coords>-1.840474e-07, -4.648942e-07, 2.564374e-06</coords>
		</node>
		<node idx = "135">
			<coords>-3.535534e-07, -3.535534e-07, 2.49034e-06</coords>
		</node>
		<node idx = "136">
			<coords>4.648942e-07, 1.840474e-07, 2.416307e-06</coords>
		</node>
		<node idx = "137">
			<coords>4.648942e-07, -1.840474e-07, 2.416307e-06</coords>
		</node>
		<node idx = "138">
			<coords>2.552607e-07, 2.05789e-08, 2.656776e-06</coords>
		</node>
		<node idx = "139">
			<coords>7.467972e-08, -2.796262e-07, 2.625631e-06</coords>
		</node>
		<node idx = "140">
			<coords>4.237855e-09, 3.459225e-10, 2.728826e-06</coords>
		</node>
		<node idx = "141">
			<coords>1.650906e-07, 2.708205e-07, 2.470626e-06</coords>
		</node>
		<node idx = "142">
			<coords>3.535534e-07, 3.535534e-07, 2.490341e-06</coords>
		</node>
		<node idx = "143">
			<coords>4.184978e-07, 2.736049e-07, 2.305256e-06</coords>
		</node>
		<node idx = "144">
			<coords>0.0, 5e-07, 2.342273e-06</coords>
		</node>
		<node idx = "145">
			<coords>1.840474e-07, 4.648942e-07, 2.268239e-06</coords>
		</node>
		<node idx = "146">
			<coords>5e-07, 0.0, 2.342273e-06</coords>
		</node>
		<node idx = "147">
			<coords>-2.197322e-07, 2.047714e-07, 2.585278e-06</coords>
		</node>
		<node idx = "148">
			<coords>-2.354697e-07, -1.427275e-07, 2.552734e-06</coords>
		</node>
		<node idx = "149">
			<coords>-4.184978e-07, -2.736049e-07, 2.305254e-06</coords>
		</node>
		<node idx = "150">
			<coords>-4.648942e-07, 1.840474e-07, 2.416305e-06</coords>
		</node>
		<node idx = "151">
			<coords>-1.495627e-07, 3.00564e-07, 2.362452e-06</coords>
		</node>
		<node idx = "152">
			<coords>-4.184978e-07, 2.736049e-07, 2.305254e-06</coords>
		</node>
		<node idx = "153">
			<coords>-1.840474e-07, 4.648942e-07, 2.268238e-06</coords>
		</node>
		<node idx = "154">
			<coords>-5e-07, 0.0, 2.342271e-06</coords>
		</node>
		<node idx = "155">
			<coords>-3.535534e-07, 3.535534e-07, 2.194204e-06</coords>
		</node>
		<node idx = "156">
			<coords>-4.648942e-07, 1.840474e-07, 2.120169e-06</coords>
		</node>
		<node idx = "157">
			<coords>2.350726e-07, -2.37577e-07, 2.381638e-06</coords>
		</node>
		<node idx = "158">
			<coords>0.0, -5e-07, 2.342273e-06</coords>
		</node>
		<node idx = "159">
			<coords>1.840474e-07, -4.648942e-07, 2.268239e-06</coords>
		</node>
		<node idx = "160">
			<coords>3.535534e-07, -3.535534e-07, 2.194205e-06</coords>
		</node>
		<node idx = "161">
			<coords>-1.323288e-07, -2.647244e-07, 2.34731e-06</coords>
		</node>
		<node idx = "162">
			<coords>-1.840474e-07, -4.648942e-07, 2.268238e-06</coords>
		</node>
		<node idx = "163">
			<coords>-3.535534e-07, -3.535534e-07, 2.194204e-06</coords>
		</node>
		<node idx = "164">
			<coords>-2.736049e-07, -4.184978e-07, 2.083153e-06</coords>
		</node>
		<node idx = "165">
			<coords>-4.648942e-07, -1.840474e-07, 2.120169e-06</coords>
		</node>
		<node idx = "166">
			<coords>3.043322e-07, 7.949992e-08, 2.254616e-06</coords>
		</node>
		<node idx = "167">
			<coords>4.648942e-07, -1.840474e-07, 2.12017e-06</coords>
		</node>
		<node idx = "168">
			<coords>4.184978e-07, -2.736049e-07, 2.009119e-06</coords>
		</node>
		<node idx = "169">
			<coords>1.067369e-08, -1.038822e-11, 2.393222e-06</coords>
		</node>
		<node idx = "170">
			<coords>-2.736049e-07, 4.184978e-07, 2.083153e-06</coords>
		</node>
		<node idx = "171">
			<coords>9.572492e-08, 2.578056e-07, 2.148355e-06</coords>
		</node>
		<node idx = "172">
			<coords>3.535534e-07, 3.535534e-07, 2.194205e-06</coords>
		</node>
		<node idx = "173">
			<coords>4.648942e-07, 1.840474e-07, 2.12017e-06</coords>
		</node>
		<node idx = "174">
			<coords>2.736049e-07, 4.184978e-07, 2.083153e-06</coords>
		</node>
		<node idx = "175">
			<coords>3.036763e-07, 2.047433e-07, 2.097919e-06</coords>
		</node>
		<node idx = "176">
			<coords>0.0, 5e-07, 2.046136e-06</coords>
		</node>
		<node idx = "177">
			<coords>1.840474e-07, 4.648942e-07, 1.972102e-06</coords>
		</node>
		<node idx = "178">
			<coords>0.0, -5e-07, 2.046136e-06</coords>
		</node>
		<node idx = "179">
			<coords>5e-07, 0.0, 2.046136e-06</coords>
		</node>
		<node idx = "180">
			<coords>-1.840474e-07, -4.648942e-07, 1.972102e-06</coords>
		</node>
		<node idx = "181">
			<coords>-2.508824e-07, 4.777286e-09, 2.22509e-06</coords>
		</node>
		<node idx = "182">
			<coords>-2.302083e-07, 2.623615e-07, 2.081469e-06</coords>
		</node>
		<node idx = "183">
			<coords>-5e-07, 0.0, 2.046135e-06</coords>
		</node>
		<node idx = "184">
			<coords>-3.535534e-07, 3.535534e-07, 1.898068e-06</coords>
		</node>
		<node idx = "185">
			<coords>-4.648942e-07, 1.840474e-07, 1.972102e-06</coords>
		</node>
		<node idx = "186">
			<coords>1.193031e-07, -2.186985e-07, 2.126573e-06</coords>
		</node>
		<node idx = "187">
			<coords>1.840474e-07, -4.648942e-07, 1.972102e-06</coords>
		</node>
		<node idx = "188">
			<coords>3.535534e-07, -3.535534e-07, 1.898068e-06</coords>
		</node>
		<node idx = "189">
			<coords>2.736049e-07, -4.184978e-07, 1.787017e-06</coords>
		</node>
		<node idx = "190">
			<coords>-1.472778e-07, -2.214111e-07, 1.990176e-06</coords>
		</node>
		<node idx = "191">
			<coords>-3.535534e-07, -3.535534e-07, 1.898068e-06</coords>
		</node>
		<node idx = "192">
			<coords>-5e-07, 0.0, 1.75e-06</coords>
		</node>
		<node idx = "193">
			<coords>-4.648942e-07, -1.840474e-07, 1.972102e-06</coords>
		</node>
		<node idx = "194">
			<coords>-4.648942e-07, -1.840474e-07, 1.675966e-06</coords>
		</node>
		<node idx = "195">
			<coords>2.5e-07, -1.085727e-23, 1.972102e-06</coords>
		</node>
		<node idx = "196">
			<coords>4.648942e-07, -1.840474e-07, 1.824034e-06</coords>
		</node>
		<node idx = "197">
			<coords>4.648942e-07, 1.840474e-07, 1.972102e-06</coords>
		</node>
		<node idx = "198">
			<coords>5.255426e-08, 2.915098e-07, 1.897012e-06</coords>
		</node>
		<node idx = "199">
			<coords>-1.447738e-08, 2.558927e-08, 1.930668e-06</coords>
		</node>
		<node idx = "200">
			<coords>-1.840474e-07, 4.648942e-07, 1.972102e-06</coords>
		</node>
		<node idx = "201">
			<coords>-2.736049e-07, 4.184978e-07, 1.712983e-06</coords>
		</node>
		<node idx = "202">
			<coords>3.535534e-07, 3.535534e-07, 1.898068e-06</coords>
		</node>
		<node idx = "203">
			<coords>0.0, 5e-07, 1.75e-06</coords>
		</node>
		<node idx = "204">
			<coords>2.736049e-07, 4.184978e-07, 1.712983e-06</coords>
		</node>
		<node idx = "205">
			<coords>0.0, -5e-07, 1.75e-06</coords>
		</node>
		<node idx = "206">
			<coords>1.840474e-07, -4.648942e-07, 1.527898e-06</coords>
		</node>
		<node idx = "207">
			<coords>5e-07, 0.0, 1.75e-06</coords>
		</node>
		<node idx = "208">
			<coords>4.648942e-07, 1.840474e-07, 1.675966e-06</coords>
		</node>
		<node idx = "209">
			<coords>-2.736049e-07, -4.184978e-07, 1.712983e-06</coords>
		</node>
		<node idx = "210">
			<coords>-1.840474e-07, -4.648942e-07, 1.527898e-06</coords>
		</node>
		<node idx = "211">
			<coords>-3.535534e-07, -3.535534e-07, 1.601932e-06</coords>
		</node>
		<node idx = "212">
			<coords>-4.184978e-07, -2.736049e-07, 1.490881e-06</coords>
		</node>
		<node idx = "213">
			<coords>-2.626635e-07, 1.394858e-07, 1.848693e-06</coords>
		</node>
		<node idx = "214">
			<coords>-5e-07, 0.0, 1.453865e-06</coords>
		</node>
		<node idx = "215">
			<coords>-3.535534e-07, 3.535534e-07, 1.601932e-06</coords>
		</node>
		<node idx = "216">
			<coords>-4.648942e-07, 1.840474e-07, 1.675966e-06</coords>
		</node>
		<node idx = "217">
			<coords>-4.184978e-07, 2.736049e-07, 1.490881e-06</coords>
		</node>
		<node idx = "218">
			<coords>-4.648942e-07, 1.840474e-07, 1.37983e-06</coords>
		</node>
		<node idx = "219">
			<coords>1.19786e-07, -2.695901e-07, 1.706264e-06</coords>
		</node>
		<node idx = "220">
			<coords>3.535534e-07, -3.535534e-07, 1.601932e-06</coords>
		</node>
		<node idx = "221">
			<coords>2.736049e-07, -4.184978e-07, 1.416847e-06</coords>
		</node>
		<node idx = "222">
			<coords>4.648942e-07, -1.840474e-07, 1.527898e-06</coords>
		</node>
		<node idx = "223">
			<coords>-1.840474e-07, 4.648942e-07, 1.527898e-06</coords>
		</node>
		<node idx = "224">
			<coords>0.0, 5e-07, 1.453864e-06</coords>
		</node>
		<node idx = "225">
			<coords>-2.094679e-07, -7.325006e-08, 1.615813e-06</coords>
		</node>
		<node idx = "226">
			<coords>2.508928e-07, 9.330979e-08, 1.67566e-06</coords>
		</node>
		<node idx = "227">
			<coords>-2.273264e-08, 2.81731e-07, 1.646337e-06</coords>
		</node>
		<node idx = "228">
			<coords>3.535534e-07, 3.535534e-07, 1.601932e-06</coords>
		</node>
		<node idx = "229">
			<coords>1.840474e-07, 4.648942e-07, 1.527898e-06</coords>
		</node>
		<node idx = "230">
			<coords>1.840474e-07, 4.648942e-07, 1.231761e-06</coords>
		</node>
		<node idx = "231">
			<coords>4.184978e-07, 2.736049e-07, 1.490881e-06</coords>
		</node>
		<node idx = "232">
			<coords>0.0, -5e-07, 1.453864e-06</coords>
		</node>
		<node idx = "233">
			<coords>-1.840474e-07, -4.648942e-07, 1.231762e-06</coords>
		</node>
		<node idx = "234">
			<coords>5e-07, 0.0, 1.453864e-06</coords>
		</node>
		<node idx = "235">
			<coords>4.648942e-07, -1.840474e-07, 1.37983e-06</coords>
		</node>
		<node idx = "236">
			<coords>-3.535534e-07, 3.535534e-07, 1.305796e-06</coords>
		</node>
		<node idx = "237">
			<coords>-4.648942e-07, -1.840474e-07, 1.37983e-06</coords>
		</node>
		<node idx = "238">
			<coords>-3.535534e-07, -3.535534e-07, 1.305796e-06</coords>
		</node>
		<node idx = "239">
			<coords>-5e-07, 0.0, 1.157729e-06</coords>
		</node>
		<node idx = "240">
			<coords>-4.648942e-07, 1.840474e-07, 1.083695e-06</coords>
		</node>
		<node idx = "241">
			<coords>-4.648942e-07, -1.840474e-07, 1.083695e-06</coords>
		</node>
		<node idx = "242">
			<coords>-1.008178e-07, -2.509888e-07, 1.398558e-06</coords>
		</node>
		<node idx = "243">
			<coords>1.840474e-07, -4.648942e-07, 1.231761e-06</coords>
		</node>
		<node idx = "244">
			<coords>3.535534e-07, -3.535534e-07, 1.305795e-06</coords>
		</node>
		<node idx = "245">
			<coords>-2.736049e-07, -4.184978e-07, 1.120711e-06</coords>
		</node>
		<node idx = "246">
			<coords>-2.508356e-07, 1.57785e-07, 1.389443e-06</coords>
		</node>
		<node idx = "247">
			<coords>0.0, 5e-07, 1.157727e-06</coords>
		</node>
		<node idx = "248">
			<coords>-1.840474e-07, 4.648942e-07, 1.231762e-06</coords>
		</node>
		<node idx = "249">
			<coords>-2.736049e-07, 4.184978e-07, 1.120711e-06</coords>
		</node>
		<node idx = "250">
			<coords>2.324471e-07, -9.202368e-08, 1.416847e-06</coords>
		</node>
		<node idx = "251">
			<coords>1.330732e-07, 2.853472e-07, 1.362751e-06</coords>
		</node>
		<node idx = "252">
			<coords>4.390927e-09, 2.65273e-08, 1.342943e-06</coords>
		</node>
		<node idx = "253">
			<coords>3.535534e-07, 3.535534e-07, 1.305795e-06</coords>
		</node>
		<node idx = "254">
			<coords>3.535534e-07, 3.535534e-07, 1.009659e-06</coords>
		</node>
		<node idx = "255">
			<coords>4.184978e-07, -2.736049e-07, 1.194744e-06</coords>
		</node>
		<node idx = "256">
			<coords>2.736049e-07, 4.184978e-07, 1.12071e-06</coords>
		</node>
		<node idx = "257">
			<coords>4.648942e-07, 1.840474e-07, 1.37983e-06</coords>
		</node>
		<node idx = "258">
			<coords>0.0, -5e-07, 1.157727e-06</coords>
		</node>
		<node idx = "259">
			<coords>1.840474e-07, -4.648942e-07, 9.356249e-07</coords>
		</node>
		<node idx = "260">
			<coords>5e-07, 0.0, 1.157727e-06</coords>
		</node>
		<node idx = "261">
			<coords>4.648942e-07, 1.840474e-07, 1.083693e-06</coords>
		</node>
		<node idx = "262">
			<coords>4.648942e-07, -1.840474e-07, 1.083693e-06</coords>
		</node>
		<node idx = "263">
			<coords>-3.535534e-07, 3.535534e-07, 1.00966e-06</coords>
		</node>
		<node idx = "264">
			<coords>-4.184978e-07, 2.736049e-07, 8.986098e-07</coords>
		</node>
		<node idx = "265">
			<coords>-2.5e-07, -1.085727e-23, 1.083695e-06</coords>
		</node>
		<node idx = "266">
			<coords>-3.535534e-07, -3.535534e-07, 1.00966e-06</coords>
		</node>
		<node idx = "267">
			<coords>-4.184978e-07, -2.736049e-07, 8.986098e-07</coords>
		</node>
		<node idx = "268">
			<coords>-5e-07, 0.0, 8.615937e-07</coords>
		</node>
		<node idx = "269">
			<coords>-4.648942e-07, 1.840474e-07, 7.875592e-07</coords>
		</node>
		<node idx = "270">
			<coords>-3.535534e-07, 3.535534e-07, 7.135246e-07</coords>
		</node>
		<node idx = "271">
			<coords>-1.840474e-07, 4.648942e-07, 9.356259e-07</coords>
		</node>
		<node idx = "272">
			<coords>1.840474e-07, 4.648942e-07, 9.356249e-07</coords>
		</node>
		<node idx = "273">
			<coords>0.0, 5e-07, 8.615908e-07</coords>
		</node>
		<node idx = "274">
			<coords>1.840474e-07, 4.648942e-07, 6.394885e-07</coords>
		</node>
		<node idx = "275">
			<coords>-1.840474e-07, -4.648942e-07, 9.356259e-07</coords>
		</node>
		<node idx = "276">
			<coords>-4.648942e-07, -1.840474e-07, 7.875592e-07</coords>
		</node>
		<node idx = "277">
			<coords>-3.535534e-07, -3.535534e-07, 7.135246e-07</coords>
		</node>
		<node idx = "278">
			<coords>3.535534e-07, 3.535534e-07, 7.135227e-07</coords>
		</node>
		<node idx = "279">
			<coords>4.184978e-07, 2.736049e-07, 8.986079e-07</coords>
		</node>
		<node idx = "280">
			<coords>3.535534e-07, -3.535534e-07, 1.009659e-06</coords>
		</node>
		<node idx = "281">
			<coords>3.7133e-08, -2.286893e-07, 1.02545e-06</coords>
		</node>
		<node idx = "282">
			<coords>3.277089e-08, 2.517372e-07, 1.020942e-06</coords>
		</node>
		<node idx = "283">
			<coords>2.893504e-07, 3.70802e-08, 1.06322e-06</coords>
		</node>
		<node idx = "284">
			<coords>4.648942e-07, 1.840474e-07, 7.875568e-07</coords>
		</node>
		<node idx = "285">
			<coords>4.648942e-07, 1.840474e-07, 6.394886e-07</coords>
		</node>
		<node idx = "286">
			<coords>0.0, -5e-07, 8.615908e-07</coords>
		</node>
		<node idx = "287">
			<coords>2.736049e-07, -4.184978e-07, 8.248563e-07</coords>
		</node>
		<node idx = "288">
			<coords>5e-07, 0.0, 8.615909e-07</coords>
		</node>
		<node idx = "289">
			<coords>4.184978e-07, -2.736049e-07, 8.248564e-07</coords>
		</node>
		<node idx = "290">
			<coords>-1.840474e-07, -4.648942e-07, 6.394895e-07</coords>
		</node>
		<node idx = "291">
			<coords>0.0, -5e-07, 5.654544e-07</coords>
		</node>
		<node idx = "292">
			<coords>-2.148615e-07, 1.416482e-07, 7.692601e-07</coords>
		</node>
		<node idx = "293">
			<coords>-2.092489e-07, -1.368024e-07, 7.691907e-07</coords>
		</node>
		<node idx = "294">
			<coords>-5e-07, 0.0, 5.654583e-07</coords>
		</node>
		<node idx = "295">
			<coords>-4.522751e-07, 2.131835e-07, 4.611103e-07</coords>
		</node>
		<node idx = "296">
			<coords>-1.840474e-07, 4.648942e-07, 6.394895e-07</coords>
		</node>
		<node idx = "297">
			<coords>-3.2954e-07, 3.760364e-07, 5.351434e-07</coords>
		</node>
		<node idx = "298">
			<coords>-1.545611e-07, 4.755112e-07, 4.611084e-07</coords>
		</node>
		<node idx = "299">
			<coords>-3.041566e-07, 3.968485e-07, 3.567623e-07</coords>
		</node>
		<node idx = "300">
			<coords>-1.545611e-07, -4.755112e-07, 4.611084e-07</coords>
		</node>
		<node idx = "301">
			<coords>4.940918e-08, 3.149317e-07, 6.675806e-07</coords>
		</node>
		<node idx = "302">
			<coords>0.0, 5e-07, 5.654544e-07</coords>
		</node>
		<node idx = "303">
			<coords>3.760362e-07, 3.295403e-07, 5.35142e-07</coords>
		</node>
		<node idx = "304">
			<coords>2.131832e-07, 4.522753e-07, 4.611079e-07</coords>
		</node>
		<node idx = "305">
			<coords>-9.454651e-08, -2.587911e-07, 6.340182e-07</coords>
		</node>
		<node idx = "306">
			<coords>-4.522751e-07, -2.131835e-07, 4.611103e-07</coords>
		</node>
		<node idx = "307">
			<coords>-3.2954e-07, -3.760364e-07, 5.351434e-07</coords>
		</node>
		<node idx = "308">
			<coords>4.755111e-07, 1.545614e-07, 4.611079e-07</coords>
		</node>
		<node idx = "309">
			<coords>3.968481e-07, 3.041572e-07, 3.567613e-07</coords>
		</node>
		<node idx = "310">
			<coords>3.028859e-07, 8.449402e-08, 6.986158e-07</coords>
		</node>
		<node idx = "311">
			<coords>2.004006e-07, -2.444725e-07, 7.432048e-07</coords>
		</node>
		<node idx = "312">
			<coords>1.931523e-08, -1.955446e-08, 6.682035e-07</coords>
		</node>
		<node idx = "313">
			<coords>5e-07, 0.0, 5.654545e-07</coords>
		</node>
		<node idx = "314">
			<coords>1.840474e-07, -4.648942e-07, 6.400536e-07</coords>
		</node>
		<node idx = "315">
			<coords>3.535534e-07, -3.535534e-07, 6.400536e-07</coords>
		</node>
		<node idx = "316">
			<coords>4.648942e-07, -1.840474e-07, 6.400537e-07</coords>
		</node>
		<node idx = "317">
			<coords>-3.041566e-07, -3.968485e-07, 3.567623e-07</coords>
		</node>
		<node idx = "318">
			<coords>4.648942e-07, -1.840474e-07, 4.919855e-07</coords>
		</node>
		<node idx = "319">
			<coords>-1.126017e-08, -3.378448e-07, 4.35571e-07</coords>
		</node>
		<node idx = "320">
			<coords>1.986714e-07, -4.588351e-07, 4.402359e-07</coords>
		</node>
		<node idx = "321">
			<coords>3.535534e-07, -3.535534e-07, 4.185164e-07</coords>
		</node>
		<node idx = "322">
			<coords>5e-07, 0.0, 2.715784e-07</coords>
		</node>
		<node idx = "323">
			<coords>0.0, -5e-07, 2.715783e-07</coords>
		</node>
		<node idx = "324">
			<coords>-2.411793e-07, 1.096618e-07, 4.847131e-07</coords>
		</node>
		<node idx = "325">
			<coords>-5e-07, 0.0, 2.715827e-07</coords>
		</node>
		<node idx = "326">
			<coords>-4.430544e-07, -2.317386e-07, 2.305552e-07</coords>
		</node>
		<node idx = "327">
			<coords>-4.430544e-07, 2.317386e-07, 2.305552e-07</coords>
		</node>
		<node idx = "328">
			<coords>-1.59122e-07, 3.063813e-07, 3.551427e-07</coords>
		</node>
		<node idx = "329">
			<coords>0.0, 5e-07, 2.715783e-07</coords>
		</node>
		<node idx = "330">
			<coords>-1.249174e-07, 4.841442e-07, 1.357891e-07</coords>
		</node>
		<node idx = "331">
			<coords>-3.609902e-07, 3.459568e-07, 1.152776e-07</coords>
		</node>
		<node idx = "332">
			<coords>2.317372e-07, 4.430551e-07, 2.305539e-07</coords>
		</node>
		<node idx = "333">
			<coords>3.459557e-07, 3.609912e-07, 1.15277e-07</coords>
		</node>
		<node idx = "334">
			<coords>-3.609902e-07, -3.459568e-07, 1.152776e-07</coords>
		</node>
		<node idx = "335">
			<coords>-1.249174e-07, -4.841442e-07, 1.357891e-07</coords>
		</node>
		<node idx = "336">
			<coords>1.028723e-07, 1.949139e-07, 3.714191e-07</coords>
		</node>
		<node idx = "337">
			<coords>-1.40695e-07, -1.162279e-07, 3.423876e-07</coords>
		</node>
		<node idx = "338">
			<coords>4.841441e-07, 1.24918e-07, 1.357892e-07</coords>
		</node>
		<node idx = "339">
			<coords>2.963062e-07, 9.063512e-09, 2.358563e-07</coords>
		</node>
		<node idx = "340">
			<coords>2.247149e-07, -2.024906e-07, 4.405317e-07</coords>
		</node>
		<node idx = "341">
			<coords>1.49555e-12, -2.499974e-07, 1.357891e-07</coords>
		</node>
		<node idx = "342">
			<coords>4.841441e-07, -1.24918e-07, 1.357892e-07</coords>
		</node>
		<node idx = "343">
			<coords>3.968481e-07, -3.041572e-07, 2.092582e-07</coords>
		</node>
		<node idx = "344">
			<coords>2.131832e-07, -4.522753e-07, 2.404183e-07</coords>
		</node>
		<node idx = "345">
			<coords>5e-07, 0.0, 0.0</coords>
		</node>
		<node idx = "346">
			<coords>0.0, -5e-07, 0.0</coords>
		</node>
		<node idx = "347">
			<coords>-2.499986e-07, -4.330135e-07, 0.0</coords>
		</node>
		<node idx = "348">
			<coords>-1.205576e-07, -4.672469e-07, -1.309434e-07</coords>
		</node>
		<node idx = "349">
			<coords>-4.330068e-07, -2.500102e-07, 0.0</coords>
		</node>
		<node idx = "350">
			<coords>0.0, 5e-07, 0.0</coords>
		</node>
		<node idx = "351">
			<coords>-2.570662e-07, 7.327999e-09, 1.135907e-07</coords>
		</node>
		<node idx = "352">
			<coords>-5e-07, 0.0, 0.0</coords>
		</node>
		<node idx = "353">
			<coords>-4.722015e-07, -1.02196e-07, -1.2877e-07</coords>
		</node>
		<node idx = "354">
			<coords>-2.499986e-07, 4.330135e-07, 0.0</coords>
		</node>
		<node idx = "355">
			<coords>-1.205579e-07, 4.672482e-07, -1.309387e-07</coords>
		</node>
		<node idx = "356">
			<coords>-4.330068e-07, 2.500102e-07, 0.0</coords>
		</node>
		<node idx = "357">
			<coords>-4.722017e-07, 1.021961e-07, -1.287694e-07</coords>
		</node>
		<node idx = "358">
			<coords>-4.857694e-08, 3.121604e-07, 4.729939e-08</coords>
		</node>
		<node idx = "359">
			<coords>1.729793e-07, 1.804982e-07, 5.763848e-08</coords>
		</node>
		<node idx = "360">
			<coords>4.330128e-07, 2.499998e-07, 0.0</coords>
		</node>
		<node idx = "361">
			<coords>4.67248e-07, 1.205585e-07, -1.309388e-07</coords>
		</node>
		<node idx = "362">
			<coords>2.500078e-07, 4.330082e-07, 0.0</coords>
		</node>
		<node idx = "363">
			<coords>1.021961e-07, 4.722027e-07, -1.287657e-07</coords>
		</node>
		<node idx = "364">
			<coords>-1.19572e-07, -2.841421e-07, -6.202121e-08</coords>
		</node>
		<node idx = "365">
			<coords>2.978998e-08, -5.599305e-09, 3.476229e-08</coords>
		</node>
		<node idx = "366">
			<coords>3.287686e-07, 3.351388e-09, -5.294286e-08</coords>
		</node>
		<node idx = "367">
			<coords>4.330128e-07, -2.499998e-07, 0.0</coords>
		</node>
		<node idx = "368">
			<coords>4.67248e-07, -1.205585e-07, -1.309388e-07</coords>
		</node>
		<node idx = "369">
			<coords>1.996201e-07, -2.379809e-07, 9.695796e-12</coords>
		</node>
		<node idx = "370">
			<coords>2.500078e-07, -4.330082e-07, 0.0</coords>
		</node>
		<node idx = "371">
			<coords>1.021959e-07, -4.722019e-07, -1.287687e-07</coords>
		</node>
		<node idx = "372">
			<coords>-4.26279e-07, 0.0, -2.613164e-07</coords>
		</node>
		<node idx = "373">
			<coords>4.262857e-07, 0.0, -2.613054e-07</coords>
		</node>
		<node idx = "374">
			<coords>0.0, -4.262804e-07, -2.61314e-07</coords>
		</node>
		<node idx = "375">
			<coords>-1.996773e-07, -1.177599e-07, -2.156423e-07</coords>
		</node>
		<node idx = "376">
			<coords>-2.622869e-07, -3.42219e-07, -2.531635e-07</coords>
		</node>
		<node idx = "377">
			<coords>-3.87822e-07, -1.82803e-07, -2.572492e-07</coords>
		</node>
		<node idx = "378">
			<coords>-1.059165e-07, -3.258549e-07, -3.641432e-07</coords>
		</node>
		<node idx = "379">
			<coords>0.0, 4.262857e-07, -2.613053e-07</coords>
		</node>
		<node idx = "380">
			<coords>-1.951117e-07, 9.808619e-08, -1.341585e-07</coords>
		</node>
		<node idx = "381">
			<coords>-2.622878e-07, 3.422201e-07, -2.531611e-07</coords>
		</node>
		<node idx = "382">
			<coords>-1.059181e-07, 3.258597e-07, -3.641385e-07</coords>
		</node>
		<node idx = "383">
			<coords>-3.878227e-07, 1.828033e-07, -2.57248e-07</coords>
		</node>
		<node idx = "384">
			<coords>1.398207e-07, 1.851871e-07, -2.043168e-07</coords>
		</node>
		<node idx = "385">
			<coords>3.422209e-07, 2.622892e-07, -2.531585e-07</coords>
		</node>
		<node idx = "386">
			<coords>1.828048e-07, 3.878265e-07, -2.572411e-07</coords>
		</node>
		<node idx = "387">
			<coords>3.258607e-07, 1.059186e-07, -3.641374e-07</coords>
		</node>
		<node idx = "388">
			<coords>1.026254e-07, -1.289745e-07, -2.392499e-07</coords>
		</node>
		<node idx = "389">
			<coords>3.422198e-07, -2.622884e-07, -2.531608e-07</coords>
		</node>
		<node idx = "390">
			<coords>1.828034e-07, -3.878235e-07, -2.572467e-07</coords>
		</node>
		<node idx = "391">
			<coords>3.258597e-07, -1.059183e-07, -3.641384e-07</coords>
		</node>
		<node idx = "392">
			<coords>-2.057784e-08, 2.625011e-08, -3.675357e-07</coords>
		</node>
		<node idx = "393">
			<coords>-2.270219e-07, 0.0, -4.454897e-07</coords>
		</node>
		<node idx = "394">
			<coords>2.270326e-07, 0.0, -4.454842e-07</coords>
		</node>
		<node idx = "395">
			<coords>0.0, -2.27023e-07, -4.454891e-07</coords>
		</node>
		<node idx = "396">
			<coords>-1.605291e-07, -1.605291e-07, -4.454894e-07</coords>
		</node>
		<node idx = "397">
			<coords>0.0, 2.270327e-07, -4.454842e-07</coords>
		</node>
		<node idx = "398">
			<coords>-1.605325e-07, 1.605325e-07, -4.454869e-07</coords>
		</node>
		<node idx = "399">
			<coords>1.605363e-07, 1.605363e-07, -4.454842e-07</coords>
		</node>
		<node idx = "400">
			<coords>1.605329e-07, -1.605329e-07, -4.454867e-07</coords>
		</node>
		<node idx = "401">
			<coords>0.0, 0.0, -5e-07</coords>
		</node>
	</nodes>
	<triangles size = "2916">
		<tri idx = "0">
			<nodes>0, 1, 2</nodes>
		</tri>
		<tri idx = "1">
			<nodes>0, 1, 11</nodes>
		</tri>
		<tri idx = "2">
			<nodes>0, 4, 11</nodes>
		</tri>
		<tri idx = "3">
			<nodes>7, 9, 12</nodes>
		</tri>
		<tri idx = "4">
			<nodes>9, 10, 12</nodes>
		</tri>
		<tri idx = "5">
			<nodes>3, 4, 13</nodes>
		</tri>
		<tri idx = "6">
			<nodes>4, 11, 13</nodes>
		</tri>
		<tri idx = "7">
			<nodes>3, 5, 13</nodes>
		</tri>
		<tri idx = "8">
			<nodes>5, 12, 13</nodes>
		</tri>
		<tri idx = "9">
			<nodes>10, 11, 13</nodes>
		</tri>
		<tri idx = "10">
			<nodes>10, 12, 13</nodes>
		</tri>
		<tri idx = "11">
			<nodes>8, 9, 14</nodes>
		</tri>
		<tri idx = "12">
			<nodes>6, 8, 14</nodes>
		</tri>
		<tri idx = "13">
			<nodes>9, 10, 14</nodes>
		</tri>
		<tri idx = "14">
			<nodes>1, 11, 15</nodes>
		</tri>
		<tri idx = "15">
			<nodes>10, 11, 15</nodes>
		</tri>
		<tri idx = "16">
			<nodes>10, 14, 16</nodes>
		</tri>
		<tri idx = "17">
			<nodes>10, 15, 17</nodes>
		</tri>
		<tri idx = "18">
			<nodes>10, 16, 17</nodes>
		</tri>
		<tri idx = "19">
			<nodes>15, 17, 18</nodes>
		</tri>
		<tri idx = "20">
			<nodes>16, 17, 19</nodes>
		</tri>
		<tri idx = "21">
			<nodes>14, 16, 20</nodes>
		</tri>
		<tri idx = "22">
			<nodes>6, 14, 20</nodes>
		</tri>
		<tri idx = "23">
			<nodes>5, 12, 21</nodes>
		</tri>
		<tri idx = "24">
			<nodes>3, 5, 21</nodes>
		</tri>
		<tri idx = "25">
			<nodes>7, 12, 21</nodes>
		</tri>
		<tri idx = "26">
			<nodes>7, 21, 22</nodes>
		</tri>
		<tri idx = "27">
			<nodes>3, 21, 23</nodes>
		</tri>
		<tri idx = "28">
			<nodes>7, 22, 24</nodes>
		</tri>
		<tri idx = "29">
			<nodes>3, 23, 25</nodes>
		</tri>
		<tri idx = "30">
			<nodes>7, 9, 26</nodes>
		</tri>
		<tri idx = "31">
			<nodes>7, 24, 26</nodes>
		</tri>
		<tri idx = "32">
			<nodes>8, 9, 26</nodes>
		</tri>
		<tri idx = "33">
			<nodes>6, 8, 26</nodes>
		</tri>
		<tri idx = "34">
			<nodes>24, 26, 27</nodes>
		</tri>
		<tri idx = "35">
			<nodes>6, 26, 28</nodes>
		</tri>
		<tri idx = "36">
			<nodes>26, 27, 28</nodes>
		</tri>
		<tri idx = "37">
			<nodes>16, 19, 29</nodes>
		</tri>
		<tri idx = "38">
			<nodes>16, 20, 29</nodes>
		</tri>
		<tri idx = "39">
			<nodes>6, 20, 29</nodes>
		</tri>
		<tri idx = "40">
			<nodes>6, 29, 30</nodes>
		</tri>
		<tri idx = "41">
			<nodes>29, 30, 31</nodes>
		</tri>
		<tri idx = "42">
			<nodes>1, 15, 32</nodes>
		</tri>
		<tri idx = "43">
			<nodes>15, 18, 32</nodes>
		</tri>
		<tri idx = "44">
			<nodes>17, 18, 33</nodes>
		</tri>
		<tri idx = "45">
			<nodes>18, 32, 33</nodes>
		</tri>
		<tri idx = "46">
			<nodes>17, 19, 33</nodes>
		</tri>
		<tri idx = "47">
			<nodes>19, 33, 34</nodes>
		</tri>
		<tri idx = "48">
			<nodes>32, 33, 35</nodes>
		</tri>
		<tri idx = "49">
			<nodes>19, 29, 36</nodes>
		</tri>
		<tri idx = "50">
			<nodes>29, 31, 36</nodes>
		</tri>
		<tri idx = "51">
			<nodes>19, 34, 36</nodes>
		</tri>
		<tri idx = "52">
			<nodes>32, 35, 37</nodes>
		</tri>
		<tri idx = "53">
			<nodes>23, 25, 38</nodes>
		</tri>
		<tri idx = "54">
			<nodes>21, 23, 38</nodes>
		</tri>
		<tri idx = "55">
			<nodes>21, 22, 38</nodes>
		</tri>
		<tri idx = "56">
			<nodes>22, 24, 38</nodes>
		</tri>
		<tri idx = "57">
			<nodes>30, 31, 39</nodes>
		</tri>
		<tri idx = "58">
			<nodes>6, 30, 39</nodes>
		</tri>
		<tri idx = "59">
			<nodes>6, 28, 39</nodes>
		</tri>
		<tri idx = "60">
			<nodes>27, 28, 39</nodes>
		</tri>
		<tri idx = "61">
			<nodes>27, 39, 40</nodes>
		</tri>
		<tri idx = "62">
			<nodes>3, 4, 41</nodes>
		</tri>
		<tri idx = "63">
			<nodes>3, 25, 41</nodes>
		</tri>
		<tri idx = "64">
			<nodes>1, 32, 42</nodes>
		</tri>
		<tri idx = "65">
			<nodes>1, 2, 42</nodes>
		</tri>
		<tri idx = "66">
			<nodes>32, 37, 42</nodes>
		</tri>
		<tri idx = "67">
			<nodes>2, 42, 43</nodes>
		</tri>
		<tri idx = "68">
			<nodes>0, 2, 43</nodes>
		</tri>
		<tri idx = "69">
			<nodes>4, 41, 44</nodes>
		</tri>
		<tri idx = "70">
			<nodes>41, 43, 44</nodes>
		</tri>
		<tri idx = "71">
			<nodes>0, 43, 44</nodes>
		</tri>
		<tri idx = "72">
			<nodes>0, 4, 44</nodes>
		</tri>
		<tri idx = "73">
			<nodes>27, 40, 52</nodes>
		</tri>
		<tri idx = "74">
			<nodes>24, 27, 52</nodes>
		</tri>
		<tri idx = "75">
			<nodes>24, 52, 54</nodes>
		</tri>
		<tri idx = "76">
			<nodes>24, 38, 54</nodes>
		</tri>
		<tri idx = "77">
			<nodes>25, 38, 55</nodes>
		</tri>
		<tri idx = "78">
			<nodes>25, 41, 56</nodes>
		</tri>
		<tri idx = "79">
			<nodes>25, 55, 56</nodes>
		</tri>
		<tri idx = "80">
			<nodes>31, 39, 59</nodes>
		</tri>
		<tri idx = "81">
			<nodes>31, 59, 60</nodes>
		</tri>
		<tri idx = "82">
			<nodes>31, 36, 60</nodes>
		</tri>
		<tri idx = "83">
			<nodes>35, 37, 62</nodes>
		</tri>
		<tri idx = "84">
			<nodes>33, 35, 62</nodes>
		</tri>
		<tri idx = "85">
			<nodes>33, 34, 62</nodes>
		</tri>
		<tri idx = "86">
			<nodes>34, 36, 62</nodes>
		</tri>
		<tri idx = "87">
			<nodes>36, 62, 63</nodes>
		</tri>
		<tri idx = "88">
			<nodes>36, 60, 63</nodes>
		</tri>
		<tri idx = "89">
			<nodes>59, 60, 64</nodes>
		</tri>
		<tri idx = "90">
			<nodes>60, 63, 64</nodes>
		</tri>
		<tri idx = "91">
			<nodes>37, 62, 65</nodes>
		</tri>
		<tri idx = "92">
			<nodes>41, 56, 66</nodes>
		</tri>
		<tri idx = "93">
			<nodes>41, 43, 66</nodes>
		</tri>
		<tri idx = "94">
			<nodes>42, 43, 67</nodes>
		</tri>
		<tri idx = "95">
			<nodes>42, 67, 68</nodes>
		</tri>
		<tri idx = "96">
			<nodes>37, 42, 68</nodes>
		</tri>
		<tri idx = "97">
			<nodes>37, 65, 68</nodes>
		</tri>
		<tri idx = "98">
			<nodes>38, 55, 69</nodes>
		</tri>
		<tri idx = "99">
			<nodes>38, 54, 69</nodes>
		</tri>
		<tri idx = "100">
			<nodes>55, 69, 70</nodes>
		</tri>
		<tri idx = "101">
			<nodes>55, 56, 70</nodes>
		</tri>
		<tri idx = "102">
			<nodes>43, 67, 71</nodes>
		</tri>
		<tri idx = "103">
			<nodes>43, 66, 71</nodes>
		</tri>
		<tri idx = "104">
			<nodes>39, 59, 72</nodes>
		</tri>
		<tri idx = "105">
			<nodes>40, 52, 72</nodes>
		</tri>
		<tri idx = "106">
			<nodes>39, 40, 72</nodes>
		</tri>
		<tri idx = "107">
			<nodes>59, 64, 75</nodes>
		</tri>
		<tri idx = "108">
			<nodes>59, 72, 75</nodes>
		</tri>
		<tri idx = "109">
			<nodes>73, 74, 75</nodes>
		</tri>
		<tri idx = "110">
			<nodes>64, 73, 75</nodes>
		</tri>
		<tri idx = "111">
			<nodes>52, 72, 76</nodes>
		</tri>
		<tri idx = "112">
			<nodes>52, 54, 77</nodes>
		</tri>
		<tri idx = "113">
			<nodes>52, 76, 77</nodes>
		</tri>
		<tri idx = "114">
			<nodes>54, 77, 81</nodes>
		</tri>
		<tri idx = "115">
			<nodes>54, 69, 81</nodes>
		</tri>
		<tri idx = "116">
			<nodes>77, 81, 82</nodes>
		</tri>
		<tri idx = "117">
			<nodes>76, 77, 82</nodes>
		</tri>
		<tri idx = "118">
			<nodes>56, 66, 84</nodes>
		</tri>
		<tri idx = "119">
			<nodes>56, 70, 84</nodes>
		</tri>
		<tri idx = "120">
			<nodes>66, 84, 85</nodes>
		</tri>
		<tri idx = "121">
			<nodes>66, 71, 85</nodes>
		</tri>
		<tri idx = "122">
			<nodes>62, 65, 88</nodes>
		</tri>
		<tri idx = "123">
			<nodes>62, 63, 88</nodes>
		</tri>
		<tri idx = "124">
			<nodes>64, 73, 89</nodes>
		</tri>
		<tri idx = "125">
			<nodes>63, 64, 89</nodes>
		</tri>
		<tri idx = "126">
			<nodes>63, 88, 89</nodes>
		</tri>
		<tri idx = "127">
			<nodes>65, 68, 90</nodes>
		</tri>
		<tri idx = "128">
			<nodes>65, 88, 90</nodes>
		</tri>
		<tri idx = "129">
			<nodes>67, 71, 92</nodes>
		</tri>
		<tri idx = "130">
			<nodes>67, 68, 93</nodes>
		</tri>
		<tri idx = "131">
			<nodes>68, 90, 93</nodes>
		</tri>
		<tri idx = "132">
			<nodes>67, 92, 93</nodes>
		</tri>
		<tri idx = "133">
			<nodes>70, 84, 94</nodes>
		</tri>
		<tri idx = "134">
			<nodes>69, 70, 95</nodes>
		</tri>
		<tri idx = "135">
			<nodes>70, 94, 95</nodes>
		</tri>
		<tri idx = "136">
			<nodes>69, 81, 95</nodes>
		</tri>
		<tri idx = "137">
			<nodes>81, 95, 96</nodes>
		</tri>
		<tri idx = "138">
			<nodes>81, 82, 96</nodes>
		</tri>
		<tri idx = "139">
			<nodes>71, 92, 97</nodes>
		</tri>
		<tri idx = "140">
			<nodes>71, 85, 97</nodes>
		</tri>
		<tri idx = "141">
			<nodes>85, 97, 98</nodes>
		</tri>
		<tri idx = "142">
			<nodes>92, 97, 99</nodes>
		</tri>
		<tri idx = "143">
			<nodes>88, 90, 100</nodes>
		</tri>
		<tri idx = "144">
			<nodes>88, 89, 100</nodes>
		</tri>
		<tri idx = "145">
			<nodes>90, 93, 101</nodes>
		</tri>
		<tri idx = "146">
			<nodes>90, 100, 101</nodes>
		</tri>
		<tri idx = "147">
			<nodes>74, 75, 102</nodes>
		</tri>
		<tri idx = "148">
			<nodes>72, 75, 102</nodes>
		</tri>
		<tri idx = "149">
			<nodes>72, 76, 102</nodes>
		</tri>
		<tri idx = "150">
			<nodes>76, 102, 103</nodes>
		</tri>
		<tri idx = "151">
			<nodes>76, 82, 103</nodes>
		</tri>
		<tri idx = "152">
			<nodes>74, 102, 104</nodes>
		</tri>
		<tri idx = "153">
			<nodes>89, 100, 105</nodes>
		</tri>
		<tri idx = "154">
			<nodes>73, 89, 105</nodes>
		</tri>
		<tri idx = "155">
			<nodes>73, 105, 106</nodes>
		</tri>
		<tri idx = "156">
			<nodes>73, 74, 106</nodes>
		</tri>
		<tri idx = "157">
			<nodes>74, 104, 106</nodes>
		</tri>
		<tri idx = "158">
			<nodes>82, 96, 110</nodes>
		</tri>
		<tri idx = "159">
			<nodes>82, 103, 111</nodes>
		</tri>
		<tri idx = "160">
			<nodes>82, 110, 111</nodes>
		</tri>
		<tri idx = "161">
			<nodes>102, 104, 113</nodes>
		</tri>
		<tri idx = "162">
			<nodes>102, 103, 113</nodes>
		</tri>
		<tri idx = "163">
			<nodes>103, 111, 113</nodes>
		</tri>
		<tri idx = "164">
			<nodes>84, 94, 116</nodes>
		</tri>
		<tri idx = "165">
			<nodes>84, 85, 116</nodes>
		</tri>
		<tri idx = "166">
			<nodes>85, 98, 116</nodes>
		</tri>
		<tri idx = "167">
			<nodes>94, 116, 117</nodes>
		</tri>
		<tri idx = "168">
			<nodes>93, 101, 120</nodes>
		</tri>
		<tri idx = "169">
			<nodes>92, 99, 120</nodes>
		</tri>
		<tri idx = "170">
			<nodes>92, 93, 120</nodes>
		</tri>
		<tri idx = "171">
			<nodes>101, 120, 121</nodes>
		</tri>
		<tri idx = "172">
			<nodes>99, 120, 122</nodes>
		</tri>
		<tri idx = "173">
			<nodes>120, 121, 122</nodes>
		</tri>
		<tri idx = "174">
			<nodes>116, 117, 123</nodes>
		</tri>
		<tri idx = "175">
			<nodes>98, 116, 123</nodes>
		</tri>
		<tri idx = "176">
			<nodes>94, 117, 124</nodes>
		</tri>
		<tri idx = "177">
			<nodes>94, 95, 124</nodes>
		</tri>
		<tri idx = "178">
			<nodes>95, 96, 124</nodes>
		</tri>
		<tri idx = "179">
			<nodes>110, 112, 124</nodes>
		</tri>
		<tri idx = "180">
			<nodes>96, 110, 124</nodes>
		</tri>
		<tri idx = "181">
			<nodes>117, 124, 125</nodes>
		</tri>
		<tri idx = "182">
			<nodes>97, 99, 126</nodes>
		</tri>
		<tri idx = "183">
			<nodes>99, 122, 126</nodes>
		</tri>
		<tri idx = "184">
			<nodes>97, 98, 126</nodes>
		</tri>
		<tri idx = "185">
			<nodes>98, 123, 126</nodes>
		</tri>
		<tri idx = "186">
			<nodes>122, 126, 127</nodes>
		</tri>
		<tri idx = "187">
			<nodes>117, 125, 128</nodes>
		</tri>
		<tri idx = "188">
			<nodes>117, 123, 128</nodes>
		</tri>
		<tri idx = "189">
			<nodes>104, 113, 129</nodes>
		</tri>
		<tri idx = "190">
			<nodes>104, 106, 129</nodes>
		</tri>
		<tri idx = "191">
			<nodes>100, 101, 130</nodes>
		</tri>
		<tri idx = "192">
			<nodes>101, 121, 130</nodes>
		</tri>
		<tri idx = "193">
			<nodes>100, 105, 130</nodes>
		</tri>
		<tri idx = "194">
			<nodes>105, 130, 131</nodes>
		</tri>
		<tri idx = "195">
			<nodes>105, 106, 131</nodes>
		</tri>
		<tri idx = "196">
			<nodes>106, 131, 132</nodes>
		</tri>
		<tri idx = "197">
			<nodes>106, 129, 132</nodes>
		</tri>
		<tri idx = "198">
			<nodes>131, 132, 133</nodes>
		</tri>
		<tri idx = "199">
			<nodes>121, 130, 134</nodes>
		</tri>
		<tri idx = "200">
			<nodes>121, 134, 135</nodes>
		</tri>
		<tri idx = "201">
			<nodes>121, 122, 135</nodes>
		</tri>
		<tri idx = "202">
			<nodes>122, 127, 135</nodes>
		</tri>
		<tri idx = "203">
			<nodes>111, 113, 136</nodes>
		</tri>
		<tri idx = "204">
			<nodes>113, 129, 137</nodes>
		</tri>
		<tri idx = "205">
			<nodes>129, 132, 137</nodes>
		</tri>
		<tri idx = "206">
			<nodes>110, 112, 142</nodes>
		</tri>
		<tri idx = "207">
			<nodes>110, 111, 142</nodes>
		</tri>
		<tri idx = "208">
			<nodes>111, 136, 142</nodes>
		</tri>
		<tri idx = "209">
			<nodes>136, 142, 143</nodes>
		</tri>
		<tri idx = "210">
			<nodes>124, 125, 144</nodes>
		</tri>
		<tri idx = "211">
			<nodes>112, 124, 144</nodes>
		</tri>
		<tri idx = "212">
			<nodes>112, 142, 145</nodes>
		</tri>
		<tri idx = "213">
			<nodes>112, 144, 145</nodes>
		</tri>
		<tri idx = "214">
			<nodes>113, 137, 146</nodes>
		</tri>
		<tri idx = "215">
			<nodes>136, 143, 146</nodes>
		</tri>
		<tri idx = "216">
			<nodes>113, 136, 146</nodes>
		</tri>
		<tri idx = "217">
			<nodes>127, 135, 149</nodes>
		</tri>
		<tri idx = "218">
			<nodes>123, 126, 150</nodes>
		</tri>
		<tri idx = "219">
			<nodes>123, 128, 150</nodes>
		</tri>
		<tri idx = "220">
			<nodes>128, 150, 152</nodes>
		</tri>
		<tri idx = "221">
			<nodes>125, 144, 153</nodes>
		</tri>
		<tri idx = "222">
			<nodes>125, 128, 153</nodes>
		</tri>
		<tri idx = "223">
			<nodes>126, 127, 154</nodes>
		</tri>
		<tri idx = "224">
			<nodes>127, 149, 154</nodes>
		</tri>
		<tri idx = "225">
			<nodes>150, 152, 154</nodes>
		</tri>
		<tri idx = "226">
			<nodes>126, 150, 154</nodes>
		</tri>
		<tri idx = "227">
			<nodes>128, 153, 155</nodes>
		</tri>
		<tri idx = "228">
			<nodes>128, 152, 155</nodes>
		</tri>
		<tri idx = "229">
			<nodes>152, 155, 156</nodes>
		</tri>
		<tri idx = "230">
			<nodes>152, 154, 156</nodes>
		</tri>
		<tri idx = "231">
			<nodes>130, 134, 158</nodes>
		</tri>
		<tri idx = "232">
			<nodes>131, 133, 158</nodes>
		</tri>
		<tri idx = "233">
			<nodes>130, 131, 158</nodes>
		</tri>
		<tri idx = "234">
			<nodes>133, 158, 159</nodes>
		</tri>
		<tri idx = "235">
			<nodes>132, 137, 160</nodes>
		</tri>
		<tri idx = "236">
			<nodes>132, 133, 160</nodes>
		</tri>
		<tri idx = "237">
			<nodes>133, 159, 160</nodes>
		</tri>
		<tri idx = "238">
			<nodes>134, 135, 162</nodes>
		</tri>
		<tri idx = "239">
			<nodes>134, 158, 162</nodes>
		</tri>
		<tri idx = "240">
			<nodes>135, 162, 163</nodes>
		</tri>
		<tri idx = "241">
			<nodes>135, 149, 163</nodes>
		</tri>
		<tri idx = "242">
			<nodes>162, 163, 164</nodes>
		</tri>
		<tri idx = "243">
			<nodes>149, 154, 165</nodes>
		</tri>
		<tri idx = "244">
			<nodes>149, 163, 165</nodes>
		</tri>
		<tri idx = "245">
			<nodes>137, 146, 167</nodes>
		</tri>
		<tri idx = "246">
			<nodes>137, 160, 167</nodes>
		</tri>
		<tri idx = "247">
			<nodes>160, 167, 168</nodes>
		</tri>
		<tri idx = "248">
			<nodes>153, 155, 170</nodes>
		</tri>
		<tri idx = "249">
			<nodes>142, 143, 172</nodes>
		</tri>
		<tri idx = "250">
			<nodes>142, 145, 172</nodes>
		</tri>
		<tri idx = "251">
			<nodes>143, 172, 173</nodes>
		</tri>
		<tri idx = "252">
			<nodes>143, 146, 173</nodes>
		</tri>
		<tri idx = "253">
			<nodes>145, 172, 174</nodes>
		</tri>
		<tri idx = "254">
			<nodes>144, 153, 176</nodes>
		</tri>
		<tri idx = "255">
			<nodes>153, 170, 176</nodes>
		</tri>
		<tri idx = "256">
			<nodes>144, 145, 176</nodes>
		</tri>
		<tri idx = "257">
			<nodes>145, 174, 176</nodes>
		</tri>
		<tri idx = "258">
			<nodes>174, 176, 177</nodes>
		</tri>
		<tri idx = "259">
			<nodes>158, 162, 178</nodes>
		</tri>
		<tri idx = "260">
			<nodes>162, 164, 178</nodes>
		</tri>
		<tri idx = "261">
			<nodes>158, 159, 178</nodes>
		</tri>
		<tri idx = "262">
			<nodes>167, 168, 179</nodes>
		</tri>
		<tri idx = "263">
			<nodes>146, 167, 179</nodes>
		</tri>
		<tri idx = "264">
			<nodes>146, 173, 179</nodes>
		</tri>
		<tri idx = "265">
			<nodes>164, 178, 180</nodes>
		</tri>
		<tri idx = "266">
			<nodes>154, 165, 183</nodes>
		</tri>
		<tri idx = "267">
			<nodes>154, 156, 183</nodes>
		</tri>
		<tri idx = "268">
			<nodes>155, 156, 184</nodes>
		</tri>
		<tri idx = "269">
			<nodes>155, 170, 184</nodes>
		</tri>
		<tri idx = "270">
			<nodes>156, 184, 185</nodes>
		</tri>
		<tri idx = "271">
			<nodes>156, 183, 185</nodes>
		</tri>
		<tri idx = "272">
			<nodes>159, 160, 187</nodes>
		</tri>
		<tri idx = "273">
			<nodes>159, 178, 187</nodes>
		</tri>
		<tri idx = "274">
			<nodes>160, 187, 188</nodes>
		</tri>
		<tri idx = "275">
			<nodes>160, 168, 188</nodes>
		</tri>
		<tri idx = "276">
			<nodes>187, 188, 189</nodes>
		</tri>
		<tri idx = "277">
			<nodes>164, 180, 191</nodes>
		</tri>
		<tri idx = "278">
			<nodes>163, 165, 191</nodes>
		</tri>
		<tri idx = "279">
			<nodes>163, 164, 191</nodes>
		</tri>
		<tri idx = "280">
			<nodes>183, 185, 192</nodes>
		</tri>
		<tri idx = "281">
			<nodes>183, 192, 193</nodes>
		</tri>
		<tri idx = "282">
			<nodes>165, 191, 193</nodes>
		</tri>
		<tri idx = "283">
			<nodes>165, 183, 193</nodes>
		</tri>
		<tri idx = "284">
			<nodes>192, 193, 194</nodes>
		</tri>
		<tri idx = "285">
			<nodes>191, 193, 194</nodes>
		</tri>
		<tri idx = "286">
			<nodes>168, 179, 196</nodes>
		</tri>
		<tri idx = "287">
			<nodes>168, 188, 196</nodes>
		</tri>
		<tri idx = "288">
			<nodes>173, 179, 197</nodes>
		</tri>
		<tri idx = "289">
			<nodes>170, 184, 200</nodes>
		</tri>
		<tri idx = "290">
			<nodes>170, 176, 200</nodes>
		</tri>
		<tri idx = "291">
			<nodes>184, 200, 201</nodes>
		</tri>
		<tri idx = "292">
			<nodes>174, 177, 202</nodes>
		</tri>
		<tri idx = "293">
			<nodes>173, 197, 202</nodes>
		</tri>
		<tri idx = "294">
			<nodes>172, 173, 202</nodes>
		</tri>
		<tri idx = "295">
			<nodes>172, 174, 202</nodes>
		</tri>
		<tri idx = "296">
			<nodes>200, 201, 203</nodes>
		</tri>
		<tri idx = "297">
			<nodes>176, 200, 203</nodes>
		</tri>
		<tri idx = "298">
			<nodes>176, 177, 203</nodes>
		</tri>
		<tri idx = "299">
			<nodes>177, 202, 204</nodes>
		</tri>
		<tri idx = "300">
			<nodes>177, 203, 204</nodes>
		</tri>
		<tri idx = "301">
			<nodes>178, 180, 205</nodes>
		</tri>
		<tri idx = "302">
			<nodes>178, 187, 205</nodes>
		</tri>
		<tri idx = "303">
			<nodes>187, 189, 205</nodes>
		</tri>
		<tri idx = "304">
			<nodes>189, 205, 206</nodes>
		</tri>
		<tri idx = "305">
			<nodes>179, 196, 207</nodes>
		</tri>
		<tri idx = "306">
			<nodes>179, 197, 207</nodes>
		</tri>
		<tri idx = "307">
			<nodes>197, 207, 208</nodes>
		</tri>
		<tri idx = "308">
			<nodes>197, 202, 208</nodes>
		</tri>
		<tri idx = "309">
			<nodes>180, 191, 209</nodes>
		</tri>
		<tri idx = "310">
			<nodes>180, 205, 209</nodes>
		</tri>
		<tri idx = "311">
			<nodes>205, 209, 210</nodes>
		</tri>
		<tri idx = "312">
			<nodes>209, 210, 211</nodes>
		</tri>
		<tri idx = "313">
			<nodes>191, 194, 211</nodes>
		</tri>
		<tri idx = "314">
			<nodes>191, 209, 211</nodes>
		</tri>
		<tri idx = "315">
			<nodes>194, 211, 212</nodes>
		</tri>
		<tri idx = "316">
			<nodes>192, 194, 214</nodes>
		</tri>
		<tri idx = "317">
			<nodes>194, 212, 214</nodes>
		</tri>
		<tri idx = "318">
			<nodes>184, 201, 215</nodes>
		</tri>
		<tri idx = "319">
			<nodes>192, 214, 216</nodes>
		</tri>
		<tri idx = "320">
			<nodes>184, 215, 216</nodes>
		</tri>
		<tri idx = "321">
			<nodes>184, 185, 216</nodes>
		</tri>
		<tri idx = "322">
			<nodes>185, 192, 216</nodes>
		</tri>
		<tri idx = "323">
			<nodes>214, 216, 217</nodes>
		</tri>
		<tri idx = "324">
			<nodes>215, 216, 217</nodes>
		</tri>
		<tri idx = "325">
			<nodes>214, 217, 218</nodes>
		</tri>
		<tri idx = "326">
			<nodes>188, 196, 220</nodes>
		</tri>
		<tri idx = "327">
			<nodes>188, 189, 220</nodes>
		</tri>
		<tri idx = "328">
			<nodes>189, 206, 220</nodes>
		</tri>
		<tri idx = "329">
			<nodes>206, 220, 221</nodes>
		</tri>
		<tri idx = "330">
			<nodes>196, 207, 222</nodes>
		</tri>
		<tri idx = "331">
			<nodes>196, 220, 222</nodes>
		</tri>
		<tri idx = "332">
			<nodes>201, 203, 223</nodes>
		</tri>
		<tri idx = "333">
			<nodes>201, 215, 223</nodes>
		</tri>
		<tri idx = "334">
			<nodes>203, 223, 224</nodes>
		</tri>
		<tri idx = "335">
			<nodes>202, 208, 228</nodes>
		</tri>
		<tri idx = "336">
			<nodes>202, 204, 228</nodes>
		</tri>
		<tri idx = "337">
			<nodes>203, 224, 229</nodes>
		</tri>
		<tri idx = "338">
			<nodes>203, 204, 229</nodes>
		</tri>
		<tri idx = "339">
			<nodes>204, 228, 229</nodes>
		</tri>
		<tri idx = "340">
			<nodes>224, 229, 230</nodes>
		</tri>
		<tri idx = "341">
			<nodes>208, 228, 231</nodes>
		</tri>
		<tri idx = "342">
			<nodes>205, 210, 232</nodes>
		</tri>
		<tri idx = "343">
			<nodes>205, 206, 232</nodes>
		</tri>
		<tri idx = "344">
			<nodes>206, 221, 232</nodes>
		</tri>
		<tri idx = "345">
			<nodes>210, 232, 233</nodes>
		</tri>
		<tri idx = "346">
			<nodes>207, 222, 234</nodes>
		</tri>
		<tri idx = "347">
			<nodes>207, 208, 234</nodes>
		</tri>
		<tri idx = "348">
			<nodes>208, 231, 234</nodes>
		</tri>
		<tri idx = "349">
			<nodes>222, 234, 235</nodes>
		</tri>
		<tri idx = "350">
			<nodes>220, 222, 235</nodes>
		</tri>
		<tri idx = "351">
			<nodes>217, 218, 236</nodes>
		</tri>
		<tri idx = "352">
			<nodes>215, 223, 236</nodes>
		</tri>
		<tri idx = "353">
			<nodes>215, 217, 236</nodes>
		</tri>
		<tri idx = "354">
			<nodes>212, 214, 237</nodes>
		</tri>
		<tri idx = "355">
			<nodes>212, 237, 238</nodes>
		</tri>
		<tri idx = "356">
			<nodes>210, 211, 238</nodes>
		</tri>
		<tri idx = "357">
			<nodes>211, 212, 238</nodes>
		</tri>
		<tri idx = "358">
			<nodes>210, 233, 238</nodes>
		</tri>
		<tri idx = "359">
			<nodes>214, 237, 239</nodes>
		</tri>
		<tri idx = "360">
			<nodes>214, 218, 239</nodes>
		</tri>
		<tri idx = "361">
			<nodes>218, 236, 240</nodes>
		</tri>
		<tri idx = "362">
			<nodes>218, 239, 240</nodes>
		</tri>
		<tri idx = "363">
			<nodes>237, 239, 241</nodes>
		</tri>
		<tri idx = "364">
			<nodes>237, 238, 241</nodes>
		</tri>
		<tri idx = "365">
			<nodes>221, 232, 243</nodes>
		</tri>
		<tri idx = "366">
			<nodes>220, 221, 244</nodes>
		</tri>
		<tri idx = "367">
			<nodes>221, 243, 244</nodes>
		</tri>
		<tri idx = "368">
			<nodes>220, 235, 244</nodes>
		</tri>
		<tri idx = "369">
			<nodes>233, 238, 245</nodes>
		</tri>
		<tri idx = "370">
			<nodes>224, 230, 247</nodes>
		</tri>
		<tri idx = "371">
			<nodes>224, 247, 248</nodes>
		</tri>
		<tri idx = "372">
			<nodes>223, 236, 248</nodes>
		</tri>
		<tri idx = "373">
			<nodes>223, 224, 248</nodes>
		</tri>
		<tri idx = "374">
			<nodes>236, 248, 249</nodes>
		</tri>
		<tri idx = "375">
			<nodes>247, 248, 249</nodes>
		</tri>
		<tri idx = "376">
			<nodes>228, 229, 253</nodes>
		</tri>
		<tri idx = "377">
			<nodes>228, 231, 253</nodes>
		</tri>
		<tri idx = "378">
			<nodes>229, 230, 253</nodes>
		</tri>
		<tri idx = "379">
			<nodes>235, 244, 255</nodes>
		</tri>
		<tri idx = "380">
			<nodes>230, 247, 256</nodes>
		</tri>
		<tri idx = "381">
			<nodes>253, 254, 256</nodes>
		</tri>
		<tri idx = "382">
			<nodes>230, 253, 256</nodes>
		</tri>
		<tri idx = "383">
			<nodes>231, 234, 257</nodes>
		</tri>
		<tri idx = "384">
			<nodes>231, 253, 257</nodes>
		</tri>
		<tri idx = "385">
			<nodes>233, 245, 258</nodes>
		</tri>
		<tri idx = "386">
			<nodes>232, 233, 258</nodes>
		</tri>
		<tri idx = "387">
			<nodes>232, 243, 258</nodes>
		</tri>
		<tri idx = "388">
			<nodes>243, 258, 259</nodes>
		</tri>
		<tri idx = "389">
			<nodes>234, 235, 260</nodes>
		</tri>
		<tri idx = "390">
			<nodes>235, 255, 260</nodes>
		</tri>
		<tri idx = "391">
			<nodes>234, 257, 260</nodes>
		</tri>
		<tri idx = "392">
			<nodes>253, 254, 261</nodes>
		</tri>
		<tri idx = "393">
			<nodes>257, 260, 261</nodes>
		</tri>
		<tri idx = "394">
			<nodes>253, 257, 261</nodes>
		</tri>
		<tri idx = "395">
			<nodes>255, 260, 262</nodes>
		</tri>
		<tri idx = "396">
			<nodes>236, 240, 263</nodes>
		</tri>
		<tri idx = "397">
			<nodes>236, 249, 263</nodes>
		</tri>
		<tri idx = "398">
			<nodes>240, 263, 264</nodes>
		</tri>
		<tri idx = "399">
			<nodes>238, 241, 266</nodes>
		</tri>
		<tri idx = "400">
			<nodes>238, 245, 266</nodes>
		</tri>
		<tri idx = "401">
			<nodes>241, 266, 267</nodes>
		</tri>
		<tri idx = "402">
			<nodes>241, 267, 268</nodes>
		</tri>
		<tri idx = "403">
			<nodes>239, 241, 268</nodes>
		</tri>
		<tri idx = "404">
			<nodes>239, 240, 268</nodes>
		</tri>
		<tri idx = "405">
			<nodes>240, 264, 268</nodes>
		</tri>
		<tri idx = "406">
			<nodes>264, 268, 269</nodes>
		</tri>
		<tri idx = "407">
			<nodes>264, 269, 270</nodes>
		</tri>
		<tri idx = "408">
			<nodes>263, 264, 270</nodes>
		</tri>
		<tri idx = "409">
			<nodes>247, 249, 271</nodes>
		</tri>
		<tri idx = "410">
			<nodes>263, 270, 271</nodes>
		</tri>
		<tri idx = "411">
			<nodes>249, 263, 271</nodes>
		</tri>
		<tri idx = "412">
			<nodes>254, 256, 272</nodes>
		</tri>
		<tri idx = "413">
			<nodes>247, 256, 272</nodes>
		</tri>
		<tri idx = "414">
			<nodes>247, 271, 273</nodes>
		</tri>
		<tri idx = "415">
			<nodes>247, 272, 273</nodes>
		</tri>
		<tri idx = "416">
			<nodes>272, 273, 274</nodes>
		</tri>
		<tri idx = "417">
			<nodes>245, 258, 275</nodes>
		</tri>
		<tri idx = "418">
			<nodes>245, 266, 275</nodes>
		</tri>
		<tri idx = "419">
			<nodes>267, 268, 276</nodes>
		</tri>
		<tri idx = "420">
			<nodes>266, 275, 277</nodes>
		</tri>
		<tri idx = "421">
			<nodes>266, 267, 277</nodes>
		</tri>
		<tri idx = "422">
			<nodes>267, 276, 277</nodes>
		</tri>
		<tri idx = "423">
			<nodes>254, 272, 278</nodes>
		</tri>
		<tri idx = "424">
			<nodes>272, 274, 278</nodes>
		</tri>
		<tri idx = "425">
			<nodes>254, 278, 279</nodes>
		</tri>
		<tri idx = "426">
			<nodes>254, 261, 279</nodes>
		</tri>
		<tri idx = "427">
			<nodes>255, 262, 280</nodes>
		</tri>
		<tri idx = "428">
			<nodes>244, 255, 280</nodes>
		</tri>
		<tri idx = "429">
			<nodes>243, 244, 280</nodes>
		</tri>
		<tri idx = "430">
			<nodes>243, 259, 280</nodes>
		</tri>
		<tri idx = "431">
			<nodes>278, 279, 284</nodes>
		</tri>
		<tri idx = "432">
			<nodes>278, 284, 285</nodes>
		</tri>
		<tri idx = "433">
			<nodes>258, 275, 286</nodes>
		</tri>
		<tri idx = "434">
			<nodes>258, 259, 286</nodes>
		</tri>
		<tri idx = "435">
			<nodes>259, 280, 287</nodes>
		</tri>
		<tri idx = "436">
			<nodes>259, 286, 287</nodes>
		</tri>
		<tri idx = "437">
			<nodes>260, 262, 288</nodes>
		</tri>
		<tri idx = "438">
			<nodes>260, 261, 288</nodes>
		</tri>
		<tri idx = "439">
			<nodes>261, 279, 288</nodes>
		</tri>
		<tri idx = "440">
			<nodes>279, 284, 288</nodes>
		</tri>
		<tri idx = "441">
			<nodes>280, 287, 289</nodes>
		</tri>
		<tri idx = "442">
			<nodes>262, 280, 289</nodes>
		</tri>
		<tri idx = "443">
			<nodes>262, 288, 289</nodes>
		</tri>
		<tri idx = "444">
			<nodes>275, 277, 290</nodes>
		</tri>
		<tri idx = "445">
			<nodes>275, 286, 290</nodes>
		</tri>
		<tri idx = "446">
			<nodes>286, 290, 291</nodes>
		</tri>
		<tri idx = "447">
			<nodes>268, 276, 294</nodes>
		</tri>
		<tri idx = "448">
			<nodes>268, 269, 294</nodes>
		</tri>
		<tri idx = "449">
			<nodes>269, 270, 295</nodes>
		</tri>
		<tri idx = "450">
			<nodes>269, 294, 295</nodes>
		</tri>
		<tri idx = "451">
			<nodes>270, 271, 296</nodes>
		</tri>
		<tri idx = "452">
			<nodes>271, 273, 296</nodes>
		</tri>
		<tri idx = "453">
			<nodes>270, 295, 297</nodes>
		</tri>
		<tri idx = "454">
			<nodes>270, 296, 297</nodes>
		</tri>
		<tri idx = "455">
			<nodes>296, 297, 298</nodes>
		</tri>
		<tri idx = "456">
			<nodes>295, 297, 299</nodes>
		</tri>
		<tri idx = "457">
			<nodes>297, 298, 299</nodes>
		</tri>
		<tri idx = "458">
			<nodes>290, 291, 300</nodes>
		</tri>
		<tri idx = "459">
			<nodes>273, 296, 302</nodes>
		</tri>
		<tri idx = "460">
			<nodes>296, 298, 302</nodes>
		</tri>
		<tri idx = "461">
			<nodes>273, 274, 302</nodes>
		</tri>
		<tri idx = "462">
			<nodes>278, 285, 303</nodes>
		</tri>
		<tri idx = "463">
			<nodes>274, 278, 303</nodes>
		</tri>
		<tri idx = "464">
			<nodes>274, 302, 304</nodes>
		</tri>
		<tri idx = "465">
			<nodes>274, 303, 304</nodes>
		</tri>
		<tri idx = "466">
			<nodes>276, 277, 306</nodes>
		</tri>
		<tri idx = "467">
			<nodes>276, 294, 306</nodes>
		</tri>
		<tri idx = "468">
			<nodes>277, 290, 307</nodes>
		</tri>
		<tri idx = "469">
			<nodes>277, 306, 307</nodes>
		</tri>
		<tri idx = "470">
			<nodes>290, 300, 307</nodes>
		</tri>
		<tri idx = "471">
			<nodes>285, 303, 308</nodes>
		</tri>
		<tri idx = "472">
			<nodes>303, 304, 309</nodes>
		</tri>
		<tri idx = "473">
			<nodes>303, 308, 309</nodes>
		</tri>
		<tri idx = "474">
			<nodes>284, 288, 313</nodes>
		</tri>
		<tri idx = "475">
			<nodes>285, 308, 313</nodes>
		</tri>
		<tri idx = "476">
			<nodes>284, 285, 313</nodes>
		</tri>
		<tri idx = "477">
			<nodes>286, 291, 314</nodes>
		</tri>
		<tri idx = "478">
			<nodes>286, 287, 314</nodes>
		</tri>
		<tri idx = "479">
			<nodes>287, 289, 315</nodes>
		</tri>
		<tri idx = "480">
			<nodes>287, 314, 315</nodes>
		</tri>
		<tri idx = "481">
			<nodes>288, 313, 316</nodes>
		</tri>
		<tri idx = "482">
			<nodes>289, 315, 316</nodes>
		</tri>
		<tri idx = "483">
			<nodes>288, 289, 316</nodes>
		</tri>
		<tri idx = "484">
			<nodes>306, 307, 317</nodes>
		</tri>
		<tri idx = "485">
			<nodes>300, 307, 317</nodes>
		</tri>
		<tri idx = "486">
			<nodes>313, 316, 318</nodes>
		</tri>
		<tri idx = "487">
			<nodes>315, 316, 318</nodes>
		</tri>
		<tri idx = "488">
			<nodes>291, 314, 320</nodes>
		</tri>
		<tri idx = "489">
			<nodes>314, 315, 320</nodes>
		</tri>
		<tri idx = "490">
			<nodes>315, 318, 321</nodes>
		</tri>
		<tri idx = "491">
			<nodes>315, 320, 321</nodes>
		</tri>
		<tri idx = "492">
			<nodes>313, 318, 322</nodes>
		</tri>
		<tri idx = "493">
			<nodes>308, 313, 322</nodes>
		</tri>
		<tri idx = "494">
			<nodes>291, 300, 323</nodes>
		</tri>
		<tri idx = "495">
			<nodes>291, 320, 323</nodes>
		</tri>
		<tri idx = "496">
			<nodes>294, 306, 325</nodes>
		</tri>
		<tri idx = "497">
			<nodes>294, 295, 325</nodes>
		</tri>
		<tri idx = "498">
			<nodes>306, 325, 326</nodes>
		</tri>
		<tri idx = "499">
			<nodes>306, 317, 326</nodes>
		</tri>
		<tri idx = "500">
			<nodes>295, 299, 327</nodes>
		</tri>
		<tri idx = "501">
			<nodes>295, 325, 327</nodes>
		</tri>
		<tri idx = "502">
			<nodes>298, 302, 329</nodes>
		</tri>
		<tri idx = "503">
			<nodes>302, 304, 329</nodes>
		</tri>
		<tri idx = "504">
			<nodes>298, 299, 330</nodes>
		</tri>
		<tri idx = "505">
			<nodes>298, 329, 330</nodes>
		</tri>
		<tri idx = "506">
			<nodes>299, 330, 331</nodes>
		</tri>
		<tri idx = "507">
			<nodes>299, 327, 331</nodes>
		</tri>
		<tri idx = "508">
			<nodes>304, 309, 332</nodes>
		</tri>
		<tri idx = "509">
			<nodes>304, 329, 332</nodes>
		</tri>
		<tri idx = "510">
			<nodes>309, 332, 333</nodes>
		</tri>
		<tri idx = "511">
			<nodes>317, 326, 334</nodes>
		</tri>
		<tri idx = "512">
			<nodes>317, 334, 335</nodes>
		</tri>
		<tri idx = "513">
			<nodes>300, 323, 335</nodes>
		</tri>
		<tri idx = "514">
			<nodes>300, 317, 335</nodes>
		</tri>
		<tri idx = "515">
			<nodes>309, 333, 338</nodes>
		</tri>
		<tri idx = "516">
			<nodes>308, 309, 338</nodes>
		</tri>
		<tri idx = "517">
			<nodes>308, 322, 338</nodes>
		</tri>
		<tri idx = "518">
			<nodes>322, 342, 343</nodes>
		</tri>
		<tri idx = "519">
			<nodes>318, 321, 343</nodes>
		</tri>
		<tri idx = "520">
			<nodes>318, 322, 343</nodes>
		</tri>
		<tri idx = "521">
			<nodes>321, 343, 344</nodes>
		</tri>
		<tri idx = "522">
			<nodes>320, 321, 344</nodes>
		</tri>
		<tri idx = "523">
			<nodes>320, 323, 344</nodes>
		</tri>
		<tri idx = "524">
			<nodes>322, 342, 345</nodes>
		</tri>
		<tri idx = "525">
			<nodes>322, 338, 345</nodes>
		</tri>
		<tri idx = "526">
			<nodes>323, 335, 346</nodes>
		</tri>
		<tri idx = "527">
			<nodes>323, 344, 346</nodes>
		</tri>
		<tri idx = "528">
			<nodes>335, 346, 347</nodes>
		</tri>
		<tri idx = "529">
			<nodes>334, 335, 347</nodes>
		</tri>
		<tri idx = "530">
			<nodes>346, 347, 348</nodes>
		</tri>
		<tri idx = "531">
			<nodes>334, 347, 349</nodes>
		</tri>
		<tri idx = "532">
			<nodes>326, 334, 349</nodes>
		</tri>
		<tri idx = "533">
			<nodes>329, 330, 350</nodes>
		</tri>
		<tri idx = "534">
			<nodes>329, 332, 350</nodes>
		</tri>
		<tri idx = "535">
			<nodes>325, 326, 352</nodes>
		</tri>
		<tri idx = "536">
			<nodes>326, 349, 352</nodes>
		</tri>
		<tri idx = "537">
			<nodes>325, 327, 352</nodes>
		</tri>
		<tri idx = "538">
			<nodes>349, 352, 353</nodes>
		</tri>
		<tri idx = "539">
			<nodes>330, 350, 354</nodes>
		</tri>
		<tri idx = "540">
			<nodes>330, 331, 354</nodes>
		</tri>
		<tri idx = "541">
			<nodes>350, 354, 355</nodes>
		</tri>
		<tri idx = "542">
			<nodes>327, 352, 356</nodes>
		</tri>
		<tri idx = "543">
			<nodes>331, 354, 356</nodes>
		</tri>
		<tri idx = "544">
			<nodes>327, 331, 356</nodes>
		</tri>
		<tri idx = "545">
			<nodes>352, 356, 357</nodes>
		</tri>
		<tri idx = "546">
			<nodes>338, 345, 360</nodes>
		</tri>
		<tri idx = "547">
			<nodes>333, 338, 360</nodes>
		</tri>
		<tri idx = "548">
			<nodes>345, 360, 361</nodes>
		</tri>
		<tri idx = "549">
			<nodes>332, 350, 362</nodes>
		</tri>
		<tri idx = "550">
			<nodes>333, 360, 362</nodes>
		</tri>
		<tri idx = "551">
			<nodes>332, 333, 362</nodes>
		</tri>
		<tri idx = "552">
			<nodes>350, 362, 363</nodes>
		</tri>
		<tri idx = "553">
			<nodes>342, 343, 367</nodes>
		</tri>
		<tri idx = "554">
			<nodes>342, 345, 367</nodes>
		</tri>
		<tri idx = "555">
			<nodes>345, 367, 368</nodes>
		</tri>
		<tri idx = "556">
			<nodes>343, 367, 370</nodes>
		</tri>
		<tri idx = "557">
			<nodes>343, 344, 370</nodes>
		</tri>
		<tri idx = "558">
			<nodes>344, 346, 370</nodes>
		</tri>
		<tri idx = "559">
			<nodes>346, 370, 371</nodes>
		</tri>
		<tri idx = "560">
			<nodes>352, 353, 372</nodes>
		</tri>
		<tri idx = "561">
			<nodes>352, 357, 372</nodes>
		</tri>
		<tri idx = "562">
			<nodes>345, 368, 373</nodes>
		</tri>
		<tri idx = "563">
			<nodes>345, 361, 373</nodes>
		</tri>
		<tri idx = "564">
			<nodes>346, 348, 374</nodes>
		</tri>
		<tri idx = "565">
			<nodes>346, 371, 374</nodes>
		</tri>
		<tri idx = "566">
			<nodes>347, 348, 376</nodes>
		</tri>
		<tri idx = "567">
			<nodes>347, 349, 376</nodes>
		</tri>
		<tri idx = "568">
			<nodes>348, 374, 376</nodes>
		</tri>
		<tri idx = "569">
			<nodes>349, 376, 377</nodes>
		</tri>
		<tri idx = "570">
			<nodes>349, 353, 377</nodes>
		</tri>
		<tri idx = "571">
			<nodes>353, 372, 377</nodes>
		</tri>
		<tri idx = "572">
			<nodes>374, 376, 378</nodes>
		</tri>
		<tri idx = "573">
			<nodes>350, 355, 379</nodes>
		</tri>
		<tri idx = "574">
			<nodes>350, 363, 379</nodes>
		</tri>
		<tri idx = "575">
			<nodes>354, 356, 381</nodes>
		</tri>
		<tri idx = "576">
			<nodes>355, 379, 381</nodes>
		</tri>
		<tri idx = "577">
			<nodes>354, 355, 381</nodes>
		</tri>
		<tri idx = "578">
			<nodes>379, 381, 382</nodes>
		</tri>
		<tri idx = "579">
			<nodes>357, 372, 383</nodes>
		</tri>
		<tri idx = "580">
			<nodes>356, 381, 383</nodes>
		</tri>
		<tri idx = "581">
			<nodes>356, 357, 383</nodes>
		</tri>
		<tri idx = "582">
			<nodes>360, 361, 385</nodes>
		</tri>
		<tri idx = "583">
			<nodes>360, 362, 385</nodes>
		</tri>
		<tri idx = "584">
			<nodes>361, 373, 385</nodes>
		</tri>
		<tri idx = "585">
			<nodes>362, 363, 386</nodes>
		</tri>
		<tri idx = "586">
			<nodes>362, 385, 386</nodes>
		</tri>
		<tri idx = "587">
			<nodes>363, 379, 386</nodes>
		</tri>
		<tri idx = "588">
			<nodes>373, 385, 387</nodes>
		</tri>
		<tri idx = "589">
			<nodes>367, 368, 389</nodes>
		</tri>
		<tri idx = "590">
			<nodes>367, 370, 389</nodes>
		</tri>
		<tri idx = "591">
			<nodes>368, 373, 389</nodes>
		</tri>
		<tri idx = "592">
			<nodes>370, 371, 390</nodes>
		</tri>
		<tri idx = "593">
			<nodes>370, 389, 390</nodes>
		</tri>
		<tri idx = "594">
			<nodes>371, 374, 390</nodes>
		</tri>
		<tri idx = "595">
			<nodes>373, 389, 391</nodes>
		</tri>
		<tri idx = "596">
			<nodes>372, 377, 393</nodes>
		</tri>
		<tri idx = "597">
			<nodes>372, 383, 393</nodes>
		</tri>
		<tri idx = "598">
			<nodes>373, 391, 394</nodes>
		</tri>
		<tri idx = "599">
			<nodes>373, 387, 394</nodes>
		</tri>
		<tri idx = "600">
			<nodes>374, 378, 395</nodes>
		</tri>
		<tri idx = "601">
			<nodes>374, 390, 395</nodes>
		</tri>
		<tri idx = "602">
			<nodes>376, 377, 396</nodes>
		</tri>
		<tri idx = "603">
			<nodes>376, 378, 396</nodes>
		</tri>
		<tri idx = "604">
			<nodes>378, 395, 396</nodes>
		</tri>
		<tri idx = "605">
			<nodes>377, 393, 396</nodes>
		</tri>
		<tri idx = "606">
			<nodes>379, 382, 397</nodes>
		</tri>
		<tri idx = "607">
			<nodes>379, 386, 397</nodes>
		</tri>
		<tri idx = "608">
			<nodes>381, 383, 398</nodes>
		</tri>
		<tri idx = "609">
			<nodes>381, 382, 398</nodes>
		</tri>
		<tri idx = "610">
			<nodes>382, 397, 398</nodes>
		</tri>
		<tri idx = "611">
			<nodes>383, 393, 398</nodes>
		</tri>
		<tri idx = "612">
			<nodes>385, 386, 399</nodes>
		</tri>
		<tri idx = "613">
			<nodes>385, 387, 399</nodes>
		</tri>
		<tri idx = "614">
			<nodes>387, 394, 399</nodes>
		</tri>
		<tri idx = "615">
			<nodes>386, 397, 399</nodes>
		</tri>
		<tri idx = "616">
			<nodes>389, 390, 400</nodes>
		</tri>
		<tri idx = "617">
			<nodes>389, 391, 400</nodes>
		</tri>
		<tri idx = "618">
			<nodes>391, 394, 400</nodes>
		</tri>
		<tri idx = "619">
			<nodes>390, 395, 400</nodes>
		</tri>
		<tri idx = "620">
			<nodes>393, 396, 401</nodes>
		</tri>
		<tri idx = "621">
			<nodes>395, 396, 401</nodes>
		</tri>
		<tri idx = "622">
			<nodes>393, 398, 401</nodes>
		</tri>
		<tri idx = "623">
			<nodes>397, 398, 401</nodes>
		</tri>
		<tri idx = "624">
			<nodes>395, 400, 401</nodes>
		</tri>
		<tri idx = "625">
			<nodes>394, 400, 401</nodes>
		</tri>
		<tri idx = "626">
			<nodes>397, 399, 401</nodes>
		</tri>
		<tri idx = "627">
			<nodes>394, 399, 401</nodes>
		</tri>
		<tri idx = "628">
			<nodes>0, 11, 45</nodes>
		</tri>
		<tri idx = "629">
			<nodes>4, 11, 45</nodes>
		</tri>
		<tri idx = "630">
			<nodes>0, 4, 45</nodes>
		</tri>
		<tri idx = "631">
			<nodes>42, 43, 45</nodes>
		</tri>
		<tri idx = "632">
			<nodes>2, 42, 45</nodes>
		</tri>
		<tri idx = "633">
			<nodes>2, 43, 45</nodes>
		</tri>
		<tri idx = "634">
			<nodes>0, 1, 45</nodes>
		</tri>
		<tri idx = "635">
			<nodes>1, 11, 45</nodes>
		</tri>
		<tri idx = "636">
			<nodes>11, 15, 45</nodes>
		</tri>
		<tri idx = "637">
			<nodes>1, 15, 45</nodes>
		</tri>
		<tri idx = "638">
			<nodes>1, 32, 45</nodes>
		</tri>
		<tri idx = "639">
			<nodes>15, 32, 45</nodes>
		</tri>
		<tri idx = "640">
			<nodes>1, 42, 45</nodes>
		</tri>
		<tri idx = "641">
			<nodes>32, 42, 45</nodes>
		</tri>
		<tri idx = "642">
			<nodes>0, 44, 45</nodes>
		</tri>
		<tri idx = "643">
			<nodes>4, 44, 45</nodes>
		</tri>
		<tri idx = "644">
			<nodes>1, 2, 45</nodes>
		</tri>
		<tri idx = "645">
			<nodes>37, 42, 45</nodes>
		</tri>
		<tri idx = "646">
			<nodes>32, 37, 45</nodes>
		</tri>
		<tri idx = "647">
			<nodes>0, 2, 45</nodes>
		</tri>
		<tri idx = "648">
			<nodes>0, 43, 45</nodes>
		</tri>
		<tri idx = "649">
			<nodes>15, 18, 45</nodes>
		</tri>
		<tri idx = "650">
			<nodes>18, 32, 45</nodes>
		</tri>
		<tri idx = "651">
			<nodes>32, 33, 45</nodes>
		</tri>
		<tri idx = "652">
			<nodes>18, 33, 45</nodes>
		</tri>
		<tri idx = "653">
			<nodes>43, 44, 45</nodes>
		</tri>
		<tri idx = "654">
			<nodes>25, 41, 46</nodes>
		</tri>
		<tri idx = "655">
			<nodes>3, 41, 46</nodes>
		</tri>
		<tri idx = "656">
			<nodes>3, 25, 46</nodes>
		</tri>
		<tri idx = "657">
			<nodes>3, 13, 46</nodes>
		</tri>
		<tri idx = "658">
			<nodes>3, 4, 46</nodes>
		</tri>
		<tri idx = "659">
			<nodes>4, 13, 46</nodes>
		</tri>
		<tri idx = "660">
			<nodes>12, 21, 46</nodes>
		</tri>
		<tri idx = "661">
			<nodes>5, 12, 46</nodes>
		</tri>
		<tri idx = "662">
			<nodes>5, 21, 46</nodes>
		</tri>
		<tri idx = "663">
			<nodes>3, 21, 46</nodes>
		</tri>
		<tri idx = "664">
			<nodes>3, 5, 46</nodes>
		</tri>
		<tri idx = "665">
			<nodes>4, 44, 46</nodes>
		</tri>
		<tri idx = "666">
			<nodes>44, 45, 46</nodes>
		</tri>
		<tri idx = "667">
			<nodes>4, 45, 46</nodes>
		</tri>
		<tri idx = "668">
			<nodes>4, 11, 46</nodes>
		</tri>
		<tri idx = "669">
			<nodes>11, 13, 46</nodes>
		</tri>
		<tri idx = "670">
			<nodes>23, 25, 46</nodes>
		</tri>
		<tri idx = "671">
			<nodes>3, 23, 46</nodes>
		</tri>
		<tri idx = "672">
			<nodes>4, 41, 46</nodes>
		</tri>
		<tri idx = "673">
			<nodes>41, 44, 46</nodes>
		</tri>
		<tri idx = "674">
			<nodes>21, 23, 46</nodes>
		</tri>
		<tri idx = "675">
			<nodes>5, 13, 46</nodes>
		</tri>
		<tri idx = "676">
			<nodes>12, 13, 46</nodes>
		</tri>
		<tri idx = "677">
			<nodes>11, 45, 46</nodes>
		</tri>
		<tri idx = "678">
			<nodes>6, 30, 47</nodes>
		</tri>
		<tri idx = "679">
			<nodes>6, 29, 47</nodes>
		</tri>
		<tri idx = "680">
			<nodes>29, 30, 47</nodes>
		</tri>
		<tri idx = "681">
			<nodes>8, 14, 47</nodes>
		</tri>
		<tri idx = "682">
			<nodes>6, 14, 47</nodes>
		</tri>
		<tri idx = "683">
			<nodes>6, 8, 47</nodes>
		</tri>
		<tri idx = "684">
			<nodes>6, 26, 47</nodes>
		</tri>
		<tri idx = "685">
			<nodes>6, 28, 47</nodes>
		</tri>
		<tri idx = "686">
			<nodes>26, 28, 47</nodes>
		</tri>
		<tri idx = "687">
			<nodes>6, 39, 47</nodes>
		</tri>
		<tri idx = "688">
			<nodes>28, 39, 47</nodes>
		</tri>
		<tri idx = "689">
			<nodes>9, 14, 47</nodes>
		</tri>
		<tri idx = "690">
			<nodes>8, 9, 47</nodes>
		</tri>
		<tri idx = "691">
			<nodes>20, 29, 47</nodes>
		</tri>
		<tri idx = "692">
			<nodes>6, 20, 47</nodes>
		</tri>
		<tri idx = "693">
			<nodes>30, 39, 47</nodes>
		</tri>
		<tri idx = "694">
			<nodes>14, 20, 47</nodes>
		</tri>
		<tri idx = "695">
			<nodes>8, 26, 47</nodes>
		</tri>
		<tri idx = "696">
			<nodes>14, 16, 47</nodes>
		</tri>
		<tri idx = "697">
			<nodes>16, 20, 47</nodes>
		</tri>
		<tri idx = "698">
			<nodes>8, 9, 48</nodes>
		</tri>
		<tri idx = "699">
			<nodes>9, 47, 48</nodes>
		</tri>
		<tri idx = "700">
			<nodes>8, 47, 48</nodes>
		</tri>
		<tri idx = "701">
			<nodes>21, 46, 48</nodes>
		</tri>
		<tri idx = "702">
			<nodes>12, 46, 48</nodes>
		</tri>
		<tri idx = "703">
			<nodes>12, 21, 48</nodes>
		</tri>
		<tri idx = "704">
			<nodes>7, 12, 48</nodes>
		</tri>
		<tri idx = "705">
			<nodes>7, 21, 48</nodes>
		</tri>
		<tri idx = "706">
			<nodes>24, 26, 48</nodes>
		</tri>
		<tri idx = "707">
			<nodes>7, 24, 48</nodes>
		</tri>
		<tri idx = "708">
			<nodes>7, 26, 48</nodes>
		</tri>
		<tri idx = "709">
			<nodes>8, 26, 48</nodes>
		</tri>
		<tri idx = "710">
			<nodes>26, 47, 48</nodes>
		</tri>
		<tri idx = "711">
			<nodes>26, 27, 48</nodes>
		</tri>
		<tri idx = "712">
			<nodes>24, 27, 48</nodes>
		</tri>
		<tri idx = "713">
			<nodes>7, 22, 48</nodes>
		</tri>
		<tri idx = "714">
			<nodes>21, 22, 48</nodes>
		</tri>
		<tri idx = "715">
			<nodes>22, 24, 48</nodes>
		</tri>
		<tri idx = "716">
			<nodes>9, 26, 48</nodes>
		</tri>
		<tri idx = "717">
			<nodes>7, 9, 48</nodes>
		</tri>
		<tri idx = "718">
			<nodes>9, 12, 48</nodes>
		</tri>
		<tri idx = "719">
			<nodes>15, 17, 49</nodes>
		</tri>
		<tri idx = "720">
			<nodes>10, 17, 49</nodes>
		</tri>
		<tri idx = "721">
			<nodes>10, 15, 49</nodes>
		</tri>
		<tri idx = "722">
			<nodes>9, 10, 49</nodes>
		</tri>
		<tri idx = "723">
			<nodes>10, 14, 49</nodes>
		</tri>
		<tri idx = "724">
			<nodes>9, 14, 49</nodes>
		</tri>
		<tri idx = "725">
			<nodes>46, 48, 49</nodes>
		</tri>
		<tri idx = "726">
			<nodes>12, 46, 49</nodes>
		</tri>
		<tri idx = "727">
			<nodes>12, 48, 49</nodes>
		</tri>
		<tri idx = "728">
			<nodes>10, 11, 49</nodes>
		</tri>
		<tri idx = "729">
			<nodes>11, 15, 49</nodes>
		</tri>
		<tri idx = "730">
			<nodes>11, 45, 49</nodes>
		</tri>
		<tri idx = "731">
			<nodes>11, 46, 49</nodes>
		</tri>
		<tri idx = "732">
			<nodes>45, 46, 49</nodes>
		</tri>
		<tri idx = "733">
			<nodes>11, 13, 49</nodes>
		</tri>
		<tri idx = "734">
			<nodes>13, 46, 49</nodes>
		</tri>
		<tri idx = "735">
			<nodes>10, 13, 49</nodes>
		</tri>
		<tri idx = "736">
			<nodes>10, 12, 49</nodes>
		</tri>
		<tri idx = "737">
			<nodes>12, 13, 49</nodes>
		</tri>
		<tri idx = "738">
			<nodes>47, 48, 49</nodes>
		</tri>
		<tri idx = "739">
			<nodes>9, 48, 49</nodes>
		</tri>
		<tri idx = "740">
			<nodes>9, 47, 49</nodes>
		</tri>
		<tri idx = "741">
			<nodes>15, 45, 49</nodes>
		</tri>
		<tri idx = "742">
			<nodes>9, 12, 49</nodes>
		</tri>
		<tri idx = "743">
			<nodes>14, 47, 49</nodes>
		</tri>
		<tri idx = "744">
			<nodes>18, 45, 49</nodes>
		</tri>
		<tri idx = "745">
			<nodes>15, 18, 49</nodes>
		</tri>
		<tri idx = "746">
			<nodes>14, 16, 49</nodes>
		</tri>
		<tri idx = "747">
			<nodes>16, 47, 49</nodes>
		</tri>
		<tri idx = "748">
			<nodes>10, 16, 49</nodes>
		</tri>
		<tri idx = "749">
			<nodes>16, 17, 49</nodes>
		</tri>
		<tri idx = "750">
			<nodes>17, 18, 49</nodes>
		</tri>
		<tri idx = "751">
			<nodes>33, 45, 50</nodes>
		</tri>
		<tri idx = "752">
			<nodes>18, 33, 50</nodes>
		</tri>
		<tri idx = "753">
			<nodes>18, 45, 50</nodes>
		</tri>
		<tri idx = "754">
			<nodes>16, 47, 50</nodes>
		</tri>
		<tri idx = "755">
			<nodes>16, 20, 50</nodes>
		</tri>
		<tri idx = "756">
			<nodes>20, 47, 50</nodes>
		</tri>
		<tri idx = "757">
			<nodes>20, 29, 50</nodes>
		</tri>
		<tri idx = "758">
			<nodes>29, 47, 50</nodes>
		</tri>
		<tri idx = "759">
			<nodes>16, 29, 50</nodes>
		</tri>
		<tri idx = "760">
			<nodes>19, 33, 50</nodes>
		</tri>
		<tri idx = "761">
			<nodes>33, 34, 50</nodes>
		</tri>
		<tri idx = "762">
			<nodes>19, 34, 50</nodes>
		</tri>
		<tri idx = "763">
			<nodes>18, 49, 50</nodes>
		</tri>
		<tri idx = "764">
			<nodes>45, 49, 50</nodes>
		</tri>
		<tri idx = "765">
			<nodes>17, 33, 50</nodes>
		</tri>
		<tri idx = "766">
			<nodes>17, 18, 50</nodes>
		</tri>
		<tri idx = "767">
			<nodes>17, 19, 50</nodes>
		</tri>
		<tri idx = "768">
			<nodes>16, 17, 50</nodes>
		</tri>
		<tri idx = "769">
			<nodes>16, 19, 50</nodes>
		</tri>
		<tri idx = "770">
			<nodes>19, 29, 50</nodes>
		</tri>
		<tri idx = "771">
			<nodes>19, 36, 50</nodes>
		</tri>
		<tri idx = "772">
			<nodes>29, 36, 50</nodes>
		</tri>
		<tri idx = "773">
			<nodes>34, 36, 50</nodes>
		</tri>
		<tri idx = "774">
			<nodes>47, 49, 50</nodes>
		</tri>
		<tri idx = "775">
			<nodes>16, 49, 50</nodes>
		</tri>
		<tri idx = "776">
			<nodes>17, 49, 50</nodes>
		</tri>
		<tri idx = "777">
			<nodes>24, 27, 51</nodes>
		</tri>
		<tri idx = "778">
			<nodes>24, 48, 51</nodes>
		</tri>
		<tri idx = "779">
			<nodes>27, 48, 51</nodes>
		</tri>
		<tri idx = "780">
			<nodes>40, 51, 52</nodes>
		</tri>
		<tri idx = "781">
			<nodes>27, 51, 52</nodes>
		</tri>
		<tri idx = "782">
			<nodes>27, 40, 51</nodes>
		</tri>
		<tri idx = "783">
			<nodes>24, 51, 52</nodes>
		</tri>
		<tri idx = "784">
			<nodes>25, 38, 53</nodes>
		</tri>
		<tri idx = "785">
			<nodes>23, 25, 53</nodes>
		</tri>
		<tri idx = "786">
			<nodes>23, 38, 53</nodes>
		</tri>
		<tri idx = "787">
			<nodes>22, 24, 53</nodes>
		</tri>
		<tri idx = "788">
			<nodes>24, 48, 53</nodes>
		</tri>
		<tri idx = "789">
			<nodes>22, 48, 53</nodes>
		</tri>
		<tri idx = "790">
			<nodes>25, 41, 53</nodes>
		</tri>
		<tri idx = "791">
			<nodes>41, 46, 53</nodes>
		</tri>
		<tri idx = "792">
			<nodes>25, 46, 53</nodes>
		</tri>
		<tri idx = "793">
			<nodes>24, 38, 53</nodes>
		</tri>
		<tri idx = "794">
			<nodes>22, 38, 53</nodes>
		</tri>
		<tri idx = "795">
			<nodes>21, 23, 53</nodes>
		</tri>
		<tri idx = "796">
			<nodes>21, 38, 53</nodes>
		</tri>
		<tri idx = "797">
			<nodes>21, 22, 53</nodes>
		</tri>
		<tri idx = "798">
			<nodes>21, 48, 53</nodes>
		</tri>
		<tri idx = "799">
			<nodes>23, 46, 53</nodes>
		</tri>
		<tri idx = "800">
			<nodes>21, 46, 53</nodes>
		</tri>
		<tri idx = "801">
			<nodes>46, 48, 53</nodes>
		</tri>
		<tri idx = "802">
			<nodes>24, 51, 53</nodes>
		</tri>
		<tri idx = "803">
			<nodes>48, 51, 53</nodes>
		</tri>
		<tri idx = "804">
			<nodes>24, 51, 54</nodes>
		</tri>
		<tri idx = "805">
			<nodes>51, 52, 54</nodes>
		</tri>
		<tri idx = "806">
			<nodes>24, 53, 54</nodes>
		</tri>
		<tri idx = "807">
			<nodes>38, 53, 54</nodes>
		</tri>
		<tri idx = "808">
			<nodes>51, 53, 54</nodes>
		</tri>
		<tri idx = "809">
			<nodes>38, 53, 55</nodes>
		</tri>
		<tri idx = "810">
			<nodes>25, 53, 55</nodes>
		</tri>
		<tri idx = "811">
			<nodes>41, 53, 56</nodes>
		</tri>
		<tri idx = "812">
			<nodes>25, 53, 56</nodes>
		</tri>
		<tri idx = "813">
			<nodes>53, 55, 56</nodes>
		</tri>
		<tri idx = "814">
			<nodes>28, 39, 57</nodes>
		</tri>
		<tri idx = "815">
			<nodes>27, 39, 57</nodes>
		</tri>
		<tri idx = "816">
			<nodes>27, 28, 57</nodes>
		</tri>
		<tri idx = "817">
			<nodes>26, 28, 57</nodes>
		</tri>
		<tri idx = "818">
			<nodes>26, 27, 57</nodes>
		</tri>
		<tri idx = "819">
			<nodes>28, 47, 57</nodes>
		</tri>
		<tri idx = "820">
			<nodes>26, 47, 57</nodes>
		</tri>
		<tri idx = "821">
			<nodes>26, 48, 57</nodes>
		</tri>
		<tri idx = "822">
			<nodes>47, 48, 57</nodes>
		</tri>
		<tri idx = "823">
			<nodes>27, 48, 57</nodes>
		</tri>
		<tri idx = "824">
			<nodes>27, 40, 57</nodes>
		</tri>
		<tri idx = "825">
			<nodes>39, 40, 57</nodes>
		</tri>
		<tri idx = "826">
			<nodes>39, 47, 57</nodes>
		</tri>
		<tri idx = "827">
			<nodes>40, 51, 57</nodes>
		</tri>
		<tri idx = "828">
			<nodes>27, 51, 57</nodes>
		</tri>
		<tri idx = "829">
			<nodes>48, 51, 57</nodes>
		</tri>
		<tri idx = "830">
			<nodes>48, 53, 57</nodes>
		</tri>
		<tri idx = "831">
			<nodes>51, 53, 57</nodes>
		</tri>
		<tri idx = "832">
			<nodes>31, 36, 58</nodes>
		</tri>
		<tri idx = "833">
			<nodes>29, 31, 58</nodes>
		</tri>
		<tri idx = "834">
			<nodes>29, 36, 58</nodes>
		</tri>
		<tri idx = "835">
			<nodes>29, 30, 58</nodes>
		</tri>
		<tri idx = "836">
			<nodes>30, 31, 58</nodes>
		</tri>
		<tri idx = "837">
			<nodes>30, 39, 58</nodes>
		</tri>
		<tri idx = "838">
			<nodes>39, 47, 58</nodes>
		</tri>
		<tri idx = "839">
			<nodes>30, 47, 58</nodes>
		</tri>
		<tri idx = "840">
			<nodes>29, 47, 58</nodes>
		</tri>
		<tri idx = "841">
			<nodes>31, 39, 58</nodes>
		</tri>
		<tri idx = "842">
			<nodes>39, 57, 58</nodes>
		</tri>
		<tri idx = "843">
			<nodes>47, 57, 58</nodes>
		</tri>
		<tri idx = "844">
			<nodes>29, 50, 58</nodes>
		</tri>
		<tri idx = "845">
			<nodes>47, 50, 58</nodes>
		</tri>
		<tri idx = "846">
			<nodes>36, 50, 58</nodes>
		</tri>
		<tri idx = "847">
			<nodes>39, 57, 59</nodes>
		</tri>
		<tri idx = "848">
			<nodes>39, 58, 59</nodes>
		</tri>
		<tri idx = "849">
			<nodes>57, 58, 59</nodes>
		</tri>
		<tri idx = "850">
			<nodes>31, 58, 59</nodes>
		</tri>
		<tri idx = "851">
			<nodes>58, 59, 60</nodes>
		</tri>
		<tri idx = "852">
			<nodes>31, 58, 60</nodes>
		</tri>
		<tri idx = "853">
			<nodes>36, 58, 60</nodes>
		</tri>
		<tri idx = "854">
			<nodes>32, 37, 61</nodes>
		</tri>
		<tri idx = "855">
			<nodes>37, 45, 61</nodes>
		</tri>
		<tri idx = "856">
			<nodes>32, 45, 61</nodes>
		</tri>
		<tri idx = "857">
			<nodes>32, 35, 61</nodes>
		</tri>
		<tri idx = "858">
			<nodes>35, 37, 61</nodes>
		</tri>
		<tri idx = "859">
			<nodes>36, 50, 61</nodes>
		</tri>
		<tri idx = "860">
			<nodes>36, 58, 61</nodes>
		</tri>
		<tri idx = "861">
			<nodes>50, 58, 61</nodes>
		</tri>
		<tri idx = "862">
			<nodes>37, 42, 61</nodes>
		</tri>
		<tri idx = "863">
			<nodes>42, 45, 61</nodes>
		</tri>
		<tri idx = "864">
			<nodes>33, 45, 61</nodes>
		</tri>
		<tri idx = "865">
			<nodes>45, 50, 61</nodes>
		</tri>
		<tri idx = "866">
			<nodes>33, 50, 61</nodes>
		</tri>
		<tri idx = "867">
			<nodes>33, 34, 61</nodes>
		</tri>
		<tri idx = "868">
			<nodes>34, 50, 61</nodes>
		</tri>
		<tri idx = "869">
			<nodes>32, 33, 61</nodes>
		</tri>
		<tri idx = "870">
			<nodes>33, 35, 61</nodes>
		</tri>
		<tri idx = "871">
			<nodes>34, 36, 61</nodes>
		</tri>
		<tri idx = "872">
			<nodes>34, 61, 62</nodes>
		</tri>
		<tri idx = "873">
			<nodes>36, 61, 62</nodes>
		</tri>
		<tri idx = "874">
			<nodes>37, 61, 62</nodes>
		</tri>
		<tri idx = "875">
			<nodes>35, 61, 62</nodes>
		</tri>
		<tri idx = "876">
			<nodes>33, 61, 62</nodes>
		</tri>
		<tri idx = "877">
			<nodes>61, 62, 63</nodes>
		</tri>
		<tri idx = "878">
			<nodes>36, 61, 63</nodes>
		</tri>
		<tri idx = "879">
			<nodes>36, 58, 63</nodes>
		</tri>
		<tri idx = "880">
			<nodes>58, 60, 63</nodes>
		</tri>
		<tri idx = "881">
			<nodes>58, 61, 63</nodes>
		</tri>
		<tri idx = "882">
			<nodes>61, 62, 65</nodes>
		</tri>
		<tri idx = "883">
			<nodes>37, 61, 65</nodes>
		</tri>
		<tri idx = "884">
			<nodes>42, 61, 68</nodes>
		</tri>
		<tri idx = "885">
			<nodes>37, 61, 68</nodes>
		</tri>
		<tri idx = "886">
			<nodes>61, 65, 68</nodes>
		</tri>
		<tri idx = "887">
			<nodes>38, 53, 69</nodes>
		</tri>
		<tri idx = "888">
			<nodes>53, 55, 69</nodes>
		</tri>
		<tri idx = "889">
			<nodes>53, 54, 69</nodes>
		</tri>
		<tri idx = "890">
			<nodes>51, 52, 72</nodes>
		</tri>
		<tri idx = "891">
			<nodes>40, 51, 72</nodes>
		</tri>
		<tri idx = "892">
			<nodes>39, 57, 72</nodes>
		</tri>
		<tri idx = "893">
			<nodes>57, 59, 72</nodes>
		</tri>
		<tri idx = "894">
			<nodes>51, 57, 72</nodes>
		</tri>
		<tri idx = "895">
			<nodes>40, 57, 72</nodes>
		</tri>
		<tri idx = "896">
			<nodes>43, 71, 78</nodes>
		</tri>
		<tri idx = "897">
			<nodes>43, 66, 78</nodes>
		</tri>
		<tri idx = "898">
			<nodes>66, 71, 78</nodes>
		</tri>
		<tri idx = "899">
			<nodes>42, 61, 78</nodes>
		</tri>
		<tri idx = "900">
			<nodes>42, 45, 78</nodes>
		</tri>
		<tri idx = "901">
			<nodes>45, 61, 78</nodes>
		</tri>
		<tri idx = "902">
			<nodes>41, 56, 78</nodes>
		</tri>
		<tri idx = "903">
			<nodes>41, 53, 78</nodes>
		</tri>
		<tri idx = "904">
			<nodes>53, 56, 78</nodes>
		</tri>
		<tri idx = "905">
			<nodes>42, 43, 78</nodes>
		</tri>
		<tri idx = "906">
			<nodes>43, 67, 78</nodes>
		</tri>
		<tri idx = "907">
			<nodes>42, 67, 78</nodes>
		</tri>
		<tri idx = "908">
			<nodes>43, 45, 78</nodes>
		</tri>
		<tri idx = "909">
			<nodes>67, 71, 78</nodes>
		</tri>
		<tri idx = "910">
			<nodes>41, 43, 78</nodes>
		</tri>
		<tri idx = "911">
			<nodes>41, 66, 78</nodes>
		</tri>
		<tri idx = "912">
			<nodes>41, 44, 78</nodes>
		</tri>
		<tri idx = "913">
			<nodes>43, 44, 78</nodes>
		</tri>
		<tri idx = "914">
			<nodes>42, 68, 78</nodes>
		</tri>
		<tri idx = "915">
			<nodes>67, 68, 78</nodes>
		</tri>
		<tri idx = "916">
			<nodes>61, 68, 78</nodes>
		</tri>
		<tri idx = "917">
			<nodes>56, 66, 78</nodes>
		</tri>
		<tri idx = "918">
			<nodes>44, 46, 78</nodes>
		</tri>
		<tri idx = "919">
			<nodes>41, 46, 78</nodes>
		</tri>
		<tri idx = "920">
			<nodes>46, 53, 78</nodes>
		</tri>
		<tri idx = "921">
			<nodes>45, 46, 78</nodes>
		</tri>
		<tri idx = "922">
			<nodes>44, 45, 78</nodes>
		</tri>
		<tri idx = "923">
			<nodes>45, 46, 79</nodes>
		</tri>
		<tri idx = "924">
			<nodes>46, 49, 79</nodes>
		</tri>
		<tri idx = "925">
			<nodes>45, 49, 79</nodes>
		</tri>
		<tri idx = "926">
			<nodes>47, 58, 79</nodes>
		</tri>
		<tri idx = "927">
			<nodes>50, 58, 79</nodes>
		</tri>
		<tri idx = "928">
			<nodes>47, 50, 79</nodes>
		</tri>
		<tri idx = "929">
			<nodes>53, 57, 79</nodes>
		</tri>
		<tri idx = "930">
			<nodes>48, 57, 79</nodes>
		</tri>
		<tri idx = "931">
			<nodes>48, 53, 79</nodes>
		</tri>
		<tri idx = "932">
			<nodes>46, 78, 79</nodes>
		</tri>
		<tri idx = "933">
			<nodes>45, 78, 79</nodes>
		</tri>
		<tri idx = "934">
			<nodes>45, 61, 79</nodes>
		</tri>
		<tri idx = "935">
			<nodes>45, 50, 79</nodes>
		</tri>
		<tri idx = "936">
			<nodes>50, 61, 79</nodes>
		</tri>
		<tri idx = "937">
			<nodes>46, 48, 79</nodes>
		</tri>
		<tri idx = "938">
			<nodes>48, 49, 79</nodes>
		</tri>
		<tri idx = "939">
			<nodes>61, 78, 79</nodes>
		</tri>
		<tri idx = "940">
			<nodes>49, 50, 79</nodes>
		</tri>
		<tri idx = "941">
			<nodes>53, 78, 79</nodes>
		</tri>
		<tri idx = "942">
			<nodes>46, 53, 79</nodes>
		</tri>
		<tri idx = "943">
			<nodes>57, 58, 79</nodes>
		</tri>
		<tri idx = "944">
			<nodes>47, 57, 79</nodes>
		</tri>
		<tri idx = "945">
			<nodes>47, 49, 79</nodes>
		</tri>
		<tri idx = "946">
			<nodes>58, 61, 79</nodes>
		</tri>
		<tri idx = "947">
			<nodes>47, 48, 79</nodes>
		</tri>
		<tri idx = "948">
			<nodes>52, 54, 80</nodes>
		</tri>
		<tri idx = "949">
			<nodes>54, 77, 80</nodes>
		</tri>
		<tri idx = "950">
			<nodes>52, 77, 80</nodes>
		</tri>
		<tri idx = "951">
			<nodes>53, 54, 80</nodes>
		</tri>
		<tri idx = "952">
			<nodes>51, 54, 80</nodes>
		</tri>
		<tri idx = "953">
			<nodes>51, 53, 80</nodes>
		</tri>
		<tri idx = "954">
			<nodes>51, 52, 80</nodes>
		</tri>
		<tri idx = "955">
			<nodes>52, 72, 80</nodes>
		</tri>
		<tri idx = "956">
			<nodes>72, 76, 80</nodes>
		</tri>
		<tri idx = "957">
			<nodes>52, 76, 80</nodes>
		</tri>
		<tri idx = "958">
			<nodes>76, 77, 80</nodes>
		</tri>
		<tri idx = "959">
			<nodes>53, 79, 80</nodes>
		</tri>
		<tri idx = "960">
			<nodes>53, 57, 80</nodes>
		</tri>
		<tri idx = "961">
			<nodes>57, 79, 80</nodes>
		</tri>
		<tri idx = "962">
			<nodes>51, 72, 80</nodes>
		</tri>
		<tri idx = "963">
			<nodes>51, 57, 80</nodes>
		</tri>
		<tri idx = "964">
			<nodes>57, 72, 80</nodes>
		</tri>
		<tri idx = "965">
			<nodes>54, 80, 81</nodes>
		</tri>
		<tri idx = "966">
			<nodes>77, 80, 81</nodes>
		</tri>
		<tri idx = "967">
			<nodes>53, 80, 83</nodes>
		</tri>
		<tri idx = "968">
			<nodes>54, 80, 83</nodes>
		</tri>
		<tri idx = "969">
			<nodes>53, 54, 83</nodes>
		</tri>
		<tri idx = "970">
			<nodes>79, 80, 83</nodes>
		</tri>
		<tri idx = "971">
			<nodes>53, 79, 83</nodes>
		</tri>
		<tri idx = "972">
			<nodes>55, 56, 83</nodes>
		</tri>
		<tri idx = "973">
			<nodes>53, 56, 83</nodes>
		</tri>
		<tri idx = "974">
			<nodes>53, 55, 83</nodes>
		</tri>
		<tri idx = "975">
			<nodes>55, 69, 83</nodes>
		</tri>
		<tri idx = "976">
			<nodes>53, 69, 83</nodes>
		</tri>
		<tri idx = "977">
			<nodes>69, 70, 83</nodes>
		</tri>
		<tri idx = "978">
			<nodes>55, 70, 83</nodes>
		</tri>
		<tri idx = "979">
			<nodes>54, 69, 83</nodes>
		</tri>
		<tri idx = "980">
			<nodes>54, 81, 83</nodes>
		</tri>
		<tri idx = "981">
			<nodes>69, 81, 83</nodes>
		</tri>
		<tri idx = "982">
			<nodes>78, 79, 83</nodes>
		</tri>
		<tri idx = "983">
			<nodes>53, 78, 83</nodes>
		</tri>
		<tri idx = "984">
			<nodes>80, 81, 83</nodes>
		</tri>
		<tri idx = "985">
			<nodes>56, 70, 83</nodes>
		</tri>
		<tri idx = "986">
			<nodes>56, 66, 83</nodes>
		</tri>
		<tri idx = "987">
			<nodes>66, 78, 83</nodes>
		</tri>
		<tri idx = "988">
			<nodes>56, 78, 83</nodes>
		</tri>
		<tri idx = "989">
			<nodes>66, 83, 84</nodes>
		</tri>
		<tri idx = "990">
			<nodes>56, 83, 84</nodes>
		</tri>
		<tri idx = "991">
			<nodes>70, 83, 84</nodes>
		</tri>
		<tri idx = "992">
			<nodes>59, 75, 86</nodes>
		</tri>
		<tri idx = "993">
			<nodes>59, 64, 86</nodes>
		</tri>
		<tri idx = "994">
			<nodes>64, 75, 86</nodes>
		</tri>
		<tri idx = "995">
			<nodes>72, 80, 86</nodes>
		</tri>
		<tri idx = "996">
			<nodes>57, 72, 86</nodes>
		</tri>
		<tri idx = "997">
			<nodes>57, 80, 86</nodes>
		</tri>
		<tri idx = "998">
			<nodes>72, 75, 86</nodes>
		</tri>
		<tri idx = "999">
			<nodes>75, 80, 86</nodes>
		</tri>
		<tri idx = "1000">
			<nodes>72, 75, 80</nodes>
		</tri>
		<tri idx = "1001">
			<nodes>59, 72, 86</nodes>
		</tri>
		<tri idx = "1002">
			<nodes>60, 63, 86</nodes>
		</tri>
		<tri idx = "1003">
			<nodes>63, 64, 86</nodes>
		</tri>
		<tri idx = "1004">
			<nodes>60, 64, 86</nodes>
		</tri>
		<tri idx = "1005">
			<nodes>59, 60, 86</nodes>
		</tri>
		<tri idx = "1006">
			<nodes>57, 59, 86</nodes>
		</tri>
		<tri idx = "1007">
			<nodes>58, 59, 86</nodes>
		</tri>
		<tri idx = "1008">
			<nodes>57, 58, 86</nodes>
		</tri>
		<tri idx = "1009">
			<nodes>64, 73, 86</nodes>
		</tri>
		<tri idx = "1010">
			<nodes>73, 75, 86</nodes>
		</tri>
		<tri idx = "1011">
			<nodes>61, 63, 86</nodes>
		</tri>
		<tri idx = "1012">
			<nodes>58, 61, 86</nodes>
		</tri>
		<tri idx = "1013">
			<nodes>58, 63, 86</nodes>
		</tri>
		<tri idx = "1014">
			<nodes>79, 80, 86</nodes>
		</tri>
		<tri idx = "1015">
			<nodes>57, 79, 86</nodes>
		</tri>
		<tri idx = "1016">
			<nodes>58, 79, 86</nodes>
		</tri>
		<tri idx = "1017">
			<nodes>58, 60, 86</nodes>
		</tri>
		<tri idx = "1018">
			<nodes>61, 79, 86</nodes>
		</tri>
		<tri idx = "1019">
			<nodes>67, 78, 87</nodes>
		</tri>
		<tri idx = "1020">
			<nodes>67, 68, 87</nodes>
		</tri>
		<tri idx = "1021">
			<nodes>68, 78, 87</nodes>
		</tri>
		<tri idx = "1022">
			<nodes>65, 68, 87</nodes>
		</tri>
		<tri idx = "1023">
			<nodes>61, 65, 87</nodes>
		</tri>
		<tri idx = "1024">
			<nodes>61, 68, 87</nodes>
		</tri>
		<tri idx = "1025">
			<nodes>79, 86, 87</nodes>
		</tri>
		<tri idx = "1026">
			<nodes>61, 79, 87</nodes>
		</tri>
		<tri idx = "1027">
			<nodes>61, 86, 87</nodes>
		</tri>
		<tri idx = "1028">
			<nodes>78, 79, 87</nodes>
		</tri>
		<tri idx = "1029">
			<nodes>61, 78, 87</nodes>
		</tri>
		<tri idx = "1030">
			<nodes>65, 87, 88</nodes>
		</tri>
		<tri idx = "1031">
			<nodes>61, 87, 88</nodes>
		</tri>
		<tri idx = "1032">
			<nodes>61, 65, 88</nodes>
		</tri>
		<tri idx = "1033">
			<nodes>61, 62, 88</nodes>
		</tri>
		<tri idx = "1034">
			<nodes>61, 63, 88</nodes>
		</tri>
		<tri idx = "1035">
			<nodes>63, 86, 88</nodes>
		</tri>
		<tri idx = "1036">
			<nodes>61, 86, 88</nodes>
		</tri>
		<tri idx = "1037">
			<nodes>86, 87, 88</nodes>
		</tri>
		<tri idx = "1038">
			<nodes>86, 88, 89</nodes>
		</tri>
		<tri idx = "1039">
			<nodes>63, 86, 89</nodes>
		</tri>
		<tri idx = "1040">
			<nodes>64, 86, 89</nodes>
		</tri>
		<tri idx = "1041">
			<nodes>73, 86, 89</nodes>
		</tri>
		<tri idx = "1042">
			<nodes>87, 88, 90</nodes>
		</tri>
		<tri idx = "1043">
			<nodes>65, 87, 90</nodes>
		</tri>
		<tri idx = "1044">
			<nodes>68, 87, 90</nodes>
		</tri>
		<tri idx = "1045">
			<nodes>66, 84, 91</nodes>
		</tri>
		<tri idx = "1046">
			<nodes>66, 83, 91</nodes>
		</tri>
		<tri idx = "1047">
			<nodes>83, 84, 91</nodes>
		</tri>
		<tri idx = "1048">
			<nodes>71, 85, 91</nodes>
		</tri>
		<tri idx = "1049">
			<nodes>66, 71, 91</nodes>
		</tri>
		<tri idx = "1050">
			<nodes>66, 85, 91</nodes>
		</tri>
		<tri idx = "1051">
			<nodes>71, 78, 91</nodes>
		</tri>
		<tri idx = "1052">
			<nodes>67, 71, 91</nodes>
		</tri>
		<tri idx = "1053">
			<nodes>67, 78, 91</nodes>
		</tri>
		<tri idx = "1054">
			<nodes>84, 85, 91</nodes>
		</tri>
		<tri idx = "1055">
			<nodes>78, 87, 91</nodes>
		</tri>
		<tri idx = "1056">
			<nodes>67, 87, 91</nodes>
		</tri>
		<tri idx = "1057">
			<nodes>78, 83, 91</nodes>
		</tri>
		<tri idx = "1058">
			<nodes>66, 78, 91</nodes>
		</tri>
		<tri idx = "1059">
			<nodes>67, 87, 92</nodes>
		</tri>
		<tri idx = "1060">
			<nodes>67, 91, 92</nodes>
		</tri>
		<tri idx = "1061">
			<nodes>87, 91, 92</nodes>
		</tri>
		<tri idx = "1062">
			<nodes>71, 91, 92</nodes>
		</tri>
		<tri idx = "1063">
			<nodes>68, 87, 93</nodes>
		</tri>
		<tri idx = "1064">
			<nodes>87, 90, 93</nodes>
		</tri>
		<tri idx = "1065">
			<nodes>87, 92, 93</nodes>
		</tri>
		<tri idx = "1066">
			<nodes>67, 87, 93</nodes>
		</tri>
		<tri idx = "1067">
			<nodes>83, 84, 94</nodes>
		</tri>
		<tri idx = "1068">
			<nodes>70, 83, 94</nodes>
		</tri>
		<tri idx = "1069">
			<nodes>70, 83, 95</nodes>
		</tri>
		<tri idx = "1070">
			<nodes>83, 94, 95</nodes>
		</tri>
		<tri idx = "1071">
			<nodes>69, 83, 95</nodes>
		</tri>
		<tri idx = "1072">
			<nodes>81, 83, 95</nodes>
		</tri>
		<tri idx = "1073">
			<nodes>71, 91, 97</nodes>
		</tri>
		<tri idx = "1074">
			<nodes>85, 91, 97</nodes>
		</tri>
		<tri idx = "1075">
			<nodes>91, 92, 97</nodes>
		</tri>
		<tri idx = "1076">
			<nodes>72, 80, 102</nodes>
		</tri>
		<tri idx = "1077">
			<nodes>76, 80, 102</nodes>
		</tri>
		<tri idx = "1078">
			<nodes>75, 80, 102</nodes>
		</tri>
		<tri idx = "1079">
			<nodes>73, 75, 107</nodes>
		</tri>
		<tri idx = "1080">
			<nodes>75, 86, 107</nodes>
		</tri>
		<tri idx = "1081">
			<nodes>73, 86, 107</nodes>
		</tri>
		<tri idx = "1082">
			<nodes>89, 105, 107</nodes>
		</tri>
		<tri idx = "1083">
			<nodes>73, 105, 107</nodes>
		</tri>
		<tri idx = "1084">
			<nodes>73, 89, 107</nodes>
		</tri>
		<tri idx = "1085">
			<nodes>102, 104, 107</nodes>
		</tri>
		<tri idx = "1086">
			<nodes>74, 104, 107</nodes>
		</tri>
		<tri idx = "1087">
			<nodes>74, 102, 107</nodes>
		</tri>
		<tri idx = "1088">
			<nodes>105, 106, 107</nodes>
		</tri>
		<tri idx = "1089">
			<nodes>73, 106, 107</nodes>
		</tri>
		<tri idx = "1090">
			<nodes>86, 89, 107</nodes>
		</tri>
		<tri idx = "1091">
			<nodes>74, 106, 107</nodes>
		</tri>
		<tri idx = "1092">
			<nodes>104, 106, 107</nodes>
		</tri>
		<tri idx = "1093">
			<nodes>73, 74, 107</nodes>
		</tri>
		<tri idx = "1094">
			<nodes>74, 75, 107</nodes>
		</tri>
		<tri idx = "1095">
			<nodes>75, 102, 107</nodes>
		</tri>
		<tri idx = "1096">
			<nodes>76, 103, 108</nodes>
		</tri>
		<tri idx = "1097">
			<nodes>82, 103, 108</nodes>
		</tri>
		<tri idx = "1098">
			<nodes>76, 82, 108</nodes>
		</tri>
		<tri idx = "1099">
			<nodes>77, 81, 108</nodes>
		</tri>
		<tri idx = "1100">
			<nodes>77, 82, 108</nodes>
		</tri>
		<tri idx = "1101">
			<nodes>81, 82, 108</nodes>
		</tri>
		<tri idx = "1102">
			<nodes>76, 77, 108</nodes>
		</tri>
		<tri idx = "1103">
			<nodes>77, 80, 108</nodes>
		</tri>
		<tri idx = "1104">
			<nodes>76, 80, 108</nodes>
		</tri>
		<tri idx = "1105">
			<nodes>80, 81, 108</nodes>
		</tri>
		<tri idx = "1106">
			<nodes>102, 103, 108</nodes>
		</tri>
		<tri idx = "1107">
			<nodes>76, 102, 108</nodes>
		</tri>
		<tri idx = "1108">
			<nodes>80, 102, 108</nodes>
		</tri>
		<tri idx = "1109">
			<nodes>75, 102, 108</nodes>
		</tri>
		<tri idx = "1110">
			<nodes>75, 80, 108</nodes>
		</tri>
		<tri idx = "1111">
			<nodes>102, 107, 108</nodes>
		</tri>
		<tri idx = "1112">
			<nodes>75, 107, 108</nodes>
		</tri>
		<tri idx = "1113">
			<nodes>80, 86, 108</nodes>
		</tri>
		<tri idx = "1114">
			<nodes>75, 86, 108</nodes>
		</tri>
		<tri idx = "1115">
			<nodes>86, 107, 108</nodes>
		</tri>
		<tri idx = "1116">
			<nodes>79, 83, 109</nodes>
		</tri>
		<tri idx = "1117">
			<nodes>78, 79, 109</nodes>
		</tri>
		<tri idx = "1118">
			<nodes>78, 83, 109</nodes>
		</tri>
		<tri idx = "1119">
			<nodes>79, 86, 109</nodes>
		</tri>
		<tri idx = "1120">
			<nodes>79, 80, 109</nodes>
		</tri>
		<tri idx = "1121">
			<nodes>80, 86, 109</nodes>
		</tri>
		<tri idx = "1122">
			<nodes>86, 87, 109</nodes>
		</tri>
		<tri idx = "1123">
			<nodes>79, 87, 109</nodes>
		</tri>
		<tri idx = "1124">
			<nodes>78, 87, 109</nodes>
		</tri>
		<tri idx = "1125">
			<nodes>80, 83, 109</nodes>
		</tri>
		<tri idx = "1126">
			<nodes>78, 91, 109</nodes>
		</tri>
		<tri idx = "1127">
			<nodes>83, 91, 109</nodes>
		</tri>
		<tri idx = "1128">
			<nodes>87, 91, 109</nodes>
		</tri>
		<tri idx = "1129">
			<nodes>80, 108, 109</nodes>
		</tri>
		<tri idx = "1130">
			<nodes>86, 108, 109</nodes>
		</tri>
		<tri idx = "1131">
			<nodes>86, 107, 109</nodes>
		</tri>
		<tri idx = "1132">
			<nodes>107, 108, 109</nodes>
		</tri>
		<tri idx = "1133">
			<nodes>82, 108, 111</nodes>
		</tri>
		<tri idx = "1134">
			<nodes>103, 108, 111</nodes>
		</tri>
		<tri idx = "1135">
			<nodes>108, 110, 111</nodes>
		</tri>
		<tri idx = "1136">
			<nodes>82, 108, 110</nodes>
		</tri>
		<tri idx = "1137">
			<nodes>81, 95, 114</nodes>
		</tri>
		<tri idx = "1138">
			<nodes>81, 96, 114</nodes>
		</tri>
		<tri idx = "1139">
			<nodes>95, 96, 114</nodes>
		</tri>
		<tri idx = "1140">
			<nodes>80, 81, 114</nodes>
		</tri>
		<tri idx = "1141">
			<nodes>81, 108, 114</nodes>
		</tri>
		<tri idx = "1142">
			<nodes>80, 108, 114</nodes>
		</tri>
		<tri idx = "1143">
			<nodes>81, 83, 114</nodes>
		</tri>
		<tri idx = "1144">
			<nodes>80, 83, 114</nodes>
		</tri>
		<tri idx = "1145">
			<nodes>83, 109, 114</nodes>
		</tri>
		<tri idx = "1146">
			<nodes>80, 109, 114</nodes>
		</tri>
		<tri idx = "1147">
			<nodes>96, 110, 114</nodes>
		</tri>
		<tri idx = "1148">
			<nodes>82, 96, 114</nodes>
		</tri>
		<tri idx = "1149">
			<nodes>82, 110, 114</nodes>
		</tri>
		<tri idx = "1150">
			<nodes>81, 82, 114</nodes>
		</tri>
		<tri idx = "1151">
			<nodes>108, 109, 114</nodes>
		</tri>
		<tri idx = "1152">
			<nodes>83, 95, 114</nodes>
		</tri>
		<tri idx = "1153">
			<nodes>94, 95, 114</nodes>
		</tri>
		<tri idx = "1154">
			<nodes>83, 94, 114</nodes>
		</tri>
		<tri idx = "1155">
			<nodes>82, 108, 114</nodes>
		</tri>
		<tri idx = "1156">
			<nodes>108, 110, 114</nodes>
		</tri>
		<tri idx = "1157">
			<nodes>84, 85, 115</nodes>
		</tri>
		<tri idx = "1158">
			<nodes>85, 91, 115</nodes>
		</tri>
		<tri idx = "1159">
			<nodes>84, 91, 115</nodes>
		</tri>
		<tri idx = "1160">
			<nodes>83, 91, 115</nodes>
		</tri>
		<tri idx = "1161">
			<nodes>83, 84, 115</nodes>
		</tri>
		<tri idx = "1162">
			<nodes>94, 114, 115</nodes>
		</tri>
		<tri idx = "1163">
			<nodes>83, 94, 115</nodes>
		</tri>
		<tri idx = "1164">
			<nodes>83, 114, 115</nodes>
		</tri>
		<tri idx = "1165">
			<nodes>84, 94, 115</nodes>
		</tri>
		<tri idx = "1166">
			<nodes>109, 114, 115</nodes>
		</tri>
		<tri idx = "1167">
			<nodes>83, 109, 115</nodes>
		</tri>
		<tri idx = "1168">
			<nodes>91, 109, 115</nodes>
		</tri>
		<tri idx = "1169">
			<nodes>97, 98, 115</nodes>
		</tri>
		<tri idx = "1170">
			<nodes>85, 97, 115</nodes>
		</tri>
		<tri idx = "1171">
			<nodes>85, 98, 115</nodes>
		</tri>
		<tri idx = "1172">
			<nodes>91, 97, 115</nodes>
		</tri>
		<tri idx = "1173">
			<nodes>98, 115, 116</nodes>
		</tri>
		<tri idx = "1174">
			<nodes>85, 115, 116</nodes>
		</tri>
		<tri idx = "1175">
			<nodes>94, 114, 116</nodes>
		</tri>
		<tri idx = "1176">
			<nodes>114, 115, 116</nodes>
		</tri>
		<tri idx = "1177">
			<nodes>94, 115, 116</nodes>
		</tri>
		<tri idx = "1178">
			<nodes>84, 115, 116</nodes>
		</tri>
		<tri idx = "1179">
			<nodes>94, 114, 117</nodes>
		</tri>
		<tri idx = "1180">
			<nodes>114, 116, 117</nodes>
		</tri>
		<tri idx = "1181">
			<nodes>88, 100, 118</nodes>
		</tri>
		<tri idx = "1182">
			<nodes>88, 90, 118</nodes>
		</tri>
		<tri idx = "1183">
			<nodes>90, 100, 118</nodes>
		</tri>
		<tri idx = "1184">
			<nodes>86, 109, 118</nodes>
		</tri>
		<tri idx = "1185">
			<nodes>86, 107, 118</nodes>
		</tri>
		<tri idx = "1186">
			<nodes>107, 109, 118</nodes>
		</tri>
		<tri idx = "1187">
			<nodes>90, 101, 118</nodes>
		</tri>
		<tri idx = "1188">
			<nodes>100, 101, 118</nodes>
		</tri>
		<tri idx = "1189">
			<nodes>90, 93, 118</nodes>
		</tri>
		<tri idx = "1190">
			<nodes>93, 101, 118</nodes>
		</tri>
		<tri idx = "1191">
			<nodes>87, 92, 118</nodes>
		</tri>
		<tri idx = "1192">
			<nodes>87, 91, 118</nodes>
		</tri>
		<tri idx = "1193">
			<nodes>91, 92, 118</nodes>
		</tri>
		<tri idx = "1194">
			<nodes>86, 89, 118</nodes>
		</tri>
		<tri idx = "1195">
			<nodes>89, 107, 118</nodes>
		</tri>
		<tri idx = "1196">
			<nodes>87, 93, 118</nodes>
		</tri>
		<tri idx = "1197">
			<nodes>87, 90, 118</nodes>
		</tri>
		<tri idx = "1198">
			<nodes>87, 88, 118</nodes>
		</tri>
		<tri idx = "1199">
			<nodes>87, 109, 118</nodes>
		</tri>
		<tri idx = "1200">
			<nodes>91, 109, 118</nodes>
		</tri>
		<tri idx = "1201">
			<nodes>92, 93, 118</nodes>
		</tri>
		<tri idx = "1202">
			<nodes>86, 87, 118</nodes>
		</tri>
		<tri idx = "1203">
			<nodes>88, 89, 118</nodes>
		</tri>
		<tri idx = "1204">
			<nodes>89, 100, 118</nodes>
		</tri>
		<tri idx = "1205">
			<nodes>100, 105, 118</nodes>
		</tri>
		<tri idx = "1206">
			<nodes>89, 105, 118</nodes>
		</tri>
		<tri idx = "1207">
			<nodes>105, 107, 118</nodes>
		</tri>
		<tri idx = "1208">
			<nodes>86, 88, 118</nodes>
		</tri>
		<tri idx = "1209">
			<nodes>109, 114, 119</nodes>
		</tri>
		<tri idx = "1210">
			<nodes>114, 115, 119</nodes>
		</tri>
		<tri idx = "1211">
			<nodes>109, 115, 119</nodes>
		</tri>
		<tri idx = "1212">
			<nodes>92, 118, 119</nodes>
		</tri>
		<tri idx = "1213">
			<nodes>91, 92, 119</nodes>
		</tri>
		<tri idx = "1214">
			<nodes>91, 118, 119</nodes>
		</tri>
		<tri idx = "1215">
			<nodes>109, 118, 119</nodes>
		</tri>
		<tri idx = "1216">
			<nodes>91, 109, 119</nodes>
		</tri>
		<tri idx = "1217">
			<nodes>92, 97, 119</nodes>
		</tri>
		<tri idx = "1218">
			<nodes>97, 99, 119</nodes>
		</tri>
		<tri idx = "1219">
			<nodes>92, 99, 119</nodes>
		</tri>
		<tri idx = "1220">
			<nodes>91, 97, 119</nodes>
		</tri>
		<tri idx = "1221">
			<nodes>91, 115, 119</nodes>
		</tri>
		<tri idx = "1222">
			<nodes>97, 98, 119</nodes>
		</tri>
		<tri idx = "1223">
			<nodes>97, 115, 119</nodes>
		</tri>
		<tri idx = "1224">
			<nodes>98, 115, 119</nodes>
		</tri>
		<tri idx = "1225">
			<nodes>101, 118, 120</nodes>
		</tri>
		<tri idx = "1226">
			<nodes>93, 118, 120</nodes>
		</tri>
		<tri idx = "1227">
			<nodes>92, 119, 120</nodes>
		</tri>
		<tri idx = "1228">
			<nodes>99, 119, 120</nodes>
		</tri>
		<tri idx = "1229">
			<nodes>92, 118, 120</nodes>
		</tri>
		<tri idx = "1230">
			<nodes>118, 119, 120</nodes>
		</tri>
		<tri idx = "1231">
			<nodes>118, 120, 121</nodes>
		</tri>
		<tri idx = "1232">
			<nodes>101, 118, 121</nodes>
		</tri>
		<tri idx = "1233">
			<nodes>119, 120, 122</nodes>
		</tri>
		<tri idx = "1234">
			<nodes>99, 119, 122</nodes>
		</tri>
		<tri idx = "1235">
			<nodes>115, 116, 123</nodes>
		</tri>
		<tri idx = "1236">
			<nodes>98, 115, 123</nodes>
		</tri>
		<tri idx = "1237">
			<nodes>98, 119, 123</nodes>
		</tri>
		<tri idx = "1238">
			<nodes>115, 119, 123</nodes>
		</tri>
		<tri idx = "1239">
			<nodes>95, 114, 124</nodes>
		</tri>
		<tri idx = "1240">
			<nodes>94, 114, 124</nodes>
		</tri>
		<tri idx = "1241">
			<nodes>110, 114, 124</nodes>
		</tri>
		<tri idx = "1242">
			<nodes>96, 114, 124</nodes>
		</tri>
		<tri idx = "1243">
			<nodes>114, 117, 124</nodes>
		</tri>
		<tri idx = "1244">
			<nodes>99, 119, 126</nodes>
		</tri>
		<tri idx = "1245">
			<nodes>119, 122, 126</nodes>
		</tri>
		<tri idx = "1246">
			<nodes>119, 123, 126</nodes>
		</tri>
		<tri idx = "1247">
			<nodes>98, 119, 126</nodes>
		</tri>
		<tri idx = "1248">
			<nodes>97, 119, 126</nodes>
		</tri>
		<tri idx = "1249">
			<nodes>106, 107, 129</nodes>
		</tri>
		<tri idx = "1250">
			<nodes>104, 107, 129</nodes>
		</tri>
		<tri idx = "1251">
			<nodes>105, 118, 130</nodes>
		</tri>
		<tri idx = "1252">
			<nodes>100, 118, 130</nodes>
		</tri>
		<tri idx = "1253">
			<nodes>118, 121, 130</nodes>
		</tri>
		<tri idx = "1254">
			<nodes>101, 118, 130</nodes>
		</tri>
		<tri idx = "1255">
			<nodes>110, 114, 138</nodes>
		</tri>
		<tri idx = "1256">
			<nodes>108, 114, 138</nodes>
		</tri>
		<tri idx = "1257">
			<nodes>108, 110, 138</nodes>
		</tri>
		<tri idx = "1258">
			<nodes>102, 103, 138</nodes>
		</tri>
		<tri idx = "1259">
			<nodes>102, 108, 138</nodes>
		</tri>
		<tri idx = "1260">
			<nodes>103, 108, 138</nodes>
		</tri>
		<tri idx = "1261">
			<nodes>102, 107, 138</nodes>
		</tri>
		<tri idx = "1262">
			<nodes>107, 108, 138</nodes>
		</tri>
		<tri idx = "1263">
			<nodes>110, 111, 138</nodes>
		</tri>
		<tri idx = "1264">
			<nodes>108, 111, 138</nodes>
		</tri>
		<tri idx = "1265">
			<nodes>113, 137, 138</nodes>
		</tri>
		<tri idx = "1266">
			<nodes>113, 129, 138</nodes>
		</tri>
		<tri idx = "1267">
			<nodes>129, 137, 138</nodes>
		</tri>
		<tri idx = "1268">
			<nodes>104, 113, 138</nodes>
		</tri>
		<tri idx = "1269">
			<nodes>104, 129, 138</nodes>
		</tri>
		<tri idx = "1270">
			<nodes>111, 113, 138</nodes>
		</tri>
		<tri idx = "1271">
			<nodes>113, 136, 138</nodes>
		</tri>
		<tri idx = "1272">
			<nodes>111, 136, 138</nodes>
		</tri>
		<tri idx = "1273">
			<nodes>103, 113, 138</nodes>
		</tri>
		<tri idx = "1274">
			<nodes>103, 111, 138</nodes>
		</tri>
		<tri idx = "1275">
			<nodes>102, 113, 138</nodes>
		</tri>
		<tri idx = "1276">
			<nodes>102, 104, 138</nodes>
		</tri>
		<tri idx = "1277">
			<nodes>104, 107, 138</nodes>
		</tri>
		<tri idx = "1278">
			<nodes>107, 129, 138</nodes>
		</tri>
		<tri idx = "1279">
			<nodes>106, 129, 139</nodes>
		</tri>
		<tri idx = "1280">
			<nodes>106, 107, 139</nodes>
		</tri>
		<tri idx = "1281">
			<nodes>107, 129, 139</nodes>
		</tri>
		<tri idx = "1282">
			<nodes>106, 132, 139</nodes>
		</tri>
		<tri idx = "1283">
			<nodes>129, 132, 139</nodes>
		</tri>
		<tri idx = "1284">
			<nodes>118, 121, 139</nodes>
		</tri>
		<tri idx = "1285">
			<nodes>121, 130, 139</nodes>
		</tri>
		<tri idx = "1286">
			<nodes>118, 130, 139</nodes>
		</tri>
		<tri idx = "1287">
			<nodes>105, 130, 139</nodes>
		</tri>
		<tri idx = "1288">
			<nodes>130, 131, 139</nodes>
		</tri>
		<tri idx = "1289">
			<nodes>105, 131, 139</nodes>
		</tri>
		<tri idx = "1290">
			<nodes>131, 132, 139</nodes>
		</tri>
		<tri idx = "1291">
			<nodes>106, 131, 139</nodes>
		</tri>
		<tri idx = "1292">
			<nodes>105, 106, 139</nodes>
		</tri>
		<tri idx = "1293">
			<nodes>121, 134, 139</nodes>
		</tri>
		<tri idx = "1294">
			<nodes>130, 134, 139</nodes>
		</tri>
		<tri idx = "1295">
			<nodes>105, 118, 139</nodes>
		</tri>
		<tri idx = "1296">
			<nodes>105, 107, 139</nodes>
		</tri>
		<tri idx = "1297">
			<nodes>107, 118, 139</nodes>
		</tri>
		<tri idx = "1298">
			<nodes>129, 138, 139</nodes>
		</tri>
		<tri idx = "1299">
			<nodes>107, 138, 139</nodes>
		</tri>
		<tri idx = "1300">
			<nodes>114, 138, 140</nodes>
		</tri>
		<tri idx = "1301">
			<nodes>108, 114, 140</nodes>
		</tri>
		<tri idx = "1302">
			<nodes>108, 138, 140</nodes>
		</tri>
		<tri idx = "1303">
			<nodes>107, 139, 140</nodes>
		</tri>
		<tri idx = "1304">
			<nodes>118, 139, 140</nodes>
		</tri>
		<tri idx = "1305">
			<nodes>107, 118, 140</nodes>
		</tri>
		<tri idx = "1306">
			<nodes>109, 119, 140</nodes>
		</tri>
		<tri idx = "1307">
			<nodes>109, 118, 140</nodes>
		</tri>
		<tri idx = "1308">
			<nodes>118, 119, 140</nodes>
		</tri>
		<tri idx = "1309">
			<nodes>109, 114, 140</nodes>
		</tri>
		<tri idx = "1310">
			<nodes>114, 119, 140</nodes>
		</tri>
		<tri idx = "1311">
			<nodes>107, 109, 140</nodes>
		</tri>
		<tri idx = "1312">
			<nodes>138, 139, 140</nodes>
		</tri>
		<tri idx = "1313">
			<nodes>107, 138, 140</nodes>
		</tri>
		<tri idx = "1314">
			<nodes>107, 108, 140</nodes>
		</tri>
		<tri idx = "1315">
			<nodes>108, 109, 140</nodes>
		</tri>
		<tri idx = "1316">
			<nodes>110, 138, 141</nodes>
		</tri>
		<tri idx = "1317">
			<nodes>110, 114, 141</nodes>
		</tri>
		<tri idx = "1318">
			<nodes>114, 138, 141</nodes>
		</tri>
		<tri idx = "1319">
			<nodes>110, 124, 141</nodes>
		</tri>
		<tri idx = "1320">
			<nodes>110, 112, 141</nodes>
		</tri>
		<tri idx = "1321">
			<nodes>112, 124, 141</nodes>
		</tri>
		<tri idx = "1322">
			<nodes>111, 138, 141</nodes>
		</tri>
		<tri idx = "1323">
			<nodes>110, 111, 141</nodes>
		</tri>
		<tri idx = "1324">
			<nodes>114, 124, 141</nodes>
		</tri>
		<tri idx = "1325">
			<nodes>111, 136, 141</nodes>
		</tri>
		<tri idx = "1326">
			<nodes>136, 138, 141</nodes>
		</tri>
		<tri idx = "1327">
			<nodes>114, 140, 141</nodes>
		</tri>
		<tri idx = "1328">
			<nodes>138, 140, 141</nodes>
		</tri>
		<tri idx = "1329">
			<nodes>111, 141, 142</nodes>
		</tri>
		<tri idx = "1330">
			<nodes>136, 141, 142</nodes>
		</tri>
		<tri idx = "1331">
			<nodes>110, 141, 142</nodes>
		</tri>
		<tri idx = "1332">
			<nodes>112, 141, 142</nodes>
		</tri>
		<tri idx = "1333">
			<nodes>136, 141, 143</nodes>
		</tri>
		<tri idx = "1334">
			<nodes>141, 142, 143</nodes>
		</tri>
		<tri idx = "1335">
			<nodes>112, 141, 144</nodes>
		</tri>
		<tri idx = "1336">
			<nodes>124, 141, 144</nodes>
		</tri>
		<tri idx = "1337">
			<nodes>112, 141, 145</nodes>
		</tri>
		<tri idx = "1338">
			<nodes>141, 142, 145</nodes>
		</tri>
		<tri idx = "1339">
			<nodes>141, 144, 145</nodes>
		</tri>
		<tri idx = "1340">
			<nodes>137, 138, 146</nodes>
		</tri>
		<tri idx = "1341">
			<nodes>113, 138, 146</nodes>
		</tri>
		<tri idx = "1342">
			<nodes>136, 138, 146</nodes>
		</tri>
		<tri idx = "1343">
			<nodes>117, 125, 147</nodes>
		</tri>
		<tri idx = "1344">
			<nodes>117, 124, 147</nodes>
		</tri>
		<tri idx = "1345">
			<nodes>124, 125, 147</nodes>
		</tri>
		<tri idx = "1346">
			<nodes>117, 123, 147</nodes>
		</tri>
		<tri idx = "1347">
			<nodes>117, 128, 147</nodes>
		</tri>
		<tri idx = "1348">
			<nodes>123, 128, 147</nodes>
		</tri>
		<tri idx = "1349">
			<nodes>114, 119, 147</nodes>
		</tri>
		<tri idx = "1350">
			<nodes>114, 140, 147</nodes>
		</tri>
		<tri idx = "1351">
			<nodes>119, 140, 147</nodes>
		</tri>
		<tri idx = "1352">
			<nodes>114, 124, 147</nodes>
		</tri>
		<tri idx = "1353">
			<nodes>124, 141, 147</nodes>
		</tri>
		<tri idx = "1354">
			<nodes>114, 141, 147</nodes>
		</tri>
		<tri idx = "1355">
			<nodes>116, 123, 147</nodes>
		</tri>
		<tri idx = "1356">
			<nodes>115, 116, 147</nodes>
		</tri>
		<tri idx = "1357">
			<nodes>115, 123, 147</nodes>
		</tri>
		<tri idx = "1358">
			<nodes>114, 117, 147</nodes>
		</tri>
		<tri idx = "1359">
			<nodes>116, 117, 147</nodes>
		</tri>
		<tri idx = "1360">
			<nodes>114, 116, 147</nodes>
		</tri>
		<tri idx = "1361">
			<nodes>114, 115, 147</nodes>
		</tri>
		<tri idx = "1362">
			<nodes>115, 119, 147</nodes>
		</tri>
		<tri idx = "1363">
			<nodes>125, 128, 147</nodes>
		</tri>
		<tri idx = "1364">
			<nodes>123, 126, 147</nodes>
		</tri>
		<tri idx = "1365">
			<nodes>119, 126, 147</nodes>
		</tri>
		<tri idx = "1366">
			<nodes>119, 123, 147</nodes>
		</tri>
		<tri idx = "1367">
			<nodes>140, 141, 147</nodes>
		</tri>
		<tri idx = "1368">
			<nodes>122, 135, 148</nodes>
		</tri>
		<tri idx = "1369">
			<nodes>121, 135, 148</nodes>
		</tri>
		<tri idx = "1370">
			<nodes>121, 122, 148</nodes>
		</tri>
		<tri idx = "1371">
			<nodes>126, 127, 148</nodes>
		</tri>
		<tri idx = "1372">
			<nodes>122, 127, 148</nodes>
		</tri>
		<tri idx = "1373">
			<nodes>122, 126, 148</nodes>
		</tri>
		<tri idx = "1374">
			<nodes>121, 139, 148</nodes>
		</tri>
		<tri idx = "1375">
			<nodes>118, 121, 148</nodes>
		</tri>
		<tri idx = "1376">
			<nodes>118, 139, 148</nodes>
		</tri>
		<tri idx = "1377">
			<nodes>139, 140, 148</nodes>
		</tri>
		<tri idx = "1378">
			<nodes>118, 140, 148</nodes>
		</tri>
		<tri idx = "1379">
			<nodes>119, 126, 148</nodes>
		</tri>
		<tri idx = "1380">
			<nodes>119, 122, 148</nodes>
		</tri>
		<tri idx = "1381">
			<nodes>127, 135, 148</nodes>
		</tri>
		<tri idx = "1382">
			<nodes>120, 121, 148</nodes>
		</tri>
		<tri idx = "1383">
			<nodes>118, 120, 148</nodes>
		</tri>
		<tri idx = "1384">
			<nodes>134, 135, 148</nodes>
		</tri>
		<tri idx = "1385">
			<nodes>121, 134, 148</nodes>
		</tri>
		<tri idx = "1386">
			<nodes>126, 147, 148</nodes>
		</tri>
		<tri idx = "1387">
			<nodes>119, 147, 148</nodes>
		</tri>
		<tri idx = "1388">
			<nodes>134, 139, 148</nodes>
		</tri>
		<tri idx = "1389">
			<nodes>120, 122, 148</nodes>
		</tri>
		<tri idx = "1390">
			<nodes>119, 140, 148</nodes>
		</tri>
		<tri idx = "1391">
			<nodes>118, 119, 148</nodes>
		</tri>
		<tri idx = "1392">
			<nodes>119, 120, 148</nodes>
		</tri>
		<tri idx = "1393">
			<nodes>140, 147, 148</nodes>
		</tri>
		<tri idx = "1394">
			<nodes>127, 148, 149</nodes>
		</tri>
		<tri idx = "1395">
			<nodes>135, 148, 149</nodes>
		</tri>
		<tri idx = "1396">
			<nodes>128, 147, 150</nodes>
		</tri>
		<tri idx = "1397">
			<nodes>123, 147, 150</nodes>
		</tri>
		<tri idx = "1398">
			<nodes>126, 147, 150</nodes>
		</tri>
		<tri idx = "1399">
			<nodes>126, 148, 150</nodes>
		</tri>
		<tri idx = "1400">
			<nodes>147, 148, 150</nodes>
		</tri>
		<tri idx = "1401">
			<nodes>124, 144, 151</nodes>
		</tri>
		<tri idx = "1402">
			<nodes>124, 125, 151</nodes>
		</tri>
		<tri idx = "1403">
			<nodes>125, 144, 151</nodes>
		</tri>
		<tri idx = "1404">
			<nodes>124, 147, 151</nodes>
		</tri>
		<tri idx = "1405">
			<nodes>125, 147, 151</nodes>
		</tri>
		<tri idx = "1406">
			<nodes>141, 144, 151</nodes>
		</tri>
		<tri idx = "1407">
			<nodes>124, 141, 151</nodes>
		</tri>
		<tri idx = "1408">
			<nodes>141, 147, 151</nodes>
		</tri>
		<tri idx = "1409">
			<nodes>125, 128, 151</nodes>
		</tri>
		<tri idx = "1410">
			<nodes>128, 147, 151</nodes>
		</tri>
		<tri idx = "1411">
			<nodes>128, 147, 152</nodes>
		</tri>
		<tri idx = "1412">
			<nodes>147, 150, 152</nodes>
		</tri>
		<tri idx = "1413">
			<nodes>128, 151, 152</nodes>
		</tri>
		<tri idx = "1414">
			<nodes>147, 151, 152</nodes>
		</tri>
		<tri idx = "1415">
			<nodes>144, 151, 153</nodes>
		</tri>
		<tri idx = "1416">
			<nodes>125, 151, 153</nodes>
		</tri>
		<tri idx = "1417">
			<nodes>128, 151, 153</nodes>
		</tri>
		<tri idx = "1418">
			<nodes>148, 149, 154</nodes>
		</tri>
		<tri idx = "1419">
			<nodes>127, 148, 154</nodes>
		</tri>
		<tri idx = "1420">
			<nodes>126, 148, 154</nodes>
		</tri>
		<tri idx = "1421">
			<nodes>148, 150, 154</nodes>
		</tri>
		<tri idx = "1422">
			<nodes>128, 151, 155</nodes>
		</tri>
		<tri idx = "1423">
			<nodes>151, 153, 155</nodes>
		</tri>
		<tri idx = "1424">
			<nodes>151, 152, 155</nodes>
		</tri>
		<tri idx = "1425">
			<nodes>132, 139, 157</nodes>
		</tri>
		<tri idx = "1426">
			<nodes>129, 132, 157</nodes>
		</tri>
		<tri idx = "1427">
			<nodes>129, 139, 157</nodes>
		</tri>
		<tri idx = "1428">
			<nodes>132, 133, 157</nodes>
		</tri>
		<tri idx = "1429">
			<nodes>131, 132, 157</nodes>
		</tri>
		<tri idx = "1430">
			<nodes>131, 133, 157</nodes>
		</tri>
		<tri idx = "1431">
			<nodes>138, 139, 157</nodes>
		</tri>
		<tri idx = "1432">
			<nodes>129, 138, 157</nodes>
		</tri>
		<tri idx = "1433">
			<nodes>137, 146, 157</nodes>
		</tri>
		<tri idx = "1434">
			<nodes>138, 146, 157</nodes>
		</tri>
		<tri idx = "1435">
			<nodes>137, 138, 157</nodes>
		</tri>
		<tri idx = "1436">
			<nodes>131, 139, 157</nodes>
		</tri>
		<tri idx = "1437">
			<nodes>129, 137, 157</nodes>
		</tri>
		<tri idx = "1438">
			<nodes>132, 137, 157</nodes>
		</tri>
		<tri idx = "1439">
			<nodes>130, 139, 158</nodes>
		</tri>
		<tri idx = "1440">
			<nodes>131, 139, 158</nodes>
		</tri>
		<tri idx = "1441">
			<nodes>134, 139, 158</nodes>
		</tri>
		<tri idx = "1442">
			<nodes>131, 157, 158</nodes>
		</tri>
		<tri idx = "1443">
			<nodes>133, 157, 158</nodes>
		</tri>
		<tri idx = "1444">
			<nodes>139, 157, 158</nodes>
		</tri>
		<tri idx = "1445">
			<nodes>157, 158, 159</nodes>
		</tri>
		<tri idx = "1446">
			<nodes>133, 157, 159</nodes>
		</tri>
		<tri idx = "1447">
			<nodes>132, 157, 160</nodes>
		</tri>
		<tri idx = "1448">
			<nodes>137, 157, 160</nodes>
		</tri>
		<tri idx = "1449">
			<nodes>133, 157, 160</nodes>
		</tri>
		<tri idx = "1450">
			<nodes>157, 159, 160</nodes>
		</tri>
		<tri idx = "1451">
			<nodes>135, 149, 161</nodes>
		</tri>
		<tri idx = "1452">
			<nodes>135, 148, 161</nodes>
		</tri>
		<tri idx = "1453">
			<nodes>148, 149, 161</nodes>
		</tri>
		<tri idx = "1454">
			<nodes>139, 158, 161</nodes>
		</tri>
		<tri idx = "1455">
			<nodes>157, 158, 161</nodes>
		</tri>
		<tri idx = "1456">
			<nodes>139, 157, 161</nodes>
		</tri>
		<tri idx = "1457">
			<nodes>134, 148, 161</nodes>
		</tri>
		<tri idx = "1458">
			<nodes>134, 139, 161</nodes>
		</tri>
		<tri idx = "1459">
			<nodes>139, 148, 161</nodes>
		</tri>
		<tri idx = "1460">
			<nodes>134, 135, 161</nodes>
		</tri>
		<tri idx = "1461">
			<nodes>134, 158, 161</nodes>
		</tri>
		<tri idx = "1462">
			<nodes>158, 161, 162</nodes>
		</tri>
		<tri idx = "1463">
			<nodes>134, 161, 162</nodes>
		</tri>
		<tri idx = "1464">
			<nodes>135, 161, 162</nodes>
		</tri>
		<tri idx = "1465">
			<nodes>135, 161, 163</nodes>
		</tri>
		<tri idx = "1466">
			<nodes>149, 161, 163</nodes>
		</tri>
		<tri idx = "1467">
			<nodes>161, 162, 163</nodes>
		</tri>
		<tri idx = "1468">
			<nodes>136, 138, 166</nodes>
		</tri>
		<tri idx = "1469">
			<nodes>136, 141, 166</nodes>
		</tri>
		<tri idx = "1470">
			<nodes>138, 141, 166</nodes>
		</tri>
		<tri idx = "1471">
			<nodes>138, 146, 166</nodes>
		</tri>
		<tri idx = "1472">
			<nodes>136, 146, 166</nodes>
		</tri>
		<tri idx = "1473">
			<nodes>143, 146, 166</nodes>
		</tri>
		<tri idx = "1474">
			<nodes>136, 143, 166</nodes>
		</tri>
		<tri idx = "1475">
			<nodes>141, 143, 166</nodes>
		</tri>
		<tri idx = "1476">
			<nodes>146, 157, 166</nodes>
		</tri>
		<tri idx = "1477">
			<nodes>138, 157, 166</nodes>
		</tri>
		<tri idx = "1478">
			<nodes>146, 157, 167</nodes>
		</tri>
		<tri idx = "1479">
			<nodes>146, 166, 167</nodes>
		</tri>
		<tri idx = "1480">
			<nodes>157, 166, 167</nodes>
		</tri>
		<tri idx = "1481">
			<nodes>137, 157, 167</nodes>
		</tri>
		<tri idx = "1482">
			<nodes>157, 160, 167</nodes>
		</tri>
		<tri idx = "1483">
			<nodes>138, 139, 169</nodes>
		</tri>
		<tri idx = "1484">
			<nodes>139, 140, 169</nodes>
		</tri>
		<tri idx = "1485">
			<nodes>138, 140, 169</nodes>
		</tri>
		<tri idx = "1486">
			<nodes>138, 166, 169</nodes>
		</tri>
		<tri idx = "1487">
			<nodes>138, 141, 169</nodes>
		</tri>
		<tri idx = "1488">
			<nodes>141, 166, 169</nodes>
		</tri>
		<tri idx = "1489">
			<nodes>141, 147, 169</nodes>
		</tri>
		<tri idx = "1490">
			<nodes>147, 151, 169</nodes>
		</tri>
		<tri idx = "1491">
			<nodes>141, 151, 169</nodes>
		</tri>
		<tri idx = "1492">
			<nodes>138, 157, 169</nodes>
		</tri>
		<tri idx = "1493">
			<nodes>139, 157, 169</nodes>
		</tri>
		<tri idx = "1494">
			<nodes>157, 166, 169</nodes>
		</tri>
		<tri idx = "1495">
			<nodes>139, 148, 169</nodes>
		</tri>
		<tri idx = "1496">
			<nodes>139, 161, 169</nodes>
		</tri>
		<tri idx = "1497">
			<nodes>148, 161, 169</nodes>
		</tri>
		<tri idx = "1498">
			<nodes>140, 147, 169</nodes>
		</tri>
		<tri idx = "1499">
			<nodes>140, 141, 169</nodes>
		</tri>
		<tri idx = "1500">
			<nodes>157, 161, 169</nodes>
		</tri>
		<tri idx = "1501">
			<nodes>140, 148, 169</nodes>
		</tri>
		<tri idx = "1502">
			<nodes>147, 148, 169</nodes>
		</tri>
		<tri idx = "1503">
			<nodes>141, 144, 171</nodes>
		</tri>
		<tri idx = "1504">
			<nodes>141, 145, 171</nodes>
		</tri>
		<tri idx = "1505">
			<nodes>144, 145, 171</nodes>
		</tri>
		<tri idx = "1506">
			<nodes>144, 153, 171</nodes>
		</tri>
		<tri idx = "1507">
			<nodes>151, 153, 171</nodes>
		</tri>
		<tri idx = "1508">
			<nodes>144, 151, 171</nodes>
		</tri>
		<tri idx = "1509">
			<nodes>141, 169, 171</nodes>
		</tri>
		<tri idx = "1510">
			<nodes>166, 169, 171</nodes>
		</tri>
		<tri idx = "1511">
			<nodes>141, 166, 171</nodes>
		</tri>
		<tri idx = "1512">
			<nodes>141, 151, 171</nodes>
		</tri>
		<tri idx = "1513">
			<nodes>151, 169, 171</nodes>
		</tri>
		<tri idx = "1514">
			<nodes>141, 166, 172</nodes>
		</tri>
		<tri idx = "1515">
			<nodes>141, 143, 172</nodes>
		</tri>
		<tri idx = "1516">
			<nodes>143, 166, 172</nodes>
		</tri>
		<tri idx = "1517">
			<nodes>141, 142, 172</nodes>
		</tri>
		<tri idx = "1518">
			<nodes>141, 171, 172</nodes>
		</tri>
		<tri idx = "1519">
			<nodes>145, 171, 172</nodes>
		</tri>
		<tri idx = "1520">
			<nodes>141, 145, 172</nodes>
		</tri>
		<tri idx = "1521">
			<nodes>166, 171, 172</nodes>
		</tri>
		<tri idx = "1522">
			<nodes>146, 166, 173</nodes>
		</tri>
		<tri idx = "1523">
			<nodes>143, 166, 173</nodes>
		</tri>
		<tri idx = "1524">
			<nodes>166, 172, 173</nodes>
		</tri>
		<tri idx = "1525">
			<nodes>171, 172, 174</nodes>
		</tri>
		<tri idx = "1526">
			<nodes>145, 171, 174</nodes>
		</tri>
		<tri idx = "1527">
			<nodes>171, 172, 175</nodes>
		</tri>
		<tri idx = "1528">
			<nodes>166, 172, 175</nodes>
		</tri>
		<tri idx = "1529">
			<nodes>166, 171, 175</nodes>
		</tri>
		<tri idx = "1530">
			<nodes>166, 173, 175</nodes>
		</tri>
		<tri idx = "1531">
			<nodes>172, 173, 175</nodes>
		</tri>
		<tri idx = "1532">
			<nodes>144, 171, 176</nodes>
		</tri>
		<tri idx = "1533">
			<nodes>153, 171, 176</nodes>
		</tri>
		<tri idx = "1534">
			<nodes>171, 174, 176</nodes>
		</tri>
		<tri idx = "1535">
			<nodes>145, 171, 176</nodes>
		</tri>
		<tri idx = "1536">
			<nodes>171, 176, 177</nodes>
		</tri>
		<tri idx = "1537">
			<nodes>171, 174, 177</nodes>
		</tri>
		<tri idx = "1538">
			<nodes>146, 166, 179</nodes>
		</tri>
		<tri idx = "1539">
			<nodes>166, 173, 179</nodes>
		</tri>
		<tri idx = "1540">
			<nodes>166, 167, 179</nodes>
		</tri>
		<tri idx = "1541">
			<nodes>149, 163, 181</nodes>
		</tri>
		<tri idx = "1542">
			<nodes>149, 165, 181</nodes>
		</tri>
		<tri idx = "1543">
			<nodes>163, 165, 181</nodes>
		</tri>
		<tri idx = "1544">
			<nodes>161, 163, 181</nodes>
		</tri>
		<tri idx = "1545">
			<nodes>149, 161, 181</nodes>
		</tri>
		<tri idx = "1546">
			<nodes>169, 171, 181</nodes>
		</tri>
		<tri idx = "1547">
			<nodes>151, 171, 181</nodes>
		</tri>
		<tri idx = "1548">
			<nodes>151, 169, 181</nodes>
		</tri>
		<tri idx = "1549">
			<nodes>152, 154, 181</nodes>
		</tri>
		<tri idx = "1550">
			<nodes>150, 154, 181</nodes>
		</tri>
		<tri idx = "1551">
			<nodes>150, 152, 181</nodes>
		</tri>
		<tri idx = "1552">
			<nodes>149, 154, 181</nodes>
		</tri>
		<tri idx = "1553">
			<nodes>148, 149, 181</nodes>
		</tri>
		<tri idx = "1554">
			<nodes>148, 154, 181</nodes>
		</tri>
		<tri idx = "1555">
			<nodes>154, 165, 181</nodes>
		</tri>
		<tri idx = "1556">
			<nodes>154, 156, 181</nodes>
		</tri>
		<tri idx = "1557">
			<nodes>152, 156, 181</nodes>
		</tri>
		<tri idx = "1558">
			<nodes>147, 169, 181</nodes>
		</tri>
		<tri idx = "1559">
			<nodes>147, 151, 181</nodes>
		</tri>
		<tri idx = "1560">
			<nodes>148, 169, 181</nodes>
		</tri>
		<tri idx = "1561">
			<nodes>147, 148, 181</nodes>
		</tri>
		<tri idx = "1562">
			<nodes>161, 169, 181</nodes>
		</tri>
		<tri idx = "1563">
			<nodes>148, 161, 181</nodes>
		</tri>
		<tri idx = "1564">
			<nodes>148, 150, 181</nodes>
		</tri>
		<tri idx = "1565">
			<nodes>147, 150, 181</nodes>
		</tri>
		<tri idx = "1566">
			<nodes>147, 152, 181</nodes>
		</tri>
		<tri idx = "1567">
			<nodes>151, 152, 181</nodes>
		</tri>
		<tri idx = "1568">
			<nodes>155, 156, 182</nodes>
		</tri>
		<tri idx = "1569">
			<nodes>152, 156, 182</nodes>
		</tri>
		<tri idx = "1570">
			<nodes>152, 155, 182</nodes>
		</tri>
		<tri idx = "1571">
			<nodes>151, 152, 182</nodes>
		</tri>
		<tri idx = "1572">
			<nodes>152, 181, 182</nodes>
		</tri>
		<tri idx = "1573">
			<nodes>151, 181, 182</nodes>
		</tri>
		<tri idx = "1574">
			<nodes>151, 155, 182</nodes>
		</tri>
		<tri idx = "1575">
			<nodes>153, 176, 182</nodes>
		</tri>
		<tri idx = "1576">
			<nodes>171, 176, 182</nodes>
		</tri>
		<tri idx = "1577">
			<nodes>153, 171, 182</nodes>
		</tri>
		<tri idx = "1578">
			<nodes>155, 170, 182</nodes>
		</tri>
		<tri idx = "1579">
			<nodes>153, 155, 182</nodes>
		</tri>
		<tri idx = "1580">
			<nodes>153, 170, 182</nodes>
		</tri>
		<tri idx = "1581">
			<nodes>151, 153, 182</nodes>
		</tri>
		<tri idx = "1582">
			<nodes>171, 181, 182</nodes>
		</tri>
		<tri idx = "1583">
			<nodes>151, 171, 182</nodes>
		</tri>
		<tri idx = "1584">
			<nodes>170, 176, 182</nodes>
		</tri>
		<tri idx = "1585">
			<nodes>156, 181, 182</nodes>
		</tri>
		<tri idx = "1586">
			<nodes>154, 181, 183</nodes>
		</tri>
		<tri idx = "1587">
			<nodes>165, 181, 183</nodes>
		</tri>
		<tri idx = "1588">
			<nodes>156, 181, 183</nodes>
		</tri>
		<tri idx = "1589">
			<nodes>156, 182, 183</nodes>
		</tri>
		<tri idx = "1590">
			<nodes>181, 182, 183</nodes>
		</tri>
		<tri idx = "1591">
			<nodes>155, 182, 184</nodes>
		</tri>
		<tri idx = "1592">
			<nodes>156, 182, 184</nodes>
		</tri>
		<tri idx = "1593">
			<nodes>170, 182, 184</nodes>
		</tri>
		<tri idx = "1594">
			<nodes>156, 182, 185</nodes>
		</tri>
		<tri idx = "1595">
			<nodes>182, 184, 185</nodes>
		</tri>
		<tri idx = "1596">
			<nodes>182, 183, 185</nodes>
		</tri>
		<tri idx = "1597">
			<nodes>169, 171, 186</nodes>
		</tri>
		<tri idx = "1598">
			<nodes>166, 171, 186</nodes>
		</tri>
		<tri idx = "1599">
			<nodes>166, 169, 186</nodes>
		</tri>
		<tri idx = "1600">
			<nodes>158, 159, 186</nodes>
		</tri>
		<tri idx = "1601">
			<nodes>158, 178, 186</nodes>
		</tri>
		<tri idx = "1602">
			<nodes>159, 178, 186</nodes>
		</tri>
		<tri idx = "1603">
			<nodes>159, 160, 186</nodes>
		</tri>
		<tri idx = "1604">
			<nodes>157, 159, 186</nodes>
		</tri>
		<tri idx = "1605">
			<nodes>157, 160, 186</nodes>
		</tri>
		<tri idx = "1606">
			<nodes>158, 162, 186</nodes>
		</tri>
		<tri idx = "1607">
			<nodes>162, 178, 186</nodes>
		</tri>
		<tri idx = "1608">
			<nodes>157, 158, 186</nodes>
		</tri>
		<tri idx = "1609">
			<nodes>158, 161, 186</nodes>
		</tri>
		<tri idx = "1610">
			<nodes>157, 161, 186</nodes>
		</tri>
		<tri idx = "1611">
			<nodes>169, 181, 186</nodes>
		</tri>
		<tri idx = "1612">
			<nodes>161, 169, 186</nodes>
		</tri>
		<tri idx = "1613">
			<nodes>161, 181, 186</nodes>
		</tri>
		<tri idx = "1614">
			<nodes>161, 162, 186</nodes>
		</tri>
		<tri idx = "1615">
			<nodes>157, 169, 186</nodes>
		</tri>
		<tri idx = "1616">
			<nodes>160, 167, 186</nodes>
		</tri>
		<tri idx = "1617">
			<nodes>160, 168, 186</nodes>
		</tri>
		<tri idx = "1618">
			<nodes>167, 168, 186</nodes>
		</tri>
		<tri idx = "1619">
			<nodes>157, 166, 186</nodes>
		</tri>
		<tri idx = "1620">
			<nodes>157, 167, 186</nodes>
		</tri>
		<tri idx = "1621">
			<nodes>166, 167, 186</nodes>
		</tri>
		<tri idx = "1622">
			<nodes>159, 186, 187</nodes>
		</tri>
		<tri idx = "1623">
			<nodes>160, 186, 187</nodes>
		</tri>
		<tri idx = "1624">
			<nodes>178, 186, 187</nodes>
		</tri>
		<tri idx = "1625">
			<nodes>160, 186, 188</nodes>
		</tri>
		<tri idx = "1626">
			<nodes>186, 187, 188</nodes>
		</tri>
		<tri idx = "1627">
			<nodes>168, 186, 188</nodes>
		</tri>
		<tri idx = "1628">
			<nodes>165, 183, 190</nodes>
		</tri>
		<tri idx = "1629">
			<nodes>181, 183, 190</nodes>
		</tri>
		<tri idx = "1630">
			<nodes>165, 181, 190</nodes>
		</tri>
		<tri idx = "1631">
			<nodes>163, 165, 190</nodes>
		</tri>
		<tri idx = "1632">
			<nodes>163, 181, 190</nodes>
		</tri>
		<tri idx = "1633">
			<nodes>162, 163, 190</nodes>
		</tri>
		<tri idx = "1634">
			<nodes>162, 164, 190</nodes>
		</tri>
		<tri idx = "1635">
			<nodes>163, 164, 190</nodes>
		</tri>
		<tri idx = "1636">
			<nodes>162, 178, 190</nodes>
		</tri>
		<tri idx = "1637">
			<nodes>178, 186, 190</nodes>
		</tri>
		<tri idx = "1638">
			<nodes>162, 186, 190</nodes>
		</tri>
		<tri idx = "1639">
			<nodes>161, 163, 190</nodes>
		</tri>
		<tri idx = "1640">
			<nodes>161, 181, 190</nodes>
		</tri>
		<tri idx = "1641">
			<nodes>178, 180, 190</nodes>
		</tri>
		<tri idx = "1642">
			<nodes>164, 178, 190</nodes>
		</tri>
		<tri idx = "1643">
			<nodes>164, 180, 190</nodes>
		</tri>
		<tri idx = "1644">
			<nodes>161, 162, 190</nodes>
		</tri>
		<tri idx = "1645">
			<nodes>178, 187, 190</nodes>
		</tri>
		<tri idx = "1646">
			<nodes>186, 187, 190</nodes>
		</tri>
		<tri idx = "1647">
			<nodes>161, 186, 190</nodes>
		</tri>
		<tri idx = "1648">
			<nodes>181, 186, 190</nodes>
		</tri>
		<tri idx = "1649">
			<nodes>163, 190, 191</nodes>
		</tri>
		<tri idx = "1650">
			<nodes>164, 190, 191</nodes>
		</tri>
		<tri idx = "1651">
			<nodes>180, 190, 191</nodes>
		</tri>
		<tri idx = "1652">
			<nodes>165, 190, 191</nodes>
		</tri>
		<tri idx = "1653">
			<nodes>183, 190, 193</nodes>
		</tri>
		<tri idx = "1654">
			<nodes>165, 190, 193</nodes>
		</tri>
		<tri idx = "1655">
			<nodes>190, 191, 193</nodes>
		</tri>
		<tri idx = "1656">
			<nodes>167, 179, 195</nodes>
		</tri>
		<tri idx = "1657">
			<nodes>166, 179, 195</nodes>
		</tri>
		<tri idx = "1658">
			<nodes>166, 167, 195</nodes>
		</tri>
		<tri idx = "1659">
			<nodes>186, 188, 195</nodes>
		</tri>
		<tri idx = "1660">
			<nodes>168, 188, 195</nodes>
		</tri>
		<tri idx = "1661">
			<nodes>168, 186, 195</nodes>
		</tri>
		<tri idx = "1662">
			<nodes>166, 175, 195</nodes>
		</tri>
		<tri idx = "1663">
			<nodes>171, 175, 195</nodes>
		</tri>
		<tri idx = "1664">
			<nodes>166, 171, 195</nodes>
		</tri>
		<tri idx = "1665">
			<nodes>167, 168, 195</nodes>
		</tri>
		<tri idx = "1666">
			<nodes>168, 179, 195</nodes>
		</tri>
		<tri idx = "1667">
			<nodes>171, 186, 195</nodes>
		</tri>
		<tri idx = "1668">
			<nodes>166, 186, 195</nodes>
		</tri>
		<tri idx = "1669">
			<nodes>167, 186, 195</nodes>
		</tri>
		<tri idx = "1670">
			<nodes>173, 179, 195</nodes>
		</tri>
		<tri idx = "1671">
			<nodes>166, 173, 195</nodes>
		</tri>
		<tri idx = "1672">
			<nodes>173, 175, 195</nodes>
		</tri>
		<tri idx = "1673">
			<nodes>179, 195, 196</nodes>
		</tri>
		<tri idx = "1674">
			<nodes>168, 195, 196</nodes>
		</tri>
		<tri idx = "1675">
			<nodes>188, 195, 196</nodes>
		</tri>
		<tri idx = "1676">
			<nodes>173, 195, 197</nodes>
		</tri>
		<tri idx = "1677">
			<nodes>179, 195, 197</nodes>
		</tri>
		<tri idx = "1678">
			<nodes>171, 177, 198</nodes>
		</tri>
		<tri idx = "1679">
			<nodes>176, 177, 198</nodes>
		</tri>
		<tri idx = "1680">
			<nodes>171, 176, 198</nodes>
		</tri>
		<tri idx = "1681">
			<nodes>176, 182, 198</nodes>
		</tri>
		<tri idx = "1682">
			<nodes>171, 182, 198</nodes>
		</tri>
		<tri idx = "1683">
			<nodes>169, 186, 199</nodes>
		</tri>
		<tri idx = "1684">
			<nodes>181, 186, 199</nodes>
		</tri>
		<tri idx = "1685">
			<nodes>169, 181, 199</nodes>
		</tri>
		<tri idx = "1686">
			<nodes>169, 171, 199</nodes>
		</tri>
		<tri idx = "1687">
			<nodes>171, 186, 199</nodes>
		</tri>
		<tri idx = "1688">
			<nodes>171, 181, 199</nodes>
		</tri>
		<tri idx = "1689">
			<nodes>186, 190, 199</nodes>
		</tri>
		<tri idx = "1690">
			<nodes>181, 190, 199</nodes>
		</tri>
		<tri idx = "1691">
			<nodes>182, 198, 199</nodes>
		</tri>
		<tri idx = "1692">
			<nodes>171, 198, 199</nodes>
		</tri>
		<tri idx = "1693">
			<nodes>171, 182, 199</nodes>
		</tri>
		<tri idx = "1694">
			<nodes>171, 195, 199</nodes>
		</tri>
		<tri idx = "1695">
			<nodes>186, 195, 199</nodes>
		</tri>
		<tri idx = "1696">
			<nodes>195, 198, 199</nodes>
		</tri>
		<tri idx = "1697">
			<nodes>171, 195, 198</nodes>
		</tri>
		<tri idx = "1698">
			<nodes>181, 182, 199</nodes>
		</tri>
		<tri idx = "1699">
			<nodes>176, 182, 200</nodes>
		</tri>
		<tri idx = "1700">
			<nodes>182, 198, 200</nodes>
		</tri>
		<tri idx = "1701">
			<nodes>176, 198, 200</nodes>
		</tri>
		<tri idx = "1702">
			<nodes>170, 182, 200</nodes>
		</tri>
		<tri idx = "1703">
			<nodes>182, 184, 200</nodes>
		</tri>
		<tri idx = "1704">
			<nodes>173, 195, 202</nodes>
		</tri>
		<tri idx = "1705">
			<nodes>195, 197, 202</nodes>
		</tri>
		<tri idx = "1706">
			<nodes>173, 175, 202</nodes>
		</tri>
		<tri idx = "1707">
			<nodes>172, 175, 202</nodes>
		</tri>
		<tri idx = "1708">
			<nodes>171, 177, 202</nodes>
		</tri>
		<tri idx = "1709">
			<nodes>171, 174, 202</nodes>
		</tri>
		<tri idx = "1710">
			<nodes>177, 198, 202</nodes>
		</tri>
		<tri idx = "1711">
			<nodes>171, 198, 202</nodes>
		</tri>
		<tri idx = "1712">
			<nodes>171, 172, 202</nodes>
		</tri>
		<tri idx = "1713">
			<nodes>171, 195, 202</nodes>
		</tri>
		<tri idx = "1714">
			<nodes>195, 198, 202</nodes>
		</tri>
		<tri idx = "1715">
			<nodes>175, 195, 202</nodes>
		</tri>
		<tri idx = "1716">
			<nodes>171, 175, 202</nodes>
		</tri>
		<tri idx = "1717">
			<nodes>176, 198, 203</nodes>
		</tri>
		<tri idx = "1718">
			<nodes>198, 200, 203</nodes>
		</tri>
		<tri idx = "1719">
			<nodes>177, 198, 203</nodes>
		</tri>
		<tri idx = "1720">
			<nodes>177, 198, 204</nodes>
		</tri>
		<tri idx = "1721">
			<nodes>198, 202, 204</nodes>
		</tri>
		<tri idx = "1722">
			<nodes>198, 203, 204</nodes>
		</tri>
		<tri idx = "1723">
			<nodes>178, 190, 205</nodes>
		</tri>
		<tri idx = "1724">
			<nodes>187, 190, 205</nodes>
		</tri>
		<tri idx = "1725">
			<nodes>180, 190, 205</nodes>
		</tri>
		<tri idx = "1726">
			<nodes>195, 196, 207</nodes>
		</tri>
		<tri idx = "1727">
			<nodes>179, 195, 207</nodes>
		</tri>
		<tri idx = "1728">
			<nodes>195, 197, 207</nodes>
		</tri>
		<tri idx = "1729">
			<nodes>180, 190, 209</nodes>
		</tri>
		<tri idx = "1730">
			<nodes>190, 205, 209</nodes>
		</tri>
		<tri idx = "1731">
			<nodes>190, 191, 209</nodes>
		</tri>
		<tri idx = "1732">
			<nodes>183, 192, 213</nodes>
		</tri>
		<tri idx = "1733">
			<nodes>183, 185, 213</nodes>
		</tri>
		<tri idx = "1734">
			<nodes>185, 192, 213</nodes>
		</tri>
		<tri idx = "1735">
			<nodes>183, 190, 213</nodes>
		</tri>
		<tri idx = "1736">
			<nodes>183, 193, 213</nodes>
		</tri>
		<tri idx = "1737">
			<nodes>190, 193, 213</nodes>
		</tri>
		<tri idx = "1738">
			<nodes>181, 199, 213</nodes>
		</tri>
		<tri idx = "1739">
			<nodes>182, 199, 213</nodes>
		</tri>
		<tri idx = "1740">
			<nodes>181, 182, 213</nodes>
		</tri>
		<tri idx = "1741">
			<nodes>181, 190, 213</nodes>
		</tri>
		<tri idx = "1742">
			<nodes>190, 199, 213</nodes>
		</tri>
		<tri idx = "1743">
			<nodes>200, 201, 213</nodes>
		</tri>
		<tri idx = "1744">
			<nodes>184, 201, 213</nodes>
		</tri>
		<tri idx = "1745">
			<nodes>184, 200, 213</nodes>
		</tri>
		<tri idx = "1746">
			<nodes>192, 193, 213</nodes>
		</tri>
		<tri idx = "1747">
			<nodes>181, 183, 213</nodes>
		</tri>
		<tri idx = "1748">
			<nodes>182, 198, 213</nodes>
		</tri>
		<tri idx = "1749">
			<nodes>182, 200, 213</nodes>
		</tri>
		<tri idx = "1750">
			<nodes>198, 200, 213</nodes>
		</tri>
		<tri idx = "1751">
			<nodes>198, 199, 213</nodes>
		</tri>
		<tri idx = "1752">
			<nodes>182, 183, 213</nodes>
		</tri>
		<tri idx = "1753">
			<nodes>182, 185, 213</nodes>
		</tri>
		<tri idx = "1754">
			<nodes>184, 185, 213</nodes>
		</tri>
		<tri idx = "1755">
			<nodes>182, 184, 213</nodes>
		</tri>
		<tri idx = "1756">
			<nodes>184, 213, 215</nodes>
		</tri>
		<tri idx = "1757">
			<nodes>201, 213, 215</nodes>
		</tri>
		<tri idx = "1758">
			<nodes>185, 213, 216</nodes>
		</tri>
		<tri idx = "1759">
			<nodes>184, 213, 216</nodes>
		</tri>
		<tri idx = "1760">
			<nodes>192, 213, 216</nodes>
		</tri>
		<tri idx = "1761">
			<nodes>213, 215, 216</nodes>
		</tri>
		<tri idx = "1762">
			<nodes>186, 199, 219</nodes>
		</tri>
		<tri idx = "1763">
			<nodes>190, 199, 219</nodes>
		</tri>
		<tri idx = "1764">
			<nodes>186, 190, 219</nodes>
		</tri>
		<tri idx = "1765">
			<nodes>209, 210, 219</nodes>
		</tri>
		<tri idx = "1766">
			<nodes>205, 210, 219</nodes>
		</tri>
		<tri idx = "1767">
			<nodes>205, 209, 219</nodes>
		</tri>
		<tri idx = "1768">
			<nodes>186, 188, 219</nodes>
		</tri>
		<tri idx = "1769">
			<nodes>188, 195, 219</nodes>
		</tri>
		<tri idx = "1770">
			<nodes>186, 195, 219</nodes>
		</tri>
		<tri idx = "1771">
			<nodes>189, 205, 219</nodes>
		</tri>
		<tri idx = "1772">
			<nodes>205, 206, 219</nodes>
		</tri>
		<tri idx = "1773">
			<nodes>189, 206, 219</nodes>
		</tri>
		<tri idx = "1774">
			<nodes>188, 189, 219</nodes>
		</tri>
		<tri idx = "1775">
			<nodes>187, 188, 219</nodes>
		</tri>
		<tri idx = "1776">
			<nodes>187, 189, 219</nodes>
		</tri>
		<tri idx = "1777">
			<nodes>187, 205, 219</nodes>
		</tri>
		<tri idx = "1778">
			<nodes>188, 196, 219</nodes>
		</tri>
		<tri idx = "1779">
			<nodes>195, 196, 219</nodes>
		</tri>
		<tri idx = "1780">
			<nodes>195, 199, 219</nodes>
		</tri>
		<tri idx = "1781">
			<nodes>186, 187, 219</nodes>
		</tri>
		<tri idx = "1782">
			<nodes>190, 209, 219</nodes>
		</tri>
		<tri idx = "1783">
			<nodes>190, 205, 219</nodes>
		</tri>
		<tri idx = "1784">
			<nodes>187, 190, 219</nodes>
		</tri>
		<tri idx = "1785">
			<nodes>188, 219, 220</nodes>
		</tri>
		<tri idx = "1786">
			<nodes>196, 219, 220</nodes>
		</tri>
		<tri idx = "1787">
			<nodes>189, 219, 220</nodes>
		</tri>
		<tri idx = "1788">
			<nodes>206, 219, 220</nodes>
		</tri>
		<tri idx = "1789">
			<nodes>219, 220, 221</nodes>
		</tri>
		<tri idx = "1790">
			<nodes>206, 219, 221</nodes>
		</tri>
		<tri idx = "1791">
			<nodes>191, 211, 225</nodes>
		</tri>
		<tri idx = "1792">
			<nodes>209, 211, 225</nodes>
		</tri>
		<tri idx = "1793">
			<nodes>191, 209, 225</nodes>
		</tri>
		<tri idx = "1794">
			<nodes>209, 219, 225</nodes>
		</tri>
		<tri idx = "1795">
			<nodes>190, 209, 225</nodes>
		</tri>
		<tri idx = "1796">
			<nodes>190, 219, 225</nodes>
		</tri>
		<tri idx = "1797">
			<nodes>192, 194, 225</nodes>
		</tri>
		<tri idx = "1798">
			<nodes>192, 214, 225</nodes>
		</tri>
		<tri idx = "1799">
			<nodes>194, 214, 225</nodes>
		</tri>
		<tri idx = "1800">
			<nodes>199, 219, 225</nodes>
		</tri>
		<tri idx = "1801">
			<nodes>190, 199, 225</nodes>
		</tri>
		<tri idx = "1802">
			<nodes>194, 211, 225</nodes>
		</tri>
		<tri idx = "1803">
			<nodes>191, 194, 225</nodes>
		</tri>
		<tri idx = "1804">
			<nodes>192, 216, 225</nodes>
		</tri>
		<tri idx = "1805">
			<nodes>214, 216, 225</nodes>
		</tri>
		<tri idx = "1806">
			<nodes>191, 193, 225</nodes>
		</tri>
		<tri idx = "1807">
			<nodes>190, 193, 225</nodes>
		</tri>
		<tri idx = "1808">
			<nodes>190, 191, 225</nodes>
		</tri>
		<tri idx = "1809">
			<nodes>193, 213, 225</nodes>
		</tri>
		<tri idx = "1810">
			<nodes>190, 213, 225</nodes>
		</tri>
		<tri idx = "1811">
			<nodes>194, 212, 225</nodes>
		</tri>
		<tri idx = "1812">
			<nodes>211, 212, 225</nodes>
		</tri>
		<tri idx = "1813">
			<nodes>212, 214, 225</nodes>
		</tri>
		<tri idx = "1814">
			<nodes>199, 213, 225</nodes>
		</tri>
		<tri idx = "1815">
			<nodes>192, 213, 225</nodes>
		</tri>
		<tri idx = "1816">
			<nodes>213, 216, 225</nodes>
		</tri>
		<tri idx = "1817">
			<nodes>193, 194, 225</nodes>
		</tri>
		<tri idx = "1818">
			<nodes>192, 193, 225</nodes>
		</tri>
		<tri idx = "1819">
			<nodes>207, 222, 226</nodes>
		</tri>
		<tri idx = "1820">
			<nodes>196, 207, 226</nodes>
		</tri>
		<tri idx = "1821">
			<nodes>196, 222, 226</nodes>
		</tri>
		<tri idx = "1822">
			<nodes>197, 208, 226</nodes>
		</tri>
		<tri idx = "1823">
			<nodes>202, 208, 226</nodes>
		</tri>
		<tri idx = "1824">
			<nodes>197, 202, 226</nodes>
		</tri>
		<tri idx = "1825">
			<nodes>199, 219, 226</nodes>
		</tri>
		<tri idx = "1826">
			<nodes>195, 219, 226</nodes>
		</tri>
		<tri idx = "1827">
			<nodes>195, 199, 226</nodes>
		</tri>
		<tri idx = "1828">
			<nodes>202, 204, 226</nodes>
		</tri>
		<tri idx = "1829">
			<nodes>198, 202, 226</nodes>
		</tri>
		<tri idx = "1830">
			<nodes>198, 204, 226</nodes>
		</tri>
		<tri idx = "1831">
			<nodes>196, 219, 226</nodes>
		</tri>
		<tri idx = "1832">
			<nodes>195, 196, 226</nodes>
		</tri>
		<tri idx = "1833">
			<nodes>195, 207, 226</nodes>
		</tri>
		<tri idx = "1834">
			<nodes>196, 220, 226</nodes>
		</tri>
		<tri idx = "1835">
			<nodes>220, 222, 226</nodes>
		</tri>
		<tri idx = "1836">
			<nodes>197, 207, 226</nodes>
		</tri>
		<tri idx = "1837">
			<nodes>207, 208, 226</nodes>
		</tri>
		<tri idx = "1838">
			<nodes>199, 225, 226</nodes>
		</tri>
		<tri idx = "1839">
			<nodes>219, 225, 226</nodes>
		</tri>
		<tri idx = "1840">
			<nodes>195, 202, 226</nodes>
		</tri>
		<tri idx = "1841">
			<nodes>195, 198, 226</nodes>
		</tri>
		<tri idx = "1842">
			<nodes>219, 220, 226</nodes>
		</tri>
		<tri idx = "1843">
			<nodes>195, 197, 226</nodes>
		</tri>
		<tri idx = "1844">
			<nodes>198, 199, 226</nodes>
		</tri>
		<tri idx = "1845">
			<nodes>199, 226, 227</nodes>
		</tri>
		<tri idx = "1846">
			<nodes>199, 225, 227</nodes>
		</tri>
		<tri idx = "1847">
			<nodes>225, 226, 227</nodes>
		</tri>
		<tri idx = "1848">
			<nodes>201, 223, 227</nodes>
		</tri>
		<tri idx = "1849">
			<nodes>201, 203, 227</nodes>
		</tri>
		<tri idx = "1850">
			<nodes>203, 223, 227</nodes>
		</tri>
		<tri idx = "1851">
			<nodes>201, 215, 227</nodes>
		</tri>
		<tri idx = "1852">
			<nodes>215, 223, 227</nodes>
		</tri>
		<tri idx = "1853">
			<nodes>203, 224, 227</nodes>
		</tri>
		<tri idx = "1854">
			<nodes>223, 224, 227</nodes>
		</tri>
		<tri idx = "1855">
			<nodes>200, 203, 227</nodes>
		</tri>
		<tri idx = "1856">
			<nodes>200, 201, 227</nodes>
		</tri>
		<tri idx = "1857">
			<nodes>203, 204, 227</nodes>
		</tri>
		<tri idx = "1858">
			<nodes>198, 203, 227</nodes>
		</tri>
		<tri idx = "1859">
			<nodes>198, 204, 227</nodes>
		</tri>
		<tri idx = "1860">
			<nodes>213, 225, 227</nodes>
		</tri>
		<tri idx = "1861">
			<nodes>199, 213, 227</nodes>
		</tri>
		<tri idx = "1862">
			<nodes>201, 213, 227</nodes>
		</tri>
		<tri idx = "1863">
			<nodes>200, 213, 227</nodes>
		</tri>
		<tri idx = "1864">
			<nodes>213, 215, 227</nodes>
		</tri>
		<tri idx = "1865">
			<nodes>204, 226, 227</nodes>
		</tri>
		<tri idx = "1866">
			<nodes>198, 226, 227</nodes>
		</tri>
		<tri idx = "1867">
			<nodes>198, 200, 227</nodes>
		</tri>
		<tri idx = "1868">
			<nodes>198, 199, 227</nodes>
		</tri>
		<tri idx = "1869">
			<nodes>198, 213, 227</nodes>
		</tri>
		<tri idx = "1870">
			<nodes>202, 226, 228</nodes>
		</tri>
		<tri idx = "1871">
			<nodes>208, 226, 228</nodes>
		</tri>
		<tri idx = "1872">
			<nodes>226, 227, 228</nodes>
		</tri>
		<tri idx = "1873">
			<nodes>204, 227, 228</nodes>
		</tri>
		<tri idx = "1874">
			<nodes>204, 226, 228</nodes>
		</tri>
		<tri idx = "1875">
			<nodes>224, 227, 229</nodes>
		</tri>
		<tri idx = "1876">
			<nodes>203, 227, 229</nodes>
		</tri>
		<tri idx = "1877">
			<nodes>227, 228, 229</nodes>
		</tri>
		<tri idx = "1878">
			<nodes>204, 227, 229</nodes>
		</tri>
		<tri idx = "1879">
			<nodes>208, 226, 231</nodes>
		</tri>
		<tri idx = "1880">
			<nodes>226, 228, 231</nodes>
		</tri>
		<tri idx = "1881">
			<nodes>205, 219, 232</nodes>
		</tri>
		<tri idx = "1882">
			<nodes>210, 219, 232</nodes>
		</tri>
		<tri idx = "1883">
			<nodes>206, 219, 232</nodes>
		</tri>
		<tri idx = "1884">
			<nodes>219, 221, 232</nodes>
		</tri>
		<tri idx = "1885">
			<nodes>207, 226, 234</nodes>
		</tri>
		<tri idx = "1886">
			<nodes>208, 226, 234</nodes>
		</tri>
		<tri idx = "1887">
			<nodes>226, 231, 234</nodes>
		</tri>
		<tri idx = "1888">
			<nodes>222, 226, 234</nodes>
		</tri>
		<tri idx = "1889">
			<nodes>212, 225, 237</nodes>
		</tri>
		<tri idx = "1890">
			<nodes>214, 225, 237</nodes>
		</tri>
		<tri idx = "1891">
			<nodes>211, 238, 242</nodes>
		</tri>
		<tri idx = "1892">
			<nodes>210, 211, 242</nodes>
		</tri>
		<tri idx = "1893">
			<nodes>210, 238, 242</nodes>
		</tri>
		<tri idx = "1894">
			<nodes>209, 219, 242</nodes>
		</tri>
		<tri idx = "1895">
			<nodes>209, 225, 242</nodes>
		</tri>
		<tri idx = "1896">
			<nodes>219, 225, 242</nodes>
		</tri>
		<tri idx = "1897">
			<nodes>211, 212, 242</nodes>
		</tri>
		<tri idx = "1898">
			<nodes>212, 238, 242</nodes>
		</tri>
		<tri idx = "1899">
			<nodes>210, 219, 242</nodes>
		</tri>
		<tri idx = "1900">
			<nodes>209, 210, 242</nodes>
		</tri>
		<tri idx = "1901">
			<nodes>212, 225, 242</nodes>
		</tri>
		<tri idx = "1902">
			<nodes>211, 225, 242</nodes>
		</tri>
		<tri idx = "1903">
			<nodes>209, 211, 242</nodes>
		</tri>
		<tri idx = "1904">
			<nodes>210, 232, 242</nodes>
		</tri>
		<tri idx = "1905">
			<nodes>219, 232, 242</nodes>
		</tri>
		<tri idx = "1906">
			<nodes>233, 238, 242</nodes>
		</tri>
		<tri idx = "1907">
			<nodes>210, 233, 242</nodes>
		</tri>
		<tri idx = "1908">
			<nodes>237, 238, 242</nodes>
		</tri>
		<tri idx = "1909">
			<nodes>212, 237, 242</nodes>
		</tri>
		<tri idx = "1910">
			<nodes>232, 233, 242</nodes>
		</tri>
		<tri idx = "1911">
			<nodes>225, 237, 242</nodes>
		</tri>
		<tri idx = "1912">
			<nodes>221, 232, 242</nodes>
		</tri>
		<tri idx = "1913">
			<nodes>219, 221, 242</nodes>
		</tri>
		<tri idx = "1914">
			<nodes>232, 242, 243</nodes>
		</tri>
		<tri idx = "1915">
			<nodes>221, 242, 243</nodes>
		</tri>
		<tri idx = "1916">
			<nodes>238, 242, 245</nodes>
		</tri>
		<tri idx = "1917">
			<nodes>233, 242, 245</nodes>
		</tri>
		<tri idx = "1918">
			<nodes>215, 236, 246</nodes>
		</tri>
		<tri idx = "1919">
			<nodes>217, 236, 246</nodes>
		</tri>
		<tri idx = "1920">
			<nodes>215, 217, 246</nodes>
		</tri>
		<tri idx = "1921">
			<nodes>223, 236, 246</nodes>
		</tri>
		<tri idx = "1922">
			<nodes>215, 223, 246</nodes>
		</tri>
		<tri idx = "1923">
			<nodes>214, 216, 246</nodes>
		</tri>
		<tri idx = "1924">
			<nodes>214, 225, 246</nodes>
		</tri>
		<tri idx = "1925">
			<nodes>216, 225, 246</nodes>
		</tri>
		<tri idx = "1926">
			<nodes>214, 237, 246</nodes>
		</tri>
		<tri idx = "1927">
			<nodes>214, 239, 246</nodes>
		</tri>
		<tri idx = "1928">
			<nodes>237, 239, 246</nodes>
		</tri>
		<tri idx = "1929">
			<nodes>225, 237, 246</nodes>
		</tri>
		<tri idx = "1930">
			<nodes>218, 236, 246</nodes>
		</tri>
		<tri idx = "1931">
			<nodes>236, 240, 246</nodes>
		</tri>
		<tri idx = "1932">
			<nodes>218, 240, 246</nodes>
		</tri>
		<tri idx = "1933">
			<nodes>213, 227, 246</nodes>
		</tri>
		<tri idx = "1934">
			<nodes>215, 227, 246</nodes>
		</tri>
		<tri idx = "1935">
			<nodes>213, 215, 246</nodes>
		</tri>
		<tri idx = "1936">
			<nodes>214, 218, 246</nodes>
		</tri>
		<tri idx = "1937">
			<nodes>218, 239, 246</nodes>
		</tri>
		<tri idx = "1938">
			<nodes>214, 217, 246</nodes>
		</tri>
		<tri idx = "1939">
			<nodes>217, 218, 246</nodes>
		</tri>
		<tri idx = "1940">
			<nodes>239, 240, 246</nodes>
		</tri>
		<tri idx = "1941">
			<nodes>215, 216, 246</nodes>
		</tri>
		<tri idx = "1942">
			<nodes>213, 216, 246</nodes>
		</tri>
		<tri idx = "1943">
			<nodes>213, 225, 246</nodes>
		</tri>
		<tri idx = "1944">
			<nodes>225, 227, 246</nodes>
		</tri>
		<tri idx = "1945">
			<nodes>216, 217, 246</nodes>
		</tri>
		<tri idx = "1946">
			<nodes>223, 227, 246</nodes>
		</tri>
		<tri idx = "1947">
			<nodes>225, 242, 246</nodes>
		</tri>
		<tri idx = "1948">
			<nodes>237, 242, 246</nodes>
		</tri>
		<tri idx = "1949">
			<nodes>223, 246, 248</nodes>
		</tri>
		<tri idx = "1950">
			<nodes>236, 246, 248</nodes>
		</tri>
		<tri idx = "1951">
			<nodes>246, 248, 249</nodes>
		</tri>
		<tri idx = "1952">
			<nodes>236, 246, 249</nodes>
		</tri>
		<tri idx = "1953">
			<nodes>222, 234, 250</nodes>
		</tri>
		<tri idx = "1954">
			<nodes>226, 234, 250</nodes>
		</tri>
		<tri idx = "1955">
			<nodes>222, 226, 250</nodes>
		</tri>
		<tri idx = "1956">
			<nodes>234, 235, 250</nodes>
		</tri>
		<tri idx = "1957">
			<nodes>222, 235, 250</nodes>
		</tri>
		<tri idx = "1958">
			<nodes>220, 244, 250</nodes>
		</tri>
		<tri idx = "1959">
			<nodes>221, 244, 250</nodes>
		</tri>
		<tri idx = "1960">
			<nodes>220, 221, 250</nodes>
		</tri>
		<tri idx = "1961">
			<nodes>220, 226, 250</nodes>
		</tri>
		<tri idx = "1962">
			<nodes>219, 226, 250</nodes>
		</tri>
		<tri idx = "1963">
			<nodes>219, 220, 250</nodes>
		</tri>
		<tri idx = "1964">
			<nodes>235, 244, 250</nodes>
		</tri>
		<tri idx = "1965">
			<nodes>220, 235, 250</nodes>
		</tri>
		<tri idx = "1966">
			<nodes>220, 222, 250</nodes>
		</tri>
		<tri idx = "1967">
			<nodes>219, 221, 250</nodes>
		</tri>
		<tri idx = "1968">
			<nodes>219, 242, 250</nodes>
		</tri>
		<tri idx = "1969">
			<nodes>221, 242, 250</nodes>
		</tri>
		<tri idx = "1970">
			<nodes>219, 225, 250</nodes>
		</tri>
		<tri idx = "1971">
			<nodes>225, 226, 250</nodes>
		</tri>
		<tri idx = "1972">
			<nodes>221, 243, 250</nodes>
		</tri>
		<tri idx = "1973">
			<nodes>243, 244, 250</nodes>
		</tri>
		<tri idx = "1974">
			<nodes>225, 242, 250</nodes>
		</tri>
		<tri idx = "1975">
			<nodes>242, 243, 250</nodes>
		</tri>
		<tri idx = "1976">
			<nodes>231, 234, 250</nodes>
		</tri>
		<tri idx = "1977">
			<nodes>226, 231, 250</nodes>
		</tri>
		<tri idx = "1978">
			<nodes>223, 227, 251</nodes>
		</tri>
		<tri idx = "1979">
			<nodes>223, 246, 251</nodes>
		</tri>
		<tri idx = "1980">
			<nodes>227, 246, 251</nodes>
		</tri>
		<tri idx = "1981">
			<nodes>224, 227, 251</nodes>
		</tri>
		<tri idx = "1982">
			<nodes>223, 224, 251</nodes>
		</tri>
		<tri idx = "1983">
			<nodes>224, 230, 251</nodes>
		</tri>
		<tri idx = "1984">
			<nodes>224, 229, 251</nodes>
		</tri>
		<tri idx = "1985">
			<nodes>229, 230, 251</nodes>
		</tri>
		<tri idx = "1986">
			<nodes>231, 250, 251</nodes>
		</tri>
		<tri idx = "1987">
			<nodes>226, 250, 251</nodes>
		</tri>
		<tri idx = "1988">
			<nodes>226, 231, 251</nodes>
		</tri>
		<tri idx = "1989">
			<nodes>227, 229, 251</nodes>
		</tri>
		<tri idx = "1990">
			<nodes>227, 228, 251</nodes>
		</tri>
		<tri idx = "1991">
			<nodes>228, 229, 251</nodes>
		</tri>
		<tri idx = "1992">
			<nodes>224, 247, 251</nodes>
		</tri>
		<tri idx = "1993">
			<nodes>247, 248, 251</nodes>
		</tri>
		<tri idx = "1994">
			<nodes>224, 248, 251</nodes>
		</tri>
		<tri idx = "1995">
			<nodes>230, 247, 251</nodes>
		</tri>
		<tri idx = "1996">
			<nodes>226, 227, 251</nodes>
		</tri>
		<tri idx = "1997">
			<nodes>226, 228, 251</nodes>
		</tri>
		<tri idx = "1998">
			<nodes>228, 231, 251</nodes>
		</tri>
		<tri idx = "1999">
			<nodes>223, 248, 251</nodes>
		</tri>
		<tri idx = "2000">
			<nodes>246, 248, 251</nodes>
		</tri>
		<tri idx = "2001">
			<nodes>227, 251, 252</nodes>
		</tri>
		<tri idx = "2002">
			<nodes>227, 246, 252</nodes>
		</tri>
		<tri idx = "2003">
			<nodes>246, 251, 252</nodes>
		</tri>
		<tri idx = "2004">
			<nodes>225, 227, 252</nodes>
		</tri>
		<tri idx = "2005">
			<nodes>225, 246, 252</nodes>
		</tri>
		<tri idx = "2006">
			<nodes>226, 227, 252</nodes>
		</tri>
		<tri idx = "2007">
			<nodes>225, 226, 252</nodes>
		</tri>
		<tri idx = "2008">
			<nodes>225, 242, 252</nodes>
		</tri>
		<tri idx = "2009">
			<nodes>242, 246, 252</nodes>
		</tri>
		<tri idx = "2010">
			<nodes>226, 250, 252</nodes>
		</tri>
		<tri idx = "2011">
			<nodes>225, 250, 252</nodes>
		</tri>
		<tri idx = "2012">
			<nodes>226, 251, 252</nodes>
		</tri>
		<tri idx = "2013">
			<nodes>242, 250, 252</nodes>
		</tri>
		<tri idx = "2014">
			<nodes>250, 251, 252</nodes>
		</tri>
		<tri idx = "2015">
			<nodes>228, 251, 253</nodes>
		</tri>
		<tri idx = "2016">
			<nodes>229, 251, 253</nodes>
		</tri>
		<tri idx = "2017">
			<nodes>230, 251, 253</nodes>
		</tri>
		<tri idx = "2018">
			<nodes>231, 251, 253</nodes>
		</tri>
		<tri idx = "2019">
			<nodes>244, 250, 255</nodes>
		</tri>
		<tri idx = "2020">
			<nodes>235, 250, 255</nodes>
		</tri>
		<tri idx = "2021">
			<nodes>247, 251, 256</nodes>
		</tri>
		<tri idx = "2022">
			<nodes>230, 251, 256</nodes>
		</tri>
		<tri idx = "2023">
			<nodes>251, 253, 256</nodes>
		</tri>
		<tri idx = "2024">
			<nodes>250, 251, 257</nodes>
		</tri>
		<tri idx = "2025">
			<nodes>231, 250, 257</nodes>
		</tri>
		<tri idx = "2026">
			<nodes>231, 251, 257</nodes>
		</tri>
		<tri idx = "2027">
			<nodes>234, 250, 257</nodes>
		</tri>
		<tri idx = "2028">
			<nodes>251, 253, 257</nodes>
		</tri>
		<tri idx = "2029">
			<nodes>242, 245, 258</nodes>
		</tri>
		<tri idx = "2030">
			<nodes>233, 242, 258</nodes>
		</tri>
		<tri idx = "2031">
			<nodes>232, 242, 258</nodes>
		</tri>
		<tri idx = "2032">
			<nodes>242, 243, 258</nodes>
		</tri>
		<tri idx = "2033">
			<nodes>235, 250, 260</nodes>
		</tri>
		<tri idx = "2034">
			<nodes>234, 250, 260</nodes>
		</tri>
		<tri idx = "2035">
			<nodes>250, 257, 260</nodes>
		</tri>
		<tri idx = "2036">
			<nodes>250, 255, 260</nodes>
		</tri>
		<tri idx = "2037">
			<nodes>236, 263, 265</nodes>
		</tri>
		<tri idx = "2038">
			<nodes>236, 249, 265</nodes>
		</tri>
		<tri idx = "2039">
			<nodes>249, 263, 265</nodes>
		</tri>
		<tri idx = "2040">
			<nodes>240, 246, 265</nodes>
		</tri>
		<tri idx = "2041">
			<nodes>239, 240, 265</nodes>
		</tri>
		<tri idx = "2042">
			<nodes>239, 246, 265</nodes>
		</tri>
		<tri idx = "2043">
			<nodes>263, 264, 265</nodes>
		</tri>
		<tri idx = "2044">
			<nodes>240, 264, 265</nodes>
		</tri>
		<tri idx = "2045">
			<nodes>240, 263, 265</nodes>
		</tri>
		<tri idx = "2046">
			<nodes>246, 249, 265</nodes>
		</tri>
		<tri idx = "2047">
			<nodes>236, 246, 265</nodes>
		</tri>
		<tri idx = "2048">
			<nodes>238, 241, 265</nodes>
		</tri>
		<tri idx = "2049">
			<nodes>237, 238, 265</nodes>
		</tri>
		<tri idx = "2050">
			<nodes>237, 241, 265</nodes>
		</tri>
		<tri idx = "2051">
			<nodes>236, 240, 265</nodes>
		</tri>
		<tri idx = "2052">
			<nodes>237, 239, 265</nodes>
		</tri>
		<tri idx = "2053">
			<nodes>239, 241, 265</nodes>
		</tri>
		<tri idx = "2054">
			<nodes>238, 245, 265</nodes>
		</tri>
		<tri idx = "2055">
			<nodes>238, 242, 265</nodes>
		</tri>
		<tri idx = "2056">
			<nodes>242, 245, 265</nodes>
		</tri>
		<tri idx = "2057">
			<nodes>237, 246, 265</nodes>
		</tri>
		<tri idx = "2058">
			<nodes>237, 242, 265</nodes>
		</tri>
		<tri idx = "2059">
			<nodes>242, 246, 265</nodes>
		</tri>
		<tri idx = "2060">
			<nodes>242, 252, 265</nodes>
		</tri>
		<tri idx = "2061">
			<nodes>246, 252, 265</nodes>
		</tri>
		<tri idx = "2062">
			<nodes>238, 265, 266</nodes>
		</tri>
		<tri idx = "2063">
			<nodes>245, 265, 266</nodes>
		</tri>
		<tri idx = "2064">
			<nodes>241, 265, 266</nodes>
		</tri>
		<tri idx = "2065">
			<nodes>265, 266, 267</nodes>
		</tri>
		<tri idx = "2066">
			<nodes>241, 265, 267</nodes>
		</tri>
		<tri idx = "2067">
			<nodes>241, 265, 268</nodes>
		</tri>
		<tri idx = "2068">
			<nodes>265, 267, 268</nodes>
		</tri>
		<tri idx = "2069">
			<nodes>239, 265, 268</nodes>
		</tri>
		<tri idx = "2070">
			<nodes>264, 265, 268</nodes>
		</tri>
		<tri idx = "2071">
			<nodes>240, 265, 268</nodes>
		</tri>
		<tri idx = "2072">
			<nodes>244, 280, 281</nodes>
		</tri>
		<tri idx = "2073">
			<nodes>244, 255, 281</nodes>
		</tri>
		<tri idx = "2074">
			<nodes>255, 280, 281</nodes>
		</tri>
		<tri idx = "2075">
			<nodes>252, 265, 281</nodes>
		</tri>
		<tri idx = "2076">
			<nodes>242, 265, 281</nodes>
		</tri>
		<tri idx = "2077">
			<nodes>242, 252, 281</nodes>
		</tri>
		<tri idx = "2078">
			<nodes>250, 252, 281</nodes>
		</tri>
		<tri idx = "2079">
			<nodes>242, 250, 281</nodes>
		</tri>
		<tri idx = "2080">
			<nodes>243, 244, 281</nodes>
		</tri>
		<tri idx = "2081">
			<nodes>243, 280, 281</nodes>
		</tri>
		<tri idx = "2082">
			<nodes>243, 258, 281</nodes>
		</tri>
		<tri idx = "2083">
			<nodes>258, 259, 281</nodes>
		</tri>
		<tri idx = "2084">
			<nodes>243, 259, 281</nodes>
		</tri>
		<tri idx = "2085">
			<nodes>245, 265, 281</nodes>
		</tri>
		<tri idx = "2086">
			<nodes>242, 245, 281</nodes>
		</tri>
		<tri idx = "2087">
			<nodes>250, 255, 281</nodes>
		</tri>
		<tri idx = "2088">
			<nodes>244, 250, 281</nodes>
		</tri>
		<tri idx = "2089">
			<nodes>245, 258, 281</nodes>
		</tri>
		<tri idx = "2090">
			<nodes>242, 258, 281</nodes>
		</tri>
		<tri idx = "2091">
			<nodes>242, 243, 281</nodes>
		</tri>
		<tri idx = "2092">
			<nodes>243, 250, 281</nodes>
		</tri>
		<tri idx = "2093">
			<nodes>259, 280, 281</nodes>
		</tri>
		<tri idx = "2094">
			<nodes>266, 275, 281</nodes>
		</tri>
		<tri idx = "2095">
			<nodes>245, 275, 281</nodes>
		</tri>
		<tri idx = "2096">
			<nodes>245, 266, 281</nodes>
		</tri>
		<tri idx = "2097">
			<nodes>258, 275, 281</nodes>
		</tri>
		<tri idx = "2098">
			<nodes>265, 266, 281</nodes>
		</tri>
		<tri idx = "2099">
			<nodes>252, 265, 282</nodes>
		</tri>
		<tri idx = "2100">
			<nodes>246, 252, 282</nodes>
		</tri>
		<tri idx = "2101">
			<nodes>246, 265, 282</nodes>
		</tri>
		<tri idx = "2102">
			<nodes>249, 265, 282</nodes>
		</tri>
		<tri idx = "2103">
			<nodes>246, 249, 282</nodes>
		</tri>
		<tri idx = "2104">
			<nodes>256, 272, 282</nodes>
		</tri>
		<tri idx = "2105">
			<nodes>247, 272, 282</nodes>
		</tri>
		<tri idx = "2106">
			<nodes>247, 256, 282</nodes>
		</tri>
		<tri idx = "2107">
			<nodes>265, 281, 282</nodes>
		</tri>
		<tri idx = "2108">
			<nodes>252, 281, 282</nodes>
		</tri>
		<tri idx = "2109">
			<nodes>248, 251, 282</nodes>
		</tri>
		<tri idx = "2110">
			<nodes>246, 251, 282</nodes>
		</tri>
		<tri idx = "2111">
			<nodes>246, 248, 282</nodes>
		</tri>
		<tri idx = "2112">
			<nodes>254, 272, 282</nodes>
		</tri>
		<tri idx = "2113">
			<nodes>254, 256, 282</nodes>
		</tri>
		<tri idx = "2114">
			<nodes>249, 263, 282</nodes>
		</tri>
		<tri idx = "2115">
			<nodes>249, 271, 282</nodes>
		</tri>
		<tri idx = "2116">
			<nodes>263, 271, 282</nodes>
		</tri>
		<tri idx = "2117">
			<nodes>272, 273, 282</nodes>
		</tri>
		<tri idx = "2118">
			<nodes>247, 273, 282</nodes>
		</tri>
		<tri idx = "2119">
			<nodes>254, 278, 282</nodes>
		</tri>
		<tri idx = "2120">
			<nodes>272, 278, 282</nodes>
		</tri>
		<tri idx = "2121">
			<nodes>247, 248, 282</nodes>
		</tri>
		<tri idx = "2122">
			<nodes>247, 249, 282</nodes>
		</tri>
		<tri idx = "2123">
			<nodes>248, 249, 282</nodes>
		</tri>
		<tri idx = "2124">
			<nodes>247, 251, 282</nodes>
		</tri>
		<tri idx = "2125">
			<nodes>254, 279, 282</nodes>
		</tri>
		<tri idx = "2126">
			<nodes>278, 279, 282</nodes>
		</tri>
		<tri idx = "2127">
			<nodes>251, 256, 282</nodes>
		</tri>
		<tri idx = "2128">
			<nodes>251, 252, 282</nodes>
		</tri>
		<tri idx = "2129">
			<nodes>247, 271, 282</nodes>
		</tri>
		<tri idx = "2130">
			<nodes>263, 265, 282</nodes>
		</tri>
		<tri idx = "2131">
			<nodes>271, 273, 282</nodes>
		</tri>
		<tri idx = "2132">
			<nodes>252, 282, 283</nodes>
		</tri>
		<tri idx = "2133">
			<nodes>252, 281, 283</nodes>
		</tri>
		<tri idx = "2134">
			<nodes>281, 282, 283</nodes>
		</tri>
		<tri idx = "2135">
			<nodes>257, 260, 283</nodes>
		</tri>
		<tri idx = "2136">
			<nodes>260, 261, 283</nodes>
		</tri>
		<tri idx = "2137">
			<nodes>257, 261, 283</nodes>
		</tri>
		<tri idx = "2138">
			<nodes>253, 257, 283</nodes>
		</tri>
		<tri idx = "2139">
			<nodes>253, 261, 283</nodes>
		</tri>
		<tri idx = "2140">
			<nodes>250, 252, 283</nodes>
		</tri>
		<tri idx = "2141">
			<nodes>250, 281, 283</nodes>
		</tri>
		<tri idx = "2142">
			<nodes>255, 262, 283</nodes>
		</tri>
		<tri idx = "2143">
			<nodes>255, 280, 283</nodes>
		</tri>
		<tri idx = "2144">
			<nodes>262, 280, 283</nodes>
		</tri>
		<tri idx = "2145">
			<nodes>260, 262, 283</nodes>
		</tri>
		<tri idx = "2146">
			<nodes>255, 260, 283</nodes>
		</tri>
		<tri idx = "2147">
			<nodes>255, 281, 283</nodes>
		</tri>
		<tri idx = "2148">
			<nodes>250, 255, 283</nodes>
		</tri>
		<tri idx = "2149">
			<nodes>280, 281, 283</nodes>
		</tri>
		<tri idx = "2150">
			<nodes>253, 254, 283</nodes>
		</tri>
		<tri idx = "2151">
			<nodes>254, 261, 283</nodes>
		</tri>
		<tri idx = "2152">
			<nodes>251, 282, 283</nodes>
		</tri>
		<tri idx = "2153">
			<nodes>251, 252, 283</nodes>
		</tri>
		<tri idx = "2154">
			<nodes>253, 256, 283</nodes>
		</tri>
		<tri idx = "2155">
			<nodes>254, 256, 283</nodes>
		</tri>
		<tri idx = "2156">
			<nodes>254, 282, 283</nodes>
		</tri>
		<tri idx = "2157">
			<nodes>256, 282, 283</nodes>
		</tri>
		<tri idx = "2158">
			<nodes>254, 279, 283</nodes>
		</tri>
		<tri idx = "2159">
			<nodes>261, 279, 283</nodes>
		</tri>
		<tri idx = "2160">
			<nodes>251, 256, 283</nodes>
		</tri>
		<tri idx = "2161">
			<nodes>279, 282, 283</nodes>
		</tri>
		<tri idx = "2162">
			<nodes>250, 260, 283</nodes>
		</tri>
		<tri idx = "2163">
			<nodes>250, 257, 283</nodes>
		</tri>
		<tri idx = "2164">
			<nodes>250, 251, 283</nodes>
		</tri>
		<tri idx = "2165">
			<nodes>251, 253, 283</nodes>
		</tri>
		<tri idx = "2166">
			<nodes>251, 257, 283</nodes>
		</tri>
		<tri idx = "2167">
			<nodes>258, 281, 286</nodes>
		</tri>
		<tri idx = "2168">
			<nodes>259, 281, 286</nodes>
		</tri>
		<tri idx = "2169">
			<nodes>275, 281, 286</nodes>
		</tri>
		<tri idx = "2170">
			<nodes>280, 281, 287</nodes>
		</tri>
		<tri idx = "2171">
			<nodes>259, 281, 287</nodes>
		</tri>
		<tri idx = "2172">
			<nodes>281, 286, 287</nodes>
		</tri>
		<tri idx = "2173">
			<nodes>262, 283, 288</nodes>
		</tri>
		<tri idx = "2174">
			<nodes>260, 283, 288</nodes>
		</tri>
		<tri idx = "2175">
			<nodes>261, 283, 288</nodes>
		</tri>
		<tri idx = "2176">
			<nodes>279, 283, 288</nodes>
		</tri>
		<tri idx = "2177">
			<nodes>283, 288, 289</nodes>
		</tri>
		<tri idx = "2178">
			<nodes>262, 283, 289</nodes>
		</tri>
		<tri idx = "2179">
			<nodes>280, 283, 289</nodes>
		</tri>
		<tri idx = "2180">
			<nodes>263, 270, 292</nodes>
		</tri>
		<tri idx = "2181">
			<nodes>264, 270, 292</nodes>
		</tri>
		<tri idx = "2182">
			<nodes>263, 264, 292</nodes>
		</tri>
		<tri idx = "2183">
			<nodes>268, 269, 292</nodes>
		</tri>
		<tri idx = "2184">
			<nodes>264, 268, 292</nodes>
		</tri>
		<tri idx = "2185">
			<nodes>264, 269, 292</nodes>
		</tri>
		<tri idx = "2186">
			<nodes>265, 268, 292</nodes>
		</tri>
		<tri idx = "2187">
			<nodes>264, 265, 292</nodes>
		</tri>
		<tri idx = "2188">
			<nodes>263, 282, 292</nodes>
		</tri>
		<tri idx = "2189">
			<nodes>263, 265, 292</nodes>
		</tri>
		<tri idx = "2190">
			<nodes>265, 282, 292</nodes>
		</tri>
		<tri idx = "2191">
			<nodes>270, 271, 292</nodes>
		</tri>
		<tri idx = "2192">
			<nodes>263, 271, 292</nodes>
		</tri>
		<tri idx = "2193">
			<nodes>269, 270, 292</nodes>
		</tri>
		<tri idx = "2194">
			<nodes>281, 282, 292</nodes>
		</tri>
		<tri idx = "2195">
			<nodes>265, 281, 292</nodes>
		</tri>
		<tri idx = "2196">
			<nodes>271, 282, 292</nodes>
		</tri>
		<tri idx = "2197">
			<nodes>266, 277, 293</nodes>
		</tri>
		<tri idx = "2198">
			<nodes>275, 277, 293</nodes>
		</tri>
		<tri idx = "2199">
			<nodes>266, 275, 293</nodes>
		</tri>
		<tri idx = "2200">
			<nodes>265, 267, 293</nodes>
		</tri>
		<tri idx = "2201">
			<nodes>266, 267, 293</nodes>
		</tri>
		<tri idx = "2202">
			<nodes>265, 266, 293</nodes>
		</tri>
		<tri idx = "2203">
			<nodes>267, 276, 293</nodes>
		</tri>
		<tri idx = "2204">
			<nodes>276, 277, 293</nodes>
		</tri>
		<tri idx = "2205">
			<nodes>267, 277, 293</nodes>
		</tri>
		<tri idx = "2206">
			<nodes>267, 268, 293</nodes>
		</tri>
		<tri idx = "2207">
			<nodes>268, 276, 293</nodes>
		</tri>
		<tri idx = "2208">
			<nodes>265, 268, 293</nodes>
		</tri>
		<tri idx = "2209">
			<nodes>265, 281, 293</nodes>
		</tri>
		<tri idx = "2210">
			<nodes>266, 281, 293</nodes>
		</tri>
		<tri idx = "2211">
			<nodes>268, 292, 293</nodes>
		</tri>
		<tri idx = "2212">
			<nodes>265, 292, 293</nodes>
		</tri>
		<tri idx = "2213">
			<nodes>281, 292, 293</nodes>
		</tri>
		<tri idx = "2214">
			<nodes>275, 281, 293</nodes>
		</tri>
		<tri idx = "2215">
			<nodes>268, 292, 294</nodes>
		</tri>
		<tri idx = "2216">
			<nodes>269, 292, 294</nodes>
		</tri>
		<tri idx = "2217">
			<nodes>268, 293, 294</nodes>
		</tri>
		<tri idx = "2218">
			<nodes>292, 293, 294</nodes>
		</tri>
		<tri idx = "2219">
			<nodes>276, 293, 294</nodes>
		</tri>
		<tri idx = "2220">
			<nodes>269, 292, 295</nodes>
		</tri>
		<tri idx = "2221">
			<nodes>270, 292, 295</nodes>
		</tri>
		<tri idx = "2222">
			<nodes>292, 294, 295</nodes>
		</tri>
		<tri idx = "2223">
			<nodes>271, 292, 296</nodes>
		</tri>
		<tri idx = "2224">
			<nodes>270, 292, 296</nodes>
		</tri>
		<tri idx = "2225">
			<nodes>292, 296, 297</nodes>
		</tri>
		<tri idx = "2226">
			<nodes>270, 292, 297</nodes>
		</tri>
		<tri idx = "2227">
			<nodes>292, 295, 297</nodes>
		</tri>
		<tri idx = "2228">
			<nodes>272, 274, 301</nodes>
		</tri>
		<tri idx = "2229">
			<nodes>273, 274, 301</nodes>
		</tri>
		<tri idx = "2230">
			<nodes>272, 273, 301</nodes>
		</tri>
		<tri idx = "2231">
			<nodes>273, 282, 301</nodes>
		</tri>
		<tri idx = "2232">
			<nodes>271, 273, 301</nodes>
		</tri>
		<tri idx = "2233">
			<nodes>271, 282, 301</nodes>
		</tri>
		<tri idx = "2234">
			<nodes>271, 296, 301</nodes>
		</tri>
		<tri idx = "2235">
			<nodes>292, 296, 301</nodes>
		</tri>
		<tri idx = "2236">
			<nodes>271, 292, 301</nodes>
		</tri>
		<tri idx = "2237">
			<nodes>274, 278, 301</nodes>
		</tri>
		<tri idx = "2238">
			<nodes>272, 278, 301</nodes>
		</tri>
		<tri idx = "2239">
			<nodes>282, 292, 301</nodes>
		</tri>
		<tri idx = "2240">
			<nodes>272, 282, 301</nodes>
		</tri>
		<tri idx = "2241">
			<nodes>273, 296, 301</nodes>
		</tri>
		<tri idx = "2242">
			<nodes>278, 282, 301</nodes>
		</tri>
		<tri idx = "2243">
			<nodes>273, 301, 302</nodes>
		</tri>
		<tri idx = "2244">
			<nodes>296, 301, 302</nodes>
		</tri>
		<tri idx = "2245">
			<nodes>274, 301, 302</nodes>
		</tri>
		<tri idx = "2246">
			<nodes>278, 301, 303</nodes>
		</tri>
		<tri idx = "2247">
			<nodes>274, 301, 303</nodes>
		</tri>
		<tri idx = "2248">
			<nodes>301, 302, 304</nodes>
		</tri>
		<tri idx = "2249">
			<nodes>274, 301, 304</nodes>
		</tri>
		<tri idx = "2250">
			<nodes>301, 303, 304</nodes>
		</tri>
		<tri idx = "2251">
			<nodes>286, 291, 305</nodes>
		</tri>
		<tri idx = "2252">
			<nodes>286, 290, 305</nodes>
		</tri>
		<tri idx = "2253">
			<nodes>290, 291, 305</nodes>
		</tri>
		<tri idx = "2254">
			<nodes>275, 286, 305</nodes>
		</tri>
		<tri idx = "2255">
			<nodes>275, 290, 305</nodes>
		</tri>
		<tri idx = "2256">
			<nodes>277, 293, 305</nodes>
		</tri>
		<tri idx = "2257">
			<nodes>275, 277, 305</nodes>
		</tri>
		<tri idx = "2258">
			<nodes>275, 293, 305</nodes>
		</tri>
		<tri idx = "2259">
			<nodes>277, 290, 305</nodes>
		</tri>
		<tri idx = "2260">
			<nodes>281, 286, 305</nodes>
		</tri>
		<tri idx = "2261">
			<nodes>275, 281, 305</nodes>
		</tri>
		<tri idx = "2262">
			<nodes>281, 293, 305</nodes>
		</tri>
		<tri idx = "2263">
			<nodes>277, 305, 306</nodes>
		</tri>
		<tri idx = "2264">
			<nodes>277, 293, 306</nodes>
		</tri>
		<tri idx = "2265">
			<nodes>293, 305, 306</nodes>
		</tri>
		<tri idx = "2266">
			<nodes>276, 293, 306</nodes>
		</tri>
		<tri idx = "2267">
			<nodes>293, 294, 306</nodes>
		</tri>
		<tri idx = "2268">
			<nodes>290, 305, 307</nodes>
		</tri>
		<tri idx = "2269">
			<nodes>277, 305, 307</nodes>
		</tri>
		<tri idx = "2270">
			<nodes>305, 306, 307</nodes>
		</tri>
		<tri idx = "2271">
			<nodes>283, 288, 310</nodes>
		</tri>
		<tri idx = "2272">
			<nodes>279, 288, 310</nodes>
		</tri>
		<tri idx = "2273">
			<nodes>279, 283, 310</nodes>
		</tri>
		<tri idx = "2274">
			<nodes>279, 284, 310</nodes>
		</tri>
		<tri idx = "2275">
			<nodes>278, 284, 310</nodes>
		</tri>
		<tri idx = "2276">
			<nodes>278, 279, 310</nodes>
		</tri>
		<tri idx = "2277">
			<nodes>284, 288, 310</nodes>
		</tri>
		<tri idx = "2278">
			<nodes>278, 303, 310</nodes>
		</tri>
		<tri idx = "2279">
			<nodes>301, 303, 310</nodes>
		</tri>
		<tri idx = "2280">
			<nodes>278, 301, 310</nodes>
		</tri>
		<tri idx = "2281">
			<nodes>288, 289, 310</nodes>
		</tri>
		<tri idx = "2282">
			<nodes>283, 289, 310</nodes>
		</tri>
		<tri idx = "2283">
			<nodes>278, 282, 310</nodes>
		</tri>
		<tri idx = "2284">
			<nodes>282, 301, 310</nodes>
		</tri>
		<tri idx = "2285">
			<nodes>279, 282, 310</nodes>
		</tri>
		<tri idx = "2286">
			<nodes>285, 303, 310</nodes>
		</tri>
		<tri idx = "2287">
			<nodes>278, 285, 310</nodes>
		</tri>
		<tri idx = "2288">
			<nodes>284, 285, 310</nodes>
		</tri>
		<tri idx = "2289">
			<nodes>282, 283, 310</nodes>
		</tri>
		<tri idx = "2290">
			<nodes>285, 308, 310</nodes>
		</tri>
		<tri idx = "2291">
			<nodes>303, 308, 310</nodes>
		</tri>
		<tri idx = "2292">
			<nodes>280, 281, 311</nodes>
		</tri>
		<tri idx = "2293">
			<nodes>281, 287, 311</nodes>
		</tri>
		<tri idx = "2294">
			<nodes>280, 287, 311</nodes>
		</tri>
		<tri idx = "2295">
			<nodes>281, 286, 311</nodes>
		</tri>
		<tri idx = "2296">
			<nodes>286, 287, 311</nodes>
		</tri>
		<tri idx = "2297">
			<nodes>286, 305, 311</nodes>
		</tri>
		<tri idx = "2298">
			<nodes>281, 305, 311</nodes>
		</tri>
		<tri idx = "2299">
			<nodes>287, 289, 311</nodes>
		</tri>
		<tri idx = "2300">
			<nodes>280, 289, 311</nodes>
		</tri>
		<tri idx = "2301">
			<nodes>283, 289, 311</nodes>
		</tri>
		<tri idx = "2302">
			<nodes>289, 310, 311</nodes>
		</tri>
		<tri idx = "2303">
			<nodes>283, 310, 311</nodes>
		</tri>
		<tri idx = "2304">
			<nodes>280, 283, 311</nodes>
		</tri>
		<tri idx = "2305">
			<nodes>281, 283, 311</nodes>
		</tri>
		<tri idx = "2306">
			<nodes>283, 311, 312</nodes>
		</tri>
		<tri idx = "2307">
			<nodes>281, 311, 312</nodes>
		</tri>
		<tri idx = "2308">
			<nodes>281, 283, 312</nodes>
		</tri>
		<tri idx = "2309">
			<nodes>282, 283, 312</nodes>
		</tri>
		<tri idx = "2310">
			<nodes>281, 282, 312</nodes>
		</tri>
		<tri idx = "2311">
			<nodes>281, 292, 312</nodes>
		</tri>
		<tri idx = "2312">
			<nodes>282, 292, 312</nodes>
		</tri>
		<tri idx = "2313">
			<nodes>292, 301, 312</nodes>
		</tri>
		<tri idx = "2314">
			<nodes>282, 301, 312</nodes>
		</tri>
		<tri idx = "2315">
			<nodes>281, 305, 312</nodes>
		</tri>
		<tri idx = "2316">
			<nodes>293, 305, 312</nodes>
		</tri>
		<tri idx = "2317">
			<nodes>281, 293, 312</nodes>
		</tri>
		<tri idx = "2318">
			<nodes>283, 310, 312</nodes>
		</tri>
		<tri idx = "2319">
			<nodes>310, 311, 312</nodes>
		</tri>
		<tri idx = "2320">
			<nodes>282, 310, 312</nodes>
		</tri>
		<tri idx = "2321">
			<nodes>301, 310, 312</nodes>
		</tri>
		<tri idx = "2322">
			<nodes>305, 311, 312</nodes>
		</tri>
		<tri idx = "2323">
			<nodes>292, 293, 312</nodes>
		</tri>
		<tri idx = "2324">
			<nodes>285, 310, 313</nodes>
		</tri>
		<tri idx = "2325">
			<nodes>308, 310, 313</nodes>
		</tri>
		<tri idx = "2326">
			<nodes>288, 310, 313</nodes>
		</tri>
		<tri idx = "2327">
			<nodes>284, 310, 313</nodes>
		</tri>
		<tri idx = "2328">
			<nodes>287, 311, 314</nodes>
		</tri>
		<tri idx = "2329">
			<nodes>286, 311, 314</nodes>
		</tri>
		<tri idx = "2330">
			<nodes>286, 305, 314</nodes>
		</tri>
		<tri idx = "2331">
			<nodes>291, 305, 314</nodes>
		</tri>
		<tri idx = "2332">
			<nodes>305, 311, 314</nodes>
		</tri>
		<tri idx = "2333">
			<nodes>311, 314, 315</nodes>
		</tri>
		<tri idx = "2334">
			<nodes>287, 311, 315</nodes>
		</tri>
		<tri idx = "2335">
			<nodes>289, 311, 315</nodes>
		</tri>
		<tri idx = "2336">
			<nodes>289, 310, 316</nodes>
		</tri>
		<tri idx = "2337">
			<nodes>289, 311, 316</nodes>
		</tri>
		<tri idx = "2338">
			<nodes>310, 311, 316</nodes>
		</tri>
		<tri idx = "2339">
			<nodes>311, 315, 316</nodes>
		</tri>
		<tri idx = "2340">
			<nodes>288, 310, 316</nodes>
		</tri>
		<tri idx = "2341">
			<nodes>310, 313, 316</nodes>
		</tri>
		<tri idx = "2342">
			<nodes>291, 314, 319</nodes>
		</tri>
		<tri idx = "2343">
			<nodes>305, 314, 319</nodes>
		</tri>
		<tri idx = "2344">
			<nodes>291, 305, 319</nodes>
		</tri>
		<tri idx = "2345">
			<nodes>290, 307, 319</nodes>
		</tri>
		<tri idx = "2346">
			<nodes>305, 307, 319</nodes>
		</tri>
		<tri idx = "2347">
			<nodes>290, 305, 319</nodes>
		</tri>
		<tri idx = "2348">
			<nodes>290, 291, 319</nodes>
		</tri>
		<tri idx = "2349">
			<nodes>290, 300, 319</nodes>
		</tri>
		<tri idx = "2350">
			<nodes>300, 307, 319</nodes>
		</tri>
		<tri idx = "2351">
			<nodes>291, 300, 319</nodes>
		</tri>
		<tri idx = "2352">
			<nodes>307, 317, 319</nodes>
		</tri>
		<tri idx = "2353">
			<nodes>300, 317, 319</nodes>
		</tri>
		<tri idx = "2354">
			<nodes>311, 312, 319</nodes>
		</tri>
		<tri idx = "2355">
			<nodes>305, 312, 319</nodes>
		</tri>
		<tri idx = "2356">
			<nodes>305, 311, 319</nodes>
		</tri>
		<tri idx = "2357">
			<nodes>311, 314, 319</nodes>
		</tri>
		<tri idx = "2358">
			<nodes>314, 319, 320</nodes>
		</tri>
		<tri idx = "2359">
			<nodes>291, 319, 320</nodes>
		</tri>
		<tri idx = "2360">
			<nodes>291, 319, 323</nodes>
		</tri>
		<tri idx = "2361">
			<nodes>300, 319, 323</nodes>
		</tri>
		<tri idx = "2362">
			<nodes>319, 320, 323</nodes>
		</tri>
		<tri idx = "2363">
			<nodes>305, 306, 324</nodes>
		</tri>
		<tri idx = "2364">
			<nodes>293, 306, 324</nodes>
		</tri>
		<tri idx = "2365">
			<nodes>293, 305, 324</nodes>
		</tri>
		<tri idx = "2366">
			<nodes>293, 312, 324</nodes>
		</tri>
		<tri idx = "2367">
			<nodes>292, 293, 324</nodes>
		</tri>
		<tri idx = "2368">
			<nodes>292, 312, 324</nodes>
		</tri>
		<tri idx = "2369">
			<nodes>292, 296, 324</nodes>
		</tri>
		<tri idx = "2370">
			<nodes>292, 297, 324</nodes>
		</tri>
		<tri idx = "2371">
			<nodes>296, 297, 324</nodes>
		</tri>
		<tri idx = "2372">
			<nodes>305, 312, 324</nodes>
		</tri>
		<tri idx = "2373">
			<nodes>295, 297, 324</nodes>
		</tri>
		<tri idx = "2374">
			<nodes>292, 295, 324</nodes>
		</tri>
		<tri idx = "2375">
			<nodes>297, 299, 324</nodes>
		</tri>
		<tri idx = "2376">
			<nodes>295, 299, 324</nodes>
		</tri>
		<tri idx = "2377">
			<nodes>292, 301, 324</nodes>
		</tri>
		<tri idx = "2378">
			<nodes>301, 312, 324</nodes>
		</tri>
		<tri idx = "2379">
			<nodes>294, 306, 324</nodes>
		</tri>
		<tri idx = "2380">
			<nodes>293, 294, 324</nodes>
		</tri>
		<tri idx = "2381">
			<nodes>292, 294, 324</nodes>
		</tri>
		<tri idx = "2382">
			<nodes>294, 295, 324</nodes>
		</tri>
		<tri idx = "2383">
			<nodes>296, 301, 324</nodes>
		</tri>
		<tri idx = "2384">
			<nodes>294, 324, 325</nodes>
		</tri>
		<tri idx = "2385">
			<nodes>306, 324, 325</nodes>
		</tri>
		<tri idx = "2386">
			<nodes>295, 324, 325</nodes>
		</tri>
		<tri idx = "2387">
			<nodes>299, 324, 327</nodes>
		</tri>
		<tri idx = "2388">
			<nodes>295, 324, 327</nodes>
		</tri>
		<tri idx = "2389">
			<nodes>324, 325, 327</nodes>
		</tri>
		<tri idx = "2390">
			<nodes>296, 301, 328</nodes>
		</tri>
		<tri idx = "2391">
			<nodes>296, 324, 328</nodes>
		</tri>
		<tri idx = "2392">
			<nodes>301, 324, 328</nodes>
		</tri>
		<tri idx = "2393">
			<nodes>297, 299, 328</nodes>
		</tri>
		<tri idx = "2394">
			<nodes>299, 324, 328</nodes>
		</tri>
		<tri idx = "2395">
			<nodes>297, 324, 328</nodes>
		</tri>
		<tri idx = "2396">
			<nodes>296, 297, 328</nodes>
		</tri>
		<tri idx = "2397">
			<nodes>297, 298, 328</nodes>
		</tri>
		<tri idx = "2398">
			<nodes>296, 298, 328</nodes>
		</tri>
		<tri idx = "2399">
			<nodes>296, 302, 328</nodes>
		</tri>
		<tri idx = "2400">
			<nodes>301, 302, 328</nodes>
		</tri>
		<tri idx = "2401">
			<nodes>298, 299, 328</nodes>
		</tri>
		<tri idx = "2402">
			<nodes>298, 302, 328</nodes>
		</tri>
		<tri idx = "2403">
			<nodes>299, 327, 328</nodes>
		</tri>
		<tri idx = "2404">
			<nodes>324, 327, 328</nodes>
		</tri>
		<tri idx = "2405">
			<nodes>302, 328, 329</nodes>
		</tri>
		<tri idx = "2406">
			<nodes>298, 328, 329</nodes>
		</tri>
		<tri idx = "2407">
			<nodes>298, 328, 330</nodes>
		</tri>
		<tri idx = "2408">
			<nodes>299, 328, 330</nodes>
		</tri>
		<tri idx = "2409">
			<nodes>328, 329, 330</nodes>
		</tri>
		<tri idx = "2410">
			<nodes>327, 328, 331</nodes>
		</tri>
		<tri idx = "2411">
			<nodes>299, 328, 331</nodes>
		</tri>
		<tri idx = "2412">
			<nodes>328, 330, 331</nodes>
		</tri>
		<tri idx = "2413">
			<nodes>300, 319, 335</nodes>
		</tri>
		<tri idx = "2414">
			<nodes>319, 323, 335</nodes>
		</tri>
		<tri idx = "2415">
			<nodes>317, 319, 335</nodes>
		</tri>
		<tri idx = "2416">
			<nodes>303, 309, 336</nodes>
		</tri>
		<tri idx = "2417">
			<nodes>304, 309, 336</nodes>
		</tri>
		<tri idx = "2418">
			<nodes>303, 304, 336</nodes>
		</tri>
		<tri idx = "2419">
			<nodes>301, 302, 336</nodes>
		</tri>
		<tri idx = "2420">
			<nodes>302, 328, 336</nodes>
		</tri>
		<tri idx = "2421">
			<nodes>301, 328, 336</nodes>
		</tri>
		<tri idx = "2422">
			<nodes>302, 329, 336</nodes>
		</tri>
		<tri idx = "2423">
			<nodes>304, 329, 336</nodes>
		</tri>
		<tri idx = "2424">
			<nodes>302, 304, 336</nodes>
		</tri>
		<tri idx = "2425">
			<nodes>301, 304, 336</nodes>
		</tri>
		<tri idx = "2426">
			<nodes>308, 309, 336</nodes>
		</tri>
		<tri idx = "2427">
			<nodes>303, 308, 336</nodes>
		</tri>
		<tri idx = "2428">
			<nodes>309, 332, 336</nodes>
		</tri>
		<tri idx = "2429">
			<nodes>304, 332, 336</nodes>
		</tri>
		<tri idx = "2430">
			<nodes>329, 332, 336</nodes>
		</tri>
		<tri idx = "2431">
			<nodes>312, 324, 336</nodes>
		</tri>
		<tri idx = "2432">
			<nodes>301, 324, 336</nodes>
		</tri>
		<tri idx = "2433">
			<nodes>301, 312, 336</nodes>
		</tri>
		<tri idx = "2434">
			<nodes>303, 310, 336</nodes>
		</tri>
		<tri idx = "2435">
			<nodes>301, 310, 336</nodes>
		</tri>
		<tri idx = "2436">
			<nodes>301, 303, 336</nodes>
		</tri>
		<tri idx = "2437">
			<nodes>310, 312, 336</nodes>
		</tri>
		<tri idx = "2438">
			<nodes>308, 310, 336</nodes>
		</tri>
		<tri idx = "2439">
			<nodes>324, 328, 336</nodes>
		</tri>
		<tri idx = "2440">
			<nodes>328, 329, 336</nodes>
		</tri>
		<tri idx = "2441">
			<nodes>312, 336, 337</nodes>
		</tri>
		<tri idx = "2442">
			<nodes>324, 336, 337</nodes>
		</tri>
		<tri idx = "2443">
			<nodes>312, 324, 337</nodes>
		</tri>
		<tri idx = "2444">
			<nodes>307, 317, 337</nodes>
		</tri>
		<tri idx = "2445">
			<nodes>306, 307, 337</nodes>
		</tri>
		<tri idx = "2446">
			<nodes>306, 317, 337</nodes>
		</tri>
		<tri idx = "2447">
			<nodes>305, 307, 337</nodes>
		</tri>
		<tri idx = "2448">
			<nodes>307, 319, 337</nodes>
		</tri>
		<tri idx = "2449">
			<nodes>305, 319, 337</nodes>
		</tri>
		<tri idx = "2450">
			<nodes>317, 319, 337</nodes>
		</tri>
		<tri idx = "2451">
			<nodes>317, 334, 337</nodes>
		</tri>
		<tri idx = "2452">
			<nodes>317, 326, 337</nodes>
		</tri>
		<tri idx = "2453">
			<nodes>326, 334, 337</nodes>
		</tri>
		<tri idx = "2454">
			<nodes>306, 326, 337</nodes>
		</tri>
		<tri idx = "2455">
			<nodes>306, 325, 337</nodes>
		</tri>
		<tri idx = "2456">
			<nodes>325, 326, 337</nodes>
		</tri>
		<tri idx = "2457">
			<nodes>306, 324, 337</nodes>
		</tri>
		<tri idx = "2458">
			<nodes>324, 325, 337</nodes>
		</tri>
		<tri idx = "2459">
			<nodes>305, 324, 337</nodes>
		</tri>
		<tri idx = "2460">
			<nodes>305, 306, 337</nodes>
		</tri>
		<tri idx = "2461">
			<nodes>305, 312, 337</nodes>
		</tri>
		<tri idx = "2462">
			<nodes>312, 319, 337</nodes>
		</tri>
		<tri idx = "2463">
			<nodes>328, 336, 337</nodes>
		</tri>
		<tri idx = "2464">
			<nodes>324, 328, 337</nodes>
		</tri>
		<tri idx = "2465">
			<nodes>309, 333, 339</nodes>
		</tri>
		<tri idx = "2466">
			<nodes>309, 338, 339</nodes>
		</tri>
		<tri idx = "2467">
			<nodes>333, 338, 339</nodes>
		</tri>
		<tri idx = "2468">
			<nodes>308, 338, 339</nodes>
		</tri>
		<tri idx = "2469">
			<nodes>308, 309, 339</nodes>
		</tri>
		<tri idx = "2470">
			<nodes>309, 332, 339</nodes>
		</tri>
		<tri idx = "2471">
			<nodes>332, 336, 339</nodes>
		</tri>
		<tri idx = "2472">
			<nodes>309, 336, 339</nodes>
		</tri>
		<tri idx = "2473">
			<nodes>332, 333, 339</nodes>
		</tri>
		<tri idx = "2474">
			<nodes>308, 336, 339</nodes>
		</tri>
		<tri idx = "2475">
			<nodes>322, 338, 339</nodes>
		</tri>
		<tri idx = "2476">
			<nodes>308, 322, 339</nodes>
		</tri>
		<tri idx = "2477">
			<nodes>310, 313, 339</nodes>
		</tri>
		<tri idx = "2478">
			<nodes>308, 310, 339</nodes>
		</tri>
		<tri idx = "2479">
			<nodes>308, 313, 339</nodes>
		</tri>
		<tri idx = "2480">
			<nodes>313, 322, 339</nodes>
		</tri>
		<tri idx = "2481">
			<nodes>310, 336, 339</nodes>
		</tri>
		<tri idx = "2482">
			<nodes>318, 322, 339</nodes>
		</tri>
		<tri idx = "2483">
			<nodes>313, 318, 339</nodes>
		</tri>
		<tri idx = "2484">
			<nodes>315, 321, 340</nodes>
		</tri>
		<tri idx = "2485">
			<nodes>315, 320, 340</nodes>
		</tri>
		<tri idx = "2486">
			<nodes>320, 321, 340</nodes>
		</tri>
		<tri idx = "2487">
			<nodes>315, 318, 340</nodes>
		</tri>
		<tri idx = "2488">
			<nodes>316, 318, 340</nodes>
		</tri>
		<tri idx = "2489">
			<nodes>315, 316, 340</nodes>
		</tri>
		<tri idx = "2490">
			<nodes>313, 316, 340</nodes>
		</tri>
		<tri idx = "2491">
			<nodes>310, 316, 340</nodes>
		</tri>
		<tri idx = "2492">
			<nodes>310, 313, 340</nodes>
		</tri>
		<tri idx = "2493">
			<nodes>311, 316, 340</nodes>
		</tri>
		<tri idx = "2494">
			<nodes>310, 311, 340</nodes>
		</tri>
		<tri idx = "2495">
			<nodes>313, 339, 340</nodes>
		</tri>
		<tri idx = "2496">
			<nodes>310, 339, 340</nodes>
		</tri>
		<tri idx = "2497">
			<nodes>318, 321, 340</nodes>
		</tri>
		<tri idx = "2498">
			<nodes>313, 318, 340</nodes>
		</tri>
		<tri idx = "2499">
			<nodes>312, 336, 340</nodes>
		</tri>
		<tri idx = "2500">
			<nodes>312, 337, 340</nodes>
		</tri>
		<tri idx = "2501">
			<nodes>336, 337, 340</nodes>
		</tri>
		<tri idx = "2502">
			<nodes>314, 315, 340</nodes>
		</tri>
		<tri idx = "2503">
			<nodes>314, 320, 340</nodes>
		</tri>
		<tri idx = "2504">
			<nodes>311, 315, 340</nodes>
		</tri>
		<tri idx = "2505">
			<nodes>310, 336, 340</nodes>
		</tri>
		<tri idx = "2506">
			<nodes>310, 312, 340</nodes>
		</tri>
		<tri idx = "2507">
			<nodes>336, 339, 340</nodes>
		</tri>
		<tri idx = "2508">
			<nodes>337, 339, 340</nodes>
		</tri>
		<tri idx = "2509">
			<nodes>336, 337, 339</nodes>
		</tri>
		<tri idx = "2510">
			<nodes>311, 312, 340</nodes>
		</tri>
		<tri idx = "2511">
			<nodes>311, 314, 340</nodes>
		</tri>
		<tri idx = "2512">
			<nodes>312, 319, 340</nodes>
		</tri>
		<tri idx = "2513">
			<nodes>311, 319, 340</nodes>
		</tri>
		<tri idx = "2514">
			<nodes>318, 339, 340</nodes>
		</tri>
		<tri idx = "2515">
			<nodes>314, 319, 340</nodes>
		</tri>
		<tri idx = "2516">
			<nodes>319, 320, 340</nodes>
		</tri>
		<tri idx = "2517">
			<nodes>319, 337, 340</nodes>
		</tri>
		<tri idx = "2518">
			<nodes>334, 335, 341</nodes>
		</tri>
		<tri idx = "2519">
			<nodes>317, 335, 341</nodes>
		</tri>
		<tri idx = "2520">
			<nodes>317, 334, 341</nodes>
		</tri>
		<tri idx = "2521">
			<nodes>317, 337, 341</nodes>
		</tri>
		<tri idx = "2522">
			<nodes>317, 319, 341</nodes>
		</tri>
		<tri idx = "2523">
			<nodes>319, 337, 341</nodes>
		</tri>
		<tri idx = "2524">
			<nodes>337, 340, 341</nodes>
		</tri>
		<tri idx = "2525">
			<nodes>319, 340, 341</nodes>
		</tri>
		<tri idx = "2526">
			<nodes>339, 340, 341</nodes>
		</tri>
		<tri idx = "2527">
			<nodes>337, 339, 341</nodes>
		</tri>
		<tri idx = "2528">
			<nodes>319, 335, 341</nodes>
		</tri>
		<tri idx = "2529">
			<nodes>323, 335, 341</nodes>
		</tri>
		<tri idx = "2530">
			<nodes>319, 323, 341</nodes>
		</tri>
		<tri idx = "2531">
			<nodes>334, 337, 341</nodes>
		</tri>
		<tri idx = "2532">
			<nodes>318, 339, 343</nodes>
		</tri>
		<tri idx = "2533">
			<nodes>322, 339, 343</nodes>
		</tri>
		<tri idx = "2534">
			<nodes>321, 340, 343</nodes>
		</tri>
		<tri idx = "2535">
			<nodes>318, 340, 343</nodes>
		</tri>
		<tri idx = "2536">
			<nodes>339, 340, 343</nodes>
		</tri>
		<tri idx = "2537">
			<nodes>322, 339, 342</nodes>
		</tri>
		<tri idx = "2538">
			<nodes>339, 342, 343</nodes>
		</tri>
		<tri idx = "2539">
			<nodes>321, 340, 344</nodes>
		</tri>
		<tri idx = "2540">
			<nodes>340, 343, 344</nodes>
		</tri>
		<tri idx = "2541">
			<nodes>323, 341, 344</nodes>
		</tri>
		<tri idx = "2542">
			<nodes>319, 323, 344</nodes>
		</tri>
		<tri idx = "2543">
			<nodes>319, 341, 344</nodes>
		</tri>
		<tri idx = "2544">
			<nodes>320, 340, 344</nodes>
		</tri>
		<tri idx = "2545">
			<nodes>319, 320, 344</nodes>
		</tri>
		<tri idx = "2546">
			<nodes>319, 340, 344</nodes>
		</tri>
		<tri idx = "2547">
			<nodes>340, 341, 344</nodes>
		</tri>
		<tri idx = "2548">
			<nodes>322, 339, 345</nodes>
		</tri>
		<tri idx = "2549">
			<nodes>339, 342, 345</nodes>
		</tri>
		<tri idx = "2550">
			<nodes>338, 339, 345</nodes>
		</tri>
		<tri idx = "2551">
			<nodes>323, 341, 346</nodes>
		</tri>
		<tri idx = "2552">
			<nodes>341, 344, 346</nodes>
		</tri>
		<tri idx = "2553">
			<nodes>335, 341, 346</nodes>
		</tri>
		<tri idx = "2554">
			<nodes>326, 334, 351</nodes>
		</tri>
		<tri idx = "2555">
			<nodes>326, 349, 351</nodes>
		</tri>
		<tri idx = "2556">
			<nodes>334, 349, 351</nodes>
		</tri>
		<tri idx = "2557">
			<nodes>334, 341, 351</nodes>
		</tri>
		<tri idx = "2558">
			<nodes>334, 337, 351</nodes>
		</tri>
		<tri idx = "2559">
			<nodes>337, 341, 351</nodes>
		</tri>
		<tri idx = "2560">
			<nodes>326, 337, 351</nodes>
		</tri>
		<tri idx = "2561">
			<nodes>325, 337, 351</nodes>
		</tri>
		<tri idx = "2562">
			<nodes>325, 326, 351</nodes>
		</tri>
		<tri idx = "2563">
			<nodes>324, 325, 351</nodes>
		</tri>
		<tri idx = "2564">
			<nodes>324, 337, 351</nodes>
		</tri>
		<tri idx = "2565">
			<nodes>325, 327, 351</nodes>
		</tri>
		<tri idx = "2566">
			<nodes>324, 327, 351</nodes>
		</tri>
		<tri idx = "2567">
			<nodes>336, 337, 351</nodes>
		</tri>
		<tri idx = "2568">
			<nodes>328, 336, 351</nodes>
		</tri>
		<tri idx = "2569">
			<nodes>328, 337, 351</nodes>
		</tri>
		<tri idx = "2570">
			<nodes>324, 328, 351</nodes>
		</tri>
		<tri idx = "2571">
			<nodes>327, 328, 351</nodes>
		</tri>
		<tri idx = "2572">
			<nodes>327, 331, 351</nodes>
		</tri>
		<tri idx = "2573">
			<nodes>328, 331, 351</nodes>
		</tri>
		<tri idx = "2574">
			<nodes>325, 351, 352</nodes>
		</tri>
		<tri idx = "2575">
			<nodes>326, 351, 352</nodes>
		</tri>
		<tri idx = "2576">
			<nodes>349, 351, 352</nodes>
		</tri>
		<tri idx = "2577">
			<nodes>327, 351, 352</nodes>
		</tri>
		<tri idx = "2578">
			<nodes>351, 352, 353</nodes>
		</tri>
		<tri idx = "2579">
			<nodes>349, 351, 353</nodes>
		</tri>
		<tri idx = "2580">
			<nodes>331, 351, 356</nodes>
		</tri>
		<tri idx = "2581">
			<nodes>327, 351, 356</nodes>
		</tri>
		<tri idx = "2582">
			<nodes>351, 352, 356</nodes>
		</tri>
		<tri idx = "2583">
			<nodes>332, 336, 358</nodes>
		</tri>
		<tri idx = "2584">
			<nodes>329, 332, 358</nodes>
		</tri>
		<tri idx = "2585">
			<nodes>329, 336, 358</nodes>
		</tri>
		<tri idx = "2586">
			<nodes>332, 350, 358</nodes>
		</tri>
		<tri idx = "2587">
			<nodes>329, 350, 358</nodes>
		</tri>
		<tri idx = "2588">
			<nodes>350, 354, 358</nodes>
		</tri>
		<tri idx = "2589">
			<nodes>350, 355, 358</nodes>
		</tri>
		<tri idx = "2590">
			<nodes>354, 355, 358</nodes>
		</tri>
		<tri idx = "2591">
			<nodes>330, 350, 358</nodes>
		</tri>
		<tri idx = "2592">
			<nodes>329, 330, 358</nodes>
		</tri>
		<tri idx = "2593">
			<nodes>330, 354, 358</nodes>
		</tri>
		<tri idx = "2594">
			<nodes>331, 354, 358</nodes>
		</tri>
		<tri idx = "2595">
			<nodes>354, 356, 358</nodes>
		</tri>
		<tri idx = "2596">
			<nodes>331, 356, 358</nodes>
		</tri>
		<tri idx = "2597">
			<nodes>330, 331, 358</nodes>
		</tri>
		<tri idx = "2598">
			<nodes>331, 351, 358</nodes>
		</tri>
		<tri idx = "2599">
			<nodes>351, 356, 358</nodes>
		</tri>
		<tri idx = "2600">
			<nodes>328, 329, 358</nodes>
		</tri>
		<tri idx = "2601">
			<nodes>328, 330, 358</nodes>
		</tri>
		<tri idx = "2602">
			<nodes>328, 336, 358</nodes>
		</tri>
		<tri idx = "2603">
			<nodes>336, 351, 358</nodes>
		</tri>
		<tri idx = "2604">
			<nodes>328, 351, 358</nodes>
		</tri>
		<tri idx = "2605">
			<nodes>328, 331, 358</nodes>
		</tri>
		<tri idx = "2606">
			<nodes>336, 358, 359</nodes>
		</tri>
		<tri idx = "2607">
			<nodes>332, 336, 359</nodes>
		</tri>
		<tri idx = "2608">
			<nodes>332, 358, 359</nodes>
		</tri>
		<tri idx = "2609">
			<nodes>332, 339, 359</nodes>
		</tri>
		<tri idx = "2610">
			<nodes>336, 339, 359</nodes>
		</tri>
		<tri idx = "2611">
			<nodes>332, 333, 359</nodes>
		</tri>
		<tri idx = "2612">
			<nodes>333, 339, 359</nodes>
		</tri>
		<tri idx = "2613">
			<nodes>338, 339, 359</nodes>
		</tri>
		<tri idx = "2614">
			<nodes>333, 338, 359</nodes>
		</tri>
		<tri idx = "2615">
			<nodes>338, 359, 360</nodes>
		</tri>
		<tri idx = "2616">
			<nodes>333, 359, 360</nodes>
		</tri>
		<tri idx = "2617">
			<nodes>332, 358, 362</nodes>
		</tri>
		<tri idx = "2618">
			<nodes>350, 358, 362</nodes>
		</tri>
		<tri idx = "2619">
			<nodes>358, 359, 362</nodes>
		</tri>
		<tri idx = "2620">
			<nodes>332, 359, 362</nodes>
		</tri>
		<tri idx = "2621">
			<nodes>333, 359, 362</nodes>
		</tri>
		<tri idx = "2622">
			<nodes>359, 360, 362</nodes>
		</tri>
		<tri idx = "2623">
			<nodes>358, 362, 363</nodes>
		</tri>
		<tri idx = "2624">
			<nodes>350, 358, 363</nodes>
		</tri>
		<tri idx = "2625">
			<nodes>358, 359, 363</nodes>
		</tri>
		<tri idx = "2626">
			<nodes>359, 362, 363</nodes>
		</tri>
		<tri idx = "2627">
			<nodes>335, 346, 364</nodes>
		</tri>
		<tri idx = "2628">
			<nodes>341, 346, 364</nodes>
		</tri>
		<tri idx = "2629">
			<nodes>335, 341, 364</nodes>
		</tri>
		<tri idx = "2630">
			<nodes>334, 341, 364</nodes>
		</tri>
		<tri idx = "2631">
			<nodes>334, 335, 364</nodes>
		</tri>
		<tri idx = "2632">
			<nodes>334, 347, 364</nodes>
		</tri>
		<tri idx = "2633">
			<nodes>335, 347, 364</nodes>
		</tri>
		<tri idx = "2634">
			<nodes>334, 351, 364</nodes>
		</tri>
		<tri idx = "2635">
			<nodes>341, 351, 364</nodes>
		</tri>
		<tri idx = "2636">
			<nodes>346, 347, 364</nodes>
		</tri>
		<tri idx = "2637">
			<nodes>347, 348, 364</nodes>
		</tri>
		<tri idx = "2638">
			<nodes>346, 348, 364</nodes>
		</tri>
		<tri idx = "2639">
			<nodes>347, 349, 364</nodes>
		</tri>
		<tri idx = "2640">
			<nodes>334, 349, 364</nodes>
		</tri>
		<tri idx = "2641">
			<nodes>349, 351, 364</nodes>
		</tri>
		<tri idx = "2642">
			<nodes>336, 351, 365</nodes>
		</tri>
		<tri idx = "2643">
			<nodes>351, 358, 365</nodes>
		</tri>
		<tri idx = "2644">
			<nodes>336, 358, 365</nodes>
		</tri>
		<tri idx = "2645">
			<nodes>336, 359, 365</nodes>
		</tri>
		<tri idx = "2646">
			<nodes>358, 359, 365</nodes>
		</tri>
		<tri idx = "2647">
			<nodes>336, 337, 365</nodes>
		</tri>
		<tri idx = "2648">
			<nodes>337, 351, 365</nodes>
		</tri>
		<tri idx = "2649">
			<nodes>336, 339, 365</nodes>
		</tri>
		<tri idx = "2650">
			<nodes>337, 339, 365</nodes>
		</tri>
		<tri idx = "2651">
			<nodes>337, 341, 365</nodes>
		</tri>
		<tri idx = "2652">
			<nodes>341, 351, 365</nodes>
		</tri>
		<tri idx = "2653">
			<nodes>339, 359, 365</nodes>
		</tri>
		<tri idx = "2654">
			<nodes>341, 364, 365</nodes>
		</tri>
		<tri idx = "2655">
			<nodes>351, 364, 365</nodes>
		</tri>
		<tri idx = "2656">
			<nodes>339, 341, 365</nodes>
		</tri>
		<tri idx = "2657">
			<nodes>339, 359, 366</nodes>
		</tri>
		<tri idx = "2658">
			<nodes>338, 339, 366</nodes>
		</tri>
		<tri idx = "2659">
			<nodes>338, 359, 366</nodes>
		</tri>
		<tri idx = "2660">
			<nodes>360, 361, 366</nodes>
		</tri>
		<tri idx = "2661">
			<nodes>345, 360, 366</nodes>
		</tri>
		<tri idx = "2662">
			<nodes>345, 361, 366</nodes>
		</tri>
		<tri idx = "2663">
			<nodes>339, 345, 366</nodes>
		</tri>
		<tri idx = "2664">
			<nodes>338, 345, 366</nodes>
		</tri>
		<tri idx = "2665">
			<nodes>339, 342, 366</nodes>
		</tri>
		<tri idx = "2666">
			<nodes>342, 345, 366</nodes>
		</tri>
		<tri idx = "2667">
			<nodes>338, 360, 366</nodes>
		</tri>
		<tri idx = "2668">
			<nodes>359, 365, 366</nodes>
		</tri>
		<tri idx = "2669">
			<nodes>339, 365, 366</nodes>
		</tri>
		<tri idx = "2670">
			<nodes>359, 360, 366</nodes>
		</tri>
		<tri idx = "2671">
			<nodes>342, 366, 367</nodes>
		</tri>
		<tri idx = "2672">
			<nodes>345, 366, 367</nodes>
		</tri>
		<tri idx = "2673">
			<nodes>366, 367, 368</nodes>
		</tri>
		<tri idx = "2674">
			<nodes>345, 366, 368</nodes>
		</tri>
		<tri idx = "2675">
			<nodes>344, 346, 369</nodes>
		</tri>
		<tri idx = "2676">
			<nodes>341, 344, 369</nodes>
		</tri>
		<tri idx = "2677">
			<nodes>341, 346, 369</nodes>
		</tri>
		<tri idx = "2678">
			<nodes>339, 365, 369</nodes>
		</tri>
		<tri idx = "2679">
			<nodes>341, 365, 369</nodes>
		</tri>
		<tri idx = "2680">
			<nodes>339, 341, 369</nodes>
		</tri>
		<tri idx = "2681">
			<nodes>339, 342, 369</nodes>
		</tri>
		<tri idx = "2682">
			<nodes>342, 366, 369</nodes>
		</tri>
		<tri idx = "2683">
			<nodes>339, 366, 369</nodes>
		</tri>
		<tri idx = "2684">
			<nodes>340, 341, 369</nodes>
		</tri>
		<tri idx = "2685">
			<nodes>339, 340, 369</nodes>
		</tri>
		<tri idx = "2686">
			<nodes>341, 364, 369</nodes>
		</tri>
		<tri idx = "2687">
			<nodes>364, 365, 369</nodes>
		</tri>
		<tri idx = "2688">
			<nodes>340, 344, 369</nodes>
		</tri>
		<tri idx = "2689">
			<nodes>343, 344, 369</nodes>
		</tri>
		<tri idx = "2690">
			<nodes>340, 343, 369</nodes>
		</tri>
		<tri idx = "2691">
			<nodes>339, 343, 369</nodes>
		</tri>
		<tri idx = "2692">
			<nodes>342, 343, 369</nodes>
		</tri>
		<tri idx = "2693">
			<nodes>343, 367, 369</nodes>
		</tri>
		<tri idx = "2694">
			<nodes>342, 367, 369</nodes>
		</tri>
		<tri idx = "2695">
			<nodes>365, 366, 369</nodes>
		</tri>
		<tri idx = "2696">
			<nodes>367, 368, 369</nodes>
		</tri>
		<tri idx = "2697">
			<nodes>366, 367, 369</nodes>
		</tri>
		<tri idx = "2698">
			<nodes>366, 368, 369</nodes>
		</tri>
		<tri idx = "2699">
			<nodes>346, 364, 369</nodes>
		</tri>
		<tri idx = "2700">
			<nodes>343, 369, 370</nodes>
		</tri>
		<tri idx = "2701">
			<nodes>367, 369, 370</nodes>
		</tri>
		<tri idx = "2702">
			<nodes>344, 369, 370</nodes>
		</tri>
		<tri idx = "2703">
			<nodes>346, 369, 370</nodes>
		</tri>
		<tri idx = "2704">
			<nodes>369, 370, 371</nodes>
		</tri>
		<tri idx = "2705">
			<nodes>346, 369, 371</nodes>
		</tri>
		<tri idx = "2706">
			<nodes>366, 368, 373</nodes>
		</tri>
		<tri idx = "2707">
			<nodes>345, 366, 373</nodes>
		</tri>
		<tri idx = "2708">
			<nodes>361, 366, 373</nodes>
		</tri>
		<tri idx = "2709">
			<nodes>348, 364, 374</nodes>
		</tri>
		<tri idx = "2710">
			<nodes>346, 364, 374</nodes>
		</tri>
		<tri idx = "2711">
			<nodes>346, 369, 374</nodes>
		</tri>
		<tri idx = "2712">
			<nodes>369, 371, 374</nodes>
		</tri>
		<tri idx = "2713">
			<nodes>364, 369, 374</nodes>
		</tri>
		<tri idx = "2714">
			<nodes>349, 351, 375</nodes>
		</tri>
		<tri idx = "2715">
			<nodes>349, 353, 375</nodes>
		</tri>
		<tri idx = "2716">
			<nodes>351, 353, 375</nodes>
		</tri>
		<tri idx = "2717">
			<nodes>349, 364, 375</nodes>
		</tri>
		<tri idx = "2718">
			<nodes>351, 364, 375</nodes>
		</tri>
		<tri idx = "2719">
			<nodes>351, 365, 375</nodes>
		</tri>
		<tri idx = "2720">
			<nodes>364, 365, 375</nodes>
		</tri>
		<tri idx = "2721">
			<nodes>347, 364, 376</nodes>
		</tri>
		<tri idx = "2722">
			<nodes>348, 364, 376</nodes>
		</tri>
		<tri idx = "2723">
			<nodes>349, 375, 376</nodes>
		</tri>
		<tri idx = "2724">
			<nodes>364, 375, 376</nodes>
		</tri>
		<tri idx = "2725">
			<nodes>349, 364, 376</nodes>
		</tri>
		<tri idx = "2726">
			<nodes>364, 374, 376</nodes>
		</tri>
		<tri idx = "2727">
			<nodes>353, 372, 375</nodes>
		</tri>
		<tri idx = "2728">
			<nodes>372, 375, 377</nodes>
		</tri>
		<tri idx = "2729">
			<nodes>353, 375, 377</nodes>
		</tri>
		<tri idx = "2730">
			<nodes>375, 376, 377</nodes>
		</tri>
		<tri idx = "2731">
			<nodes>349, 375, 377</nodes>
		</tri>
		<tri idx = "2732">
			<nodes>364, 376, 378</nodes>
		</tri>
		<tri idx = "2733">
			<nodes>375, 376, 378</nodes>
		</tri>
		<tri idx = "2734">
			<nodes>364, 375, 378</nodes>
		</tri>
		<tri idx = "2735">
			<nodes>364, 374, 378</nodes>
		</tri>
		<tri idx = "2736">
			<nodes>350, 358, 379</nodes>
		</tri>
		<tri idx = "2737">
			<nodes>358, 363, 379</nodes>
		</tri>
		<tri idx = "2738">
			<nodes>355, 358, 379</nodes>
		</tri>
		<tri idx = "2739">
			<nodes>355, 358, 380</nodes>
		</tri>
		<tri idx = "2740">
			<nodes>354, 355, 380</nodes>
		</tri>
		<tri idx = "2741">
			<nodes>354, 358, 380</nodes>
		</tri>
		<tri idx = "2742">
			<nodes>352, 356, 380</nodes>
		</tri>
		<tri idx = "2743">
			<nodes>352, 357, 380</nodes>
		</tri>
		<tri idx = "2744">
			<nodes>356, 357, 380</nodes>
		</tri>
		<tri idx = "2745">
			<nodes>351, 352, 380</nodes>
		</tri>
		<tri idx = "2746">
			<nodes>351, 356, 380</nodes>
		</tri>
		<tri idx = "2747">
			<nodes>352, 372, 380</nodes>
		</tri>
		<tri idx = "2748">
			<nodes>357, 372, 380</nodes>
		</tri>
		<tri idx = "2749">
			<nodes>353, 375, 380</nodes>
		</tri>
		<tri idx = "2750">
			<nodes>353, 372, 380</nodes>
		</tri>
		<tri idx = "2751">
			<nodes>372, 375, 380</nodes>
		</tri>
		<tri idx = "2752">
			<nodes>358, 379, 380</nodes>
		</tri>
		<tri idx = "2753">
			<nodes>355, 379, 380</nodes>
		</tri>
		<tri idx = "2754">
			<nodes>351, 375, 380</nodes>
		</tri>
		<tri idx = "2755">
			<nodes>365, 375, 380</nodes>
		</tri>
		<tri idx = "2756">
			<nodes>351, 365, 380</nodes>
		</tri>
		<tri idx = "2757">
			<nodes>356, 358, 380</nodes>
		</tri>
		<tri idx = "2758">
			<nodes>351, 358, 380</nodes>
		</tri>
		<tri idx = "2759">
			<nodes>358, 365, 380</nodes>
		</tri>
		<tri idx = "2760">
			<nodes>354, 356, 380</nodes>
		</tri>
		<tri idx = "2761">
			<nodes>351, 353, 380</nodes>
		</tri>
		<tri idx = "2762">
			<nodes>352, 353, 380</nodes>
		</tri>
		<tri idx = "2763">
			<nodes>354, 380, 381</nodes>
		</tri>
		<tri idx = "2764">
			<nodes>356, 380, 381</nodes>
		</tri>
		<tri idx = "2765">
			<nodes>379, 380, 381</nodes>
		</tri>
		<tri idx = "2766">
			<nodes>355, 380, 381</nodes>
		</tri>
		<tri idx = "2767">
			<nodes>380, 381, 382</nodes>
		</tri>
		<tri idx = "2768">
			<nodes>379, 380, 382</nodes>
		</tri>
		<tri idx = "2769">
			<nodes>380, 381, 383</nodes>
		</tri>
		<tri idx = "2770">
			<nodes>356, 380, 383</nodes>
		</tri>
		<tri idx = "2771">
			<nodes>357, 380, 383</nodes>
		</tri>
		<tri idx = "2772">
			<nodes>372, 380, 383</nodes>
		</tri>
		<tri idx = "2773">
			<nodes>358, 363, 384</nodes>
		</tri>
		<tri idx = "2774">
			<nodes>363, 379, 384</nodes>
		</tri>
		<tri idx = "2775">
			<nodes>358, 379, 384</nodes>
		</tri>
		<tri idx = "2776">
			<nodes>359, 360, 384</nodes>
		</tri>
		<tri idx = "2777">
			<nodes>360, 362, 384</nodes>
		</tri>
		<tri idx = "2778">
			<nodes>359, 362, 384</nodes>
		</tri>
		<tri idx = "2779">
			<nodes>359, 365, 384</nodes>
		</tri>
		<tri idx = "2780">
			<nodes>365, 366, 384</nodes>
		</tri>
		<tri idx = "2781">
			<nodes>359, 366, 384</nodes>
		</tri>
		<tri idx = "2782">
			<nodes>358, 359, 384</nodes>
		</tri>
		<tri idx = "2783">
			<nodes>358, 365, 384</nodes>
		</tri>
		<tri idx = "2784">
			<nodes>379, 382, 384</nodes>
		</tri>
		<tri idx = "2785">
			<nodes>380, 382, 384</nodes>
		</tri>
		<tri idx = "2786">
			<nodes>379, 380, 384</nodes>
		</tri>
		<tri idx = "2787">
			<nodes>362, 363, 384</nodes>
		</tri>
		<tri idx = "2788">
			<nodes>359, 363, 384</nodes>
		</tri>
		<tri idx = "2789">
			<nodes>358, 380, 384</nodes>
		</tri>
		<tri idx = "2790">
			<nodes>365, 380, 384</nodes>
		</tri>
		<tri idx = "2791">
			<nodes>360, 366, 384</nodes>
		</tri>
		<tri idx = "2792">
			<nodes>366, 373, 385</nodes>
		</tri>
		<tri idx = "2793">
			<nodes>366, 373, 384</nodes>
		</tri>
		<tri idx = "2794">
			<nodes>373, 384, 385</nodes>
		</tri>
		<tri idx = "2795">
			<nodes>366, 384, 385</nodes>
		</tri>
		<tri idx = "2796">
			<nodes>361, 366, 385</nodes>
		</tri>
		<tri idx = "2797">
			<nodes>360, 384, 385</nodes>
		</tri>
		<tri idx = "2798">
			<nodes>362, 384, 385</nodes>
		</tri>
		<tri idx = "2799">
			<nodes>360, 366, 385</nodes>
		</tri>
		<tri idx = "2800">
			<nodes>384, 385, 386</nodes>
		</tri>
		<tri idx = "2801">
			<nodes>362, 384, 386</nodes>
		</tri>
		<tri idx = "2802">
			<nodes>363, 384, 386</nodes>
		</tri>
		<tri idx = "2803">
			<nodes>379, 384, 386</nodes>
		</tri>
		<tri idx = "2804">
			<nodes>384, 385, 387</nodes>
		</tri>
		<tri idx = "2805">
			<nodes>373, 384, 387</nodes>
		</tri>
		<tri idx = "2806">
			<nodes>364, 378, 388</nodes>
		</tri>
		<tri idx = "2807">
			<nodes>374, 378, 388</nodes>
		</tri>
		<tri idx = "2808">
			<nodes>364, 374, 388</nodes>
		</tri>
		<tri idx = "2809">
			<nodes>375, 378, 388</nodes>
		</tri>
		<tri idx = "2810">
			<nodes>364, 375, 388</nodes>
		</tri>
		<tri idx = "2811">
			<nodes>373, 384, 388</nodes>
		</tri>
		<tri idx = "2812">
			<nodes>366, 384, 388</nodes>
		</tri>
		<tri idx = "2813">
			<nodes>366, 373, 388</nodes>
		</tri>
		<tri idx = "2814">
			<nodes>365, 369, 388</nodes>
		</tri>
		<tri idx = "2815">
			<nodes>365, 366, 388</nodes>
		</tri>
		<tri idx = "2816">
			<nodes>366, 369, 388</nodes>
		</tri>
		<tri idx = "2817">
			<nodes>365, 384, 388</nodes>
		</tri>
		<tri idx = "2818">
			<nodes>365, 375, 388</nodes>
		</tri>
		<tri idx = "2819">
			<nodes>365, 380, 388</nodes>
		</tri>
		<tri idx = "2820">
			<nodes>375, 380, 388</nodes>
		</tri>
		<tri idx = "2821">
			<nodes>364, 365, 388</nodes>
		</tri>
		<tri idx = "2822">
			<nodes>369, 374, 388</nodes>
		</tri>
		<tri idx = "2823">
			<nodes>364, 369, 388</nodes>
		</tri>
		<tri idx = "2824">
			<nodes>380, 384, 388</nodes>
		</tri>
		<tri idx = "2825">
			<nodes>366, 368, 389</nodes>
		</tri>
		<tri idx = "2826">
			<nodes>366, 373, 389</nodes>
		</tri>
		<tri idx = "2827">
			<nodes>369, 388, 389</nodes>
		</tri>
		<tri idx = "2828">
			<nodes>366, 388, 389</nodes>
		</tri>
		<tri idx = "2829">
			<nodes>366, 369, 389</nodes>
		</tri>
		<tri idx = "2830">
			<nodes>369, 370, 389</nodes>
		</tri>
		<tri idx = "2831">
			<nodes>367, 369, 389</nodes>
		</tri>
		<tri idx = "2832">
			<nodes>368, 369, 389</nodes>
		</tri>
		<tri idx = "2833">
			<nodes>373, 388, 389</nodes>
		</tri>
		<tri idx = "2834">
			<nodes>369, 371, 390</nodes>
		</tri>
		<tri idx = "2835">
			<nodes>369, 370, 390</nodes>
		</tri>
		<tri idx = "2836">
			<nodes>369, 374, 390</nodes>
		</tri>
		<tri idx = "2837">
			<nodes>374, 388, 390</nodes>
		</tri>
		<tri idx = "2838">
			<nodes>369, 388, 390</nodes>
		</tri>
		<tri idx = "2839">
			<nodes>369, 389, 390</nodes>
		</tri>
		<tri idx = "2840">
			<nodes>388, 389, 390</nodes>
		</tri>
		<tri idx = "2841">
			<nodes>373, 388, 391</nodes>
		</tri>
		<tri idx = "2842">
			<nodes>388, 389, 391</nodes>
		</tri>
		<tri idx = "2843">
			<nodes>375, 380, 392</nodes>
		</tri>
		<tri idx = "2844">
			<nodes>375, 388, 392</nodes>
		</tri>
		<tri idx = "2845">
			<nodes>380, 388, 392</nodes>
		</tri>
		<tri idx = "2846">
			<nodes>380, 384, 392</nodes>
		</tri>
		<tri idx = "2847">
			<nodes>382, 384, 392</nodes>
		</tri>
		<tri idx = "2848">
			<nodes>380, 382, 392</nodes>
		</tri>
		<tri idx = "2849">
			<nodes>384, 388, 392</nodes>
		</tri>
		<tri idx = "2850">
			<nodes>372, 375, 393</nodes>
		</tri>
		<tri idx = "2851">
			<nodes>375, 377, 393</nodes>
		</tri>
		<tri idx = "2852">
			<nodes>380, 383, 393</nodes>
		</tri>
		<tri idx = "2853">
			<nodes>372, 380, 393</nodes>
		</tri>
		<tri idx = "2854">
			<nodes>375, 380, 393</nodes>
		</tri>
		<tri idx = "2855">
			<nodes>380, 392, 393</nodes>
		</tri>
		<tri idx = "2856">
			<nodes>375, 392, 393</nodes>
		</tri>
		<tri idx = "2857">
			<nodes>373, 388, 394</nodes>
		</tri>
		<tri idx = "2858">
			<nodes>388, 391, 394</nodes>
		</tri>
		<tri idx = "2859">
			<nodes>373, 384, 394</nodes>
		</tri>
		<tri idx = "2860">
			<nodes>384, 387, 394</nodes>
		</tri>
		<tri idx = "2861">
			<nodes>384, 388, 394</nodes>
		</tri>
		<tri idx = "2862">
			<nodes>384, 392, 394</nodes>
		</tri>
		<tri idx = "2863">
			<nodes>388, 392, 394</nodes>
		</tri>
		<tri idx = "2864">
			<nodes>375, 378, 395</nodes>
		</tri>
		<tri idx = "2865">
			<nodes>375, 388, 395</nodes>
		</tri>
		<tri idx = "2866">
			<nodes>378, 388, 395</nodes>
		</tri>
		<tri idx = "2867">
			<nodes>374, 388, 395</nodes>
		</tri>
		<tri idx = "2868">
			<nodes>388, 390, 395</nodes>
		</tri>
		<tri idx = "2869">
			<nodes>375, 392, 395</nodes>
		</tri>
		<tri idx = "2870">
			<nodes>388, 392, 395</nodes>
		</tri>
		<tri idx = "2871">
			<nodes>375, 395, 396</nodes>
		</tri>
		<tri idx = "2872">
			<nodes>375, 378, 396</nodes>
		</tri>
		<tri idx = "2873">
			<nodes>375, 376, 396</nodes>
		</tri>
		<tri idx = "2874">
			<nodes>375, 377, 396</nodes>
		</tri>
		<tri idx = "2875">
			<nodes>375, 393, 396</nodes>
		</tri>
		<tri idx = "2876">
			<nodes>375, 392, 396</nodes>
		</tri>
		<tri idx = "2877">
			<nodes>392, 395, 396</nodes>
		</tri>
		<tri idx = "2878">
			<nodes>392, 393, 396</nodes>
		</tri>
		<tri idx = "2879">
			<nodes>379, 384, 397</nodes>
		</tri>
		<tri idx = "2880">
			<nodes>384, 386, 397</nodes>
		</tri>
		<tri idx = "2881">
			<nodes>382, 384, 397</nodes>
		</tri>
		<tri idx = "2882">
			<nodes>384, 392, 397</nodes>
		</tri>
		<tri idx = "2883">
			<nodes>382, 392, 397</nodes>
		</tri>
		<tri idx = "2884">
			<nodes>380, 383, 398</nodes>
		</tri>
		<tri idx = "2885">
			<nodes>380, 381, 398</nodes>
		</tri>
		<tri idx = "2886">
			<nodes>380, 393, 398</nodes>
		</tri>
		<tri idx = "2887">
			<nodes>392, 393, 398</nodes>
		</tri>
		<tri idx = "2888">
			<nodes>380, 392, 398</nodes>
		</tri>
		<tri idx = "2889">
			<nodes>380, 382, 398</nodes>
		</tri>
		<tri idx = "2890">
			<nodes>382, 392, 398</nodes>
		</tri>
		<tri idx = "2891">
			<nodes>392, 397, 398</nodes>
		</tri>
		<tri idx = "2892">
			<nodes>384, 394, 399</nodes>
		</tri>
		<tri idx = "2893">
			<nodes>384, 387, 399</nodes>
		</tri>
		<tri idx = "2894">
			<nodes>384, 397, 399</nodes>
		</tri>
		<tri idx = "2895">
			<nodes>384, 386, 399</nodes>
		</tri>
		<tri idx = "2896">
			<nodes>384, 385, 399</nodes>
		</tri>
		<tri idx = "2897">
			<nodes>384, 392, 399</nodes>
		</tri>
		<tri idx = "2898">
			<nodes>392, 394, 399</nodes>
		</tri>
		<tri idx = "2899">
			<nodes>392, 397, 399</nodes>
		</tri>
		<tri idx = "2900">
			<nodes>388, 389, 400</nodes>
		</tri>
		<tri idx = "2901">
			<nodes>388, 390, 400</nodes>
		</tri>
		<tri idx = "2902">
			<nodes>388, 394, 400</nodes>
		</tri>
		<tri idx = "2903">
			<nodes>388, 391, 400</nodes>
		</tri>
		<tri idx = "2904">
			<nodes>388, 395, 400</nodes>
		</tri>
		<tri idx = "2905">
			<nodes>392, 395, 400</nodes>
		</tri>
		<tri idx = "2906">
			<nodes>388, 392, 400</nodes>
		</tri>
		<tri idx = "2907">
			<nodes>392, 394, 400</nodes>
		</tri>
		<tri idx = "2908">
			<nodes>392, 395, 401</nodes>
		</tri>
		<tri idx = "2909">
			<nodes>392, 400, 401</nodes>
		</tri>
		<tri idx = "2910">
			<nodes>392, 397, 401</nodes>
		</tri>
		<tri idx = "2911">
			<nodes>392, 398, 401</nodes>
		</tri>
		<tri idx = "2912">
			<nodes>392, 396, 401</nodes>
		</tri>
		<tri idx = "2913">
			<nodes>392, 393, 401</nodes>
		</tri>
		<tri idx = "2914">
			<nodes>392, 394, 401</nodes>
		</tri>
		<tri idx = "2915">
			<nodes>392, 399, 401</nodes>
		</tri>
	</triangles>
	<tetrahedrons size = "1301">
		<tet idx = "0">
			<nodes>11, 0, 4, 45</nodes>
		</tet>
		<tet idx = "1">
			<nodes>42, 45, 43, 2</nodes>
		</tet>
		<tet idx = "2">
			<nodes>1, 0, 11, 45</nodes>
		</tet>
		<tet idx = "3">
			<nodes>11, 15, 1, 45</nodes>
		</tet>
		<tet idx = "4">
			<nodes>32, 1, 15, 45</nodes>
		</tet>
		<tet idx = "5">
			<nodes>42, 1, 32, 45</nodes>
		</tet>
		<tet idx = "6">
			<nodes>0, 44, 4, 45</nodes>
		</tet>
		<tet idx = "7">
			<nodes>42, 2, 1, 45</nodes>
		</tet>
		<tet idx = "8">
			<nodes>37, 42, 32, 45</nodes>
		</tet>
		<tet idx = "9">
			<nodes>0, 2, 43, 45</nodes>
		</tet>
		<tet idx = "10">
			<nodes>15, 18, 32, 45</nodes>
		</tet>
		<tet idx = "11">
			<nodes>32, 18, 33, 45</nodes>
		</tet>
		<tet idx = "12">
			<nodes>0, 1, 2, 45</nodes>
		</tet>
		<tet idx = "13">
			<nodes>0, 43, 44, 45</nodes>
		</tet>
		<tet idx = "14">
			<nodes>41, 25, 3, 46</nodes>
		</tet>
		<tet idx = "15">
			<nodes>3, 13, 4, 46</nodes>
		</tet>
		<tet idx = "16">
			<nodes>46, 12, 21, 5</nodes>
		</tet>
		<tet idx = "17">
			<nodes>21, 5, 3, 46</nodes>
		</tet>
		<tet idx = "18">
			<nodes>44, 46, 4, 45</nodes>
		</tet>
		<tet idx = "19">
			<nodes>11, 4, 13, 46</nodes>
		</tet>
		<tet idx = "20">
			<nodes>25, 23, 3, 46</nodes>
		</tet>
		<tet idx = "21">
			<nodes>3, 4, 41, 46</nodes>
		</tet>
		<tet idx = "22">
			<nodes>4, 44, 41, 46</nodes>
		</tet>
		<tet idx = "23">
			<nodes>3, 23, 21, 46</nodes>
		</tet>
		<tet idx = "24">
			<nodes>3, 5, 13, 46</nodes>
		</tet>
		<tet idx = "25">
			<nodes>12, 13, 5, 46</nodes>
		</tet>
		<tet idx = "26">
			<nodes>11, 4, 46, 45</nodes>
		</tet>
		<tet idx = "27">
			<nodes>6, 30, 29, 47</nodes>
		</tet>
		<tet idx = "28">
			<nodes>14, 8, 6, 47</nodes>
		</tet>
		<tet idx = "29">
			<nodes>6, 26, 28, 47</nodes>
		</tet>
		<tet idx = "30">
			<nodes>39, 6, 28, 47</nodes>
		</tet>
		<tet idx = "31">
			<nodes>14, 9, 8, 47</nodes>
		</tet>
		<tet idx = "32">
			<nodes>29, 20, 6, 47</nodes>
		</tet>
		<tet idx = "33">
			<nodes>39, 30, 6, 47</nodes>
		</tet>
		<tet idx = "34">
			<nodes>6, 20, 14, 47</nodes>
		</tet>
		<tet idx = "35">
			<nodes>6, 8, 26, 47</nodes>
		</tet>
		<tet idx = "36">
			<nodes>14, 20, 16, 47</nodes>
		</tet>
		<tet idx = "37">
			<nodes>9, 48, 8, 47</nodes>
		</tet>
		<tet idx = "38">
			<nodes>46, 21, 12, 48</nodes>
		</tet>
		<tet idx = "39">
			<nodes>12, 21, 7, 48</nodes>
		</tet>
		<tet idx = "40">
			<nodes>24, 26, 7, 48</nodes>
		</tet>
		<tet idx = "41">
			<nodes>8, 48, 26, 47</nodes>
		</tet>
		<tet idx = "42">
			<nodes>26, 24, 27, 48</nodes>
		</tet>
		<tet idx = "43">
			<nodes>22, 7, 21, 48</nodes>
		</tet>
		<tet idx = "44">
			<nodes>24, 7, 22, 48</nodes>
		</tet>
		<tet idx = "45">
			<nodes>26, 8, 9, 48</nodes>
		</tet>
		<tet idx = "46">
			<nodes>26, 9, 7, 48</nodes>
		</tet>
		<tet idx = "47">
			<nodes>12, 7, 9, 48</nodes>
		</tet>
		<tet idx = "48">
			<nodes>17, 15, 10, 49</nodes>
		</tet>
		<tet idx = "49">
			<nodes>10, 9, 14, 49</nodes>
		</tet>
		<tet idx = "50">
			<nodes>46, 48, 12, 49</nodes>
		</tet>
		<tet idx = "51">
			<nodes>11, 10, 15, 49</nodes>
		</tet>
		<tet idx = "52">
			<nodes>11, 45, 46, 49</nodes>
		</tet>
		<tet idx = "53">
			<nodes>11, 46, 13, 49</nodes>
		</tet>
		<tet idx = "54">
			<nodes>10, 13, 12, 49</nodes>
		</tet>
		<tet idx = "55">
			<nodes>48, 47, 9, 49</nodes>
		</tet>
		<tet idx = "56">
			<nodes>11, 15, 45, 49</nodes>
		</tet>
		<tet idx = "57">
			<nodes>13, 46, 12, 49</nodes>
		</tet>
		<tet idx = "58">
			<nodes>10, 12, 9, 49</nodes>
		</tet>
		<tet idx = "59">
			<nodes>9, 47, 14, 49</nodes>
		</tet>
		<tet idx = "60">
			<nodes>18, 45, 15, 49</nodes>
		</tet>
		<tet idx = "61">
			<nodes>12, 48, 9, 49</nodes>
		</tet>
		<tet idx = "62">
			<nodes>10, 11, 13, 49</nodes>
		</tet>
		<tet idx = "63">
			<nodes>14, 47, 16, 49</nodes>
		</tet>
		<tet idx = "64">
			<nodes>14, 16, 10, 49</nodes>
		</tet>
		<tet idx = "65">
			<nodes>17, 10, 16, 49</nodes>
		</tet>
		<tet idx = "66">
			<nodes>17, 18, 15, 49</nodes>
		</tet>
		<tet idx = "67">
			<nodes>33, 45, 18, 50</nodes>
		</tet>
		<tet idx = "68">
			<nodes>16, 47, 20, 50</nodes>
		</tet>
		<tet idx = "69">
			<nodes>20, 47, 29, 50</nodes>
		</tet>
		<tet idx = "70">
			<nodes>16, 20, 29, 50</nodes>
		</tet>
		<tet idx = "71">
			<nodes>33, 19, 34, 50</nodes>
		</tet>
		<tet idx = "72">
			<nodes>18, 50, 45, 49</nodes>
		</tet>
		<tet idx = "73">
			<nodes>17, 33, 18, 50</nodes>
		</tet>
		<tet idx = "74">
			<nodes>17, 19, 33, 50</nodes>
		</tet>
		<tet idx = "75">
			<nodes>17, 16, 19, 50</nodes>
		</tet>
		<tet idx = "76">
			<nodes>19, 16, 29, 50</nodes>
		</tet>
		<tet idx = "77">
			<nodes>36, 19, 29, 50</nodes>
		</tet>
		<tet idx = "78">
			<nodes>36, 34, 19, 50</nodes>
		</tet>
		<tet idx = "79">
			<nodes>47, 50, 16, 49</nodes>
		</tet>
		<tet idx = "80">
			<nodes>17, 16, 50, 49</nodes>
		</tet>
		<tet idx = "81">
			<nodes>17, 50, 18, 49</nodes>
		</tet>
		<tet idx = "82">
			<nodes>24, 27, 48, 51</nodes>
		</tet>
		<tet idx = "83">
			<nodes>52, 40, 27, 51</nodes>
		</tet>
		<tet idx = "84">
			<nodes>24, 52, 27, 51</nodes>
		</tet>
		<tet idx = "85">
			<nodes>25, 38, 23, 53</nodes>
		</tet>
		<tet idx = "86">
			<nodes>24, 22, 53, 48</nodes>
		</tet>
		<tet idx = "87">
			<nodes>41, 53, 25, 46</nodes>
		</tet>
		<tet idx = "88">
			<nodes>38, 24, 22, 53</nodes>
		</tet>
		<tet idx = "89">
			<nodes>21, 23, 38, 53</nodes>
		</tet>
		<tet idx = "90">
			<nodes>22, 21, 53, 48</nodes>
		</tet>
		<tet idx = "91">
			<nodes>25, 53, 23, 46</nodes>
		</tet>
		<tet idx = "92">
			<nodes>38, 22, 21, 53</nodes>
		</tet>
		<tet idx = "93">
			<nodes>53, 46, 21, 23</nodes>
		</tet>
		<tet idx = "94">
			<nodes>53, 21, 46, 48</nodes>
		</tet>
		<tet idx = "95">
			<nodes>24, 48, 53, 51</nodes>
		</tet>
		<tet idx = "96">
			<nodes>24, 54, 52, 51</nodes>
		</tet>
		<tet idx = "97">
			<nodes>24, 54, 53, 38</nodes>
		</tet>
		<tet idx = "98">
			<nodes>24, 53, 54, 51</nodes>
		</tet>
		<tet idx = "99">
			<nodes>38, 25, 55, 53</nodes>
		</tet>
		<tet idx = "100">
			<nodes>41, 56, 25, 53</nodes>
		</tet>
		<tet idx = "101">
			<nodes>56, 55, 25, 53</nodes>
		</tet>
		<tet idx = "102">
			<nodes>39, 28, 27, 57</nodes>
		</tet>
		<tet idx = "103">
			<nodes>57, 26, 28, 27</nodes>
		</tet>
		<tet idx = "104">
			<nodes>57, 28, 26, 47</nodes>
		</tet>
		<tet idx = "105">
			<nodes>26, 48, 57, 47</nodes>
		</tet>
		<tet idx = "106">
			<nodes>26, 27, 57, 48</nodes>
		</tet>
		<tet idx = "107">
			<nodes>27, 40, 39, 57</nodes>
		</tet>
		<tet idx = "108">
			<nodes>39, 28, 57, 47</nodes>
		</tet>
		<tet idx = "109">
			<nodes>40, 57, 27, 51</nodes>
		</tet>
		<tet idx = "110">
			<nodes>57, 48, 27, 51</nodes>
		</tet>
		<tet idx = "111">
			<nodes>53, 48, 57, 51</nodes>
		</tet>
		<tet idx = "112">
			<nodes>31, 36, 29, 58</nodes>
		</tet>
		<tet idx = "113">
			<nodes>29, 30, 31, 58</nodes>
		</tet>
		<tet idx = "114">
			<nodes>39, 58, 30, 47</nodes>
		</tet>
		<tet idx = "115">
			<nodes>30, 58, 29, 47</nodes>
		</tet>
		<tet idx = "116">
			<nodes>39, 31, 30, 58</nodes>
		</tet>
		<tet idx = "117">
			<nodes>39, 57, 58, 47</nodes>
		</tet>
		<tet idx = "118">
			<nodes>29, 47, 58, 50</nodes>
		</tet>
		<tet idx = "119">
			<nodes>36, 29, 58, 50</nodes>
		</tet>
		<tet idx = "120">
			<nodes>39, 57, 59, 58</nodes>
		</tet>
		<tet idx = "121">
			<nodes>39, 59, 31, 58</nodes>
		</tet>
		<tet idx = "122">
			<nodes>59, 60, 31, 58</nodes>
		</tet>
		<tet idx = "123">
			<nodes>31, 60, 36, 58</nodes>
		</tet>
		<tet idx = "124">
			<nodes>37, 32, 61, 45</nodes>
		</tet>
		<tet idx = "125">
			<nodes>32, 35, 37, 61</nodes>
		</tet>
		<tet idx = "126">
			<nodes>36, 61, 50, 58</nodes>
		</tet>
		<tet idx = "127">
			<nodes>37, 61, 42, 45</nodes>
		</tet>
		<tet idx = "128">
			<nodes>61, 45, 33, 50</nodes>
		</tet>
		<tet idx = "129">
			<nodes>33, 34, 61, 50</nodes>
		</tet>
		<tet idx = "130">
			<nodes>33, 32, 61, 35</nodes>
		</tet>
		<tet idx = "131">
			<nodes>33, 61, 32, 45</nodes>
		</tet>
		<tet idx = "132">
			<nodes>36, 50, 61, 34</nodes>
		</tet>
		<tet idx = "133">
			<nodes>62, 34, 36, 61</nodes>
		</tet>
		<tet idx = "134">
			<nodes>62, 37, 35, 61</nodes>
		</tet>
		<tet idx = "135">
			<nodes>62, 33, 34, 61</nodes>
		</tet>
		<tet idx = "136">
			<nodes>62, 35, 33, 61</nodes>
		</tet>
		<tet idx = "137">
			<nodes>62, 36, 63, 61</nodes>
		</tet>
		<tet idx = "138">
			<nodes>36, 60, 63, 58</nodes>
		</tet>
		<tet idx = "139">
			<nodes>36, 63, 61, 58</nodes>
		</tet>
		<tet idx = "140">
			<nodes>62, 65, 37, 61</nodes>
		</tet>
		<tet idx = "141">
			<nodes>42, 37, 68, 61</nodes>
		</tet>
		<tet idx = "142">
			<nodes>65, 68, 37, 61</nodes>
		</tet>
		<tet idx = "143">
			<nodes>69, 38, 55, 53</nodes>
		</tet>
		<tet idx = "144">
			<nodes>69, 54, 38, 53</nodes>
		</tet>
		<tet idx = "145">
			<nodes>51, 72, 52, 40</nodes>
		</tet>
		<tet idx = "146">
			<nodes>72, 39, 57, 59</nodes>
		</tet>
		<tet idx = "147">
			<nodes>51, 57, 72, 40</nodes>
		</tet>
		<tet idx = "148">
			<nodes>72, 57, 39, 40</nodes>
		</tet>
		<tet idx = "149">
			<nodes>43, 71, 66, 78</nodes>
		</tet>
		<tet idx = "150">
			<nodes>42, 61, 78, 45</nodes>
		</tet>
		<tet idx = "151">
			<nodes>41, 78, 56, 53</nodes>
		</tet>
		<tet idx = "152">
			<nodes>43, 42, 67, 78</nodes>
		</tet>
		<tet idx = "153">
			<nodes>42, 43, 45, 78</nodes>
		</tet>
		<tet idx = "154">
			<nodes>43, 67, 71, 78</nodes>
		</tet>
		<tet idx = "155">
			<nodes>43, 66, 41, 78</nodes>
		</tet>
		<tet idx = "156">
			<nodes>41, 44, 43, 78</nodes>
		</tet>
		<tet idx = "157">
			<nodes>42, 68, 67, 78</nodes>
		</tet>
		<tet idx = "158">
			<nodes>42, 68, 78, 61</nodes>
		</tet>
		<tet idx = "159">
			<nodes>66, 56, 41, 78</nodes>
		</tet>
		<tet idx = "160">
			<nodes>44, 78, 41, 46</nodes>
		</tet>
		<tet idx = "161">
			<nodes>78, 53, 41, 46</nodes>
		</tet>
		<tet idx = "162">
			<nodes>78, 46, 44, 45</nodes>
		</tet>
		<tet idx = "163">
			<nodes>43, 78, 44, 45</nodes>
		</tet>
		<tet idx = "164">
			<nodes>46, 45, 79, 49</nodes>
		</tet>
		<tet idx = "165">
			<nodes>58, 47, 79, 50</nodes>
		</tet>
		<tet idx = "166">
			<nodes>79, 57, 53, 48</nodes>
		</tet>
		<tet idx = "167">
			<nodes>79, 46, 78, 45</nodes>
		</tet>
		<tet idx = "168">
			<nodes>79, 45, 61, 50</nodes>
		</tet>
		<tet idx = "169">
			<nodes>79, 48, 46, 49</nodes>
		</tet>
		<tet idx = "170">
			<nodes>78, 61, 79, 45</nodes>
		</tet>
		<tet idx = "171">
			<nodes>45, 50, 79, 49</nodes>
		</tet>
		<tet idx = "172">
			<nodes>79, 53, 78, 46</nodes>
		</tet>
		<tet idx = "173">
			<nodes>79, 58, 57, 47</nodes>
		</tet>
		<tet idx = "174">
			<nodes>79, 50, 47, 49</nodes>
		</tet>
		<tet idx = "175">
			<nodes>61, 58, 79, 50</nodes>
		</tet>
		<tet idx = "176">
			<nodes>53, 46, 79, 48</nodes>
		</tet>
		<tet idx = "177">
			<nodes>57, 48, 79, 47</nodes>
		</tet>
		<tet idx = "178">
			<nodes>79, 47, 48, 49</nodes>
		</tet>
		<tet idx = "179">
			<nodes>54, 52, 80, 77</nodes>
		</tet>
		<tet idx = "180">
			<nodes>80, 54, 53, 51</nodes>
		</tet>
		<tet idx = "181">
			<nodes>54, 80, 52, 51</nodes>
		</tet>
		<tet idx = "182">
			<nodes>72, 52, 76, 80</nodes>
		</tet>
		<tet idx = "183">
			<nodes>77, 76, 52, 80</nodes>
		</tet>
		<tet idx = "184">
			<nodes>80, 53, 79, 57</nodes>
		</tet>
		<tet idx = "185">
			<nodes>51, 52, 72, 80</nodes>
		</tet>
		<tet idx = "186">
			<nodes>53, 57, 80, 51</nodes>
		</tet>
		<tet idx = "187">
			<nodes>51, 72, 57, 80</nodes>
		</tet>
		<tet idx = "188">
			<nodes>54, 81, 77, 80</nodes>
		</tet>
		<tet idx = "189">
			<nodes>80, 53, 54, 83</nodes>
		</tet>
		<tet idx = "190">
			<nodes>79, 80, 83, 53</nodes>
		</tet>
		<tet idx = "191">
			<nodes>56, 83, 55, 53</nodes>
		</tet>
		<tet idx = "192">
			<nodes>69, 55, 83, 53</nodes>
		</tet>
		<tet idx = "193">
			<nodes>69, 55, 70, 83</nodes>
		</tet>
		<tet idx = "194">
			<nodes>54, 69, 81, 83</nodes>
		</tet>
		<tet idx = "195">
			<nodes>83, 78, 79, 53</nodes>
		</tet>
		<tet idx = "196">
			<nodes>54, 83, 81, 80</nodes>
		</tet>
		<tet idx = "197">
			<nodes>70, 55, 56, 83</nodes>
		</tet>
		<tet idx = "198">
			<nodes>66, 83, 56, 78</nodes>
		</tet>
		<tet idx = "199">
			<nodes>56, 78, 83, 53</nodes>
		</tet>
		<tet idx = "200">
			<nodes>83, 53, 54, 69</nodes>
		</tet>
		<tet idx = "201">
			<nodes>66, 84, 56, 83</nodes>
		</tet>
		<tet idx = "202">
			<nodes>70, 56, 84, 83</nodes>
		</tet>
		<tet idx = "203">
			<nodes>59, 86, 75, 64</nodes>
		</tet>
		<tet idx = "204">
			<nodes>72, 80, 86, 57</nodes>
		</tet>
		<tet idx = "205">
			<nodes>75, 86, 72, 80</nodes>
		</tet>
		<tet idx = "206">
			<nodes>59, 75, 86, 72</nodes>
		</tet>
		<tet idx = "207">
			<nodes>63, 60, 64, 86</nodes>
		</tet>
		<tet idx = "208">
			<nodes>64, 60, 59, 86</nodes>
		</tet>
		<tet idx = "209">
			<nodes>72, 86, 59, 57</nodes>
		</tet>
		<tet idx = "210">
			<nodes>59, 57, 86, 58</nodes>
		</tet>
		<tet idx = "211">
			<nodes>64, 75, 73, 86</nodes>
		</tet>
		<tet idx = "212">
			<nodes>86, 61, 63, 58</nodes>
		</tet>
		<tet idx = "213">
			<nodes>86, 80, 79, 57</nodes>
		</tet>
		<tet idx = "214">
			<nodes>86, 57, 79, 58</nodes>
		</tet>
		<tet idx = "215">
			<nodes>59, 86, 60, 58</nodes>
		</tet>
		<tet idx = "216">
			<nodes>60, 86, 63, 58</nodes>
		</tet>
		<tet idx = "217">
			<nodes>86, 79, 61, 58</nodes>
		</tet>
		<tet idx = "218">
			<nodes>67, 78, 68, 87</nodes>
		</tet>
		<tet idx = "219">
			<nodes>65, 87, 68, 61</nodes>
		</tet>
		<tet idx = "220">
			<nodes>79, 87, 86, 61</nodes>
		</tet>
		<tet idx = "221">
			<nodes>78, 87, 79, 61</nodes>
		</tet>
		<tet idx = "222">
			<nodes>68, 87, 78, 61</nodes>
		</tet>
		<tet idx = "223">
			<nodes>88, 87, 65, 61</nodes>
		</tet>
		<tet idx = "224">
			<nodes>62, 88, 65, 61</nodes>
		</tet>
		<tet idx = "225">
			<nodes>62, 63, 88, 61</nodes>
		</tet>
		<tet idx = "226">
			<nodes>63, 86, 88, 61</nodes>
		</tet>
		<tet idx = "227">
			<nodes>88, 86, 87, 61</nodes>
		</tet>
		<tet idx = "228">
			<nodes>88, 63, 89, 86</nodes>
		</tet>
		<tet idx = "229">
			<nodes>89, 64, 73, 86</nodes>
		</tet>
		<tet idx = "230">
			<nodes>63, 64, 89, 86</nodes>
		</tet>
		<tet idx = "231">
			<nodes>88, 90, 65, 87</nodes>
		</tet>
		<tet idx = "232">
			<nodes>65, 90, 68, 87</nodes>
		</tet>
		<tet idx = "233">
			<nodes>66, 84, 83, 91</nodes>
		</tet>
		<tet idx = "234">
			<nodes>71, 85, 66, 91</nodes>
		</tet>
		<tet idx = "235">
			<nodes>71, 78, 67, 91</nodes>
		</tet>
		<tet idx = "236">
			<nodes>66, 85, 84, 91</nodes>
		</tet>
		<tet idx = "237">
			<nodes>78, 87, 67, 91</nodes>
		</tet>
		<tet idx = "238">
			<nodes>83, 78, 66, 91</nodes>
		</tet>
		<tet idx = "239">
			<nodes>71, 66, 78, 91</nodes>
		</tet>
		<tet idx = "240">
			<nodes>67, 87, 92, 91</nodes>
		</tet>
		<tet idx = "241">
			<nodes>71, 67, 92, 91</nodes>
		</tet>
		<tet idx = "242">
			<nodes>68, 90, 93, 87</nodes>
		</tet>
		<tet idx = "243">
			<nodes>93, 92, 67, 87</nodes>
		</tet>
		<tet idx = "244">
			<nodes>67, 68, 93, 87</nodes>
		</tet>
		<tet idx = "245">
			<nodes>94, 84, 83, 70</nodes>
		</tet>
		<tet idx = "246">
			<nodes>95, 70, 94, 83</nodes>
		</tet>
		<tet idx = "247">
			<nodes>95, 69, 70, 83</nodes>
		</tet>
		<tet idx = "248">
			<nodes>95, 81, 69, 83</nodes>
		</tet>
		<tet idx = "249">
			<nodes>71, 97, 85, 91</nodes>
		</tet>
		<tet idx = "250">
			<nodes>71, 92, 97, 91</nodes>
		</tet>
		<tet idx = "251">
			<nodes>102, 72, 76, 80</nodes>
		</tet>
		<tet idx = "252">
			<nodes>102, 75, 72, 80</nodes>
		</tet>
		<tet idx = "253">
			<nodes>75, 73, 86, 107</nodes>
		</tet>
		<tet idx = "254">
			<nodes>105, 89, 73, 107</nodes>
		</tet>
		<tet idx = "255">
			<nodes>104, 102, 107, 74</nodes>
		</tet>
		<tet idx = "256">
			<nodes>105, 73, 106, 107</nodes>
		</tet>
		<tet idx = "257">
			<nodes>89, 86, 73, 107</nodes>
		</tet>
		<tet idx = "258">
			<nodes>106, 74, 104, 107</nodes>
		</tet>
		<tet idx = "259">
			<nodes>73, 75, 74, 107</nodes>
		</tet>
		<tet idx = "260">
			<nodes>102, 74, 75, 107</nodes>
		</tet>
		<tet idx = "261">
			<nodes>73, 74, 106, 107</nodes>
		</tet>
		<tet idx = "262">
			<nodes>103, 76, 82, 108</nodes>
		</tet>
		<tet idx = "263">
			<nodes>77, 81, 82, 108</nodes>
		</tet>
		<tet idx = "264">
			<nodes>77, 76, 80, 108</nodes>
		</tet>
		<tet idx = "265">
			<nodes>77, 82, 76, 108</nodes>
		</tet>
		<tet idx = "266">
			<nodes>77, 80, 81, 108</nodes>
		</tet>
		<tet idx = "267">
			<nodes>103, 102, 76, 108</nodes>
		</tet>
		<tet idx = "268">
			<nodes>102, 80, 76, 108</nodes>
		</tet>
		<tet idx = "269">
			<nodes>102, 75, 80, 108</nodes>
		</tet>
		<tet idx = "270">
			<nodes>102, 107, 75, 108</nodes>
		</tet>
		<tet idx = "271">
			<nodes>86, 80, 75, 108</nodes>
		</tet>
		<tet idx = "272">
			<nodes>86, 75, 107, 108</nodes>
		</tet>
		<tet idx = "273">
			<nodes>79, 83, 109, 78</nodes>
		</tet>
		<tet idx = "274">
			<nodes>109, 79, 86, 80</nodes>
		</tet>
		<tet idx = "275">
			<nodes>109, 86, 79, 87</nodes>
		</tet>
		<tet idx = "276">
			<nodes>109, 79, 78, 87</nodes>
		</tet>
		<tet idx = "277">
			<nodes>109, 83, 79, 80</nodes>
		</tet>
		<tet idx = "278">
			<nodes>109, 78, 83, 91</nodes>
		</tet>
		<tet idx = "279">
			<nodes>109, 87, 78, 91</nodes>
		</tet>
		<tet idx = "280">
			<nodes>109, 80, 86, 108</nodes>
		</tet>
		<tet idx = "281">
			<nodes>109, 86, 107, 108</nodes>
		</tet>
		<tet idx = "282">
			<nodes>82, 111, 103, 108</nodes>
		</tet>
		<tet idx = "283">
			<nodes>111, 82, 110, 108</nodes>
		</tet>
		<tet idx = "284">
			<nodes>81, 95, 96, 114</nodes>
		</tet>
		<tet idx = "285">
			<nodes>81, 80, 114, 108</nodes>
		</tet>
		<tet idx = "286">
			<nodes>81, 83, 114, 80</nodes>
		</tet>
		<tet idx = "287">
			<nodes>114, 83, 109, 80</nodes>
		</tet>
		<tet idx = "288">
			<nodes>96, 110, 82, 114</nodes>
		</tet>
		<tet idx = "289">
			<nodes>114, 81, 82, 96</nodes>
		</tet>
		<tet idx = "290">
			<nodes>109, 114, 80, 108</nodes>
		</tet>
		<tet idx = "291">
			<nodes>95, 114, 81, 83</nodes>
		</tet>
		<tet idx = "292">
			<nodes>95, 94, 114, 83</nodes>
		</tet>
		<tet idx = "293">
			<nodes>114, 82, 81, 108</nodes>
		</tet>
		<tet idx = "294">
			<nodes>82, 114, 110, 108</nodes>
		</tet>
		<tet idx = "295">
			<nodes>85, 84, 91, 115</nodes>
		</tet>
		<tet idx = "296">
			<nodes>83, 91, 84, 115</nodes>
		</tet>
		<tet idx = "297">
			<nodes>94, 114, 83, 115</nodes>
		</tet>
		<tet idx = "298">
			<nodes>94, 83, 84, 115</nodes>
		</tet>
		<tet idx = "299">
			<nodes>114, 109, 83, 115</nodes>
		</tet>
		<tet idx = "300">
			<nodes>109, 91, 83, 115</nodes>
		</tet>
		<tet idx = "301">
			<nodes>97, 98, 85, 115</nodes>
		</tet>
		<tet idx = "302">
			<nodes>97, 85, 91, 115</nodes>
		</tet>
		<tet idx = "303">
			<nodes>98, 116, 85, 115</nodes>
		</tet>
		<tet idx = "304">
			<nodes>116, 114, 94, 115</nodes>
		</tet>
		<tet idx = "305">
			<nodes>85, 116, 84, 115</nodes>
		</tet>
		<tet idx = "306">
			<nodes>84, 116, 94, 115</nodes>
		</tet>
		<tet idx = "307">
			<nodes>94, 116, 117, 114</nodes>
		</tet>
		<tet idx = "308">
			<nodes>88, 100, 90, 118</nodes>
		</tet>
		<tet idx = "309">
			<nodes>86, 109, 107, 118</nodes>
		</tet>
		<tet idx = "310">
			<nodes>101, 90, 100, 118</nodes>
		</tet>
		<tet idx = "311">
			<nodes>93, 90, 101, 118</nodes>
		</tet>
		<tet idx = "312">
			<nodes>87, 118, 92, 91</nodes>
		</tet>
		<tet idx = "313">
			<nodes>89, 86, 107, 118</nodes>
		</tet>
		<tet idx = "314">
			<nodes>93, 87, 90, 118</nodes>
		</tet>
		<tet idx = "315">
			<nodes>88, 90, 87, 118</nodes>
		</tet>
		<tet idx = "316">
			<nodes>109, 118, 87, 91</nodes>
		</tet>
		<tet idx = "317">
			<nodes>92, 87, 93, 118</nodes>
		</tet>
		<tet idx = "318">
			<nodes>86, 87, 109, 118</nodes>
		</tet>
		<tet idx = "319">
			<nodes>88, 89, 100, 118</nodes>
		</tet>
		<tet idx = "320">
			<nodes>100, 89, 105, 118</nodes>
		</tet>
		<tet idx = "321">
			<nodes>89, 107, 105, 118</nodes>
		</tet>
		<tet idx = "322">
			<nodes>88, 86, 89, 118</nodes>
		</tet>
		<tet idx = "323">
			<nodes>88, 87, 86, 118</nodes>
		</tet>
		<tet idx = "324">
			<nodes>114, 119, 109, 115</nodes>
		</tet>
		<tet idx = "325">
			<nodes>119, 92, 118, 91</nodes>
		</tet>
		<tet idx = "326">
			<nodes>109, 119, 118, 91</nodes>
		</tet>
		<tet idx = "327">
			<nodes>97, 119, 92, 99</nodes>
		</tet>
		<tet idx = "328">
			<nodes>97, 92, 119, 91</nodes>
		</tet>
		<tet idx = "329">
			<nodes>109, 119, 91, 115</nodes>
		</tet>
		<tet idx = "330">
			<nodes>97, 119, 98, 115</nodes>
		</tet>
		<tet idx = "331">
			<nodes>97, 91, 119, 115</nodes>
		</tet>
		<tet idx = "332">
			<nodes>101, 120, 93, 118</nodes>
		</tet>
		<tet idx = "333">
			<nodes>119, 120, 92, 99</nodes>
		</tet>
		<tet idx = "334">
			<nodes>120, 92, 93, 118</nodes>
		</tet>
		<tet idx = "335">
			<nodes>119, 92, 120, 118</nodes>
		</tet>
		<tet idx = "336">
			<nodes>121, 120, 101, 118</nodes>
		</tet>
		<tet idx = "337">
			<nodes>120, 122, 99, 119</nodes>
		</tet>
		<tet idx = "338">
			<nodes>116, 98, 123, 115</nodes>
		</tet>
		<tet idx = "339">
			<nodes>98, 119, 123, 115</nodes>
		</tet>
		<tet idx = "340">
			<nodes>124, 95, 94, 114</nodes>
		</tet>
		<tet idx = "341">
			<nodes>124, 110, 96, 114</nodes>
		</tet>
		<tet idx = "342">
			<nodes>94, 117, 124, 114</nodes>
		</tet>
		<tet idx = "343">
			<nodes>124, 96, 95, 114</nodes>
		</tet>
		<tet idx = "344">
			<nodes>126, 99, 122, 119</nodes>
		</tet>
		<tet idx = "345">
			<nodes>126, 123, 98, 119</nodes>
		</tet>
		<tet idx = "346">
			<nodes>97, 99, 126, 119</nodes>
		</tet>
		<tet idx = "347">
			<nodes>97, 126, 98, 119</nodes>
		</tet>
		<tet idx = "348">
			<nodes>106, 104, 129, 107</nodes>
		</tet>
		<tet idx = "349">
			<nodes>130, 105, 118, 100</nodes>
		</tet>
		<tet idx = "350">
			<nodes>121, 130, 118, 101</nodes>
		</tet>
		<tet idx = "351">
			<nodes>100, 130, 101, 118</nodes>
		</tet>
		<tet idx = "352">
			<nodes>114, 138, 110, 108</nodes>
		</tet>
		<tet idx = "353">
			<nodes>102, 103, 138, 108</nodes>
		</tet>
		<tet idx = "354">
			<nodes>138, 107, 102, 108</nodes>
		</tet>
		<tet idx = "355">
			<nodes>111, 110, 138, 108</nodes>
		</tet>
		<tet idx = "356">
			<nodes>113, 137, 129, 138</nodes>
		</tet>
		<tet idx = "357">
			<nodes>113, 129, 104, 138</nodes>
		</tet>
		<tet idx = "358">
			<nodes>113, 111, 136, 138</nodes>
		</tet>
		<tet idx = "359">
			<nodes>113, 103, 111, 138</nodes>
		</tet>
		<tet idx = "360">
			<nodes>113, 104, 102, 138</nodes>
		</tet>
		<tet idx = "361">
			<nodes>113, 102, 103, 138</nodes>
		</tet>
		<tet idx = "362">
			<nodes>104, 107, 102, 138</nodes>
		</tet>
		<tet idx = "363">
			<nodes>111, 138, 103, 108</nodes>
		</tet>
		<tet idx = "364">
			<nodes>129, 104, 138, 107</nodes>
		</tet>
		<tet idx = "365">
			<nodes>106, 129, 139, 107</nodes>
		</tet>
		<tet idx = "366">
			<nodes>132, 139, 106, 129</nodes>
		</tet>
		<tet idx = "367">
			<nodes>121, 118, 130, 139</nodes>
		</tet>
		<tet idx = "368">
			<nodes>130, 105, 131, 139</nodes>
		</tet>
		<tet idx = "369">
			<nodes>132, 106, 139, 131</nodes>
		</tet>
		<tet idx = "370">
			<nodes>106, 131, 105, 139</nodes>
		</tet>
		<tet idx = "371">
			<nodes>121, 130, 134, 139</nodes>
		</tet>
		<tet idx = "372">
			<nodes>130, 118, 105, 139</nodes>
		</tet>
		<tet idx = "373">
			<nodes>105, 106, 139, 107</nodes>
		</tet>
		<tet idx = "374">
			<nodes>105, 107, 139, 118</nodes>
		</tet>
		<tet idx = "375">
			<nodes>129, 138, 139, 107</nodes>
		</tet>
		<tet idx = "376">
			<nodes>114, 140, 138, 108</nodes>
		</tet>
		<tet idx = "377">
			<nodes>139, 107, 140, 118</nodes>
		</tet>
		<tet idx = "378">
			<nodes>109, 119, 140, 118</nodes>
		</tet>
		<tet idx = "379">
			<nodes>109, 119, 114, 140</nodes>
		</tet>
		<tet idx = "380">
			<nodes>109, 140, 107, 118</nodes>
		</tet>
		<tet idx = "381">
			<nodes>138, 140, 139, 107</nodes>
		</tet>
		<tet idx = "382">
			<nodes>140, 107, 138, 108</nodes>
		</tet>
		<tet idx = "383">
			<nodes>114, 109, 140, 108</nodes>
		</tet>
		<tet idx = "384">
			<nodes>109, 107, 140, 108</nodes>
		</tet>
		<tet idx = "385">
			<nodes>110, 138, 114, 141</nodes>
		</tet>
		<tet idx = "386">
			<nodes>110, 141, 124, 112</nodes>
		</tet>
		<tet idx = "387">
			<nodes>111, 138, 110, 141</nodes>
		</tet>
		<tet idx = "388">
			<nodes>110, 124, 141, 114</nodes>
		</tet>
		<tet idx = "389">
			<nodes>111, 141, 136, 138</nodes>
		</tet>
		<tet idx = "390">
			<nodes>114, 138, 140, 141</nodes>
		</tet>
		<tet idx = "391">
			<nodes>111, 136, 141, 142</nodes>
		</tet>
		<tet idx = "392">
			<nodes>142, 111, 110, 141</nodes>
		</tet>
		<tet idx = "393">
			<nodes>112, 142, 110, 141</nodes>
		</tet>
		<tet idx = "394">
			<nodes>143, 136, 142, 141</nodes>
		</tet>
		<tet idx = "395">
			<nodes>144, 112, 124, 141</nodes>
		</tet>
		<tet idx = "396">
			<nodes>112, 145, 142, 141</nodes>
		</tet>
		<tet idx = "397">
			<nodes>144, 145, 112, 141</nodes>
		</tet>
		<tet idx = "398">
			<nodes>146, 137, 113, 138</nodes>
		</tet>
		<tet idx = "399">
			<nodes>146, 113, 136, 138</nodes>
		</tet>
		<tet idx = "400">
			<nodes>117, 125, 124, 147</nodes>
		</tet>
		<tet idx = "401">
			<nodes>117, 123, 128, 147</nodes>
		</tet>
		<tet idx = "402">
			<nodes>114, 119, 147, 140</nodes>
		</tet>
		<tet idx = "403">
			<nodes>124, 114, 147, 141</nodes>
		</tet>
		<tet idx = "404">
			<nodes>116, 123, 147, 115</nodes>
		</tet>
		<tet idx = "405">
			<nodes>117, 114, 116, 147</nodes>
		</tet>
		<tet idx = "406">
			<nodes>114, 147, 119, 115</nodes>
		</tet>
		<tet idx = "407">
			<nodes>117, 124, 114, 147</nodes>
		</tet>
		<tet idx = "408">
			<nodes>117, 128, 125, 147</nodes>
		</tet>
		<tet idx = "409">
			<nodes>116, 147, 114, 115</nodes>
		</tet>
		<tet idx = "410">
			<nodes>126, 123, 119, 147</nodes>
		</tet>
		<tet idx = "411">
			<nodes>117, 116, 123, 147</nodes>
		</tet>
		<tet idx = "412">
			<nodes>119, 147, 123, 115</nodes>
		</tet>
		<tet idx = "413">
			<nodes>114, 140, 147, 141</nodes>
		</tet>
		<tet idx = "414">
			<nodes>135, 122, 121, 148</nodes>
		</tet>
		<tet idx = "415">
			<nodes>127, 126, 122, 148</nodes>
		</tet>
		<tet idx = "416">
			<nodes>121, 139, 148, 118</nodes>
		</tet>
		<tet idx = "417">
			<nodes>139, 140, 148, 118</nodes>
		</tet>
		<tet idx = "418">
			<nodes>126, 119, 122, 148</nodes>
		</tet>
		<tet idx = "419">
			<nodes>127, 122, 135, 148</nodes>
		</tet>
		<tet idx = "420">
			<nodes>120, 121, 148, 118</nodes>
		</tet>
		<tet idx = "421">
			<nodes>135, 121, 134, 148</nodes>
		</tet>
		<tet idx = "422">
			<nodes>126, 147, 119, 148</nodes>
		</tet>
		<tet idx = "423">
			<nodes>121, 139, 134, 148</nodes>
		</tet>
		<tet idx = "424">
			<nodes>120, 121, 122, 148</nodes>
		</tet>
		<tet idx = "425">
			<nodes>148, 140, 119, 118</nodes>
		</tet>
		<tet idx = "426">
			<nodes>120, 122, 119, 148</nodes>
		</tet>
		<tet idx = "427">
			<nodes>120, 148, 119, 118</nodes>
		</tet>
		<tet idx = "428">
			<nodes>119, 148, 147, 140</nodes>
		</tet>
		<tet idx = "429">
			<nodes>127, 135, 149, 148</nodes>
		</tet>
		<tet idx = "430">
			<nodes>128, 123, 150, 147</nodes>
		</tet>
		<tet idx = "431">
			<nodes>126, 150, 123, 147</nodes>
		</tet>
		<tet idx = "432">
			<nodes>126, 150, 147, 148</nodes>
		</tet>
		<tet idx = "433">
			<nodes>151, 124, 144, 125</nodes>
		</tet>
		<tet idx = "434">
			<nodes>151, 147, 124, 125</nodes>
		</tet>
		<tet idx = "435">
			<nodes>151, 144, 124, 141</nodes>
		</tet>
		<tet idx = "436">
			<nodes>151, 124, 147, 141</nodes>
		</tet>
		<tet idx = "437">
			<nodes>128, 125, 147, 151</nodes>
		</tet>
		<tet idx = "438">
			<nodes>152, 128, 150, 147</nodes>
		</tet>
		<tet idx = "439">
			<nodes>152, 128, 147, 151</nodes>
		</tet>
		<tet idx = "440">
			<nodes>144, 125, 153, 151</nodes>
		</tet>
		<tet idx = "441">
			<nodes>128, 153, 125, 151</nodes>
		</tet>
		<tet idx = "442">
			<nodes>149, 148, 154, 127</nodes>
		</tet>
		<tet idx = "443">
			<nodes>126, 127, 154, 148</nodes>
		</tet>
		<tet idx = "444">
			<nodes>126, 154, 150, 148</nodes>
		</tet>
		<tet idx = "445">
			<nodes>128, 151, 155, 153</nodes>
		</tet>
		<tet idx = "446">
			<nodes>128, 155, 151, 152</nodes>
		</tet>
		<tet idx = "447">
			<nodes>132, 139, 129, 157</nodes>
		</tet>
		<tet idx = "448">
			<nodes>132, 133, 131, 157</nodes>
		</tet>
		<tet idx = "449">
			<nodes>139, 138, 129, 157</nodes>
		</tet>
		<tet idx = "450">
			<nodes>146, 137, 138, 157</nodes>
		</tet>
		<tet idx = "451">
			<nodes>132, 131, 139, 157</nodes>
		</tet>
		<tet idx = "452">
			<nodes>129, 138, 137, 157</nodes>
		</tet>
		<tet idx = "453">
			<nodes>132, 129, 137, 157</nodes>
		</tet>
		<tet idx = "454">
			<nodes>130, 131, 158, 139</nodes>
		</tet>
		<tet idx = "455">
			<nodes>158, 139, 134, 130</nodes>
		</tet>
		<tet idx = "456">
			<nodes>158, 131, 133, 157</nodes>
		</tet>
		<tet idx = "457">
			<nodes>158, 139, 131, 157</nodes>
		</tet>
		<tet idx = "458">
			<nodes>158, 133, 159, 157</nodes>
		</tet>
		<tet idx = "459">
			<nodes>160, 157, 132, 137</nodes>
		</tet>
		<tet idx = "460">
			<nodes>160, 132, 157, 133</nodes>
		</tet>
		<tet idx = "461">
			<nodes>159, 133, 160, 157</nodes>
		</tet>
		<tet idx = "462">
			<nodes>135, 149, 148, 161</nodes>
		</tet>
		<tet idx = "463">
			<nodes>158, 161, 139, 157</nodes>
		</tet>
		<tet idx = "464">
			<nodes>134, 148, 139, 161</nodes>
		</tet>
		<tet idx = "465">
			<nodes>135, 148, 134, 161</nodes>
		</tet>
		<tet idx = "466">
			<nodes>158, 134, 139, 161</nodes>
		</tet>
		<tet idx = "467">
			<nodes>158, 162, 134, 161</nodes>
		</tet>
		<tet idx = "468">
			<nodes>135, 134, 162, 161</nodes>
		</tet>
		<tet idx = "469">
			<nodes>135, 161, 163, 149</nodes>
		</tet>
		<tet idx = "470">
			<nodes>135, 163, 161, 162</nodes>
		</tet>
		<tet idx = "471">
			<nodes>136, 166, 138, 141</nodes>
		</tet>
		<tet idx = "472">
			<nodes>146, 138, 136, 166</nodes>
		</tet>
		<tet idx = "473">
			<nodes>146, 136, 143, 166</nodes>
		</tet>
		<tet idx = "474">
			<nodes>143, 166, 136, 141</nodes>
		</tet>
		<tet idx = "475">
			<nodes>146, 138, 166, 157</nodes>
		</tet>
		<tet idx = "476">
			<nodes>146, 167, 157, 166</nodes>
		</tet>
		<tet idx = "477">
			<nodes>146, 157, 167, 137</nodes>
		</tet>
		<tet idx = "478">
			<nodes>160, 137, 167, 157</nodes>
		</tet>
		<tet idx = "479">
			<nodes>139, 138, 169, 140</nodes>
		</tet>
		<tet idx = "480">
			<nodes>138, 166, 169, 141</nodes>
		</tet>
		<tet idx = "481">
			<nodes>147, 141, 169, 151</nodes>
		</tet>
		<tet idx = "482">
			<nodes>169, 138, 139, 157</nodes>
		</tet>
		<tet idx = "483">
			<nodes>169, 166, 138, 157</nodes>
		</tet>
		<tet idx = "484">
			<nodes>139, 148, 169, 161</nodes>
		</tet>
		<tet idx = "485">
			<nodes>147, 140, 169, 141</nodes>
		</tet>
		<tet idx = "486">
			<nodes>139, 161, 169, 157</nodes>
		</tet>
		<tet idx = "487">
			<nodes>138, 169, 140, 141</nodes>
		</tet>
		<tet idx = "488">
			<nodes>139, 169, 148, 140</nodes>
		</tet>
		<tet idx = "489">
			<nodes>147, 148, 169, 140</nodes>
		</tet>
		<tet idx = "490">
			<nodes>141, 171, 144, 145</nodes>
		</tet>
		<tet idx = "491">
			<nodes>153, 171, 144, 151</nodes>
		</tet>
		<tet idx = "492">
			<nodes>169, 171, 141, 166</nodes>
		</tet>
		<tet idx = "493">
			<nodes>141, 144, 171, 151</nodes>
		</tet>
		<tet idx = "494">
			<nodes>169, 141, 171, 151</nodes>
		</tet>
		<tet idx = "495">
			<nodes>141, 166, 172, 143</nodes>
		</tet>
		<tet idx = "496">
			<nodes>141, 172, 142, 143</nodes>
		</tet>
		<tet idx = "497">
			<nodes>171, 141, 172, 145</nodes>
		</tet>
		<tet idx = "498">
			<nodes>141, 142, 172, 145</nodes>
		</tet>
		<tet idx = "499">
			<nodes>171, 172, 141, 166</nodes>
		</tet>
		<tet idx = "500">
			<nodes>146, 143, 173, 166</nodes>
		</tet>
		<tet idx = "501">
			<nodes>143, 172, 173, 166</nodes>
		</tet>
		<tet idx = "502">
			<nodes>172, 171, 145, 174</nodes>
		</tet>
		<tet idx = "503">
			<nodes>172, 171, 175, 166</nodes>
		</tet>
		<tet idx = "504">
			<nodes>173, 166, 172, 175</nodes>
		</tet>
		<tet idx = "505">
			<nodes>176, 144, 153, 171</nodes>
		</tet>
		<tet idx = "506">
			<nodes>176, 174, 145, 171</nodes>
		</tet>
		<tet idx = "507">
			<nodes>176, 145, 144, 171</nodes>
		</tet>
		<tet idx = "508">
			<nodes>176, 177, 174, 171</nodes>
		</tet>
		<tet idx = "509">
			<nodes>179, 146, 173, 166</nodes>
		</tet>
		<tet idx = "510">
			<nodes>179, 167, 146, 166</nodes>
		</tet>
		<tet idx = "511">
			<nodes>149, 163, 165, 181</nodes>
		</tet>
		<tet idx = "512">
			<nodes>163, 181, 149, 161</nodes>
		</tet>
		<tet idx = "513">
			<nodes>171, 181, 169, 151</nodes>
		</tet>
		<tet idx = "514">
			<nodes>154, 152, 150, 181</nodes>
		</tet>
		<tet idx = "515">
			<nodes>149, 154, 148, 181</nodes>
		</tet>
		<tet idx = "516">
			<nodes>154, 149, 165, 181</nodes>
		</tet>
		<tet idx = "517">
			<nodes>154, 156, 152, 181</nodes>
		</tet>
		<tet idx = "518">
			<nodes>181, 147, 169, 151</nodes>
		</tet>
		<tet idx = "519">
			<nodes>169, 147, 181, 148</nodes>
		</tet>
		<tet idx = "520">
			<nodes>169, 148, 181, 161</nodes>
		</tet>
		<tet idx = "521">
			<nodes>181, 148, 149, 161</nodes>
		</tet>
		<tet idx = "522">
			<nodes>154, 181, 150, 148</nodes>
		</tet>
		<tet idx = "523">
			<nodes>181, 147, 150, 148</nodes>
		</tet>
		<tet idx = "524">
			<nodes>152, 181, 147, 150</nodes>
		</tet>
		<tet idx = "525">
			<nodes>152, 147, 181, 151</nodes>
		</tet>
		<tet idx = "526">
			<nodes>156, 155, 152, 182</nodes>
		</tet>
		<tet idx = "527">
			<nodes>152, 151, 181, 182</nodes>
		</tet>
		<tet idx = "528">
			<nodes>152, 155, 151, 182</nodes>
		</tet>
		<tet idx = "529">
			<nodes>182, 176, 153, 171</nodes>
		</tet>
		<tet idx = "530">
			<nodes>155, 170, 153, 182</nodes>
		</tet>
		<tet idx = "531">
			<nodes>155, 153, 151, 182</nodes>
		</tet>
		<tet idx = "532">
			<nodes>181, 151, 171, 182</nodes>
		</tet>
		<tet idx = "533">
			<nodes>171, 151, 153, 182</nodes>
		</tet>
		<tet idx = "534">
			<nodes>182, 153, 176, 170</nodes>
		</tet>
		<tet idx = "535">
			<nodes>156, 152, 181, 182</nodes>
		</tet>
		<tet idx = "536">
			<nodes>154, 165, 183, 181</nodes>
		</tet>
		<tet idx = "537">
			<nodes>183, 156, 181, 182</nodes>
		</tet>
		<tet idx = "538">
			<nodes>154, 183, 156, 181</nodes>
		</tet>
		<tet idx = "539">
			<nodes>184, 182, 155, 156</nodes>
		</tet>
		<tet idx = "540">
			<nodes>184, 155, 182, 170</nodes>
		</tet>
		<tet idx = "541">
			<nodes>156, 184, 182, 185</nodes>
		</tet>
		<tet idx = "542">
			<nodes>183, 185, 156, 182</nodes>
		</tet>
		<tet idx = "543">
			<nodes>186, 171, 169, 166</nodes>
		</tet>
		<tet idx = "544">
			<nodes>158, 159, 178, 186</nodes>
		</tet>
		<tet idx = "545">
			<nodes>159, 160, 186, 157</nodes>
		</tet>
		<tet idx = "546">
			<nodes>158, 178, 162, 186</nodes>
		</tet>
		<tet idx = "547">
			<nodes>158, 186, 157, 159</nodes>
		</tet>
		<tet idx = "548">
			<nodes>158, 157, 186, 161</nodes>
		</tet>
		<tet idx = "549">
			<nodes>169, 181, 186, 161</nodes>
		</tet>
		<tet idx = "550">
			<nodes>158, 186, 162, 161</nodes>
		</tet>
		<tet idx = "551">
			<nodes>169, 161, 186, 157</nodes>
		</tet>
		<tet idx = "552">
			<nodes>160, 167, 168, 186</nodes>
		</tet>
		<tet idx = "553">
			<nodes>186, 166, 169, 157</nodes>
		</tet>
		<tet idx = "554">
			<nodes>160, 167, 186, 157</nodes>
		</tet>
		<tet idx = "555">
			<nodes>167, 166, 186, 157</nodes>
		</tet>
		<tet idx = "556">
			<nodes>187, 159, 160, 186</nodes>
		</tet>
		<tet idx = "557">
			<nodes>178, 159, 187, 186</nodes>
		</tet>
		<tet idx = "558">
			<nodes>160, 186, 188, 187</nodes>
		</tet>
		<tet idx = "559">
			<nodes>160, 188, 186, 168</nodes>
		</tet>
		<tet idx = "560">
			<nodes>183, 165, 190, 181</nodes>
		</tet>
		<tet idx = "561">
			<nodes>165, 181, 163, 190</nodes>
		</tet>
		<tet idx = "562">
			<nodes>162, 163, 190, 164</nodes>
		</tet>
		<tet idx = "563">
			<nodes>178, 162, 186, 190</nodes>
		</tet>
		<tet idx = "564">
			<nodes>163, 190, 181, 161</nodes>
		</tet>
		<tet idx = "565">
			<nodes>178, 180, 164, 190</nodes>
		</tet>
		<tet idx = "566">
			<nodes>162, 190, 163, 161</nodes>
		</tet>
		<tet idx = "567">
			<nodes>178, 186, 187, 190</nodes>
		</tet>
		<tet idx = "568">
			<nodes>178, 164, 162, 190</nodes>
		</tet>
		<tet idx = "569">
			<nodes>162, 186, 190, 161</nodes>
		</tet>
		<tet idx = "570">
			<nodes>181, 190, 186, 161</nodes>
		</tet>
		<tet idx = "571">
			<nodes>191, 190, 163, 164</nodes>
		</tet>
		<tet idx = "572">
			<nodes>164, 180, 191, 190</nodes>
		</tet>
		<tet idx = "573">
			<nodes>191, 163, 190, 165</nodes>
		</tet>
		<tet idx = "574">
			<nodes>183, 190, 165, 193</nodes>
		</tet>
		<tet idx = "575">
			<nodes>165, 190, 191, 193</nodes>
		</tet>
		<tet idx = "576">
			<nodes>179, 167, 166, 195</nodes>
		</tet>
		<tet idx = "577">
			<nodes>188, 186, 168, 195</nodes>
		</tet>
		<tet idx = "578">
			<nodes>175, 195, 166, 171</nodes>
		</tet>
		<tet idx = "579">
			<nodes>168, 167, 179, 195</nodes>
		</tet>
		<tet idx = "580">
			<nodes>171, 166, 186, 195</nodes>
		</tet>
		<tet idx = "581">
			<nodes>186, 166, 167, 195</nodes>
		</tet>
		<tet idx = "582">
			<nodes>168, 186, 167, 195</nodes>
		</tet>
		<tet idx = "583">
			<nodes>173, 195, 179, 166</nodes>
		</tet>
		<tet idx = "584">
			<nodes>175, 166, 195, 173</nodes>
		</tet>
		<tet idx = "585">
			<nodes>179, 196, 168, 195</nodes>
		</tet>
		<tet idx = "586">
			<nodes>196, 188, 168, 195</nodes>
		</tet>
		<tet idx = "587">
			<nodes>173, 179, 195, 197</nodes>
		</tet>
		<tet idx = "588">
			<nodes>177, 171, 176, 198</nodes>
		</tet>
		<tet idx = "589">
			<nodes>182, 198, 176, 171</nodes>
		</tet>
		<tet idx = "590">
			<nodes>199, 186, 169, 181</nodes>
		</tet>
		<tet idx = "591">
			<nodes>169, 186, 199, 171</nodes>
		</tet>
		<tet idx = "592">
			<nodes>169, 171, 199, 181</nodes>
		</tet>
		<tet idx = "593">
			<nodes>186, 181, 199, 190</nodes>
		</tet>
		<tet idx = "594">
			<nodes>199, 198, 182, 171</nodes>
		</tet>
		<tet idx = "595">
			<nodes>199, 171, 186, 195</nodes>
		</tet>
		<tet idx = "596">
			<nodes>199, 171, 195, 198</nodes>
		</tet>
		<tet idx = "597">
			<nodes>199, 182, 181, 171</nodes>
		</tet>
		<tet idx = "598">
			<nodes>182, 176, 198, 200</nodes>
		</tet>
		<tet idx = "599">
			<nodes>182, 176, 200, 170</nodes>
		</tet>
		<tet idx = "600">
			<nodes>200, 170, 184, 182</nodes>
		</tet>
		<tet idx = "601">
			<nodes>202, 173, 195, 197</nodes>
		</tet>
		<tet idx = "602">
			<nodes>173, 172, 202, 175</nodes>
		</tet>
		<tet idx = "603">
			<nodes>177, 171, 202, 174</nodes>
		</tet>
		<tet idx = "604">
			<nodes>177, 202, 171, 198</nodes>
		</tet>
		<tet idx = "605">
			<nodes>202, 171, 172, 174</nodes>
		</tet>
		<tet idx = "606">
			<nodes>202, 195, 171, 198</nodes>
		</tet>
		<tet idx = "607">
			<nodes>175, 202, 195, 171</nodes>
		</tet>
		<tet idx = "608">
			<nodes>175, 195, 202, 173</nodes>
		</tet>
		<tet idx = "609">
			<nodes>202, 172, 171, 175</nodes>
		</tet>
		<tet idx = "610">
			<nodes>203, 176, 200, 198</nodes>
		</tet>
		<tet idx = "611">
			<nodes>203, 177, 176, 198</nodes>
		</tet>
		<tet idx = "612">
			<nodes>177, 204, 202, 198</nodes>
		</tet>
		<tet idx = "613">
			<nodes>203, 204, 177, 198</nodes>
		</tet>
		<tet idx = "614">
			<nodes>178, 187, 205, 190</nodes>
		</tet>
		<tet idx = "615">
			<nodes>178, 205, 180, 190</nodes>
		</tet>
		<tet idx = "616">
			<nodes>207, 196, 179, 195</nodes>
		</tet>
		<tet idx = "617">
			<nodes>207, 179, 197, 195</nodes>
		</tet>
		<tet idx = "618">
			<nodes>209, 180, 205, 190</nodes>
		</tet>
		<tet idx = "619">
			<nodes>209, 191, 180, 190</nodes>
		</tet>
		<tet idx = "620">
			<nodes>183, 192, 185, 213</nodes>
		</tet>
		<tet idx = "621">
			<nodes>183, 213, 190, 193</nodes>
		</tet>
		<tet idx = "622">
			<nodes>199, 181, 182, 213</nodes>
		</tet>
		<tet idx = "623">
			<nodes>181, 213, 199, 190</nodes>
		</tet>
		<tet idx = "624">
			<nodes>201, 200, 184, 213</nodes>
		</tet>
		<tet idx = "625">
			<nodes>183, 193, 192, 213</nodes>
		</tet>
		<tet idx = "626">
			<nodes>183, 190, 213, 181</nodes>
		</tet>
		<tet idx = "627">
			<nodes>182, 198, 213, 200</nodes>
		</tet>
		<tet idx = "628">
			<nodes>199, 182, 198, 213</nodes>
		</tet>
		<tet idx = "629">
			<nodes>183, 181, 213, 182</nodes>
		</tet>
		<tet idx = "630">
			<nodes>183, 213, 185, 182</nodes>
		</tet>
		<tet idx = "631">
			<nodes>185, 213, 184, 182</nodes>
		</tet>
		<tet idx = "632">
			<nodes>200, 184, 213, 182</nodes>
		</tet>
		<tet idx = "633">
			<nodes>184, 213, 215, 201</nodes>
		</tet>
		<tet idx = "634">
			<nodes>185, 216, 184, 213</nodes>
		</tet>
		<tet idx = "635">
			<nodes>192, 216, 185, 213</nodes>
		</tet>
		<tet idx = "636">
			<nodes>184, 215, 213, 216</nodes>
		</tet>
		<tet idx = "637">
			<nodes>199, 219, 186, 190</nodes>
		</tet>
		<tet idx = "638">
			<nodes>210, 209, 205, 219</nodes>
		</tet>
		<tet idx = "639">
			<nodes>188, 219, 186, 195</nodes>
		</tet>
		<tet idx = "640">
			<nodes>205, 189, 206, 219</nodes>
		</tet>
		<tet idx = "641">
			<nodes>188, 189, 187, 219</nodes>
		</tet>
		<tet idx = "642">
			<nodes>205, 187, 189, 219</nodes>
		</tet>
		<tet idx = "643">
			<nodes>196, 219, 188, 195</nodes>
		</tet>
		<tet idx = "644">
			<nodes>186, 219, 199, 195</nodes>
		</tet>
		<tet idx = "645">
			<nodes>188, 187, 186, 219</nodes>
		</tet>
		<tet idx = "646">
			<nodes>209, 205, 219, 190</nodes>
		</tet>
		<tet idx = "647">
			<nodes>205, 187, 219, 190</nodes>
		</tet>
		<tet idx = "648">
			<nodes>186, 219, 187, 190</nodes>
		</tet>
		<tet idx = "649">
			<nodes>220, 219, 188, 196</nodes>
		</tet>
		<tet idx = "650">
			<nodes>220, 188, 219, 189</nodes>
		</tet>
		<tet idx = "651">
			<nodes>206, 189, 220, 219</nodes>
		</tet>
		<tet idx = "652">
			<nodes>219, 221, 220, 206</nodes>
		</tet>
		<tet idx = "653">
			<nodes>211, 225, 191, 209</nodes>
		</tet>
		<tet idx = "654">
			<nodes>209, 219, 225, 190</nodes>
		</tet>
		<tet idx = "655">
			<nodes>192, 194, 214, 225</nodes>
		</tet>
		<tet idx = "656">
			<nodes>199, 225, 219, 190</nodes>
		</tet>
		<tet idx = "657">
			<nodes>211, 191, 225, 194</nodes>
		</tet>
		<tet idx = "658">
			<nodes>192, 214, 216, 225</nodes>
		</tet>
		<tet idx = "659">
			<nodes>193, 191, 225, 190</nodes>
		</tet>
		<tet idx = "660">
			<nodes>193, 225, 213, 190</nodes>
		</tet>
		<tet idx = "661">
			<nodes>212, 194, 211, 225</nodes>
		</tet>
		<tet idx = "662">
			<nodes>214, 194, 212, 225</nodes>
		</tet>
		<tet idx = "663">
			<nodes>199, 213, 225, 190</nodes>
		</tet>
		<tet idx = "664">
			<nodes>192, 225, 216, 213</nodes>
		</tet>
		<tet idx = "665">
			<nodes>193, 191, 194, 225</nodes>
		</tet>
		<tet idx = "666">
			<nodes>193, 192, 225, 194</nodes>
		</tet>
		<tet idx = "667">
			<nodes>193, 225, 192, 213</nodes>
		</tet>
		<tet idx = "668">
			<nodes>209, 225, 191, 190</nodes>
		</tet>
		<tet idx = "669">
			<nodes>207, 222, 196, 226</nodes>
		</tet>
		<tet idx = "670">
			<nodes>208, 197, 202, 226</nodes>
		</tet>
		<tet idx = "671">
			<nodes>219, 226, 199, 195</nodes>
		</tet>
		<tet idx = "672">
			<nodes>202, 204, 226, 198</nodes>
		</tet>
		<tet idx = "673">
			<nodes>196, 226, 219, 195</nodes>
		</tet>
		<tet idx = "674">
			<nodes>207, 226, 196, 195</nodes>
		</tet>
		<tet idx = "675">
			<nodes>226, 196, 220, 222</nodes>
		</tet>
		<tet idx = "676">
			<nodes>197, 207, 226, 208</nodes>
		</tet>
		<tet idx = "677">
			<nodes>199, 226, 219, 225</nodes>
		</tet>
		<tet idx = "678">
			<nodes>202, 226, 195, 198</nodes>
		</tet>
		<tet idx = "679">
			<nodes>226, 220, 196, 219</nodes>
		</tet>
		<tet idx = "680">
			<nodes>197, 226, 207, 195</nodes>
		</tet>
		<tet idx = "681">
			<nodes>202, 226, 197, 195</nodes>
		</tet>
		<tet idx = "682">
			<nodes>199, 195, 226, 198</nodes>
		</tet>
		<tet idx = "683">
			<nodes>199, 227, 226, 225</nodes>
		</tet>
		<tet idx = "684">
			<nodes>201, 223, 203, 227</nodes>
		</tet>
		<tet idx = "685">
			<nodes>201, 215, 223, 227</nodes>
		</tet>
		<tet idx = "686">
			<nodes>224, 203, 223, 227</nodes>
		</tet>
		<tet idx = "687">
			<nodes>203, 200, 201, 227</nodes>
		</tet>
		<tet idx = "688">
			<nodes>203, 227, 204, 198</nodes>
		</tet>
		<tet idx = "689">
			<nodes>227, 225, 199, 213</nodes>
		</tet>
		<tet idx = "690">
			<nodes>201, 227, 200, 213</nodes>
		</tet>
		<tet idx = "691">
			<nodes>215, 227, 201, 213</nodes>
		</tet>
		<tet idx = "692">
			<nodes>204, 227, 226, 198</nodes>
		</tet>
		<tet idx = "693">
			<nodes>203, 200, 227, 198</nodes>
		</tet>
		<tet idx = "694">
			<nodes>226, 227, 199, 198</nodes>
		</tet>
		<tet idx = "695">
			<nodes>200, 213, 227, 198</nodes>
		</tet>
		<tet idx = "696">
			<nodes>227, 213, 199, 198</nodes>
		</tet>
		<tet idx = "697">
			<nodes>228, 202, 226, 208</nodes>
		</tet>
		<tet idx = "698">
			<nodes>227, 226, 228, 204</nodes>
		</tet>
		<tet idx = "699">
			<nodes>228, 226, 202, 204</nodes>
		</tet>
		<tet idx = "700">
			<nodes>224, 229, 203, 227</nodes>
		</tet>
		<tet idx = "701">
			<nodes>227, 228, 229, 204</nodes>
		</tet>
		<tet idx = "702">
			<nodes>229, 204, 203, 227</nodes>
		</tet>
		<tet idx = "703">
			<nodes>208, 228, 231, 226</nodes>
		</tet>
		<tet idx = "704">
			<nodes>205, 232, 210, 219</nodes>
		</tet>
		<tet idx = "705">
			<nodes>205, 206, 232, 219</nodes>
		</tet>
		<tet idx = "706">
			<nodes>232, 221, 219, 206</nodes>
		</tet>
		<tet idx = "707">
			<nodes>234, 207, 208, 226</nodes>
		</tet>
		<tet idx = "708">
			<nodes>234, 208, 231, 226</nodes>
		</tet>
		<tet idx = "709">
			<nodes>234, 222, 207, 226</nodes>
		</tet>
		<tet idx = "710">
			<nodes>212, 237, 214, 225</nodes>
		</tet>
		<tet idx = "711">
			<nodes>211, 238, 242, 210</nodes>
		</tet>
		<tet idx = "712">
			<nodes>242, 209, 219, 225</nodes>
		</tet>
		<tet idx = "713">
			<nodes>211, 242, 238, 212</nodes>
		</tet>
		<tet idx = "714">
			<nodes>242, 219, 209, 210</nodes>
		</tet>
		<tet idx = "715">
			<nodes>212, 225, 211, 242</nodes>
		</tet>
		<tet idx = "716">
			<nodes>242, 209, 211, 210</nodes>
		</tet>
		<tet idx = "717">
			<nodes>232, 210, 219, 242</nodes>
		</tet>
		<tet idx = "718">
			<nodes>238, 210, 233, 242</nodes>
		</tet>
		<tet idx = "719">
			<nodes>238, 237, 212, 242</nodes>
		</tet>
		<tet idx = "720">
			<nodes>233, 210, 232, 242</nodes>
		</tet>
		<tet idx = "721">
			<nodes>237, 225, 212, 242</nodes>
		</tet>
		<tet idx = "722">
			<nodes>242, 211, 209, 225</nodes>
		</tet>
		<tet idx = "723">
			<nodes>232, 219, 221, 242</nodes>
		</tet>
		<tet idx = "724">
			<nodes>232, 221, 243, 242</nodes>
		</tet>
		<tet idx = "725">
			<nodes>238, 233, 245, 242</nodes>
		</tet>
		<tet idx = "726">
			<nodes>236, 246, 215, 217</nodes>
		</tet>
		<tet idx = "727">
			<nodes>236, 215, 246, 223</nodes>
		</tet>
		<tet idx = "728">
			<nodes>214, 216, 225, 246</nodes>
		</tet>
		<tet idx = "729">
			<nodes>214, 237, 239, 246</nodes>
		</tet>
		<tet idx = "730">
			<nodes>237, 214, 225, 246</nodes>
		</tet>
		<tet idx = "731">
			<nodes>236, 218, 240, 246</nodes>
		</tet>
		<tet idx = "732">
			<nodes>227, 213, 215, 246</nodes>
		</tet>
		<tet idx = "733">
			<nodes>214, 239, 218, 246</nodes>
		</tet>
		<tet idx = "734">
			<nodes>214, 218, 217, 246</nodes>
		</tet>
		<tet idx = "735">
			<nodes>240, 239, 246, 218</nodes>
		</tet>
		<tet idx = "736">
			<nodes>215, 213, 216, 246</nodes>
		</tet>
		<tet idx = "737">
			<nodes>217, 218, 236, 246</nodes>
		</tet>
		<tet idx = "738">
			<nodes>225, 213, 227, 246</nodes>
		</tet>
		<tet idx = "739">
			<nodes>217, 215, 216, 246</nodes>
		</tet>
		<tet idx = "740">
			<nodes>216, 213, 225, 246</nodes>
		</tet>
		<tet idx = "741">
			<nodes>223, 227, 215, 246</nodes>
		</tet>
		<tet idx = "742">
			<nodes>214, 217, 216, 246</nodes>
		</tet>
		<tet idx = "743">
			<nodes>225, 242, 237, 246</nodes>
		</tet>
		<tet idx = "744">
			<nodes>248, 223, 236, 246</nodes>
		</tet>
		<tet idx = "745">
			<nodes>249, 248, 236, 246</nodes>
		</tet>
		<tet idx = "746">
			<nodes>234, 222, 226, 250</nodes>
		</tet>
		<tet idx = "747">
			<nodes>234, 235, 222, 250</nodes>
		</tet>
		<tet idx = "748">
			<nodes>244, 220, 250, 221</nodes>
		</tet>
		<tet idx = "749">
			<nodes>226, 250, 220, 219</nodes>
		</tet>
		<tet idx = "750">
			<nodes>244, 250, 220, 235</nodes>
		</tet>
		<tet idx = "751">
			<nodes>220, 235, 250, 222</nodes>
		</tet>
		<tet idx = "752">
			<nodes>219, 220, 221, 250</nodes>
		</tet>
		<tet idx = "753">
			<nodes>219, 221, 242, 250</nodes>
		</tet>
		<tet idx = "754">
			<nodes>219, 225, 226, 250</nodes>
		</tet>
		<tet idx = "755">
			<nodes>226, 220, 250, 222</nodes>
		</tet>
		<tet idx = "756">
			<nodes>221, 244, 243, 250</nodes>
		</tet>
		<tet idx = "757">
			<nodes>219, 242, 225, 250</nodes>
		</tet>
		<tet idx = "758">
			<nodes>221, 243, 242, 250</nodes>
		</tet>
		<tet idx = "759">
			<nodes>250, 234, 231, 226</nodes>
		</tet>
		<tet idx = "760">
			<nodes>223, 251, 227, 246</nodes>
		</tet>
		<tet idx = "761">
			<nodes>224, 227, 223, 251</nodes>
		</tet>
		<tet idx = "762">
			<nodes>224, 230, 229, 251</nodes>
		</tet>
		<tet idx = "763">
			<nodes>250, 231, 251, 226</nodes>
		</tet>
		<tet idx = "764">
			<nodes>227, 229, 228, 251</nodes>
		</tet>
		<tet idx = "765">
			<nodes>247, 224, 248, 251</nodes>
		</tet>
		<tet idx = "766">
			<nodes>224, 229, 227, 251</nodes>
		</tet>
		<tet idx = "767">
			<nodes>247, 230, 224, 251</nodes>
		</tet>
		<tet idx = "768">
			<nodes>227, 228, 226, 251</nodes>
		</tet>
		<tet idx = "769">
			<nodes>231, 226, 228, 251</nodes>
		</tet>
		<tet idx = "770">
			<nodes>223, 251, 248, 224</nodes>
		</tet>
		<tet idx = "771">
			<nodes>223, 248, 251, 246</nodes>
		</tet>
		<tet idx = "772">
			<nodes>227, 251, 252, 246</nodes>
		</tet>
		<tet idx = "773">
			<nodes>252, 225, 227, 246</nodes>
		</tet>
		<tet idx = "774">
			<nodes>226, 227, 252, 225</nodes>
		</tet>
		<tet idx = "775">
			<nodes>252, 242, 225, 246</nodes>
		</tet>
		<tet idx = "776">
			<nodes>226, 225, 252, 250</nodes>
		</tet>
		<tet idx = "777">
			<nodes>252, 227, 226, 251</nodes>
		</tet>
		<tet idx = "778">
			<nodes>225, 242, 252, 250</nodes>
		</tet>
		<tet idx = "779">
			<nodes>226, 250, 252, 251</nodes>
		</tet>
		<tet idx = "780">
			<nodes>253, 251, 228, 229</nodes>
		</tet>
		<tet idx = "781">
			<nodes>230, 253, 229, 251</nodes>
		</tet>
		<tet idx = "782">
			<nodes>253, 228, 251, 231</nodes>
		</tet>
		<tet idx = "783">
			<nodes>255, 244, 235, 250</nodes>
		</tet>
		<tet idx = "784">
			<nodes>247, 251, 256, 230</nodes>
		</tet>
		<tet idx = "785">
			<nodes>256, 253, 230, 251</nodes>
		</tet>
		<tet idx = "786">
			<nodes>250, 251, 231, 257</nodes>
		</tet>
		<tet idx = "787">
			<nodes>250, 231, 234, 257</nodes>
		</tet>
		<tet idx = "788">
			<nodes>231, 253, 257, 251</nodes>
		</tet>
		<tet idx = "789">
			<nodes>245, 258, 242, 233</nodes>
		</tet>
		<tet idx = "790">
			<nodes>232, 243, 258, 242</nodes>
		</tet>
		<tet idx = "791">
			<nodes>232, 258, 233, 242</nodes>
		</tet>
		<tet idx = "792">
			<nodes>260, 235, 234, 250</nodes>
		</tet>
		<tet idx = "793">
			<nodes>260, 234, 257, 250</nodes>
		</tet>
		<tet idx = "794">
			<nodes>260, 255, 235, 250</nodes>
		</tet>
		<tet idx = "795">
			<nodes>236, 265, 263, 249</nodes>
		</tet>
		<tet idx = "796">
			<nodes>240, 246, 239, 265</nodes>
		</tet>
		<tet idx = "797">
			<nodes>264, 263, 240, 265</nodes>
		</tet>
		<tet idx = "798">
			<nodes>249, 236, 265, 246</nodes>
		</tet>
		<tet idx = "799">
			<nodes>238, 241, 237, 265</nodes>
		</tet>
		<tet idx = "800">
			<nodes>236, 263, 265, 240</nodes>
		</tet>
		<tet idx = "801">
			<nodes>239, 237, 241, 265</nodes>
		</tet>
		<tet idx = "802">
			<nodes>238, 245, 265, 242</nodes>
		</tet>
		<tet idx = "803">
			<nodes>237, 265, 239, 246</nodes>
		</tet>
		<tet idx = "804">
			<nodes>238, 265, 237, 242</nodes>
		</tet>
		<tet idx = "805">
			<nodes>236, 240, 265, 246</nodes>
		</tet>
		<tet idx = "806">
			<nodes>237, 242, 265, 246</nodes>
		</tet>
		<tet idx = "807">
			<nodes>265, 242, 252, 246</nodes>
		</tet>
		<tet idx = "808">
			<nodes>266, 265, 238, 245</nodes>
		</tet>
		<tet idx = "809">
			<nodes>266, 238, 265, 241</nodes>
		</tet>
		<tet idx = "810">
			<nodes>266, 267, 241, 265</nodes>
		</tet>
		<tet idx = "811">
			<nodes>268, 241, 267, 265</nodes>
		</tet>
		<tet idx = "812">
			<nodes>239, 241, 268, 265</nodes>
		</tet>
		<tet idx = "813">
			<nodes>268, 264, 240, 265</nodes>
		</tet>
		<tet idx = "814">
			<nodes>239, 268, 240, 265</nodes>
		</tet>
		<tet idx = "815">
			<nodes>244, 280, 281, 255</nodes>
		</tet>
		<tet idx = "816">
			<nodes>265, 281, 252, 242</nodes>
		</tet>
		<tet idx = "817">
			<nodes>252, 242, 281, 250</nodes>
		</tet>
		<tet idx = "818">
			<nodes>244, 281, 280, 243</nodes>
		</tet>
		<tet idx = "819">
			<nodes>258, 243, 259, 281</nodes>
		</tet>
		<tet idx = "820">
			<nodes>245, 281, 265, 242</nodes>
		</tet>
		<tet idx = "821">
			<nodes>255, 281, 244, 250</nodes>
		</tet>
		<tet idx = "822">
			<nodes>245, 242, 258, 281</nodes>
		</tet>
		<tet idx = "823">
			<nodes>281, 242, 243, 250</nodes>
		</tet>
		<tet idx = "824">
			<nodes>259, 243, 280, 281</nodes>
		</tet>
		<tet idx = "825">
			<nodes>258, 243, 281, 242</nodes>
		</tet>
		<tet idx = "826">
			<nodes>275, 266, 245, 281</nodes>
		</tet>
		<tet idx = "827">
			<nodes>275, 245, 258, 281</nodes>
		</tet>
		<tet idx = "828">
			<nodes>266, 265, 245, 281</nodes>
		</tet>
		<tet idx = "829">
			<nodes>243, 244, 281, 250</nodes>
		</tet>
		<tet idx = "830">
			<nodes>252, 282, 265, 246</nodes>
		</tet>
		<tet idx = "831">
			<nodes>249, 265, 282, 246</nodes>
		</tet>
		<tet idx = "832">
			<nodes>272, 256, 247, 282</nodes>
		</tet>
		<tet idx = "833">
			<nodes>265, 282, 252, 281</nodes>
		</tet>
		<tet idx = "834">
			<nodes>282, 251, 248, 246</nodes>
		</tet>
		<tet idx = "835">
			<nodes>272, 254, 256, 282</nodes>
		</tet>
		<tet idx = "836">
			<nodes>249, 263, 271, 282</nodes>
		</tet>
		<tet idx = "837">
			<nodes>273, 272, 247, 282</nodes>
		</tet>
		<tet idx = "838">
			<nodes>254, 278, 282, 272</nodes>
		</tet>
		<tet idx = "839">
			<nodes>247, 248, 249, 282</nodes>
		</tet>
		<tet idx = "840">
			<nodes>247, 248, 282, 251</nodes>
		</tet>
		<tet idx = "841">
			<nodes>254, 282, 278, 279</nodes>
		</tet>
		<tet idx = "842">
			<nodes>249, 282, 248, 246</nodes>
		</tet>
		<tet idx = "843">
			<nodes>247, 256, 251, 282</nodes>
		</tet>
		<tet idx = "844">
			<nodes>252, 251, 282, 246</nodes>
		</tet>
		<tet idx = "845">
			<nodes>249, 271, 247, 282</nodes>
		</tet>
		<tet idx = "846">
			<nodes>249, 265, 263, 282</nodes>
		</tet>
		<tet idx = "847">
			<nodes>273, 247, 271, 282</nodes>
		</tet>
		<tet idx = "848">
			<nodes>283, 252, 282, 281</nodes>
		</tet>
		<tet idx = "849">
			<nodes>260, 257, 261, 283</nodes>
		</tet>
		<tet idx = "850">
			<nodes>257, 253, 261, 283</nodes>
		</tet>
		<tet idx = "851">
			<nodes>252, 281, 283, 250</nodes>
		</tet>
		<tet idx = "852">
			<nodes>255, 262, 280, 283</nodes>
		</tet>
		<tet idx = "853">
			<nodes>260, 262, 255, 283</nodes>
		</tet>
		<tet idx = "854">
			<nodes>255, 283, 281, 250</nodes>
		</tet>
		<tet idx = "855">
			<nodes>280, 255, 283, 281</nodes>
		</tet>
		<tet idx = "856">
			<nodes>253, 283, 254, 261</nodes>
		</tet>
		<tet idx = "857">
			<nodes>283, 282, 252, 251</nodes>
		</tet>
		<tet idx = "858">
			<nodes>253, 254, 283, 256</nodes>
		</tet>
		<tet idx = "859">
			<nodes>254, 283, 256, 282</nodes>
		</tet>
		<tet idx = "860">
			<nodes>254, 279, 261, 283</nodes>
		</tet>
		<tet idx = "861">
			<nodes>256, 282, 283, 251</nodes>
		</tet>
		<tet idx = "862">
			<nodes>279, 283, 254, 282</nodes>
		</tet>
		<tet idx = "863">
			<nodes>260, 283, 255, 250</nodes>
		</tet>
		<tet idx = "864">
			<nodes>260, 257, 283, 250</nodes>
		</tet>
		<tet idx = "865">
			<nodes>252, 250, 283, 251</nodes>
		</tet>
		<tet idx = "866">
			<nodes>256, 283, 253, 251</nodes>
		</tet>
		<tet idx = "867">
			<nodes>257, 253, 283, 251</nodes>
		</tet>
		<tet idx = "868">
			<nodes>257, 283, 250, 251</nodes>
		</tet>
		<tet idx = "869">
			<nodes>258, 259, 286, 281</nodes>
		</tet>
		<tet idx = "870">
			<nodes>258, 286, 275, 281</nodes>
		</tet>
		<tet idx = "871">
			<nodes>281, 287, 280, 259</nodes>
		</tet>
		<tet idx = "872">
			<nodes>281, 286, 287, 259</nodes>
		</tet>
		<tet idx = "873">
			<nodes>288, 262, 260, 283</nodes>
		</tet>
		<tet idx = "874">
			<nodes>288, 261, 279, 283</nodes>
		</tet>
		<tet idx = "875">
			<nodes>288, 260, 261, 283</nodes>
		</tet>
		<tet idx = "876">
			<nodes>288, 289, 262, 283</nodes>
		</tet>
		<tet idx = "877">
			<nodes>280, 262, 289, 283</nodes>
		</tet>
		<tet idx = "878">
			<nodes>270, 292, 263, 264</nodes>
		</tet>
		<tet idx = "879">
			<nodes>268, 269, 264, 292</nodes>
		</tet>
		<tet idx = "880">
			<nodes>268, 264, 265, 292</nodes>
		</tet>
		<tet idx = "881">
			<nodes>263, 282, 265, 292</nodes>
		</tet>
		<tet idx = "882">
			<nodes>270, 263, 292, 271</nodes>
		</tet>
		<tet idx = "883">
			<nodes>264, 269, 270, 292</nodes>
		</tet>
		<tet idx = "884">
			<nodes>282, 281, 265, 292</nodes>
		</tet>
		<tet idx = "885">
			<nodes>264, 263, 265, 292</nodes>
		</tet>
		<tet idx = "886">
			<nodes>271, 282, 263, 292</nodes>
		</tet>
		<tet idx = "887">
			<nodes>277, 293, 266, 275</nodes>
		</tet>
		<tet idx = "888">
			<nodes>267, 265, 266, 293</nodes>
		</tet>
		<tet idx = "889">
			<nodes>276, 267, 277, 293</nodes>
		</tet>
		<tet idx = "890">
			<nodes>268, 267, 276, 293</nodes>
		</tet>
		<tet idx = "891">
			<nodes>277, 266, 293, 267</nodes>
		</tet>
		<tet idx = "892">
			<nodes>268, 265, 267, 293</nodes>
		</tet>
		<tet idx = "893">
			<nodes>265, 281, 266, 293</nodes>
		</tet>
		<tet idx = "894">
			<nodes>268, 265, 293, 292</nodes>
		</tet>
		<tet idx = "895">
			<nodes>281, 293, 265, 292</nodes>
		</tet>
		<tet idx = "896">
			<nodes>275, 266, 281, 293</nodes>
		</tet>
		<tet idx = "897">
			<nodes>268, 294, 269, 292</nodes>
		</tet>
		<tet idx = "898">
			<nodes>268, 293, 294, 292</nodes>
		</tet>
		<tet idx = "899">
			<nodes>268, 276, 294, 293</nodes>
		</tet>
		<tet idx = "900">
			<nodes>269, 295, 270, 292</nodes>
		</tet>
		<tet idx = "901">
			<nodes>294, 295, 269, 292</nodes>
		</tet>
		<tet idx = "902">
			<nodes>296, 292, 271, 270</nodes>
		</tet>
		<tet idx = "903">
			<nodes>297, 296, 270, 292</nodes>
		</tet>
		<tet idx = "904">
			<nodes>295, 292, 297, 270</nodes>
		</tet>
		<tet idx = "905">
			<nodes>274, 272, 273, 301</nodes>
		</tet>
		<tet idx = "906">
			<nodes>273, 282, 271, 301</nodes>
		</tet>
		<tet idx = "907">
			<nodes>296, 271, 292, 301</nodes>
		</tet>
		<tet idx = "908">
			<nodes>274, 278, 272, 301</nodes>
		</tet>
		<tet idx = "909">
			<nodes>282, 292, 271, 301</nodes>
		</tet>
		<tet idx = "910">
			<nodes>272, 282, 273, 301</nodes>
		</tet>
		<tet idx = "911">
			<nodes>273, 271, 296, 301</nodes>
		</tet>
		<tet idx = "912">
			<nodes>278, 282, 272, 301</nodes>
		</tet>
		<tet idx = "913">
			<nodes>302, 273, 296, 301</nodes>
		</tet>
		<tet idx = "914">
			<nodes>302, 274, 273, 301</nodes>
		</tet>
		<tet idx = "915">
			<nodes>303, 278, 274, 301</nodes>
		</tet>
		<tet idx = "916">
			<nodes>302, 304, 274, 301</nodes>
		</tet>
		<tet idx = "917">
			<nodes>303, 274, 304, 301</nodes>
		</tet>
		<tet idx = "918">
			<nodes>286, 291, 290, 305</nodes>
		</tet>
		<tet idx = "919">
			<nodes>286, 290, 275, 305</nodes>
		</tet>
		<tet idx = "920">
			<nodes>277, 293, 275, 305</nodes>
		</tet>
		<tet idx = "921">
			<nodes>277, 275, 290, 305</nodes>
		</tet>
		<tet idx = "922">
			<nodes>286, 275, 281, 305</nodes>
		</tet>
		<tet idx = "923">
			<nodes>275, 293, 281, 305</nodes>
		</tet>
		<tet idx = "924">
			<nodes>277, 305, 306, 293</nodes>
		</tet>
		<tet idx = "925">
			<nodes>306, 276, 277, 293</nodes>
		</tet>
		<tet idx = "926">
			<nodes>306, 294, 276, 293</nodes>
		</tet>
		<tet idx = "927">
			<nodes>290, 307, 277, 305</nodes>
		</tet>
		<tet idx = "928">
			<nodes>277, 306, 305, 307</nodes>
		</tet>
		<tet idx = "929">
			<nodes>288, 283, 279, 310</nodes>
		</tet>
		<tet idx = "930">
			<nodes>284, 279, 278, 310</nodes>
		</tet>
		<tet idx = "931">
			<nodes>288, 279, 284, 310</nodes>
		</tet>
		<tet idx = "932">
			<nodes>303, 310, 278, 301</nodes>
		</tet>
		<tet idx = "933">
			<nodes>288, 289, 283, 310</nodes>
		</tet>
		<tet idx = "934">
			<nodes>278, 310, 282, 301</nodes>
		</tet>
		<tet idx = "935">
			<nodes>279, 282, 278, 310</nodes>
		</tet>
		<tet idx = "936">
			<nodes>303, 285, 278, 310</nodes>
		</tet>
		<tet idx = "937">
			<nodes>284, 278, 285, 310</nodes>
		</tet>
		<tet idx = "938">
			<nodes>279, 283, 282, 310</nodes>
		</tet>
		<tet idx = "939">
			<nodes>308, 285, 303, 310</nodes>
		</tet>
		<tet idx = "940">
			<nodes>281, 280, 287, 311</nodes>
		</tet>
		<tet idx = "941">
			<nodes>281, 287, 286, 311</nodes>
		</tet>
		<tet idx = "942">
			<nodes>286, 281, 311, 305</nodes>
		</tet>
		<tet idx = "943">
			<nodes>289, 287, 280, 311</nodes>
		</tet>
		<tet idx = "944">
			<nodes>289, 283, 310, 311</nodes>
		</tet>
		<tet idx = "945">
			<nodes>289, 280, 283, 311</nodes>
		</tet>
		<tet idx = "946">
			<nodes>280, 281, 283, 311</nodes>
		</tet>
		<tet idx = "947">
			<nodes>312, 311, 283, 281</nodes>
		</tet>
		<tet idx = "948">
			<nodes>312, 283, 282, 281</nodes>
		</tet>
		<tet idx = "949">
			<nodes>312, 281, 282, 292</nodes>
		</tet>
		<tet idx = "950">
			<nodes>312, 292, 282, 301</nodes>
		</tet>
		<tet idx = "951">
			<nodes>312, 305, 281, 293</nodes>
		</tet>
		<tet idx = "952">
			<nodes>312, 283, 311, 310</nodes>
		</tet>
		<tet idx = "953">
			<nodes>312, 282, 283, 310</nodes>
		</tet>
		<tet idx = "954">
			<nodes>282, 310, 312, 301</nodes>
		</tet>
		<tet idx = "955">
			<nodes>312, 281, 305, 311</nodes>
		</tet>
		<tet idx = "956">
			<nodes>312, 293, 281, 292</nodes>
		</tet>
		<tet idx = "957">
			<nodes>313, 285, 308, 310</nodes>
		</tet>
		<tet idx = "958">
			<nodes>313, 288, 284, 310</nodes>
		</tet>
		<tet idx = "959">
			<nodes>313, 284, 285, 310</nodes>
		</tet>
		<tet idx = "960">
			<nodes>287, 314, 286, 311</nodes>
		</tet>
		<tet idx = "961">
			<nodes>286, 314, 291, 305</nodes>
		</tet>
		<tet idx = "962">
			<nodes>286, 311, 314, 305</nodes>
		</tet>
		<tet idx = "963">
			<nodes>315, 314, 287, 311</nodes>
		</tet>
		<tet idx = "964">
			<nodes>289, 315, 287, 311</nodes>
		</tet>
		<tet idx = "965">
			<nodes>289, 310, 316, 311</nodes>
		</tet>
		<tet idx = "966">
			<nodes>289, 316, 315, 311</nodes>
		</tet>
		<tet idx = "967">
			<nodes>288, 316, 289, 310</nodes>
		</tet>
		<tet idx = "968">
			<nodes>313, 316, 288, 310</nodes>
		</tet>
		<tet idx = "969">
			<nodes>314, 291, 305, 319</nodes>
		</tet>
		<tet idx = "970">
			<nodes>319, 307, 290, 305</nodes>
		</tet>
		<tet idx = "971">
			<nodes>319, 290, 291, 305</nodes>
		</tet>
		<tet idx = "972">
			<nodes>319, 290, 307, 300</nodes>
		</tet>
		<tet idx = "973">
			<nodes>319, 291, 290, 300</nodes>
		</tet>
		<tet idx = "974">
			<nodes>307, 317, 319, 300</nodes>
		</tet>
		<tet idx = "975">
			<nodes>312, 319, 311, 305</nodes>
		</tet>
		<tet idx = "976">
			<nodes>314, 305, 311, 319</nodes>
		</tet>
		<tet idx = "977">
			<nodes>314, 320, 291, 319</nodes>
		</tet>
		<tet idx = "978">
			<nodes>291, 323, 300, 319</nodes>
		</tet>
		<tet idx = "979">
			<nodes>291, 320, 323, 319</nodes>
		</tet>
		<tet idx = "980">
			<nodes>324, 306, 305, 293</nodes>
		</tet>
		<tet idx = "981">
			<nodes>324, 293, 312, 292</nodes>
		</tet>
		<tet idx = "982">
			<nodes>324, 292, 296, 297</nodes>
		</tet>
		<tet idx = "983">
			<nodes>312, 293, 324, 305</nodes>
		</tet>
		<tet idx = "984">
			<nodes>295, 297, 292, 324</nodes>
		</tet>
		<tet idx = "985">
			<nodes>299, 297, 295, 324</nodes>
		</tet>
		<tet idx = "986">
			<nodes>324, 292, 312, 301</nodes>
		</tet>
		<tet idx = "987">
			<nodes>294, 306, 324, 293</nodes>
		</tet>
		<tet idx = "988">
			<nodes>294, 293, 324, 292</nodes>
		</tet>
		<tet idx = "989">
			<nodes>294, 324, 295, 292</nodes>
		</tet>
		<tet idx = "990">
			<nodes>324, 296, 292, 301</nodes>
		</tet>
		<tet idx = "991">
			<nodes>294, 306, 325, 324</nodes>
		</tet>
		<tet idx = "992">
			<nodes>294, 325, 295, 324</nodes>
		</tet>
		<tet idx = "993">
			<nodes>299, 295, 327, 324</nodes>
		</tet>
		<tet idx = "994">
			<nodes>325, 327, 295, 324</nodes>
		</tet>
		<tet idx = "995">
			<nodes>296, 301, 324, 328</nodes>
		</tet>
		<tet idx = "996">
			<nodes>299, 297, 324, 328</nodes>
		</tet>
		<tet idx = "997">
			<nodes>297, 296, 324, 328</nodes>
		</tet>
		<tet idx = "998">
			<nodes>297, 298, 296, 328</nodes>
		</tet>
		<tet idx = "999">
			<nodes>296, 328, 302, 301</nodes>
		</tet>
		<tet idx = "1000">
			<nodes>299, 298, 297, 328</nodes>
		</tet>
		<tet idx = "1001">
			<nodes>296, 302, 328, 298</nodes>
		</tet>
		<tet idx = "1002">
			<nodes>327, 299, 324, 328</nodes>
		</tet>
		<tet idx = "1003">
			<nodes>329, 302, 298, 328</nodes>
		</tet>
		<tet idx = "1004">
			<nodes>330, 328, 298, 299</nodes>
		</tet>
		<tet idx = "1005">
			<nodes>330, 298, 328, 329</nodes>
		</tet>
		<tet idx = "1006">
			<nodes>327, 331, 299, 328</nodes>
		</tet>
		<tet idx = "1007">
			<nodes>299, 331, 330, 328</nodes>
		</tet>
		<tet idx = "1008">
			<nodes>335, 319, 300, 323</nodes>
		</tet>
		<tet idx = "1009">
			<nodes>335, 300, 319, 317</nodes>
		</tet>
		<tet idx = "1010">
			<nodes>309, 303, 304, 336</nodes>
		</tet>
		<tet idx = "1011">
			<nodes>302, 336, 301, 328</nodes>
		</tet>
		<tet idx = "1012">
			<nodes>336, 329, 302, 304</nodes>
		</tet>
		<tet idx = "1013">
			<nodes>302, 336, 304, 301</nodes>
		</tet>
		<tet idx = "1014">
			<nodes>309, 308, 303, 336</nodes>
		</tet>
		<tet idx = "1015">
			<nodes>309, 304, 332, 336</nodes>
		</tet>
		<tet idx = "1016">
			<nodes>329, 332, 304, 336</nodes>
		</tet>
		<tet idx = "1017">
			<nodes>336, 324, 312, 301</nodes>
		</tet>
		<tet idx = "1018">
			<nodes>336, 310, 303, 301</nodes>
		</tet>
		<tet idx = "1019">
			<nodes>312, 310, 336, 301</nodes>
		</tet>
		<tet idx = "1020">
			<nodes>308, 303, 336, 310</nodes>
		</tet>
		<tet idx = "1021">
			<nodes>303, 304, 336, 301</nodes>
		</tet>
		<tet idx = "1022">
			<nodes>324, 301, 336, 328</nodes>
		</tet>
		<tet idx = "1023">
			<nodes>336, 302, 329, 328</nodes>
		</tet>
		<tet idx = "1024">
			<nodes>336, 337, 312, 324</nodes>
		</tet>
		<tet idx = "1025">
			<nodes>307, 317, 306, 337</nodes>
		</tet>
		<tet idx = "1026">
			<nodes>307, 305, 319, 337</nodes>
		</tet>
		<tet idx = "1027">
			<nodes>307, 319, 317, 337</nodes>
		</tet>
		<tet idx = "1028">
			<nodes>317, 334, 326, 337</nodes>
		</tet>
		<tet idx = "1029">
			<nodes>306, 317, 326, 337</nodes>
		</tet>
		<tet idx = "1030">
			<nodes>306, 326, 325, 337</nodes>
		</tet>
		<tet idx = "1031">
			<nodes>306, 337, 325, 324</nodes>
		</tet>
		<tet idx = "1032">
			<nodes>324, 305, 306, 337</nodes>
		</tet>
		<tet idx = "1033">
			<nodes>307, 337, 306, 305</nodes>
		</tet>
		<tet idx = "1034">
			<nodes>312, 324, 337, 305</nodes>
		</tet>
		<tet idx = "1035">
			<nodes>312, 305, 337, 319</nodes>
		</tet>
		<tet idx = "1036">
			<nodes>336, 337, 324, 328</nodes>
		</tet>
		<tet idx = "1037">
			<nodes>309, 333, 338, 339</nodes>
		</tet>
		<tet idx = "1038">
			<nodes>338, 339, 308, 309</nodes>
		</tet>
		<tet idx = "1039">
			<nodes>332, 339, 309, 336</nodes>
		</tet>
		<tet idx = "1040">
			<nodes>332, 309, 339, 333</nodes>
		</tet>
		<tet idx = "1041">
			<nodes>308, 336, 309, 339</nodes>
		</tet>
		<tet idx = "1042">
			<nodes>338, 308, 339, 322</nodes>
		</tet>
		<tet idx = "1043">
			<nodes>339, 310, 313, 308</nodes>
		</tet>
		<tet idx = "1044">
			<nodes>322, 313, 308, 339</nodes>
		</tet>
		<tet idx = "1045">
			<nodes>339, 336, 310, 308</nodes>
		</tet>
		<tet idx = "1046">
			<nodes>322, 318, 313, 339</nodes>
		</tet>
		<tet idx = "1047">
			<nodes>315, 321, 320, 340</nodes>
		</tet>
		<tet idx = "1048">
			<nodes>318, 315, 316, 340</nodes>
		</tet>
		<tet idx = "1049">
			<nodes>316, 313, 340, 310</nodes>
		</tet>
		<tet idx = "1050">
			<nodes>316, 310, 340, 311</nodes>
		</tet>
		<tet idx = "1051">
			<nodes>339, 313, 310, 340</nodes>
		</tet>
		<tet idx = "1052">
			<nodes>315, 318, 321, 340</nodes>
		</tet>
		<tet idx = "1053">
			<nodes>316, 313, 318, 340</nodes>
		</tet>
		<tet idx = "1054">
			<nodes>312, 336, 340, 337</nodes>
		</tet>
		<tet idx = "1055">
			<nodes>314, 315, 320, 340</nodes>
		</tet>
		<tet idx = "1056">
			<nodes>315, 316, 340, 311</nodes>
		</tet>
		<tet idx = "1057">
			<nodes>340, 336, 312, 310</nodes>
		</tet>
		<tet idx = "1058">
			<nodes>339, 310, 336, 340</nodes>
		</tet>
		<tet idx = "1059">
			<nodes>340, 337, 336, 339</nodes>
		</tet>
		<tet idx = "1060">
			<nodes>340, 310, 312, 311</nodes>
		</tet>
		<tet idx = "1061">
			<nodes>314, 315, 340, 311</nodes>
		</tet>
		<tet idx = "1062">
			<nodes>312, 311, 319, 340</nodes>
		</tet>
		<tet idx = "1063">
			<nodes>318, 340, 313, 339</nodes>
		</tet>
		<tet idx = "1064">
			<nodes>314, 340, 320, 319</nodes>
		</tet>
		<tet idx = "1065">
			<nodes>312, 337, 340, 319</nodes>
		</tet>
		<tet idx = "1066">
			<nodes>314, 311, 340, 319</nodes>
		</tet>
		<tet idx = "1067">
			<nodes>335, 334, 317, 341</nodes>
		</tet>
		<tet idx = "1068">
			<nodes>317, 341, 337, 319</nodes>
		</tet>
		<tet idx = "1069">
			<nodes>337, 341, 340, 319</nodes>
		</tet>
		<tet idx = "1070">
			<nodes>340, 341, 337, 339</nodes>
		</tet>
		<tet idx = "1071">
			<nodes>335, 341, 319, 323</nodes>
		</tet>
		<tet idx = "1072">
			<nodes>334, 337, 317, 341</nodes>
		</tet>
		<tet idx = "1073">
			<nodes>335, 319, 341, 317</nodes>
		</tet>
		<tet idx = "1074">
			<nodes>343, 339, 318, 322</nodes>
		</tet>
		<tet idx = "1075">
			<nodes>321, 318, 343, 340</nodes>
		</tet>
		<tet idx = "1076">
			<nodes>343, 318, 339, 340</nodes>
		</tet>
		<tet idx = "1077">
			<nodes>322, 342, 343, 339</nodes>
		</tet>
		<tet idx = "1078">
			<nodes>344, 321, 343, 340</nodes>
		</tet>
		<tet idx = "1079">
			<nodes>323, 344, 341, 319</nodes>
		</tet>
		<tet idx = "1080">
			<nodes>320, 344, 340, 321</nodes>
		</tet>
		<tet idx = "1081">
			<nodes>320, 340, 344, 319</nodes>
		</tet>
		<tet idx = "1082">
			<nodes>344, 323, 320, 319</nodes>
		</tet>
		<tet idx = "1083">
			<nodes>340, 341, 344, 319</nodes>
		</tet>
		<tet idx = "1084">
			<nodes>345, 322, 339, 342</nodes>
		</tet>
		<tet idx = "1085">
			<nodes>345, 339, 322, 338</nodes>
		</tet>
		<tet idx = "1086">
			<nodes>346, 323, 344, 341</nodes>
		</tet>
		<tet idx = "1087">
			<nodes>346, 335, 323, 341</nodes>
		</tet>
		<tet idx = "1088">
			<nodes>326, 334, 349, 351</nodes>
		</tet>
		<tet idx = "1089">
			<nodes>334, 341, 351, 337</nodes>
		</tet>
		<tet idx = "1090">
			<nodes>326, 337, 334, 351</nodes>
		</tet>
		<tet idx = "1091">
			<nodes>325, 337, 326, 351</nodes>
		</tet>
		<tet idx = "1092">
			<nodes>325, 337, 351, 324</nodes>
		</tet>
		<tet idx = "1093">
			<nodes>325, 351, 327, 324</nodes>
		</tet>
		<tet idx = "1094">
			<nodes>336, 351, 337, 328</nodes>
		</tet>
		<tet idx = "1095">
			<nodes>351, 324, 337, 328</nodes>
		</tet>
		<tet idx = "1096">
			<nodes>327, 324, 351, 328</nodes>
		</tet>
		<tet idx = "1097">
			<nodes>327, 351, 331, 328</nodes>
		</tet>
		<tet idx = "1098">
			<nodes>352, 325, 326, 351</nodes>
		</tet>
		<tet idx = "1099">
			<nodes>352, 326, 349, 351</nodes>
		</tet>
		<tet idx = "1100">
			<nodes>352, 327, 325, 351</nodes>
		</tet>
		<tet idx = "1101">
			<nodes>352, 349, 353, 351</nodes>
		</tet>
		<tet idx = "1102">
			<nodes>356, 331, 327, 351</nodes>
		</tet>
		<tet idx = "1103">
			<nodes>352, 356, 327, 351</nodes>
		</tet>
		<tet idx = "1104">
			<nodes>332, 336, 329, 358</nodes>
		</tet>
		<tet idx = "1105">
			<nodes>350, 332, 329, 358</nodes>
		</tet>
		<tet idx = "1106">
			<nodes>350, 354, 355, 358</nodes>
		</tet>
		<tet idx = "1107">
			<nodes>350, 329, 330, 358</nodes>
		</tet>
		<tet idx = "1108">
			<nodes>350, 330, 354, 358</nodes>
		</tet>
		<tet idx = "1109">
			<nodes>354, 331, 356, 358</nodes>
		</tet>
		<tet idx = "1110">
			<nodes>330, 331, 354, 358</nodes>
		</tet>
		<tet idx = "1111">
			<nodes>331, 351, 356, 358</nodes>
		</tet>
		<tet idx = "1112">
			<nodes>329, 330, 358, 328</nodes>
		</tet>
		<tet idx = "1113">
			<nodes>329, 358, 336, 328</nodes>
		</tet>
		<tet idx = "1114">
			<nodes>351, 336, 358, 328</nodes>
		</tet>
		<tet idx = "1115">
			<nodes>331, 358, 330, 328</nodes>
		</tet>
		<tet idx = "1116">
			<nodes>351, 358, 331, 328</nodes>
		</tet>
		<tet idx = "1117">
			<nodes>336, 358, 332, 359</nodes>
		</tet>
		<tet idx = "1118">
			<nodes>332, 359, 339, 336</nodes>
		</tet>
		<tet idx = "1119">
			<nodes>332, 339, 359, 333</nodes>
		</tet>
		<tet idx = "1120">
			<nodes>338, 339, 333, 359</nodes>
		</tet>
		<tet idx = "1121">
			<nodes>338, 333, 360, 359</nodes>
		</tet>
		<tet idx = "1122">
			<nodes>358, 332, 362, 350</nodes>
		</tet>
		<tet idx = "1123">
			<nodes>358, 362, 332, 359</nodes>
		</tet>
		<tet idx = "1124">
			<nodes>362, 333, 332, 359</nodes>
		</tet>
		<tet idx = "1125">
			<nodes>360, 333, 362, 359</nodes>
		</tet>
		<tet idx = "1126">
			<nodes>358, 362, 363, 350</nodes>
		</tet>
		<tet idx = "1127">
			<nodes>358, 363, 362, 359</nodes>
		</tet>
		<tet idx = "1128">
			<nodes>346, 335, 341, 364</nodes>
		</tet>
		<tet idx = "1129">
			<nodes>334, 341, 335, 364</nodes>
		</tet>
		<tet idx = "1130">
			<nodes>347, 334, 335, 364</nodes>
		</tet>
		<tet idx = "1131">
			<nodes>334, 351, 341, 364</nodes>
		</tet>
		<tet idx = "1132">
			<nodes>346, 347, 335, 364</nodes>
		</tet>
		<tet idx = "1133">
			<nodes>347, 346, 348, 364</nodes>
		</tet>
		<tet idx = "1134">
			<nodes>347, 349, 334, 364</nodes>
		</tet>
		<tet idx = "1135">
			<nodes>349, 351, 334, 364</nodes>
		</tet>
		<tet idx = "1136">
			<nodes>365, 351, 336, 358</nodes>
		</tet>
		<tet idx = "1137">
			<nodes>336, 365, 358, 359</nodes>
		</tet>
		<tet idx = "1138">
			<nodes>365, 337, 336, 351</nodes>
		</tet>
		<tet idx = "1139">
			<nodes>336, 337, 365, 339</nodes>
		</tet>
		<tet idx = "1140">
			<nodes>337, 351, 365, 341</nodes>
		</tet>
		<tet idx = "1141">
			<nodes>336, 339, 365, 359</nodes>
		</tet>
		<tet idx = "1142">
			<nodes>365, 341, 351, 364</nodes>
		</tet>
		<tet idx = "1143">
			<nodes>337, 341, 365, 339</nodes>
		</tet>
		<tet idx = "1144">
			<nodes>339, 359, 338, 366</nodes>
		</tet>
		<tet idx = "1145">
			<nodes>360, 361, 345, 366</nodes>
		</tet>
		<tet idx = "1146">
			<nodes>345, 339, 338, 366</nodes>
		</tet>
		<tet idx = "1147">
			<nodes>342, 339, 345, 366</nodes>
		</tet>
		<tet idx = "1148">
			<nodes>345, 338, 360, 366</nodes>
		</tet>
		<tet idx = "1149">
			<nodes>365, 359, 339, 366</nodes>
		</tet>
		<tet idx = "1150">
			<nodes>338, 359, 360, 366</nodes>
		</tet>
		<tet idx = "1151">
			<nodes>367, 342, 345, 366</nodes>
		</tet>
		<tet idx = "1152">
			<nodes>367, 345, 368, 366</nodes>
		</tet>
		<tet idx = "1153">
			<nodes>344, 369, 346, 341</nodes>
		</tet>
		<tet idx = "1154">
			<nodes>365, 339, 341, 369</nodes>
		</tet>
		<tet idx = "1155">
			<nodes>342, 369, 339, 366</nodes>
		</tet>
		<tet idx = "1156">
			<nodes>341, 339, 340, 369</nodes>
		</tet>
		<tet idx = "1157">
			<nodes>341, 364, 365, 369</nodes>
		</tet>
		<tet idx = "1158">
			<nodes>344, 369, 340, 343</nodes>
		</tet>
		<tet idx = "1159">
			<nodes>343, 340, 339, 369</nodes>
		</tet>
		<tet idx = "1160">
			<nodes>343, 342, 367, 369</nodes>
		</tet>
		<tet idx = "1161">
			<nodes>344, 340, 369, 341</nodes>
		</tet>
		<tet idx = "1162">
			<nodes>365, 339, 369, 366</nodes>
		</tet>
		<tet idx = "1163">
			<nodes>343, 339, 342, 369</nodes>
		</tet>
		<tet idx = "1164">
			<nodes>367, 368, 369, 366</nodes>
		</tet>
		<tet idx = "1165">
			<nodes>346, 364, 341, 369</nodes>
		</tet>
		<tet idx = "1166">
			<nodes>367, 369, 342, 366</nodes>
		</tet>
		<tet idx = "1167">
			<nodes>370, 343, 367, 369</nodes>
		</tet>
		<tet idx = "1168">
			<nodes>370, 344, 343, 369</nodes>
		</tet>
		<tet idx = "1169">
			<nodes>344, 346, 369, 370</nodes>
		</tet>
		<tet idx = "1170">
			<nodes>370, 371, 346, 369</nodes>
		</tet>
		<tet idx = "1171">
			<nodes>373, 368, 345, 366</nodes>
		</tet>
		<tet idx = "1172">
			<nodes>373, 345, 361, 366</nodes>
		</tet>
		<tet idx = "1173">
			<nodes>374, 348, 346, 364</nodes>
		</tet>
		<tet idx = "1174">
			<nodes>374, 369, 346, 371</nodes>
		</tet>
		<tet idx = "1175">
			<nodes>374, 346, 369, 364</nodes>
		</tet>
		<tet idx = "1176">
			<nodes>349, 351, 375, 353</nodes>
		</tet>
		<tet idx = "1177">
			<nodes>349, 375, 351, 364</nodes>
		</tet>
		<tet idx = "1178">
			<nodes>375, 365, 351, 364</nodes>
		</tet>
		<tet idx = "1179">
			<nodes>347, 348, 376, 364</nodes>
		</tet>
		<tet idx = "1180">
			<nodes>376, 375, 349, 364</nodes>
		</tet>
		<tet idx = "1181">
			<nodes>349, 347, 376, 364</nodes>
		</tet>
		<tet idx = "1182">
			<nodes>376, 348, 374, 364</nodes>
		</tet>
		<tet idx = "1183">
			<nodes>372, 353, 377, 375</nodes>
		</tet>
		<tet idx = "1184">
			<nodes>376, 349, 375, 377</nodes>
		</tet>
		<tet idx = "1185">
			<nodes>349, 377, 353, 375</nodes>
		</tet>
		<tet idx = "1186">
			<nodes>376, 364, 378, 375</nodes>
		</tet>
		<tet idx = "1187">
			<nodes>374, 378, 376, 364</nodes>
		</tet>
		<tet idx = "1188">
			<nodes>350, 379, 363, 358</nodes>
		</tet>
		<tet idx = "1189">
			<nodes>350, 355, 379, 358</nodes>
		</tet>
		<tet idx = "1190">
			<nodes>355, 358, 354, 380</nodes>
		</tet>
		<tet idx = "1191">
			<nodes>352, 356, 380, 357</nodes>
		</tet>
		<tet idx = "1192">
			<nodes>352, 380, 356, 351</nodes>
		</tet>
		<tet idx = "1193">
			<nodes>352, 372, 357, 380</nodes>
		</tet>
		<tet idx = "1194">
			<nodes>353, 375, 372, 380</nodes>
		</tet>
		<tet idx = "1195">
			<nodes>379, 358, 355, 380</nodes>
		</tet>
		<tet idx = "1196">
			<nodes>375, 351, 365, 380</nodes>
		</tet>
		<tet idx = "1197">
			<nodes>356, 358, 351, 380</nodes>
		</tet>
		<tet idx = "1198">
			<nodes>351, 358, 365, 380</nodes>
		</tet>
		<tet idx = "1199">
			<nodes>354, 358, 356, 380</nodes>
		</tet>
		<tet idx = "1200">
			<nodes>353, 351, 375, 380</nodes>
		</tet>
		<tet idx = "1201">
			<nodes>352, 353, 372, 380</nodes>
		</tet>
		<tet idx = "1202">
			<nodes>352, 351, 353, 380</nodes>
		</tet>
		<tet idx = "1203">
			<nodes>354, 356, 381, 380</nodes>
		</tet>
		<tet idx = "1204">
			<nodes>379, 355, 381, 380</nodes>
		</tet>
		<tet idx = "1205">
			<nodes>381, 355, 354, 380</nodes>
		</tet>
		<tet idx = "1206">
			<nodes>381, 382, 379, 380</nodes>
		</tet>
		<tet idx = "1207">
			<nodes>383, 381, 356, 380</nodes>
		</tet>
		<tet idx = "1208">
			<nodes>357, 383, 356, 380</nodes>
		</tet>
		<tet idx = "1209">
			<nodes>372, 383, 357, 380</nodes>
		</tet>
		<tet idx = "1210">
			<nodes>363, 358, 379, 384</nodes>
		</tet>
		<tet idx = "1211">
			<nodes>360, 359, 362, 384</nodes>
		</tet>
		<tet idx = "1212">
			<nodes>365, 384, 359, 366</nodes>
		</tet>
		<tet idx = "1213">
			<nodes>358, 359, 365, 384</nodes>
		</tet>
		<tet idx = "1214">
			<nodes>382, 384, 379, 380</nodes>
		</tet>
		<tet idx = "1215">
			<nodes>362, 359, 363, 384</nodes>
		</tet>
		<tet idx = "1216">
			<nodes>363, 359, 358, 384</nodes>
		</tet>
		<tet idx = "1217">
			<nodes>379, 384, 358, 380</nodes>
		</tet>
		<tet idx = "1218">
			<nodes>358, 384, 365, 380</nodes>
		</tet>
		<tet idx = "1219">
			<nodes>359, 384, 360, 366</nodes>
		</tet>
		<tet idx = "1220">
			<nodes>373, 366, 385, 384</nodes>
		</tet>
		<tet idx = "1221">
			<nodes>373, 385, 366, 361</nodes>
		</tet>
		<tet idx = "1222">
			<nodes>360, 362, 385, 384</nodes>
		</tet>
		<tet idx = "1223">
			<nodes>385, 361, 360, 366</nodes>
		</tet>
		<tet idx = "1224">
			<nodes>385, 360, 384, 366</nodes>
		</tet>
		<tet idx = "1225">
			<nodes>386, 385, 362, 384</nodes>
		</tet>
		<tet idx = "1226">
			<nodes>386, 363, 379, 384</nodes>
		</tet>
		<tet idx = "1227">
			<nodes>362, 363, 386, 384</nodes>
		</tet>
		<tet idx = "1228">
			<nodes>385, 387, 373, 384</nodes>
		</tet>
		<tet idx = "1229">
			<nodes>378, 388, 364, 374</nodes>
		</tet>
		<tet idx = "1230">
			<nodes>378, 364, 388, 375</nodes>
		</tet>
		<tet idx = "1231">
			<nodes>384, 388, 373, 366</nodes>
		</tet>
		<tet idx = "1232">
			<nodes>365, 369, 388, 366</nodes>
		</tet>
		<tet idx = "1233">
			<nodes>365, 388, 384, 366</nodes>
		</tet>
		<tet idx = "1234">
			<nodes>365, 388, 375, 380</nodes>
		</tet>
		<tet idx = "1235">
			<nodes>364, 375, 365, 388</nodes>
		</tet>
		<tet idx = "1236">
			<nodes>374, 364, 369, 388</nodes>
		</tet>
		<tet idx = "1237">
			<nodes>364, 365, 369, 388</nodes>
		</tet>
		<tet idx = "1238">
			<nodes>384, 380, 388, 365</nodes>
		</tet>
		<tet idx = "1239">
			<nodes>389, 368, 373, 366</nodes>
		</tet>
		<tet idx = "1240">
			<nodes>389, 388, 369, 366</nodes>
		</tet>
		<tet idx = "1241">
			<nodes>370, 367, 389, 369</nodes>
		</tet>
		<tet idx = "1242">
			<nodes>367, 368, 389, 369</nodes>
		</tet>
		<tet idx = "1243">
			<nodes>389, 369, 368, 366</nodes>
		</tet>
		<tet idx = "1244">
			<nodes>373, 388, 389, 366</nodes>
		</tet>
		<tet idx = "1245">
			<nodes>390, 371, 370, 369</nodes>
		</tet>
		<tet idx = "1246">
			<nodes>374, 369, 390, 388</nodes>
		</tet>
		<tet idx = "1247">
			<nodes>389, 390, 369, 388</nodes>
		</tet>
		<tet idx = "1248">
			<nodes>374, 371, 390, 369</nodes>
		</tet>
		<tet idx = "1249">
			<nodes>370, 389, 390, 369</nodes>
		</tet>
		<tet idx = "1250">
			<nodes>373, 389, 388, 391</nodes>
		</tet>
		<tet idx = "1251">
			<nodes>375, 380, 388, 392</nodes>
		</tet>
		<tet idx = "1252">
			<nodes>384, 380, 382, 392</nodes>
		</tet>
		<tet idx = "1253">
			<nodes>384, 388, 380, 392</nodes>
		</tet>
		<tet idx = "1254">
			<nodes>393, 372, 377, 375</nodes>
		</tet>
		<tet idx = "1255">
			<nodes>393, 383, 372, 380</nodes>
		</tet>
		<tet idx = "1256">
			<nodes>393, 380, 375, 392</nodes>
		</tet>
		<tet idx = "1257">
			<nodes>393, 372, 375, 380</nodes>
		</tet>
		<tet idx = "1258">
			<nodes>394, 373, 388, 391</nodes>
		</tet>
		<tet idx = "1259">
			<nodes>373, 387, 394, 384</nodes>
		</tet>
		<tet idx = "1260">
			<nodes>394, 388, 373, 384</nodes>
		</tet>
		<tet idx = "1261">
			<nodes>384, 392, 394, 388</nodes>
		</tet>
		<tet idx = "1262">
			<nodes>395, 375, 378, 388</nodes>
		</tet>
		<tet idx = "1263">
			<nodes>374, 395, 378, 388</nodes>
		</tet>
		<tet idx = "1264">
			<nodes>395, 374, 390, 388</nodes>
		</tet>
		<tet idx = "1265">
			<nodes>375, 388, 395, 392</nodes>
		</tet>
		<tet idx = "1266">
			<nodes>395, 396, 378, 375</nodes>
		</tet>
		<tet idx = "1267">
			<nodes>376, 396, 377, 375</nodes>
		</tet>
		<tet idx = "1268">
			<nodes>376, 378, 396, 375</nodes>
		</tet>
		<tet idx = "1269">
			<nodes>393, 377, 396, 375</nodes>
		</tet>
		<tet idx = "1270">
			<nodes>396, 375, 395, 392</nodes>
		</tet>
		<tet idx = "1271">
			<nodes>393, 375, 396, 392</nodes>
		</tet>
		<tet idx = "1272">
			<nodes>379, 397, 386, 384</nodes>
		</tet>
		<tet idx = "1273">
			<nodes>379, 382, 397, 384</nodes>
		</tet>
		<tet idx = "1274">
			<nodes>397, 384, 382, 392</nodes>
		</tet>
		<tet idx = "1275">
			<nodes>383, 398, 381, 380</nodes>
		</tet>
		<tet idx = "1276">
			<nodes>393, 398, 383, 380</nodes>
		</tet>
		<tet idx = "1277">
			<nodes>393, 398, 380, 392</nodes>
		</tet>
		<tet idx = "1278">
			<nodes>382, 380, 398, 392</nodes>
		</tet>
		<tet idx = "1279">
			<nodes>398, 382, 381, 380</nodes>
		</tet>
		<tet idx = "1280">
			<nodes>397, 382, 398, 392</nodes>
		</tet>
		<tet idx = "1281">
			<nodes>394, 387, 399, 384</nodes>
		</tet>
		<tet idx = "1282">
			<nodes>397, 399, 386, 384</nodes>
		</tet>
		<tet idx = "1283">
			<nodes>386, 399, 385, 384</nodes>
		</tet>
		<tet idx = "1284">
			<nodes>399, 387, 385, 384</nodes>
		</tet>
		<tet idx = "1285">
			<nodes>384, 394, 392, 399</nodes>
		</tet>
		<tet idx = "1286">
			<nodes>399, 384, 397, 392</nodes>
		</tet>
		<tet idx = "1287">
			<nodes>389, 400, 390, 388</nodes>
		</tet>
		<tet idx = "1288">
			<nodes>394, 400, 391, 388</nodes>
		</tet>
		<tet idx = "1289">
			<nodes>389, 391, 400, 388</nodes>
		</tet>
		<tet idx = "1290">
			<nodes>395, 390, 400, 388</nodes>
		</tet>
		<tet idx = "1291">
			<nodes>395, 388, 400, 392</nodes>
		</tet>
		<tet idx = "1292">
			<nodes>400, 388, 394, 392</nodes>
		</tet>
		<tet idx = "1293">
			<nodes>401, 395, 400, 392</nodes>
		</tet>
		<tet idx = "1294">
			<nodes>401, 397, 398, 392</nodes>
		</tet>
		<tet idx = "1295">
			<nodes>401, 396, 395, 392</nodes>
		</tet>
		<tet idx = "1296">
			<nodes>401, 398, 393, 392</nodes>
		</tet>
		<tet idx = "1297">
			<nodes>401, 393, 396, 392</nodes>
		</tet>
		<tet idx = "1298">
			<nodes>401, 394, 399, 392</nodes>
		</tet>
		<tet idx = "1299">
			<nodes>401, 399, 397, 392</nodes>
		</tet>
		<tet idx = "1300">
			<nodes>401, 400, 394, 392</nodes>
		</tet>
	</tetrahedrons>
	<compartments size = "0">
	</compartments>
	<patches size = "0">
	</patches>
</tetmesh>
