# Supplementary material for: URDME: a modular framework for stochastic simulation of reaction-transport processes in complex geometries
Source: BMC Syst Biol. 2012 Jun 22;6:76. doi: 10.1186/1752-0509-6-76 (PMC3439286; doi:10.1186/1752-0509-6-76)
Supplement: Additional file 7 — urdme_software_comparision.tar.gz. Model files and scripts used to conduct the performance benchmark in the discussion section and the simulations described in Additional file 6. [file 1752-0509-6-76-S7.gz › urdme_software_comparison/steps/meshes/coli_p600_e2149.txt]

600

4718
7.15518288334e-15 -0.354698616902 -0.146920871925 -0.923365122019 5 -1 
9.14203234573e-15 0.466493296498 -0.193235393296 0.863159363675 18 -1 
1.03264890914e-14 0.373809007814 0.362330452306 0.853805287527 7 -1 
1.03264890914e-14 -0.362330452306 -0.373809007814 -0.853805287527 9 -1 
7.15518288334e-15 0.146920871925 0.354698616902 0.923365122019 0 -1 
9.47217232755e-15 0.00644218944608 -0.518736529543 -0.854909884791 1 -1 
2.15454593397e-14 -0.176873846308 0.51056848072 0.841448435133 35 -1 
9.14203234573e-15 0.193235393296 -0.466493296498 -0.863159363675 39 -1 
1.17950599679e-14 0.186291538617 -0.523832387246 -0.831200994172 34 -1 
1.02771064234e-14 -0.0708800069047 0.171126248843 0.982696205131 42 -1 
1.02771064234e-14 -0.171126248843 0.0708800069047 -0.982696205131 13 -1 
1.0277340617e-14 0.0708827482858 0.171126215424 0.982696013216 2 -1 
1.0277340617e-14 -0.171126215424 -0.0708827482858 -0.982696013216 3 -1 
1.17948828754e-14 -0.186300145544 0.523827691579 -0.831202024363 16 -1 
9.14163538722e-15 -0.466498231341 0.193229438823 0.863158029638 38 -1 
1.0276634254e-14 0.171116667719 -0.0708898245035 -0.982697165362 33 -1 
2.1545144391e-14 -0.176874491275 0.510551241994 -0.841458759319 19 -1 
9.14163538722e-15 -0.193229438823 0.466498231341 -0.863158029638 17 -1 
1.0276634254e-14 0.0708898245035 -0.171116667719 0.982697165362 14 -1 
1.02763940811e-14 -0.171116800881 -0.0708789012811 0.982697930093 67 -1 
1.02763940811e-14 0.0708789012811 0.171116800881 -0.982697930093 78 -1 
2.15448742358e-14 -0.176875279106 -0.510551168553 0.841458638277 71 -1 
9.14163457501e-15 -0.193229781119 -0.46649794766 0.863158106327 69 -1 
9.14163457501e-15 0.46649794766 0.193229781119 -0.863158106327 70 -1 
1.17947573893e-14 -0.186297132652 -0.523821724367 0.831206460181 76 -1 
6.59891280036e-15 0.0933005493672 -0.819587757115 -0.565306037359 44 -1 
2.15454593397e-14 0.51056848072 -0.176873846308 0.841448435133 12 -1 
1.17950599679e-14 0.523832387246 -0.186291538617 0.831200994172 15 -1 
9.47217232755e-15 0.518736529543 -0.00644218944608 0.854909884791 4 -1 
6.59891280036e-15 -0.819587757115 0.0933005493672 -0.565306037359 91 -1 
2.15448742358e-14 0.510551168553 0.176875279106 -0.841458638277 66 -1 
2.1545144391e-14 0.510551241994 -0.176874491275 -0.841458759319 37 -1 
1.17948828754e-14 0.523827691579 -0.186300145544 -0.831202024363 36 -1 
1.17947573893e-14 -0.523821724367 -0.186297132652 0.831206460181 68 -1 
1.39102028726e-14 -0.609200058182 -0.308371285475 -0.730604160545 10 -1 
1.2821122211e-14 0.649303980657 0.208824735615 0.73129786715 11 -1 
1.15085493979e-14 -0.583577063452 0.42453562562 -0.69224801451 24 -1 
8.45443610066e-15 0.436818695999 -0.694069906063 0.572238055641 55 -1 
1.15084377942e-14 0.424537099256 -0.583575811141 0.692248166488 23 -1 
8.45445345647e-15 -0.694076812879 0.436822277881 -0.57222694394 88 -1 
1.26919703084e-14 0.726327918501 -0.500366955938 0.471254351928 92 -1 
1.21386787291e-14 -0.533818091683 0.739990536988 -0.409209298722 60 -1 
1.80944802454e-14 -0.574082107907 0.726222072082 -0.378194705677 139 -1 
1.65318268169e-14 0.647610244865 0.499922915951 0.575046127588 29 -1 
1.65318268169e-14 0.499922915951 0.647610244865 0.575046127588 30 -1 
1.2821122211e-14 -0.208824735615 -0.649303980657 -0.73129786715 32 -1 
1.39102028726e-14 0.308371285475 0.609200058182 0.730604160545 31 -1 
1.65007757038e-14 0.105787451537 -0.810099537923 -0.576669536004 45 -1 
1.54479287753e-14 0.0846564926614 0.811746339001 0.577841811717 46 -1 
1.46820663824e-14 -0.220516807912 -0.884747074298 -0.410603156284 146 -1 
2.13502137158e-14 -0.442604305676 -0.82622241214 -0.348508183944 156 -1 
1.42243674037e-14 -0.0971314575112 -0.810806270809 0.577198987506 56 -1 
1.42244364912e-14 0.0971293660949 -0.810806437085 0.577199105875 59 -1 
8.87497666438e-15 -0.110377160949 0.815999572705 -0.567416583901 62 -1 
6.76569179368e-15 -0.291008786454 0.891004515803 -0.348460670702 63 -1 
1.20336804399e-14 0.192784212793 -0.904561728773 0.380266125414 61 -1 
1.15085493979e-14 -0.42453562562 0.583577063452 0.69224801451 52 -1 
1.15084377942e-14 0.583575811141 -0.424537099256 -0.692248166488 50 -1 
8.45445345647e-15 -0.436822277881 0.694076812879 0.57222694394 51 -1 
1.20334915364e-14 -0.19278368212 0.904564728306 0.380259259206 54 -1 
1.15083086546e-14 0.424533282783 0.583567826793 -0.69225723784 81 -1 
1.15083086546e-14 -0.583567826793 -0.424533282783 0.69225723784 80 -1 
1.20337113977e-14 0.192785741417 0.904559975004 -0.380269522217 83 -1 
1.26921820327e-14 -0.500367924187 -0.726324004387 0.471259356507 199 -1 
8.45439352319e-15 -0.436817778078 -0.694067815119 0.572241292437 85 -1 
1.32720110577e-14 0.401333867229 0.863059700342 -0.306690529133 200 -1 
8.87500985871e-15 0.110375630427 0.815997868869 -0.567419331896 84 -1 
8.45443610066e-15 -0.694069906063 0.436818695999 0.572238055641 101 -1 
1.26919703084e-14 0.500366955938 -0.726327918501 -0.471254351928 86 -1 
1.32716797941e-14 -0.401335281153 0.863063809245 0.306677115667 87 -1 
1.21386787291e-14 0.739990536988 -0.533818091683 -0.409209298722 176 -1 
1.80944802454e-14 -0.726222072082 0.574082107907 0.378194705677 179 -1 
8.45439352319e-15 0.694067815119 0.436817778078 -0.572241292437 105 -1 
6.59875927779e-15 0.81957856852 0.0932967182894 -0.565319991137 102 -1 
1.21386710059e-14 -0.739986576439 -0.533818598118 0.409215800029 196 -1 
1.80947723404e-14 0.726218736214 0.574080576714 -0.378203435483 198 -1 
1.65007497267e-14 0.810088880452 0.105785678537 -0.576684832456 106 -1 
1.42244920679e-14 -0.810808129959 0.0971286360528 0.577196850694 108 -1 
8.87498257001e-15 -0.81600026842 0.110373958593 0.567416206328 107 -1 
1.203378758e-14 -0.904560595973 -0.192783700263 0.380269079897 223 -1 
6.76574664043e-15 0.891004365028 0.291002745194 -0.348466101351 222 -1 
6.76569179368e-15 -0.891004515803 0.291008786454 0.348460670702 207 -1 
1.20336566114e-14 0.904561947825 -0.192781699703 -0.380266878398 209 -1 
1.42852607541e-14 -0.756999855337 -0.628282500736 0.179477904739 190 -1 
6.36746247758e-15 -0.923275461928 -0.372707689414 0.0930129004647 220 -1 
1.25436018039e-14 -0.037763318583 -0.978113517395 0.20461641884 164 -1 
1.25440356639e-14 -0.0377708002069 0.978113240626 -0.204616360941 166 -1 
1.97916942478e-14 -0.483676495309 -0.831208827283 -0.274133057715 154 -1 
1.65007757038e-14 0.810099537923 -0.105787451537 0.576669536004 96 -1 
1.54479287753e-14 -0.811746339001 -0.0846564926614 -0.577841811717 95 -1 
1.20334915364e-14 -0.904564728306 0.19278368212 -0.380259259206 98 -1 
1.32716797941e-14 0.863063809245 -0.401335281153 0.306677115667 97 -1 
1.46818532216e-14 0.884747038253 0.220516714282 0.410603284236 127 -1 
2.1350382791e-14 -0.826224727269 -0.442603066672 -0.348504268872 119 -1 
1.28771335751e-14 0.258162643901 0.963489351496 0.0709952029989 162 -1 
1.89515371455e-14 -0.705783256185 -0.705796754101 0.0609994851634 188 -1 
1.2953612205e-14 -0.4391074364 -0.876347868838 0.197987555368 193 -1 
1.43150637008e-14 -0.255903506722 -0.955058020835 0.149591350304 163 -1 
1.23064529142e-14 0.697077510664 0.697090842084 -0.16777157688 201 -1 
2.61345472853e-14 -0.70172384906 -0.701710429036 -0.123231949762 123 -1 
1.97916596665e-14 0.831211094309 0.48367089807 0.27413605939 121 -1 
1.25429766441e-14 0.0377720318744 -0.978115061392 -0.204607429695 130 -1 
1.25434207127e-14 0.0377794823839 0.978114785709 0.204607372026 151 -1 
1.28769623954e-14 0.25817118399 0.963485225542 -0.0710201374172 147 -1 
1.43155901463e-14 -0.255912050695 -0.955054224381 -0.149600971929 150 -1 
1.29533443277e-14 -0.876349042765 0.439105767059 -0.19798606158 140 -1 
1.89512726713e-14 -0.705796946829 0.70578344891 -0.0609950251325 143 -1 
1.28775991213e-14 0.258171424054 -0.963486121454 -0.071007109267 161 -1 
1.42850516402e-14 0.628280891304 -0.75700118875 0.17947791467 142 -1 
6.3673262882e-15 0.372706805523 -0.923275953903 0.0930115587499 144 -1 
1.23064529142e-14 0.697090842084 -0.697077510664 0.16777157688 145 -1 
1.28764966317e-14 0.963488473567 -0.258162408664 -0.0710079717807 247 -1 
1.25429766441e-14 0.978115061392 -0.0377720318744 0.204607429695 249 -1 
1.28764966317e-14 -0.963488473567 -0.258162408664 0.0710079717807 241 -1 
1.25429766441e-14 -0.978115061392 -0.0377720318744 -0.204607429695 245 -1 
1.43150637008e-14 -0.955058020835 0.255903506722 -0.149591350304 243 -1 
1.63251618599e-14 0.957100387985 0.256450749826 0.134877204272 240 -1 
1.23064500095e-14 0.697091006615 0.697077675191 0.16777020965 159 -1 
1.2264704064e-14 -0.756416793803 -0.65269919749 -0.0426308767063 267 -1 
1.66995334297e-14 0.904888866424 0.422394098895 -0.0525296548615 266 -1 
1.63257577275e-14 -0.256459382767 0.957096847252 -0.134885914647 170 -1 
1.28764966317e-14 -0.258162408664 0.963488473567 -0.0710079717807 185 -1 
1.29533443277e-14 0.439105767059 -0.876349042765 -0.19798606158 184 -1 
1.63251618599e-14 0.256450749826 -0.957100387985 -0.134877204272 186 -1 
1.89512726713e-14 -0.70578344891 0.705796946829 0.0609950251325 212 -1 
1.42850516402e-14 0.75700118875 -0.628280891304 -0.17947791467 213 -1 
6.3673262882e-15 0.923275953903 -0.372706805523 -0.0930115587499 214 -1 
1.66995334297e-14 -0.422394098895 0.904888866424 -0.0525296548615 334 -1 
1.23064500095e-14 0.697077675191 -0.697091006615 -0.16777020965 215 -1 
1.2264704064e-14 -0.65269919749 0.756416793803 0.0426308767063 335 -1 
1.28775991213e-14 0.963486121454 0.258171424054 0.071007109267 227 -1 
1.2543975305e-14 0.978113066877 0.0377699658466 -0.204617345511 226 -1 
1.2543975305e-14 -0.978113066877 0.0377699658466 0.204617345511 228 -1 
1.28775991213e-14 -0.963486121454 0.258171424054 -0.071007109267 225 -1 
1.43155901463e-14 0.955054224381 -0.255912050695 -0.149600971929 230 -1 
1.63257577275e-14 -0.957096847252 -0.256459382767 0.134885914647 232 -1 
1.66997052363e-14 -0.904884983667 -0.422402665208 -0.0525276570806 235 -1 
1.22647084195e-14 0.756406588131 0.652711195913 -0.0426282554528 234 -1 
1.35712466922e-14 -0.108569612904 -0.994088848722 -0.0 236 -1 
1.57404068958e-14 -0.12592352365 0.992039951913 0.0 237 -1 
1.46727459071e-14 0.347177155506 0.937536947298 -0.0221922316478 261 -1 
1.2467796262e-14 -0.639381362592 -0.759006051564 -0.122887293315 257 -1 
1.24189171155e-14 -0.566898888769 -0.823555726909 -0.019534958082 262 -1 
1.40675282789e-14 0.235505679948 0.966744102475 0.099714166706 255 -1 
2.07215643751e-14 0.623764213865 0.779209312831 -0.0612458349522 256 -1 
1.46732657376e-14 -0.347186100038 -0.937533549264 -0.0221958542229 238 -1 
1.24188916678e-14 0.566910241535 0.823547852422 -0.0195374720341 239 -1 
1.24677646528e-14 0.639388623143 0.758999955169 -0.1228871704 316 -1 
1.46727459071e-14 -0.937536947298 0.347177155506 -0.0221922316478 299 -1 
1.24189171155e-14 0.823555726909 -0.566898888769 -0.019534958082 296 -1 
1.70069893085e-14 0.534204634059 -0.843624663057 0.0540632669381 337 -1 
1.67899410359e-14 0.451602613363 -0.890762322694 -0.0509663033049 342 -1 
1.56568057969e-14 0.171784520412 -0.984019757917 0.0468529036067 291 -1 
1.5739854786e-14 0.125918410744 -0.992040600901 0.0 289 -1 
1.35715268523e-14 0.108571976907 0.994088590534 0.0 290 -1 
1.40678201468e-14 0.235510234736 0.966742593777 -0.0997180360391 292 -1 
1.22647084195e-14 -0.652711195913 0.756406588131 -0.0426282554528 302 -1 
1.66997052363e-14 0.422402665208 -0.904884983667 -0.0525276570806 304 -1 
1.2467796262e-14 -0.759006051564 0.639381362592 0.122887293315 300 -1 
1.5656942829e-14 0.17178541203 -0.984019728072 -0.046850261244 328 -1 
1.67901066096e-14 -0.45160988559 0.890758749945 -0.0509643074494 327 -1 
2.07215643751e-14 0.779209312831 -0.623764213865 0.0612458349522 306 -1 
1.70071360504e-14 0.534205353452 -0.843624366413 -0.0540607874187 442 -1 
1.35712466922e-14 0.994088848722 -0.108569612904 0.0 307 -1 
1.40675282789e-14 0.966744102475 -0.235505679948 -0.099714166706 308 -1 
1.5739854786e-14 -0.992040600901 -0.125918410744 -0.0 309 -1 
1.56568057969e-14 0.984019757917 0.171784520412 -0.0468529036067 312 -1 
1.67899410359e-14 -0.890762322694 -0.451602613363 -0.0509663033049 313 -1 
1.70069893085e-14 0.843624663057 0.534204634059 -0.0540632669381 323 -1 
2.07215058797e-14 -0.623771253042 -0.779203444177 -0.0612488078428 322 -1 
1.46732657376e-14 0.937533549264 -0.347186100038 -0.0221958542229 355 -1 
2.07215058797e-14 -0.779203444177 0.623771253042 0.0612488078428 352 -1 
1.24188916678e-14 -0.823547852422 0.566910241535 -0.0195374720341 354 -1 
1.24677646528e-14 0.758999955169 -0.639388623143 0.1228871704 353 -1 
1.57404068958e-14 0.992039951913 0.12592352365 0.0 360 -1 
1.35715268523e-14 -0.994088590534 0.108571976907 0.0 363 -1 
1.40678201468e-14 -0.966742593777 0.235510234736 -0.0997180360391 361 -1 
1.5656942829e-14 -0.984019728072 -0.17178541203 -0.046850261244 365 -1 
1.70071360504e-14 0.843624366413 0.534205353452 0.0540607874187 367 -1 
1.67901066096e-14 0.890758749945 0.45160988559 -0.0509643074494 364 -1 
2.10690994648e-14 0.830470057785 -0.556293353666 0.0292777695483 414 -1 
2.38464810003e-14 0.975304149687 -0.218547838356 -0.0319164213702 470 -1 
1.58487484656e-14 -0.845038136863 0.530558455025 0.066470091382 412 -1 
1.90127814746e-14 -0.54900962355 0.835816028352 0.0 441 -1 
1.26843219298e-14 0.515167467065 -0.854786527811 0.0627891133077 434 -1 
1.90127814746e-14 -0.835816028352 -0.54900962355 0.0 370 -1 
1.26843219298e-14 -0.854786527811 -0.515167467065 0.0627891133077 371 -1 
2.3420698191e-14 -0.187365251207 0.982290314846 0.0 372 -1 
1.75655236433e-14 -0.187365251207 0.982290314846 0.0 436 -1 
2.10692413496e-14 -0.556292573877 -0.830470694681 -0.0292745200838 373 -1 
2.3420698191e-14 0.187365251207 0.982290314846 0.0 375 -1 
2.38460524757e-14 -0.218543902824 -0.975305164184 0.0319123683618 376 -1 
1.58487484656e-14 0.530558455025 0.845038136863 -0.066470091382 380 -1 
1.2864933026e-14 -0.674250255131 -0.737811968655 -0.0319388848279 379 -1 
2.10690994648e-14 0.556293353666 0.830470057785 -0.0292777695483 381 -1 
2.38464810003e-14 -0.218547838356 -0.975304149687 -0.0319164213702 382 -1 
1.58487484656e-14 -0.530558455025 -0.845038136863 -0.066470091382 458 -1 
2.10692413496e-14 0.830470694681 -0.556292573877 -0.0292745200838 394 -1 
2.38460524757e-14 -0.975305164184 0.218543902824 -0.0319123683618 395 -1 
1.26077677812e-14 0.887919867677 -0.459998161502 0.0 413 -1 
1.90127814746e-14 -0.54900962355 0.835816028352 0.0 424 -1 
1.26843219298e-14 -0.515167467065 0.854786527811 0.0627891133077 426 -1 
1.2864933026e-14 0.737811968655 -0.674250255131 0.0319388848279 427 -1 
2.3420698191e-14 -0.187365251207 0.982290314846 0.0 430 -1 
1.75655236433e-14 0.187365251207 -0.982290314846 0.0 428 -1 
2.3420698191e-14 0.187365251207 0.982290314846 0.0 429 -1 
1.12586464598e-14 -0.746974922118 0.663849782179 0.0364956494282 432 -1 
1.27188905284e-14 0.832944113821 -0.547123193209 0.0828270167468 433 -1 
1.75655236433e-14 -0.187365251207 0.982290314846 0.0 551 -1 
1.58639893854e-14 0.548317310902 -0.834762046812 0.0502041010952 546 -1 
1.42405126392e-14 0.505057309537 -0.863085809224 0.0 545 -1 
1.58487484656e-14 -0.845038136863 0.530558455025 -0.066470091382 446 -1 
1.2864933026e-14 0.737811968655 -0.674250255131 -0.0319388848279 447 -1 
1.12586464598e-14 -0.746974922118 0.663849782179 -0.0364956494282 448 -1 
2.3420698191e-14 0.982290314846 -0.187365251207 0.0 449 -1 
2.3420698191e-14 -0.982290314846 -0.187365251207 -0.0 450 -1 
1.2864933026e-14 -0.674250255131 -0.737811968655 0.0319388848279 459 -1 
1.90127814746e-14 -0.835816028352 -0.54900962355 -0.0 451 -1 
1.75655236433e-14 0.982290314846 0.187365251207 0.0 452 -1 
1.26843219298e-14 -0.854786527811 -0.515167467065 -0.0627891133077 453 -1 
1.75655236433e-14 -0.982290314846 -0.187365251207 0.0 586 -1 
1.42405126392e-14 0.863085809224 0.505057309537 0.0 583 -1 
2.3420698191e-14 0.982290314846 0.187365251207 0.0 482 -1 
1.75655236433e-14 0.982290314846 0.187365251207 0.0 486 -1 
2.3420698191e-14 -0.982290314846 0.187365251207 0.0 483 -1 
2.3420698191e-14 -0.982290314846 0.187365251207 0.0 485 -1 
1.58639893854e-14 -0.548317310902 0.834762046812 0.0502041010952 491 -1 
1.75655236433e-14 0.187365251207 -0.982290314846 0.0 489 -1 
1.42405126392e-14 -0.505057309537 0.863085809224 0.0 488 -1 
1.42405126392e-14 0.863085809224 0.505057309537 0.0 499 -1 
1.75655236433e-14 -0.982290314846 -0.187365251207 -0.0 498 -1 
1.58639893854e-14 -0.834762046812 -0.548317310902 -0.0502041010952 501 -1 
1.12586464598e-14 0.663849782179 0.746974922118 -0.0364956494282 500 -1 
2.3420698191e-14 -0.187365251207 0.982290314846 0.0 502 -1 
2.3420698191e-14 0.187365251207 0.982290314846 0.0 503 -1 
2.3420698191e-14 -0.187365251207 -0.982290314846 0.0 505 -1 
1.26077677812e-14 -0.459998161502 -0.887919867677 -0.0 504 -1 
1.27188905284e-14 -0.547123193209 -0.832944113821 -0.0828270167468 506 -1 
2.3420698191e-14 0.187365251207 -0.982290314846 0.0 555 -1 
1.58639893854e-14 0.834762046812 0.548317310902 -0.0502041010952 585 -1 
1.12586464598e-14 0.663849782179 0.746974922118 0.0364956494282 508 -1 
2.3420698191e-14 -0.187365251207 -0.982290314846 -0.0 557 -1 
2.3420698191e-14 -0.187365251207 -0.982290314846 -0.0 510 -1 
1.26077677812e-14 0.459998161502 0.887919867677 0.0 511 -1 
1.27188905284e-14 0.547123193209 0.832944113821 -0.0828270167468 509 -1 
2.3420698191e-14 -0.982290314846 0.187365251207 0.0 518 -1 
1.26077677812e-14 0.887919867677 -0.459998161502 0.0 521 -1 
1.27188905284e-14 0.832944113821 -0.547123193209 -0.0828270167468 570 -1 
2.3420698191e-14 0.982290314846 -0.187365251207 0.0 578 -1 
2.3420698191e-14 -0.982290314846 -0.187365251207 -0.0 580 -1 
2.3420698191e-14 0.982290314846 0.187365251207 0.0 605 -1 
2.3420698191e-14 0.982290314846 -0.187365251207 0.0 541 -1 
1.90127814746e-14 -0.835816028352 0.54900962355 0.0 539 -1 
1.90127814746e-14 -0.835816028352 0.54900962355 0.0 540 -1 
1.75655236433e-14 0.982290314846 -0.187365251207 0.0 534 -1 
1.75655236433e-14 -0.982290314846 -0.187365251207 -0.0 624 -1 
1.90127814746e-14 0.835816028352 0.54900962355 0.0 620 -1 
1.90127814746e-14 0.835816028352 0.54900962355 0.0 626 -1 
1.90127814746e-14 -0.835816028352 -0.54900962355 -0.0 674 -1 
1.75655236433e-14 -0.187365251207 0.982290314846 0.0 561 -1 
1.90127814746e-14 0.54900962355 -0.835816028352 0.0 560 -1 
1.90127814746e-14 -0.54900962355 0.835816028352 0.0 563 -1 
1.75655236433e-14 0.187365251207 0.982290314846 0.0 565 -1 
1.90127814746e-14 -0.54900962355 -0.835816028352 0.0 646 -1 
2.3420698191e-14 0.187365251207 -0.982290314846 0.0 615 -1 
1.75655236433e-14 0.187365251207 -0.982290314846 0.0 616 -1 
1.90127814746e-14 0.54900962355 -0.835816028352 0.0 574 -1 
1.75655236433e-14 -0.982290314846 0.187365251207 0.0 652 -1 
1.90127814746e-14 -0.835816028352 0.54900962355 0.0 575 -1 
1.90127814746e-14 -0.835816028352 0.54900962355 0.0 577 -1 
1.90127814746e-14 0.54900962355 -0.835816028352 0.0 576 -1 
1.90127814746e-14 -0.835816028352 -0.54900962355 -0.0 596 -1 
1.75655236433e-14 0.982290314846 0.187365251207 0.0 595 -1 
1.90127814746e-14 0.835816028352 0.54900962355 0.0 597 -1 
1.90127814746e-14 -0.54900962355 -0.835816028352 -0.0 644 -1 
1.90127814746e-14 -0.54900962355 -0.835816028352 -0.0 676 -1 
1.75655236433e-14 -0.187365251207 -0.982290314846 0.0 630 -1 
2.3420698191e-14 0.187365251207 0.982290314846 0.0 628 -1 
1.90127814746e-14 0.54900962355 0.835816028352 0.0 631 -1 
1.90127814746e-14 -0.54900962355 -0.835816028352 -0.0 632 -1 
1.90127814746e-14 0.54900962355 0.835816028352 0.0 677 -1 
1.75655236433e-14 -0.187365251207 -0.982290314846 0.0 633 -1 
1.90127814746e-14 -0.54900962355 0.835816028352 0.0 638 -1 
1.90127814746e-14 0.835816028352 -0.54900962355 0.0 637 -1 
2.3420698191e-14 0.187365251207 -0.982290314846 0.0 639 -1 
2.3420698191e-14 0.187365251207 0.982290314846 0.0 640 -1 
1.75655236433e-14 -0.187365251207 0.982290314846 0.0 708 -1 
1.90127814746e-14 0.54900962355 -0.835816028352 0.0 641 -1 
1.75655236433e-14 -0.187365251207 -0.982290314846 -0.0 713 -1 
1.90127814746e-14 -0.835816028352 -0.54900962355 0.0 738 -1 
1.90127814746e-14 0.54900962355 0.835816028352 0.0 649 -1 
1.90127814746e-14 -0.54900962355 -0.835816028352 -0.0 650 -1 
2.3420698191e-14 0.982290314846 -0.187365251207 0.0 656 -1 
2.3420698191e-14 -0.982290314846 -0.187365251207 -0.0 657 -1 
1.90127814746e-14 -0.835816028352 -0.54900962355 -0.0 740 -1 
1.75655236433e-14 0.982290314846 0.187365251207 0.0 658 -1 
2.3420698191e-14 0.982290314846 0.187365251207 0.0 660 -1 
2.3420698191e-14 -0.982290314846 0.187365251207 0.0 659 -1 
1.90127814746e-14 -0.835816028352 0.54900962355 0.0 663 -1 
1.75655236433e-14 0.982290314846 -0.187365251207 0.0 664 -1 
1.27188905284e-14 0.547123193209 0.832944113821 0.0828270167468 781 -1 
1.75655236433e-14 -0.187365251207 0.982290314846 0.0 665 -1 
1.75655236433e-14 -0.982290314846 0.187365251207 0.0 666 -1 
1.90127814746e-14 -0.54900962355 0.835816028352 0.0 730 -1 
1.90127814746e-14 -0.835816028352 0.54900962355 0.0 726 -1 
1.90127814746e-14 0.835816028352 -0.54900962355 0.0 728 -1 
1.90127814746e-14 0.54900962355 -0.835816028352 0.0 725 -1 
1.58439845622e-14 -0.54900962355 0.835816028352 0.0 814 -1 
1.58439845622e-14 0.835816028352 -0.54900962355 0.0 811 -1 
1.90127814746e-14 -0.54900962355 0.835816028352 0.0 818 -1 
2.3420698191e-14 -0.187365251207 -0.982290314846 -0.0 669 -1 
2.3420698191e-14 -0.187365251207 0.982290314846 0.0 670 -1 
1.75655236433e-14 -0.187365251207 0.982290314846 0.0 667 -1 
1.90127814746e-14 0.835816028352 0.54900962355 0.0 679 -1 
1.75655236433e-14 -0.982290314846 -0.187365251207 -0.0 678 -1 
1.58439845622e-14 -0.835816028352 -0.54900962355 -0.0 682 -1 
1.58439845622e-14 0.54900962355 0.835816028352 0.0 683 -1 
1.75655236433e-14 0.187365251207 0.982290314846 0.0 684 -1 
1.90127814746e-14 -0.54900962355 -0.835816028352 -0.0 685 -1 
1.58639893854e-14 0.834762046812 -0.548317310902 -0.0502041010952 686 -1 
1.42405126392e-14 -0.863085809224 0.505057309537 0.0 701 -1 
1.27188905284e-14 -0.547123193209 0.832944113821 0.0828270167468 768 -1 
1.12586464598e-14 0.663849782179 -0.746974922118 0.0364956494282 765 -1 
2.3420698191e-14 0.187365251207 -0.982290314846 0.0 774 -1 
2.3420698191e-14 0.187365251207 0.982290314846 0.0 773 -1 
2.3420698191e-14 -0.187365251207 0.982290314846 0.0 775 -1 
1.26077677812e-14 0.459998161502 -0.887919867677 0.0 776 -1 
1.26077677812e-14 0.459998161502 0.887919867677 0.0 783 -1 
2.3420698191e-14 -0.187365251207 -0.982290314846 -0.0 777 -1 
1.27188905284e-14 0.832944113821 0.547123193209 0.0828270167468 788 -1 
1.28528910815e-14 -0.704573484094 -0.704573484094 0.0845719281016 787 -1 
1.58439845622e-14 0.54900962355 -0.835816028352 0.0 817 -1 
1.58439845622e-14 0.835816028352 -0.54900962355 0.0 819 -1 
1.90127814746e-14 0.835816028352 -0.54900962355 0.0 813 -1 
2.3420698191e-14 0.982290314846 -0.187365251207 0.0 797 -1 
1.75655236433e-14 0.982290314846 -0.187365251207 0.0 796 -1 
2.3420698191e-14 -0.982290314846 -0.187365251207 -0.0 798 -1 
2.3420698191e-14 0.982290314846 0.187365251207 0.0 799 -1 
1.26077677812e-14 -0.887919867677 -0.459998161502 -0.0 800 -1 
1.58487484656e-14 -0.530558455025 0.845038136863 -0.066470091382 851 -1 
1.26843219298e-14 0.854786527811 -0.515167467065 0.0627891133077 855 -1 
1.2864933026e-14 -0.674250255131 0.737811968655 0.0319388848279 857 -1 
1.90127814746e-14 -0.835816028352 0.54900962355 0.0 858 -1 
2.3420698191e-14 0.982290314846 0.187365251207 0.0 801 -1 
1.75655236433e-14 -0.982290314846 0.187365251207 0.0 856 -1 
2.3420698191e-14 -0.982290314846 0.187365251207 0.0 802 -1 
1.75655236433e-14 -0.982290314846 0.187365251207 0.0 803 -1 
1.75655236433e-14 -0.982290314846 -0.187365251207 -0.0 804 -1 
1.90127814746e-14 0.835816028352 0.54900962355 0.0 840 -1 
2.3420698191e-14 0.982290314846 -0.187365251207 0.0 925 -1 
2.3420698191e-14 -0.982290314846 -0.187365251207 -0.0 928 -1 
1.75655236433e-14 0.982290314846 0.187365251207 0.0 937 -1 
1.58487484656e-14 -0.530558455025 -0.845038136863 0.066470091382 806 -1 
1.58487484656e-14 0.845038136863 0.530558455025 -0.066470091382 896 -1 
1.92409946793e-14 0.705977502797 0.705977502797 0.0564936375985 807 -1 
9.60348898451e-15 0.573636571967 -0.811731354883 -0.109696357282 850 -1 
1.90127814746e-14 0.835816028352 -0.54900962355 0.0 920 -1 
9.65649472245e-15 -0.630512176002 0.776179358083 0.0 921 -1 
2.3420698191e-14 0.187365251207 -0.982290314846 0.0 877 -1 
2.11203037416e-14 0.309833375507 -0.942172914198 0.127724230955 882 -1 
2.3420698191e-14 0.187365251207 0.982290314846 0.0 880 -1 
2.38287407332e-14 -0.259809942091 0.959001054897 0.113206760824 961 -1 
1.59158261271e-14 0.564740556238 -0.822609867717 0.0661899514602 953 -1 
2.53503752994e-14 0.54900962355 0.835816028352 0.0 809 -1 
1.90127814746e-14 0.54900962355 0.835816028352 0.0 950 -1 
2.3420698191e-14 -0.187365251207 -0.982290314846 -0.0 878 -1 
1.90127814746e-14 -0.835816028352 0.54900962355 0.0 899 -1 
1.75655236433e-14 -0.982290314846 0.187365251207 0.0 911 -1 
1.90127814746e-14 -0.835816028352 -0.54900962355 -0.0 933 -1 
1.58439845622e-14 -0.835816028352 -0.54900962355 -0.0 835 -1 
1.58439845622e-14 0.54900962355 0.835816028352 0.0 836 -1 
1.75655236433e-14 -0.187365251207 -0.982290314846 0.0 825 -1 
1.90127814746e-14 -0.54900962355 -0.835816028352 -0.0 826 -1 
1.58487484656e-14 0.530558455025 0.845038136863 -0.066470091382 977 -1 
1.90127814746e-14 -0.54900962355 0.835816028352 0.0 828 -1 
1.75655236433e-14 0.187365251207 -0.982290314846 0.0 830 -1 
2.3420698191e-14 -0.187365251207 -0.982290314846 -0.0 832 -1 
2.3420698191e-14 -0.187365251207 0.982290314846 0.0 831 -1 
2.3420698191e-14 0.187365251207 0.982290314846 0.0 976 -1 
1.26077677812e-14 -0.459998161502 -0.887919867677 -0.0 981 -1 
1.58487484656e-14 0.530558455025 -0.845038136863 0.066470091382 901 -1 
1.58487484656e-14 -0.845038136863 0.530558455025 -0.066470091382 902 -1 
1.92409946793e-14 0.705977502797 -0.705977502797 -0.0564936375985 900 -1 
1.28528910815e-14 -0.704573484094 0.704573484094 -0.0845719281016 1016 -1 
1.58439845622e-14 -0.54900962355 -0.835816028352 -0.0 952 -1 
2.53503752994e-14 -0.835816028352 -0.54900962355 -0.0 904 -1 
1.90127814746e-14 -0.835816028352 -0.54900962355 -0.0 949 -1 
1.58439845622e-14 -0.835816028352 -0.54900962355 -0.0 947 -1 
2.3420698191e-14 0.982290314846 -0.187365251207 0.0 916 -1 
2.3420698191e-14 -0.982290314846 -0.187365251207 -0.0 917 -1 
2.3420698191e-14 -0.982290314846 -0.187365251207 -0.0 918 -1 
1.90127814746e-14 -0.54900962355 0.835816028352 0.0 960 -1 
1.90127814746e-14 -0.835816028352 0.54900962355 0.0 924 -1 
1.90127814746e-14 -0.835816028352 0.54900962355 0.0 923 -1 
1.75655236433e-14 0.982290314846 -0.187365251207 0.0 930 -1 
2.53503752994e-14 0.835816028352 -0.54900962355 0.0 1062 -1 
2.3420698191e-14 -0.982290314846 0.187365251207 0.0 929 -1 
2.3420698191e-14 -0.982290314846 0.187365251207 0.0 1064 -1 
2.3420698191e-14 -0.982290314846 -0.187365251207 -0.0 939 -1 
2.3420698191e-14 0.982290314846 0.187365251207 0.0 940 -1 
1.26077677812e-14 -0.887919867677 -0.459998161502 -0.0 943 -1 
1.58487484656e-14 0.845038136863 0.530558455025 -0.066470091382 942 -1 
1.92409946793e-14 0.705977502797 0.705977502797 0.0564936375985 979 -1 
1.27188905284e-14 0.832944113821 0.547123193209 0.0828270167468 1086 -1 
1.27188905284e-14 0.547123193209 0.832944113821 0.0828270167468 985 -1 
1.28528910815e-14 -0.704573484094 -0.704573484094 0.0845719281016 983 -1 
2.53503752994e-14 0.54900962355 -0.835816028352 0.0 964 -1 
2.3420698191e-14 0.187365251207 -0.982290314846 0.0 968 -1 
2.3420698191e-14 0.187365251207 -0.982290314846 0.0 965 -1 
2.3420698191e-14 0.187365251207 0.982290314846 0.0 966 -1 
1.75655236433e-14 -0.187365251207 -0.982290314846 -0.0 970 -1 
1.90127814746e-14 0.54900962355 0.835816028352 0.0 971 -1 
2.3420698191e-14 -0.982290314846 0.187365251207 0.0 972 -1 
1.26077677812e-14 0.887919867677 -0.459998161502 0.0 973 -1 
1.27188905284e-14 0.832944113821 -0.547123193209 -0.0828270167468 1012 -1 
1.90127814746e-14 0.835816028352 0.54900962355 0.0 974 -1 
2.3420698191e-14 0.982290314846 -0.187365251207 0.0 1046 -1 
2.3420698191e-14 0.982290314846 0.187365251207 0.0 1047 -1 
1.75655236433e-14 -0.982290314846 -0.187365251207 -0.0 1049 -1 
1.90127814746e-14 0.835816028352 0.54900962355 0.0 1087 -1 
1.90127814746e-14 -0.54900962355 -0.835816028352 0.0 1003 -1 
1.27188905284e-14 -0.547123193209 0.832944113821 0.0828270167468 1015 -1 
2.3420698191e-14 0.187365251207 -0.982290314846 0.0 1000 -1 
1.26077677812e-14 -0.459998161502 0.887919867677 0.0 1001 -1 
2.3420698191e-14 -0.187365251207 -0.982290314846 -0.0 1007 -1 
2.3420698191e-14 -0.187365251207 0.982290314846 0.0 1005 -1 
2.53503752994e-14 -0.54900962355 -0.835816028352 -0.0 1009 -1 
2.3420698191e-14 0.187365251207 0.982290314846 0.0 1008 -1 
1.90127814746e-14 -0.835816028352 0.54900962355 0.0 1019 -1 
1.90127814746e-14 0.54900962355 -0.835816028352 0.0 1018 -1 
2.53503752994e-14 0.835816028352 -0.54900962355 0.0 1020 -1 
2.3420698191e-14 -0.982290314846 0.187365251207 0.0 1123 -1 
1.90127814746e-14 -0.835816028352 0.54900962355 0.0 1160 -1 
1.90127814746e-14 0.54900962355 0.835816028352 0.0 1148 -1 
1.90127814746e-14 -0.54900962355 0.835816028352 0.0 1021 -1 
1.90127814746e-14 0.835816028352 -0.54900962355 0.0 1022 -1 
1.90127814746e-14 0.54900962355 -0.835816028352 0.0 1111 -1 
1.59158261271e-14 -0.822609867717 0.564740556238 0.0661899514602 1028 -1 
1.58439845622e-14 -0.54900962355 -0.835816028352 -0.0 1026 -1 
1.58439845622e-14 0.835816028352 0.54900962355 0.0 1025 -1 
1.75655236433e-14 0.982290314846 0.187365251207 0.0 1120 -1 
1.90127814746e-14 -0.835816028352 -0.54900962355 -0.0 1027 -1 
1.58487484656e-14 0.845038136863 0.530558455025 0.066470091382 1200 -1 
1.92409946793e-14 0.705977502797 0.705977502797 -0.0564936375985 1198 -1 
2.53503752994e-14 0.835816028352 0.54900962355 0.0 1074 -1 
2.3420698191e-14 0.982290314846 0.187365251207 0.0 1077 -1 
1.90127814746e-14 0.835816028352 0.54900962355 0.0 1144 -1 
1.24541381755e-14 -0.911591203862 0.410021597081 -0.0297282184015 1030 -1 
2.3420698191e-14 0.982290314846 0.187365251207 0.0 1076 -1 
2.3420698191e-14 0.982290314846 -0.187365251207 0.0 1075 -1 
1.16254065221e-14 -0.987013602767 0.150946065556 0.0549493698415 1072 -1 
2.3420698191e-14 -0.187365251207 0.982290314846 0.0 1116 -1 
1.75655236433e-14 0.187365251207 -0.982290314846 0.0 1114 -1 
2.3420698191e-14 -0.187365251207 -0.982290314846 -0.0 1119 -1 
1.75655236433e-14 0.187365251207 0.982290314846 0.0 1118 -1 
1.58487484656e-14 0.530558455025 0.845038136863 0.066470091382 1195 -1 
1.90127814746e-14 0.54900962355 0.835816028352 0.0 1117 -1 
2.3420698191e-14 0.982290314846 -0.187365251207 0.0 1130 -1 
2.3420698191e-14 -0.982290314846 -0.187365251207 -0.0 1129 -1 
2.53503752994e-14 -0.54900962355 0.835816028352 0.0 1152 -1 
1.90127814746e-14 -0.54900962355 0.835816028352 0.0 1165 -1 
2.3420698191e-14 0.187365251207 -0.982290314846 0.0 1151 -1 
2.3420698191e-14 -0.187365251207 -0.982290314846 -0.0 1155 -1 
2.3420698191e-14 -0.187365251207 0.982290314846 0.0 1153 -1 
1.90127814746e-14 -0.54900962355 -0.835816028352 -0.0 1158 -1 
1.75655236433e-14 0.187365251207 0.982290314846 0.0 1159 -1 
1.90127814746e-14 0.54900962355 -0.835816028352 0.0 1171 -1 
1.75655236433e-14 0.187365251207 -0.982290314846 0.0 1263 -1 
1.75655236433e-14 -0.982290314846 0.187365251207 0.0 1168 -1 
1.90127814746e-14 0.835816028352 -0.54900962355 0.0 1169 -1 
1.26077677812e-14 -0.887919867677 -0.459998161502 -0.0 1197 -1 
2.3420698191e-14 0.982290314846 0.187365251207 0.0 1199 -1 
2.3420698191e-14 0.187365251207 0.982290314846 0.0 1242 -1 
1.26077677812e-14 -0.459998161502 -0.887919867677 0.0 1194 -1 
2.3420698191e-14 -0.187365251207 0.982290314846 0.0 1182 -1 
2.3420698191e-14 0.187365251207 0.982290314846 0.0 1244 -1 
2.3420698191e-14 0.982290314846 -0.187365251207 0.0 1254 -1 
2.3420698191e-14 -0.982290314846 -0.187365251207 -0.0 1253 -1 
1.90127814746e-14 -0.835816028352 0.54900962355 0.0 1174 -1 
1.90127814746e-14 0.54900962355 -0.835816028352 0.0 1173 -1 
1.75655236433e-14 -0.187365251207 0.982290314846 0.0 1181 -1 
1.75655236433e-14 -0.982290314846 -0.187365251207 -0.0 1218 -1 
1.90127814746e-14 -0.835816028352 -0.54900962355 0.0 1177 -1 
1.90127814746e-14 0.54900962355 0.835816028352 0.0 1179 -1 
1.90127814746e-14 -0.835816028352 -0.54900962355 -0.0 1178 -1 
1.90127814746e-14 -0.54900962355 0.835816028352 0.0 1187 -1 
1.90127814746e-14 -0.54900962355 0.835816028352 0.0 1189 -1 
9.65649472245e-15 0.776179358083 -0.630512176002 0.0 1186 -1 
1.26843219298e-14 -0.515167467065 0.854786527811 0.0627891133077 1185 -1 
1.09289283387e-14 0.905939551494 -0.422049615208 -0.0338770031434 1190 -1 
9.60348898451e-15 -0.811731354883 0.573636571967 -0.109696357282 1191 -1 
2.3420698191e-14 0.982290314846 0.187365251207 0.0 1210 -1 
1.73657880513e-14 0.990302740609 -0.138926174434 0.0 1212 -1 
1.61709241834e-14 -0.978969248785 0.20014664674 -0.0395035407559 1211 -1 
1.58487484656e-14 0.845038136863 -0.530558455025 -0.066470091382 1342 -1 
1.2864933026e-14 0.737811968655 -0.674250255131 0.0319388848279 1192 -1 
1.12586464598e-14 0.746974922118 -0.663849782179 -0.0364956494282 1328 -1 
2.53503752994e-14 -0.54900962355 0.835816028352 0.0 1193 -1 
1.90127814746e-14 -0.54900962355 0.835816028352 0.0 1318 -1 
1.28528910815e-14 -0.704573484094 -0.704573484094 -0.0845719281016 1206 -1 
1.27188905284e-14 0.832944113821 0.547123193209 -0.0828270167468 1208 -1 
1.27188905284e-14 -0.547123193209 -0.832944113821 0.0828270167468 1207 -1 
1.90127814746e-14 0.54900962355 0.835816028352 0.0 1300 -1 
1.90127814746e-14 -0.835816028352 -0.54900962355 0.0 1293 -1 
2.53503752994e-14 -0.54900962355 -0.835816028352 -0.0 1275 -1 
2.3420698191e-14 -0.187365251207 -0.982290314846 -0.0 1279 -1 
2.3420698191e-14 -0.187365251207 -0.982290314846 -0.0 1278 -1 
2.3420698191e-14 -0.187365251207 0.982290314846 0.0 1280 -1 
2.3420698191e-14 -0.187365251207 0.982290314846 0.0 1277 -1 
1.90127814746e-14 0.835816028352 -0.54900962355 0.0 1313 -1 
2.53503752994e-14 0.835816028352 -0.54900962355 0.0 1285 -1 
2.3420698191e-14 -0.982290314846 0.187365251207 0.0 1286 -1 
2.53503752994e-14 -0.835816028352 -0.54900962355 -0.0 1295 -1 
2.3420698191e-14 0.982290314846 0.187365251207 0.0 1296 -1 
1.75655236433e-14 0.187365251207 -0.982290314846 0.0 1303 -1 
1.58639893854e-14 0.548317310902 -0.834762046812 0.0502041010952 1322 -1 
1.42405126392e-14 0.505057309537 -0.863085809224 0.0 1325 -1 
1.90127814746e-14 0.835816028352 0.54900962355 0.0 1369 -1 
2.53503752994e-14 0.54900962355 0.835816028352 0.0 1305 -1 
1.90127814746e-14 0.54900962355 0.835816028352 0.0 1371 -1 
2.3420698191e-14 -0.187365251207 -0.982290314846 -0.0 1304 -1 
2.3420698191e-14 0.187365251207 -0.982290314846 0.0 1307 -1 
2.3420698191e-14 0.187365251207 0.982290314846 0.0 1306 -1 
2.3420698191e-14 0.982290314846 -0.187365251207 0.0 1308 -1 
2.3420698191e-14 -0.982290314846 -0.187365251207 -0.0 1309 -1 
1.59158261271e-14 -0.822609867717 0.564740556238 -0.0661899514602 1314 -1 
2.38287407332e-14 -0.959001054897 0.259809942091 0.113206760824 1404 -1 
1.59158261271e-14 0.564740556238 -0.822609867717 0.0661899514602 1319 -1 
9.65649472245e-15 0.630512176002 -0.776179358083 0.0 1321 -1 
9.65649472245e-15 -0.776179358083 0.630512176002 0.0 1320 -1 
2.53503752994e-14 0.835816028352 0.54900962355 0.0 1334 -1 
2.3420698191e-14 -0.982290314846 -0.187365251207 -0.0 1335 -1 
1.90127814746e-14 0.54900962355 0.835816028352 0.0 1339 -1 
1.90127814746e-14 -0.835816028352 -0.54900962355 -0.0 1340 -1 
2.3420698191e-14 0.982290314846 -0.187365251207 0.0 1350 -1 
1.26077677812e-14 -0.887919867677 0.459998161502 0.0 1351 -1 
1.27188905284e-14 -0.832944113821 0.547123193209 -0.0828270167468 1355 -1 
1.59158261271e-14 0.822609867717 0.564740556238 -0.0661899514602 1463 -1 
2.3420698191e-14 0.982290314846 0.187365251207 0.0 1353 -1 
2.38287407332e-14 0.959001054897 0.259809942091 0.113206760824 1469 -1 
2.3420698191e-14 -0.982290314846 0.187365251207 0.0 1352 -1 
1.90127814746e-14 0.835816028352 -0.54900962355 0.0 1360 -1 
1.90127814746e-14 -0.54900962355 0.835816028352 0.0 1359 -1 
2.3420698191e-14 0.187365251207 0.982290314846 0.0 1393 -1 
2.3420698191e-14 0.187365251207 -0.982290314846 0.0 1361 -1 
2.38287407332e-14 -0.259809942091 0.959001054897 0.113206760824 1362 -1 
1.75655236433e-14 0.187365251207 0.982290314846 0.0 1364 -1 
1.90127814746e-14 -0.54900962355 -0.835816028352 -0.0 1365 -1 
1.90127814746e-14 0.54900962355 0.835816028352 0.0 1499 -1 
1.90127814746e-14 0.54900962355 0.835816028352 0.0 1367 -1 
9.65649472245e-15 -0.776179358083 -0.630512176002 -0.0 1366 -1 
1.26843219298e-14 -0.515167467065 -0.854786527811 0.0627891133077 1504 -1 
1.75655236433e-14 0.982290314846 0.187365251207 0.0 1418 -1 
1.90127814746e-14 -0.835816028352 -0.54900962355 -0.0 1419 -1 
2.53503752994e-14 0.54900962355 -0.835816028352 0.0 1433 -1 
2.3420698191e-14 -0.187365251207 0.982290314846 0.0 1434 -1 
1.90127814746e-14 0.835816028352 0.54900962355 0.0 1436 -1 
1.90127814746e-14 -0.54900962355 -0.835816028352 0.0 1438 -1 
1.75655236433e-14 -0.187365251207 -0.982290314846 -0.0 1439 -1 
1.90127814746e-14 0.54900962355 0.835816028352 0.0 1441 -1 
2.3420698191e-14 0.187365251207 -0.982290314846 0.0 1444 -1 
2.3420698191e-14 0.187365251207 0.982290314846 0.0 1443 -1 
2.3420698191e-14 -0.982290314846 -0.187365251207 -0.0 1447 -1 
2.3420698191e-14 -0.982290314846 0.187365251207 0.0 1448 -1 
2.11203037416e-14 0.942172914198 -0.309833375507 0.127724230955 1449 -1 
9.60348898451e-15 0.811731354883 -0.573636571967 -0.109696357282 1450 -1 
1.58487484656e-14 -0.845038136863 0.530558455025 -0.066470091382 1452 -1 
9.60348898451e-15 -0.573636571967 0.811731354883 0.109696357282 1458 -1 
2.11203037416e-14 0.309833375507 -0.942172914198 0.127724230955 1459 -1 
1.58487484656e-14 0.530558455025 -0.845038136863 0.066470091382 1460 -1 
1.92409946793e-14 -0.705977502797 0.705977502797 0.0564936375985 1461 -1 
1.28528910815e-14 0.704573484094 -0.704573484094 0.0845719281016 1576 -1 
2.3420698191e-14 -0.187365251207 -0.982290314846 -0.0 1502 -1 
1.75655236433e-14 -0.187365251207 -0.982290314846 -0.0 1500 -1 
2.3420698191e-14 -0.187365251207 0.982290314846 0.0 1462 -1 
2.53503752994e-14 -0.835816028352 0.54900962355 0.0 1482 -1 
2.3420698191e-14 0.982290314846 -0.187365251207 0.0 1484 -1 
2.11203037416e-14 -0.942172914198 -0.309833375507 0.127724230955 1486 -1 
9.60348898451e-15 0.811731354883 0.573636571967 0.109696357282 1487 -1 
2.3420698191e-14 0.982290314846 0.187365251207 0.0 1490 -1 
2.3420698191e-14 -0.982290314846 0.187365251207 0.0 1489 -1 
2.53503752994e-14 -0.835816028352 -0.54900962355 -0.0 1542 -1 
2.3420698191e-14 0.982290314846 0.187365251207 0.0 1543 -1 
2.3420698191e-14 -0.187365251207 0.982290314846 0.0 1550 -1 
1.58487484656e-14 -0.530558455025 0.845038136863 0.066470091382 1496 -1 
1.26077677812e-14 -0.459998161502 0.887919867677 0.0 1548 -1 
1.58487484656e-14 0.845038136863 -0.530558455025 -0.066470091382 1498 -1 
1.92409946793e-14 -0.705977502797 0.705977502797 -0.0564936375985 1497 -1 
1.75655236433e-14 0.187365251207 0.982290314846 0.0 1512 -1 
1.42405126392e-14 -0.505057309537 -0.863085809224 -0.0 1511 -1 
1.58639893854e-14 0.548317310902 0.834762046812 0.0502041010952 1513 -1 
1.58487484656e-14 -0.845038136863 -0.530558455025 0.066470091382 1514 -1 
1.12586464598e-14 0.746974922118 0.663849782179 -0.0364956494282 1516 -1 
1.2864933026e-14 0.737811968655 0.674250255131 0.0319388848279 1515 -1 
1.90127814746e-14 0.835816028352 0.54900962355 0.0 1540 -1 
2.3420698191e-14 -0.982290314846 -0.187365251207 -0.0 1537 -1 
1.90127814746e-14 0.54900962355 0.835816028352 0.0 1563 -1 
2.53503752994e-14 -0.54900962355 -0.835816028352 0.0 1564 -1 
2.3420698191e-14 -0.187365251207 -0.982290314846 -0.0 1561 -1 
2.3420698191e-14 0.187365251207 -0.982290314846 0.0 1567 -1 
2.3420698191e-14 0.187365251207 0.982290314846 0.0 1566 -1 
1.75655236433e-14 -0.187365251207 -0.982290314846 -0.0 1676 -1 
1.90127814746e-14 0.54900962355 0.835816028352 0.0 1647 -1 
1.90127814746e-14 -0.54900962355 -0.835816028352 0.0 1649 -1 
2.3420698191e-14 0.982290314846 -0.187365251207 0.0 1568 -1 
2.3420698191e-14 -0.982290314846 0.187365251207 0.0 1569 -1 
1.26077677812e-14 0.887919867677 -0.459998161502 0.0 1570 -1 
1.27188905284e-14 0.832944113821 -0.547123193209 -0.0828270167468 1575 -1 
2.3420698191e-14 0.982290314846 -0.187365251207 0.0 1657 -1 
1.26077677812e-14 -0.459998161502 0.887919867677 0.0 1583 -1 
1.27188905284e-14 -0.547123193209 0.832944113821 0.0828270167468 1582 -1 
2.3420698191e-14 0.187365251207 -0.982290314846 0.0 1584 -1 
2.53503752994e-14 -0.835816028352 0.54900962355 0.0 1699 -1 
1.90127814746e-14 -0.835816028352 0.54900962355 0.0 1588 -1 
1.90127814746e-14 0.54900962355 -0.835816028352 0.0 1587 -1 
1.70069893085e-14 0.843624663057 -0.534204634059 0.0540632669381 1698 -1 
1.67899410359e-14 0.890762322694 -0.451602613363 -0.0509663033049 1692 -1 
2.3420698191e-14 -0.187365251207 -0.982290314846 -0.0 1590 -1 
2.3420698191e-14 -0.187365251207 0.982290314846 0.0 1589 -1 
2.3420698191e-14 -0.187365251207 0.982290314846 0.0 1607 -1 
1.27188905284e-14 0.547123193209 -0.832944113821 0.0828270167468 1621 -1 
1.28528910815e-14 0.704573484094 -0.704573484094 -0.0845719281016 1618 -1 
2.3420698191e-14 0.982290314846 -0.187365251207 0.0 1592 -1 
1.26077677812e-14 -0.887919867677 0.459998161502 0.0 1593 -1 
1.27188905284e-14 -0.832944113821 0.547123193209 -0.0828270167468 1625 -1 
2.53503752994e-14 -0.54900962355 0.835816028352 0.0 1609 -1 
1.90127814746e-14 0.835816028352 -0.54900962355 0.0 1733 -1 
1.90127814746e-14 0.54900962355 -0.835816028352 0.0 1608 -1 
2.3420698191e-14 -0.982290314846 -0.187365251207 -0.0 1603 -1 
1.26077677812e-14 0.887919867677 0.459998161502 0.0 1604 -1 
1.27188905284e-14 -0.832944113821 -0.547123193209 -0.0828270167468 1641 -1 
2.3420698191e-14 0.982290314846 0.187365251207 0.0 1605 -1 
2.3420698191e-14 -0.982290314846 0.187365251207 0.0 1606 -1 
1.90127814746e-14 -0.54900962355 -0.835816028352 0.0 1612 -1 
1.90127814746e-14 -0.835816028352 -0.54900962355 -0.0 1640 -1 
2.53503752994e-14 0.835816028352 0.54900962355 0.0 1742 -1 
2.3420698191e-14 -0.982290314846 -0.187365251207 -0.0 1741 -1 
1.70069893085e-14 0.534204634059 -0.843624663057 -0.0540632669381 1610 -1 
2.3420698191e-14 0.187365251207 -0.982290314846 0.0 1611 -1 
2.3420698191e-14 0.187365251207 0.982290314846 0.0 1683 -1 
2.10690994648e-14 -0.556293353666 -0.830470057785 -0.0292777695483 1650 -1 
2.38464810003e-14 -0.218547838356 -0.975304149687 0.0319164213702 1680 -1 
1.40678201468e-14 0.235510234736 0.966742593777 0.0997180360391 1790 -1 
2.53503752994e-14 -0.54900962355 -0.835816028352 -0.0 1615 -1 
2.3420698191e-14 0.187365251207 0.982290314846 0.0 1614 -1 
1.28764863052e-14 0.963488469651 0.258162407615 0.0710080287266 1780 -1 
1.90127814746e-14 -0.835816028352 -0.54900962355 -0.0 1648 -1 
1.90127814746e-14 -0.835816028352 -0.54900962355 -0.0 1616 -1 
1.75655236433e-14 0.982290314846 0.187365251207 0.0 1617 -1 
1.56568057969e-14 -0.984019757917 0.171784520412 -0.0468529036067 1691 -1 
1.5739854786e-14 0.992040600901 -0.125918410744 0.0 1690 -1 
2.3420698191e-14 0.982290314846 -0.187365251207 0.0 1659 -1 
2.3420698191e-14 -0.982290314846 -0.187365251207 -0.0 1658 -1 
2.3630982345e-14 -0.588443718588 -0.808443565572 0.0123689667764 1651 -1 
2.10692413496e-14 0.830470694681 0.556292573877 0.0292745200838 1645 -1 
2.38460524757e-14 0.975305164184 0.218543902824 -0.0319123683618 1814 -1 
1.42293571193e-14 0.816818734063 0.576493784554 0.0214958613397 1808 -1 
2.07250569768e-14 -0.82127782358 -0.570417008417 -0.0112771009045 1652 -1 
1.43150637008e-14 0.955058020835 0.255903506722 -0.149591350304 1778 -1 
1.46727459071e-14 0.937536947298 0.347177155506 -0.0221922316478 1809 -1 
1.35712466922e-14 -0.994088848722 -0.108569612904 0.0 1693 -1 
1.40675282789e-14 -0.966744102475 -0.235505679948 -0.099714166706 1811 -1 
1.43176892233e-14 -0.699030507395 -0.69901713888 0.150769324741 1795 -1 
1.83116287039e-14 0.607272622282 0.794004117759 0.0278823099702 1792 -1 
1.46732657376e-14 -0.347186100038 -0.937533549264 0.0221958542229 1788 -1 
2.61345858119e-14 -0.701723865012 -0.701710444987 0.123231768099 1688 -1 
1.97916740139e-14 -0.831211309185 -0.483670641431 0.274135860662 1687 -1 
1.97917085963e-14 0.483676238676 0.831209042161 -0.274132858975 1846 -1 
2.13504030788e-14 -0.826225014841 -0.442602790604 0.348503937713 1689 -1 
1.63251618599e-14 -0.957100387985 0.256450749826 0.134877204272 1696 -1 
1.66995334297e-14 0.904888866424 -0.422394098895 0.0525296548615 1695 -1 
8.39273891018e-15 0.792157223185 -0.609869628649 -0.0233659968252 1697 -1 
1.28764863052e-14 0.963488469651 -0.258162407615 0.0710080287266 1782 -1 
2.53503752994e-14 -0.54900962355 0.835816028352 0.0 1713 -1 
2.3420698191e-14 0.187365251207 -0.982290314846 0.0 1714 -1 
1.90112230895e-14 0.533812478935 -0.843785302475 0.0554130008227 1721 -1 
1.67915551092e-14 -0.684348001882 0.72836854868 0.0338684161768 1719 -1 
8.40800627355e-15 -0.67061974225 0.739337634453 -0.0604071484679 1718 -1 
2.3420698191e-14 -0.187365251207 -0.982290314846 -0.0 1723 -1 
2.3420698191e-14 -0.187365251207 0.982290314846 0.0 1722 -1 
1.42802970952e-14 -0.409908860682 0.911427882118 0.0356923189624 1888 -1 
1.5656942829e-14 0.17178541203 -0.984019728072 0.046850261244 1886 -1 
1.03422034954e-14 -0.691238544156 0.691225324657 0.210705542463 1867 -1 
1.22728668371e-14 0.399408513516 -0.916437772791 0.0247920941535 1884 -1 
1.02128256132e-14 0.629370233168 -0.776767614364 -0.0229168688279 1870 -1 
1.25429948145e-14 0.978115108574 -0.0377724156839 -0.204607133289 1783 -1 
1.46818765416e-14 -0.884747161729 -0.220517433244 0.410602632053 1725 -1 
1.25429948145e-14 -0.978115108574 -0.0377724156839 0.204607133289 1777 -1 
1.2033521032e-14 -0.904565041688 0.19278405015 0.380258327146 1775 -1 
1.6500762157e-14 0.810099231697 -0.105787215756 -0.576670009439 1898 -1 
1.54479164104e-14 0.811746015467 0.0846564379051 -0.577842274237 1862 -1 
1.2821109171e-14 -0.649303097534 -0.208824876816 0.731298610935 1854 -1 
6.5988765106e-15 -0.819585311186 0.0933031988568 0.565309146194 1899 -1 
9.47217221784e-15 0.518736535551 -0.00644039140516 -0.854909894693 1858 -1 
1.56568057969e-14 0.171784520412 0.984019757917 -0.0468529036067 1797 -1 
1.65318274289e-14 0.647610471536 0.499922646802 -0.575046106301 1726 -1 
1.39101876992e-14 0.609199943436 0.308369623984 -0.730604957499 1857 -1 
7.15518784969e-15 0.354700040978 0.146921461796 -0.92336448112 1859 -1 
1.03264839454e-14 -0.373810134438 -0.362328287379 0.853805713003 1860 -1 
1.65318274289e-14 0.499922646802 0.647610471536 -0.575046106301 1844 -1 
2.13502340037e-14 -0.442604029603 -0.82622269972 0.348507852776 1850 -1 
1.03264839454e-14 0.362328287379 0.373810134438 -0.853805713003 1930 -1 
1.39101876992e-14 -0.308369623984 -0.609199943436 0.730604957499 1927 -1 
1.28769520685e-14 0.25817118294 0.963485221625 0.0710201943728 1847 -1 
1.35715268523e-14 0.108571976907 0.994088590534 0.0 1785 -1 
1.43155901463e-14 0.255912050695 0.955054224381 -0.149600971929 1787 -1 
1.5739854786e-14 -0.125918410744 0.992040600901 0.0 1784 -1 
1.56568057969e-14 -0.171784520412 0.984019757917 0.0468529036067 1728 -1 
1.67899410359e-14 0.451602613363 -0.890762322694 0.0509663033049 1727 -1 
1.25434388839e-14 -0.0377798661801 -0.978114832889 0.20460707562 1845 -1 
1.46820897022e-14 0.220517526862 0.884747197769 -0.410602504117 1851 -1 
1.63251618599e-14 0.256450749826 -0.957100387985 0.134877204272 1944 -1 
1.66995334297e-14 -0.422394098895 0.904888866424 0.0525296548615 1761 -1 
8.39273891018e-15 0.609869628649 -0.792157223185 0.0233659968252 1767 -1 
1.28764863052e-14 0.258162407615 -0.963488469651 -0.0710080287266 1940 -1 
1.25429948145e-14 -0.0377724156839 0.978115108574 -0.204607133289 1943 -1 
1.2033521032e-14 0.19278405015 -0.904565041688 0.380258327146 1951 -1 
1.3271712234e-14 -0.401335450202 0.863063996996 -0.30667636606 1945 -1 
1.29533419553e-14 -0.439105682266 0.87634907706 -0.197986097842 1941 -1 
1.67915551092e-14 -0.72836854868 0.684348001882 -0.0338684161768 1735 -1 
8.40800627355e-15 -0.739337634453 0.67061974225 0.0604071484679 1768 -1 
2.53503752994e-14 -0.835816028352 0.54900962355 0.0 1737 -1 
1.90112230895e-14 -0.843785302475 0.533812478935 0.0554130008227 1736 -1 
2.3420698191e-14 0.982290314846 -0.187365251207 0.0 1738 -1 
1.03422034954e-14 -0.691225324657 0.691238544156 -0.210705542463 1764 -1 
1.02128256132e-14 0.776767614364 -0.629370233168 0.0229168688279 1762 -1 
1.89512726713e-14 -0.70578344891 0.705796946829 -0.0609950251325 1939 -1 
1.42850797414e-14 -0.757001059477 0.628281147919 -0.179477561606 1956 -1 
2.3420698191e-14 0.982290314846 0.187365251207 0.0 1740 -1 
2.3420698191e-14 -0.982290314846 0.187365251207 0.0 1739 -1 
1.22728668371e-14 -0.916437772791 0.399408513516 0.0247920941535 1969 -1 
1.5656942829e-14 0.984019728072 -0.17178541203 -0.046850261244 1964 -1 
1.42802970952e-14 0.911427882118 -0.409908860682 0.0356923189624 1965 -1 
1.5656942829e-14 -0.984019728072 -0.17178541203 0.046850261244 1743 -1 
1.70069893085e-14 0.534204634059 0.843624663057 -0.0540632669381 1756 -1 
1.67899410359e-14 0.451602613363 0.890762322694 0.0509663033049 1798 -1 
1.42802970952e-14 -0.911427882118 -0.409908860682 -0.0356923189624 1759 -1 
1.90112230895e-14 -0.843785302475 -0.533812478935 0.0554130008227 1758 -1 
1.67915551092e-14 0.72836854868 0.684348001882 0.0338684161768 1757 -1 
8.40800627355e-15 -0.739337634453 -0.67061974225 0.0604071484679 1993 -1 
1.89512726713e-14 0.705796946829 -0.70578344891 -0.0609950251325 1876 -1 
1.3271712234e-14 -0.863063996996 0.401335450202 0.30667636606 1877 -1 
1.29533419553e-14 -0.87634907706 0.439105682266 0.197986097842 1875 -1 
1.26919661248e-14 0.726327099708 -0.50036799819 -0.471254507264 1905 -1 
8.45441376869e-15 -0.694074874629 0.436821838712 0.57222963016 1901 -1 
1.42850797414e-14 -0.628281147919 0.757001059477 0.179477561606 1879 -1 
1.80944499174e-14 -0.574082285835 0.726221601318 0.378195339566 2032 -1 
1.21386394869e-14 0.533817419235 -0.739990290522 -0.409210621629 2027 -1 
1.5739854786e-14 -0.125918410744 -0.992040600901 -0.0 1892 -1 
1.57404068958e-14 -0.12592352365 0.992039951913 0.0 1893 -1 
1.63257577275e-14 -0.256459382767 0.957096847252 0.134885914647 1894 -1 
6.76568169521e-15 -0.291006201917 0.891005156518 0.348461190815 2023 -1 
6.36735359475e-15 -0.372706291406 0.923276201624 0.0930111598676 1895 -1 
1.28775487779e-14 0.258171418939 -0.963486102367 0.0710073868621 1896 -1 
8.45443610066e-15 0.436818695999 -0.694069906063 -0.572238055641 2024 -1 
2.15454668711e-14 -0.510568302247 0.176875760774 0.841448140999 1910 -1 
1.17950693371e-14 0.523832649881 -0.186293746014 -0.831200333924 1909 -1 
1.15085386526e-14 0.58357663206 -0.4245351647 -0.692248660848 1911 -1 
1.15084264485e-14 0.424536988565 -0.58357508212 -0.692248848947 1908 -1 
9.14206229971e-15 0.466498529075 -0.193235394118 -0.863156535532 1913 -1 
1.6500762157e-14 0.105787215756 -0.810099231697 0.576670009439 1933 -1 
1.54479164104e-14 -0.0846564379051 -0.811746015467 0.577842274237 1926 -1 
1.2821109171e-14 0.208824876816 0.649303097534 -0.731298610935 1928 -1 
9.47217221784e-15 0.00644039140516 -0.518736535551 0.854909894693 1925 -1 
7.15518784969e-15 -0.146921461796 -0.354700040978 0.92336448112 1929 -1 
6.5988765106e-15 -0.0933031988568 0.819585311186 -0.565309146194 1931 -1 
1.02771034285e-14 0.171125717283 -0.0708773198547 -0.982696491504 1917 -1 
1.0277339419e-14 -0.0708825157128 -0.171125653942 0.982696127767 1916 -1 
1.0277339419e-14 -0.171125653942 -0.0708825157128 0.982696127767 1918 -1 
1.02771034285e-14 -0.0708773198547 0.171125717283 -0.982696491504 1919 -1 
1.63251618599e-14 0.256450749826 0.957100387985 0.134877204272 1921 -1 
8.39273891018e-15 -0.609869628649 -0.792157223185 -0.0233659968252 1994 -1 
1.66995334297e-14 -0.422394098895 -0.904888866424 0.0525296548615 1920 -1 
1.28770832333e-14 -0.258162638788 -0.963489332414 0.0709954805479 2038 -1 
1.25435719343e-14 -0.0377635522638 -0.978113406443 -0.204616906087 2036 -1 
1.2033688039e-14 0.192783642869 -0.904561951186 -0.380265885282 2026 -1 
1.25440057933e-14 -0.0377710338786 0.978113129672 0.204616848188 2042 -1 
8.87497843606e-15 -0.110376200242 0.81599978142 0.56741647063 2029 -1 
1.26919661248e-14 0.50036799819 -0.726327099708 0.471254507264 1953 -1 
8.45441376869e-15 -0.436821838712 0.694074874629 -0.57222963016 1955 -1 
1.80944499174e-14 0.726221601318 -0.574082285835 0.378195339566 1959 -1 
1.21386394869e-14 -0.739990290522 0.533817419235 -0.409210621629 1960 -1 
6.36735378242e-15 0.923276205231 -0.372706283156 0.0930111571262 1962 -1 
6.76568187407e-15 -0.891005170274 0.291006170831 -0.348461181603 1961 -1 
1.57404068958e-14 0.992039951913 0.12592352365 0.0 1977 -1 
1.57404068958e-14 -0.992039951913 0.12592352365 0.0 1978 -1 
1.63257577275e-14 0.957096847252 -0.256459382767 0.134885914647 1981 -1 
1.2877547487e-14 -0.963486101877 0.258171418808 0.07100739398 1979 -1 
1.63257577275e-14 -0.957096847252 -0.256459382767 -0.134885914647 1982 -1 
1.22728668371e-14 0.916437772791 0.399408513516 -0.0247920941535 1983 -1 
1.03422034954e-14 0.691225324657 0.691238544156 0.210705542463 1989 -1 
1.02128256132e-14 0.776767614364 0.629370233168 0.0229168688279 1985 -1 
1.17948661437e-14 -0.186298759545 0.523826313516 0.831203203471 2048 -1 
1.42244347612e-14 0.097128125708 -0.810806535699 -0.577199176077 2047 -1 
2.15451625427e-14 0.176874827293 -0.510552293991 -0.841458050393 2052 -1 
9.14166916854e-15 -0.193227826263 0.466504800988 0.863154839999 2054 -1 
1.02766330557e-14 -0.0708853807197 0.171117850583 0.982697279945 2055 -1 
1.02763964769e-14 -0.0708793664507 -0.1711179239 -0.98269770099 2056 -1 
2.15454668711e-14 -0.176875760774 0.510568302247 -0.841448140999 2064 -1 
9.14206229971e-15 -0.193235394118 0.466498529075 -0.863156535532 2062 -1 
1.17950693371e-14 0.186293746014 -0.523832649881 0.831200333924 2065 -1 
1.15085386526e-14 0.4245351647 -0.58357663206 0.692248660848 2063 -1 
1.02763964769e-14 -0.1711179239 -0.0708793664507 -0.98269770099 2070 -1 
9.14166916854e-15 0.466504800988 -0.193227826263 0.863154839999 2069 -1 
1.02766330557e-14 0.171117850583 -0.0708853807197 0.982697279945 2067 -1 
8.45443610066e-15 0.694069906063 -0.436818695999 0.572238055641 2090 -1 
1.15084264485e-14 -0.58357508212 0.424536988565 -0.692248848947 2087 -1 
1.89515888124e-14 -0.705783263371 -0.705796761287 -0.0609993188632 2072 -1 
1.29536266421e-14 0.439106782249 0.876348246463 0.197987334706 2073 -1 
1.20337351327e-14 0.192784708083 0.904560510541 0.380268772184 2076 -1 
1.32720320693e-14 -0.401332911904 -0.863060317117 -0.306690043595 2075 -1 
1.42243656737e-14 0.0971302171188 0.810806369426 0.57719905771 2079 -1 
8.87499290367e-15 -0.110373064168 -0.815997462199 -0.56742041591 2078 -1 
1.25440058012e-14 0.978113129055 -0.0377710505671 0.204616848059 2095 -1 
1.20336888152e-14 0.904561959433 -0.192783652553 0.380265860755 2092 -1 
8.87497843606e-15 -0.81599978142 0.110376200242 -0.56741647063 2094 -1 
1.2877547487e-14 0.963486101877 0.258171418808 -0.07100739398 2098 -1 
1.25440058012e-14 -0.978113129055 -0.0377710505671 -0.204616848059 2102 -1 
1.42852296654e-14 0.757000239119 0.628281926748 0.179478295333 2104 -1 
6.36744333445e-15 -0.923275463458 -0.372707615838 -0.0930131800994 2103 -1 
2.1544878831e-14 0.176872169024 0.510552541794 0.841458458804 2126 -1 
9.14161171516e-15 0.193228369106 0.466494538759 0.863160264772 2123 -1 
1.17947724183e-14 -0.186294864536 -0.523824211649 -0.831205401052 2125 -1 
9.14161171516e-15 0.466494538759 0.193228369106 0.863160264772 2124 -1 
2.1544878831e-14 -0.510552541794 -0.176872169024 -0.841458458804 2129 -1 
1.17948661437e-14 0.523826313516 -0.186298759545 0.831203203471 2133 -1 
1.42244347612e-14 0.810806535699 -0.097128125708 0.577199176077 2132 -1 
2.15451625427e-14 -0.510552293991 0.176874827293 -0.841458050393 2131 -1 
1.26921647107e-14 0.500367330668 0.726323995963 0.47125999967 2137 -1 
1.15083280745e-14 0.424532047996 0.583570110801 0.692256069676 2136 -1 
8.45437210481e-15 0.436816490269 0.694067430353 0.572242742158 2135 -1 
1.80947776258e-14 -0.726219605755 -0.574079549511 -0.378203325012 2138 -1 
1.20338359209e-14 0.904560920703 0.192785189741 0.380267552327 2140 -1 
6.76576908025e-15 0.891004673467 0.291003184767 0.348464945604 2139 -1 
1.65006845064e-14 -0.8100872259 -0.105785922793 -0.576687111848 2142 -1 
1.21387112709e-14 0.739986968489 0.533819095209 0.409214442629 2143 -1 
8.45437210481e-15 -0.694067430353 -0.436816490269 -0.572242742158 2145 -1 
6.59874434299e-15 0.81957777985 0.0932958936262 0.565321270614 2147 -1 
1.17947724183e-14 0.523824211649 0.186294864536 0.831205401052 2148 -1 
1.15083280745e-14 -0.583570110801 -0.424532047996 -0.692256069676 2146 -1 
8.44513716406e-15 -0.841130028712 0.0199950765653 0.540463201072 0 8 
8.75146049446e-15 0.627123876438 -0.464873556525 0.624986575892 0 1 
7.7649376603e-15 -0.343396748326 -0.829033683807 0.441340938904 0 2 
1.40945353898e-14 -0.936507248093 -0.181897815375 -0.299778850206 1 41 
1.22735283919e-14 -0.63326583862 -0.140018901305 0.761162981834 1 25 
1.1098669261e-14 0.92355636693 0.0657859939522 0.377777500789 2 43 
1.04347948257e-14 0.656966072015 -0.715488939962 -0.237636607058 2 3 
1.33806496005e-14 -0.100205232822 -0.811688602899 -0.575430728446 3 22 
8.50647272309e-15 0.756764299682 0.313461810823 -0.573628353451 3 6 
1.60077186791e-14 0.333772515255 0.765513146831 0.550077749131 4 21 
9.38391081612e-15 0.6107033434 0.76577562704 -0.20156665248 4 11 
7.82104663587e-15 0.677839070627 -0.655816373141 -0.332323756375 4 5 
1.09255213551e-14 0.862444668577 0.357236021389 0.358568847874 5 6 
8.13695327769e-15 0.19458305028 0.980823440794 -0.0110821718551 5 7 
1.29513227877e-14 -0.124627470058 -0.821397178646 -0.556574045945 6 20 
9.6330220506e-15 0.142340811736 -0.975980799295 0.164925961333 6 8 
9.01962404562e-15 -0.903451422349 0.172731525069 0.392351051614 7 10 
1.30812361281e-14 -0.796989942206 0.443175737244 -0.410368490435 7 9 
1.12449686205e-14 -0.876571359019 -0.307641241155 -0.370107442898 8 9 
1.25196515936e-14 0.329460537129 -0.461144405662 0.823894162864 8 26 
1.2172227121e-14 -0.354100989104 0.443350906388 -0.823439410837 9 27 
1.18744917017e-14 0.21920838474 -0.962207117378 -0.161570874003 10 11 
1.336166242e-14 0.219156290569 -0.417480976341 0.881861754867 10 29 
1.48902727216e-14 0.000602283595989 -0.464539355772 -0.885552270729 11 94 
1.82190669697e-14 0.804072338926 0.331221607598 -0.493720488165 12 18 
2.18229607457e-14 -0.419248069083 0.373329320879 0.827560435704 12 15 
2.08842589533e-14 -0.263366721161 0.86153538268 -0.434044645832 12 21 
1.80469851902e-14 0.086796339017 -0.862574093056 0.498429864195 13 22 
1.12637954236e-14 0.919419734748 -0.380866045886 -0.0980224792967 13 18 
1.49177253508e-14 -0.707106879831 -0.707106682542 -8.01115432733e-07 13 14 
1.80462541155e-14 0.862575355713 -0.0867911708143 0.498428579021 14 79 
1.12635509812e-14 0.38081410067 -0.919441428002 -0.0980208202587 14 17 
1.75156949123e-14 -0.162929359776 -0.267715662937 0.949622213062 15 90 
1.54702734084e-14 -0.00754859157412 0.68770970232 0.725946543556 15 24 
1.5469936495e-14 0.687700493003 -0.00756724817117 -0.725955073457 16 23 
2.18224854189e-14 0.373299402578 -0.419276858082 -0.827559346701 16 19 
1.75154654114e-14 -0.267749127466 -0.162948111127 -0.949609560726 16 58 
1.82191861586e-14 -0.331249858389 -0.804075450501 -0.493696466687 17 19 
1.2102818776e-14 0.707107076035 0.707106486338 7.71533489243e-07 17 18 
2.08839158015e-14 -0.86153431326 0.263358801279 -0.434051573969 19 72 
1.78647468697e-14 -0.76289524281 -0.390504566795 0.515264040867 20 22 
1.56849689375e-14 -0.340302034329 0.20663912149 -0.917330256179 20 114 
1.87846020308e-14 -0.923760142339 0.367484120814 0.107808257451 20 21 
2.09654834666e-14 -0.310477520099 0.0555500680107 0.948956215775 21 93 
1.82946667923e-14 -0.903878378433 -0.124097594141 -0.409394264895 22 73 
1.3719422949e-14 -0.707107181939 -0.707106380433 -5.50375917988e-07 23 24 
1.9842957818e-14 -0.198971261203 -0.156333065841 -0.967455637091 23 57 
1.98429992027e-14 -0.15631486858 -0.198952968797 0.967462339354 24 89 
1.6313679193e-14 0.797740529087 0.149137436088 0.584267125046 25 40 
1.24298159395e-14 0.942311507517 -0.324093921022 0.0837386001669 25 26 
1.22461790658e-14 -0.740943822219 -0.667958061859 0.0695289861373 25 32 
1.27218319542e-14 0.791228508708 0.608677340605 -0.0589011208789 26 27 
1.07141290259e-14 0.231269257801 0.559872978869 0.795648652313 26 117 
1.22151777465e-14 -0.0686352390524 0.986695149196 -0.147383467571 27 31 
1.11876225317e-14 0.589407632234 0.0971968920355 -0.801967210828 27 28 
1.78186270447e-14 0.363828261228 -0.892932606016 -0.265142145734 28 30 
1.53923445653e-14 0.881818894354 -0.407228410005 0.237824430295 28 29 
1.93574901136e-14 -0.0256371079741 -0.441959721511 -0.896668468976 28 128 
1.9772990887e-14 0.00309576427005 0.452870243574 0.891571062074 29 122 
1.36679288477e-14 0.608182043468 -0.0446714449757 -0.792539629297 30 31 
1.75021748165e-14 0.367666894793 -0.262486610174 0.892144514052 30 155 
1.4123532828e-14 0.95163779813 -0.296606126256 0.0800643930692 31 32 
1.39637753952e-14 0.504457012113 -0.289624732035 0.813412956329 32 48 
1.7773383149e-14 0.0944394218916 -0.834827066685 -0.542351329235 33 64 
1.41181705763e-14 0.702962787653 0.710557678345 0.030839988985 33 42 
1.06930464204e-14 0.920649998005 -0.381314908133 0.0836810731812 33 38 
2.05110032281e-14 0.364870084245 -0.401898634634 0.839849575282 34 35 
1.68768739653e-14 -0.266896166925 -0.133640878328 0.954414245347 34 47 
1.46698137208e-14 -0.667418466493 -0.0130015617191 -0.744569372173 34 52 
1.99427910565e-14 -0.845878978413 0.276686771508 0.455996912656 35 41 
1.69281077654e-14 -0.329304849847 -0.810833103837 0.483847076656 35 39 
1.74114923164e-14 -0.121754143512 -0.26652954653 -0.956105605759 36 104 
2.08643762607e-14 0.400694520996 -0.36423592344 0.840699763839 36 37 
1.46729856571e-14 0.00421411495895 -0.684444484862 0.729052802187 36 50 
2.06521878523e-14 0.285400356466 -0.835039008616 -0.470379092455 37 65 
1.72817516391e-14 0.779203404018 0.337641738168 0.528053133514 37 38 
1.13429501389e-14 -0.695233883786 -0.718157578047 -0.029992331177 38 39 
1.0674965593e-14 0.382020857405 -0.922208252738 0.0599333220245 39 42 
2.02209161765e-14 0.352469159986 0.086905300812 -0.931779458858 40 41 
1.42368396463e-14 -0.166433895118 0.667879068111 0.725422159115 40 116 
2.17213480837e-14 -0.380101933664 0.406641967007 -0.830761596786 40 49 
1.18007353615e-14 0.293006838849 0.833759606506 -0.467965715567 41 43 
1.73466811461e-14 0.849214285064 -0.0905907890026 -0.520219575748 42 43 
1.44099424322e-14 -0.0710000478998 0.842512941953 0.53397653117 43 74 
1.22604329319e-14 -0.184589881863 -0.873053575669 0.451335827877 44 47 
1.63307512026e-14 -0.627830000817 -0.585516129389 0.51283559968 44 45 
8.56556564746e-15 -0.860900702697 -0.498074702914 -0.103786176404 44 51 
1.81861446006e-14 -0.91237690484 0.333486467851 0.237392416211 45 46 
1.45066783858e-14 -0.316689158505 0.155754510284 -0.935654054345 45 54 
1.77331545542e-14 -0.365151301 0.901026279912 -0.234128533686 46 48 
1.96751772214e-14 -0.44775029456 0.133497881446 0.884136861222 46 148 
1.92012755309e-14 0.903480131758 -0.368709763792 -0.218578959655 47 49 
1.64545845225e-14 0.918087589598 0.0831912092915 0.387549223354 47 53 
1.6725619288e-14 -0.372021027141 -0.0486050055358 0.926950866444 48 157 
1.66566660645e-14 0.407711963379 0.765263128933 -0.498139838212 48 49 
1.79056555694e-14 0.128480217034 -0.613974640703 -0.778799059067 49 112 
1.95360704197e-14 0.117945634212 0.215086536903 0.969446547786 50 99 
1.29584022447e-14 0.691320296966 0.722236496898 0.0212294500916 50 52 
1.45279696595e-14 -0.168718965227 0.800337204732 -0.575321014299 51 53 
1.54344483657e-14 -0.397302950536 0.0967279761166 -0.912575511469 51 86 
1.92077303494e-14 0.211023950023 0.127666051496 -0.969107977375 52 53 
2.14903374238e-14 0.400287558792 0.490638006873 0.773979467743 53 171 
1.61938883124e-14 0.608351112114 -0.198386065062 -0.768473742934 54 130 
1.44525704375e-14 0.83900763399 0.37453196699 0.394704947789 54 87 
1.5653888456e-14 -0.312470358687 -0.0104791463809 0.949869708135 55 60 
1.45633627274e-14 -0.211927278217 0.847565412886 0.486538487302 55 57 
9.10975327678e-15 0.603535343061 0.728831183426 -0.323342226972 55 62 
1.29346489992e-14 0.993218576541 -0.0947138301399 0.0674251406628 56 59 
1.2213842336e-14 0.120983671874 -0.974670774894 -0.188095272955 56 77 
1.51651238428e-14 0.658591696246 -0.056301634745 0.750391300297 56 84 
2.91653441374e-14 0.279141281208 0.319057002847 -0.90569463621 57 137 
2.08541356414e-14 -0.727711949223 -0.00307445854278 0.685875984901 57 58 
1.17105527311e-14 -0.12619837818 -0.969805769946 -0.208688135562 58 59 
2.02319767173e-14 -0.908843548639 0.417098860184 0.00565198470476 58 75 
1.40192122956e-14 0.712413093883 -0.0748106999849 -0.697761379579 59 62 
2.80192699853e-14 0.188967382636 0.68840119123 -0.700282177563 60 138 
1.2259031097e-14 0.561479796576 0.827304537804 0.0175396626642 60 63 
1.23882862332e-14 0.283317445402 -0.0360245293173 -0.95834934049 61 62 
1.22707928936e-14 0.631787842163 -0.0535178414266 0.773291641713 61 167 
1.4969721471e-14 0.597369281662 0.653466951426 -0.464898789761 61 63 
1.10905114699e-14 0.00814910268974 0.511115123392 -0.859473631222 63 141 
1.96207071596e-14 -0.936405715101 0.00397106431059 -0.350896804451 64 65 
1.72792353741e-14 -0.0961577219725 -0.828134997278 0.552219266948 64 67 
2.49604661438e-14 -0.869894902366 0.0242814724015 0.492639085878 64 74 
2.70501778539e-14 -0.245627628054 -0.021021912546 -0.96913628945 65 103 
2.00507388037e-14 -0.29098825615 -0.827840862586 0.479588720692 65 66 
2.02534222917e-14 -0.381863837153 -0.35496629252 -0.853334014938 66 68 
1.65725478947e-14 0.778352298762 -0.337834778141 0.529183674814 66 70 
1.03126734592e-14 0.921512414393 0.381702948587 0.0715383055318 67 70 
1.3609490519e-14 0.705403951278 -0.708680617927 0.013305912069 67 78 
1.71356505281e-14 0.101934687734 -0.265767732534 0.958632792982 68 100 
1.43108215186e-14 0.0133477863448 -0.66705155352 -0.744891979784 68 80 
1.09113500741e-14 0.70207424814 -0.711985667008 0.01296765494 69 70 
1.64188605324e-14 0.334410300241 -0.792224751866 -0.510440685706 69 71 
1.03056279733e-14 -0.381963901414 -0.922142410232 -0.061293990478 69 78 
2.01059579613e-14 -0.355160225601 -0.382255046505 -0.853078128645 71 76 
1.97524280488e-14 -0.832415551587 -0.287455136536 0.473765652992 71 72 
2.58014246385e-14 0.0556291088927 0.263906918017 0.962942646717 72 75 
1.90996713779e-14 -0.00600384717262 0.941747846554 0.336266185231 72 79 
2.43063375186e-14 -0.0582555802213 0.870977293252 -0.48785739926 73 79 
2.26247290732e-14 -0.0716952641629 0.295617904039 -0.952612116188 73 115 
2.05099147033e-14 -0.79620261021 0.595403204492 0.107500825928 73 74 
1.8912267839e-14 -0.338724117844 0.0282869790183 0.940460429156 74 111 
2.08061551926e-14 0.869346275671 0.463874977454 0.170461310182 75 77 
2.40633922615e-14 -0.0721119545382 0.468804008161 -0.880353717516 75 113 
1.69112282802e-14 0.265954493295 -0.106627560927 -0.958070337056 76 77 
1.43130765871e-14 0.659615294749 -0.0206768461448 0.751318927598 76 81 
2.30606485692e-14 0.653399310421 -0.0195058425167 0.756762091578 77 82 
1.7097655763e-14 0.83432173238 0.0945707510851 -0.543105532948 78 79 
1.25726136009e-14 -0.700420046174 0.713672850507 -0.00910062456402 80 81 
1.9324434656e-14 -0.0982804502698 0.223154642807 -0.969815940521 80 109 
1.91858153761e-14 -0.221551512728 0.102205978446 0.969777740092 81 82 
1.55140963402e-14 0.198951086838 0.834165935949 0.514378903483 82 85 
3.1284923485e-14 0.247103660938 -0.365359469268 0.897469909784 82 203 
1.2095428076e-14 -0.640947843326 0.068566098616 0.764515894051 83 165 
1.31338643461e-14 0.267245912102 -0.0167745465222 0.963482349114 83 84 
1.69157176182e-14 -0.52865520246 0.705548820526 -0.471937007202 83 194 
1.03150466878e-14 -0.533014385391 0.76349589238 -0.364650088832 84 85 
1.73046072445e-14 0.282675309292 -0.0463510966357 0.958095112897 85 204 
1.43720008433e-14 0.439570691347 0.54421931584 -0.714564863099 86 87 
1.93618814212e-14 -0.315001395867 -0.802975162942 -0.505969374864 86 178 
2.19962150249e-14 0.021908916557 0.411240555513 0.911263521094 87 181 
1.36071700707e-14 0.0601193522949 -0.369074560722 -0.927453304543 88 92 
7.55178020615e-15 0.593718634539 0.782550817712 0.187383032048 88 91 
1.31595313751e-14 0.848793674707 -0.213191646278 -0.483837389765 88 89 
1.68022933108e-14 -0.051438119262 -0.878990707523 -0.474056384805 89 90 
2.40102173868e-14 0.372018687043 0.333846786842 0.86611108953 89 135 
1.09762116818e-14 -0.936723171702 -0.152463930773 0.315126084941 90 91 
1.9659993694e-14 0.333854252279 -0.904619271973 0.264962848358 90 93 
1.371546554e-14 0.682216457282 0.59777849458 -0.421000685071 91 96 
1.93463065014e-14 0.830001158881 0.187247162743 0.525391831209 92 132 
1.24226416981e-14 0.616372819711 0.398556390324 -0.679144572866 92 97 
1.6766298343e-14 -0.618974363057 -0.658712792007 0.427747817675 93 94 
2.1482675229e-14 0.485608515074 -0.259557987891 0.83475386852 93 118 
1.60750418171e-14 -0.938392086095 0.320366850238 0.129558380748 94 95 
2.10265250163e-14 -0.223423272108 0.44120309956 -0.869150082793 94 125 
1.52098170614e-14 0.358857004879 -0.897755925431 0.25545243863 95 96 
1.67967372781e-14 0.173441838783 -0.428477584011 0.886749619994 95 124 
1.20797896247e-14 0.119852661185 -0.307150882076 -0.944083510738 96 98 
2.04680532657e-14 -0.483482733075 0.0289722415392 -0.874874308709 97 136 
1.26547958643e-14 -0.481921839952 -0.765283873075 -0.426722314612 97 98 
1.38519425759e-14 -0.241024285489 0.59876467977 -0.763798502267 98 246 
1.67919938262e-14 -0.706557255611 0.0965356678325 -0.701040447749 99 101 
2.04691279378e-14 -0.00961626376357 0.65594590063 -0.754746648166 99 104 
2.5631779565e-14 -0.365307227359 -0.296650042245 0.882354453763 99 172 
1.28666413649e-14 0.850534461069 -0.193188267906 0.489151738909 100 102 
2.04738089121e-14 -0.012246215218 0.660739347217 0.750515519661 100 109 
1.87258836423e-14 0.477738631403 0.832872309837 0.279445013503 100 103 
1.07595625528e-14 -0.661061805613 -0.706888195097 0.251607569027 101 107 
2.0124990986e-14 -0.055463400987 -0.274970475376 0.959851576455 101 173 
1.81437942291e-14 0.700755403175 -0.590126989624 0.400864068031 102 106 
1.08145656523e-14 0.663830788477 -0.703293703036 -0.254375021455 102 105 
1.86993407307e-14 -0.480825647321 0.833259757091 -0.27291917135 103 104 
1.94931020124e-14 0.579329529107 -0.0284092611298 -0.814598189654 103 110 
1.28456291782e-14 -0.849643661735 -0.193521824603 -0.49056595018 104 108 
2.02148901682e-14 0.0569123023857 -0.273760558972 -0.96011256954 105 197 
1.68481243573e-14 0.706101634254 0.0962275127554 0.701541693624 105 109 
1.7448943622e-14 0.0411727959363 -0.259536459757 -0.964855236257 106 224 
1.69815142883e-14 0.00386948780655 -0.999988719544 -0.00275460505786 106 108 
1.74070276406e-14 -0.0392180079852 -0.260149693621 0.964771519459 107 210 
1.95325302461e-14 -0.0283330746945 -0.671382941893 0.740568823414 107 108 
2.56792185102e-14 0.39907759147 -0.295735663372 -0.867915602692 109 191 
2.19063414599e-14 0.141358765029 -0.738752176859 0.658986282661 110 182 
2.20030506733e-14 0.733847800114 0.00705784056519 0.67927725794 110 111 
2.36018999564e-14 -0.0744561815312 -0.71572356974 -0.694403376109 110 187 
1.65525741748e-14 -0.268709205133 -0.884758145348 0.38078653773 111 116 
2.37808385522e-14 0.761331543604 -0.631798651448 0.145618490384 111 115 
2.2171280351e-14 -0.40967935854 -0.251377488894 0.876910589093 112 120 
2.26051439157e-14 0.414410303878 -0.512438471191 0.752110971389 112 116 
2.04454354926e-14 -0.789926825656 -0.243733318256 -0.562680797328 112 180 
2.35159324159e-14 0.806294911618 -0.0827903611087 -0.585691276704 113 131 
2.9653708532e-14 -0.712665148088 -0.0524332145519 -0.699542096455 113 189 
1.99119098938e-14 -0.0219531771171 -0.742407263754 -0.66958906259 113 115 
1.8720954721e-14 0.903807873713 0.344337129004 -0.254093032181 114 115 
1.58750858182e-14 -0.196950508996 0.921917176952 -0.333585395133 114 117 
2.08002257169e-14 0.707161829632 -0.237885221344 -0.66583238745 114 118 
1.74259099664e-14 -0.928796620457 0.36997825478 -0.0212821243654 116 117 
1.72521067827e-14 -0.613297350779 -0.126926829164 0.779587031425 117 129 
2.11002803695e-14 0.148370113788 0.772511534567 0.61742387247 118 134 
2.63279690499e-14 0.281358833349 0.642971875052 -0.712337261969 118 126 
2.36105699773e-14 -0.774151591338 0.0696655189342 0.629155011981 119 122 
2.66612962767e-14 0.124073559052 0.988726747981 -0.0838162858381 119 127 
2.91607491103e-14 0.135315729539 0.523517046807 -0.841201257156 119 121 
3.25566753571e-14 0.403744852752 0.0576976245284 0.913050424675 120 174 
2.08825283039e-14 -0.31546973035 -0.939602077762 0.132765901866 120 149 
2.37311020871e-14 0.659046528052 -0.512806498733 0.55017012707 120 129 
2.07699788178e-14 0.00369039264182 0.61481378896 0.788663670969 121 244 
2.60699127017e-14 -0.476736911822 0.70821751636 -0.52072052622 121 123 
2.76231517175e-14 -0.842873721395 0.534939337271 0.0583420536272 122 128 
2.30539798014e-14 -0.214429607746 0.958032723754 0.190245219491 122 125 
3.10255403492e-14 -0.223908550791 -0.223904268682 -0.948541954448 123 159 
2.78752881643e-14 -0.854550484638 0.253666807594 0.453207038703 123 153 
2.60221176943e-14 0.619895159144 0.610925669691 -0.492442705075 124 127 
2.35730368699e-14 -0.171295054519 0.435675617595 0.883654208687 124 252 
2.97796141257e-14 0.775100252368 -0.0527086455611 -0.629635924532 124 125 
2.57514375704e-14 0.886806631133 0.436474891769 0.151867270448 125 126 
3.04259720683e-14 -0.0382774947903 -0.505903168782 -0.861740574192 126 133 
2.57003071204e-14 0.555024844186 -0.82025803364 -0.138290204226 126 129 
2.15306671319e-14 0.00774259717448 0.636336581374 0.771372677371 127 251 
2.44588303882e-14 -0.48337699284 0.708237249241 -0.514535403622 128 152 
1.66186190298e-14 -0.719449843942 -0.667996251708 -0.190191823576 128 129 
2.09219170823e-14 0.93455357238 -0.348283845171 -0.0728559094707 130 158 
1.82806211968e-14 -0.504759032696 -0.448253389893 -0.737758237745 130 175 
3.71374089416e-14 -0.6517895854 -0.0599495592493 -0.756026710315 131 202 
2.740907082e-14 -0.79641825437 -0.602551428863 -0.0514756222029 131 134 
2.97509445199e-14 0.71720306813 -0.545727078155 0.433360952595 131 137 
1.98877442032e-14 0.336669951141 0.920460990294 0.19850669849 132 139 
2.46466389929e-14 -0.603287930888 -0.396683000693 0.691871570023 132 136 
2.69930029104e-14 -0.897672291922 0.181767438978 0.401428766337 132 135 
3.68553097105e-14 -0.506487693716 0.115424434971 -0.854486638823 133 274 
3.14099739696e-14 -0.282876945829 -0.651978262121 0.703494832419 133 134 
3.13052300759e-14 -0.842903510698 -0.0265777078888 0.537407942904 133 242 
2.48341495125e-14 -0.395152482551 0.815951253474 -0.4219929709 134 135 
3.30419539647e-14 0.706672629874 0.707365562135 -0.0157402570817 135 137 
2.33002757611e-14 -0.304043154745 0.410903152814 0.859486101726 136 140 
2.50043605508e-14 -0.084434066482 0.797623471591 -0.597216615629 136 250 
3.35395058697e-14 0.182736016989 -0.903508513086 -0.387659534741 137 138 
2.82363717162e-14 0.925911497934 -0.0674393300063 -0.371671676027 138 139 
2.8095893203e-14 -0.523947656646 -0.324264054767 -0.787611373637 138 141 
2.41901622568e-14 0.37457615645 -0.292247885824 -0.879934018123 139 142 
1.82308731077e-14 0.244719400623 0.906846919861 0.343134199545 140 143 
2.06593004429e-14 0.00939464465103 0.612137985231 -0.790695154715 140 248 
2.82438006737e-14 -0.67451479661 0.0057186243603 -0.73823917973 141 168 
1.22221481709e-14 0.36167633683 -0.294831624527 -0.884457201088 141 144 
1.54017103124e-14 -0.93563389425 -0.178783966287 -0.304344392636 142 144 
2.48908921719e-14 -0.582397574296 -0.261053565619 0.769846803807 142 143 
2.69904675057e-14 0.1237771634 -0.123774796241 0.98456031488 143 145 
2.02965442459e-14 -0.609120750305 -0.0235633908589 -0.792727366854 144 169 
2.18453465661e-14 0.588246176788 0.0160485111985 0.808522653228 145 302 
1.64890312946e-14 -0.0564570743888 -0.744123547843 0.665652119577 145 298 
1.17940005491e-14 -0.605076367867 0.445335746259 -0.659968682706 146 151 
2.20253237643e-14 -0.53815467729 -0.821464296479 0.188642394285 146 148 
1.59341079825e-14 -0.988549821715 0.00936282230321 0.150604075461 146 156 
1.59218385583e-14 0.0503694578684 0.187976937336 0.980881026804 147 150 
1.16071583126e-14 -0.63359514585 -0.342917362434 0.693516311053 147 151 
1.11721427651e-14 -0.43248220276 0.486346135132 -0.759227621427 147 154 
3.07641281453e-14 0.442252767513 -0.895623797863 0.0476497883464 148 157 
2.32415040308e-14 0.716347160517 -0.294020288509 0.632770744871 148 158 
2.38778563854e-14 -0.0588008850162 -0.873569488271 -0.483134355105 149 157 
2.87578376973e-14 0.489511942966 0.451712608352 0.745877856723 149 177 
2.36665958639e-14 0.813850525981 0.496589291677 0.30173895465 149 152 
1.3633058981e-14 -0.629479399619 -0.534991567648 -0.56350661753 150 287 
1.43634787472e-14 -0.286575658104 0.652455568843 0.701552651529 150 238 
1.87124814439e-14 -0.799701213628 -0.587677875513 -0.122933655092 151 158 
2.56023685091e-14 0.638565647334 0.119309519188 -0.760262555093 152 153 
3.08715351124e-14 -0.288633441042 0.842867918897 0.45416341553 152 155 
1.99256318011e-14 -0.37375241373 0.749799527638 0.545994323766 153 154 
1.83533005615e-14 -0.00135098366187 -0.262328165984 -0.964977776 153 160 
1.97734112395e-14 -0.616397303961 -0.35119535138 0.704780950961 154 156 
2.57520802977e-14 -0.228576263454 -0.960448364556 0.159034055497 155 156 
2.21729074519e-14 -0.957557867109 0.26524124987 0.112827348215 155 157 
2.48992874907e-14 -0.484380414236 -0.459860682922 -0.744247113939 158 183 
2.40497721584e-14 -0.0117570728275 -0.602982840808 -0.797667515278 159 268 
1.96195667445e-14 0.776920544571 0.0521776327344 0.627432834705 159 160 
2.73851867651e-14 -0.383087073128 -0.418509885211 -0.823464492485 160 269 
1.04989986025e-14 0.454969909463 -0.535544517945 0.711473436456 160 239 
1.20687994274e-14 0.635302355723 -0.326739979778 -0.699737023764 161 166 
1.81934946284e-14 -0.0886060986153 0.330674653885 0.939576091951 161 170 
1.75668326874e-14 0.155443731539 0.824289531704 0.544411622074 161 169 
1.94628650559e-14 -0.0828213869732 -0.309097874189 -0.947417079238 162 163 
1.19503765549e-14 0.641595702144 0.163097529437 0.749502602318 162 164 
1.96707766273e-14 0.13883406641 -0.837477579659 -0.528541772779 162 205 
1.14197568143e-14 0.655819668769 -0.323642241185 -0.682023651919 163 236 
1.79464754694e-14 0.303010338664 -0.632530989185 0.712803817599 163 263 
1.53906325677e-14 0.991028561922 -0.130818427883 0.0273665558809 164 166 
1.86993526963e-14 0.380310394077 -0.868025861294 -0.31921013186 164 165 
2.54573860697e-14 0.719107843212 -0.676169383143 0.160246295221 165 195 
1.90508276129e-14 -0.994580745882 0.095078264128 -0.0420626153567 165 167 
1.70845077522e-14 0.416249715349 0.831131250833 0.36872349852 166 167 
2.26052688449e-14 -0.809831999227 -0.577071439234 0.105644152928 167 168 
2.60822821924e-14 -0.637651883511 0.323739680029 0.698994059367 168 169 
2.82086157882e-14 -0.615975200692 0.767504530073 -0.177514361251 168 192 
2.63212239511e-14 0.265908004273 0.211161578321 -0.940586902473 169 301 
1.23026877661e-14 -0.691052193867 -0.142278130266 -0.708663389064 170 237 
1.66150494832e-14 -0.356722392333 -0.683693848451 0.636641073446 170 304 
3.30907714918e-14 -0.680870827233 -0.721374886074 -0.126622234871 171 172 
2.23198084414e-14 0.00738667371777 -0.966747754687 0.255625147156 171 178 
1.76659208777e-14 -0.797756057799 0.467043272671 0.381386750815 171 180 
3.70182142797e-14 0.908674709151 0.0106562023095 0.4173688037 172 173 
2.82832644375e-14 0.723765409218 -0.561205000888 -0.401512863304 172 182 
2.53212764997e-14 0.581702043353 -0.679987332198 0.446363037012 173 176 
3.1828363826e-14 0.558994375771 0.379499322148 0.737228290522 173 208 
3.87567297363e-14 0.00970362967382 0.533293186612 0.845874823295 174 275 
3.04863307526e-14 0.202133382243 0.905789826441 -0.372406882455 174 177 
2.53753479094e-14 0.746031713938 0.347737150229 -0.567904530841 174 180 
2.89032255032e-14 -0.774570663773 0.526374602627 0.350670877791 175 183 
2.08508080634e-14 -0.637632380827 0.300178414646 -0.709448987808 175 185 
2.16124486967e-14 -0.847647996999 0.0351931851957 0.529390510776 175 181 
1.89946629608e-14 -0.0755506250234 -0.929239788631 -0.361670455365 176 206 
3.02139123369e-14 0.142711482784 -0.939596872408 0.311112760977 176 179 
2.4637860171e-14 -0.400254644988 0.916371660617 0.00769407459585 177 183 
3.39936219567e-14 -0.0572583327243 0.233970551436 0.970556162411 177 281 
1.90963520186e-14 -0.848256667375 -0.45320695504 -0.273978251248 178 179 
2.048962939e-14 -0.484865729706 -0.716709613332 0.501231038858 178 181 
2.45531228802e-14 0.300160156877 -0.380667692218 0.874640490902 179 213 
3.06876244117e-14 0.683927715359 0.718789249029 0.12483947951 180 182 
2.18121803963e-14 0.406513371008 -0.293413563645 0.865248727165 181 184 
3.69260863107e-14 0.0978799036197 0.588941008413 0.802226908722 182 277 
2.87726827859e-14 0.0161766423282 -0.142033691476 -0.989729633147 183 286 
1.88236025253e-14 0.595542594215 0.0808597731679 -0.799243839863 184 185 
1.70244125683e-14 0.845216350793 0.380261787342 0.375513373183 184 212 
2.93166103174e-14 0.0422741259982 -0.157771355405 -0.98657037138 185 186 
2.71285573252e-14 0.649923310404 -0.480917140876 -0.588488227754 186 284 
2.07530908725e-14 -0.588131559767 -0.347107421974 -0.730491414061 186 336 
3.59306242259e-14 -0.157460296025 0.550987692954 -0.819523530711 187 280 
3.36922433441e-14 -0.698492236676 0.715464776542 -0.014790159949 187 189 
2.64867317154e-14 -0.741255329032 -0.475111637703 0.474140769077 187 191 
2.50171479522e-14 -0.208805586306 -0.208809579656 0.955405037966 188 201 
1.61028352505e-14 0.899734475198 -0.263413859974 0.347981339319 188 193 
2.20817475737e-14 0.286948243193 -0.561270035485 -0.776296755755 188 190 
4.19389183107e-14 -0.504599120395 0.10245084183 0.857253493843 189 202 
3.24824610491e-14 -0.57759587341 -0.657701862505 0.483540346897 189 203 
1.46536156952e-14 0.0747697538744 -0.949180711516 0.305721214167 190 221 
2.1211369657e-14 -0.262749128435 -0.351701627159 -0.898481419374 190 198 
3.22531492126e-14 -0.948252510141 0.0446014072539 -0.314369037093 191 197 
3.02794630797e-14 0.700101560129 -0.713914609056 0.0135549430322 191 203 
3.66644289088e-14 -0.00292125472256 0.839317973732 0.543632969237 192 202 
3.59453800319e-14 -0.062763769771 0.522151210126 -0.850540312371 192 272 
3.21724825857e-14 0.466629643475 0.866945762829 -0.175105168807 192 195 
1.91924454788e-14 0.628338285616 0.0809226174727 -0.77371992918 193 205 
2.04147263563e-14 -0.397602938199 -0.272208279401 -0.876250281689 193 200 
2.18324162361e-14 -0.941999010421 -0.323477639173 -0.0894431736902 194 200 
3.0119236655e-14 0.5502395494 0.0455887422872 -0.833761419623 194 195 
2.64427766825e-14 0.187168802181 -0.666498271692 -0.721628639482 194 204 
3.0364717669e-14 0.551509980969 0.306447581889 0.775839300659 195 205 
2.5560676306e-14 -0.109842058342 -0.93469879512 -0.338042726027 196 198 
2.23330904845e-14 -0.59346323912 -0.683471947543 -0.425049974398 196 197 
1.62554600032e-14 0.0900483480604 -0.929370244458 0.357997547097 196 219 
2.80844444288e-14 -0.576112003259 0.397676980495 -0.71410641986 197 216 
1.73871040669e-14 0.914838620174 -0.34759110885 0.205549799528 198 199 
1.70442017404e-14 -0.417892952247 0.58373499166 0.696145774945 199 200 
2.21529291695e-14 0.683182940309 0.592442225426 0.426934748649 199 204 
2.10638993622e-14 -0.0904104382693 -0.641116105977 0.762099790913 201 234 
1.54894674294e-14 0.768126824864 0.0192473136123 -0.640008376385 201 259 
5.0423720048e-14 -0.0624813325973 0.480925750275 -0.874532163959 202 278 
3.41541154927e-14 -0.154993187999 -0.923768122289 -0.350185048105 203 204 
3.02606448435e-14 0.245139207105 -0.288220659685 0.925654158134 205 260 
2.04007386627e-14 -0.293253018169 0.449428188866 -0.843810980248 206 211 
1.31986904061e-14 -0.78265684034 -0.620184694672 -0.0530962782435 206 207 
2.62784013565e-14 -0.566151823885 0.709085670438 -0.420320858738 206 208 
8.37333172698e-15 0.371448543858 -0.38423704099 0.845214692015 207 214 
1.40134725173e-14 -0.085026856155 -0.954213577506 0.28678717237 207 209 
2.33975821909e-14 -0.58980294428 0.612165761051 0.526674062315 208 270 
2.3409075903e-14 0.714008295179 0.700125101062 0.00412277565663 208 210 
1.34974788269e-14 -0.502532973267 -0.589795158423 -0.632141030056 209 228 
1.9870825939e-14 0.829185186817 -0.389061173398 0.401351877181 209 210 
2.15294367293e-14 -0.0206688682015 0.910001307851 0.414089866571 210 217 
1.6930344075e-14 0.0564565185573 0.950478064985 0.305620859063 211 213 
2.02843002163e-14 0.137239587649 -0.0286240434528 -0.990124214287 211 339 
1.1834776493e-14 0.821495486064 0.535931959521 0.194735978032 211 214 
2.68441101688e-14 -0.126133548192 0.126135960463 0.983961405492 212 215 
2.54220843628e-14 0.173068426611 0.647605290255 -0.742061121299 212 213 
1.33442948947e-14 0.521097453792 0.41204399591 0.747447114575 214 225 
2.0977756682e-14 -0.561452741239 -0.0636467933864 0.825057516206 215 340 
1.73694841278e-14 0.0107358071562 -0.76570438657 -0.643103051487 215 332 
2.70525064168e-14 0.527514518376 0.783782799192 0.327739159382 216 219 
2.62957782697e-14 0.608455727337 0.531657659127 -0.589170400956 216 218 
2.60288271196e-14 -0.688045314437 0.706580986518 0.165338908826 216 224 
1.83066505547e-14 -0.841366481707 0.28667530459 -0.458169961039 217 229 
2.24370153605e-14 0.0116722337321 0.931289657871 -0.364092477404 217 224 
1.87271844708e-14 -0.86021907735 0.210630693165 0.464389760933 217 218 
2.95353691814e-14 0.90903748891 0.340709079841 -0.239933671399 218 279 
1.78936423482e-14 -0.29398935682 0.00151653767981 0.955807490131 218 350 
1.97284873316e-14 0.230869472972 0.586661639692 0.77622638899 219 221 
1.24654694176e-14 0.89685044071 -0.439453836474 -0.050394569214 219 222 
1.12548841666e-14 0.734312849386 -0.251649339373 0.63044210616 220 227 
1.11103175759e-14 0.944110603953 -0.305243879378 0.124424039505 220 221 
6.94080639699e-15 -0.526474746083 -0.422468850518 -0.737796999234 220 222 
1.90658879018e-14 -0.25380490801 0.0554064829392 0.965667225455 221 233 
1.10213351203e-14 0.135844945254 -0.941730161686 -0.307718139569 222 223 
1.93153060299e-14 -0.903557044624 -0.364090688382 -0.225881911058 223 224 
1.13101493688e-14 0.713021832895 -0.501011838938 0.490496690162 223 226 
1.85313537765e-14 -0.128244833619 0.0343639109954 0.99114700437 225 230 
1.27716099708e-14 -0.240937482747 0.640972823432 -0.728768117462 225 228 
1.45091848582e-14 0.535716691064 0.836927708225 -0.112069791299 226 229 
9.53208160008e-15 0.374290729859 0.629750649507 0.6806765524 226 227 
1.26833941277e-14 -0.0453358292119 -0.0121479856613 0.998897937246 227 232 
1.87828708739e-14 -0.455929107131 0.884890717513 0.0953785475337 228 229 
1.18669963099e-14 0.0786945454226 0.0649208401756 -0.994782615968 229 231 
1.39949783303e-14 0.407241010473 -0.671657010594 -0.61889548351 230 231 
1.65371586871e-14 -0.625826135225 -0.308365154019 0.716416485193 230 355 
1.05168148584e-14 -0.379727553509 -0.637690071596 -0.670192776516 231 363 
1.72242115372e-14 0.616964169933 -0.111641773192 -0.77903230196 231 344 
1.15927076838e-14 -0.442955074436 -0.661624584971 0.605015463103 232 360 
1.39738242234e-14 -0.791858733024 0.23823463905 0.562320196766 232 235 
2.32129322132e-14 -0.079278955011 0.95352672977 -0.290691628545 233 234 
1.74985800047e-14 -0.91675129143 0.300204968265 -0.26352238366 233 235 
3.21741411635e-14 -0.591797140355 -0.491842713484 0.638644572403 233 254 
1.63261464874e-14 -0.797603993181 0.0382474643531 0.601967608374 234 253 
1.78238747351e-14 -0.568605961281 -0.503712678552 0.650354363606 235 349 
1.79433683142e-14 -0.990156903035 0.139961806837 0.0 236 237 
1.7018286951e-14 -0.517327266483 0.723133626565 -0.457657358167 236 258 
1.60608112005e-14 0.453455497228 0.706895977774 -0.542840850196 237 331 
1.84877911245e-14 0.505611438392 -0.85091961945 -0.142453061049 238 239 
1.48890879539e-14 0.693512539299 0.496779012765 0.521776743743 238 285 
2.27355692472e-14 0.108617762267 0.894479235776 0.433715434918 239 319 
1.91650864721e-14 -0.73677021574 0.302924419699 -0.604488581488 240 264 
1.91013887761e-14 0.226819881651 0.0607753684515 -0.972038628799 240 241 
1.30513199745e-14 -0.21668466422 0.676657899317 0.703691582715 240 309 
1.1974273941e-14 0.133221485181 0.640716406255 -0.756131286644 241 245 
1.86606887231e-14 -0.811529547083 0.170786431727 0.55879494356 241 244 
3.18120928619e-14 0.511796462684 -0.115283240453 0.851336687366 242 273 
2.63455204759e-14 0.768805933384 -0.637655433596 0.0483009813488 242 250 
2.78951597573e-14 -0.803509019718 -0.500588077413 -0.322156533355 242 252 
1.84112707213e-14 -0.23532187469 0.0630534392968 0.969870032059 243 247 
1.70133885192e-14 0.624762773831 0.309235405202 0.716969274519 243 294 
1.10803833439e-14 0.116439124785 0.700654743686 -0.703935267173 243 307 
2.59148278814e-14 -0.141379731068 -0.635922873175 0.75869221099 244 251 
2.89347839241e-14 0.399398809354 -0.238368977949 0.885246192558 244 265 
1.77095814549e-14 -0.842874386224 0.405464511634 0.353781428078 245 251 
1.53649403273e-14 -0.069199596471 0.997497806693 -0.0144755480502 245 249 
1.68805230606e-14 0.820683493301 0.425378216663 -0.381486535297 246 249 
2.15780992734e-14 0.440156996527 0.843111422154 0.308909288049 246 250 
2.09358739067e-14 -0.367525610035 0.922158263687 0.120619495449 246 252 
1.7562632434e-14 0.802305175196 0.181464393369 -0.56866253595 247 248 
1.19594214581e-14 -0.221443816793 0.641512116108 0.734455472368 247 249 
2.77545854739e-14 -0.18918974158 -0.201361006712 -0.961072831089 248 295 
2.67272131893e-14 0.323476345653 -0.563023210619 -0.760505041474 248 250 
3.11075110822e-14 -0.602989008944 -0.739370503315 0.299558865535 251 252 
2.61716248739e-14 0.149100226161 -0.959511737966 0.238969343775 253 254 
1.26271015779e-14 0.0842578378287 -0.760641481477 -0.6436809407 253 257 
2.30762844702e-14 -0.687288396135 0.699060446395 -0.197355397249 253 259 
2.96423103606e-14 0.12469175768 -0.647668110413 0.751650174164 254 346 
2.91158461725e-14 -0.646882155347 -0.746611274619 0.155290314267 254 351 
1.41172636092e-14 0.709088115152 0.0136644636022 -0.704987466119 255 261 
1.98338046577e-14 -0.108864442893 0.142288109932 -0.983820424084 255 376 
2.19146491186e-14 0.706493755249 0.500600771561 0.500265370884 255 258 
1.95191928307e-14 0.149139950548 -0.947168935819 0.283951196812 256 366 
1.96033148646e-14 0.754577203327 0.00211211781201 -0.65620788107 256 373 
1.73336032625e-14 0.0602440960304 -0.137475263418 0.988671432197 256 257 
1.48020557119e-14 0.680976770738 -0.170551047917 0.712167801694 257 262 
2.31267324846e-14 -0.525022207262 0.119716320123 0.842626657884 258 263 
3.22630987599e-14 0.583347159493 0.635659291787 -0.505611863267 258 326 
1.29686073673e-14 0.140563789956 -0.788650876639 -0.598557946844 259 262 
2.66425811612e-14 -0.973442521157 0.210410676154 -0.0902053510802 259 260 
3.25979425929e-14 -0.459036224792 -0.867386210483 0.192163748383 260 276 
3.19339564448e-14 -0.111270721952 0.787849336365 0.60573282033 260 263 
2.18766879467e-14 0.641171158607 0.504591793278 0.578175291349 261 263 
1.93479397613e-14 0.979072875316 -0.130481043494 0.156176189315 261 262 
2.05499164158e-14 0.199656735044 0.732277480109 -0.651081316179 264 266 
2.74359308858e-14 0.724067170544 -0.128563439432 -0.677641626955 264 265 
2.11639288819e-14 0.0775972526228 -0.603381632083 -0.793668238278 264 310 
2.80308477412e-14 0.419736233145 -0.901304272477 0.107107903538 265 268 
2.49551745324e-14 0.787668811037 0.594662654079 0.161102985582 265 271 
2.02424454003e-14 -0.686067316353 0.652929960834 0.320926944457 266 267 
1.99127817513e-14 -0.144599964493 0.262265840766 0.954100350611 266 313 
2.20998048168e-14 -0.685381163729 -0.0212552324464 0.727874216812 267 268 
1.41006996471e-14 -0.568632661811 0.402921359437 -0.717154986061 267 314 
2.97107976184e-14 -0.915327405824 0.346439248695 -0.205318258102 268 269 
2.71794427811e-14 -0.856377124763 -0.484707460645 -0.17798004882 269 288 
3.03130650494e-14 -0.475378034815 0.396069935788 -0.785585342264 269 320 
3.88943674948e-14 -0.362057394761 -0.89951061641 -0.244530353668 270 279 
3.25671301502e-14 0.221570423015 -0.374072747957 0.900542129431 270 333 
4.47981499214e-14 -0.783466931037 -0.189298484827 -0.591900035153 270 277 
3.95622197664e-14 0.133920566386 0.632236857523 -0.763113253644 271 273 
3.71124407072e-14 -0.524695877928 0.841472149496 -0.12891414704 271 283 
3.65437338179e-14 -0.139956330403 0.57619459956 0.805240342393 271 384 
4.91250771698e-14 -0.0192987671185 -0.595891305167 -0.802833176952 272 278 
3.7850991446e-14 0.49487211496 -0.079055623293 -0.865362235287 272 293 
4.38829313016e-14 -0.499864537765 -0.171181567075 -0.849018442072 272 276 
4.68828053854e-14 0.58891160624 0.0665535266281 -0.805452511405 273 274 
3.96160718558e-14 -0.152218947165 0.460042489341 0.874751564803 273 297 
3.25545941702e-14 -0.601928683133 0.798500261421 0.00889904107997 274 275 
3.69554961773e-14 0.721977724618 0.672729830867 -0.161810814894 274 278 
3.79648905061e-14 -0.76807806234 -0.61921061539 0.163200195898 275 277 
4.91195306142e-14 -0.187061530729 -0.587025464302 0.787660515694 275 282 
4.3548678012e-14 0.540640611042 -0.0707606607366 -0.838272425041 276 329 
3.93575639774e-14 0.775354607185 -0.605845173527 0.178260648577 276 347 
3.69778896159e-14 -0.0628361367614 0.994522083357 -0.0835311057764 277 280 
4.07127490844e-14 0.709446880669 -0.704010603522 -0.0324683482396 278 280 
4.2441294157e-14 0.75911049555 -0.275302891105 0.589880982652 279 280 
4.782134658e-14 -0.406740268974 -0.276836977348 -0.87058810098 279 345 
4.68784994839e-14 -0.119218055226 -0.898437408182 -0.422607712763 281 282 
2.42818027408e-14 -0.808259832081 -0.27005777422 0.523244534064 281 288 
3.0141801254e-14 0.401131440259 -0.915884265392 0.0157981025319 281 286 
3.90565659617e-14 0.735390403418 0.111915669576 0.668338116124 282 341 
4.66230768812e-14 0.693249716788 -0.191148700941 -0.694886324734 282 283 
4.16969907647e-14 -0.114359796668 -0.21146692769 -0.970671713505 283 401 
3.5924499786e-14 0.490393733391 0.866669804497 0.0916375262874 283 288 
3.54208300165e-14 0.761657586129 -0.404030864411 0.506593310353 284 286 
2.01899711914e-14 -0.567393120458 -0.525810016858 0.633710401547 284 289 
3.10807662791e-14 -0.669311453755 -0.300879607139 -0.679333231839 284 338 
2.84399577056e-14 -0.565579173244 0.818383512588 0.101826446055 285 317 
1.98809886107e-14 0.853554999493 -0.350044825848 -0.385891801853 285 287 
1.80570460578e-14 -0.522859592165 0.493932886133 -0.694728832622 285 292 
2.10172555042e-14 0.73050285444 0.438144865189 -0.52382693398 286 287 
1.7441037437e-14 -0.584717618107 0.508815385061 -0.631832423195 287 290 
3.16117755238e-14 0.441838589678 0.775599905731 -0.450803113233 288 321 
2.55650385746e-14 0.999909991349 0.0134167507316 0.0 289 290 
1.84188047401e-14 0.658302719143 0.290001752713 0.69464848189 289 291 
1.82391935022e-14 0.761610875549 -0.234332294907 -0.604183126055 290 292 
2.17765209571e-14 0.360187271784 -0.34585468656 -0.866400406873 291 422 
2.27941171949e-14 0.758054277492 0.57982416974 -0.298592773793 291 343 
2.39296414935e-14 0.0475039615746 -0.374223079614 -0.926121190946 292 318 
5.50657539393e-14 -0.380453458048 -0.168618619828 -0.909298040967 293 325 
3.83605452057e-14 -0.557542345854 -0.790490799417 -0.253516919783 293 297 
3.11411591011e-14 0.587445325166 -0.771675847381 0.243771156025 293 303 
2.698944026e-14 -0.817837038722 -0.190275184634 0.543081883519 294 295 
2.03489355315e-14 -0.525564502782 0.637721555222 0.563110265775 294 299 
2.00693393296e-14 -0.0373183141907 -0.640341629551 0.767183120832 294 311 
2.64177024426e-14 -0.22240324779 -0.968657477243 -0.11063221571 295 298 
2.76355615247e-14 -0.776118260197 0.537915359123 -0.329070680263 295 297 
1.74459671142e-14 0.159969035049 0.974426119327 0.157808890114 296 299 
1.2476177514e-14 0.816352463768 0.0880140077771 -0.570808364808 296 298 
1.33914279561e-14 0.211592564626 0.661726095587 0.719268490214 296 300 
4.38210152093e-14 -0.136224164419 -0.615325195106 0.776413473155 297 386 
2.19705358763e-14 0.688623103831 0.656238291187 0.30846316806 298 305 
1.28356294979e-14 -0.0210935269512 0.710280193716 -0.703602948782 299 308 
1.22410396421e-14 -0.782815218369 -0.0297436340495 0.621542959194 300 305 
1.59496602969e-14 0.170172105658 0.0329591828268 0.984863009115 300 306 
2.41393887947e-14 0.935540658394 0.178709905081 0.304674328289 301 302 
2.44731602277e-14 -0.252296023365 -0.933987619763 -0.25300957042 301 304 
3.66236289416e-14 0.256934520764 -0.658091857041 0.70774272143 301 303 
1.71929410424e-14 0.100484587473 0.770110756998 -0.629946243449 302 305 
3.16776072802e-14 -0.445122361428 -0.0464270999153 -0.894265401181 303 324 
2.51125609389e-14 -0.915249750767 -0.0613848617831 -0.398183114239 303 305 
1.78589436545e-14 0.408843935311 -0.202323890159 0.889894195975 304 330 
1.79738664176e-14 0.00660168804213 -0.755935562155 0.654612743219 306 394 
1.94892295009e-14 0.961657583994 0.0609260756919 0.267399896126 306 444 
1.82603556537e-14 0.0726331690988 -0.997358723202 0.0 307 309 
1.61135706009e-14 -0.674867639859 -0.556994912579 -0.484056129009 307 311 
1.80394126794e-14 -0.178333663888 -0.0999084484085 -0.978884776805 308 395 
2.04120482691e-14 0.521917937817 -0.697243400667 -0.491378984502 308 311 
1.83919678111e-14 0.767338316303 -0.402290218139 0.499354071499 309 310 
2.03111490993e-14 -0.201839227331 -0.705467265635 0.679394482924 310 312 
2.84790446826e-14 -0.581837828581 -0.691732052246 -0.42775169097 310 387 
3.0545629748e-14 0.680260572827 -0.59282531417 0.431049533044 311 383 
2.47676804289e-14 0.501829889162 0.362423767966 0.78537619951 312 389 
2.16112973828e-14 -0.0519238940136 -0.953929310288 -0.295504281194 312 313 
1.90368245937e-14 0.575427722836 -0.410300902356 0.707485763332 313 315 
1.58888498579e-14 0.19413433863 0.840831079073 -0.505287002632 314 316 
1.99529675826e-14 0.36937017912 -0.442165170935 -0.817346702685 314 315 
2.3342833193e-14 0.791365846196 -0.0490146852308 -0.609374809215 314 320 
2.20345356021e-14 0.238711485743 0.761882349968 -0.602123003531 315 323 
2.58378499969e-14 0.342295591482 0.688888772872 0.63895695212 315 390 
1.86010071862e-14 -0.37683207829 -0.27353255171 0.884973179213 316 322 
1.55644399804e-14 -0.764346916915 -0.0765318252858 0.64024735089 316 319 
1.78875667936e-14 0.493756230273 -0.433974646628 0.75357202121 317 318 
2.36592309558e-14 0.129732261549 -0.974500317186 0.183081053411 317 321 
2.40856819652e-14 -0.907085786824 0.331384218393 -0.259576337792 317 319 
2.27887407167e-14 -0.511482575591 -0.328290262985 -0.794110243037 318 419 
1.90538798951e-14 -0.20786837323 -0.330066530394 0.92078598215 318 382 
3.10994680893e-14 -0.240572005512 0.948867820315 -0.20438926032 319 320 
3.03856908134e-14 0.835960089971 0.538380030599 0.1063845413 320 321 
2.15603852114e-14 -0.387959532778 -0.690937891803 -0.609993631604 321 403 
1.67566830103e-14 0.529685362225 -0.432845818026 0.729436710662 322 381 
1.93494041911e-14 0.15296317083 -0.946352031005 -0.284640302456 322 323 
2.16546324253e-14 -0.28298206844 -0.489910725874 -0.824565721829 323 392 
3.64753400996e-14 0.250424216986 0.935638697358 0.248732666839 324 330 
2.81891245e-14 0.385612884104 6.83958187483e-05 -0.922660662939 324 445 
3.69154437192e-14 -0.428985564754 0.884592163876 0.182942856767 324 325 
4.81963207854e-14 0.105882232447 0.580819906985 -0.807116589163 325 385 
4.23745666643e-14 -0.988547761457 -0.109107469612 -0.104253937062 325 329 
2.43649184005e-14 0.982363582571 -0.184231649495 0.0319451242328 326 331 
2.71351416282e-14 -0.402651949839 -0.135222767916 -0.905310007858 326 374 
3.01895336686e-14 -0.192497050088 -0.949548174169 -0.247594730636 326 329 
2.74608012956e-14 -0.0616867639646 0.661656377963 0.74726540175 327 330 
2.15717276693e-14 0.737514536585 0.60752263475 0.294938225045 327 328 
2.05834485442e-14 0.486840315247 0.480562470487 -0.72941498436 327 443 
1.88340065079e-14 0.694927783772 -0.290979016497 -0.657576297703 328 331 
1.91040277889e-14 0.288463918143 0.166398046016 0.94292113043 328 372 
4.14160262015e-14 -0.302629298439 0.506120541287 -0.807624606741 329 397 
2.23794458479e-14 0.810109302034 0.551614839121 0.198605105725 330 331 
2.67130382975e-14 -0.0941174977534 -0.993008677306 -0.0712436903282 332 339 
1.86133665109e-14 -0.536276998231 -0.828761708921 0.159878112933 332 340 
9.87100723868e-15 -0.737643118826 -0.222840156806 -0.637357743942 332 354 
4.45587585684e-14 0.429551075491 0.640108531999 0.636982684856 333 348 
2.40944643772e-14 0.629522990376 -0.677156577492 -0.380998391266 333 339 
3.78330821623e-14 0.716102616538 0.644652536222 -0.267619412843 333 341 
1.49773092697e-14 -0.939006396899 -0.163202091162 0.302707885632 334 335 
2.34115213946e-14 -0.691109338875 0.553005162598 -0.465352739176 334 336 
1.53686208203e-14 -0.321281432616 -0.0182058309962 0.946808739278 334 342 
1.44905535318e-14 0.0476078289617 -0.701902352054 0.71068036613 335 340 
9.35286576035e-15 0.721542538899 0.165789048088 0.672227904876 335 353 
2.54388847119e-14 -0.882499502709 -0.25906240984 0.392531903833 336 340 
3.29423560629e-14 -0.802133776512 0.411627670567 0.432601508784 336 338 
1.3586009486e-14 -0.667598200232 -0.158105852473 -0.727540502282 337 342 
2.39017066851e-14 0.590027798056 -0.587213811712 -0.554118341923 337 407 
1.49272352441e-14 -0.943741698717 -0.164808211787 0.286687738542 337 352 
3.01021047628e-14 0.00949842043946 0.224533627789 -0.974420048029 338 343 
3.07441569776e-14 -0.173546510662 0.965077326559 0.196232928935 338 341 
2.24150466924e-14 -0.664659538533 -0.481425384978 -0.571364416581 339 357 
4.35072897202e-14 -0.0851831157471 0.221855653324 0.971351587161 341 406 
2.55651833931e-14 -0.844509069764 0.490042279672 0.216016192032 342 343 
3.41804070584e-14 -0.134485632185 0.55545465005 0.820599626172 343 408 
2.29525201524e-14 -0.388382862274 -0.861410869588 0.327307296049 344 356 
1.8295415585e-14 0.882285437843 -0.290861304043 0.370097430389 344 350 
2.52385836231e-14 -0.571720785316 -0.648731468888 -0.502277637281 344 362 
4.04839645791e-14 -0.238055134916 0.723639496067 0.647823766523 345 347 
3.57129479898e-14 -0.922675584272 -0.38273783573 -0.0467066942729 345 350 
3.29739847149e-14 0.117158486167 0.901491747662 -0.416637153909 345 348 
2.68652298181e-14 0.0429996960968 -0.0158670619193 0.998949079023 346 368 
3.18362285084e-14 0.868007769141 -0.361397739676 0.340520464095 346 349 
3.03239751048e-14 0.827501623253 0.239631045292 0.507757841541 346 351 
3.65222240007e-14 -0.31487296732 -0.124207060495 0.940971636434 347 399 
3.39025392068e-14 0.955046869923 0.294595150358 -0.0331537876515 347 351 
2.8011122671e-14 -0.967427609698 0.0103692346791 -0.252935365194 348 358 
3.69882418683e-14 -0.319605699541 -0.0246802665495 0.947229159847 348 411 
2.52211317146e-14 0.357723097345 -0.147318343009 0.922134204679 349 364 
1.88072253185e-14 0.450739051556 -0.891578480651 -0.0438419917718 349 359 
2.52791375298e-14 -0.456864716369 -0.752290746339 -0.474692810047 350 351 
1.92465183465e-14 0.258662078106 -0.801868939695 -0.538609443755 352 416 
1.3691622705e-14 0.213234770714 -0.00347472504357 -0.97699481004 352 353 
1.28118658445e-14 0.0159998336611 0.739531234328 -0.672932061041 353 354 
1.90887053889e-14 -0.143607605584 0.980413718826 -0.134780545912 354 357 
2.16243937373e-14 -0.846614776154 -0.512591847858 0.143153827426 355 357 
1.54524219574e-14 0.37525080325 -0.716998176452 -0.587452508399 355 356 
3.20506121568e-14 0.806928203374 0.584782434396 -0.083044440037 356 358 
2.04775030124e-14 0.5444825794 0.490804128629 0.68018381931 356 361 
2.35556502194e-14 -0.261102533357 0.78204222787 0.565893471337 357 358 
2.36019944148e-14 0.208213310068 0.0259120360044 -0.977740141296 358 472 
2.57397755199e-14 -0.00842274205374 0.955426049036 0.295110356037 359 362 
1.94540036826e-14 -0.143638737704 0.690825753019 0.70860968946 359 365 
1.42452609768e-14 0.776026494916 -0.394165617544 -0.492357944117 359 360 
1.80855276744e-14 -0.53608948683 -0.84416115885 0.0 360 363 
2.57019331904e-14 -0.272249241328 -0.0755964160207 0.959252590552 361 477 
2.00518779181e-14 0.226762528312 0.763346592474 -0.6048807614 361 362 
2.16399258785e-14 -0.886936350008 -0.327503158735 0.325707832347 362 363 
2.34085511849e-14 -0.51127594791 0.803183850177 -0.305765609421 364 365 
2.57733697471e-14 -0.694592224122 0.291124400239 0.657866419401 364 369 
2.26294853387e-14 -0.275430919781 -0.355804729052 0.893051400096 365 474 
1.6069751902e-14 0.845417549921 -0.435068592364 0.309813631435 366 367 
2.23468635396e-14 -0.124218986735 0.942366964406 0.310667262084 366 368 
1.81300707671e-14 -0.74188698686 0.527434080032 0.414025349403 366 377 
1.60519069854e-14 -0.421036597342 0.0572178588771 -0.905237151427 367 370 
1.98993578525e-14 -0.377922968566 -0.761747782438 -0.52622670569 367 369 
3.59359306721e-14 -0.86437788789 0.359861307547 -0.351213192032 368 369 
2.93625323859e-14 -0.92400485196 -0.29129869014 0.247709722613 368 404 
2.8646707423e-14 0.196874885569 -0.71865103385 0.666919013808 369 479 
1.83120594357e-14 0.165204145149 0.986259393073 0.0 370 486 
1.71285189841e-14 -0.356570178814 0.391381466349 0.848338526402 370 371 
1.48502311537e-14 -0.457086731338 -0.45030340454 0.767006234586 371 493 
1.28754399078e-14 -0.789259476343 0.532513418739 0.305775960247 371 379 
2.58948282907e-14 -0.981472524733 0.191602931068 0.0 372 375 
2.80396164217e-14 -0.553360451097 -0.530161571447 0.642433591371 372 439 
1.93851281121e-14 -0.978756341759 0.130684036229 -0.157980081469 373 376 
2.63460884694e-14 0.2861737878 0.761863333841 -0.581092784093 373 377 
2.78353523981e-14 -0.654504160672 0.292448170897 0.697207552313 374 375 
3.65481811558e-14 -0.602643679096 -0.644244533473 0.470924173445 374 376 
3.6552108356e-14 -0.19475870499 0.766496820963 -0.612006266541 374 378 
2.78860524144e-14 -0.100712840239 0.711002468555 -0.69593994965 375 467 
1.72048771749e-14 -0.343562130163 0.00412439457014 -0.939120893223 377 380 
2.96135662342e-14 -0.90840014143 -0.352498642498 0.224841922442 377 378 
3.93663687671e-14 -0.3690891311 -0.251050506271 0.894844599137 378 466 
2.97054829242e-14 0.176816772779 0.961871921601 0.208658178126 378 405 
1.56107240688e-14 -0.321831041085 -0.58247830178 0.746420664873 379 495 
1.72773828249e-14 -0.799440048022 0.373745900708 -0.470329258417 379 380 
1.9940908792e-14 0.817915330435 0.351358388142 -0.455589503086 380 465 
1.7671574163e-14 0.971755634877 -0.17364584002 -0.159806471485 381 382 
1.99294219772e-14 0.171802169873 0.667996866153 0.724060909894 381 460 
2.77904301568e-14 0.662938627562 0.500169606194 0.557084141873 382 429 
3.38826139976e-14 -0.114439241609 0.993021370348 -0.0284994388173 383 387 
2.81656024856e-14 -0.277063130892 0.529617577248 0.801711446451 383 396 
2.68042221313e-14 0.921688263407 0.0231657191097 -0.387239066413 383 386 
4.87598084999e-14 -0.0156038975063 -0.996415243633 0.0831455388998 384 386 
3.66534621859e-14 0.503357400983 -0.597610777303 0.624093491175 384 400 
2.71260215649e-14 -0.896746371132 -0.207336352328 0.390970053667 384 387 
4.94355794192e-14 0.596212065052 -0.381698438073 0.706284274113 385 398 
3.09068909378e-14 0.487940509507 -0.424432264431 -0.762739347413 385 438 
3.54761302414e-14 0.5495666717 0.626950590776 0.55218604662 385 386 
3.10201078285e-14 0.124998767098 0.630897295109 -0.765730965319 387 388 
2.492901638e-14 0.275688695399 -0.555468892658 -0.784506247597 388 393 
2.90509149414e-14 0.559464838935 0.816609762638 0.141942204998 388 389 
2.31017578543e-14 0.833189333016 -0.419644883869 0.360130124803 388 391 
1.50759753094e-14 -0.615076189977 0.145812907317 0.774867651011 389 450 
1.81693988516e-14 -0.299903721295 0.932619544475 -0.200695149959 389 390 
2.01308826296e-14 -0.189490410812 -0.66936583087 0.718361168685 390 392 
2.37833601064e-14 -0.761366838627 -0.602488177071 -0.239433776919 390 391 
2.43000088001e-14 -0.905108375227 -0.195041864796 0.377806167327 391 402 
2.78208513728e-14 0.552170680375 -0.00376912433034 0.833722575822 391 455 
1.56035643211e-14 -0.556044502811 -0.0595671381791 0.829015239271 392 451 
2.236416894e-14 -0.491390475989 0.0865951523036 -0.866623724407 392 462 
3.37176963129e-14 -0.100780160251 -0.700515385968 0.706485352518 393 396 
3.11513095651e-14 -0.485392133542 -0.0608983183704 -0.872173074289 393 514 
3.23050941176e-14 -0.785985125476 -0.361228920988 0.50173802843 393 449 
2.6066265565e-14 0.783269905277 -0.317394060625 0.534555203666 394 435 
1.74863593863e-14 -0.160174907717 -0.97415757421 -0.159251434992 394 395 
3.49687432879e-14 -0.676985629325 0.584624643704 -0.447106792233 395 396 
3.00966450963e-14 -0.640196322528 -0.601169135409 -0.478272243866 396 437 
4.22212882534e-14 -0.824084120974 0.565962535295 0.0239117168248 397 399 
3.91524973235e-14 0.987597625511 0.150622911026 0.0443133022725 397 398 
4.07077346634e-14 0.403036996826 0.21694719537 0.889097910025 397 405 
3.12315953964e-14 0.1703635629 0.981102669601 0.0917268125324 398 400 
3.67256512465e-14 -0.105433082839 0.159960541191 0.98147668862 398 440 
4.24934065002e-14 -0.503852274312 -0.130044596715 -0.853944546523 399 404 
3.41362213293e-14 0.0551798819762 -0.994779797476 -0.0858390072039 399 409 
2.95314356313e-14 0.218942719783 0.612627216298 -0.75944188672 400 402 
3.97100050418e-14 0.493446384903 -0.867643920135 -0.0608661899591 400 401 
3.81695907207e-14 -0.998606414481 0.0450865798533 -0.0274304442973 401 410 
4.61611928537e-14 -0.297938148121 -0.518090459403 0.801757529288 401 403 
3.92484917236e-14 0.16070417054 0.139598779125 -0.97708052403 402 456 
3.41893683078e-14 -0.638673541953 0.230282132595 0.734211308968 402 403 
3.44068585263e-14 -0.478021601449 0.490948255006 -0.728330391687 403 417 
3.98058665295e-14 0.63626235266 -0.652477492233 -0.411634960513 404 405 
4.43154741293e-14 0.442424498236 -0.654391312536 0.613214948806 404 480 
4.88960888934e-14 0.289853014968 -0.127433318964 -0.948549407744 405 469 
2.48505301564e-14 0.118744634627 -0.847748997945 0.516934568617 406 408 
3.28078027054e-14 -0.662640037749 -0.729322796762 -0.170283406398 406 411 
3.76866544177e-14 -0.753495307072 0.180219547315 0.632270303735 406 410 
2.72336184105e-14 0.303631563377 0.0710966217493 -0.950133224394 407 420 
2.60306227384e-14 0.78794385812 0.0383537538703 0.6145514348 407 408 
2.26875422163e-14 0.646918204673 0.747987705844 0.148361815737 407 415 
3.34705480768e-14 -0.661972304334 -0.0920127775551 0.743859070699 408 423 
3.5561825387e-14 0.255877154752 -0.661004043718 -0.705408063368 409 411 
2.96261067978e-14 0.469286632681 0.306196461579 0.828259490319 409 476 
2.88588360216e-14 0.731802277698 0.676497209207 0.0825648368911 409 410 
2.90639503206e-14 0.392213753389 0.497247840408 -0.773894667808 410 418 
2.45625671605e-14 0.774250072464 -0.020026881693 0.632562842174 411 473 
1.64113753892e-14 0.276653381713 -0.487146289411 0.828342561444 412 414 
1.53733043775e-14 -0.638548928076 -0.602929501841 0.478258593507 412 427 
1.21618488502e-14 0.0792702382774 0.796175461828 0.599850700847 412 413 
1.23813263082e-14 -0.642964424454 -0.489305161998 0.589217453347 413 433 
2.16600259661e-14 0.104795003642 -0.994493844733 0.0 413 485 
1.9582570724e-14 0.14134898842 -0.980011381446 0.139993413095 414 475 
2.24308555226e-14 0.859064076627 -0.0233695249373 0.511334310948 414 416 
2.031462568e-14 0.660098173676 0.596212124821 -0.456948031319 415 421 
2.29899060081e-14 0.889835797074 0.441581706592 -0.114881898701 415 416 
2.06707227422e-14 0.369091596219 0.915783502198 -0.158467569874 415 471 
2.6647431671e-14 0.142251806054 -0.979805706929 0.140517615778 416 478 
3.6867823243e-14 0.936490938686 0.174307165306 -0.304305330026 417 418 
2.61840899647e-14 -0.0119060242755 0.999928602295 -0.00101828250264 417 419 
4.07508657414e-14 0.451301067076 -0.0702784472031 -0.88960007122 417 461 
1.8902014292e-14 -0.454698741063 -0.290169819596 -0.842051382441 418 528 
2.0378441356e-14 0.713125159895 -0.662977830896 -0.227844030129 418 423 
2.64932163443e-14 -0.945571921835 0.111111846311 0.305856009007 419 422 
3.32760767278e-14 0.393178841191 0.47352903841 -0.788150143451 419 431 
2.3593467527e-14 -0.00821582799469 0.498957665148 -0.866587415418 420 424 
1.88195512929e-14 0.699929549779 0.0261065970975 0.713734594184 420 423 
2.20137205539e-14 0.213936306068 0.469127316343 0.856826013848 420 421 
2.37530114016e-14 -0.019360171179 -0.590735769848 0.80663277518 421 425 
1.72806135113e-14 0.476849440564 -0.708722810855 -0.519929407139 421 532 
2.18688431401e-14 0.164112056866 0.571300715723 -0.804165856653 422 430 
2.77635557015e-14 -0.749059553984 -0.615248549895 0.245721400041 422 423 
2.55498266887e-14 0.22498437332 0.555886638803 0.800232514062 424 425 
1.89062898171e-14 0.845891606958 0.533354843682 0.0 424 428 
2.31235214349e-14 0.672395153731 -0.236048741122 0.701545258023 425 426 
2.61484552684e-14 -0.392363306568 0.215283536665 0.894261725951 425 550 
1.45245848457e-14 0.944429640036 0.183429780235 0.272774945228 426 427 
1.41421751672e-14 -0.332611824695 0.1923231707 0.923244914465 426 547 
1.24269052153e-14 -0.449915731985 0.166526339052 0.877408008007 427 432 
2.49939083353e-14 0.709557762359 0.0380624450261 0.703618527438 428 430 
1.94329816324e-14 0.0797211145108 -0.41794985019 -0.904965450516 428 552 
3.38432855279e-14 0.747976285551 0.663725452468 0.0 429 431 
2.1320138824e-14 -0.117372611556 0.677444158631 0.726149490114 429 454 
2.74318613381e-14 0.9372964956 -0.348533039088 0.0 430 431 
3.36774539048e-14 0.40030525542 -0.483004785071 -0.778756752832 431 457 
1.58673174676e-14 -0.966792967296 -0.0544540591386 0.249692037979 432 544 
1.28128081907e-14 0.104537912284 0.812272900688 0.573833215929 432 433 
2.46788817015e-14 -0.697578331677 0.458207553193 0.550845086546 433 537 
1.33341394482e-14 0.489107270533 0.818430717844 -0.301571281791 434 447 
1.71458493193e-14 0.523684670873 0.145173687325 -0.839451586454 434 441 
1.21328414488e-14 0.336059455653 -0.199330417183 0.920506071165 434 488 
3.89231166358e-14 -0.3379603754 0.921167988485 -0.192956787001 435 437 
2.07514226726e-14 -0.271649993397 0.484944748915 0.831285072395 435 446 
2.43003730581e-14 0.530838520511 0.720900773192 -0.445547461393 435 444 
2.89138949629e-14 0.659604467405 -0.510184582248 -0.551936263183 436 439 
1.62930470414e-14 -0.0377666903458 0.197997515076 -0.979474686311 436 489 
1.64118314513e-14 0.999029270355 -0.0440512993412 0.0 436 441 
3.03664717257e-14 -0.931325027256 -0.0470114869632 0.361142096272 437 438 
3.82871548926e-14 -0.108161014447 0.501189706814 -0.858551147421 437 515 
3.27698034855e-14 -0.670432784752 0.44603566384 -0.592935129431 438 440 
3.12070548486e-14 0.281014009586 -0.934466770091 0.218638930688 438 445 
2.9912414419e-14 0.589832652148 -0.624146504136 0.512385190882 439 464 
2.22360181194e-14 -0.633548648743 -0.492319334289 -0.596856584751 439 443 
3.67106624429e-14 -0.204193352641 -0.453787426372 0.867399588658 440 517 
3.57245418005e-14 -0.716424170286 -0.221612108338 -0.66153192037 440 468 
1.94177635105e-14 -0.155595594516 0.652963912406 0.741234200548 441 442 
1.85527642592e-14 0.216180221963 0.937302831719 0.273366993772 442 444 
2.1389689567e-14 0.753510808454 -0.450552342072 -0.478773483598 442 443 
3.26323917983e-14 -0.244882127621 -0.933919568026 -0.260436141943 443 445 
2.9654856799e-14 0.931746153064 0.0443772678003 -0.360388352132 444 445 
1.98665432769e-14 0.27148240687 -0.82723493313 0.491914289454 446 512 
2.01387621076e-14 -0.117298970283 -0.89821332911 -0.423619837803 446 447 
1.33452009411e-14 -0.399569335347 0.112276251607 -0.909801291258 447 448 
1.28031150318e-14 -0.688703524706 -0.653484232848 -0.314079309214 448 491 
1.99418113876e-14 -0.246953954547 0.869481342801 -0.427803621834 448 573 
2.14392244879e-14 0.640557290411 0.134555506479 0.756029875982 449 523 
2.48721467465e-14 -0.648052223409 -0.76159590055 -0.0 449 450 
1.71705564696e-14 -0.138923770917 -0.719605577802 0.680344029349 450 452 
1.79606897888e-14 0.689311921234 -0.0783368951052 0.720216916012 451 453 
1.20762800649e-14 0.427748132889 -0.903897967035 0.0 451 452 
1.52986562534e-14 0.634267407921 0.120982229409 0.763588996395 452 513 
1.76437828817e-14 0.973251042415 -0.0417408127802 0.225920590003 453 463 
1.28835414629e-14 -0.469674818889 -0.455156773693 -0.756464061184 453 516 
3.69218060632e-14 -0.810703141994 -0.568405195219 0.140270986338 454 457 
2.28262372985e-14 -0.360520039119 -0.352947057855 0.863396592387 454 510 
2.42716547093e-14 -0.997282998715 0.0623406372093 0.0392462154278 454 460 
4.09738984874e-14 0.981607834379 0.173460671001 -0.0797336509988 455 456 
2.89074712397e-14 0.640391515298 0.750429455391 -0.163567538395 455 462 
2.68759483986e-14 -0.236134625816 0.538801366611 0.808661564456 455 524 
4.07680345616e-14 0.000558016152719 -0.592323415134 -0.80570010581 456 519 
4.07891424516e-14 0.831977595877 -0.552096506773 0.0547971456209 456 461 
3.0707220262e-14 -0.456673126422 -0.201948564833 -0.866410083486 457 553 
3.16383767238e-14 -0.0767485682561 -0.981454863419 0.175658783846 457 461 
1.56707800975e-14 -0.703251604006 0.333752757518 -0.627731055717 458 511 
2.33964150141e-14 -0.503693040866 -0.315360304626 0.804264383675 458 460 
2.08414806405e-14 -0.690758272491 0.539532798698 0.481411848747 458 459 
1.53540564001e-14 0.0606740907045 -0.226669221515 -0.97208009893 459 508 
1.86775339502e-14 -0.256492500052 0.923905263734 -0.283920166706 459 463 
2.4202679341e-14 -0.371743107517 0.917427450857 -0.14189409582 460 462 
3.92077847386e-14 -0.458402424843 -0.290656646046 -0.839872568315 461 525 
2.65029603009e-14 0.623316743902 0.0537843352861 -0.780117607832 462 463 
2.48942255875e-14 -0.166245629934 0.606339889395 0.777633801385 463 520 
3.15462049523e-14 0.934151764255 0.142614761756 -0.327141423651 464 467 
3.05030964312e-14 -0.321566159729 0.137239351629 0.936888768895 464 490 
2.75853409358e-14 0.0731134956186 0.991646564528 0.106261506755 464 468 
3.0235016761e-14 0.379778714975 -0.572000138974 0.727037804152 465 496 
2.05129182755e-14 0.485859210326 -0.646594233053 -0.588095847226 465 504 
3.08166072969e-14 0.578460839961 0.0965552896003 0.80997539017 465 466 
3.45688600011e-14 0.691539135028 -0.63627346856 -0.341949847099 466 467 
3.58971202116e-14 -0.235399937117 -0.970933086072 -0.0433106450532 466 469 
2.3487676989e-14 -0.356429757329 -0.283857397172 -0.890158865687 467 505 
4.10795197636e-14 -0.938234130343 -0.0752977618957 0.337708400418 468 469 
4.38976882826e-14 0.340909591625 0.513264236045 -0.787616959146 468 522 
4.31654176838e-14 -0.368798675611 0.591434446556 -0.717072403803 469 481 
2.90197370735e-14 -0.490169902876 -0.57439561212 -0.655593736312 470 483 
3.0968993968e-14 0.644278494105 -0.251232129056 0.72234869652 470 477 
2.63482835638e-14 -0.66530014138 -0.730127979972 0.155848820147 470 475 
1.80609453172e-14 -0.736539681053 0.18295589227 0.651180804169 471 533 
2.17474355976e-14 -0.332007747059 0.710655314906 -0.620274035639 471 473 
2.81953104716e-14 -0.998474908823 -0.00605135407966 0.054874744325 471 478 
3.47135209726e-14 -0.79860131457 -0.598177419385 -0.0664809394059 472 477 
2.8816792214e-14 -0.0139897847042 -0.744371538312 0.667619127104 472 478 
3.22697571847e-14 0.998872472449 -0.0022925436633 -0.0474186464118 472 473 
2.56232266464e-14 -0.797562310149 0.586850325342 0.139646185327 473 476 
3.20615409819e-14 0.711161561263 -0.686207921238 -0.152865701231 474 479 
2.66197363625e-14 0.651409548789 -0.129613779525 0.747573319417 474 482 
2.70067433935e-14 -0.0285956311503 -0.985023490647 -0.170032387365 474 477 
2.81398993327e-14 -0.851407596322 -0.171625542318 -0.495630687256 475 478 
1.64540408551e-14 -0.222500402251 -0.290691427058 -0.930586946627 475 484 
3.4365312265e-14 -0.00219093617394 0.985180142321 0.171508853926 476 480 
2.51107535374e-14 -0.257168377029 -0.388184896483 0.884972831221 476 529 
2.58817446621e-14 0.443191709839 0.124898251144 0.887683240346 479 487 
2.87079284129e-14 0.997344446243 0.0633513897534 -0.0359257145194 479 480 
3.54242259432e-14 -0.256907060733 0.0857513383626 0.962624262168 480 481 
4.88051673518e-14 0.242175226251 0.543216144689 -0.803907569277 481 530 
3.20953267004e-14 0.580708142583 0.125249222549 0.80441947104 481 492 
2.86187960695e-14 -0.306837620838 0.649871515034 0.695354361737 482 487 
2.6620020717e-14 -0.117045316498 0.993126574957 0.0 482 483 
2.0566962139e-14 0.275469683316 0.261585319395 -0.925034904342 483 484 
1.74308683121e-14 -0.280024865951 0.356148798864 -0.891484216078 484 485 
2.07906205964e-14 0.331188786253 -0.269882086657 -0.904144704769 484 538 
3.23470782485e-14 0.630496231556 -0.60966880953 -0.480394051463 485 535 
2.85075403114e-14 0.401941798258 0.689958015284 0.601997282351 486 487 
1.93691057211e-14 0.455431447652 0.0868704763825 -0.886022413273 486 494 
2.72535879967e-14 -0.321760226379 0.0793333733274 0.943491691854 487 497 
1.64118314513e-14 -0.999029270355 0.0440512993412 0.0 488 489 
1.86179056719e-14 -0.275340792758 -0.751226613189 0.599871672511 488 491 
3.34133067018e-14 -0.607614307485 0.634579189257 -0.477612924764 489 490 
3.28558821841e-14 -0.649571068309 -0.307752548662 -0.695230750189 490 502 
3.63908550456e-14 -0.298113106818 -0.745479746134 0.596144717033 490 567 
2.67666629934e-14 -0.462881067598 0.704693322163 -0.537725244859 491 572 
3.55672392767e-14 -0.347183205151 -0.594622241061 0.725181503141 492 527 
2.49748651323e-14 -0.996199960507 -0.0604027619472 0.062746673496 492 497 
2.44875565789e-14 0.249367714826 0.966222797046 0.06503267849 492 496 
1.33136241089e-14 0.535776447492 0.114104399559 0.83661447771 493 499 
1.95880445124e-14 -0.128220113703 -0.988889730975 -0.0752110524777 493 494 
1.60557968986e-14 0.710608674451 -0.695335361245 -0.107443227782 493 495 
3.16195903494e-14 -0.685238435289 -0.728161713008 -0.0151263515763 494 497 
1.92882027796e-14 -0.535771921348 -0.102194879778 -0.838155507554 494 498 
1.37034917614e-14 0.438462237283 0.222800340706 0.870695626875 495 500 
2.25098097018e-14 0.996981675284 0.043620419493 -0.0642245914809 495 496 
2.60489530201e-14 -0.18629715922 0.206692156696 0.96050597126 496 507 
3.10742689885e-14 -0.178801297065 -0.622814495695 0.761664099272 497 611 
2.56104812812e-14 0.323655965164 0.704822904833 -0.631245981403 498 608 
1.67867252703e-14 0.0815298235933 0.996670902487 0.0 498 499 
1.6145991542e-14 -0.234673688937 0.684857828715 0.689853617928 499 501 
1.31227735219e-14 -0.812183531397 0.49880721631 -0.302571102858 500 501 
1.47812694605e-14 -0.820206066658 0.0804362713689 0.56638504082 500 506 
1.6217198303e-14 -0.393014563115 -0.258153433323 0.882551051239 501 627 
3.05019955998e-14 -0.974163719969 -0.225842969109 -0.0 502 503 
3.04797555319e-14 0.13069271521 0.649057199577 -0.749429226724 502 599 
2.98776582202e-14 -0.714320725316 -0.00741391419192 0.699779204649 503 505 
2.68320379586e-14 -0.14845991257 0.608927811205 -0.779208941877 503 598 
2.08393086035e-14 -0.458737494947 0.674130646907 -0.578884946799 504 507 
3.00192922038e-14 -0.843647889098 0.536896860877 0.0 504 505 
1.85093599671e-14 -0.2261842348 -0.344344435319 0.911190211642 506 604 
1.795070328e-14 -0.82982606482 -0.168883616715 -0.531852447725 506 507 
3.16049848364e-14 -0.322386966469 -0.370064471274 0.87127431441 507 602 
1.86881293303e-14 0.255364784669 -0.924267031467 -0.283759195962 508 587 
1.60519075701e-14 0.704884865691 -0.335324834292 0.625055662823 508 509 
2.46301839061e-14 0.354244632702 0.539304466205 0.763977377239 509 554 
1.59088458187e-14 0.600196668522 -0.5073684491 -0.618337461224 509 511 
3.25702086547e-14 0.691656500424 0.394297342081 0.605095770477 510 556 
2.64525444675e-14 0.996822348505 -0.0796567983315 0.0 510 511 
2.4033319716e-14 0.677043782175 0.455762073373 -0.577834448171 512 521 
3.46643011973e-14 0.369407260127 0.237285112854 0.898462047826 512 571 
3.88531276924e-14 0.228032661988 -0.3527681402 -0.907499721392 512 515 
2.44027288214e-14 -0.226417095077 -0.0431875335177 0.973072523508 513 582 
2.52512746179e-14 0.12929649633 0.714344370009 -0.687745982957 513 523 
2.00066977624e-14 -0.597986375578 0.756414018404 -0.265047405921 513 516 
3.34379477608e-14 0.580501950867 0.808894012825 0.0933164565079 514 515 
3.5564481411e-14 0.643407123029 0.33386733205 -0.688883066003 514 523 
2.28506070039e-14 -0.813643478611 0.581029416444 0.0197257937867 514 524 
3.29431619534e-14 0.983868931635 -0.17750323408 0.022237968763 515 517 
2.30844626286e-14 0.302849831446 -0.0496416516224 -0.951744548719 516 581 
2.79586571314e-14 -0.894389640535 0.372523840691 0.247574552451 516 520 
2.94896248918e-14 -0.170223686491 -0.981039600374 -0.0926563492418 517 519 
4.67337718901e-14 0.64055418096 0.137462369103 0.755509389972 517 522 
2.57169505739e-14 -0.228817478467 0.351871152759 0.907650402635 518 523 
3.50221696344e-14 0.61586001025 0.78785560084 0.0 518 521 
3.30224950507e-14 0.13467536379 0.694423132501 -0.706851511589 518 579 
4.22756014174e-14 -0.641305770532 -0.102092413873 -0.760463048222 519 526 
3.34785849384e-14 -0.960439907631 -0.271775123489 -0.0607738931045 519 524 
3.18621095909e-14 0.0301020059891 -0.100923261821 0.994438718302 520 588 
2.87951021972e-14 -0.691376732647 -0.274168975977 0.668453129371 520 524 
2.41315014705e-14 0.683415061903 0.449179960454 0.575483463091 521 569 
5.28845696345e-14 0.491960474909 -0.570513552656 0.657639093548 522 531 
3.93965321338e-14 0.28039899463 -0.356995514623 -0.891027837023 522 568 
3.96315803374e-14 -0.679369813406 0.682227766297 0.270225704785 525 526 
3.51955267394e-14 -0.949368604296 -0.188587068395 0.251265140463 525 528 
3.9914684897e-14 -0.2877115244 0.558170071575 -0.778246908073 525 542 
3.78922515033e-14 0.148993512289 0.986602393223 0.0664578887953 526 531 
4.11522058337e-14 0.132644453112 0.146548724923 -0.980269820142 526 589 
4.1155560654e-14 -0.599126932299 -0.147765952956 -0.786900338125 527 530 
3.65995494619e-14 0.540969097599 -0.52852649215 0.654226400063 527 607 
3.5303399292e-14 0.212165647612 -0.121125746799 -0.969698041369 527 603 
2.54243283985e-14 -0.857693916296 0.295920999293 -0.420466298444 528 532 
2.84105559738e-14 -0.71107226573 -0.691496779214 0.127312360933 528 529 
3.18868130977e-14 -0.0161281246131 -0.994299661043 -0.105394817933 529 530 
2.97148092586e-14 0.445232276723 -0.733871605094 0.513030883087 529 533 
3.73943999616e-14 0.961709047051 0.0237494928495 -0.27304151774 530 531 
4.81191230783e-14 -0.0893556416726 0.131447205929 0.987287800671 531 566 
3.41204270616e-14 0.0235925784611 0.584366101534 -0.81114711959 532 543 
2.96444052255e-14 -0.484780505835 -0.831940903252 0.26992998103 532 533 
2.4566796708e-14 0.582022117311 0.250740661589 0.77354985333 533 536 
2.55842886523e-14 0.48426619075 -0.552901108182 -0.67807567503 534 606 
1.88903786194e-14 0.188725054862 -0.347859111747 0.918355536838 534 541 
1.74740091087e-14 -0.0743819001073 -0.997229829546 -0.0 534 539 
3.59236066793e-14 0.686991966652 -0.714836147217 0.130580704498 535 538 
2.46308658733e-14 0.21509953278 0.676506756143 0.704322937218 535 541 
2.28268190409e-14 0.0444025720419 0.991002514966 -0.126263323761 535 537 
3.64100550194e-14 0.272177580253 0.863217380876 0.425176572921 536 610 
3.20202147049e-14 0.572733766253 0.816344198974 -0.0745532145234 536 548 
2.27724462549e-14 0.998025257072 0.0381873358166 0.0498729749343 536 538 
2.36479912901e-14 -0.926567310946 -0.376123356926 -0.00205880066377 537 549 
1.71023542244e-14 -0.215317321152 0.141432178159 -0.96624809971 537 539 
3.66702560228e-14 0.240995674245 -0.877008540512 -0.415664654335 538 609 
2.33245854378e-14 -0.579153033137 -0.403275177587 0.708484929515 539 540 
1.85567274744e-14 -0.926399200704 -0.376542854047 -0.0 540 560 
2.20554661924e-14 -0.553547782509 0.363600420887 0.749252685287 540 636 
3.48644840509e-14 0.61016032731 -0.792277965727 0.0 541 613 
3.57211492839e-14 0.389886083092 -0.165052254546 -0.905950658414 542 592 
2.96813670503e-14 0.983900878474 0.10958099637 -0.141177429405 542 543 
3.17873955698e-14 0.119306071845 0.988679694004 -0.0909863939545 542 553 
3.03164060468e-14 0.59113077399 0.272804466706 0.759040269674 543 548 
2.70711087381e-14 -0.387038957025 0.921896417141 -0.0175454212845 543 550 
2.04220843391e-14 -0.325392069446 -0.903140312063 0.280102798753 544 546 
2.35581431819e-14 -0.595016848039 -0.263621949353 -0.759248587993 544 547 
2.9230588495e-14 -0.182078628032 -0.813887527856 -0.551755802157 544 549 
1.91805456637e-14 0.153527178013 -0.586348108088 0.795377458666 545 547 
1.90512078265e-14 -0.929635448121 -0.368480574247 -0.0 545 551 
2.18867032353e-14 -0.615128648145 -0.368456940558 -0.69703387951 545 546 
2.04682683325e-14 0.0918761705412 -0.139872914186 -0.985897731595 546 563 
3.0545101032e-14 -0.70931445979 0.253916364326 -0.657570891281 547 550 
2.53912769704e-14 0.481461871557 -0.141576109283 -0.864957034492 548 687 
2.47367415483e-14 0.477299490525 -0.867691636002 0.138911558756 548 549 
2.11393351824e-14 -0.22623020401 -0.310701076799 0.9231926861 549 564 
2.46609178759e-14 -0.869724420841 -0.469225244634 0.152993795925 550 552 
2.36016094822e-14 -0.114324058706 0.599360953526 -0.792272968736 551 552 
2.64569686174e-14 -0.691825860766 -0.147841556248 0.706767184171 551 558 
2.79598950284e-14 -0.91901823068 0.382561153822 0.0951443916546 552 553 
3.85277330842e-14 0.401397098656 0.377128437031 -0.834658320017 553 559 
3.23227400381e-14 -0.155795544962 0.9070240909 0.391196941063 554 591 
1.9772504631e-14 -0.177306205513 -0.269932187227 0.946413822694 554 647 
2.38711540991e-14 -0.723326448652 0.448118270616 0.525346423059 554 556 
3.47015902265e-14 -0.334427449136 -0.810960138646 0.480106170333 555 558 
2.23898310348e-14 -0.952915297434 -0.303236600556 -0.0 555 557 
1.75739779627e-14 -0.303984858234 -0.0941013373415 -0.948018008413 555 561 
2.59773288727e-14 -0.446742017137 0.69127515513 -0.567943861684 556 557 
3.54440741505e-14 0.795305563232 0.567167543214 -0.214032798929 556 559 
1.57873668548e-14 0.338385954335 0.110276356552 -0.934523445984 557 565 
2.79065652232e-14 0.535240135626 -0.639508079725 0.551858145887 558 559 
2.03159288902e-14 0.405507570577 0.314221077667 0.858387281216 558 562 
2.52480505827e-14 0.0876410109348 -0.927568588233 -0.363229359118 559 590 
2.79853071511e-14 0.700716293865 0.118096614418 0.703597800718 560 564 
2.45168505838e-14 -0.327096531547 0.497974010213 0.803137437928 560 635 
2.00752896464e-14 0.530975461036 0.171271618959 -0.829898242146 561 639 
2.5708445511e-14 0.494411092244 0.869228204712 0.0 561 562 
1.90512078265e-14 0.929635448121 0.368480574247 0.0 562 563 
2.80345260386e-14 0.115504912187 0.774409347149 0.622052070416 562 716 
3.31752386181e-14 0.162528808762 0.776909071755 0.608273524451 563 564 
3.18441495249e-14 -0.596661713094 0.499343202605 0.628212675882 564 722 
1.85074325004e-14 0.575957047267 0.181067195092 0.797175106589 565 640 
1.75920825445e-14 0.722514835459 -0.691355416947 0.0 565 648 
4.41230929365e-14 -0.185493748575 -0.653228907295 0.734087231815 566 695 
4.87205831146e-14 -0.570057968211 -0.148834627483 -0.808011241593 566 601 
4.40103940991e-14 -0.54279708967 0.633856951256 -0.550996084188 566 568 
4.03143857477e-14 0.571746547069 0.141325972389 0.808166353817 567 600 
3.65934835165e-14 -0.00711840985383 -0.96001076848 -0.279872565007 567 568 
3.37226981843e-14 0.997479920152 -0.0683226197206 0.0191266444475 567 572 
3.58578596339e-14 -0.981540716805 0.190489374668 0.0170768671954 568 571 
2.13613404369e-14 -0.192653940229 0.830122057208 0.523241654927 569 570 
3.44406083874e-14 -0.100730849808 -0.671288598452 0.734319353882 569 584 
3.67809714266e-14 -0.654588739555 -0.441164387802 0.613911691518 569 571 
2.16857952438e-14 -0.227071868827 0.149153207159 0.962388532341 570 575 
1.73883694107e-14 0.65578389669 0.433577972708 -0.61802720201 570 573 
3.2644074627e-14 0.0516389276282 0.958284741714 0.28111167701 571 573 
2.1531156837e-14 0.150224436842 -0.228702716267 -0.96183558166 572 574 
2.88866989225e-14 0.623588970403 0.743681363338 0.240987190147 572 573 
2.41226367726e-14 -0.997357931963 0.0726440331346 0.0 574 617 
2.8246899044e-14 -0.596710067506 -0.326215908077 0.733157743364 574 576 
2.85135879629e-14 -0.304993853573 -0.609299952289 -0.731937372611 575 577 
2.46816754606e-14 0.0919906907708 -0.995759867042 0.0 575 654 
2.45162778923e-14 0.293833106365 -0.447333542848 0.8447217335 576 734 
1.96323670919e-14 -0.693788123522 -0.720179171915 -0.0 576 577 
2.4652198326e-14 -0.444867159592 0.292213051117 -0.846584161837 577 732 
3.87610754453e-14 0.817950911254 0.326515973581 -0.473649264514 578 579 
2.65650599576e-14 0.552804135335 0.833311219147 0.0 578 580 
1.99707815828e-14 0.299765083979 0.255003901214 0.919300769494 578 651 
2.88171024391e-14 0.167241466395 -0.813604790843 -0.556846061524 579 582 
3.34538129314e-14 -0.670713560345 -0.393684823303 -0.628614015013 579 584 
1.51790892072e-14 0.0893396476685 0.335502818673 -0.93779330666 580 595 
2.13646300299e-14 -0.452932930182 0.59238611988 0.666281056109 580 586 
2.07529026193e-14 0.760308097825 0.308681579671 -0.571530645507 581 583 
2.9403088483e-14 0.679687789966 -0.699008700892 -0.222286626336 581 582 
3.17749668171e-14 0.905505100714 -0.409159359395 0.112468356444 581 588 
2.54226620317e-14 -0.813868378767 -0.155239903043 0.559927526155 582 586 
1.74683194753e-14 -0.157580811597 0.717030445088 -0.678996044637 583 585 
1.47017390413e-14 -0.424472743155 0.90544071607 0.0 583 586 
3.05746497211e-14 0.921693351637 -0.350585039233 0.166046667578 584 693 
4.22663461821e-14 0.217945433687 -0.0182103621445 -0.97579104866 584 655 
1.61888169376e-14 -0.195490614613 -0.128408914277 0.972262603586 585 596 
1.97995724858e-14 -0.967702206546 0.0882861730048 0.236131300554 585 587 
2.94643785974e-14 -0.690976658817 0.199606329537 -0.694772315351 587 593 
2.97932564883e-14 0.20042783906 -0.718487078114 0.666036785705 587 588 
2.87941125783e-14 0.82517250221 0.180224922424 0.535359056087 588 594 
3.92681815143e-14 -0.0279245790999 -0.687211333387 -0.725920657611 589 689 
2.98062022163e-14 0.911941367121 0.2957731253 -0.284396204764 589 594 
3.19747488082e-14 0.645082456897 -0.75686189853 0.10501757166 589 592 
2.90684158161e-14 -0.222673103761 -0.914962381381 0.336542017465 590 592 
1.55618488361e-14 -0.430563395921 -0.252287420098 -0.866583071467 590 717 
1.78067442287e-14 -0.864047988361 -0.398908802589 0.30707139402 590 591 
2.84253386621e-14 -0.557247401969 0.817983510314 -0.142752617675 591 593 
2.26625095692e-14 -0.202169768333 -0.0457681624953 0.978280460846 591 645 
3.02484865426e-14 -0.435457320969 -0.27412591644 -0.857456648205 592 694 
2.51537318487e-14 0.136527638816 0.137454624894 -0.981053734479 593 642 
2.37769138667e-14 0.334502257908 0.875962235029 -0.347560645438 593 594 
2.36781964676e-14 0.191401085299 0.726458273928 0.660018182165 594 688 
2.06975234755e-14 -0.46661919624 -0.556109752682 -0.687756111331 595 653 
1.47017390413e-14 0.424472743155 -0.90544071607 0.0 595 596 
2.51397736392e-14 0.75445839327 -0.196984332575 0.626090812538 596 597 
2.23174191269e-14 0.991677168141 -0.128749346359 0.0 597 643 
2.18993696142e-14 0.581132057736 0.381719279636 0.718732163623 597 741 
2.53250878923e-14 0.882982966541 -0.402797227998 -0.241030026998 598 602 
2.23224052097e-14 -0.354091009581 -0.253946243146 -0.900072698467 598 630 
2.96317823284e-14 0.886963258956 0.398443460221 -0.233535835085 598 599 
2.53944022599e-14 0.311256115269 0.0570395020199 -0.94861273759 599 614 
3.79567934312e-14 0.589133570401 0.794092647694 -0.149460707559 599 600 
4.15440664046e-14 -0.120547702813 0.227546655822 0.96627675682 600 618 
3.44240857705e-14 -0.165466453399 0.984687129595 0.0548826895267 600 601 
5.38773373449e-14 -0.00922755701665 0.511043675472 -0.859505214615 601 692 
3.41459384093e-14 -0.965632615124 -0.0260068451786 0.258606451218 601 603 
2.75750419013e-14 0.691895017207 0.0629117442907 0.719251970865 602 604 
2.46719752404e-14 -0.279930892241 -0.957829722167 0.0648144960857 602 603 
3.76195855616e-14 -0.493780431354 0.490897817631 -0.717774489834 603 612 
2.19481125287e-14 0.461843194249 -0.541242436932 0.702678794607 604 623 
2.29724050676e-14 0.207027616743 0.315180268182 0.926175450147 604 631 
3.3862004313e-14 0.712552950631 -0.429381689964 0.554887066772 605 608 
2.60779281822e-14 -0.0902268762902 -0.995921237245 -0.0 605 613 
2.03651673878e-14 -0.170657869947 -0.345865699426 -0.922633626845 605 625 
2.34406161786e-14 -0.17336185007 -0.530491985268 -0.829773416365 606 659 
2.06469505675e-14 -0.120620689319 0.263755338819 -0.957018166261 606 613 
2.28186295007e-14 0.611906389295 0.163691728593 -0.773805911537 606 634 
3.86891658534e-14 -0.1576101638 0.980139584144 -0.120355439684 607 610 
3.53039027037e-14 0.999715944833 0.0199267314029 -0.0130749769429 607 611 
3.4289049603e-14 -0.629718677543 0.521258543451 0.575972150397 607 612 
3.75213925944e-14 0.716660281859 0.489857723697 0.496424667941 608 611 
2.25333177644e-14 0.245297403172 -0.659867976319 -0.710213656462 608 619 
3.7420826855e-14 0.076098346673 -0.989560115607 0.122392071778 609 611 
3.35091091002e-14 -0.779379252719 0.211779531986 -0.589675682272 609 613 
3.21831865723e-14 -0.997602097535 0.0691825032147 0.00195863294706 609 610 
2.61798720978e-14 -0.614907816598 -0.162891444791 0.77159234982 610 690 
4.17654757422e-14 0.542110726055 0.374642211777 -0.75216964433 612 696 
2.9102644056e-14 0.674332976639 0.517245023475 0.527003436713 612 621 
2.31250467268e-14 -0.757829915847 -0.40811833986 -0.509051313049 614 629 
2.20773567524e-14 0.344828335592 -0.70550244734 -0.61916049274 614 616 
3.19291703995e-14 -0.557988723345 -0.828767820359 -0.0423377438756 614 618 
2.017214589e-14 0.335400853171 0.654455525781 0.677638718246 615 616 
1.94310570263e-14 0.986644086014 -0.162890906847 0.0 615 628 
1.71817031135e-14 -0.466633459165 -0.386400004211 0.795580449441 615 665 
1.85570519078e-14 0.597480916153 0.801883130408 0.0 616 617 
3.37767577991e-14 -0.74603454474 0.198263574203 0.63570749028 617 618 
2.66324324043e-14 0.459109749791 0.373088406757 -0.806240211345 617 735 
2.94539283881e-14 0.0806163883086 -0.804828340457 0.588007092078 618 691 
1.73818210405e-14 -0.700236248612 0.393238493162 -0.595846191249 619 625 
2.14037063658e-14 0.00383065755989 -0.979927158061 -0.199319068221 619 627 
1.76858335524e-14 -0.996094143379 0.0412840454557 0.0780518104672 619 621 
2.1556801592e-14 0.231104119818 -0.649492979784 -0.724396131281 620 626 
1.575356189e-14 0.110347665826 0.0724823746131 -0.991246537455 620 675 
1.97045641502e-14 0.971078793174 -0.238759245784 0.0 620 622 
1.72749857018e-14 -0.542188762542 -0.374702963472 0.752083130338 621 755 
2.52705375813e-14 0.450105996202 0.880722415541 0.147419872974 621 623 
2.41227515897e-14 0.363791676806 -0.931480335749 0.0 622 632 
2.40483842736e-14 -0.393224975925 0.00428554442692 0.919432298986 622 672 
2.84425805565e-14 0.0317342090746 0.628222965168 0.777385905461 622 623 
2.21269940531e-14 0.931369351081 -0.338554947259 -0.133909221317 623 627 
2.25189904477e-14 -0.634388119995 -0.35431236856 -0.687033084134 624 625 
1.86748180408e-14 0.0147167773576 -0.559858669523 0.828457413887 624 660 
1.54863192353e-14 0.20944272333 -0.97782091696 0.0 624 626 
1.57873867006e-14 -0.0862129533204 0.492186911131 -0.866209773202 625 661 
2.30341756822e-14 0.614426967662 0.403589195197 0.677934556525 626 627 
2.29258975529e-14 -0.295114070286 0.713905085148 0.635017491822 628 629 
1.92963228526e-14 0.415496652882 -0.50808398731 0.754462188107 628 633 
2.53364532148e-14 -0.576278845314 -0.197623223604 0.792999214335 629 630 
2.31481613686e-14 -0.41859675157 0.515644872793 -0.747587536505 629 757 
2.03088975325e-14 -0.946080712617 0.32393098835 0.0 630 631 
2.94572121707e-14 -0.45936385438 0.517001400939 -0.722284155105 631 632 
2.36603478347e-14 0.24016036314 0.365621789267 -0.89924618831 632 673 
1.75390498414e-14 -0.362681879824 -0.423643005043 0.830053286437 633 668 
2.25433470273e-14 0.491829556702 -0.870691499415 0.0 633 756 
2.84191282543e-14 0.275111245249 0.58592471207 0.762237518444 634 662 
2.24295815032e-14 -0.0754438855828 0.978582927935 0.191529823481 634 636 
2.35272084844e-14 0.997715549023 -0.0664131103373 -0.0123685897593 634 697 
3.34605315101e-14 -0.940089435433 0.334688688792 0.0649256111441 635 710 
1.83334362545e-14 -0.279383876634 0.425335936087 -0.860833311942 635 638 
2.03963021406e-14 0.897929868225 0.43183132883 0.0851096656743 635 636 
1.67948359397e-14 0.464301604315 -0.304978656011 0.83151189986 636 637 
1.46410380351e-14 0.878247154959 0.478206999955 0.0 637 638 
1.92211719513e-14 0.247910573979 0.640833993545 0.726548098908 637 663 
2.40952323767e-14 0.754281312712 -0.0453148297941 -0.654985700221 638 641 
3.18088100715e-14 -0.197677980109 -0.828607352239 -0.5237683381 639 711 
2.23898310348e-14 0.952915297434 0.303236600556 0.0 639 640 
2.53001817383e-14 -0.248531863907 0.773417275955 0.583144604603 640 720 
1.85158210727e-14 0.287113030869 -0.437102853675 -0.852353918754 641 770 
2.49351436652e-14 0.934289784444 -0.356514513988 0.0 641 721 
2.79960338811e-14 0.785832937492 -0.00420416087863 -0.618424546233 642 643 
2.44670717154e-14 0.605754876864 -0.742535274464 -0.285836308631 642 645 
2.08109869856e-14 -0.179951960697 -0.701190540134 -0.689890656748 642 742 
1.51124583806e-14 -0.311232246703 0.950333882702 0.0 643 644 
2.13392329678e-14 -0.214253948342 0.543891524729 0.811342871386 643 743 
2.02162579353e-14 -0.767771557599 -0.10424734502 0.632186148533 644 646 
1.27991458696e-14 0.0296725635186 0.0451737148626 -0.998538369047 644 649 
2.49121917079e-14 0.0311212655189 -0.973445846027 0.226792089115 645 647 
1.43453491439e-14 0.659731225565 0.351736597752 0.664105470401 645 712 
1.52187181891e-14 -0.994938219296 -0.100488505734 -0.0 646 648 
2.34863491716e-14 -0.460607282544 -0.701231696152 0.544164533555 646 647 
1.92783803986e-14 0.41951110336 -0.680478972727 0.600798470233 647 648 
1.56563963647e-14 -0.671842877313 -0.0366083809888 -0.739788466148 648 714 
1.95488606245e-14 0.755128454275 0.0486535405961 0.653768958067 649 650 
1.51124583806e-14 0.311232246703 -0.950333882702 0.0 649 745 
2.23382942808e-14 -0.450276838722 -0.685504557399 -0.572131340075 650 784 
1.52187181891e-14 0.994938219296 0.100488505734 0.0 650 719 
3.38638773358e-14 -0.896396364078 -0.397932071081 0.195252721553 651 655 
2.19828448298e-14 -0.698432139541 0.345970656085 0.626495691592 651 652 
2.150165796e-14 -0.419288045978 -0.743585211303 0.520844091865 651 653 
1.86958430546e-14 0.801859717893 0.597512336961 0.0 652 654 
2.02002262571e-14 0.648038535243 0.339439087926 -0.681782342414 652 656 
2.28081074022e-14 -0.706233906268 0.300627590694 0.640981061617 653 657 
2.29347787638e-14 -0.730346369359 0.4942261144 -0.471523836735 653 744 
2.73417409461e-14 0.363495033865 0.443265468645 0.819382135919 654 733 
3.47433556674e-14 0.210783921722 -0.734692263418 -0.644823554484 654 655 
3.2971802341e-14 -0.863375311887 0.34212464893 -0.370855491287 655 698 
1.73742262382e-14 -0.397028686068 -0.462634480131 -0.792677462927 656 666 
1.95175319469e-14 0.154596070764 -0.987977760329 0.0 656 657 
1.94075997955e-14 0.510902948809 -0.414163328187 0.753290723747 657 658 
2.24882590236e-14 0.867894844238 -0.496747963604 0.0 658 736 
1.77076785562e-14 0.43215148886 0.362794562891 0.825605956745 658 795 
2.60779281822e-14 0.0902268762902 0.995921237245 0.0 659 661 
3.02571037398e-14 0.703806504273 0.302351426831 -0.642837474978 659 662 
3.08723411457e-14 0.605113243982 0.796139411132 0.0 660 661 
1.87226111611e-14 -0.216306866914 0.519970405535 0.826342614594 660 678 
2.12532736244e-14 0.704232935208 0.300070013104 -0.643439165892 661 700 
2.364894174e-14 -0.443514542054 0.559916002409 -0.699849213211 662 664 
4.00993979072e-14 -0.597649228323 0.517329761921 0.612523727961 662 702 
1.69937417698e-14 -0.476252866416 0.312828897792 0.821779342608 663 686 
1.77013779088e-14 -0.171327764179 0.985214086999 0.0 663 664 
2.06404385594e-14 0.474724975241 -0.362850560715 -0.801857636037 664 704 
1.85570519078e-14 -0.597480916153 -0.801883130408 -0.0 665 727 
1.75655499702e-14 -0.362134722659 0.513099051592 -0.778195223514 665 671 
1.77445328437e-14 -0.516275441454 0.36204106122 -0.776135257891 666 794 
1.86958430546e-14 -0.801859717893 -0.597512336961 -0.0 666 729 
1.80672260918e-14 -0.106661654783 0.559189656483 -0.822149754899 667 823 
2.3819643627e-14 0.466592701765 0.884472300674 0.0 667 822 
2.38748891595e-14 0.522647887885 0.582887615055 -0.622158511559 667 670 
1.7917439745e-14 0.130632620542 -0.649188470207 -0.749325996213 668 669 
1.83299900992e-14 -0.961067505411 -0.0022836514108 0.276304243505 668 671 
2.37082226009e-14 0.57346620319 -0.80226308361 -0.165862770008 668 750 
1.98685796732e-14 0.966701586924 0.255906314575 0.0 669 670 
1.9378378632e-14 0.643921797054 -0.324569708403 0.692834196375 669 684 
2.06645154464e-14 0.113266730757 0.685912178046 0.718815088679 670 671 
2.71933547333e-14 0.499970104192 0.854207557841 -0.142686169763 671 731 
2.40158254208e-14 -0.581529772303 -0.725236685162 0.368584962281 672 761 
2.58689832872e-14 -0.446468605985 0.854834484238 0.264431065547 672 673 
1.78939531737e-14 -0.897464127251 0.256705765498 -0.358692473098 672 675 
2.99610908932e-14 0.850675408654 -0.029878490349 -0.52484152363 673 762 
1.94849706016e-14 0.423669954324 0.644998053523 0.635988428161 673 676 
1.16337822129e-14 0.727814681851 -0.685773861329 0.0 674 676 
1.93888294713e-14 -0.648196330244 -0.425770757179 -0.63131670324 674 675 
1.67193725377e-14 0.307656169476 -0.607746918867 0.732114310741 674 679 
1.7167490924e-14 -0.102114175095 0.814943382723 -0.570473468447 675 680 
1.69900295195e-14 -0.626852406759 0.273967997269 0.729381653603 676 677 
1.30145162541e-14 -0.167736038173 -0.255362498621 0.952184129145 677 683 
2.0494678052e-14 0.922455939635 0.386102369109 0.0 677 763 
1.54863192353e-14 -0.20944272333 0.97782091696 0.0 678 680 
2.53223582281e-14 -0.713234370709 -0.343522977937 0.610973564132 678 699 
1.28701306228e-14 -0.258227323902 -0.169617811907 0.951077518962 679 682 
1.98564032675e-14 0.373881911039 0.927476315923 0.0 679 680 
2.17583977119e-14 0.409699409804 0.79344215645 -0.450106585126 680 706 
2.39516470947e-14 -0.748906101292 -0.414068497035 0.517384703302 681 683 
2.58029476146e-14 -0.191273215798 0.689351616129 0.698719476084 681 685 
2.19569038564e-14 0.462728109533 0.0213464444899 0.886243209258 681 751 
3.06748515285e-14 -0.092650660839 -0.88790077104 0.45060856165 681 847 
2.34002128595e-14 -0.406408456457 -0.749136626467 0.523093186159 682 846 
9.69481851075e-15 -0.727814681851 0.685773861329 0.0 682 683 
1.6912774297e-14 -0.11394228992 -0.597359473643 0.793838027444 684 824 
1.74409008825e-14 -0.637241846042 0.770663888899 0.0 684 685 
2.18283151357e-14 -0.195138326794 -0.528898189771 0.825946571077 685 841 
1.37647030979e-14 -0.911683006945 -0.303777162063 0.276683087047 686 771 
2.29842524157e-14 0.382302126262 -0.79167403933 -0.476547269122 686 705 
3.70135850149e-14 -0.512931230663 -0.856670879589 -0.0549231888632 687 690 
3.60674421736e-14 -0.000470049360012 0.590090011547 -0.807337325612 687 709 
3.32602227902e-14 -0.938878525241 -0.205369185367 -0.276279953206 687 694 
3.88566708602e-14 -0.44578647947 0.795814936312 0.409820694773 688 693 
3.54449561417e-14 -0.768310760171 0.111468890732 0.630296170228 688 689 
2.47054522262e-14 -0.21772239341 -0.395478992964 0.892296657806 688 746 
4.28611150839e-14 -0.164193623324 -0.983655024102 0.0739137850392 689 695 
3.01039040175e-14 -0.707275934729 0.635333601408 -0.310019301132 689 694 
3.01982283818e-14 0.238895665975 -0.265862672105 0.93394105829 690 697 
3.62307884283e-14 0.119429091824 -0.979072398647 0.16478449634 690 696 
4.15319388391e-14 0.601581887074 0.161787638911 -0.782255708219 691 724 
4.17980740455e-14 0.135272495682 -0.335790706324 -0.932172705811 691 692 
3.23412221572e-14 0.671131151829 -0.0912333231962 0.735703376221 691 752 
4.16349428066e-14 0.699296580553 0.701973330421 0.134973092887 692 695 
3.95491559556e-14 0.891712054964 -0.312078919159 0.327805367936 692 696 
4.15370775412e-14 0.728558941788 0.382514827689 -0.568229069072 693 695 
4.88324114939e-14 -0.397349542955 0.0883666418169 0.913402801248 693 698 
3.16655363291e-14 -0.102205211688 0.557854202672 -0.823621747688 694 707 
4.00011597664e-14 -0.207442400197 -0.187069498057 -0.960194070747 696 753 
4.10028277089e-14 -0.540128273204 -0.825839967654 -0.16201788886 697 715 
4.49425836792e-14 -0.131001606839 -0.609571258897 -0.781832117102 697 703 
4.14106762522e-14 0.18744696847 0.565578805664 0.803109113754 698 723 
3.848066095e-14 -0.0338143364297 0.789651480803 -0.612623154572 698 737 
3.39027482258e-14 0.662479914157 -0.626799773422 -0.410173630766 699 706 
2.33051575916e-14 0.373110358281 -0.233733670282 0.897862590779 699 801 
3.15212746215e-14 -0.136297857615 -0.777311421794 -0.614174118275 699 700 
3.35467039509e-14 0.0679730218522 -0.986418187864 -0.149528682708 700 702 
2.1667349079e-14 0.994298297855 -0.102078109516 0.0308375491994 700 759 
2.2797871872e-14 -0.581476434029 0.149650553479 0.799681104261 701 853 
2.28163152972e-14 -0.640476718509 -0.767977586292 -0.0 701 803 
2.65982730342e-14 -0.513103909712 -0.516644741414 -0.685421468155 701 705 
2.64692618384e-14 0.364701210262 -0.493099554438 0.789839133397 702 704 
3.13759400025e-14 -0.998805938545 0.022485836958 -0.0433714683228 702 703 
4.56346676024e-14 -0.0468762043515 0.987470401576 0.150681211428 703 758 
3.94305655395e-14 0.591209996648 0.430165322974 -0.68222322943 703 718 
2.17990495216e-14 -0.318116883579 -0.249882455425 -0.91452742269 704 802 
2.18708898846e-14 -0.323709075993 -0.503399111448 0.801125313988 704 705 
3.19218315574e-14 -0.924583915464 -0.2053644217 0.320889447576 705 772 
2.90327264741e-14 0.112735358955 -0.202084536047 -0.972857943963 706 843 
2.85285372298e-14 0.985023429987 0.0659290779508 0.159317918194 706 749 
2.79323750761e-14 0.784053837204 -0.136292764256 -0.605544269874 707 748 
3.9656243498e-14 0.938766459247 0.204656600832 0.277188042182 707 709 
3.20149601005e-14 0.377669769175 0.924181852345 0.0570390151431 707 717 
2.64715297468e-14 -0.535532848087 -0.150978462814 -0.830909184199 708 711 
2.43202611874e-14 -0.352873781469 0.239846580987 0.904407934475 708 767 
2.48331302772e-14 -0.783920000526 -0.62086184677 -0.0 708 721 
4.33098818654e-14 0.523019394797 0.343617455589 0.77998574146 709 715 
3.22455630177e-14 -0.452558281081 0.869860971747 -0.196297967532 709 722 
4.31533978025e-14 -0.579683471751 -0.199369797592 -0.790075158695 710 722 
3.21658330356e-14 -0.0332894360863 -0.33582911153 0.941334489591 710 721 
3.16438190476e-14 0.169695012777 -0.967157873284 -0.189233323661 710 715 
2.70486669978e-14 -0.940713195837 0.147320196981 0.305541229198 711 720 
2.88242979252e-14 -0.609089096509 -0.637502711054 0.471805856166 711 716 
2.18996565804e-14 -0.309954215811 0.805955463637 0.504345293163 712 739 
1.72176993492e-14 0.814192910911 0.367488163487 -0.449491216287 712 717 
2.00523689606e-14 -0.111380201805 0.944111108358 -0.310239690755 712 714 
2.72660144922e-14 -0.713972608852 0.700173631187 0.0 713 719 
2.46863551093e-14 -0.347640730821 -0.186694136258 -0.918853210127 713 764 
2.75142895718e-14 -0.515236771115 0.234252763557 0.8244129502 713 720 
1.88056725084e-14 0.255480908491 0.0665434718742 -0.964521369254 714 719 
2.4515272469e-14 -0.716148091071 0.697814566146 0.0136653916754 714 720 
3.54419404136e-14 -0.137257626014 0.327996325726 0.934654350234 715 718 
3.68309899293e-14 -0.798851721017 -0.563424480261 -0.210686456308 716 722 
2.15318986768e-14 -0.400698924521 0.897936870802 -0.182070722367 716 717 
4.65917784693e-14 0.608483321572 -0.213782794813 -0.764228345464 718 870 
2.88159477128e-14 0.00603481793252 -0.530864245626 0.847435386144 718 766 
2.80626720196e-14 -0.325342982873 0.690199987792 0.646355877476 719 782 
3.35144160376e-14 0.146213048662 -0.402974666331 -0.903456231755 721 769 
3.58012710728e-14 -0.736008247984 -0.67678379047 -0.0159862396077 723 724 
2.88272875191e-14 -0.772196296446 0.634189543627 0.0389422971721 723 733 
3.70691912603e-14 0.0990741762062 -0.515001347224 0.851444607691 723 747 
2.85365614249e-14 0.638595529336 -0.768378337228 -0.0423140731939 724 735 
3.76544181182e-14 -0.520217551742 0.117290618803 -0.84594125659 724 754 
2.28203069784e-14 0.160749167006 -0.244725637884 0.956174182599 725 812 
2.98266295239e-14 0.612350712405 0.299726233259 0.731567351728 725 730 
2.50714883427e-14 0.998513217796 -0.054510126456 0.0 725 727 
2.97882187455e-14 0.302512157407 0.61074087689 -0.731766339699 726 728 
2.27991070597e-14 -0.244953197833 0.160898640811 -0.956090768838 726 816 
2.49963145638e-14 -0.0518146383817 0.998656719423 0.0 726 729 
2.43008663168e-14 -0.099998558546 -0.407842942221 -0.907559597365 727 735 
2.81912734201e-14 0.580916636296 -0.224761044434 0.782316006853 727 731 
2.50441174153e-14 0.411532702354 -0.270317158721 -0.870384667026 728 732 
2.05914004014e-14 0.708840205887 0.705369096657 0.0 728 730 
2.83406884733e-14 -0.223398765478 0.584227697959 -0.780237776912 729 793 
2.44073637877e-14 -0.407882789243 -0.11331312076 0.90597558847 729 733 
2.50634184616e-14 -0.270108990629 0.411215785818 0.870599052765 730 734 
3.46924677063e-14 0.411668135891 0.197089641631 -0.889766834094 731 821 
2.88447116271e-14 0.591536468085 -0.787927557063 -0.171040263523 731 760 
3.32816272586e-14 -0.0711021119704 0.996564507869 0.0424696518555 732 733 
2.69464532879e-14 0.701651997578 0.71229187504 0.0180210722893 732 734 
3.29522162287e-14 0.997826103742 -0.0631122050325 -0.0189714592986 734 735 
2.24196700747e-14 -0.222812572993 0.974861301579 0.0 736 740 
2.38655068851e-14 0.453094896497 -0.11649497099 -0.883817818615 736 744 
2.52976876011e-14 0.146603135197 0.532273289938 0.833782145149 736 789 
3.94811160393e-14 0.391849349428 -0.901932772676 -0.18158017768 737 746 
2.3704327047e-14 0.836094972327 0.479855247897 -0.265864887332 737 744 
3.00792578666e-14 -0.187824349661 -0.551797100885 -0.812552750982 737 747 
3.11558579177e-14 -0.466349013479 0.500501012812 0.729395183561 738 740 
2.38037100361e-14 -0.877450273228 0.479667612011 0.0 738 745 
2.54271760477e-14 -0.374957848686 -0.246292796945 0.893726171644 738 741 
3.16918417446e-14 -0.448881087872 -0.89358077005 0.00437908059327 739 748 
2.35590482191e-14 -0.121625106876 -0.534226780161 0.83654592267 739 778 
2.01421063367e-14 -0.901017362333 0.0951639299265 -0.423215712392 739 742 
2.39639541984e-14 -0.265276265276 -0.174247941647 -0.948296450438 740 788 
3.37427556761e-14 -0.889232294831 0.322080450695 0.324853981211 741 743 
2.69354987956e-14 -0.287524027921 0.94632826554 0.147623667508 741 744 
2.7044252162e-14 -0.331595249286 -0.941005130583 0.0674828486857 742 746 
2.61680867161e-14 -0.893116696006 -0.341618817342 0.292641676721 742 743 
1.63641816554e-14 0.12600556756 -0.50116559503 0.856128286708 743 745 
2.35965177304e-14 -0.773210085727 0.222793566262 -0.593724843814 745 785 
3.05094481286e-14 0.624706972829 -0.653273690942 0.427755400692 746 748 
4.17581845927e-14 0.550397744849 -0.0785503789412 0.831199230289 747 864 
2.53117876907e-14 0.539724580575 -0.0310955939292 -0.841267163962 747 790 
3.41750322138e-14 -0.333133483248 -0.356844760173 -0.872745036924 748 869 
3.42344605711e-14 -0.553604325937 -0.628981998047 -0.545805731407 749 759 
1.86068741214e-14 0.237991293135 -0.781841677982 0.576267069129 749 761 
2.58166099912e-14 0.182853523165 -0.197716492361 -0.963053881003 749 838 
2.84555655492e-14 0.591322772073 -0.0115522966701 -0.806352233003 750 756 
2.09937707913e-14 0.810847796089 0.537113006878 -0.232455306286 750 760 
2.1093825643e-14 0.653849780925 -0.351547291881 0.669996242941 750 751 
1.89785487978e-14 -0.159521161439 0.630968999708 -0.759230610856 751 839 
2.01640296387e-14 0.0299858970198 0.202870999229 -0.978746240683 751 763 
3.15388838071e-14 -0.900678232499 0.430254563158 0.0604957220246 752 753 
2.9902600401e-14 -0.702142135527 -0.152101406996 0.695601598264 752 754 
2.14105001652e-14 0.667648637287 0.708408443434 0.228916522777 752 757 
3.5312298543e-14 -0.783723028531 -0.586827803096 -0.2034977741 753 755 
4.07383715935e-14 -0.221640208074 0.658077122953 -0.71959024341 753 758 
3.78844453195e-14 0.0209840752488 0.593696924646 -0.804415085793 754 862 
2.59858103882e-14 -0.0235673406814 0.520558754198 0.853500535372 754 760 
1.77952756758e-14 0.450959430366 -0.464916193397 0.761897975638 755 759 
2.56290298297e-14 -0.401256353607 -0.878791051286 -0.258301426378 755 761 
2.62163429419e-14 0.953699594198 -0.30076084191 0.0 756 763 
2.60901572632e-14 0.111589693467 -0.462710065844 -0.879458432945 756 757 
2.83212840825e-14 0.949668418486 -0.312169108878 -0.026083373867 757 762 
4.30048453692e-14 -0.755059252411 -0.641658142717 -0.134760354828 758 759 
4.08111300351e-14 -0.626817371144 -0.228871781505 0.7447937237 758 865 
3.01520418368e-14 -0.0189861233362 -0.679105897714 0.733794730705 760 820 
2.17847750906e-14 0.372295808991 -0.902145376813 -0.218012728304 761 762 
2.39052322571e-14 0.280345096387 -0.489733634788 -0.825571071374 762 763 
3.66014524207e-14 0.523058697963 -0.747774860826 -0.40895275522 764 779 
2.87333129424e-14 -0.149457924661 0.606593850557 -0.780836877473 764 773 
2.81816881736e-14 0.831471454547 -0.189179486893 -0.522366099601 764 767 
1.93479201781e-14 -0.20705264657 -0.938433381281 0.276535694704 765 771 
1.58160186344e-14 -0.443857843386 -0.646965763417 -0.620020576941 765 768 
1.54131422944e-14 0.289365015343 -0.031506552637 -0.9567001751 765 859 
3.44952110788e-14 -0.71294408393 0.50050235924 0.491129434655 766 867 
2.5424817099e-14 -0.171725470626 0.959004208259 0.225435780832 766 769 
2.56438023287e-14 0.795551561236 -0.318977044628 0.515122663465 766 772 
2.00874203763e-14 -0.213786600795 -0.435751929467 0.874308609866 767 774 
2.36224903052e-14 0.810444106416 0.391781994763 -0.435530962109 767 769 
1.9698543303e-14 -0.225411140087 0.34316747061 -0.911825589156 768 770 
1.47215668942e-14 -0.647933259179 -0.434613848918 0.625534406711 768 776 
2.35010215143e-14 -0.791903950827 0.069025918642 -0.606731864352 769 770 
1.99840869423e-14 -0.443059880594 -0.662078680308 -0.604441695525 770 771 
2.91773497602e-14 -0.0106637287333 -0.932448280717 -0.361146076646 771 772 
3.72605819747e-14 -0.236236398414 0.334696244706 0.912233954556 772 854 
3.70236885846e-14 0.499230138477 -0.619309216331 -0.605991223867 773 780 
3.22351501479e-14 0.842744252016 -0.53831415149 0.0 773 774 
2.56843924988e-14 0.719633185011 -0.120689819202 0.683785088 774 775 
2.42275778797e-14 -0.358378636285 0.588287978426 0.724901377771 775 887 
2.34688330358e-14 0.970553689875 0.240884900045 0.0 775 776 
1.5790777699e-14 0.471137003117 0.661764629278 0.58317878882 776 848 
2.31737590292e-14 -0.359582128627 -0.570312364229 -0.738542145026 777 883 
2.66844224462e-14 -0.709226719752 -0.292629293954 0.64137785767 777 780 
2.29555869888e-14 -0.996269448963 0.0862970744753 0.0 777 783 
3.14214095141e-14 0.460633823727 0.748709540531 0.476707986463 778 863 
2.41744033635e-14 0.958796783574 0.253241423933 -0.128753675725 778 785 
3.05953591768e-14 0.190852618762 -0.980195167837 0.0528461054373 778 782 
2.95331758334e-14 0.724402924823 -0.38019864756 0.575055989362 779 782 
3.22247023118e-14 0.0591405681132 -0.486361079719 0.871754147302 779 780 
3.20491022278e-14 -0.0107155483423 -0.992664732504 -0.12042385921 779 872 
3.67274950133e-14 -0.0639235379966 -0.410180826314 -0.909761216482 780 881 
1.93255500192e-14 0.290946979228 0.442939683036 -0.848029653061 781 784 
1.39999911712e-14 -0.553990863648 0.539087893536 0.634411826843 781 787 
1.3650570976e-14 -0.666049560561 0.40387715354 -0.627105435892 781 783 
2.48473103922e-14 -0.993455934054 0.0244656730409 0.111564949402 782 784 
1.39874774214e-14 -0.570399004742 0.54781384228 0.612000792153 783 808 
2.60975294058e-14 -0.344997447199 0.938056676758 -0.0320379870623 784 785 
2.51224397507e-14 0.554757255032 -0.521519771527 -0.648275802337 785 786 
2.14395546336e-14 0.789322824517 -0.241435528073 0.564516044485 786 788 
1.77738801008e-14 0.0246865483232 -0.836301196795 0.547714234407 786 787 
2.95609127702e-14 -0.0861644014089 -0.770946967082 -0.631043952413 786 791 
1.77013900916e-14 0.0982247603718 0.0982247603718 0.990304898958 787 805 
2.005883003e-14 -0.00141899857606 -0.81314512676 -0.582059266114 788 792 
2.75022768285e-14 -0.813650646906 0.565463868236 0.134993475805 789 795 
2.37963876299e-14 0.361731407581 -0.669751191289 0.648524271355 789 792 
2.23860922842e-14 -0.780755508101 -0.618750175517 -0.0870003268298 789 790 
3.36230917907e-14 -0.818437856567 0.0982285106457 -0.566136586554 790 873 
3.00225460643e-14 0.789464699786 -0.597591882884 -0.140105065231 790 793 
2.94883006326e-14 -0.780572524743 0.183990627289 -0.597372566064 791 792 
3.20547847586e-14 -0.0978960382945 -0.0846424317128 -0.991590653667 791 890 
2.71611613031e-14 -0.825694415002 -0.53941471868 -0.16510752347 791 875 
1.8181189318e-14 -0.791003975578 0.318936883258 0.522103414199 792 800 
3.36012026462e-14 -0.18275070177 -0.504010486331 -0.844141937514 793 810 
2.82631634417e-14 0.831864023651 0.550240735537 0.0723697389171 793 794 
2.18035600339e-14 0.698778286497 0.106903958293 -0.707305061498 794 797 
2.00090005074e-14 -0.0442706763533 0.981803487015 0.184667322773 794 795 
2.02780435681e-14 -0.682463949174 0.114946339112 0.721824284159 795 798 
1.76679178811e-14 0.479314034031 -0.0914259186269 0.872868465569 796 912 
2.31733999279e-14 -0.455855073613 -0.591027349034 -0.66549442113 796 797 
2.27792958753e-14 -0.84944129939 -0.527683123561 -0.0 796 815 
2.06054809028e-14 -0.135577580702 -0.990766733198 -0.0 797 798 
2.10344715833e-14 0.302990737359 -0.651127035602 0.695866507732 798 799 
1.85317436923e-14 0.494658865199 0.362573106128 0.789843876847 799 910 
2.57953705806e-14 0.783562449194 -0.621313035605 0.0 799 800 
1.99897819611e-14 0.851714053303 -0.221553099159 0.474865660645 800 891 
2.79739868334e-14 -0.125884809376 0.9920448653 0.0 801 802 
3.28148395702e-14 -0.543413575527 0.545973261313 0.637663613407 801 804 
2.95959147957e-14 0.42403755342 0.605354661387 -0.673600688262 802 803 
2.52308680601e-14 0.602076165792 -0.114841967129 -0.790136452248 803 849 
2.60193758187e-14 -0.583830465689 -0.111361722917 0.804201811738 804 842 
2.65116731787e-14 -0.750445609972 0.660932210195 0.0 804 833 
1.88170642232e-14 0.573528909141 0.573528909141 -0.584918097479 805 807 
1.43218054272e-14 0.795658980645 -0.59004467015 0.13701851607 805 808 
2.15013745571e-14 0.0528139262414 0.975814361107 0.212125014676 805 895 
1.2959486329e-14 -0.364353853442 0.820920392187 -0.439699873975 806 807 
1.09116045651e-14 -0.302614524151 0.0727565566789 -0.950332012106 806 809 
1.19147632885e-14 -0.824902351929 -0.297780238292 0.48048209068 806 808 
1.4999880922e-14 -0.12868500322 0.895359485015 0.426346763258 807 897 
1.43553613789e-14 0.922675912993 0.192263348108 0.334221430427 808 876 
1.86501713302e-14 0.0710685147783 -0.828132967281 -0.556008142664 809 945 
1.91941866451e-14 0.966180559922 0.25786648799 0.0 809 879 
3.27672251087e-14 0.0671126620183 -0.995791074674 0.0624181559877 810 816 
3.60348542659e-14 -0.54723582797 0.0466193622945 0.835679115238 810 815 
3.30039919277e-14 -0.850179046199 0.526417343162 -0.00896494407817 810 874 
2.75224841e-14 0.46245316007 0.417339805876 -0.782281638013 811 813 
2.80570968005e-14 0.535923356644 -0.352023735251 -0.767375687407 811 816 
1.6731499787e-14 0.653501636985 0.756925102277 0.0 811 814 
2.75658747776e-14 -0.358296774388 0.545473474588 0.757682063918 812 814 
2.65845684661e-14 -0.692961106233 -0.717867622182 0.0668654041447 812 816 
3.20152238223e-14 -0.998499385918 0.0480073709317 0.0263489783055 812 821 
2.18513722105e-14 0.0179858386564 0.169836585902 0.985308095824 813 819 
2.57848431843e-14 -0.107439571387 0.994211616559 0.0 813 815 
2.72112070385e-14 0.358521342702 0.53133583571 0.76755760469 814 818 
3.24814356434e-14 -0.0739014095275 0.367453545766 -0.92710111281 815 907 
2.65065716212e-14 0.613715203025 -0.0496957989824 0.787961913508 817 828 
1.6731499787e-14 0.653501636985 0.756925102277 0.0 817 819 
2.11684213311e-14 0.158966814925 0.0349152721849 -0.986666344577 817 818 
2.35692886817e-14 0.999566652953 -0.029436479156 0.0 818 822 
2.79721480031e-14 0.0965821074841 -0.631050205083 0.769706135599 819 903 
3.63690782948e-14 -0.000607845339682 -0.997914090783 0.0645530629875 820 860 
3.32617045059e-14 -0.509102861128 0.85974841528 -0.0405824988806 820 821 
2.9632912427e-14 -0.552873949191 0.431274229635 -0.712974708638 820 844 
3.50962481697e-14 -0.0214202065963 -0.57619278527 -0.817033077025 821 822 
3.16032984e-14 -0.417575781 0.048710323526 -0.907335534135 822 827 
1.79139088438e-14 0.115779768391 -0.606992728976 -0.786228257062 823 830 
1.76662748066e-14 -0.966242626372 -0.257621005783 0.00256989517825 823 824 
2.86901776465e-14 -0.455513363462 -0.889775663511 0.0284050053717 823 827 
1.68552319742e-14 -0.123051893921 -0.645117933254 -0.754109463935 824 825 
2.10008454017e-14 0.622296820347 -0.78213112707 0.0318993331335 824 834 
1.70838764015e-14 0.606286031435 -0.795246658645 0.0 825 826 
1.86400364671e-14 0.620965317237 -0.386537027619 -0.681902633129 825 832 
2.03048092332e-14 -0.0200719930889 -0.512455941964 0.858478900521 826 980 
2.58396518485e-14 0.0126578182058 -0.738081267302 -0.674593079194 826 837 
3.23605095384e-14 -0.476007572498 -0.0212652012968 0.879184043382 827 829 
3.06296203099e-14 -0.507086282052 0.86122765235 -0.0339180392037 827 845 
2.35692886817e-14 -0.999566652953 0.029436479156 0.0 828 829 
2.68116965267e-14 0.117359637458 -0.615949679408 0.77899467773 828 898 
3.62189435575e-14 -0.0608103936453 -0.615836336142 0.785523839939 829 993 
2.3346388628e-14 -0.443653868272 -0.896198217565 -0.0 829 830 
2.33199855577e-14 -0.496347483983 -0.623592176106 -0.603963552744 830 831 
1.8844405714e-14 -0.965724935886 -0.259567617797 -0.0 831 832 
1.95378762205e-14 0.114417315202 0.683552388631 -0.720877805164 831 995 
1.68989750755e-14 -0.13228443334 0.645569518893 -0.75215744693 832 984 
4.14416615371e-14 -0.558493642447 0.416048853222 -0.717626785369 833 843 
2.71515073898e-14 0.035898904654 -0.999355426585 0.0 833 840 
4.02913286743e-14 0.104837573366 -0.666479466964 0.738115304899 833 842 
2.58379733712e-14 0.598132008137 0.0693312661281 0.798392933573 834 837 
2.72340946439e-14 0.65607651514 -0.100795407856 -0.747933079919 834 841 
2.54900602924e-14 0.794561066363 0.606970812811 -0.0160979569002 834 845 
2.60072131494e-14 -0.0971268369274 -0.241788887463 -0.965455597865 835 840 
3.01338713716e-14 0.110780859248 -0.541696635667 0.833242075349 835 932 
1.97766771963e-14 0.71068126981 -0.70351413116 0.0 835 836 
3.02270290793e-14 0.543778564823 -0.106688037536 -0.832419686868 836 837 
2.60677766299e-14 0.242314627004 0.0979886710043 0.965236676621 836 841 
3.16580167859e-14 -0.020696747422 -0.443979837936 0.89579771609 837 975 
3.78317327518e-14 0.802920909551 0.571868137282 -0.168180993481 838 866 
2.4868670353e-14 -0.371502182261 0.910433040684 0.181928026993 838 839 
3.78114973486e-14 -0.922840906359 -0.108376373092 -0.369620377287 838 843 
2.63375019347e-14 -0.842437050706 -0.506119661939 0.184777442877 839 844 
3.20771567575e-14 -0.498061670932 -0.748080977789 -0.438530982507 839 847 
3.33888459847e-14 0.580789621611 -0.311707422334 0.752011900365 840 846 
3.30643281549e-14 0.220524832975 -0.509442525107 -0.831767462488 841 847 
2.69810128223e-14 0.108190296892 0.0206365693003 0.993915988233 842 936 
4.09888391672e-14 -0.338773755127 -0.73941350707 0.581807535529 842 852 
3.11098494856e-14 -0.272456385444 -0.874536335323 -0.401190374051 843 846 
4.95986928398e-14 0.10123272384 0.993027966819 0.0603936481705 844 861 
3.71026669108e-14 -0.0211146912992 0.623757049834 0.781333035647 844 845 
3.61497358858e-14 0.152282179311 0.517507198724 -0.842019261736 845 990 
2.86486392885e-14 0.712978451307 -0.701055577396 0.0135205537258 846 847 
2.03881750091e-14 -0.830020006885 0.208763129209 -0.517189272949 848 851 
2.17562399681e-14 0.670180863184 0.475125538488 -0.570187103764 848 859 
2.68454444879e-14 -0.896375143713 0.162751342613 0.412339183452 848 888 
2.17338763606e-14 0.336938052532 -0.0642686605982 0.939330766035 849 856 
3.96969112576e-14 0.445057637179 -0.763297493057 -0.468295458746 849 852 
3.26105808971e-14 0.148616204164 0.797476846038 0.584759697562 849 853 
1.16610164178e-14 -0.283751766643 -0.460252041113 -0.841221132389 850 922 
2.06415674571e-14 -0.354262598729 0.014460106754 0.935034179297 850 851 
1.94630304509e-14 -0.828765175047 0.140107975124 0.541773052058 850 884 
2.06109913638e-14 -0.767864131874 -0.42880122728 0.475935061184 851 857 
5.67128715944e-14 0.17789376738 0.154950046907 0.971773785657 852 938 
4.44079776352e-14 0.937719416532 0.198045735396 0.285412302732 852 868 
3.21925020947e-14 0.732339716379 0.497838368007 0.464580993105 853 854 
1.65045085808e-14 0.331604048595 -0.39794013378 0.855384360906 853 855 
3.14790592599e-14 -0.832065304137 0.506124047682 0.226948844479 854 871 
2.36520534648e-14 0.261521501049 0.823945149679 -0.502713531556 854 859 
1.54816535794e-14 -0.716159133692 -0.624254081273 -0.312126476359 855 857 
2.13308312965e-14 -0.268058094011 -0.451516818324 -0.851044899524 855 858 
3.28137829452e-14 -0.349584960815 0.700508393533 0.622156206883 856 931 
2.11480949041e-14 0.0728070900467 -0.997346042073 0.0 856 858 
1.71199073261e-14 -0.229853522276 0.506161298532 -0.831244908655 857 859 
2.0127921747e-14 -0.428934212758 -0.0508020491958 0.901906088749 858 919 
4.70868678603e-14 0.619134234734 0.226149811191 0.752016663564 860 861 
4.41764375217e-14 0.0221746383209 -0.601781491028 -0.798352880919 860 862 
3.64499579786e-14 0.827293003067 0.55850104264 -0.0605216692274 860 874 
4.57547537515e-14 0.141474218379 0.318522509589 -0.937298488433 861 989 
4.02961381466e-14 0.759507003782 -0.596342104878 -0.259856123951 861 866 
4.07407278582e-14 0.883466679688 -0.468487592361 0.00244983379627 862 865 
4.69636581038e-14 0.762471462867 0.638577079037 0.104194925221 862 864 
3.91283666058e-14 0.257746318204 0.732530077914 -0.630052791758 863 869 
3.8363247969e-14 -0.704731013371 0.447223231098 -0.550768172973 863 872 
3.16182370096e-14 -0.716270139578 0.380152104943 0.585184982938 863 875 
4.48896355074e-14 -0.692824854417 0.0499139443049 0.719376340496 864 873 
4.00143151451e-14 -0.456731963344 0.887448791122 0.0618914921098 864 869 
4.2136327387e-14 0.244065788746 0.48895839371 0.837467360549 865 866 
4.92637492768e-14 0.0025965207743 -0.995254182182 -0.0972747188583 865 870 
4.13616038958e-14 0.254181290499 -0.605927552686 0.753819389811 866 868 
4.89180997828e-14 -0.235566200408 0.689360400779 -0.685048029749 867 870 
3.97994527546e-14 -0.294646976232 -0.0538248493083 -0.954089117952 867 871 
3.34151544243e-14 -0.742073307833 -0.556617684752 0.373502287574 867 872 
5.06816967668e-14 0.477904673844 -0.0299704721669 -0.877900275382 868 1042 
4.44364117408e-14 -0.155454884593 -0.796101642965 -0.584855497473 868 871 
4.01944983012e-14 -0.988838232828 -0.133033903534 -0.0670889693433 869 870 
3.34967734611e-14 -0.638082407874 -0.516509208788 0.57102458616 871 886 
3.7764618245e-14 -0.0683894149146 0.104393696975 -0.992181860326 872 885 
3.20187520122e-14 0.0783442457433 0.862365275135 -0.500188275952 873 875 
4.41928368353e-14 -0.0242971284445 0.600770041627 0.799052568128 873 874 
3.95599579861e-14 0.0801126192789 0.282646428955 -0.955872880895 874 893 
3.91091040355e-14 0.0697756925527 0.0240606471212 -0.997272499365 875 894 
2.64570957688e-14 0.669050107604 -0.503307461498 -0.546857890787 876 883 
1.64974731036e-14 0.170356472573 0.201294478159 -0.964603133581 876 879 
1.97531634438e-14 -0.0832942675123 0.98196493167 0.169726067444 876 889 
2.43660668304e-14 -0.998078605352 -0.0619604514142 -0.0 877 880 
2.7262984682e-14 -0.589276018671 -0.459593653617 -0.664475317355 877 882 
2.20629925538e-14 -0.175207507326 -0.543251906207 0.821084463243 877 887 
2.27984400332e-14 -0.362034723318 -0.516483955541 -0.775999473441 878 955 
2.60089606333e-14 -0.617688007491 0.394683053015 0.680210859267 878 880 
2.93143659244e-14 -0.679906399866 0.733298907282 0.0 878 879 
2.83832696088e-14 -0.147848587641 0.814736289348 0.560665295833 879 946 
2.13088673511e-14 -0.181408137082 0.527052720655 -0.830244853914 880 883 
2.90119463082e-14 0.764112486837 0.383673814341 -0.518581248841 881 883 
2.95005812864e-14 -0.81991733376 0.274745756121 -0.502245293948 881 887 
3.44861449664e-14 0.00951407911989 0.994637060753 0.102988347275 881 885 
2.09035105745e-14 -0.406107052246 -0.722738519921 0.559219182377 882 884 
3.21855781664e-14 -0.0320822265227 -0.538163412202 -0.842229702936 882 954 
3.25899011808e-14 -0.0180444338428 0.441311345106 0.897172611646 884 958 
3.13822455949e-14 0.224749769435 -0.110011405735 0.968186465381 884 888 
3.60941753489e-14 0.723148085905 -0.384927658748 -0.573487178045 885 892 
3.90611654733e-14 0.74273866441 0.421522582381 0.520248007141 885 886 
4.27907363737e-14 -0.0959836731421 0.587012672879 0.80386768586 886 1037 
2.89332436181e-14 0.405960293164 -0.89706268305 0.174570281131 886 888 
3.01248131732e-14 -0.643024521011 -0.601942191598 -0.473481851133 887 888 
3.51077749627e-14 -0.623728046589 -0.681618351604 0.382569923877 889 892 
2.38159593005e-14 -0.171808866361 -0.184595252968 0.967680890594 889 944 
2.04349582743e-14 -0.951860823391 -0.00669817249503 -0.306457350016 889 895 
3.42058297202e-14 -0.0382344443681 0.750860885356 -0.659352756957 890 895 
3.2176823906e-14 0.813499169236 -0.321831766585 -0.484400057462 890 891 
3.39148566281e-14 0.825774243011 0.531964225445 -0.187379194219 890 894 
1.99651640712e-14 -0.12391023453 0.784284992206 -0.607900735959 891 896 
2.77224550763e-14 -0.419303753145 0.778614463414 0.46684459937 891 905 
4.15317784213e-14 -0.485752654865 -0.534463248394 -0.691659883474 892 1031 
3.60401865184e-14 0.676408861961 -0.433586571352 0.595376970166 892 894 
4.25135716296e-14 -0.624182231349 -0.230819165938 -0.746404082722 893 988 
3.45989006128e-14 -0.0259906724204 -0.945898291841 -0.323420633912 893 894 
3.55777173022e-14 0.809670247212 -0.329774192386 -0.485472010333 893 908 
2.73404722348e-14 -0.622074964888 -0.177003028532 0.762687790613 895 897 
2.91908883202e-14 -0.816755311486 0.371633139355 0.441361043696 896 897 
2.55141944907e-14 -0.312576124945 0.141043465836 0.939363032517 896 904 
1.5344620764e-14 0.319573232058 -0.147110979878 0.936072277632 897 951 
3.83031171347e-14 0.831124823056 -0.358629312875 0.424990052173 898 987 
2.03268862447e-14 0.524821648687 -0.368183317499 -0.767465492244 898 901 
2.34705533632e-14 -0.767773568721 -0.437231093541 -0.468351062787 898 903 
2.23700333984e-14 -0.834856337912 0.159961035277 0.52671373842 899 903 
1.39060526519e-14 -0.243198627005 0.472161483632 0.84730039608 899 902 
1.34390513437e-14 -0.0444492869864 0.999011642017 0.0 899 909 
1.44787838532e-14 0.780054993223 0.43073660827 0.453850395883 900 902 
2.00487529061e-14 0.924885694171 -0.0504776962558 -0.376879894527 900 901 
1.5821333695e-14 0.400418345813 -0.400418345813 0.824214957807 900 1017 
1.98951645971e-14 0.818465321948 -0.347862983928 0.457280943383 901 991 
1.03039408985e-14 0.124552701742 0.784100702515 -0.608007165093 902 973 
3.16951210323e-14 0.105924903965 -0.993598324375 -0.0392719304198 903 906 
3.03056796053e-14 0.349111045777 -0.937081361311 0.0 904 914 
3.54819535735e-14 0.670571010294 -0.306710200115 0.675472703593 904 948 
2.48272725574e-14 -0.86349610059 0.424647565862 -0.27211932874 905 910 
2.1074297212e-14 -0.174157561927 -0.241797515006 0.95456959168 905 914 
2.10342096672e-14 -0.641068621869 -0.76722522866 0.019911568572 905 908 
2.94674508998e-14 0.037490249956 -0.615577680531 -0.787183968581 906 907 
2.68125058787e-14 0.774849603782 -0.505688641316 0.379324517482 906 913 
2.19530886446e-14 0.843758220296 -0.00938663341801 -0.536641367019 906 909 
2.41005319216e-14 0.86262312431 0.499066147073 0.0825489324662 907 912 
3.15478932035e-14 0.770093963623 -0.572056081523 0.282324506171 907 908 
2.89928789989e-14 -0.309489608175 -0.338821996461 -0.888490763681 908 913 
1.33721178659e-14 0.212216403058 0.422835743835 -0.881007452868 909 915 
1.68784843112e-14 0.893916759457 0.448233005436 0.0 909 911 
1.68637743227e-14 -0.750565017458 0.0795983747775 0.65598494899 910 917 
1.62389442404e-14 0.0237698539136 0.980336126947 -0.195898117011 910 912 
1.65569124851e-14 0.590008196135 0.51821884282 -0.619144215381 911 916 
1.58970769887e-14 -0.75077939343 0.143206104677 0.644842859916 911 912 
4.05766931391e-14 -0.868225996483 -0.0833927631991 -0.489110688982 913 992 
1.84233931667e-14 -0.297506841839 -0.38641942993 0.873023311964 913 1060 
2.77899780702e-14 -0.931795265711 0.362984273486 0.0 914 918 
2.67383021635e-14 -0.435490413978 -0.494266603873 -0.752362029631 914 1059 
1.45072424472e-14 0.251941524593 -0.353922385683 -0.900702177802 915 972 
1.70644812467e-14 -0.654327535346 0.543903219536 -0.525380589922 915 1057 
1.46441088231e-14 -0.706670925224 -0.102923365942 -0.700016417083 915 916 
1.47609558545e-14 0.195694982661 -0.980664812136 0.0 916 917 
1.93410187518e-14 0.684411255734 -0.452147639352 0.571964811202 917 918 
1.61959366784e-14 0.638960631704 0.353826650627 0.683034415266 918 1058 
1.9149553731e-14 0.814412339837 0.56368284781 -0.137819402869 919 922 
1.90305648544e-14 0.549060988308 -0.581871370573 0.599964781655 919 920 
2.1528072835e-14 -0.161968151161 0.96827413791 0.190293226006 919 927 
1.24653561659e-14 -0.909452804569 -0.415807162349 -0.0 920 921 
1.36305496808e-14 -0.432440841347 -0.33366545201 -0.837652842692 920 923 
1.08737622815e-14 -0.753655260717 -0.24562994393 0.609647175536 921 956 
1.24084763838e-14 -0.743856231201 0.40157300263 -0.534244355012 921 922 
2.22944413221e-14 0.965124939368 0.0199313922103 -0.261029866135 922 962 
1.26643046349e-14 0.429731194083 0.0501520512108 -0.901563016428 923 924 
1.62717987071e-14 -0.279903559341 0.960028123269 0.0 923 926 
1.24653561659e-14 0.909452804569 0.415807162349 0.0 924 957 
2.13280633447e-14 -0.468714902354 0.702653742078 0.535335464037 924 1065 
1.84694252307e-14 0.207736229042 -0.978184879838 0.0 925 928 
2.98634578763e-14 0.862580845192 0.270816837283 0.427331868871 925 931 
1.54126501752e-14 0.427602677696 -0.362738414488 0.827995647743 925 930 
1.73342931479e-14 -0.45268915282 0.0474529944995 0.890404820423 926 1071 
1.76616974383e-14 -0.814013898592 -0.580845395005 -0.0 926 930 
1.95371555357e-14 -0.567347435116 0.23238309304 -0.790009484713 926 927 
2.78370264248e-14 0.260782474769 0.711972855577 -0.651987080988 927 931 
2.35361994055e-14 -0.927534029728 0.236485658003 0.289404832814 927 1040 
3.53569339474e-14 0.89133293931 -0.228739494902 0.391412614479 928 935 
1.56399247956e-14 0.298729448598 0.357467210403 0.884860390134 928 940 
1.84694252307e-14 0.207736229042 -0.978184879838 0.0 929 939 
1.54916753784e-14 -0.239671554697 -0.513767807097 -0.823771926118 929 930 
2.08437730992e-14 -0.741528045506 -0.274382348407 0.61225034472 929 1069 
4.70508996445e-14 -0.63700042604 0.737881966574 -0.223070976665 931 934 
2.67929751126e-14 0.804601121765 0.0964149442138 0.585936168355 932 933 
2.66991323662e-14 -0.690329212031 0.35712267873 0.629212977738 932 982 
2.93865868155e-14 -0.00720700711619 0.967840388928 0.251461807453 932 936 
1.68244696898e-14 0.0225990603573 0.358896866417 0.933103596471 933 942 
1.48649134544e-14 0.355619502341 -0.934630819925 0.0 933 937 
4.83300087387e-14 -0.546394646149 0.42162236266 -0.723662541496 934 938 
2.92003477615e-14 -0.792083940373 -0.450144528637 -0.412277739809 934 935 
2.94741444343e-14 -0.905651788152 0.0405990107862 0.422074115459 934 1041 
1.50228498587e-14 0.0514773936035 -0.51803635582 -0.853808182203 935 941 
2.12788671624e-14 0.357741609635 -0.632060038442 0.687401664633 935 937 
3.59642932022e-14 0.457388487921 0.879193796398 -0.133469245491 936 938 
2.47244626749e-14 0.791949538899 0.151059032199 0.591605524509 936 937 
4.12511196109e-14 -0.794355295864 -0.0595113275169 0.604531277793 938 1043 
2.04833448481e-14 -0.41540456031 0.609068113871 -0.675629398369 939 940 
2.30021102882e-14 0.797049429812 -0.0522793462222 -0.601646969904 939 1081 
3.01268278564e-14 -0.890989714481 0.454023489137 0.0 940 941 
1.98198846059e-14 -0.355619502341 0.934630819925 0.0 941 943 
2.44166934447e-14 0.84236194601 -0.120261775064 -0.525322241459 941 1088 
1.26512822128e-14 -0.368029195415 0.685761051936 -0.627922201367 942 943 
2.07249962138e-14 -0.852527098219 0.304237380039 0.42501430963 942 978 
1.62513920268e-14 -0.836050460405 0.249145943604 0.488820955404 943 1094 
3.71441796026e-14 0.608680749478 0.66811065438 0.427943803225 944 1039 
2.73422779113e-14 0.993916771518 0.0782510540102 -0.0774998312401 944 951 
2.75408710298e-14 0.0172546663134 -0.983018041715 0.18269593907 944 946 
2.59397762143e-14 -0.781966894812 -0.191621517739 0.593134866078 945 950 
1.82928853567e-14 0.313076538967 -0.936933269846 0.155367720598 945 951 
2.49968554758e-14 -0.987551395843 -0.131065610351 0.0869715260924 945 946 
2.8148085295e-14 0.744791750927 -0.0238760547787 0.66686968874 946 959 
1.32357265238e-14 -0.504338106262 0.863506267825 0.0 947 952 
1.74781832269e-14 0.159878811586 0.105017136768 -0.981534597755 947 949 
2.53603309124e-14 -0.148775023876 -0.721288855311 -0.676467574592 947 974 
3.51520917197e-14 0.184032258993 0.792222548364 0.581820901578 948 1045 
3.2919307705e-14 0.324285105224 0.789465816423 -0.521136158053 948 949 
3.36510247576e-14 0.832048710913 -0.378659750243 -0.405353840754 948 951 
1.58828718285e-14 -0.504338106262 0.863506267825 0.0 949 950 
1.5744844099e-14 -0.116578401593 -0.177479760703 0.977195175399 950 952 
2.05175370081e-14 -0.659839067732 0.0478063095542 -0.749884632101 952 971 
1.76719151056e-14 -0.764726305883 -0.437107016916 -0.47342489674 953 961 
1.75385418834e-14 -0.181102712034 -0.257141003568 -0.949252501697 953 960 
1.88387640315e-14 -0.0716389012644 -0.865617055965 0.495555224217 953 956 
2.51883481286e-14 0.833301095495 -0.259138348398 -0.488320182499 954 955 
2.85135694691e-14 -0.343017905997 0.592683245038 -0.728742263915 954 961 
3.08614754272e-14 0.396656285466 0.897343634226 -0.193489517323 954 958 
3.67809429697e-14 0.457955537286 -0.838623830211 -0.294935242504 955 959 
2.32526034496e-14 -0.176684961265 0.539426902359 -0.82328673102 955 966 
1.39611093674e-14 0.178539996264 0.236634636099 0.955053673221 956 957 
2.12425615113e-14 0.439593699665 -0.486407997421 0.755092470668 956 962 
2.26817406139e-14 -0.163957737561 -0.986467364029 -0.0 957 960 
2.49821894979e-14 0.205153749079 -0.820396248152 -0.533724587458 957 1063 
3.37601775809e-14 -0.337993219854 0.912889852454 0.228894518545 958 1033 
3.00023748761e-14 0.768740578365 0.375180903522 0.517954836649 958 962 
3.16322675144e-14 0.0295083881174 0.16855835683 -0.985249884737 959 967 
3.58964063626e-14 0.140789649202 0.989101603153 -0.0430847225578 959 1035 
2.00410983052e-14 -0.547912554869 -0.0984841790574 0.830718182474 960 963 
1.81647092928e-14 -0.546359264814 -0.0975653090303 0.831848883046 961 968 
2.31534982699e-14 0.336492327379 -0.913231789773 -0.229740313753 962 1044 
1.7943276794e-14 0.0668783140657 -0.788380851133 0.611541433326 963 964 
1.88294219585e-14 0.219683289596 0.971315359257 -0.0910259586247 963 1068 
1.89281281832e-14 0.862065951516 0.323164656222 -0.390393263524 963 969 
1.28978792976e-14 0.457514445952 0.258612411547 0.850764451737 964 1021 
1.8983914498e-14 0.980753995806 -0.195247534453 0.0 964 965 
2.65108426579e-14 0.47613947871 -0.725184012933 0.497392545381 965 969 
1.83783293851e-14 0.565008711027 -0.407395475302 -0.71749152132 965 1105 
3.46524031927e-14 0.426166031777 -0.716370449441 -0.552445375152 966 967 
2.73398724416e-14 0.85092889697 -0.525280888954 0.0 966 968 
2.65051574115e-14 0.717870634402 0.196578403849 -0.667846302231 967 970 
4.10432264984e-14 -0.0810408942625 -0.601863407425 -0.794476439084 967 1096 
1.88595963198e-14 0.474644585887 0.364406899695 0.801199181567 968 969 
2.97576583599e-14 0.671711063721 -0.671454185354 -0.312975276733 969 1106 
1.85764502729e-14 0.993114251054 0.117149837188 0.0 970 971 
2.28673048477e-14 -0.118616168463 -0.621862980007 -0.774090846526 970 1097 
2.07228752044e-14 -0.266755213119 -0.614494442682 -0.74245419804 971 1024 
2.95117776175e-14 -0.68269094059 0.581286981954 -0.442762378988 972 1051 
1.79187351249e-14 0.0444492869864 -0.999011642017 0.0 972 973 
1.1768872988e-14 -0.774486123845 -0.341761501454 -0.532325389302 973 1011 
2.5406355593e-14 -0.310192068719 -0.950673908606 -0.0 974 1053 
2.13097694209e-14 0.552953957609 0.214791844468 0.805050547677 974 1023 
3.44247962759e-14 -0.559582649347 0.743642826886 -0.365872388368 975 982 
3.07555533385e-14 -0.00525292853366 0.933446436575 0.358678347252 975 980 
2.65962910761e-14 -0.742854704829 -0.645369309726 0.177947580978 975 986 
2.31477390523e-14 0.977090028054 -0.212826401268 0.0 976 981 
2.73752663812e-14 0.705846654922 0.316931803241 -0.633509851407 976 996 
2.11710425685e-14 0.362897092685 0.444162465367 0.819161403192 976 984 
1.99605918943e-14 0.616571318364 -0.624625277498 0.47925261823 977 979 
1.46314007566e-14 0.589673064522 -0.522042674318 -0.616244369685 977 981 
2.2950424896e-14 0.526703670715 0.373113885377 0.763786142709 977 980 
2.44077450811e-14 -0.0493423043402 -0.539791432778 0.840351442018 978 1089 
2.75045897223e-14 -0.0215697090918 -0.922329144544 -0.385802665586 978 979 
2.86974233894e-14 -0.594393171271 -0.205170840326 -0.777561370071 978 982 
1.91149587092e-14 0.03574765328 0.03574765328 -0.998721287732 979 983 
1.93549781275e-14 -0.653949989926 0.503241040032 0.5648874811 980 984 
1.48437135067e-14 0.551757622775 -0.571482460651 0.607430097112 981 985 
2.82013360947e-14 -0.575335322633 -0.778429842668 0.251070202483 982 1034 
1.50500221366e-14 0.579083220694 -0.510532911795 -0.635624708051 983 985 
2.04254213087e-14 -0.0501289966326 -0.85298866188 0.519516531403 983 1090 
2.18921847015e-14 0.826990382809 0.482940670033 -0.287845819787 984 997 
2.22057229114e-14 0.337024975168 0.513089141096 -0.789400848367 985 1004 
2.62116412844e-14 -0.620283792358 -0.0955331690974 -0.778538008411 986 990 
3.54741931018e-14 0.133011832374 -0.912788710047 0.386166574497 986 1032 
2.26364165037e-14 0.362999643615 -0.782813574073 -0.505404953461 986 998 
3.40839118292e-14 0.878999788129 0.278452667941 -0.387070386604 987 993 
3.06701431861e-14 -0.060584840528 0.165070381236 0.984419243177 987 991 
2.85444536578e-14 -0.130780779806 0.991089524053 0.025257532472 987 992 
5.25846715605e-14 -0.661197386703 0.501871927169 -0.557622259721 988 1036 
4.39591978622e-14 -0.88211484069 0.290755264835 0.370587079923 988 992 
4.09175386516e-14 -0.74648745774 -0.572428111653 0.339238164754 988 989 
5.06111364764e-14 -0.375976329592 0.667833580049 -0.642370694339 989 1038 
4.30882155885e-14 -0.117032510702 -0.989789116912 0.0813688852107 989 990 
2.79588384894e-14 0.598053984838 -0.766713436713 -0.23341366109 990 993 
2.10021849915e-14 0.673272656189 0.391052563558 0.627520376532 991 999 
2.79870194797e-14 0.0101889980999 -0.359846012998 0.932956071446 991 1010 
3.7434728139e-14 -0.00496183446024 0.32389545254 -0.946079867676 992 1056 
2.58975788493e-14 0.426154443069 0.332935826866 0.841157610583 993 994 
2.86365042865e-14 0.472859250227 0.870822160166 0.134435467191 994 995 
2.35349241687e-14 -0.826255086651 -0.233083943151 0.512810303357 994 999 
2.0944731793e-14 -0.80885175905 0.517049245336 -0.280033765427 994 998 
1.82741705916e-14 0.350899807471 -0.66384589911 -0.660437693769 995 1000 
1.86716047528e-14 0.948925803699 -0.0294078977736 0.31412576243 995 997 
2.31360548663e-14 -0.0279771929847 0.600066710948 -0.799460580069 996 1002 
2.29235724468e-14 0.480262057028 -0.646746356456 -0.592509499494 996 1007 
1.97476857521e-14 -0.453759500202 -0.487077486856 -0.746229078617 996 997 
2.28940699056e-14 -0.40828733012 -0.905927702017 -0.112233928832 997 998 
2.02326966568e-14 0.0308009682482 0.684522485276 -0.728340763316 998 1134 
1.87779553194e-14 0.125058079895 0.897574720708 0.422752998096 999 1001 
2.36176423644e-14 -0.324079298509 -0.598166084023 0.732918784179 999 1014 
1.76726443933e-14 -0.622958387705 -0.381506330172 -0.682917101285 1000 1005 
2.19141028667e-14 -0.59475398465 -0.803907766938 -0.0 1000 1001 
1.51610537966e-14 -0.322247716349 -0.788664637641 0.523607198806 1001 1013 
2.24907048602e-14 0.292163762972 0.923453231722 -0.248745782735 1002 1139 
1.72641589317e-14 -0.930783246694 0.325856993442 -0.165709889564 1002 1004 
1.83221624908e-14 -0.483072839823 0.682866155618 0.548027777523 1002 1006 
1.59096095819e-14 -0.32422942669 -0.493609110052 -0.806985331553 1003 1004 
2.11927660328e-14 0.0133254490973 -0.999911212262 0.0 1003 1092 
1.92034021961e-14 0.289648650516 -0.684921607521 -0.668570153989 1003 1009 
2.62182369436e-14 -0.130708373064 0.948663729764 -0.2880146681 1004 1083 
1.82361702068e-14 -0.955339021431 0.295512020281 0.0 1005 1007 
1.6371188049e-14 0.123642703037 0.664257948817 -0.73720679556 1005 1136 
1.93055144781e-14 -0.104849728019 0.702866300635 -0.703552057751 1006 1007 
1.43299212946e-14 -0.3628748846 -0.471758236094 -0.80359566002 1006 1008 
1.87714036943e-14 -0.64069420997 -0.416477606097 0.6450250638 1006 1141 
1.99660282665e-14 0.675266697208 0.459751132482 -0.576752792645 1008 1155 
1.59453577128e-14 -0.896445081854 0.44315484339 0.0 1008 1009 
2.04887238978e-14 0.253100293472 0.73707310779 -0.626628658152 1009 1150 
2.9703944162e-14 -0.707713009061 -0.459892343905 -0.536322038353 1010 1014 
2.47332680243e-14 -0.972575743733 0.131465348429 0.191867883881 1010 1017 
2.77242719635e-14 0.119688211561 -0.973269978504 0.196010920504 1010 1050 
1.53782004212e-14 -0.29644631476 0.825037705591 0.481074180162 1011 1012 
1.60732067217e-14 -0.454126667335 -0.840164459839 0.29646694662 1011 1017 
2.33519675813e-14 -0.27296919803 0.949366876895 -0.155532472436 1011 1052 
1.13388592015e-14 0.673073987066 0.412746654072 -0.61368689695 1012 1016 
1.34395406179e-14 -0.118796993096 0.0780323543055 0.989847577212 1012 1019 
1.74550168307e-14 0.817797202949 -0.352098176249 -0.455230281429 1013 1015 
2.59269704111e-14 0.0240371969832 -0.63438767603 -0.772641242533 1013 1014 
2.19217967326e-14 0.399868559597 -0.0755009320553 0.913457576631 1013 1143 
2.56185642673e-14 0.546130933917 -0.660240225496 0.515581077674 1014 1140 
1.41709291956e-14 0.0740049562539 -0.112665654592 -0.990873209208 1015 1018 
1.12661139038e-14 0.556282760846 0.536549024192 0.634558614018 1015 1016 
1.96649409678e-14 -0.529905098224 0.529905098224 0.662118700652 1016 1017 
2.50194510362e-14 -0.787697753692 0.25407948507 -0.561227105632 1018 1142 
1.30182094034e-14 -0.792603963824 -0.60973679283 -0.0 1018 1019 
2.22039209031e-14 0.179082159784 -0.780364978347 0.599132773779 1019 1020 
2.56031338691e-14 0.29021984332 -0.956960000493 0.0 1020 1125 
2.31720624211e-14 0.765319818699 -0.291022315245 0.574100676829 1020 1163 
1.3577037045e-14 0.259682026963 0.965694177715 0.0 1021 1022 
1.4927093013e-14 -0.540155165654 0.409689518157 0.735110124899 1021 1112 
1.88392519686e-14 0.162151718449 -0.652432212875 0.740296580977 1022 1061 
2.01975853591e-14 -0.460978763227 0.557399836369 0.690509958125 1022 1029 
2.13291681513e-14 0.180035054338 0.958458385982 -0.221234946495 1023 1054 
1.60729641552e-14 0.270697968837 0.343595711978 -0.899257803068 1023 1025 
1.76973611652e-14 0.69469352098 -0.584457408223 0.419297567226 1023 1024 
1.85905273153e-14 -0.356077009691 -0.293051212056 0.887316262829 1024 1026 
2.64324061586e-14 -0.924692075319 -0.29655697351 -0.238743643487 1024 1104 
1.72259487118e-14 0.142825769202 -0.524943873993 -0.839067773669 1025 1027 
1.27784120877e-14 0.888376959289 -0.459114776722 0.0 1025 1026 
2.13591429787e-14 0.628812097628 0.0902621363094 0.772300519633 1026 1102 
1.76249380167e-14 -0.128722793116 -0.991680615184 -0.0 1027 1121 
1.83715614903e-14 -0.607577471348 -0.109002540478 -0.786745233528 1027 1204 
1.19581591205e-14 -0.316908771916 -0.822958260802 -0.471496056464 1028 1030 
1.44173318641e-14 -0.665800222433 0.169406895439 -0.726643907004 1028 1029 
9.93032772049e-15 -0.733419740944 -0.331826789261 0.59328447268 1028 1186 
2.19439313856e-14 -0.381928727742 0.87091312651 -0.309258424297 1029 1070 
1.56630062767e-14 -0.672201919558 -0.345446563039 0.654836812822 1029 1113 
1.25173131587e-14 -0.325176306108 0.914901899005 -0.239196331793 1030 1080 
9.62713354406e-15 0.362839428779 -0.363079816215 -0.858207781357 1030 1190 
4.97146460698e-14 -0.233872681173 0.970954792839 0.050501081808 1031 1036 
5.19251485998e-14 -0.967168528128 0.116364775914 0.225929805747 1031 1037 
4.66954910714e-14 0.394455651332 0.428975173587 -0.81264078139 1031 1039 
4.59510875786e-14 0.947377226136 -0.244250475938 0.206925340164 1032 1034 
4.75942683481e-14 0.583652116717 0.506445576098 0.634714963667 1032 1038 
3.62462506541e-14 -0.304473726182 0.0813060288688 0.949044298089 1032 1135 
4.15354148432e-14 -0.375431000608 0.580794727537 -0.722308139403 1033 1037 
4.13762093688e-14 -0.837810377968 -0.237183900915 -0.491749496915 1033 1044 
3.52284096809e-14 -0.865280228498 -0.0885080305299 0.493413067016 1033 1035 
3.65903083342e-14 0.348976408856 -0.806589546435 -0.477104568878 1034 1043 
3.72013994337e-14 0.390808811156 -0.0984634041376 0.91519037974 1034 1082 
4.40123275892e-14 0.016810469412 0.157496535084 0.987376447742 1035 1103 
4.57787657481e-14 -0.571629037567 0.556052711532 -0.603361935664 1035 1039 
5.54693517834e-14 0.871578324579 0.444872500797 -0.206008937086 1036 1038 
5.01448560085e-14 0.50262253903 0.055776126366 -0.86270482031 1036 1055 
5.33992144473e-14 0.571534159279 0.809000593851 -0.137356266421 1037 1042 
5.24893686857e-14 -0.754361874572 0.633022166248 0.173842167584 1038 1042 
4.56630155447e-14 -0.481326623066 0.662256362545 0.57423095719 1039 1048 
4.16284962788e-14 0.00152983485492 -0.806893040793 0.590695590236 1040 1041 
3.3178189459e-14 -0.635646070258 -0.769811047594 0.0578361856273 1040 1044 
2.95944719753e-14 -0.022887903091 -0.0838951801563 0.996211695695 1040 1067 
4.84882055425e-14 0.534058596671 -0.422293466064 0.732427227676 1041 1043 
2.74121381111e-14 -0.0314259808948 0.522035625751 0.852344539005 1041 1091 
5.49933148791e-14 -0.834545690323 -0.208971158336 -0.509769110232 1042 1043 
2.87008731615e-14 -0.201556841489 -0.188751909827 -0.961117867998 1044 1066 
3.61925455051e-14 -0.548452815227 0.77430497186 -0.315675973146 1045 1059 
3.2252160838e-14 -0.199289276799 -0.23792823974 0.950617660728 1045 1053 
3.36160265378e-14 -0.974134527524 -0.223045742816 -0.0362287026713 1045 1048 
2.42421415965e-14 0.403242533069 0.224353276238 0.887164622247 1046 1122 
2.89983736345e-14 0.0439918636845 0.999031889346 0.0 1046 1047 
3.22402625906e-14 0.44993910564 0.593769081626 -0.667078015618 1046 1051 
3.02732380943e-14 -0.280768448288 0.6581375216 -0.698587203653 1047 1049 
2.53771972962e-14 0.521352388176 -0.18355538066 -0.833366131766 1047 1058 
4.57399029535e-14 0.0126705491428 -0.949657323466 0.313034223643 1048 1055 
4.36450904151e-14 0.259989305504 -0.130569087452 0.956743055593 1048 1100 
2.32365798553e-14 -0.406967786064 -0.0776263598616 -0.910138104554 1049 1127 
2.46073321673e-14 -0.662309683316 0.749230193856 0.0 1049 1053 
3.63463947887e-14 0.756568267249 -0.146528853897 0.637286240215 1050 1131 
3.18005108497e-14 0.112875653858 -0.629621553518 -0.768658432668 1050 1056 
2.86168435006e-14 0.970399263376 0.0571383410042 -0.234649695562 1050 1052 
3.1090238075e-14 0.667810928347 0.579169889408 0.467536953815 1051 1052 
3.12639635199e-14 -0.444319140007 0.512349330595 0.734900445817 1051 1057 
2.55572132883e-14 0.0247677722692 0.226870343076 -0.973609986026 1052 1124 
3.54814327875e-14 -0.500290241172 0.0551583342962 -0.864099087342 1053 1054 
2.35523647182e-14 -0.120200612712 0.602418117313 0.78907808526 1054 1128 
2.5865354681e-14 -0.944198194249 -0.166154773085 -0.284398244296 1054 1098 
4.61580720201e-14 0.838954004368 -0.482115647071 0.252429557312 1055 1056 
4.64046844372e-14 -0.278873027102 -0.396227653577 -0.874776246417 1055 1133 
3.63290051979e-14 0.962020588935 0.272336014755 0.0186944251914 1056 1060 
2.27288492666e-14 -0.0478420485777 0.988446879278 0.143819001641 1057 1058 
2.64187548092e-14 -0.907292671546 0.107243394485 0.406594223395 1057 1060 
3.5277231929e-14 0.699216511859 -0.606448579961 -0.378571511615 1058 1059 
2.62024879176e-14 0.628214920466 0.757412448264 -0.177967404088 1059 1060 
2.48263972187e-14 -0.501066840484 -0.275783943505 0.820289728006 1061 1062 
1.46701729439e-14 -0.44754269489 -0.178166887415 -0.876334466103 1061 1068 
2.2719104818e-14 0.39301604679 -0.354694968776 -0.848368944558 1061 1070 
2.71197352869e-14 -0.192013304883 -0.981392322544 -0.0 1062 1064 
2.53717527637e-14 0.550057211853 0.230602052862 0.802657932687 1062 1065 
2.96830511916e-14 0.549172426777 0.297262885789 -0.7810534056 1063 1068 
2.48640237245e-14 -0.901289926462 -0.433043424852 -0.0122417584882 1063 1065 
2.3947564019e-14 -0.46909868093 0.774682635235 -0.424043915433 1063 1066 
2.67168042052e-14 -0.302286734651 0.574344584467 0.760756878607 1064 1073 
2.74376602312e-14 0.354346522793 -0.570700018098 0.740769890808 1064 1069 
2.175304229e-14 0.0709327264793 -0.914937183145 0.397314106487 1065 1071 
3.32404842806e-14 0.622236989887 0.760794103094 -0.184427387102 1066 1067 
3.52099895689e-14 0.74218630995 0.0374910023032 -0.669144159408 1066 1101 
3.35415653658e-14 -0.0293199445366 0.876828399087 0.47990863652 1067 1085 
2.31690983052e-14 0.905928233987 -0.285029055033 0.313133314504 1067 1071 
2.17248512867e-14 -0.862152398034 0.315394483318 0.396509221149 1068 1099 
2.83787653226e-14 -0.478498286916 0.847847841987 0.228458806475 1069 1078 
2.30493543131e-14 0.503245820878 0.612657732937 0.609421156543 1069 1071 
2.107223388e-14 -0.0722986051468 -0.973532112065 -0.216813603062 1070 1079 
2.14872668871e-14 -0.876495078401 0.309723602582 0.368548053233 1070 1108 
2.00859877507e-14 -0.816142916738 -0.52610046558 0.239016818602 1072 1080 
1.47646612437e-14 -0.528079886458 0.257862555508 0.80909735878 1072 1216 
2.22184204626e-14 -0.572296437904 -0.383231725096 0.72498981513 1072 1075 
2.27348010854e-14 0.603271975501 0.366139508586 0.70852295928 1073 1075 
2.37916145972e-14 -0.395456836845 0.647950802283 -0.650978991991 1073 1078 
2.47404645732e-14 0.500509890518 0.339332870194 -0.79645656046 1073 1079 
2.23899790028e-14 0.434656454581 -0.0461246407454 -0.899414411719 1074 1145 
3.70461637912e-14 0.837802262967 -0.0509791721714 0.543588532046 1074 1084 
2.58257010738e-14 0.758200472237 -0.652021505704 0.0 1074 1077 
2.15016528498e-14 -0.159283859428 -0.987232825693 -0.0 1075 1076 
2.24547215103e-14 0.420142621078 -0.607039070423 0.674524828997 1076 1077 
1.85110732477e-14 0.54815153413 -0.173302713726 -0.818227392017 1076 1219 
2.12712846176e-14 0.604526338304 0.357112622221 0.712052302396 1077 1081 
2.58734736176e-14 0.0226019710779 0.983905350364 -0.17725521834 1078 1081 
2.7780124954e-14 -0.848539694659 0.504663733557 -0.159043712923 1078 1093 
2.55543526296e-14 0.920608650134 -0.173893128385 -0.349629651487 1079 1110 
2.13220055723e-14 -0.594043742198 -0.359981013649 -0.719392592517 1079 1080 
2.06893819313e-14 -0.376868015119 0.413757321482 0.828719118942 1080 1221 
3.65376071384e-14 0.837714387597 -0.521745721128 0.161294783853 1081 1095 
3.82393857002e-14 -0.590012622264 0.750463391124 -0.29780833459 1082 1091 
3.3254467284e-14 -0.795815735572 0.207228637923 0.568975927997 1082 1132 
2.61384703185e-14 0.705524943627 0.6941111878 0.142983260879 1082 1089 
2.39758796386e-14 -0.582323929179 0.478374519612 0.657310170689 1083 1090 
2.33201046872e-14 0.378722645421 -0.0926764573524 0.92085842131 1083 1092 
2.2468035049e-14 0.861963987397 0.500338184018 -0.0817299580532 1083 1138 
2.95340804393e-14 0.159356413709 -0.683397499296 0.712441851217 1084 1087 
3.15661825948e-14 0.824756634378 -0.0684464649015 -0.56133018402 1084 1147 
2.64817129519e-14 -0.0111962621521 -0.772439743615 -0.634989359122 1084 1095 
3.70855353003e-14 0.00637546555551 0.635124309396 -0.772383625573 1085 1091 
3.2828646411e-14 -0.847791180049 -0.12634449405 -0.515060369136 1085 1093 
4.02686510922e-14 -0.721447341326 0.0424288695762 0.691168231851 1085 1227 
1.88547686788e-14 0.000362420317449 0.81296029278 0.582319011381 1086 1094 
2.12755299783e-14 0.123678535561 0.0812388180488 0.988991341865 1086 1087 
1.85036265584e-14 0.714379854026 -0.358901501586 0.600708861531 1086 1090 
2.13174649176e-14 0.842797505213 -0.538230773188 0.0 1087 1092 
2.91824350028e-14 0.1152198504 -0.978753836257 0.169603402343 1088 1094 
2.93897579353e-14 0.160988289037 -0.560033422207 0.8126778801 1088 1095 
2.45471092769e-14 0.893657343015 0.373436175223 0.248841267299 1088 1091 
2.5494730776e-14 0.665086957845 -0.677913036158 0.313198425783 1089 1094 
2.75625470993e-14 0.010187573668 0.807295612342 0.590059325522 1089 1090 
2.6088499952e-14 -0.339308561345 -0.45531147668 0.82314103251 1092 1149 
2.5827811516e-14 -0.848460211033 0.0122312417471 0.5291178196 1093 1232 
3.17031574415e-14 -0.825569774611 -0.563080637178 0.0370775307168 1093 1095 
3.20568547107e-14 -0.804050050912 0.00853827572887 -0.594500305698 1096 1106 
3.55439958896e-14 -0.784589463206 -0.369443342695 0.497926692159 1096 1097 
3.87165818518e-14 -0.140464589377 -0.984271266939 0.107143698882 1096 1103 
2.214242058e-14 0.0657107465529 0.344498403544 -0.936484355312 1097 1118 
2.92172120787e-14 -0.811850820004 0.298346953844 0.501883792516 1097 1104 
3.77472412522e-14 0.807885893582 0.293581593034 -0.511009032388 1098 1100 
2.76062596614e-14 -0.0204351853152 -0.602049760323 -0.798197024109 1098 1126 
2.47605385621e-14 0.268070969509 0.945237319274 -0.186183687679 1098 1104 
3.88318665237e-14 0.415289633637 -0.777350757325 0.472504307155 1099 1101 
2.58394180287e-14 0.119888844507 0.274945324153 0.953955834245 1099 1109 
3.10541239233e-14 -0.183599414879 -0.980176090134 0.0744720564109 1099 1106 
5.79619457703e-14 0.245982765356 0.697130047533 0.673425701896 1100 1226 
4.75605650004e-14 0.579999013231 -0.73640459102 -0.348295022897 1100 1103 
4.86360931645e-14 0.174676580155 -0.799437419209 -0.574793793559 1101 1235 
4.19229217746e-14 0.805365084263 0.238904859807 0.542504883859 1101 1103 
2.936834273e-14 -0.271561559551 0.50580814391 -0.818787176822 1102 1117 
2.7137751439e-14 0.217990155487 0.252379218416 -0.942753956355 1102 1104 
2.05935855068e-14 -0.0223461868162 0.482366914687 0.875684193959 1102 1201 
2.87263715733e-14 0.46400086517 0.393422112555 -0.79367640665 1105 1116 
3.25064493701e-14 -0.00262250510904 0.330128820282 -0.943932245707 1105 1106 
2.27614354639e-14 -0.133137182884 -0.353998861634 -0.925720960385 1105 1107 
3.02620936385e-14 0.449579760372 0.372208600435 -0.811996796069 1107 1115 
2.19088353086e-14 0.15164981376 0.919382201517 -0.362958264157 1107 1109 
1.40611851975e-14 -0.946801227719 0.0584061346477 -0.316474578165 1107 1112 
1.59545683638e-14 0.937492687267 -0.101582345121 0.332849047589 1108 1109 
2.02888195157e-14 -0.32087154588 0.888946746547 0.326825844827 1108 1110 
1.48159566574e-14 0.177775383515 -0.877518013879 0.445374054401 1108 1113 
3.21853018317e-14 -0.265244130684 0.896922546363 0.353801493726 1109 1230 
2.74994544596e-14 0.870449720738 -0.479774333817 0.110153857303 1110 1238 
2.16606354907e-14 -0.281560091311 0.428698132272 0.858453159099 1110 1220 
2.098025559e-14 -0.0836126412603 -0.387949951137 0.917880036625 1111 1112 
2.03334894013e-14 -0.9970305133 -0.0770075031931 -0.0 1111 1114 
2.28683961356e-14 -0.353356428798 -0.407450070559 -0.842094813087 1111 1184 
1.56276245185e-14 -0.448207312944 -0.859599818458 0.245353534171 1112 1113 
1.39687609359e-14 -0.0637404361982 -0.356402215534 0.932155897667 1113 1180 
2.62256288508e-14 0.575506056659 -0.275567332476 0.769971054015 1114 1115 
2.34759192548e-14 -0.360849336282 0.360441089581 0.86015694931 1114 1183 
3.19877279776e-14 0.370480399392 0.595586461249 0.712755947603 1115 1116 
3.53267739064e-14 0.476901934422 -0.425019641331 -0.769365224993 1115 1248 
3.04672526796e-14 0.97048830792 0.241148178907 0.0 1116 1119 
2.72359122767e-14 0.0173081285845 -0.469253326974 -0.882893959549 1117 1196 
2.22387941897e-14 0.849187930959 -0.528090766738 0.0 1117 1118 
2.93910037522e-14 0.705014689627 -0.0720522062891 0.705523044967 1118 1119 
2.51639754006e-14 0.177189734166 -0.538115127638 -0.824036350845 1119 1240 
2.47354602671e-14 0.521989935105 0.0995660588729 -0.847120479961 1120 1127 
3.06821609239e-14 -0.381417614004 0.622993325151 0.682934784987 1120 1129 
2.43279957959e-14 -0.659548743641 0.751661795465 0.0 1120 1121 
2.09855833388e-14 -0.272048074274 -0.405400967362 0.872719829582 1121 1128 
2.41058895863e-14 -0.522907181358 0.386448771279 -0.759753530338 1121 1205 
3.3612504546e-14 -0.70398445922 -0.710105433081 -0.0124962027987 1122 1124 
2.66070676713e-14 -0.470126204496 0.362886420348 0.804546330408 1122 1123 
2.81205932765e-14 -0.0490223837319 -0.998732902767 -0.0113751845907 1122 1127 
3.46484580866e-14 0.710503514716 0.703693651795 0.0 1123 1125 
3.19845229126e-14 0.441482464055 0.597625967691 -0.669280536601 1123 1130 
3.18981375551e-14 0.247127096714 -0.565516160234 -0.786841579089 1124 1125 
3.09132687594e-14 -0.999977710624 -0.00101367740319 -0.00659929636002 1124 1137 
3.91795014542e-14 0.61678923234 0.457372774121 0.640610012693 1125 1161 
3.98483773094e-14 -0.76612888086 -0.642571952446 -0.0121582828302 1126 1233 
2.38945577921e-14 0.998877707519 -0.0469743512045 0.00606100243858 1126 1128 
2.46988855084e-14 -0.246857801275 -0.409230568038 0.878402850708 1126 1203 
3.17473899263e-14 0.661146075106 -0.750246820381 -0.00394662891374 1127 1128 
2.88152459429e-14 -0.0559400483061 -0.998434129523 -0.0 1129 1130 
2.36797390176e-14 0.409264736013 -0.222431443999 0.884887918652 1129 1202 
2.44167569145e-14 -0.429919718645 -0.215717368267 -0.87671834277 1130 1167 
4.80356101628e-14 -0.78407618853 0.620637801144 0.00576631352947 1131 1133 
2.87635151885e-14 -0.377225264488 -0.211031150318 0.901757702173 1131 1137 
3.06664833182e-14 0.0223460712267 0.996427183277 -0.0814464334818 1131 1140 
4.75799717181e-14 0.008779237234 -0.642769780893 0.766009095093 1132 1228 
3.321874438e-14 -0.345052205616 -0.832466926638 -0.433517925181 1132 1138 
5.08531696242e-14 -0.754020752324 0.193119524073 -0.627819683099 1132 1135 
5.69380513958e-14 -0.176236325781 0.587827143807 -0.789556841829 1133 1224 
4.64045267202e-14 -0.874269017338 -0.475036326096 0.0999708668189 1133 1135 
3.5974489884e-14 -0.244905105465 0.967675000178 -0.0602211204457 1134 1135 
2.05212353927e-14 0.966261145791 -0.253027692445 -0.0481288374116 1134 1140 
2.21559486658e-14 0.46918999922 0.711747355345 0.522758497579 1134 1139 
2.46058308844e-14 0.352936636731 -0.240554592394 -0.904195343126 1136 1151 
2.05212932445e-14 0.966261216005 -0.253027455434 -0.048128673789 1136 1141 
1.98115556334e-14 0.664703406138 0.585581819764 0.463964776928 1136 1143 
4.00096226279e-14 -0.782974241538 0.62205173436 0.00172536038304 1137 1234 
3.41933733909e-14 -0.329427831095 0.551258669799 0.766544964808 1137 1164 
2.59685461909e-14 0.473094182002 -0.835151868683 0.280540997346 1138 1139 
2.45017363456e-14 -0.178809044078 0.215323094575 -0.96003296334 1138 1146 
2.11641602312e-14 0.399788484502 -0.788502991714 -0.467367307069 1139 1141 
2.27630644239e-14 -0.226353819427 0.827434805431 0.513921775362 1140 1143 
2.13413999934e-14 -0.0308783603865 0.172326266085 0.984555831265 1141 1156 
3.54390732742e-14 0.414347277582 0.567460379407 0.711551158641 1142 1152 
2.51014425644e-14 -0.380674448364 0.222240171356 0.897605854815 1142 1143 
2.42039974014e-14 0.18723336801 0.863024811928 -0.46918209674 1142 1162 
2.19444118612e-14 -0.219981314447 -0.461403829724 -0.859485152408 1144 1145 
2.44738232929e-14 0.0942802757619 0.63023862339 -0.770655894151 1144 1175 
1.7465078621e-14 0.501367804579 -0.865234259916 0.0 1144 1148 
2.82008571367e-14 -0.00325454751074 0.34476667867 -0.938682771334 1145 1214 
2.91517370808e-14 -0.502580358977 0.0216182628466 -0.864260165391 1145 1147 
3.80906027906e-14 0.178094342252 0.924009387655 -0.338362315844 1146 1231 
2.34916746082e-14 -0.866239679576 -0.495897947188 0.0609429528562 1146 1149 
2.37436309034e-14 -0.386822378534 0.769503692495 0.508165833859 1146 1157 
2.61540969489e-14 -0.614213204181 0.695954108863 -0.372008088845 1147 1149 
2.91341019207e-14 0.845103013008 0.528976240745 -0.0773630023462 1147 1229 
2.03504781425e-14 0.549751761253 -0.0948006566474 -0.829931223957 1148 1158 
1.88866286819e-14 0.423946330426 0.143437024237 0.894256858512 1148 1150 
2.12191899461e-14 -0.215221335126 0.847022485663 0.486037741011 1149 1150 
1.88320188718e-14 0.943045005773 -0.00862370619982 -0.332553377336 1150 1154 
3.11877493034e-14 -0.877546492175 -0.479491557872 -0.0 1151 1152 
3.21230271951e-14 -0.718258141225 0.066389038248 -0.692602149986 1151 1153 
2.99071178206e-14 0.0412270931153 -0.536067789286 0.843167629884 1152 1166 
3.27617391857e-14 -0.96932964456 0.245764196289 0.0 1153 1156 
2.83797896473e-14 0.151377943589 0.602079141299 -0.783954989657 1153 1262 
2.01423955898e-14 -0.342830895934 -0.144925325336 -0.928150648801 1154 1159 
3.05107274056e-14 -0.781794973906 -0.622810718017 -0.030057083997 1154 1157 
1.99295381043e-14 0.040730674833 -0.815155199365 0.577808803218 1154 1155 
2.45581658353e-14 0.760739324967 0.649057531694 0.0 1155 1156 
3.17535235088e-14 -0.390998342481 0.639728728703 -0.661715535446 1156 1157 
4.36172890238e-14 -0.472797060952 -0.482497607862 0.737332352174 1157 1268 
1.92104617792e-14 -0.999175779614 -0.0405926278068 -0.0 1158 1159 
2.15623565273e-14 0.112755907413 0.611349954597 -0.783286242926 1158 1176 
2.86482753566e-14 0.543849888162 0.527609549021 -0.652576020804 1159 1269 
2.5864696885e-14 -0.144375173643 0.424423420889 0.893879504763 1160 1163 
2.29850440705e-14 0.817841454529 0.575443616051 0.0 1160 1165 
2.71956088204e-14 0.244199514813 0.466516996423 -0.850134394677 1160 1169 
2.53828604991e-14 -0.244106527264 -0.44787338327 0.86012873217 1161 1167 
2.98227754155e-14 -0.953202131138 0.178591898299 0.243948008919 1161 1164 
3.62353022374e-14 0.0533867072137 0.955257685579 0.290916850035 1161 1163 
3.45732217733e-14 -0.423016110345 -0.661832889128 -0.618897889201 1162 1166 
2.88718348989e-14 0.810573427991 0.585098959722 0.0250983100514 1162 1163 
2.87615115476e-14 0.14762494071 -0.93449417458 -0.323925168143 1162 1164 
2.70036195043e-14 0.792812262893 -0.494532873039 0.356210546291 1164 1225 
2.85207331234e-14 0.450015014574 -0.196046682244 -0.871236009953 1165 1166 
2.99168009661e-14 -0.548239223886 -0.0978314654137 -0.830579772067 1165 1170 
3.60361529404e-14 0.796221824997 0.0349109855534 0.603996712314 1166 1267 
2.57066407883e-14 -0.160958138917 0.344748610979 0.924792340336 1167 1168 
2.59622703635e-14 -0.325041542029 0.576356287827 -0.749774249649 1167 1258 
3.15719820871e-14 0.323382177519 -0.573091574371 0.752987393419 1168 1252 
2.38426692842e-14 -0.121921515597 -0.99253974431 -0.0 1168 1169 
2.61268751322e-14 -0.465305067463 -0.0206447625087 -0.884909593108 1169 1172 
3.53955871592e-14 -0.986652700981 0.0632197693229 -0.150065680333 1170 1273 
2.22887902863e-14 0.14781740784 -0.829574240795 -0.53847617677 1170 1171 
2.15917614645e-14 -0.705218828562 -0.617165994893 0.348959221958 1170 1172 
1.70103599785e-14 0.961340986945 -0.275360684955 0.0 1171 1265 
1.6789865725e-14 0.548499172349 -0.433773758188 -0.71483493524 1171 1173 
1.97084482397e-14 -0.459052821914 0.556788791564 0.692283719498 1172 1174 
2.98264795854e-14 -0.200401439677 0.796599572689 -0.57032305211 1172 1261 
1.42067761327e-14 -0.502825463656 -0.182942192917 -0.844806905245 1173 1193 
1.26721496803e-14 -0.466736615272 -0.88439636587 -0.0 1173 1174 
1.73467244781e-14 0.0535785572182 -0.615214708659 0.786536839859 1174 1285 
2.95692739069e-14 0.266923992926 0.963506873034 -0.0201516157534 1175 1215 
2.08761309778e-14 -0.753949673565 -0.0108553627605 -0.656842485555 1175 1177 
1.6990607948e-14 -0.597636195062 0.755666424841 0.267953788404 1175 1176 
1.80679684517e-14 0.513161032719 0.338498156412 0.788723495659 1176 1179 
2.38992835319e-14 0.914557236943 0.270254450198 -0.300911270149 1176 1264 
1.97424332341e-14 0.288170690894 0.957579058308 0.0 1177 1209 
1.71542120037e-14 0.322810238081 0.506776912746 0.799356435451 1177 1178 
1.70975842795e-14 -0.00886881804595 -0.597252913527 0.802003928513 1178 1334 
1.32576935041e-14 -0.769515215588 0.638628478052 0.0 1178 1179 
1.82765848664e-14 -0.62202099617 -0.0715928535644 0.779720683093 1179 1275 
1.70834355975e-14 -0.318068280574 0.90324170807 0.288074618278 1180 1222 
2.17022681031e-14 0.502292503346 0.849632366146 0.160708069119 1180 1184 
1.94081040921e-14 0.795760913696 -0.101504994308 0.597043804393 1180 1188 
2.46715493893e-14 -0.690852398339 0.397947432243 -0.603623065233 1181 1182 
1.71599472009e-14 -0.0930869157111 0.488022059336 0.867853268545 1181 1297 
1.53792265669e-14 -0.998138417967 0.0609893316756 0.0 1181 1187 
3.47301802328e-14 -0.715679772849 0.698428566665 0.0 1182 1243 
1.75185049048e-14 0.195397007467 0.489045998814 -0.850090595476 1182 1183 
2.98390966745e-14 -0.786691243568 0.560055278721 0.259720950386 1183 1245 
1.85907209424e-14 0.991136905279 0.0170782531879 -0.131742051989 1183 1184 
2.23266557846e-14 -0.69897426598 0.394314438577 -0.596616375091 1184 1189 
1.5948986094e-14 -0.324005413783 -0.444383405769 -0.83519092459 1185 1187 
1.3460293901e-14 -0.449410594851 0.454793347945 0.768890842643 1185 1326 
1.32495233333e-14 -0.353386790596 -0.891216976971 -0.284341478139 1185 1192 
1.44988390282e-14 0.988712999514 0.149821909587 0.0 1186 1188 
7.71775269988e-15 -0.0574104472481 0.643403938854 0.763371084083 1186 1191 
1.54715719842e-14 -0.0164922455236 0.508400439142 -0.860962832716 1187 1189 
1.57394534226e-14 0.312107208751 0.950046888446 0.0 1188 1189 
1.69529969482e-14 0.355183034232 0.637701731299 0.683506776917 1188 1223 
1.02532003359e-14 0.742244906904 0.382992898722 -0.549899025007 1190 1191 
1.36840607521e-14 0.422657166569 -0.879480953327 -0.2188016734 1190 1217 
2.00950737899e-14 -0.788696705158 0.325833193591 0.521335052751 1191 1213 
1.48411129474e-14 0.563508098228 -0.29817227244 -0.770423207841 1192 1330 
1.83222418327e-14 -0.193938729234 -0.87637617056 0.440854371621 1192 1348 
2.26804799713e-14 -0.961340986945 0.275360684955 0.0 1193 1277 
1.7232854959e-14 0.0430889835588 0.716301434055 -0.696459327647 1193 1316 
3.13494359176e-14 -0.950325711708 -0.311257195366 -0.0 1194 1247 
1.50269736807e-14 -0.807019284982 0.0310176869212 0.589709908994 1194 1207 
1.48412061068e-14 0.799501560683 -0.0654157100181 0.597091315753 1194 1195 
2.55068814892e-14 -0.577122770991 -0.529709101785 0.621560596153 1195 1196 
1.98968676898e-14 -0.913585110609 0.0428418000405 0.404384502475 1195 1198 
3.55825103633e-14 0.319662635791 -0.854105938497 0.410266797466 1196 1201 
3.45367797792e-14 -0.741922051424 0.118698491931 -0.65989570208 1196 1249 
1.29888478247e-14 -0.245816975307 0.742447392173 0.623174040302 1197 1200 
2.5899072364e-14 0.20516854524 0.978726656449 0.0 1197 1199 
1.30710942783e-14 -0.205654795058 0.757780955005 -0.619252880091 1197 1208 
1.47495668874e-14 -0.027682724199 -0.027682724199 0.999233372922 1198 1206 
1.72740378822e-14 -0.242297980967 0.859349463944 -0.450344520604 1198 1200 
2.39508513635e-14 0.55739257952 0.360324091967 -0.747983997853 1199 1202 
3.14722842945e-14 0.475643046329 0.670630340431 0.569226351262 1199 1259 
2.36351825231e-14 0.524650556258 0.575818971827 -0.627036127749 1200 1204 
2.19407059401e-14 -0.86563913946 0.49331871371 0.0854723752956 1201 1204 
3.03971908537e-14 -0.23548711076 -0.970521816341 -0.051314955642 1201 1203 
2.95452657626e-14 0.344429255171 -0.59317550889 -0.727675273619 1202 1205 
3.46983034284e-14 0.370768994721 0.602002870928 0.707193676406 1202 1260 
4.04162760012e-14 0.702985486835 0.469817473369 0.533931593949 1203 1236 
2.74053136661e-14 0.998018913969 -0.014790024427 -0.061151472077 1203 1205 
2.68703349587e-14 0.170062067739 0.983831956219 0.0561567007527 1204 1205 
1.43241967589e-14 0.824709362739 -0.0658864080747 0.56170583782 1206 1207 
1.27487933819e-14 0.248321627638 -0.752327506103 -0.610196437885 1206 1208 
1.99462000393e-14 0.333148249416 0.507187187137 0.794841745957 1207 1301 
1.91346555065e-14 -0.528698156523 -0.347277829138 -0.774516861455 1208 1294 
2.58487295196e-14 0.732235419855 -0.681051605908 0.0 1209 1218 
3.90582122707e-14 0.74191567951 -0.0678884048051 0.667047441334 1209 1215 
2.67102178261e-14 -0.16328411053 0.147966655545 -0.975419995743 1209 1337 
2.70581672797e-14 0.469085429675 -0.433215954193 0.769599114279 1210 1218 
2.7949797247e-14 0.0798055431418 -0.996810451031 0.0 1210 1212 
2.70010610852e-14 0.464569954708 -0.43518272138 -0.771226786487 1210 1335 
1.98849428893e-14 -0.580904307282 -0.762275053702 -0.285459153445 1211 1217 
2.34310787283e-14 -0.463955172057 -0.204225883011 0.861996164162 1211 1341 
2.84704083568e-14 -0.231516933468 -0.814164117758 0.532481641818 1211 1212 
1.74676578214e-14 0.479483694853 0.129868733472 0.867887952697 1212 1216 
2.73486859233e-14 -0.381094220312 -0.0889873809669 0.92024368581 1213 1345 
2.26333753821e-14 -0.971445842312 -0.220983570646 -0.0863668742005 1213 1223 
2.51394589064e-14 -0.658749503105 -0.556214601172 0.506630446777 1213 1217 
4.27696718064e-14 0.235740386432 0.536514647426 0.810295318574 1214 1215 
2.73383916073e-14 -0.750221910449 0.659940255409 -0.0405702399972 1214 1219 
3.50802384519e-14 0.869452992797 0.416974534554 0.264922122236 1214 1237 
2.8470591831e-14 0.940904564128 0.101580028326 -0.323079091009 1215 1272 
2.91309657205e-14 0.57770384917 0.771288984694 0.267154570884 1216 1221 
2.44467960077e-14 0.0268621409837 0.982015952014 0.186877220046 1216 1219 
1.88752322252e-14 0.0410225022377 -0.575357636218 0.816872538867 1217 1221 
2.52828445209e-14 -0.435856038786 -0.362833293367 -0.82363918962 1218 1219 
3.67307550067e-14 -0.870042634761 0.482907685457 -0.0991260865046 1220 1239 
2.62896646425e-14 0.966179939182 0.115939125432 0.23033550381 1220 1221 
1.98557467389e-14 -0.0230666605851 0.5791618308 -0.81488619016 1220 1222 
2.6811208952e-14 -0.807537698379 0.170617008244 -0.564599594576 1222 1223 
2.85813030342e-14 -0.931614459708 0.297580175551 0.208663694931 1222 1251 
2.54443883659e-14 0.223443392277 0.0485334180701 0.973507862207 1223 1344 
5.48022625858e-14 0.942797009571 0.301908721048 0.141368040585 1224 1228 
6.31973540096e-14 0.0524456985793 0.99407646173 -0.0951915801707 1224 1226 
5.1042432651e-14 0.750717098284 -0.250928262341 -0.611112792782 1224 1234 
3.80776133547e-14 0.245570773931 -0.507218757901 -0.82608966016 1225 1234 
2.41704034184e-14 0.1840633694 0.470427024995 -0.863029020485 1225 1257 
3.13279504233e-14 0.52690767747 0.553177368855 0.645262038252 1225 1271 
5.44183108446e-14 -0.94565683127 0.25583109363 -0.200707770166 1226 1235 
5.36514608632e-14 -0.755204731015 -0.158319865685 0.636082254416 1226 1233 
5.24114102641e-14 -0.488232649184 -0.872710396215 0.00233336868298 1227 1235 
5.51984432553e-14 0.658730792142 -0.72597435536 0.197572717862 1227 1228 
5.12628004312e-14 0.641755120386 0.143883705958 0.753291341128 1227 1232 
4.50907912479e-14 0.348723330356 0.577389896038 0.738249921651 1228 1231 
3.97160885969e-14 0.0830773716687 0.790861170379 0.606330569495 1229 1232 
4.28504532834e-14 0.723118895933 -0.595846884199 0.349378810083 1229 1231 
4.34795787527e-14 0.222269021109 -0.219267176681 0.950009677575 1229 1237 
4.74845420351e-14 -0.365940125878 0.437623801436 -0.821324072878 1230 1235 
3.77883217115e-14 -0.680107134875 -0.499074291286 -0.537009438343 1230 1238 
3.61386657821e-14 -0.466552097639 -0.298069188899 0.832756806527 1230 1241 
4.15669651377e-14 0.53036064464 -0.393851264631 -0.75073215461 1231 1270 
3.76415310937e-14 0.204157104555 -0.630105197934 0.749191107927 1232 1238 
3.79114536061e-14 0.20125892438 0.376730171895 -0.904195345565 1233 1236 
3.14839877327e-14 -0.0749214490623 0.997133724995 0.0105409177781 1233 1234 
4.45544855507e-14 -0.66003367882 0.403357846037 -0.633764933444 1236 1250 
3.67644112827e-14 -0.234613410599 0.61682711002 0.75131941537 1236 1255 
4.75411031505e-14 0.458326730993 -0.332842281773 -0.824107167255 1237 1266 
4.06332203456e-14 0.0234513406569 -0.984044569627 -0.176369837583 1237 1239 
4.71775889938e-14 -0.200264595049 -0.176664134354 -0.963682455793 1238 1239 
4.31200076086e-14 -0.499916855555 -0.322651798859 0.803728159408 1239 1246 
2.8566002988e-14 0.362925297034 0.450945543604 -0.81543445198 1240 1242 
3.78362513211e-14 -0.980003881531 -0.158990373621 0.119643024365 1240 1248 
3.73091535032e-14 -0.835482535054 0.546976436893 0.0527798361502 1240 1249 
3.93538698452e-14 0.986972503986 -0.126156362546 -0.0998491290105 1241 1250 
3.56956945353e-14 0.593675727826 0.443133186423 0.671700907607 1241 1246 
3.16401463035e-14 0.0249350838973 -0.997293452049 0.069166553264 1241 1248 
3.4172034846e-14 -0.815548814275 0.578688285293 0.0 1242 1247 
3.33901110283e-14 -0.655579203135 0.289029976205 -0.697622807305 1242 1244 
3.21966003534e-14 -0.232025188001 -0.459215561956 0.857487830695 1243 1245 
3.24185950416e-14 -0.995021143223 -0.0996640584162 -0.0 1243 1244 
3.0390236627e-14 -0.00226790764567 0.417974331083 0.908456006172 1243 1302 
2.60930245721e-14 -0.229145536692 0.3880045882 0.892717627556 1244 1298 
3.42011396256e-14 -0.614634958868 0.307718933831 -0.726314618536 1245 1248 
2.21323454324e-14 -0.226703592827 -0.947589823766 -0.225119983331 1245 1251 
4.86016000331e-14 -0.391339798915 0.546884159243 0.740115449207 1246 1387 
3.83461803262e-14 0.486488850873 -0.643460342666 0.591005402168 1246 1251 
3.06307235129e-14 0.215391627629 -0.379975315851 -0.899569455957 1247 1299 
3.3941713228e-14 0.25104253977 0.52719127017 -0.811817102482 1247 1249 
3.44440921935e-14 0.0863215157493 0.992958063375 -0.0811349511427 1249 1250 
3.67922406394e-14 0.175593008136 -0.576069259702 -0.798317796069 1250 1256 
3.4078917706e-14 -0.0866894829244 0.140948377264 0.986214220389 1251 1324 
3.00361334774e-14 0.431195703504 0.584653764517 0.687204657228 1252 1261 
2.863427199e-14 0.52652960286 0.406638542683 -0.746600075621 1252 1254 
3.25819118711e-14 0.378589093189 -0.736929646473 -0.560004459507 1252 1258 
2.89561128248e-14 0.0156865970839 0.999876957766 0.0 1253 1254 
2.34215745806e-14 -0.343388051558 0.242613443757 -0.907316572622 1253 1290 
3.19160578167e-14 -0.454599165996 0.591612417838 0.6658335718 1253 1259 
2.63487095079e-14 0.31816951086 0.490366572349 0.811362303217 1254 1286 
3.49941659369e-14 0.0637483094536 -0.997395627311 0.0337359698545 1255 1257 
3.86440614664e-14 0.605174782408 -0.292616690516 0.740364069339 1255 1256 
2.9795773746e-14 -0.99950471982 -0.0308045415174 0.00643391633419 1255 1260 
4.53715193322e-14 -0.543797900387 -0.465011552494 -0.69860439419 1256 1391 
2.96083433426e-14 -0.261648738031 -0.378653376868 0.887784634961 1256 1372 
2.33220943995e-14 0.943899986382 -0.330173261998 0.00619941694781 1257 1258 
2.96441512261e-14 -0.517269651505 -0.534077869478 -0.668724858941 1257 1284 
3.13167903322e-14 0.0395874452556 0.998626048539 -0.0343343757532 1258 1260 
2.67489744534e-14 0.423301212161 -0.339407287169 0.84001117683 1259 1292 
3.35157814578e-14 -0.541706394488 -0.337247975728 0.769946741689 1259 1260 
3.32594074285e-14 0.248659641683 0.0732108717522 -0.965820144155 1261 1287 
2.80093621243e-14 0.971067936776 -0.1343862154 0.197401639495 1261 1282 
2.74111172046e-14 0.362350846741 -0.504933243802 -0.783418332163 1262 1263 
4.45207152513e-14 0.977322378538 -0.0919571590477 -0.190748130553 1262 1268 
4.73329222988e-14 0.800177173756 0.566913342995 -0.19576964048 1262 1267 
2.85219640774e-14 0.413727064475 0.511821981491 0.752906485152 1263 1280 
2.57782437778e-14 0.715393236598 0.698722059928 0.0 1263 1265 
2.97939006977e-14 0.620293491364 -0.464441062668 0.632084237961 1264 1269 
2.76204634317e-14 0.0408020094806 -0.17720774707 -0.983327316005 1264 1274 
2.53166880461e-14 -0.0888477044017 -0.995033737588 -0.0448770150902 1264 1272 
3.74436701874e-14 0.167554579826 0.798110938612 0.578743805537 1265 1273 
2.32118295266e-14 0.180297439312 0.309686523473 0.9335882875 1265 1276 
5.2792305215e-14 0.467500458343 0.508822806976 -0.722871131357 1266 1382 
4.30947120442e-14 -0.617204255319 -0.524476823242 -0.586500613041 1266 1272 
3.94186773737e-14 -0.601419751872 0.509490471102 -0.615397222868 1266 1270 
3.89543146908e-14 -0.487375648479 0.872073927382 0.0441819244715 1267 1271 
4.40073926895e-14 -0.64005920807 0.190773278949 0.74426458078 1267 1273 
3.4226085562e-14 0.650410796254 0.434344609997 0.623145693946 1268 1269 
4.00784701681e-14 0.01566800581 -0.998170631913 0.0583943762796 1268 1270 
2.78017648292e-14 0.424444582684 -0.488757570916 -0.762209179361 1269 1279 
4.62072456244e-14 -0.976572034929 -0.076838806429 0.201004622883 1270 1271 
3.56692933788e-14 -0.27004689453 -0.566079019334 0.778864056575 1271 1283 
3.38726646236e-14 0.0720108614079 0.161806714762 -0.98419155803 1272 1331 
2.88436772074e-14 -0.0167092541785 0.822588217222 -0.568391964856 1273 1281 
3.29914441313e-14 -0.745307628916 0.666720734851 0.0 1274 1278 
2.92465424642e-14 -0.940974904423 -0.338476334839 -0.0 1274 1275 
3.85120311529e-14 0.105381559718 0.701099928229 -0.705233023552 1274 1332 
1.91511968278e-14 0.116663360253 -0.657789718172 0.744111783969 1275 1333 
2.1529215727e-14 -0.561415424152 0.433605030271 0.704839981307 1276 1277 
3.04662223026e-14 0.114336481911 -0.379580615131 0.918066296909 1276 1311 
2.67092632555e-14 -0.478802668829 -0.352596844952 0.804004645044 1276 1280 
2.87379966764e-14 -0.490815918028 0.693021907104 -0.528034441002 1277 1312 
2.82808798829e-14 -0.572419724487 -0.333002438181 0.74929636005 1278 1394 
2.61396934854e-14 -0.489235519779 0.321647108624 -0.810673635751 1278 1279 
2.89945911538e-14 -0.999393295332 -0.0348287416657 -0.0 1279 1280 
3.33501480593e-14 0.579224763388 -0.779995336711 -0.236866941948 1281 1283 
2.38737281324e-14 -0.183655372901 -0.481031395893 -0.857251130165 1281 1315 
2.52667745569e-14 0.918986065082 0.364016459452 -0.151514452885 1281 1282 
2.35621627321e-14 -0.793142213645 0.554277975121 0.252391274078 1282 1284 
2.12269577299e-14 -0.692938024074 0.00463532561764 0.720982252589 1282 1288 
3.63078106655e-14 -0.589766416149 -0.807397502439 0.0168774239258 1283 1284 
4.02945450896e-14 0.771766426866 -0.419157553289 0.478208665629 1283 1389 
3.2763470274e-14 -0.384850511913 0.810125977122 -0.442251042589 1284 1390 
3.17785853134e-14 0.418589275414 -0.908175653995 0.0 1285 1287 
1.67960822546e-14 0.524853792472 0.254284147294 0.812322638465 1285 1310 
2.78734778448e-14 0.284468740681 -0.575171269336 0.766978191675 1286 1289 
3.39674049792e-14 -0.690666475386 -0.723173436859 -0.0 1286 1287 
4.34622513336e-14 -0.655558551778 0.154873769887 -0.739092078561 1287 1288 
3.27469373147e-14 0.0605122512049 -0.721627443672 0.689631858309 1288 1291 
3.2332944791e-14 -0.364999030373 -0.525727548837 -0.76836596243 1288 1317 
3.19778064528e-14 0.815506993142 0.273039295265 0.510291962878 1289 1291 
2.23742225582e-14 0.618048026742 0.357599911916 -0.700099235564 1289 1308 
2.029977584e-14 -0.212842130807 -0.82573332272 -0.522362620316 1289 1290 
1.76340495642e-14 0.617688895699 0.355955992193 -0.701252992687 1290 1296 
2.18615710801e-14 0.66849714796 -0.739546327836 -0.0786307328737 1290 1292 
4.15576095223e-14 0.305802920177 -0.0030781924591 0.952089858544 1291 1409 
2.13146734176e-14 0.720221090717 -0.693042220956 -0.0312099416627 1291 1368 
2.50670917547e-14 0.088203188676 -0.881542316645 0.463792347362 1292 1294 
2.56145956106e-14 0.926279460515 -0.122927544032 0.356223497183 1292 1379 
2.1250864812e-14 -0.594084381584 -0.390227073455 0.703410675708 1293 1294 
2.59750417211e-14 -0.811212869503 0.103720106398 0.575478774484 1293 1295 
2.43438509426e-14 -0.999746047056 0.0225353365946 0.0 1293 1375 
2.83916158466e-14 -0.878860207548 0.252187045854 -0.404977072798 1294 1380 
1.88885556494e-14 0.602424932919 0.103907976207 0.791383176899 1295 1378 
1.84777464272e-14 0.609488556645 -0.79279486585 0.0 1295 1296 
1.77895408035e-14 -0.0478704541847 -0.717294618897 -0.695123621608 1296 1309 
2.54659676114e-14 0.567391819903 -0.186669402509 0.802010633891 1297 1302 
2.54879377845e-14 0.452770043423 0.411849200355 0.790809410633 1297 1323 
1.66984333517e-14 0.078548713216 -0.411803361289 0.90788109975 1297 1303 
1.69279946767e-14 -0.362286515304 -0.507507767996 0.781782799921 1298 1304 
1.99337017414e-14 0.943393150768 0.211939808409 0.255129145131 1298 1302 
2.41371198213e-14 0.772736504906 -0.600343256706 -0.206073453197 1298 1299 
2.69127396456e-14 0.0662867653961 -0.883440322755 -0.463831069317 1299 1374 
3.09512809574e-14 0.758135877329 -0.076044560713 -0.64764744753 1299 1301 
2.80113978304e-14 -0.0262058503629 0.999656567731 0.0 1300 1376 
2.95821922205e-14 -0.119426303286 0.802537572623 -0.584526135097 1300 1305 
2.2195054537e-14 0.344192469871 0.524000984346 -0.77907285416 1300 1301 
3.18021139644e-14 -0.288687232798 0.757822706626 0.585119156191 1301 1377 
2.52781998082e-14 0.169601228178 0.857687686483 0.48539391823 1302 1327 
2.3394213449e-14 0.562181362763 0.513816138603 -0.648031705299 1303 1307 
2.5030045271e-14 0.446354066844 0.894856439331 0.0 1303 1329 
1.87379486538e-14 0.701879967784 -0.0924657003287 0.706268083015 1304 1306 
2.19691034394e-14 0.678059076971 -0.735007406859 0.0 1304 1305 
2.2143682782e-14 -0.115344041239 -0.613939566708 -0.780880247273 1305 1373 
1.96461228909e-14 -0.0887991596199 0.733724220553 0.673619683074 1306 1427 
2.04678641e-14 0.942187954041 0.335084853821 0.0 1306 1307 
2.34794763323e-14 -0.0743014528013 -0.759985937399 -0.645678456407 1307 1423 
2.69680058063e-14 -0.775790803675 -0.246515909695 -0.580842952269 1308 1403 
2.23682515401e-14 -0.525027625828 -0.851085184995 -0.0 1308 1309 
1.74132716737e-14 -0.695651490715 0.108464431291 -0.710143978789 1309 1417 
2.57536262502e-14 -0.443273642365 0.702114139809 0.557264939382 1310 1313 
3.10422364463e-14 -0.440554942794 0.897071447148 -0.0342660340775 1310 1317 
1.55924875334e-14 0.420431984707 0.90018326158 -0.113609162511 1310 1316 
3.45192202212e-14 0.666963539816 -0.745089915735 0.000808719000636 1311 1312 
2.78235484549e-14 -0.0767940023847 -0.992996852767 0.0897771217668 1311 1315 
3.954631564e-14 0.724293607848 -0.244159641254 0.644813801972 1311 1395 
1.83381944754e-14 0.976353993943 -0.203579264742 -0.0727211212726 1312 1316 
1.66087108371e-14 -0.541075970107 -0.124668644973 -0.831681744139 1312 1361 
1.53726718151e-14 0.0206309314226 -0.357779127438 0.933578309859 1313 1314 
1.37858513785e-14 0.301623101529 0.95342724139 0.0 1313 1318 
2.60248426068e-14 -0.377879639219 0.86833607867 -0.321246685186 1314 1407 
1.1321775203e-14 0.315799418722 0.716316657363 0.622222768403 1314 1320 
2.24861952969e-14 -0.917771077907 -0.379807985743 0.11594025411 1315 1317 
3.15585549588e-14 -0.725161102018 0.240956746818 -0.645043581693 1315 1401 
1.75888983515e-14 0.687452670426 -0.308458983819 -0.657466258621 1316 1318 
3.48200095298e-14 -0.139004111982 0.5568413382 -0.818905111062 1317 1411 
1.21315559931e-14 -0.206469484196 -0.220752594598 -0.953225389965 1318 1319 
1.1662396186e-14 -0.181740196011 -0.820231097919 0.542394180612 1319 1321 
1.50204084027e-14 -0.90627594219 0.0564953436852 -0.418894011354 1319 1362 
1.37858513785e-14 -0.301623101529 -0.95342724139 -0.0 1320 1321 
1.48699817774e-14 0.464859389639 -0.747974526645 0.473750836785 1320 1412 
1.10185533939e-14 0.737587076146 -0.355511791153 0.574087686206 1321 1455 
2.60858276902e-14 0.273249013213 -0.415996177804 -0.867342006841 1322 1356 
1.91493273539e-14 -0.697463082852 -0.644091885858 0.314151063393 1322 1328 
2.49926050722e-14 -0.597237549767 -0.397832667047 -0.696445603173 1322 1325 
2.28638921421e-14 -0.473504728502 0.7109000992 -0.520013770052 1323 1327 
3.04237006886e-14 -0.195381005455 0.209112453623 -0.958174433205 1323 1329 
1.66862251055e-14 0.984172417948 0.0362705344542 0.173462099842 1323 1326 
2.48395383442e-14 0.91832266825 -0.231636982418 0.320979415781 1324 1347 
3.78823685087e-14 -0.529457665306 0.726339636636 0.438298200886 1324 1388 
2.00436726037e-14 0.284772387319 0.84606959296 -0.450633921591 1324 1327 
1.79866242031e-14 -0.0937746997631 -0.233938264078 0.967718551173 1325 1326 
2.38780291719e-14 -0.996961990816 -0.0778895940954 -0.0 1325 1329 
1.68024765081e-14 0.71772837166 0.650774906163 -0.247705482424 1326 1330 
2.60498240914e-14 -0.470131075076 0.805241598137 0.361334666033 1327 1370 
2.04679629662e-14 -0.185328749361 -0.78130396122 -0.596001153389 1328 1357 
1.82446899998e-14 -0.0631811420096 -0.209171864512 0.975835680015 1328 1330 
3.30984655423e-14 -0.202094316465 0.428312075982 0.880742103468 1329 1424 
2.24089372239e-14 -0.216397907353 -0.855735105998 0.469988695668 1330 1349 
4.41938694259e-14 0.606951131161 0.618586479704 -0.498960009931 1331 1383 
2.33024531827e-14 -0.977933747247 -0.0182584970996 -0.208115865033 1331 1336 
2.24339887659e-14 0.0711449014398 0.955311067482 0.286913170394 1331 1332 
3.88670856226e-14 0.659399451468 0.220663734327 -0.718679260698 1332 1402 
2.40376422791e-14 0.963760949578 0.125104271855 0.235613567588 1332 1333 
2.48141249305e-14 0.581520928843 -0.0275013492078 0.81306647029 1333 1339 
1.4134257272e-14 0.77618871188 -0.630229558095 -0.0184874999157 1333 1338 
2.63232443121e-14 -0.288170690894 -0.957579058308 0.0 1334 1337 
1.94517222821e-14 0.707099230829 -0.055388693051 -0.704941678753 1334 1338 
2.82761681988e-14 0.364735875912 0.569746743744 -0.736448497056 1335 1343 
3.44649726928e-14 -0.732235419855 0.681051605908 0.0 1335 1337 
3.62868695477e-14 0.160217953637 0.704431165133 -0.691452775626 1336 1346 
2.11169251346e-14 0.00669397901204 0.961346660952 0.275259492336 1336 1338 
3.90018087125e-14 -0.729727877494 -0.145797958821 0.668012110677 1336 1337 
2.30992771584e-14 -0.114379798419 0.539855171332 0.833950631452 1338 1340 
1.87341672917e-14 -0.781194149018 0.624288155854 0.0 1339 1340 
2.33265406292e-14 -0.456273781276 -0.20912190721 0.864917489963 1339 1363 
2.19013065283e-14 -0.177991951529 -0.441227308039 0.879566556795 1340 1470 
1.66388260533e-14 0.421792167111 -0.362653023391 0.831007913554 1341 1350 
1.9038449337e-14 -0.337442226112 0.803685413185 0.490124984743 1341 1343 
1.8375673118e-14 0.62390748151 0.764708650446 0.161121489718 1341 1345 
1.42155178066e-14 -0.714715641525 -0.415258730925 -0.562798132682 1342 1351 
2.00402977349e-14 0.311837453374 -0.502223234132 0.80655391994 1342 1345 
2.10118580358e-14 -0.82351281661 -0.359755596689 0.438637152474 1342 1348 
2.22319733886e-14 0.452369027747 -0.4404119297 0.775499577636 1343 1353 
3.10710867727e-14 0.862369767885 -0.289075680932 -0.415636420603 1343 1346 
2.3752699863e-14 -0.00214611725063 -0.548875150249 0.835901587281 1344 1348 
2.94857549714e-14 0.954239140643 0.217766884013 -0.204951815538 1344 1345 
2.61437390984e-14 0.856805710574 -0.3003070384 -0.419165429174 1344 1347 
3.53635014265e-14 0.178771710664 0.195310980888 -0.96431026968 1346 1475 
2.82804795374e-14 0.929495562164 0.342031897457 -0.138029638266 1346 1392 
1.95155954818e-14 -0.454842781336 0.738805040291 0.49727774604 1347 1384 
1.7977446924e-14 -0.516599155744 0.685349104555 -0.513246448765 1347 1349 
2.55308833047e-14 -0.540565636125 -0.177793460719 0.822300600977 1348 1349 
1.98275630892e-14 -0.0169089286813 -0.116810271171 -0.993010296361 1349 1358 
1.99255077206e-14 0.544538508235 0.838735842235 0.0 1350 1351 
2.108495518e-14 -0.243661521068 0.714554135757 0.655775457168 1350 1352 
1.51773745862e-14 0.783063022773 0.330068259681 -0.527131147169 1351 1354 
2.43514068596e-14 -0.499179321346 0.866498704639 0.0 1352 1353 
2.12015210519e-14 -0.754087334661 -0.0776310138254 0.652170006513 1352 1479 
3.12312161446e-14 -0.803829970857 0.221605561784 0.552040173302 1353 1474 
2.11200247808e-14 0.780022061346 0.435225668446 0.449604494349 1354 1358 
1.5597331367e-14 0.253973125789 -0.828401084094 0.499248730843 1354 1355 
1.96769842638e-14 -0.0319124838572 -0.86920095431 -0.493428104591 1354 1477 
1.3966962647e-14 -0.806740133453 -0.208892879744 -0.552751410554 1355 1357 
1.54810010552e-14 0.299391964025 -0.196656996143 0.933643656726 1355 1360 
1.74028217803e-14 -0.174939857641 0.266329642946 -0.947873708622 1356 1359 
1.85626790667e-14 0.711164272773 0.537897216292 -0.452672024579 1356 1357 
2.80674343719e-14 0.832761829581 -0.196016438667 -0.517769534605 1356 1425 
2.4081269837e-14 0.237807510431 0.957545638083 -0.162953793973 1357 1358 
2.02386836296e-14 0.514466048167 -0.799607390795 -0.309762337721 1358 1476 
2.70474523067e-14 0.777012520324 -0.155881255143 -0.609879149959 1359 1421 
1.53340945052e-14 0.888376959289 0.459114776722 0.0 1359 1360 
2.05632105362e-14 0.11506744323 0.70192649075 0.702893082262 1360 1482 
3.57779735984e-14 -0.666611258304 0.74540554754 0.0 1361 1400 
1.825949812e-14 -0.573685026979 0.314015228519 0.756491854601 1361 1362 
2.6699070729e-14 -0.349389607986 0.67293016834 -0.651990713407 1362 1457 
1.87183887995e-14 -0.149813085132 -0.647504302749 -0.747190884209 1363 1365 
2.4674997975e-14 -0.986471324916 -0.163684105981 -0.00904646717707 1363 1398 
1.81035505037e-14 0.601739944367 -0.715849797914 0.354214774085 1363 1467 
1.80714327879e-14 -0.351252863664 -0.222246038423 0.909520821187 1364 1508 
2.69653596242e-14 0.526952154756 0.592273485384 0.609535515872 1364 1396 
1.74808488645e-14 -0.98770536024 -0.15632696937 -0.0 1364 1365 
1.70137340908e-14 -0.566130142174 0.0610225880607 -0.822054077217 1365 1367 
1.10680331855e-14 0.141979724352 0.678662538451 -0.720596223121 1366 1487 
1.48244030056e-14 -0.460573563901 0.887621536599 0.0 1366 1367 
1.42179450992e-14 0.0635810973031 -0.825403199677 -0.560951871401 1366 1465 
1.6374100509e-14 0.466220444966 0.230299686369 -0.85416658279 1367 1503 
2.90388840494e-14 0.794234200818 -0.280939978286 -0.538762250767 1368 1385 
2.08905662295e-14 0.241843080564 0.813355923249 0.529116307157 1368 1379 
2.81515318288e-14 -0.0944942766554 0.368636445646 0.92475834823 1368 1406 
3.25712117834e-14 0.118614538436 0.638610606567 0.760333535004 1369 1413 
2.33652166975e-14 -0.704603458772 0.709601272467 0.0 1369 1371 
2.59160083268e-14 -0.17114689099 0.239923760943 -0.955586380522 1369 1378 
3.87575799125e-14 -0.0447926360629 -0.975101326302 0.217188911315 1370 1381 
2.39744852058e-14 -0.812831833912 -0.4537681955 -0.365238051866 1370 1374 
2.77922310503e-14 0.198053146206 -0.213631884887 0.956627602068 1370 1420 
3.24848101245e-14 0.637912650073 0.116533519436 0.76124069106 1371 1426 
2.58787718276e-14 -0.238764854359 0.17289727974 0.955561549552 1371 1373 
4.25141858538e-14 0.695379448551 0.67729352232 0.240251757862 1372 1386 
3.58260968206e-14 -0.111346115863 -0.977596324641 0.178626617644 1372 1374 
3.50526878032e-14 0.950608416819 0.142140920136 -0.275934044104 1372 1379 
2.25734804923e-14 -0.584580996975 -0.12495308623 -0.801655651897 1373 1428 
2.66750553496e-14 0.167307794736 -0.236171495184 0.957199627394 1373 1376 
3.50742330966e-14 -0.720194790688 -0.630848292772 0.288703818771 1374 1377 
2.87699780122e-14 0.447342110269 0.437508228266 -0.780045887483 1375 1380 
2.33652166975e-14 -0.704603458772 0.709601272467 0.0 1375 1376 
2.32477486864e-14 0.214883879458 -0.148155787645 -0.96533661535 1375 1378 
3.30596033178e-14 -0.340784649069 -0.536052349092 0.772342995043 1376 1377 
3.05816302138e-14 -0.75780587117 0.644031135439 0.104662114465 1377 1380 
1.72719923309e-14 0.112779472934 0.673044896747 0.730952363323 1378 1414 
3.00939927805e-14 0.486719899644 0.834805357783 -0.25730090149 1379 1380 
3.12763473502e-14 -0.586536249276 -0.412460889627 0.69703030265 1381 1388 
3.77555219033e-14 -0.650413959345 0.55272705409 -0.521012941458 1381 1386 
3.42334187668e-14 -0.232172581075 -0.117540090132 -0.965546591216 1381 1422 
4.87681751593e-14 0.557015193464 0.457682947341 0.693008220704 1382 1383 
4.90254908957e-14 0.0704712433038 0.997336629977 0.0188002758923 1382 1387 
4.86789662389e-14 0.994067003636 0.00590343671886 -0.108609123543 1382 1389 
3.84682357636e-14 0.48846179738 -0.424449137194 -0.762396224043 1383 1397 
3.9050211783e-14 0.489916909344 -0.546608493885 0.679117498193 1383 1392 
2.90994993892e-14 -0.301316994594 -0.895563529238 -0.327374455124 1384 1392 
2.5156478406e-14 0.0840314665603 0.0187172677116 0.996287296174 1384 1468 
3.40056764887e-14 -0.581039380559 -0.356207899905 -0.731784920783 1384 1388 
2.95245492444e-14 0.0123731413596 0.361936869083 0.932120490157 1385 1405 
3.92576738168e-14 -0.345186775852 0.670318791912 0.656900911086 1385 1386 
2.10106737292e-14 0.435356510214 0.355578798354 -0.827060110981 1385 1390 
4.61710289918e-14 0.401940413369 0.505683436268 -0.763366338258 1386 1391 
4.65505051797e-14 -0.461241742504 0.607998669698 -0.646214881148 1387 1388 
4.4628952387e-14 -0.984689567063 0.134154449117 0.111306065868 1387 1391 
3.77949884895e-14 0.556725861399 0.829786984025 -0.0388571279393 1389 1390 
2.73550283664e-14 0.137059645851 0.518539158232 0.843997508799 1389 1399 
5.04583931125e-14 -0.0141646281519 0.999504238074 0.0281183459872 1390 1391 
4.02883881925e-14 -0.0400351717364 0.123051662677 -0.991592392738 1392 1473 
3.34263482101e-14 0.999018791708 0.0442883033677 0.0 1393 1400 
3.26293732068e-14 -0.407151187195 0.525479917757 0.747060082456 1393 1394 
2.93342765166e-14 0.535899937825 -0.149294576886 0.830976766193 1393 1396 
3.54927313554e-14 0.999232839852 0.0382792625081 -0.00827223207629 1394 1395 
4.13241457515e-14 0.78796685865 -0.609935094 -0.084186761291 1394 1402 
3.69379754306e-14 0.103371636704 0.588163317683 0.802108606398 1395 1400 
3.4638480262e-14 0.307192983373 0.945186155696 0.110705022685 1395 1401 
2.95759128523e-14 0.336099114608 0.206274568589 -0.918960384082 1396 1507 
2.65392600876e-14 0.431482290359 -0.536923682832 -0.724938612519 1396 1398 
3.67977574811e-14 -0.997614323407 -0.0688844497117 0.00453809656878 1397 1399 
3.04824864004e-14 -0.354750774959 0.424383817301 -0.833096791063 1397 1466 
3.28001255039e-14 -0.216646142871 -0.969474238431 -0.114822253061 1397 1402 
3.15817796531e-14 -0.444532993542 0.0627807016483 -0.893559735638 1398 1402 
2.21119460718e-14 0.0519712660838 -0.91675280274 0.39605970026 1398 1464 
2.64887640309e-14 -0.475665867561 -0.440977297662 0.761105121113 1399 1408 
3.11201605922e-14 -0.654267141346 0.749700619939 0.0994157342582 1399 1401 
3.08525401653e-14 0.185566925528 0.208214106127 -0.960318594093 1400 1451 
2.72049612189e-14 0.298348527049 0.625373251211 -0.721038454646 1401 1410 
2.81737341756e-14 -0.292502645303 0.574824515062 0.764211344704 1403 1404 
2.94500666346e-14 -0.157644012075 0.785700951537 -0.598182564282 1403 1416 
3.65707039674e-14 -0.670476456622 -0.371664564859 0.642126757225 1403 1409 
3.16049436851e-14 0.0817927313064 0.198729690531 -0.976635274402 1404 1449 
2.65650056965e-14 0.647315893279 0.613018879002 -0.452979015292 1404 1407 
3.90412366056e-14 -0.929664806649 -0.0584451273033 -0.363740999027 1405 1406 
4.13128410813e-14 0.532268619609 -0.305686890785 0.789459081512 1405 1523 
3.08764294343e-14 -0.47515358725 -0.829000871109 -0.29493494914 1405 1408 
2.70123785231e-14 -0.473329333715 -0.542705685298 0.693851483382 1406 1415 
3.53613124449e-14 -0.740065042258 0.643519157347 -0.195414501392 1406 1409 
3.34250262743e-14 0.370049759752 -0.472801204176 -0.799701317141 1407 1411 
2.89247177997e-14 -0.506877394151 -0.328090769057 -0.797139733396 1407 1412 
4.16509427758e-14 0.499098117967 -0.384398610912 0.77662009797 1408 1519 
3.54312830916e-14 0.528252443434 -0.8446267042 0.0869200009048 1408 1410 
3.89655910992e-14 0.28380329565 0.92953278577 0.23542406325 1409 1411 
3.03345306539e-14 0.931862468547 0.0338617755625 0.361228071818 1410 1411 
3.08592764781e-14 -0.0464816031286 -0.45173236305 -0.890941823434 1410 1453 
1.52590980347e-14 0.333258660438 0.397603689993 -0.854897637701 1412 1450 
3.19577650085e-14 0.834193592739 0.13876561799 0.533727601963 1412 1456 
2.2047176703e-14 -0.779169042947 -0.0511038683409 0.62472713816 1413 1419 
2.82872169977e-14 0.794423818621 -0.246716421218 0.554997120631 1413 1430 
2.93216991232e-14 0.0487741899277 -0.98582071085 0.16055716881 1413 1414 
2.03482810623e-14 -0.479001997768 0.853439388887 0.205422237429 1414 1417 
2.56112270278e-14 -0.400787175812 -0.904475993597 -0.145920583576 1414 1415 
3.23500892786e-14 0.827414979536 -0.0831657241154 0.555398878259 1415 1431 
3.16779079166e-14 0.924557528053 -0.353413086651 -0.142451983157 1415 1416 
2.84460282404e-14 0.25158398844 -0.385921674542 -0.887564058465 1416 1446 
2.89996660664e-14 0.603070955954 0.790405550266 0.107538310351 1416 1417 
2.15496906148e-14 0.701734214629 0.345443152855 -0.623087570222 1417 1418 
1.61483627681e-14 0.0747294547065 -0.550477287305 -0.831498806229 1418 1447 
1.34629728689e-14 0.248017054444 -0.968755666154 0.0 1418 1419 
1.44165614159e-14 0.142319430023 -0.258787595591 0.955392149961 1419 1436 
3.82628910492e-14 0.124329873255 0.984101558968 0.126831400893 1420 1422 
3.00819181384e-14 0.52630663346 -0.846187873104 0.0834710188454 1420 1424 
3.043076374e-14 0.495721855267 0.596006175304 -0.631693344283 1420 1432 
3.43962084245e-14 -0.456531877909 -0.520321394269 0.721695428224 1421 1433 
2.52378769529e-14 0.304283341582 -0.304279932437 0.902676780887 1421 1425 
2.05632393124e-14 -0.115070492421 -0.701927076064 -0.702891998576 1421 1494 
4.05527521169e-14 0.295086863623 -0.63468233465 -0.714214307473 1422 1518 
3.07047164615e-14 0.803520398992 0.519146773084 0.291275808127 1422 1471 
2.57934473015e-14 -0.35605245802 0.278727804526 -0.891929065633 1423 1434 
3.14142990235e-14 -0.861503389459 0.215785871636 0.459617631899 1423 1429 
3.48559085931e-14 -0.563011115428 -0.523717831716 0.639326299042 1423 1424 
3.10513211708e-14 0.92645221476 0.224666093668 0.302012317832 1424 1425 
2.03177549243e-14 0.112482322553 -0.99209962557 -0.0555523181971 1425 1472 
2.73940671397e-14 0.408375623064 -0.817056847712 -0.406998105763 1426 1430 
2.63561686646e-14 0.141944381426 -0.635732040835 0.758746706641 1426 1438 
2.8949010435e-14 0.973036040572 -0.0636111552612 -0.221708106921 1426 1428 
2.53487431155e-14 -0.361843199073 -0.522456653072 0.772080659611 1427 1439 
3.21531686898e-14 -0.885405500013 -0.449471676731 -0.118458061622 1427 1429 
2.68341822641e-14 -0.784107415489 0.492152766927 -0.378102122423 1427 1428 
2.48319840549e-14 0.81844353946 0.571265794759 0.0616892572059 1428 1432 
3.08485566463e-14 0.245581080383 -0.248619543552 0.936951575868 1429 1445 
3.14143007901e-14 0.19643138315 -0.919971283321 0.339216080956 1429 1432 
2.18851537455e-14 0.0602482369157 0.235047140788 -0.970114937292 1430 1435 
2.47509691682e-14 0.509212853491 0.830174845809 0.226962541458 1430 1431 
3.50958717779e-14 0.946968350625 0.314415817979 -0.066284510407 1431 1525 
2.74877699528e-14 0.223218554816 0.248201880027 0.942639540618 1431 1535 
2.6931435015e-14 0.0346202232093 -0.926389351215 -0.37497227911 1432 1522 
3.12500048353e-14 0.929788256135 0.368094823045 0.0 1433 1434 
2.89032115776e-14 -0.0195368643891 0.511850796763 0.858852183314 1433 1492 
3.37111495121e-14 0.719651881904 -0.127957934539 -0.682442624593 1434 1444 
1.93182264649e-14 0.389917479957 -0.920371736755 -0.0296685861767 1435 1440 
2.18493366987e-14 0.803481091299 0.0401028249966 -0.593978029352 1435 1437 
1.83370611456e-14 -0.474692902941 -0.736875273938 -0.481333022508 1435 1536 
1.94057572304e-14 0.990955114335 -0.134193745654 0.0 1436 1437 
1.66754216491e-14 -0.0771968528588 0.55839691376 0.825974292949 1436 1547 
1.3374237301e-14 0.354581668342 -0.935025048047 0.0 1437 1441 
1.61024154509e-14 0.190502717073 -0.560468429509 -0.805967650909 1437 1541 
2.09321957702e-14 0.232471696738 -0.182361499395 -0.955353962547 1438 1440 
1.96123870803e-14 0.971093067205 -0.238701183127 0.0 1438 1439 
2.35962864921e-14 0.557899293941 -0.0284229358698 0.829421795311 1439 1443 
1.66042602445e-14 0.872201847055 -0.153520102141 0.464430313645 1440 1442 
2.0176238162e-14 0.585634212193 0.565696896313 -0.580533884463 1440 1441 
1.4593091029e-14 0.230558695709 -0.550102419464 0.802639405919 1441 1564 
2.37410447092e-14 -0.515124168973 0.234670560226 0.824364493839 1442 1443 
2.31049483692e-14 -0.530206532016 -0.581027041901 0.617485716424 1442 1561 
2.54999842252e-14 0.568748394001 0.644974373026 0.510424649151 1442 1558 
3.41761083885e-14 0.871432234515 0.490515912738 0.0 1443 1445 
3.53670291327e-14 0.945629681659 -0.325245299989 0.0 1444 1445 
2.83272722078e-14 -0.169292520555 -0.558351469442 -0.812147572216 1444 1549 
3.57069565327e-14 0.109610906375 0.576843644137 0.809467021825 1445 1556 
3.25890067684e-14 0.29859927365 -0.954378579902 0.0 1446 1448 
3.29634169708e-14 -0.640963618205 -0.0501673978176 -0.765930070133 1446 1530 
2.86099125771e-14 -0.648511681048 -0.761204702787 -0.0 1446 1447 
1.62198499725e-14 -0.200082254857 0.524078094644 -0.82783406671 1447 1545 
2.78493267562e-14 -0.617530068632 -0.144749121595 -0.773113385043 1448 1531 
3.15193900603e-14 0.124460701986 -0.719647790507 0.68309339865 1448 1449 
2.05257466623e-14 -0.652400044949 -0.48028672961 -0.58625833786 1449 1450 
2.89723208433e-14 -0.555745074296 0.0592890868692 -0.82923592335 1450 1454 
3.96602835374e-14 -0.797024622063 0.0890640351654 -0.597343577403 1451 1501 
3.90240126738e-14 0.689954322019 -0.709572541438 -0.143072855447 1451 1457 
3.23073607766e-14 -0.322237628314 -0.946595336157 0.0109626850955 1451 1453 
2.22883137646e-14 -0.303149366989 0.824338926331 -0.478085552835 1452 1529 
2.15629756372e-14 -0.190926375379 0.447539871436 0.873644769148 1452 1454 
2.18263564863e-14 0.115418617248 0.898671681426 0.423163977432 1452 1461 
4.00626978755e-14 -0.55769388375 0.613137626565 -0.55949958259 1453 1521 
3.2759040003e-14 -0.956040843702 0.241828952841 0.165845297615 1453 1456 
3.70718475858e-14 -0.220080528693 0.623059215204 -0.750574296948 1454 1533 
2.82051208464e-14 -0.427559719732 -0.415879177939 0.802643878329 1454 1456 
1.19134703671e-14 -0.0410449552356 0.71860496782 0.694206173895 1455 1458 
1.98905334214e-14 0.805181350793 0.583611355892 -0.105265272564 1455 1457 
2.51979994677e-14 0.293648554862 0.955895163548 -0.00591291241675 1455 1456 
2.99039138708e-14 0.0528667180421 -0.71335474552 -0.698806208593 1457 1459 
1.32618854989e-14 -0.80286239181 -0.0506286952227 0.594010702797 1458 1459 
1.61098184721e-14 -0.349323890843 0.00584698741101 0.936983794964 1458 1460 
2.22515767758e-14 -0.701537804977 -0.0945799358188 -0.706328071033 1459 1462 
1.3052937107e-14 0.791211265619 0.098736823018 0.603519488449 1460 1583 
1.83886258221e-14 -0.410388896425 -0.793284318866 0.449756537621 1460 1461 
2.03966872588e-14 0.419498975188 -0.419498975188 0.805010074243 1461 1578 
3.29578399991e-14 -0.769568788511 0.638563919863 0.0 1462 1506 
1.66079207027e-14 0.323025246054 -0.00868954072597 -0.946350454268 1462 1584 
2.16001623703e-14 0.69573976438 -0.383966132284 -0.607055343045 1463 1465 
2.81487179988e-14 0.51823234065 0.0251974303296 0.854868604295 1463 1470 
2.6301663729e-14 0.628216999432 -0.630103407608 0.456413296636 1463 1469 
2.61165624305e-14 0.385581799748 0.76801842167 0.511345655773 1464 1466 
2.41216707167e-14 -0.345223445986 -0.173771858741 0.922292856663 1464 1505 
1.99478572953e-14 0.979885858242 0.199443981348 -0.00676780041295 1464 1467 
2.20217782552e-14 -0.165357484389 -0.143318596952 0.975764665339 1465 1488 
1.94249250944e-14 0.539648591811 0.0147066829013 0.841761908638 1465 1467 
3.64164332537e-14 0.481879390427 0.439687082691 -0.757936357748 1466 1517 
2.94133520436e-14 -0.621892505102 0.577371789255 0.52904775689 1466 1473 
2.42003020241e-14 0.824684718633 -0.382913365948 -0.416260097814 1467 1470 
3.89467931446e-14 0.202841975512 0.802420184819 -0.561228099765 1468 1473 
2.83468954593e-14 0.472666080547 -0.602289027449 0.643299855211 1468 1476 
3.71324530351e-14 0.516656538733 0.369159783272 -0.772519951457 1468 1471 
2.66370442011e-14 -0.181425052145 -0.575965765497 -0.797087440266 1469 1474 
3.14633812481e-14 0.0475475946835 0.235883298078 -0.970617481775 1469 1486 
2.46797237805e-14 0.0596354713636 -0.795768589728 -0.602657416911 1470 1475 
4.59943556728e-14 -0.65128147713 0.438758089136 0.619131469693 1471 1520 
4.07684031909e-14 -0.869359859365 0.440241658898 -0.22450103941 1471 1472 
3.01029421768e-14 -0.843626746584 -0.0927200079813 0.528863793965 1472 1476 
2.73331587857e-14 -0.283954660756 0.0212876031634 -0.958601371054 1472 1478 
2.94317205479e-14 -0.944726970417 -0.316383137946 -0.0859805872905 1473 1475 
3.60191923698e-14 -0.637291732346 0.478481828794 -0.60408144103 1474 1475 
3.19787580852e-14 -0.218347478498 -0.802268284574 0.555598756479 1474 1480 
2.9712827799e-14 -0.955215294506 -0.0639832049844 -0.288911561938 1476 1481 
2.57466632501e-14 -0.619376166549 -0.777911442333 0.105957313092 1477 1479 
1.82205832248e-14 -0.293643191506 0.622113058713 -0.725774771028 1477 1483 
2.23285564851e-14 -0.925688069699 0.37664290224 -0.0352380732766 1477 1481 
2.6817697855e-14 0.418696627244 -0.343330707948 -0.840724187421 1478 1527 
1.67327425571e-14 0.815134001885 0.0923990965964 -0.571855721244 1478 1481 
1.82206153164e-14 -0.293647057285 0.622113289072 -0.725773009492 1478 1495 
1.90526533316e-14 0.566035594018 -0.359838906323 0.741700524337 1479 1484 
2.76291994904e-14 0.3918104419 -0.913476132972 0.109753961697 1479 1480 
1.76493733871e-14 0.200823364948 0.648191594675 0.73451864012 1480 1485 
2.44877208572e-14 0.871959327389 0.484206130661 -0.0723281024927 1480 1481 
2.1998459771e-14 -0.718101135417 0.229427412771 0.657034109907 1482 1491 
2.34999173556e-14 -0.128722793116 0.991680615184 0.0 1482 1483 
2.25197987758e-14 0.693970843416 0.72000310311 0.0 1483 1484 
1.9231713167e-14 0.691706891904 0.22073827873 -0.687616308704 1483 1493 
2.0006783333e-14 0.170274183484 0.687100161669 0.706328585202 1484 1489 
3.17392367587e-14 0.191901256972 0.718105821806 -0.6689528655 1485 1486 
2.57099274531e-14 -0.56294987987 0.534683113661 -0.630239161525 1485 1490 
2.48824444227e-14 -0.684008096575 0.0962409000753 0.723097927651 1485 1591 
2.13596476035e-14 -0.716499966605 0.413240411193 0.562014377408 1486 1488 
1.50932839652e-14 -0.0706356077616 0.798268561028 0.59814539653 1487 1488 
1.90839666418e-14 0.546689946991 0.0509264108181 -0.835785021725 1487 1509 
3.09656067952e-14 -0.577399612445 -0.205968993844 0.790054720335 1488 1510 
2.18837292986e-14 -0.337138206626 0.941455166024 0.0 1489 1490 
1.88453837579e-14 -0.648511338947 -0.130942461511 0.749858063257 1489 1594 
2.28424902153e-14 0.696525007952 -0.108029418603 -0.709353619864 1490 1597 
1.92880029089e-14 0.167541403636 -0.436064567104 0.884181865559 1491 1498 
1.89597653169e-14 -0.803969946138 -0.570104323998 -0.169154915584 1491 1494 
2.4567898032e-14 0.15408630051 -0.987748667246 -0.0246978207486 1491 1493 
2.0211471528e-14 -0.447877564294 0.191623310323 -0.873319067891 1492 1496 
2.18101381401e-14 0.482573290498 0.727417692684 -0.487838620518 1492 1494 
2.70338440826e-14 -0.745063588837 0.103649358343 0.658890779343 1492 1557 
2.01507047267e-14 0.00248236349011 -0.584031176895 -0.81172743103 1493 1600 
1.90996595258e-14 0.892071592329 -0.432106837753 0.132257154535 1493 1495 
1.96406938772e-14 -0.119744715406 0.992323934206 0.030893571072 1494 1495 
2.43746618192e-14 0.575995803321 -0.673147274694 -0.463790449587 1495 1528 
1.92117983219e-14 0.800952571402 0.370917822776 0.469994624556 1496 1497 
1.77968534614e-14 0.828470165268 -0.134507450675 -0.543640442732 1496 1553 
1.84917630998e-14 0.489425932852 0.728074937719 -0.479967854463 1497 1498 
1.9694162207e-14 -0.367942461163 0.367942461163 0.853953564632 1497 1620 
1.63606755956e-14 -0.0679011928714 0.822781556283 0.564287106575 1498 1598 
1.55673242061e-14 0.998943952676 -0.0459453959802 0.0 1499 1500 
2.04366425321e-14 -0.185765315903 -0.680625581005 -0.708688976836 1499 1503 
1.72165110628e-14 -0.51747439992 0.156636421163 -0.841240320594 1499 1504 
1.55927335628e-14 -0.0294852782989 -0.154580975485 0.987540044951 1500 1512 
2.78324570868e-14 0.660462602319 0.507639583036 0.553255099093 1500 1502 
4.24111505678e-14 -0.836704674272 -0.146959390325 0.52756821895 1501 1507 
5.01741399991e-14 -0.0632039085584 0.717261864082 0.693931325332 1501 1506 
4.71206562139e-14 0.0149442669976 0.970975843266 -0.238710244182 1501 1524 
3.34283445726e-14 0.751539982647 0.659687543071 0.0 1502 1506 
2.16824245625e-14 0.10848489092 -0.695610371752 -0.710181131228 1502 1508 
1.80636125898e-14 0.977256240187 0.123023847117 0.172729192833 1503 1508 
1.68689410471e-14 0.368868343611 -0.916382169588 0.155498759941 1503 1509 
1.39704285797e-14 0.427408827457 -0.854761235737 0.294456998717 1504 1515 
1.18392015742e-14 0.303781529931 0.134953305018 -0.943135402547 1504 1511 
4.38503773103e-14 -0.564953453777 -0.663924764044 0.489930099866 1505 1526 
2.09742885992e-14 -0.96990276202 -0.177958986854 -0.166190346362 1505 1510 
2.17157775533e-14 -0.179453146959 0.975747732335 -0.125351230106 1505 1507 
3.56565813235e-14 0.0821899954432 0.199400855373 -0.976465106149 1506 1574 
3.04560145432e-14 -0.710802299712 -0.700061356992 -0.0683680273935 1507 1508 
2.21820261897e-14 -0.300693696336 -0.497525587229 -0.813665527742 1509 1514 
2.95476804834e-14 -0.368238373994 -0.929561978376 0.0177490359334 1509 1510 
4.22891900636e-14 -0.19903665033 -0.712044662183 0.673332615341 1510 1602 
1.89901658376e-14 -0.250765509283 0.76901754077 -0.587986973786 1511 1513 
1.55673242061e-14 -0.998943952676 0.0459453959802 0.0 1511 1512 
3.11248616207e-14 -0.620141205727 -0.608823167491 0.494731478366 1512 1572 
2.6063355543e-14 0.456439789551 0.694887076145 -0.555692963714 1513 1632 
1.32310149986e-14 -0.601611526211 0.735796758934 0.310912690432 1513 1516 
2.17333141383e-14 -0.0535092189875 0.911730622545 0.407288638924 1514 1515 
2.07700363767e-14 0.267687001669 0.827513713099 -0.493522769253 1514 1601 
1.34236647285e-14 -0.348917365299 -0.0596437082202 0.935253602111 1515 1516 
2.07139928941e-14 0.247839477005 0.869461778219 -0.427331030765 1516 1643 
4.30232897344e-14 0.293884404016 -0.95567399445 0.0178654249326 1517 1520 
4.19105877642e-14 0.998127292073 0.0599572247536 0.012126005905 1517 1519 
4.05675401443e-14 -0.286926417344 -0.680772023331 -0.673960446377 1517 1526 
4.78301637857e-14 0.652434211247 -0.757591131786 0.0196284750823 1518 1523 
4.30441770793e-14 -0.960249674072 -0.279015678252 -0.00841514909074 1518 1520 
4.32126505523e-14 -0.51127866444 -0.520856566323 0.683595322254 1518 1522 
5.11095588218e-14 0.273439744003 0.961831132893 -0.0105630581178 1519 1523 
4.43634193855e-14 -0.159338701591 0.690554475091 0.705510946129 1519 1521 
3.91575541321e-14 0.613464234519 -0.227946905367 0.756109675444 1520 1527 
4.2422796457e-14 0.495398141721 0.376131183995 -0.783010864296 1521 1532 
4.71413244778e-14 0.769814740296 0.467274672519 0.434786897279 1521 1524 
3.11879017884e-14 -0.252505197971 0.401716833785 -0.880264000429 1522 1551 
3.64343199504e-14 -0.848134009646 0.410879275408 0.334435229487 1522 1525 
4.72082734817e-14 0.491267510093 0.541257898299 -0.682419314685 1523 1525 
5.17410208023e-14 0.0836540544802 0.124298594837 -0.988712222282 1524 1571 
4.76346567638e-14 0.837924563275 -0.363049446322 -0.407526104422 1524 1526 
4.69631432588e-14 -0.444143972885 0.00964486819759 0.89590351482 1525 1534 
4.39925129997e-14 0.608756444738 -0.427114513494 0.668572197562 1526 1596 
2.60106068234e-14 -0.29602356463 -0.669007211755 -0.681761981782 1527 1595 
3.87790186245e-14 0.131347490462 -0.441470368521 0.887610134275 1527 1528 
2.98010488324e-14 -0.622744663734 -0.506550494044 0.59631843907 1528 1559 
3.28745877458e-14 -0.292392046771 -0.437532043061 -0.850336758161 1528 1599 
2.30845418801e-14 0.648966137679 0.48359173301 -0.587351673114 1529 1570 
3.99979547098e-14 0.173697727543 -0.400767204628 -0.899563642629 1529 1533 
3.72918258703e-14 -0.396607567701 -0.236519324787 -0.886995516474 1529 1577 
3.45904449516e-14 -0.135692589885 0.971143333628 0.196132981928 1530 1531 
3.04927587999e-14 0.0666424172387 0.715636745908 -0.695286154134 1530 1546 
2.97606960596e-14 -0.93593675261 0.339940049379 0.0919954234867 1530 1535 
2.53348669869e-14 0.21576295891 -0.350627688875 -0.91132133156 1531 1568 
3.42967044756e-14 0.52397032723 0.837991293533 0.152399764256 1531 1533 
3.69628798332e-14 -0.17618482964 -0.966430578067 -0.187004929299 1532 1534 
3.47929880809e-14 0.950674344091 -0.298551104358 -0.0841755877498 1532 1533 
4.26241459219e-14 -0.435737183141 -0.22001697503 -0.872768948764 1532 1573 
4.58702341856e-14 -0.942271746838 -0.332312391996 -0.0411391448296 1534 1535 
4.49994899565e-14 0.352260214432 -0.445024083007 0.823326367167 1534 1552 
2.96981109944e-14 -0.31087216915 -0.624200763312 0.716750934097 1535 1536 
2.9337168132e-14 -0.866601015302 0.0190429763647 -0.498638190805 1536 1555 
3.05479482419e-14 -0.849532115272 -0.14622224583 0.506867083116 1536 1538 
3.31997925271e-14 0.665579084025 0.7463273296 0.0 1537 1539 
1.83299686684e-14 0.0144308160606 0.563665763327 -0.825876902935 1537 1617 
1.82126984085e-14 -0.0644250445449 0.552236219651 0.83119466513 1537 1543 
2.76425150056e-14 0.94166667529 -0.315443211595 -0.117300694404 1538 1546 
2.23994959724e-14 0.847272999089 -0.0257420126899 0.530533518071 1538 1554 
2.27231683585e-14 -0.831746511651 -0.554932525204 0.0157363536814 1538 1541 
3.21277818595e-14 -0.0991608295255 0.995071419491 0.0 1539 1569 
3.19263898211e-14 -0.598409309533 -0.149176880412 -0.787180129713 1539 1661 
2.85074949007e-14 0.216709890954 -0.419335486262 -0.881586395723 1539 1546 
1.7762676261e-14 0.0116938494767 0.598432837137 -0.801087631487 1540 1542 
1.50002448573e-14 -0.0592885113518 0.310828051099 0.94861519863 1540 1616 
1.72690524011e-14 -0.95968297739 0.281084654343 0.0 1540 1544 
2.63596241917e-14 -0.973039927328 0.203621311973 0.108312793036 1541 1547 
1.42666960641e-14 -0.258048316213 0.62749713876 -0.734614461706 1541 1544 
2.67818600038e-14 -0.832832430584 -0.15524243833 0.531309634685 1542 1547 
2.04099324337e-14 -0.0445291772989 0.999008084236 0.0 1542 1543 
3.14223775866e-14 0.740569084632 0.468462347914 -0.481768055681 1543 1545 
1.87658748004e-14 -0.826609647152 0.0693348817249 -0.558488285832 1544 1560 
1.3374237301e-14 -0.354581668342 0.935025048047 0.0 1544 1563 
3.32748227171e-14 0.657683150755 0.753010749923 0.0206805153033 1545 1546 
1.95453899192e-14 -0.236958962494 0.963734495622 0.122744743437 1545 1547 
2.41668112923e-14 0.387920067599 0.738175872945 0.551918836204 1548 1624 
2.54767151163e-14 -0.322102806126 -0.78876742493 0.523541528109 1548 1553 
3.55199494373e-14 -0.65823467855 -0.752812797416 -0.0 1548 1550 
2.37167730912e-14 -0.357610395812 0.300882456569 -0.884072707494 1549 1550 
3.71367146779e-14 -0.923419189337 0.0269515141639 -0.382845421349 1549 1556 
4.10234826265e-14 -0.746084527761 -0.535099482418 -0.396265594458 1549 1557 
3.04923855308e-14 -0.632529156106 -0.356479437746 0.687625826406 1550 1567 
4.01955061223e-14 0.917451782854 0.0579646537409 0.393601734059 1551 1559 
3.84177901538e-14 0.835368817779 -0.387432546129 -0.389942252752 1551 1552 
3.00899345069e-14 -0.102715162192 0.988467622031 0.11127154017 1551 1556 
4.66443230007e-14 0.423581322185 0.398428659401 0.813531478717 1552 1666 
4.53563999648e-14 0.793695222683 0.523101251377 -0.310504386923 1552 1555 
3.32867370598e-14 -0.286526000616 -0.468579977076 -0.835664798861 1553 1628 
3.60122292069e-14 0.446391592409 -0.191365934032 0.874135930802 1553 1557 
3.31298356504e-14 0.262929139232 0.297588663635 0.91777407624 1554 1671 
3.52134765132e-14 0.406572063865 0.178201191488 -0.896071142397 1554 1555 
2.15747888197e-14 0.187678632478 0.774550112074 -0.604027197068 1554 1560 
1.86122978646e-14 -0.201011050234 0.967616854125 0.152683271179 1555 1558 
3.0651719803e-14 -0.890266215574 -0.265717696835 0.369892107237 1556 1558 
3.22428143972e-14 0.174007873584 -0.981465153819 -0.0802957767903 1557 1559 
2.52742097372e-14 -0.357828714241 -0.384084854127 0.851138905288 1558 1562 
4.27433520154e-14 0.297320880318 0.441691642956 0.846468420362 1559 1629 
2.81971521923e-14 -0.239461987565 -0.222246822777 -0.945126608596 1560 1644 
2.49296407567e-14 -0.188963018918 0.97388536526 0.125858145597 1560 1565 
2.35683516042e-14 -0.525214625132 -0.598086490413 -0.605344651858 1561 1562 
2.07379819334e-14 -0.976016497892 -0.217696568282 0.0 1561 1564 
2.42410291362e-14 0.509266786617 -0.255866780231 0.821693087973 1562 1566 
2.1092712319e-14 0.427187641738 -0.502113974251 -0.751925711495 1562 1565 
2.07686904776e-14 0.588482500723 0.579329180888 0.563973444867 1563 1565 
1.48559519908e-14 -0.199142301202 0.581986790402 0.788437517923 1563 1564 
2.57410047608e-14 -0.307767514403 0.0643237611268 -0.949284789108 1565 1653 
2.62553627823e-14 -0.420306951347 0.497784149235 0.758652099068 1566 1682 
2.80186075565e-14 0.991080211392 0.133266704724 0.0 1566 1567 
2.66127674687e-14 0.153803606383 0.596328963874 0.787868147286 1567 1631 
3.39640978723e-14 -0.583560546036 -0.812069633166 -0.0 1568 1570 
3.27298735727e-14 -0.0696766628082 -0.705359633888 0.705416862246 1568 1569 
2.93412114413e-14 0.597780332637 0.153193431313 0.786886552507 1569 1656 
2.35300846196e-14 -0.681413147263 -0.451259273315 -0.576230154525 1570 1580 
4.09462829783e-14 -0.618753603079 0.43034779861 -0.657225038255 1571 1636 
3.17442120549e-14 0.0160991001672 -0.992178147635 -0.123787488582 1571 1574 
4.0926686596e-14 -0.712321359819 -0.496158097414 0.49641255294 1571 1573 
3.15618295287e-14 0.590022688028 -0.458003528357 -0.664910517005 1572 1590 
2.99952634302e-14 -0.567301156107 -0.404481292424 -0.717331361617 1572 1574 
3.11952739e-14 0.523692593891 -0.681912371552 0.510628617127 1572 1634 
4.71176369071e-14 -0.314547695452 0.560579606947 -0.766035411428 1573 1669 
3.66601428973e-14 -0.692871600272 0.422396473334 0.584388710407 1573 1579 
2.94204660924e-14 0.695366792067 -0.416493666069 -0.585660354314 1574 1581 
1.24720860904e-14 0.52621792405 0.565484497275 -0.635076357417 1575 1576 
1.56601562263e-14 -0.0952617463802 0.0625731186587 0.993483670977 1575 1588 
1.81872949909e-14 -0.30366822457 0.82428289386 0.477852822819 1575 1580 
2.06142354527e-14 0.501158601878 -0.501158601878 -0.705464465106 1576 1578 
1.25197072249e-14 0.422361321063 0.665188598382 0.615739427886 1576 1582 
2.91514882804e-14 0.0294905764017 -0.990471406518 -0.134523970998 1577 1578 
3.13402143205e-14 -0.567072923624 -0.431490315793 0.70160131604 1577 1580 
3.48003016312e-14 -0.960396891435 0.187655820323 -0.205968696702 1577 1579 
2.14090437647e-14 0.842059870879 0.466453564595 0.27084358204 1578 1585 
3.15414751176e-14 0.279251757326 -0.538722732341 0.794856133957 1579 1665 
2.6196319984e-14 0.0300302761438 -0.990472921194 -0.134393358828 1579 1586 
3.24939490619e-14 -0.11646554953 0.550758118078 -0.82649940783 1580 1654 
2.98484390255e-14 -0.623891771417 -0.379129831578 -0.683388343745 1581 1589 
3.29215829337e-14 0.607460077749 -0.634883575882 0.477404544402 1581 1584 
3.03342918168e-14 -0.629045946156 -0.65814518755 0.413698090071 1581 1586 
1.59490910839e-14 -0.829297721543 0.235622977501 0.50670218227 1582 1585 
1.48445423085e-14 -0.0660111166378 0.100495778159 0.992745249826 1582 1587 
2.10664983105e-14 0.995661437931 0.0930499920351 0.0 1583 1584 
1.50454411153e-14 0.322218476305 0.788685381042 -0.523593948837 1583 1585 
2.75749827394e-14 -0.957618819306 0.20445224076 -0.202892775031 1585 1586 
2.26322651453e-14 -0.288878570099 -0.0152265091396 -0.957244652718 1586 1712 
2.3641517666e-14 0.771837671086 -0.125324358874 0.623346143459 1587 1713 
1.44236783811e-14 -0.609353489294 -0.792898685259 -0.0 1587 1588 
2.66481303318e-14 0.210530902148 -0.784100443487 0.583834937087 1588 1700 
2.81845959313e-14 -0.997239771275 0.0742484921587 0.0 1589 1590 
2.31117645394e-14 0.220510186216 0.415235607522 -0.882584074194 1589 1711 
2.40759923915e-14 -0.211678896533 0.442065244554 -0.871648073663 1590 1613 
3.76277781217e-14 0.630203386549 -0.729727582911 -0.265219430514 1591 1602 
2.89276503492e-14 0.811240030414 -0.527040713571 0.253214729614 1591 1597 
1.94477763299e-14 -0.862510341111 -0.504801633011 0.035372627634 1591 1595 
2.52360882552e-14 -0.240732669014 -0.669746556593 -0.702486535103 1592 1606 
1.99427528415e-14 0.287326500342 -0.356679283234 0.888945088919 1592 1594 
3.05037256473e-14 -0.765512867838 -0.643420584979 -0.0 1592 1593 
2.17815820032e-14 -0.791552994477 -0.318155949836 0.521747686643 1593 1626 
2.18212267402e-14 -0.793007915959 -0.316079163236 -0.520799777068 1593 1598 
2.08131621199e-14 0.0794826912706 -0.955720001567 0.283340396686 1594 1597 
2.24351207736e-14 -0.726416428076 -0.679561729836 0.102542812346 1594 1600 
4.16889672295e-14 -0.117566023226 0.965991592025 0.230300834388 1595 1596 
3.41124132752e-14 0.122329356263 0.958219439446 -0.25855566995 1595 1599 
4.72502488896e-14 -0.439531004767 0.0750586169578 0.89508586173 1596 1638 
4.63812631716e-14 0.919497792275 0.386682282408 -0.0707150795349 1596 1602 
1.99071276139e-14 -0.296507675321 -0.357317586302 -0.885667737357 1597 1603 
2.71003643037e-14 -0.168811652571 0.44866557264 -0.877611434454 1598 1600 
2.62989967581e-14 -0.526273217717 -0.212744747678 0.823271627501 1598 1622 
3.65227551794e-14 0.42392202986 0.263449489349 -0.866535907601 1599 1619 
2.32246095338e-14 -0.900859879794 0.373809978215 -0.220720586183 1599 1600 
2.14813371122e-14 0.789491638825 -0.321080343034 0.523077781543 1601 1604 
3.65761028259e-14 0.328137410022 -0.136449567075 -0.934723143925 1601 1642 
3.97663741633e-14 0.264475134443 0.384270594237 0.884527565238 1601 1602 
2.50481997584e-14 -0.221874094136 0.674770377665 -0.703886939627 1603 1605 
2.99787042118e-14 -0.755898431764 0.654688903875 0.0 1603 1604 
2.14420798919e-14 -0.787992911337 0.323193456331 0.524035458215 1604 1635 
2.40174290144e-14 0.014367462054 0.99989678269 0.0 1605 1606 
2.47144531174e-14 0.692036711782 -0.110257013427 -0.713392304792 1605 1750 
2.49030620002e-14 0.693723672161 0.109421957396 -0.711880820027 1606 1627 
2.1448395505e-14 -0.332899123611 0.76585368512 -0.55013298982 1607 1623 
1.85461270973e-14 -0.707044406886 0.308721046315 0.636222855809 1607 1611 
1.58878318059e-14 -0.998554283163 -0.0537526146066 -0.0 1607 1609 
1.65960810628e-14 -0.0879995023812 -0.996120518602 -0.0 1608 1732 
2.14529051122e-14 0.469231951563 -0.714361951609 0.519141962979 1608 1630 
1.95523444419e-14 -0.0937104165676 -0.816559292216 0.569604494472 1608 1609 
1.26875345309e-14 0.00906434242207 0.478943639254 0.877798854017 1609 1610 
1.72675232639e-14 0.0762046489382 0.966939764973 0.243352300983 1610 1734 
1.34681107291e-14 0.76373547098 -0.276762997787 -0.583189826234 1610 1727 
3.00149093067e-14 0.674767572777 -0.73803029933 0.0 1611 1675 
1.37873720457e-14 0.19959765047 0.477218736154 0.855817185963 1611 1728 
1.8450406675e-14 0.0885635966613 -0.996070524284 0.0 1612 1639 
2.05091581115e-14 0.154807096154 -0.781698863471 -0.604137111779 1612 1615 
2.03999093386e-14 -0.436142681593 -0.663986619336 -0.607372480967 1612 1633 
2.87014775266e-14 0.695167722833 0.273395641207 -0.664828293998 1613 1707 
1.97717453458e-14 0.345411659922 0.701929306347 0.622885249529 1613 1614 
2.68026765735e-14 -0.679757816243 0.622126975363 0.388442193618 1613 1637 
1.92850672299e-14 -0.70806837009 -0.301369574441 0.638604386831 1614 1723 
1.64342521959e-14 -0.979436868081 0.201750889574 0.0 1614 1615 
1.50428068829e-14 0.0662277139869 0.563185413431 -0.823672313483 1615 1756 
1.53074493253e-14 0.0445291772989 -0.999008084236 0.0 1616 1617 
2.11774780555e-14 0.740573235225 -0.00904587172739 0.671914768012 1616 1646 
2.37321564811e-14 -0.687181513897 -0.347691057924 -0.637881254778 1617 1660 
2.80600560685e-14 0.395719482252 -0.395719482252 0.828741324379 1618 1620 
1.93690119618e-14 -0.598879723702 -0.49625454265 -0.628549525048 1618 1625 
1.93708417075e-14 -0.493091837045 -0.601938984279 0.628116151237 1618 1621 
4.05616286568e-14 0.706659580927 0.704989579681 0.0601824660947 1619 1629 
4.26031998072e-14 0.312170976002 -0.711641421142 -0.629377287052 1619 1667 
2.97123802632e-14 0.891209160178 -0.381813143856 0.244877430552 1619 1622 
2.6768158757e-14 -0.317877650938 -0.946440820226 0.0566001134624 1620 1622 
2.81854488883e-14 -0.952946639395 -0.24779625775 -0.174613049659 1620 1628 
2.20030426886e-14 0.821897216165 -0.0604497477269 0.56641927409 1621 1624 
2.37502587266e-14 0.0662660406506 -0.10088387623 0.992688901607 1621 1630 
3.56251683206e-14 0.593638942276 0.235645970992 0.769456810074 1622 1626 
2.73741238435e-14 -0.336465098112 0.0962092285865 -0.936768392981 1623 1631 
2.34402447575e-14 -0.999024336728 0.00807927843712 -0.0434177369854 1623 1630 
2.85605207559e-14 -0.747433492398 0.489559339017 0.449082206308 1623 1679 
3.73581571688e-14 0.210151599292 0.592695623644 -0.777526978972 1624 1628 
3.43280558586e-14 0.482413714502 0.0865933355457 -0.871652799169 1624 1631 
2.37781387024e-14 0.100765589426 -0.0661883434166 0.992706099097 1625 1731 
2.2068181224e-14 0.0630063082969 -0.822206216215 0.565691738611 1625 1626 
3.28964678876e-14 0.0765059689672 0.596099961839 0.799256950053 1626 1627 
2.74545597638e-14 0.0970265590176 -0.336578530825 0.936643336299 1627 1729 
3.63480611217e-14 0.479334753852 -0.718752418884 -0.503620049341 1627 1747 
3.2763239186e-14 -0.289068996668 0.938712616833 -0.187770440069 1628 1629 
4.30138892183e-14 -0.591102306733 0.48912391355 0.641370298789 1629 1668 
2.37938761994e-14 -0.627254757665 -0.535420989461 -0.565575665169 1630 1730 
3.67220226943e-14 -0.590316681928 0.422934941747 0.687497090966 1631 1686 
2.45797497685e-14 -0.108584657866 -0.165310030251 -0.980245870164 1632 1633 
3.45702587701e-14 0.999265414821 0.00323362264724 -0.0381860501622 1632 1634 
3.17084758449e-14 0.630100539364 -0.695794431805 -0.344736738631 1632 1643 
2.24423673384e-14 0.603641438429 -0.38435180735 0.698491733665 1633 1639 
2.01885407471e-14 0.979537381814 0.0424113471945 0.196742967495 1633 1637 
3.14835442929e-14 -0.360166073004 0.150799585873 0.920619294148 1634 1637 
2.94579428958e-14 0.233173972013 0.88709302994 0.398366483288 1634 1636 
3.28565171414e-14 0.142196454848 -0.640553855132 0.754632974965 1635 1751 
2.2436617552e-14 -0.0810532022277 -0.824221308334 -0.560436984234 1635 1641 
3.63289260385e-14 -0.643752774036 0.261047363441 -0.719330688878 1635 1642 
4.76372482671e-14 -0.880853864977 0.415911486509 0.226084285048 1636 1638 
4.24066029072e-14 0.554032109839 0.56453943912 -0.611836287699 1636 1664 
2.33000832307e-14 0.553448922631 0.548632627253 -0.626655032975 1637 1710 
4.32495188426e-14 -0.281815657597 -0.763005670606 0.581723544097 1638 1663 
3.78794275281e-14 -0.881267185245 -0.44175133608 -0.167999718102 1638 1642 
1.94030192474e-14 -0.0619689754351 -0.586044686021 0.807905608391 1639 1744 
2.2645096107e-14 0.72349273426 -0.690331995111 0.0 1639 1640 
3.37306956047e-14 0.135059597679 -0.693785000173 0.707404607427 1640 1745 
2.43514463356e-14 -0.166859870326 -0.109602677486 -0.979869908081 1640 1641 
1.98924355175e-14 -0.64541340183 0.445644503735 -0.620356765925 1641 1643 
3.44365292488e-14 0.058279336869 -0.906236840824 -0.418734172509 1642 1643 
3.8827410136e-14 0.312297020773 -0.887077534603 0.339947081792 1644 1653 
3.57475967908e-14 -0.366420842733 -0.917995018279 -0.151726439442 1644 1672 
2.16323606575e-14 0.853915263174 -0.364894756525 -0.371053284555 1644 1646 
1.89545040161e-14 -0.500289868958 0.475254018125 -0.723770450678 1645 1652 
1.73566621529e-14 0.136918840015 -0.262275314234 -0.955230281551 1645 1648 
2.61345946684e-14 0.215736543562 0.967341986213 0.133068499212 1645 1807 
2.53266350949e-14 0.312784382679 0.688203260697 -0.654631348102 1646 1648 
2.62713036593e-14 0.195386056346 0.956627025667 0.216076428029 1646 1655 
1.69602336011e-14 0.244859850865 -0.16366506876 0.955645017097 1647 1650 
2.42905901707e-14 -0.684676051011 -0.293244765707 0.667252735144 1647 1649 
1.55015641337e-14 -0.667407852251 0.744692392034 0.0 1647 1648 
2.12338484426e-14 -0.978817649622 -0.204733995194 -0.0 1649 1684 
2.55080308939e-14 -0.246405524438 -0.731808165676 0.6354062686 1649 1653 
2.44882425955e-14 -0.975298151663 -0.173159804982 -0.137146627015 1650 1678 
1.88508123232e-14 -0.424907814761 0.556001458166 0.714363862099 1650 1651 
2.86401529935e-14 -0.720604997809 -0.464882528991 -0.51440516266 1651 1786 
2.20118498124e-14 -0.669757056153 0.739196757597 -0.0708070567956 1651 1652 
2.56156692054e-14 -0.459140231424 -0.745044318842 -0.483838000625 1652 1806 
3.81629898438e-14 -0.690020603755 0.456769668015 -0.561456175293 1653 1685 
3.58172756288e-14 0.610837058896 0.788540149603 0.0712917943567 1654 1656 
2.93142063751e-14 0.237285919258 -0.54381885273 -0.804957419953 1654 1702 
3.36017265472e-14 0.97074753876 -0.166496338313 0.172997645417 1654 1670 
3.17080812464e-14 -0.197114977978 0.0440154748969 0.979391813028 1655 1816 
3.29749272949e-14 -0.951625723067 -0.191218586329 0.240507661915 1655 1674 
3.17506608979e-14 -0.629801217076 0.548989323414 -0.549509917788 1655 1660 
2.20399050091e-14 0.416863304392 -0.362568667343 -0.833528012074 1656 1657 
3.21805127352e-14 0.150672163088 -0.986294353725 0.0672409628172 1656 1661 
2.60117247615e-14 0.172867867157 0.686529196977 -0.706253751992 1657 1659 
2.82133105598e-14 0.649157733943 0.760653821697 0.0 1657 1703 
2.62710037174e-14 -0.178563266956 0.983928432201 0.0 1658 1659 
3.16760592579e-14 -0.584331954575 0.52175517172 -0.621552658787 1658 1817 
2.22796267795e-14 -0.412377986468 0.22143166092 0.883692489398 1658 1660 
2.32683120281e-14 0.593867632199 0.154835210357 0.789523459474 1659 1694 
3.07349821382e-14 -0.178927124414 -0.67508800175 0.715710328304 1660 1661 
3.05670338995e-14 -0.963556962104 0.203747642619 -0.173334586592 1661 1673 
4.079490662e-14 -0.297149828535 -0.47571570087 -0.827886798631 1662 1667 
3.71175221001e-14 -0.799829574671 0.0361015710283 -0.599140491079 1662 1752 
4.19997202273e-14 0.305631340762 -0.550151478394 0.777124722528 1662 1663 
4.44889987852e-14 -0.106297325886 -0.0530340035624 0.992919066679 1662 1833 
4.48885683207e-14 0.0172348169994 -0.999526439601 -0.0254923051384 1663 1667 
4.39189240278e-14 0.587411218047 -0.796328500615 0.14425318028 1663 1664 
4.03518909221e-14 0.959015656264 -0.0767472658702 0.272761485959 1664 1669 
3.33562720095e-14 0.317631214338 -0.237940073047 -0.917875227532 1664 1708 
3.48045571292e-14 0.575179169721 -0.245027536869 -0.780468083201 1665 1669 
3.27985460754e-14 0.607786589793 0.413646425435 -0.677858463098 1665 1670 
3.16585418242e-14 0.27555509666 0.16118766997 0.947675009565 1665 1706 
3.55601731605e-14 -0.617582601029 -0.350719735298 0.703979685914 1666 1671 
3.93886921905e-14 -0.961202603066 0.0200127076645 -0.275116425158 1666 1668 
3.21444146069e-14 0.120036243463 0.990665543962 0.0645993828226 1666 1669 
4.27341675204e-14 -0.576775848031 -0.794584024478 -0.189646642927 1667 1668 
3.54441246717e-14 -0.344574213589 -0.386666040949 0.855428538281 1668 1681 
3.10610649991e-14 0.17855218575 0.98387070378 -0.0108422879383 1670 1673 
3.50722028888e-14 0.519793352575 0.325001145276 0.790056406966 1670 1709 
3.83821268004e-14 0.011995473455 -0.380548599561 0.92468311977 1671 1672 
2.70141223736e-14 -0.507547743235 0.443977910362 0.738430026101 1671 1673 
4.48765697133e-14 -0.785699813897 0.169158014668 -0.595030560993 1672 1677 
3.65867772667e-14 -0.593122372844 0.705202385471 0.388452630777 1672 1674 
3.7056950537e-14 -0.275146774989 0.669087958364 -0.690373490355 1673 1674 
3.82603786374e-14 -0.519478740723 -0.191115259942 -0.83283659583 1674 1827 
2.38276800778e-14 -0.137169159096 -0.481942622126 0.865399289791 1675 1679 
2.53119203654e-14 -0.983413630442 -0.181377042268 -0.0 1675 1683 
2.56890867225e-14 -0.0533525062732 -0.59400084164 -0.802693285262 1675 1766 
2.01096839329e-14 -0.217735719174 0.42377221178 -0.879208888216 1676 1683 
2.56902125289e-14 -0.556261226544 -0.465748430945 0.688223689593 1676 1682 
2.06695127955e-14 -0.743989325107 0.668191502585 0.0 1676 1684 
3.76501198513e-14 0.995975905842 0.0834350780967 0.0327197604591 1677 1681 
2.71275292704e-14 0.287282948154 0.95366054492 0.0894431258556 1677 1685 
3.22221849815e-14 -0.172371204382 -0.469796887674 -0.865782335366 1677 1826 
2.46649636441e-14 -0.714752492638 0.682070149592 -0.15462595288 1678 1680 
2.06749550297e-14 0.0305337039647 0.225349734771 -0.973799358164 1678 1684 
2.62286607689e-14 -0.214372765299 -0.625442498448 -0.750243959411 1678 1794 
3.26215776311e-14 0.610128248798 -0.278803745051 0.741627933511 1679 1686 
2.3243110137e-14 0.0785040852326 0.704321675094 0.705526814937 1679 1769 
2.72314975609e-14 -0.246614241428 -0.599575359659 -0.761374286416 1680 1793 
2.58940088474e-14 -0.62274119475 0.382057431502 0.682807090909 1680 1683 
4.01984284626e-14 0.28700361469 0.463014468624 0.838597953134 1681 1829 
3.2325301929e-14 0.425313477207 -0.902579432351 -0.0667743543825 1681 1686 
2.82237094529e-14 -0.9861418856 -0.161215807977 -0.0391617763108 1682 1686 
3.20148505539e-14 -0.767688244341 0.639845919112 0.0353830368612 1682 1685 
3.1023230214e-14 0.194610672864 0.735499782338 -0.648973617482 1684 1685 
1.49462858845e-14 -0.588338545482 0.600352762084 0.541695778974 1687 1688 
1.38564949111e-14 -0.24060373548 -0.64357539791 0.726581412973 1687 1781 
1.65428053225e-14 0.261362123889 0.582005062943 0.770038925578 1687 1689 
2.14765246764e-14 -0.399096962745 -0.399089330268 0.825499437186 1688 1796 
1.96538654412e-14 -0.944420981763 -0.0404406949231 -0.326241566022 1688 1843 
1.88942684158e-14 -0.376278421195 -0.925051308156 0.0519097969733 1689 1725 
1.62059796832e-14 0.916599590771 0.098702870957 0.387431198362 1689 1726 
2.53477812879e-14 0.654619917677 -0.755958175682 0.0 1690 1693 
1.20175574786e-14 0.127631948271 0.693416345271 0.709143044732 1690 1696 
1.25381261977e-14 0.200381758393 -0.705588225437 0.679700233211 1690 1691 
1.84498403811e-14 -0.686752144448 0.347754410451 0.638308986392 1691 1694 
1.31924070729e-14 -0.0169587724108 -0.953061153609 -0.302302559565 1691 1692 
1.54737067357e-14 0.809198862303 0.136336065685 -0.571497750163 1692 1701 
1.2600860183e-14 -0.21095925035 -0.228648291785 -0.950376848074 1692 1695 
1.96400987395e-14 0.802083505173 -0.379616042623 0.461035476848 1693 1774 
1.98010359929e-14 -0.723759517745 0.516778058655 0.457288310113 1693 1819 
2.76027086004e-14 0.454669488829 -0.799250148135 0.393032895104 1694 1818 
2.41429337268e-14 -0.577338925085 -0.797260588895 0.176225193933 1694 1704 
1.6735612467e-14 -0.911494793825 -0.313429437274 -0.266344192128 1695 1697 
1.28649615104e-14 0.195497379129 -0.732070034525 0.65257508327 1695 1696 
2.51275362913e-14 0.782954168456 -0.209789052539 0.585637535966 1696 1779 
1.45894448469e-14 0.818180029045 -0.144690981076 0.55645840821 1697 1866 
1.09181766967e-14 -0.912789768231 -0.204971781082 0.353272427416 1697 1718 
1.85672043623e-14 -0.0365135186157 0.730449970746 -0.681989445076 1698 1701 
2.01174126372e-14 0.192462714183 -0.448283956264 -0.87292588357 1698 1699 
1.76627046864e-14 0.554711749888 0.764068411361 0.329384786073 1698 1719 
2.73525448893e-14 0.731460798968 0.229715797877 -0.642024728324 1699 1700 
2.96528880739e-14 -0.170397820523 0.985375351204 0.0 1699 1703 
3.26386082382e-14 0.314949919155 -0.940601595334 -0.126787961889 1700 1702 
2.23305279543e-14 0.686864290141 0.720467866822 0.0956216492526 1700 1715 
1.87539845543e-14 -0.209259405215 0.86966585126 0.447092617341 1701 1704 
1.60796339657e-14 0.576804933171 0.302053539707 0.758985986841 1701 1720 
3.20091586227e-14 -0.737079116426 -0.206767770517 0.643398372087 1702 1703 
2.81437505133e-14 -0.956409877261 0.289223944419 0.0403690060764 1702 1705 
2.51175603285e-14 -0.00898200709888 -0.572393364502 0.819929972511 1703 1704 
2.24768700401e-14 -0.784695419018 0.50890605433 -0.353931811567 1704 1810 
2.71054632817e-14 -0.555823654857 0.593217441638 -0.582368553098 1705 1839 
2.47506376383e-14 -0.151024380075 0.97970768399 0.131774392631 1705 1717 
3.02712621267e-14 -0.514978627147 0.538755297397 0.666738136833 1705 1709 
2.84222722606e-14 -0.983353313244 0.106637640084 -0.147121293664 1706 1708 
3.34801422381e-14 -0.533399574506 -0.366535440609 0.762323202254 1706 1709 
2.04534262784e-14 -0.0668430512392 0.997657264857 0.0145598207035 1706 1712 
2.41629441058e-14 0.16030975145 -0.385529389796 -0.908662683945 1707 1724 
2.31534705592e-14 0.978816445037 -0.144039204546 0.145502833233 1707 1711 
2.15346099296e-14 0.305750257574 -0.951834813707 0.0229623040886 1707 1710 
2.37289484403e-14 -0.394417620686 -0.915196496181 -0.0827654147019 1708 1710 
3.77441995646e-14 -0.211821342625 0.445386070065 -0.869921242068 1708 1832 
4.05239646089e-14 0.393867121928 -0.423994926857 0.815534789119 1709 1828 
2.08336738169e-14 -0.146297862945 0.555059416773 -0.818844294814 1710 1799 
2.5028397463e-14 0.759647311861 0.636903896316 0.131489119092 1711 1712 
2.41472972543e-14 0.362219518826 -0.400825966286 -0.84150791139 1711 1714 
2.37350643458e-14 0.583185605851 -0.202629989839 -0.786661068279 1712 1716 
2.4319900884e-14 -0.268446362811 0.748833049573 -0.6059584261 1713 1715 
2.6315483835e-14 0.974195464568 -0.22570599641 0.0 1713 1716 
2.87473339344e-14 -0.694935403512 -0.131998110287 -0.706853085037 1714 1722 
2.97554856109e-14 -0.817863899726 -0.575411714797 -0.0 1714 1716 
2.04211338446e-14 -0.451824701409 0.199808259646 0.869442981784 1715 1721 
3.17184768381e-14 -0.980293096311 0.195577768415 0.0278349030293 1715 1717 
2.8966167285e-14 -0.432969272636 -0.630106892404 0.644595154418 1716 1717 
2.57410694887e-14 0.575500322168 -0.00803465809767 0.817762082426 1717 1889 
1.53495069144e-14 -0.72998907629 0.189362330323 -0.656702258526 1718 1874 
1.41721510497e-14 -0.310440002166 0.0756285296897 0.947579722531 1718 1720 
2.16979436989e-14 -0.79028040047 -0.445214405369 0.421000025991 1719 1721 
1.71618520869e-14 0.24132112054 -0.48917581704 0.838135512196 1719 1720 
2.2623387895e-14 0.787500627951 -0.203774590606 0.581651680303 1720 1871 
2.06244081802e-14 0.876103445056 -0.111559191894 0.469038698046 1721 1890 
2.93206777677e-14 -0.9796554748 0.200686697852 0.0 1722 1724 
2.46883443567e-14 0.176536641316 0.539811866374 -0.82306619612 1722 1885 
2.84134508759e-14 -0.720945075959 -0.692992205909 -0.0 1723 1724 
1.55223658744e-14 0.157267674219 -0.588026179642 0.793405376022 1723 1802 
2.76673730377e-14 -0.15780570964 0.587661317937 -0.793568858641 1724 1803 
1.53453097728e-14 -0.222825679567 -0.603012207587 0.765979760847 1725 1776 
2.07875116195e-14 -0.802401235665 -0.551406466175 -0.228261179493 1725 1863 
1.99651788236e-14 0.532234727238 0.845791469214 0.0369186365903 1726 1855 
1.69725795124e-14 0.879914416417 -0.41373594857 -0.233609042295 1726 1848 
2.48531152824e-14 0.266995284788 -0.859816952546 -0.435233645317 1727 1760 
1.21641915755e-14 0.923430914291 0.220796281598 0.313885884621 1727 1728 
2.39422886344e-14 -0.466557751736 0.806121358686 0.363994806783 1728 1765 
2.62204765332e-14 -0.503405069536 0.786219631826 0.358388094804 1729 1746 
2.17750494781e-14 -0.0125822085266 0.998452024431 -0.0541778823759 1729 1731 
2.31956596446e-14 0.67208108333 -0.349820901273 0.652634931997 1729 1738 
2.35508488369e-14 -0.621792643045 0.444692801871 -0.644687692623 1730 1732 
2.1021881111e-14 0.565930586192 0.653929482864 -0.502094416473 1730 1731 
1.73921048017e-14 0.667880519774 -0.544258786254 -0.507659319714 1730 1763 
2.24994682999e-14 0.647434049589 -0.425270049606 0.632435400923 1731 1733 
1.52378719907e-14 0.0307539140647 -0.0790621088698 -0.996395192537 1732 1734 
1.72690524011e-14 -0.95968297739 -0.281084654343 -0.0 1732 1733 
2.16277374297e-14 -0.705046010919 -0.264656238019 -0.657926438262 1733 1737 
1.79199884483e-14 -0.905947500851 -0.292409987254 -0.306195240093 1734 1735 
2.42947743892e-14 -0.633359551352 0.521157734752 0.572057946557 1734 1772 
2.20444731071e-14 0.905421213596 0.233877605906 -0.354279115142 1735 1736 
2.34643436935e-14 0.679985158637 -0.493324779874 -0.542448933629 1735 1773 
1.58094834256e-14 0.433191731546 0.0473242455086 -0.900058520046 1736 1737 
1.66225612682e-14 -0.176290192827 0.875675210873 0.449571677238 1736 1771 
2.04099324337e-14 0.0445291772989 0.999008084236 0.0 1737 1738 
2.3434880404e-14 -0.277693904356 0.711059141342 0.645972904228 1738 1739 
3.31997925271e-14 -0.665579084025 0.7463273296 0.0 1739 1754 
1.72643351423e-14 -0.429588563728 -0.215826530925 0.876853793094 1739 1975 
2.95671229131e-14 -0.734875356789 -0.678202189605 -0.0 1740 1748 
1.65834390315e-14 0.17449225575 -0.686169003515 0.706204326877 1740 1741 
1.25749248067e-14 -0.128502294012 -0.340775052794 -0.931321385896 1740 1743 
2.86114962654e-14 -0.860557289849 -0.303145476365 -0.409321354252 1741 1753 
1.57162918215e-14 0.0813025753473 -0.996689465803 0.0 1741 1742 
1.23785569603e-14 -0.118187976005 -0.410942068911 -0.903968040545 1742 1758 
2.66264366412e-14 0.898694102988 0.125447026668 0.420252248958 1742 1745 
1.90505429089e-14 -0.706239578862 -0.543555348826 0.45362235396 1743 1972 
1.25456676506e-14 0.0268289060913 -0.952568736786 -0.30313860113 1743 1759 
2.54185066095e-14 -0.780535839619 0.312345512709 0.541483225743 1744 1745 
1.96628606424e-14 -0.163524196696 0.426220775379 0.88971663339 1744 1755 
2.44953857277e-14 -0.7277732765 -0.482229579234 0.487648122035 1744 1800 
3.47017485008e-14 -0.0134485437565 0.999414033615 0.0314758015772 1745 1749 
3.57192118521e-14 -0.317756620554 0.662669801352 -0.678158878486 1746 1747 
1.81054620121e-14 -0.75412530269 -0.199429774102 0.625717822221 1746 1770 
2.52301567323e-14 -0.467864008138 -0.0220283444428 -0.883525903373 1746 1754 
3.4491299168e-14 -0.878101773588 0.457225527699 -0.141003872438 1747 1752 
3.40749769121e-14 -0.0444304334801 -0.998533249195 0.0309400522592 1747 1750 
2.26703233678e-14 -0.467380154387 -0.22753428254 0.854273926533 1748 1971 
2.59979258923e-14 0.359126322348 -0.562232861306 0.744931201028 1748 1753 
2.95656974229e-14 -0.060744423658 -0.998153352444 -0.0 1748 1754 
2.86084392208e-14 0.770319707338 -0.54212584891 0.335718799638 1749 1753 
3.15353877409e-14 0.11339518579 0.672445602365 0.731408534063 1749 1751 
2.19303061237e-14 0.820553771184 -0.0927389134329 -0.563995569602 1749 1801 
2.63576375348e-14 -0.452268404381 -0.362928270351 -0.814700166306 1750 1753 
3.89840014689e-14 0.705675880062 -0.697311881187 0.125609285701 1750 1751 
3.0574166066e-14 0.863930364725 0.492840723549 0.103597037207 1751 1752 
3.05283140004e-14 0.884854941509 0.0208951114438 -0.465397815643 1752 1830 
2.57001871242e-14 -0.470376205312 -0.162543910555 0.867367109486 1754 1974 
1.92655730183e-14 -0.968451917527 -0.0390912022464 -0.246115341547 1755 1757 
2.94731855181e-14 -0.707025730742 -0.387944153362 0.591281616441 1755 1805 
1.96535309573e-14 -0.0526538512163 0.969879424825 -0.237826561285 1755 1756 
1.4569427409e-14 0.7629879332 0.257927071009 -0.592725096341 1756 1804 
1.80326597474e-14 -0.904956149444 0.235168343991 0.3546127713 1757 1758 
1.58659475977e-14 0.623437444346 0.409521209224 -0.66604664415 1757 1988 
1.11251126721e-14 -0.156436374942 0.836150547171 -0.525718482707 1758 1759 
1.51222356043e-14 0.767854402176 0.211957984155 -0.604543985175 1759 1967 
3.37477070452e-14 -0.976780528475 0.195465433855 -0.0877101097962 1760 1765 
2.46083038134e-14 -0.258868701402 -0.151475573231 -0.953961291746 1760 1761 
2.47866839552e-14 -0.805195197307 -0.445604693949 0.391276310252 1760 1772 
2.72437847007e-14 -0.733060138681 0.29493323175 0.612892504349 1761 1952 
2.33953329843e-14 -0.824432286589 -0.461787884864 -0.327205370102 1761 1767 
2.101572643e-14 -0.619873320428 -0.0501312822987 0.783098921693 1762 1764 
1.92323752427e-14 -0.356473256942 -0.918368687908 0.171830643822 1762 1976 
1.69105101635e-14 0.104179678117 0.602064477457 0.791621727627 1762 1768 
2.59144579302e-14 0.997797815745 -0.0649786003379 -0.0133154193595 1763 1769 
1.99292504412e-14 0.0973986563639 -0.995132947927 -0.0149638794532 1763 1770 
2.1773795298e-14 0.743215572568 -0.553432827474 0.375955739638 1763 1772 
3.69665761549e-14 -0.468004838604 0.468013789071 0.749622948076 1764 1950 
1.77276483362e-14 -0.162195488678 -0.632090776489 -0.757729419866 1764 1767 
2.7141848882e-14 -0.694180965896 0.295847463087 0.656191332747 1765 1791 
3.32311673035e-14 -0.761129104343 0.537659515382 -0.362773665032 1765 1766 
3.96398690933e-14 0.718246395478 -0.31793550732 -0.618901549981 1766 1789 
2.63985385397e-14 0.172303540255 0.777447225761 -0.60488618861 1766 1769 
1.42218571401e-14 -0.794133045285 -0.439223022764 0.420042667667 1767 1768 
1.92176967148e-14 -0.172547199339 -0.088664351537 0.981002597737 1768 1773 
4.32260834106e-14 -0.450749807395 0.892469985225 0.0179425919639 1769 1842 
3.74020116763e-14 0.934853557898 -0.354648301593 -0.0165350374039 1770 1837 
2.24755905498e-14 0.861847630195 0.131561643231 0.489806284522 1770 1973 
2.28393098978e-14 0.21887680776 0.817094869805 0.533337526116 1771 1970 
2.08883263774e-14 -0.00883650085413 -0.997192763702 -0.0743539391869 1771 1966 
2.69596558407e-14 -0.300967101914 -0.924923009414 -0.232241749522 1771 1773 
2.68322924154e-14 0.773449203989 0.434407132563 0.461591564078 1772 1773 
3.23337991517e-14 0.678317355995 -0.505260026031 -0.533477151011 1774 1813 
1.724291758e-14 -0.159917252985 -0.711200514666 0.684558470941 1774 1778 
2.58661693809e-14 0.132301689042 -0.817455850797 -0.560590933814 1774 1779 
1.94405034645e-14 0.414008469444 0.814185274063 -0.407061821751 1775 1877 
2.01772836785e-14 -0.592421240808 0.395526994286 -0.701851458807 1775 1904 
1.74255039497e-14 0.523191873813 0.583477082008 0.621147935638 1775 1783 
1.74344857187e-14 -0.52414080747 0.583176490613 -0.62062999826 1776 1777 
2.29613468806e-14 -0.639434281772 -0.126735705094 -0.758328332815 1776 1864 
1.8860438549e-14 0.112660044722 0.202752208107 0.972727740136 1776 1781 
1.71257175937e-14 -0.184016229378 0.595583582222 0.781932365306 1777 1780 
2.08409687317e-14 -0.00100967785226 0.99999946797 0.000211209589839 1777 1783 
2.81402094597e-14 -0.227920677313 -0.0610703217047 0.971762615385 1778 1780 
2.56964927146e-14 0.674333738293 -0.267793947179 -0.688157257649 1778 1812 
2.81265405061e-14 0.228031442346 -0.0611000006977 -0.97173476382 1779 1782 
2.67883432118e-14 0.846088420056 0.528380486633 0.0703451973614 1779 1865 
1.94564250206e-14 0.469974337639 -0.441710291681 0.764209487107 1780 1781 
1.74043490021e-14 -0.594858621054 0.201122116441 0.778262883116 1781 1820 
1.71177085605e-14 0.182884759118 0.595862243856 -0.781985518555 1782 1783 
1.94399769099e-14 0.469299862544 0.442084021538 0.764407847237 1782 1875 
3.00543888737e-14 -0.914015424351 -0.405679435082 -0.0 1784 1785 
2.29950987169e-14 0.563160759205 0.53411306285 0.63053405569 1784 1947 
2.46670312416e-14 -0.508301956803 -0.629384206868 0.587796428073 1784 1791 
1.60651471921e-14 -0.711756643683 0.000648706704606 0.702425839041 1785 1787 
1.8467801752e-14 -0.788518982919 0.0697663397412 -0.611040482633 1785 1790 
2.48897758796e-14 -0.108327564223 0.622248750002 -0.775288096097 1786 1792 
3.13955937275e-14 0.852105132153 -0.297618299858 -0.430511546126 1786 1794 
4.01605162087e-14 0.219378603262 -0.949834452157 -0.222907025295 1786 1815 
1.87475501636e-14 -0.591450250959 0.0694782224769 -0.803342627552 1787 1788 
2.73877118449e-14 0.121123665001 0.452028998312 0.883741388904 1787 1849 
2.34480844407e-14 -0.749041497255 0.642340731257 -0.162281300087 1788 1792 
1.63701642485e-14 -0.706755213859 0.000148705825491 0.707458158176 1788 1790 
4.31620814366e-14 0.385585573285 -0.400013982303 0.831452091005 1789 1791 
3.29737195674e-14 0.938782023111 0.298421701926 0.172141804636 1789 1793 
4.25378360075e-14 0.332850355642 -0.933484991464 0.133478131018 1789 1838 
2.61218950104e-14 0.0122733172665 0.569865146616 -0.821646566569 1790 1793 
4.1023995844e-14 0.25203837602 0.153311514875 0.955495806595 1791 1948 
2.16633689736e-14 -0.172973497585 0.651493144405 0.73867235763 1792 1795 
3.27102429212e-14 0.731234488342 -0.653410584982 0.195833425373 1793 1794 
2.96656336956e-14 -0.285050352271 -0.958477245011 0.00822602376887 1794 1834 
3.07309294824e-14 0.294902276743 0.294896636924 0.908883172197 1795 1796 
2.0810731942e-14 0.134608826684 -0.723636189988 0.676927712772 1795 1822 
2.5249937411e-14 -0.0482578047134 0.897860106592 -0.437628167826 1796 1823 
2.88519666082e-14 -0.653416234812 0.174595096417 -0.736589286096 1796 1853 
2.48410911608e-14 0.353447025251 0.246381909221 0.902425152104 1797 1802 
2.40363785306e-14 0.925222967405 -0.213441600247 0.313695941751 1797 1798 
2.28416616102e-14 0.70697994067 0.181941566068 -0.683430047647 1797 1880 
2.27051579654e-14 0.483247351874 -0.485425247608 -0.728583780969 1798 1804 
2.5203863733e-14 -0.146184759531 0.359649343505 -0.921565171758 1798 1920 
3.21463686404e-14 0.328108676302 0.940442185267 -0.0889561279792 1799 1835 
2.186973141e-14 -0.29785651175 0.878419414824 0.373712228952 1799 1803 
2.10002217791e-14 -0.957583521805 0.0258531713951 -0.286993749578 1799 1800 
3.35568250562e-14 -0.217031845591 -0.967859429509 0.12706416769 1800 1801 
2.61599482709e-14 -0.365645939923 -0.769228113946 -0.524014460996 1800 1805 
2.53339917093e-14 -0.128389053758 0.508696139761 -0.851319263418 1801 1995 
3.38614430881e-14 -0.842566048243 -0.518501026695 -0.145736541965 1801 1824 
1.73346380052e-14 0.945543278644 -0.293429234484 0.140880064461 1802 1804 
2.78788843801e-14 0.815294239862 0.364486012892 0.449939161281 1802 1803 
3.13066409615e-14 0.794638631274 0.230293363512 -0.561706696069 1803 1887 
2.62387692172e-14 0.619181504782 -0.75712378354 -0.208273475349 1804 1805 
2.84363405343e-14 0.174900808604 -0.393052634356 0.902728826268 1805 1990 
3.7523807892e-14 0.904914712921 -0.211045073105 0.36957995002 1806 1815 
2.13116492794e-14 0.486145087634 -0.37338295104 -0.790093744844 1806 1808 
2.8951066092e-14 0.408762423982 -0.657890007729 0.632529855794 1806 1807 
2.5460266712e-14 -0.652774703732 0.741173456683 0.156675120153 1807 1814 
3.33325749514e-14 -0.312724031779 -0.763734393773 0.564724229793 1807 1816 
2.54329684379e-14 0.652897014585 -0.739976515844 -0.161741288313 1808 1809 
2.22734927745e-14 0.80218047561 -0.119391105931 0.585023288746 1808 1822 
2.13254327002e-14 -0.141517864034 -0.637828194555 -0.75706531316 1809 1812 
1.71302307095e-14 -0.342482103349 0.601969669725 -0.721344942186 1809 1811 
2.99664133499e-14 0.96474785423 -0.201641450642 -0.169122154498 1810 1825 
2.6495288583e-14 0.943488506616 0.322226804279 0.0774553063937 1810 1818 
2.06282830816e-14 -0.665371140157 -0.152283540454 -0.730815277039 1810 1873 
2.36457745669e-14 -0.274565161885 0.0749825577089 0.958640489401 1811 1814 
1.93867272192e-14 0.0639920611606 0.794248694838 0.604213560636 1811 1819 
2.64995200834e-14 -0.255020022532 0.921806639164 -0.291954291115 1812 1813 
3.29631309265e-14 -0.822247436012 0.5371709551 -0.188033292179 1812 1820 
2.43069545194e-14 0.937897628292 0.337670235152 -0.0795415057434 1813 1869 
2.42804809673e-14 -0.313946254356 -0.00483012268714 -0.949428469813 1813 1819 
3.23725027918e-14 0.405580812562 0.689129992496 -0.60050317062 1814 1817 
3.50420489776e-14 -0.0998195288328 0.284735521177 0.953394852432 1815 1822 
3.66412837358e-14 -0.781723940649 -0.552625590275 0.2889855318 1815 1831 
3.54429664317e-14 0.765740860098 -0.557780120541 -0.320190993479 1816 1817 
3.21171933158e-14 0.974988280694 0.220551591146 0.0274745000544 1816 1836 
2.84181344592e-14 -0.15830989937 -0.899112395777 -0.408086848014 1817 1818 
2.24625985206e-14 0.353877973382 0.224723072205 -0.907893121889 1818 1819 
2.53885500581e-14 -0.51817558745 0.789463911855 0.328999684573 1820 1823 
2.43498890967e-14 -0.998002495935 0.0477986564813 -0.0413074635527 1820 1821 
3.4598157241e-14 0.782060217743 0.600928540629 -0.165126330066 1821 2008 
3.66804481908e-14 0.640815296745 0.681709919051 0.353025978825 1821 1823 
2.875153081e-14 -0.721658966197 -0.106099159154 -0.684069663802 1821 1852 
4.10030109912e-14 0.282129817305 0.545761332543 0.789016688092 1822 1823 
4.0479369791e-14 0.236754998798 -0.439477523899 0.866490955828 1824 1841 
3.49114531448e-14 -0.125807717634 -0.674744862166 -0.727249468315 1824 1830 
4.37818373523e-14 0.770229557202 -0.543350971019 0.333940341237 1824 1835 
3.84478997645e-14 0.392108128149 0.24638738938 0.88630946638 1825 1868 
3.21279511697e-14 -0.0245005747237 0.904878005391 0.424965312934 1825 1836 
3.16830619609e-14 0.411801918582 0.42787302818 -0.804576815232 1825 1839 
3.72952787626e-14 0.780886427599 -0.621200013486 -0.0657794073932 1826 1827 
3.63633444822e-14 -0.99612191464 -0.0208727332171 0.0854719847735 1826 1829 
2.99141965817e-14 -0.0516400462854 -0.293805244482 0.954469372968 1826 1834 
3.78174123104e-14 0.388647223497 0.00404428758183 -0.921377761511 1827 1836 
3.11183494416e-14 -0.1751284598 -0.984400359265 0.0169102113397 1827 1828 
3.42270228525e-14 0.996289466664 0.0101441532951 -0.0854657520229 1828 1832 
3.98656080651e-14 0.318300837243 -0.328698229603 -0.889180550207 1828 1839 
3.6915243391e-14 0.597330203705 0.800257660252 -0.052766513527 1829 1833 
4.27070352418e-14 -0.601981116269 0.23813991919 -0.762173283803 1829 1842 
4.03942920826e-14 0.217479036128 -0.657496197659 0.721388673954 1830 1837 
5.69795286487e-14 0.705344048976 -0.0415039812372 0.707649059998 1830 1833 
4.64880571526e-14 -0.767914502373 0.487033598225 0.416059600592 1831 1834 
3.85726865208e-14 -0.26827074899 -0.53791519078 -0.79917335589 1831 2000 
3.57819181834e-14 -0.486374374245 0.618785238408 -0.61688313059 1831 1836 
3.94075479425e-14 0.487886386786 0.332007902281 0.807302685746 1832 1835 
3.7411716819e-14 -0.611269547027 0.789783425725 0.0509085584976 1832 1833 
4.36464176225e-14 -0.976260697553 0.0686507369194 -0.205431562164 1834 1838 
3.27624550627e-14 0.764385984938 -0.202692990484 -0.612069945054 1835 1840 
3.94655564356e-14 -0.135548811672 -0.638522872912 -0.757571818657 1837 1841 
4.9759053751e-14 -0.633653554096 -0.773611857716 -0.00280481419681 1837 1842 
4.52683454944e-14 -0.06950170045 -0.588172829132 -0.805743282135 1838 2009 
4.29350536503e-14 -0.589386040791 -0.234923705727 0.772939161518 1838 1842 
3.18193951344e-14 -0.484727848546 -0.332521998898 -0.808991985802 1839 1840 
4.13434655587e-14 0.176699876855 0.242901114512 -0.953821892225 1840 1872 
2.80912645341e-14 0.0823754039541 -0.970541667678 -0.226413701273 1840 1881 
4.55257406022e-14 -0.484736819639 -0.0445946242332 0.873522486932 1841 2017 
4.57548769829e-14 -0.808683304909 -0.206318783682 -0.550875550248 1841 1996 
2.60833347621e-14 -0.366865427015 0.753553200699 -0.545497325545 1843 1846 
2.43604626536e-14 0.2864942588 0.39722534475 -0.871856103473 1843 1853 
1.73285538231e-14 -0.116184909516 -0.621713924047 -0.774579152474 1843 1848 
1.98214024565e-14 -0.0109618019624 0.834145696739 0.551435214246 1844 1850 
2.40997472092e-14 -0.316244927126 0.902107174972 -0.293584384685 1844 1848 
1.86544447285e-14 0.839948852102 0.294812701561 0.455600040442 1844 1934 
2.2831181827e-14 -0.895051077937 -0.43651528523 0.0913125054147 1845 1946 
1.63509124961e-14 0.601050479499 -0.161072973022 0.782811483345 1845 1847 
1.59539688647e-14 -0.635168637492 -0.0207425694379 0.772094908518 1845 1851 
1.72033447705e-14 -0.618762058256 -0.0241535620018 0.785207055945 1846 1847 
2.41471279792e-14 0.351887640821 -0.14990003397 0.923961616115 1846 1850 
3.00143465907e-14 -0.137984385526 -0.514952578189 0.846040277746 1847 1849 
2.7248593115e-14 0.342267617833 0.9355268977 0.0874202577416 1848 1861 
2.72645882815e-14 0.915667796149 0.401805906437 -0.0102225557872 1849 1942 
2.43366617273e-14 0.71934657493 -0.693642073503 0.0374323256307 1849 1853 
1.8755664633e-14 -0.968456951219 0.134015239541 -0.210073913673 1850 1851 
1.82906450066e-14 0.616066367723 0.55468063167 0.559277773035 1851 1924 
3.66284085134e-14 -0.831910777008 -0.554623000827 0.017826554673 1852 2014 
1.99330787879e-14 0.0701239371854 -0.213497835939 -0.974423577036 1852 1856 
2.30916991218e-14 -0.360518374041 -0.931941546321 0.0388774513019 1852 1853 
1.36824190534e-14 -0.31821710838 0.946339990558 -0.0563781358767 1854 1857 
1.47201713528e-14 -0.175041566179 0.4937622628 -0.851797674301 1854 1862 
1.08826257369e-14 -0.601642294609 -0.767950855534 -0.219722627015 1854 1858 
2.00032955413e-14 -0.301803450436 0.887943960817 -0.34708817288 1855 1863 
1.46936779521e-14 -0.155886247726 0.492437656837 0.856273689832 1855 1857 
2.11911258305e-14 -0.894420031891 0.382761536498 0.231314532033 1855 1861 
3.40908441615e-14 -0.837829387106 -0.536861143689 0.0991061577175 1856 2006 
2.37582773274e-14 -0.365866509759 -0.722208432495 0.586989503373 1856 1861 
2.32471625937e-14 0.914853111436 -0.133867856509 -0.380950366176 1856 1864 
1.11014726136e-14 0.949200473836 -0.128183050659 0.287380524729 1857 1860 
1.67895915672e-14 0.273358173845 0.849891162115 -0.450511177832 1858 1903 
9.29207669792e-15 -0.739494286704 0.642806601161 -0.199869641105 1858 1859 
1.25163164224e-14 0.879395516926 0.364257287615 -0.306561826113 1859 1914 
9.65776246821e-15 0.16540161371 0.981688779754 0.094495745339 1859 1860 
1.60594394587e-14 -0.797055087311 0.445990686962 0.407179929435 1860 1935 
2.26778407858e-14 0.863738337228 0.00979880206712 0.503845282086 1861 1936 
1.90312949111e-14 0.389245800512 0.878471164245 -0.277085041773 1862 1906 
1.8303063533e-14 0.139610023117 -0.444866133509 -0.884648610863 1862 1863 
3.09323959252e-14 0.4266773434 0.681543089669 -0.594512793431 1863 1864 
2.89899433847e-14 -0.228102751041 -0.934939080193 -0.271768378026 1864 1907 
2.92913215107e-14 0.0880107779965 0.251452484561 0.963859819146 1865 1878 
2.23447236703e-14 0.0314134121608 0.809712916299 -0.585984804167 1865 1866 
2.60625179635e-14 -0.743804992371 0.433716693466 0.5085705095 1865 1869 
1.48612187038e-14 0.106693296792 0.589588747936 0.800625785699 1866 1867 
2.14246003553e-14 0.515908059974 0.336988453954 -0.78757707912 1866 1874 
2.38782978756e-14 -0.0625133366959 0.062512141168 -0.996084491869 1867 1876 
1.61224676228e-14 0.449175039452 0.192644076574 -0.872427672472 1867 1870 
4.05883235489e-14 -0.972784938587 0.190193798712 0.132347203177 1868 1873 
4.79502328505e-14 0.499605660331 -0.514622266212 0.696819996329 1868 2005 
4.07093212983e-14 -0.751750093505 -0.64922938686 0.115641688646 1868 1872 
3.07523061126e-14 0.938914342797 -0.320943005465 0.124239462864 1869 2004 
2.41732362904e-14 -0.550571074834 -0.280215830485 0.786352707061 1869 1873 
1.67069264627e-14 0.947255443825 0.272663541903 -0.168409373436 1870 1882 
1.49870379023e-14 -0.143875566834 -0.626038587813 -0.766404271802 1870 1874 
2.69350369086e-14 0.945556494129 0.295355370453 -0.136704504515 1871 1891 
2.16340998062e-14 0.575441595551 -0.815135321594 -0.0664934402644 1871 1873 
2.76391819673e-14 0.72729460045 -0.183407725243 -0.66136538349 1871 1874 
4.26859425403e-14 0.0370244625668 -0.99924684481 0.0116160367093 1872 1883 
5.04923504089e-14 -0.49271374178 0.520207107501 -0.697579912245 1872 2018 
2.37229812914e-14 -0.813751999109 -0.409580212232 0.412373294108 1875 1878 
2.31343107862e-14 0.0505830633603 -0.294378624937 0.954349296055 1875 1877 
1.87423295712e-14 -0.0643843675539 -0.954703806411 0.290508683585 1876 1878 
2.37245646946e-14 -0.677575150802 -0.127513204428 -0.72431505418 1876 1879 
2.33003083379e-14 0.887244670788 0.158432085325 0.433239158546 1877 1900 
3.1608732679e-14 0.654118677249 -0.0256743637536 0.755956072216 1878 1902 
2.5323451064e-14 -0.495896273556 0.455501736115 -0.739327433732 1879 2020 
1.36719497745e-14 -0.913726058718 -0.274009980642 0.300038697717 1879 1895 
1.70341591662e-14 0.479258569758 -0.672289383253 -0.56421468297 1880 1892 
2.35134479922e-14 -0.84050437765 -0.367539638504 -0.398079144492 1880 1887 
2.05712734243e-14 -0.572561839867 0.338608491867 -0.746670763298 1880 1922 
2.53937650108e-14 -0.509066031614 -0.825046189739 0.245256111553 1881 1887 
3.54748396215e-14 0.354274125866 -0.917648937346 0.180028529763 1881 1889 
3.24924957692e-14 -0.0822748325404 -0.807593710401 0.583971960672 1881 1883 
2.05116310087e-14 0.295815188417 0.946003875667 -0.132552033275 1882 1884 
2.29921423597e-14 0.3268028389 0.0138907615622 0.944990450338 1882 1897 
2.66704208786e-14 -0.0841448158787 0.568723347982 0.818213543899 1882 1891 
2.98002733676e-14 -0.534477634353 0.843027546366 0.0603176130486 1883 1891 
2.21449915295e-14 -0.527154903947 0.393289522998 -0.753280199092 1883 2019 
1.66824478898e-14 0.44224329997 0.583424296245 0.681202579402 1884 1894 
1.43261522114e-14 0.250719008999 -0.110021289459 -0.96178755159 1884 1888 
3.21828668335e-14 0.985416224007 -0.158444344606 -0.0620504240602 1885 1887 
2.24971323313e-14 0.343610972048 -0.712724102409 -0.61151929956 1885 1886 
3.82775088084e-14 0.740425797781 0.633847844461 -0.223621439162 1885 1889 
1.57964393904e-14 0.516804124112 0.615917449689 0.594608436258 1886 1893 
1.68282001531e-14 0.784652668543 0.540865615934 -0.302959692449 1886 1888 
2.56898147373e-14 0.146316086652 0.922289154667 0.357734982873 1888 1890 
3.58560052469e-14 0.727785452681 -0.22547162417 -0.64768115733 1889 1890 
3.19634336546e-14 0.368708732534 0.560320530072 -0.741683742665 1890 1891 
1.90938818573e-14 -0.995920454631 0.0902355143326 0.0 1892 1893 
1.43419831886e-14 -0.618483728806 0.410378175215 -0.670125085719 1892 1921 
1.35732546675e-14 -0.653508328997 -0.306696049586 0.692000286922 1893 1894 
2.12754506279e-14 0.12664171616 -0.472622159345 0.87211820886 1894 1896 
1.76448672548e-14 -0.55482955092 -0.216039389752 0.803424639591 1895 1897 
1.22885350766e-14 -0.413041564363 0.483748605122 -0.771611270751 1895 2031 
1.99335522859e-14 -0.128234400967 -0.84551874408 0.518318427049 1896 1897 
1.37286290158e-14 0.624617487052 -0.408518330309 0.665556735876 1896 2040 
2.64416916321e-14 0.557741321519 -0.48116540914 0.676316839445 1897 2030 
1.94090001407e-14 0.000926409828928 0.604108678161 0.796901403397 1898 1899 
2.27068149935e-14 -0.513287518877 0.776550227891 0.365384272413 1898 1906 
1.72803906778e-14 0.0980388325305 0.240866501784 -0.96559397038 1898 1904 
1.1559331621e-14 -0.409291378967 -0.264854489352 -0.87311663973 1899 1909 
8.24347505024e-15 0.0843319308402 0.976276171072 0.199431600399 1899 1901 
3.31046716125e-14 0.721177157884 0.422808542151 -0.548759003234 1900 1902 
1.68652699073e-14 -0.00128759476749 -0.60636877707 -0.795182525144 1900 1905 
2.55436208723e-14 -0.126175307529 -0.803801258071 0.581363336729 1900 1904 
1.20836621546e-14 -0.42498990761 -0.0722636676864 -0.902309005143 1901 1911 
1.45906516414e-14 0.097853743397 0.238620318674 -0.966170268855 1901 1905 
3.11601844333e-14 0.921435658777 -0.37781335156 -0.0906277999096 1902 2012 
3.07716699165e-14 0.514697134337 0.811075174861 0.277927905455 1902 2034 
2.12508410544e-14 -0.339797925811 0.755598048794 0.560007998402 1903 1910 
2.24394321273e-14 0.988056018913 0.0133220451217 -0.153518163755 1903 1912 
1.9191970429e-14 0.539853487703 0.108728162251 0.834707373005 1903 1906 
2.92153739796e-14 0.35681989041 -0.83347855564 0.421892241095 1904 1907 
1.45736526153e-14 0.732004854352 0.504852526972 -0.45748532131 1905 2022 
3.09884425808e-14 -0.280818377928 0.0968505024779 0.954861779939 1906 1907 
2.73982763172e-14 -0.939454594234 0.00904447185684 0.34255402917 1907 2016 
1.44341454307e-14 -0.150343615537 -0.265973912682 0.952184160255 1908 2033 
1.33204056783e-14 0.897104649316 -0.362079940225 0.253182473844 1908 2048 
1.11314351871e-14 -0.829554016466 -0.514945760191 0.216034714402 1908 1911 
1.71330722893e-14 0.789537270261 -0.51832278461 0.32859152427 1909 1910 
1.14165515225e-14 0.229265546244 -0.853555028519 0.467847328297 1909 1911 
1.76410571685e-14 0.981043238546 0.190791369348 -0.0339531660576 1910 1915 
1.93462462805e-14 -0.223539877975 -0.827350573864 -0.515287250844 1912 1915 
1.59586385591e-14 0.305166145165 -0.874764380951 0.376378667919 1912 1914 
2.34220618481e-14 0.554038423884 -0.0745937853948 -0.829142443757 1912 2007 
1.85122792821e-14 -0.445328671805 -0.36575672568 -0.817254178141 1913 1915 
1.03918772183e-14 0.732588139204 0.676738798163 -0.0730699483981 1913 2054 
9.59392394544e-15 -0.510306460006 0.211401077109 -0.833604763346 1913 1917 
1.01524424933e-14 0.48224289752 0.199751404733 0.852960235942 1914 1918 
1.71266098679e-14 0.641159316485 -0.667315589405 -0.378952022058 1914 1932 
1.92657985975e-14 0.694871202781 0.654055356038 -0.29894080147 1915 2045 
9.93845438988e-15 0.966736692807 0.0438798075249 -0.251981605028 1916 1919 
1.14633999761e-14 0.176907780739 0.427093470964 0.88673265654 1916 1937 
9.60292819314e-15 0.713471981498 -0.647569379143 -0.267603495519 1916 1918 
9.01753667997e-15 -0.716133218938 -0.689593110444 0.107770843745 1917 2055 
9.04799509795e-15 0.0217463084697 -0.991933624319 -0.124879073558 1917 1918 
9.90760619767e-15 0.691515289966 0.715671115002 -0.0980890355458 1919 2067 
1.27820284661e-14 0.158675425762 -0.383023197451 -0.910008428243 1919 1923 
2.59296652673e-14 -0.5555576446 0.77179443281 -0.309336478628 1920 1991 
2.43299683557e-14 -0.73057174252 -0.171122442972 0.661046169751 1920 1922 
2.20846042923e-14 0.121993154564 0.455290911194 -0.881945495155 1921 2037 
1.82018677836e-14 -0.405334983946 0.629360468085 0.66303012903 1921 1922 
2.97884785217e-14 -0.0463733845283 0.758163848627 -0.650413013279 1922 1987 
2.16174187615e-14 0.695051466667 0.420566141163 -0.583118838309 1923 2059 
1.77560922465e-14 -0.976167232283 -0.198260683763 -0.088262312975 1923 1937 
1.16109957671e-14 -0.373429695835 0.901475896096 -0.218841200476 1923 2062 
2.29734246633e-14 0.328032950202 -0.354036375042 0.875815407908 1924 1926 
2.1399010324e-14 0.701548890761 -0.673961340979 -0.231528107879 1924 1934 
2.42203039355e-14 0.773923521772 0.159237837504 -0.612932046441 1924 1938 
1.33934195973e-14 -0.985803870166 0.0870981643513 -0.143543161914 1925 2064 
1.12085948189e-14 0.690070678931 0.243352775359 0.681602438966 1925 1928 
1.06686307047e-14 -0.518301447187 0.825574243085 -0.223138474941 1925 1929 
1.35534366765e-14 -0.506071166759 0.464031943194 0.727025673461 1926 1928 
1.58719845137e-14 -0.989341272591 0.118628578107 -0.0844458809242 1926 1933 
2.21788774705e-14 0.28796792306 -0.316136514947 0.903953637752 1927 1934 
1.36802525674e-14 -0.0906470818645 0.975779011702 0.199094015156 1927 1930 
1.82915853378e-14 -0.651466747452 0.649827261002 -0.391555370061 1927 1928 
1.1647843083e-14 0.756705916705 -0.0754163255225 0.649390894198 1929 1930 
1.14187408205e-14 0.379698232096 0.916673281342 -0.124656920455 1929 1937 
2.35270611087e-14 -0.26830760886 0.768794926145 -0.580487199308 1930 1935 
1.64577203525e-14 -0.648861287443 -0.266438935465 -0.712733697341 1931 1933 
1.10100969579e-14 0.264675068887 0.412824408489 0.871506233865 1931 2065 
9.01093322893e-15 -0.793367676423 -0.582412814738 0.177096141221 1931 1955 
2.23629696332e-14 -0.460686661533 -0.88643687845 0.044692957041 1932 1935 
2.00756772569e-14 -0.748428268662 0.102162249166 -0.655299932483 1932 1937 
2.39686433238e-14 0.261091245035 0.435797864608 -0.861342895117 1932 2013 
2.13860841295e-14 -0.153298847733 -0.331963825511 0.930752105469 1933 1949 
2.83149114799e-14 0.202383744159 -0.951202901983 0.232924578693 1934 1936 
2.14998948989e-14 -0.177421956239 -0.413873475442 -0.892877480828 1935 1936 
2.5309284622e-14 0.396798622701 0.721363945741 -0.56761334622 1936 2011 
2.78017191794e-14 -0.175620925896 -0.450637509019 -0.875261747052 1938 1946 
3.38600965197e-14 -0.854740117022 0.245220466341 -0.457478147283 1938 1949 
2.59573816572e-14 -0.204733911451 0.951115766792 -0.231220292497 1938 2010 
2.6887919855e-14 0.179314612564 0.643299301268 0.744320010956 1939 1957 
2.90994827181e-14 0.179683792471 -0.179687228876 0.967174355792 1939 1950 
1.73363588384e-14 -0.748034014855 -0.527794513368 0.402340731568 1939 1941 
1.86365447689e-14 -0.591790423207 -0.0952618577416 -0.800443173161 1940 1941 
2.939682898e-14 0.0651032178554 -0.242971857601 0.96784618997 1940 1944 
1.9382036427e-14 -0.641796609329 0.179980678317 0.745455610808 1940 1943 
2.11556748647e-14 -0.360524705293 0.187985781245 0.913610027815 1941 1945 
3.4664995524e-14 0.560161272609 -0.120712765339 -0.819541199058 1942 1947 
3.30552733151e-14 -0.297636930876 0.34925941058 -0.888498802194 1942 1946 
2.70556550368e-14 -0.158604647934 0.986279774655 -0.045790520416 1942 2015 
2.91962935651e-14 -0.869664510094 0.48318471909 -0.101075056868 1943 1946 
1.94535101696e-14 0.64142027615 0.0848012455884 0.762488542924 1943 1951 
2.14173881828e-14 -0.51061899394 -0.485574144513 0.709567469103 1944 1952 
2.61171366012e-14 0.652313215964 -0.473546971827 0.591811400492 1944 1947 
1.85125732187e-14 0.32885518274 0.71789219102 0.613583792857 1945 1953 
1.95541680962e-14 -0.973782551394 0.109504598453 0.199389782885 1945 1951 
3.89393407647e-14 0.393724485056 0.525565294235 -0.754163212682 1947 1948 
3.57467547227e-14 0.970887189288 -0.178419518644 0.159826596798 1948 1952 
3.45884131737e-14 -0.261216754643 0.957908523867 0.119067489256 1948 2002 
2.22418376836e-14 -0.399405070864 0.659840067248 0.636464197753 1949 1951 
2.86528916149e-14 -0.814456791087 -0.470188960169 -0.339974230181 1949 1954 
2.92643071879e-14 0.877207127095 0.41200048111 0.246502048146 1950 1952 
3.53846807226e-14 0.0887846618844 0.977445061564 0.191620550666 1950 1963 
1.92313027333e-14 0.749688065254 0.56398992146 -0.346241495645 1953 1958 
2.22799227739e-14 0.658897085126 -0.52344390484 -0.540241714141 1953 1954 
2.19386068653e-14 0.0689859724656 0.281144754163 -0.957182617273 1954 1955 
3.29222889817e-14 -0.308903859094 -0.95079923944 -0.0236476662156 1954 2082 
1.55052781191e-14 -0.125276982877 -0.31912713142 -0.939395311652 1955 2063 
7.84069187338e-15 0.739788614667 0.634479763937 -0.22393801545 1956 1962 
1.95281009758e-14 0.715417851092 0.00338861823505 0.698688639957 1956 1957 
1.37218157704e-14 -0.192651110187 0.296349937662 0.935447627712 1956 1959 
1.96158471705e-14 -0.143700117188 0.481987148959 -0.864313984937 1957 1968 
2.53875320723e-14 0.249356871293 -0.306300766137 -0.9186952658 1957 1958 
2.15758994789e-14 -0.967253210169 0.206169252057 -0.148038734536 1958 1959 
2.96160385734e-14 -0.431605173344 0.778995760796 0.454843466485 1958 2083 
1.45043434009e-14 -0.350602192515 -0.689853727471 -0.633387667466 1959 1960 
1.54826159956e-14 0.64286186797 -0.694088883073 -0.323989569438 1960 2086 
8.38151176075e-15 0.722538230546 0.684766791952 -0.0950418120571 1960 1961 
9.73692954949e-15 -0.0928692159719 0.973862354875 0.20728584728 1961 2092 
5.54716778642e-15 0.16800756635 -0.319837638464 -0.93245768948 1961 1962 
9.39967282621e-15 0.0908110864226 0.592969579771 -0.800087760217 1962 1979 
4.00597826737e-14 -0.197501920201 -0.346514270518 -0.917017367254 1963 1968 
3.46258883957e-14 -0.769756924077 0.637179828559 -0.0384206183226 1963 1992 
3.60568345042e-14 0.606909912052 -0.0376522951416 -0.793878242127 1963 1976 
1.68375144556e-14 -0.659641298931 -0.488125926509 -0.571494913901 1964 1978 
2.25225032142e-14 0.694012928208 -0.346660442813 0.631009186042 1964 1975 
1.80176222431e-14 -0.603994909991 -0.74021165092 0.295426573867 1964 1965 
2.73959064259e-14 0.924887069459 0.138598061777 0.354082597737 1965 1970 
1.50434936401e-14 0.0957295280823 -0.24503710047 0.964775972362 1965 1969 
3.85678755509e-14 -0.324565733268 0.648034151194 -0.688991163713 1966 1970 
3.18074630226e-14 -0.647857362533 0.694507806498 -0.312953262524 1966 1973 
2.93027386005e-14 -0.282344531704 -0.8099057687 0.514134429156 1966 1975 
2.44021656967e-14 0.901332348833 -0.325261347714 -0.28601582584 1967 1986 
1.46869561678e-14 0.110694929538 0.250985569807 0.96164072102 1967 1983 
2.09674894749e-14 -0.41764726182 0.707217426127 0.570450941692 1967 1972 
2.45109814385e-14 -0.402022867812 0.685391717164 0.607137387911 1968 2091 
1.70336289113e-14 -0.877502943874 -0.383726157175 -0.28765051676 1968 1980 
2.19993370914e-14 -0.950836111732 -0.280751712511 0.130725531359 1969 1976 
1.79080337346e-14 0.620422772379 0.412777031222 0.666851337263 1969 1981 
3.17469411894e-14 0.246364319387 0.319036628426 -0.91516132559 1970 1976 
2.62049014269e-14 -0.917763321239 0.296637443023 0.264039227359 1971 1997 
2.99422351066e-14 0.0536718277535 0.998469275961 0.0133581386353 1971 1974 
2.60711465103e-14 0.577699665412 0.650710588599 0.492786796158 1971 1972 
1.63019082316e-14 0.635757460661 -0.504163514295 0.584492602235 1972 1977 
3.62350818224e-14 -0.819812609011 0.518493728622 0.243046373118 1973 1998 
3.01631308722e-14 0.94386131324 0.207531318449 -0.257014733494 1973 1974 
3.45225482972e-14 0.427952224405 -0.805676804817 0.409562913124 1974 1975 
1.91774104407e-14 0.0387257772521 0.999249875745 0.0 1977 1978 
1.38359812145e-14 -0.325845527242 0.647739398986 0.688664187669 1977 1982 
1.41593261198e-14 0.370854705535 0.632947506145 -0.679591231438 1978 1981 
9.68796938888e-15 -0.15884391312 0.641496189286 0.750500666486 1979 2095 
1.73225233475e-14 -0.578141438162 0.154916189316 -0.801095157748 1979 1980 
2.18431468734e-14 0.44708906129 -0.119799981611 -0.886430671672 1980 1981 
1.64718254071e-14 0.293449023283 -0.718596547282 -0.630481302633 1980 2097 
2.14911297959e-14 -0.454412221414 -0.121762262785 0.882430441673 1982 2098 
1.72505897671e-14 -0.601016658123 0.428508537956 -0.674655030039 1982 1983 
2.11070397184e-14 -0.947050806323 0.29262045483 0.13216671161 1983 1984 
1.63544482312e-14 0.347886849401 -0.921710103992 -0.171537821524 1984 1985 
2.54707380047e-14 -0.572207801996 -0.0845990722579 -0.815733552275 1984 1986 
2.18308338417e-14 0.0125791573221 -0.308870832024 0.951020806253 1984 2099 
1.52762880315e-14 0.638751976937 -0.126720204227 0.758905726556 1985 1993 
1.61432586916e-14 0.239402127526 -0.415690383917 -0.877432690327 1985 1989 
2.25488353788e-14 0.581288362907 -0.778873207454 0.235500245984 1986 1988 
2.75910690574e-14 -0.850334602162 -0.426964363526 -0.307623953303 1986 1997 
3.42035635029e-14 0.272264356714 0.0635897225677 -0.960118985984 1987 2039 
3.11469833731e-14 0.81837835654 0.0074612823495 -0.574631355577 1987 1991 
2.57812457163e-14 0.573913822608 0.800657542744 -0.171960528807 1987 2003 
3.19575102692e-14 0.936552219074 -0.0145105683282 0.350227617921 1988 1990 
2.07610603663e-14 -0.333849794333 -0.510644440444 -0.79232983679 1988 1993 
2.43518566524e-14 0.0754894059941 0.0754908497087 -0.994284909467 1989 2072 
1.53508806661e-14 0.597699666276 -0.0912006351187 0.796515883763 1989 1994 
2.98279131576e-14 -0.555141387477 0.607805650215 0.56779426862 1990 1991 
3.01408677288e-14 0.278612718957 0.956934330258 0.0815575895233 1990 1995 
2.44368047658e-14 0.954982942863 -0.0675375003052 0.28887067157 1991 1994 
5.10274389801e-14 -0.967711523501 0.198246768407 -0.155668320794 1992 2001 
2.68736847455e-14 -0.147278227677 -0.393837748847 0.907304221987 1992 1998 
3.62607141029e-14 0.517596389778 0.037589476217 0.854798811748 1992 2088 
1.25755556157e-14 0.719096570522 -0.548584858097 -0.4265615732 1993 1994 
2.71428496424e-14 -0.787272147766 0.534912633151 -0.306710026322 1995 1997 
3.94933329698e-14 0.671349552617 0.689004437991 -0.27306164621 1995 1996 
5.37406689533e-14 -0.965577799434 0.201810527056 -0.164109793764 1996 1998 
5.00041500884e-14 0.827999737647 0.138499672178 -0.54335464962 1996 1999 
3.27461153352e-14 -0.798345950181 -0.565749594081 0.206327750502 1997 1998 
7.14180540167e-14 0.855333511724 0.211027112545 0.473151288166 1999 2017 
3.90009586619e-14 0.333502171774 -0.816047683267 -0.472061945147 1999 2003 
5.86512587139e-14 0.557357794529 -0.403760382174 0.725485935539 1999 2001 
5.73673535704e-14 0.967166447236 -0.25090358669 -0.040453102819 2000 2009 
4.9897603696e-14 0.282308351891 -0.958250683203 0.0453610250557 2000 2005 
4.87702001679e-14 0.636645854781 0.259828829691 -0.72606544805 2000 2008 
4.68401933824e-14 0.320775890809 0.10001109744 0.941860185094 2001 2085 
3.7806615913e-14 -0.838882521079 -0.482708342421 -0.251532844746 2001 2002 
5.36782042289e-14 -0.401672239197 0.556383790127 -0.727390191261 2002 2009 
4.15365777084e-14 -0.461986491859 -0.360711369027 0.81021959344 2002 2015 
3.77342371868e-14 0.835267819224 0.24641720448 0.491534567966 2003 2019 
4.63319267797e-14 -0.0801839372471 -0.442093816977 -0.893377631911 2003 2025 
4.92711155594e-14 0.650605980221 0.220685755013 -0.726642729294 2004 2005 
3.26709025532e-14 0.0304909878926 -0.954654646482 0.29614997148 2004 2008 
3.19913474682e-14 0.130612480461 -0.326533855797 -0.936117525189 2004 2012 
5.41868219463e-14 0.773726496826 0.627672697029 -0.0858737067591 2005 2018 
3.52977951433e-14 -0.771222082719 0.143940166596 -0.620078807546 2006 2011 
3.89326479109e-14 -0.12510940535 0.177006646232 0.976225529211 2006 2014 
3.30352218067e-14 -0.106884962529 0.916420592302 0.385679793079 2006 2016 
3.08358482718e-14 -0.51577767846 0.856596358589 -0.0146991446805 2007 2013 
3.08060238111e-14 -0.712522860487 -0.0985559039531 -0.694692670956 2007 2016 
3.36396694972e-14 0.565471554445 0.823517324236 0.0453997554678 2007 2044 
4.5732121802e-14 -0.0654974048019 -0.504466268179 0.860943595268 2008 2014 
5.63048802916e-14 0.6583614395 0.747672645211 -0.0868667403664 2009 2017 
3.43551944389e-14 0.258085643392 0.0598173628403 0.964268470799 2010 2015 
3.6346416174e-14 0.81832050295 0.461100163638 0.343129995111 2010 2081 
3.16288981892e-14 -0.828065246675 0.315666185549 0.463317177051 2010 2011 
3.39237102889e-14 0.326448283221 0.682726280605 0.653694381308 2011 2013 
3.24679093323e-14 0.00796084240121 0.831289714274 -0.555782363817 2012 2016 
3.68198067079e-14 0.673336172859 0.697009726327 0.246568123904 2012 2021 
3.406386719e-14 0.975719578786 0.211139174076 0.0582370392777 2013 2061 
3.37624028793e-14 -0.958079702955 0.285722922218 -0.0211114780156 2014 2015 
5.24389704025e-14 -0.878836774643 0.476673542144 0.0206943894574 2017 2018 
5.00326602364e-14 0.414104688974 0.654400120456 0.63267510534 2018 2019 
3.32441914654e-14 -0.0263025221788 -0.44319382845 -0.896039847189 2019 2028 
2.62088590492e-14 0.107989873908 -0.278937211431 -0.954218119306 2020 2032 
3.3516460182e-14 0.0304793346492 0.945049154182 -0.325504387587 2020 2034 
2.70107643587e-14 0.607522822696 0.474966209536 -0.636649919267 2020 2031 
3.48448576763e-14 -0.697867265488 -0.296535000058 0.651957263554 2021 2028 
3.19293644543e-14 0.573908538317 -0.246679621524 0.780882932309 2021 2046 
3.0071344173e-14 -0.593572159245 0.771743588495 0.228219029412 2021 2034 
3.12113218848e-14 -0.0971756910751 0.52835962334 0.843441161842 2022 2034 
2.29960464715e-14 -0.00865027868469 0.999702637295 0.0227993347277 2022 2032 
2.06928730068e-14 0.378580823192 0.0415186098025 0.92463655852 2022 2033 
1.08457563926e-14 -0.0464526566684 -0.443953986164 -0.894844684209 2023 2031 
1.46720570666e-14 -0.703686295544 -0.553889812881 -0.445007497297 2023 2026 
1.22293152472e-14 0.642051970609 0.763733966187 -0.0669305306154 2023 2027 
1.57683031299e-14 -0.379650922222 0.0737660114361 -0.922184229324 2024 2027 
9.0692675426e-15 0.705986051038 0.661760018721 0.252304128707 2024 2029 
1.53484571214e-14 -0.213489223961 0.849128551157 -0.483118054788 2024 2033 
3.9379678381e-14 -0.995451102768 -0.045414473849 -0.0837533734435 2025 2028 
4.06556852639e-14 -0.50596640437 -0.836364207242 -0.210933426686 2025 2035 
4.40589319657e-14 -0.507166394947 0.266268239385 -0.819684983717 2025 2108 
1.34256263623e-14 0.6316329155 -0.0548647649157 -0.773323811626 2026 2043 
1.31755585828e-14 -0.316066765191 0.153459873627 -0.936243487095 2026 2029 
2.64178811037e-14 -0.278542005168 -0.649531803918 -0.707476350881 2027 2032 
2.74289644293e-14 0.510739393056 -0.848662480436 -0.137540054827 2028 2030 
1.53589490602e-14 -0.751790953325 0.212398735581 -0.62425727038 2029 2047 
2.73487334701e-14 0.767184242118 0.075675236684 -0.636947091366 2030 2031 
2.54772132283e-14 0.85253000612 0.495530157912 0.166260191464 2030 2041 
2.02434978428e-14 -0.656049503466 0.411715789742 -0.632526013282 2033 2049 
1.87429885692e-14 -0.388584710974 0.907613849437 0.158867941094 2035 2041 
2.14615980956e-14 -0.571967269402 0.100044551907 -0.814152645618 2035 2113 
2.73859360165e-14 -0.568843731214 -0.698850677352 0.433617965752 2035 2039 
8.5805792394e-15 0.64190982793 -0.127458170638 0.756112549522 2036 2076 
1.53904925709e-14 0.739859292835 0.658506892491 0.137756667162 2036 2042 
8.85347457067e-15 0.610511831185 -0.117538656224 -0.783236853242 2036 2038 
1.85412154501e-14 -0.178814592204 -0.667354319266 -0.722954738675 2037 2038 
1.59055616832e-14 0.813081342428 0.212841313026 -0.541846201487 2037 2040 
2.04217070069e-14 0.338997372673 -0.932493997056 -0.124642395577 2037 2039 
9.20872026293e-15 0.585989031122 -0.116628324693 0.801881967177 2038 2073 
2.27492873214e-14 -0.579746154087 0.0914065721317 -0.809653775013 2039 2074 
1.55707650912e-14 0.347131081648 0.711521380297 0.610931532608 2040 2042 
2.37941953355e-14 0.410287890781 0.843596062946 -0.346423915543 2040 2041 
1.87672300218e-14 0.249071372334 0.509581540927 0.82358369619 2041 2043 
1.34865563879e-14 0.40839946058 0.839745121446 -0.357823995289 2042 2043 
1.27561226133e-14 0.599441157471 -0.195861222758 0.776085485078 2043 2077 
2.17433062469e-14 0.957294756772 -0.284937695768 0.0489618033531 2044 2058 
1.74059357231e-14 -0.286966400119 0.4555655433 0.842680438221 2044 2045 
2.97727376752e-14 -0.107562894842 -0.87223398506 0.477114345792 2044 2046 
1.88912391157e-14 0.35050082135 0.274520035164 0.895426113382 2045 2053 
1.73984450625e-14 0.101786975566 0.881942015157 -0.460236562547 2045 2050 
2.79187137097e-14 0.973197484901 0.142210623187 -0.180728509192 2046 2106 
2.19110921401e-14 0.257561110731 -0.644519785866 -0.719900354123 2046 2051 
1.5099029601e-14 -0.973722739862 0.185527638594 0.132073923212 2047 2079 
1.25847806862e-14 -0.140960488137 -0.953071731908 0.267926136505 2047 2049 
1.94887912326e-14 -0.507882705035 0.746358000321 -0.43012195164 2048 2050 
1.58136122756e-14 0.268701844538 0.224117187715 -0.936787491864 2048 2049 
2.30614426099e-14 0.683215136771 -0.727823683841 0.0590742086488 2049 2051 
2.20501461098e-14 -0.284040138943 -0.208047225308 0.935968776996 2050 2051 
2.20258974226e-14 0.245430569437 -0.172009666487 0.954031713425 2050 2052 
1.68561768421e-14 -0.971490045228 -0.114197901044 0.20776412448 2051 2121 
1.30547163087e-14 0.994153300421 0.0560114497503 0.0923143150295 2052 2126 
1.60572172448e-14 -0.234272464305 -0.96653192021 0.104558403223 2052 2053 
2.0228429816e-14 -0.363432512153 -0.378869110466 0.851102230196 2053 2054 
1.06441603125e-14 0.959333544188 -0.25082882084 0.12947607359 2053 2057 
1.00730485204e-14 0.201301699972 -0.486046826579 0.850432894449 2054 2055 
9.5581312913e-15 -0.963989939712 0.045621622687 0.261996304701 2055 2056 
9.92864420751e-15 -0.650402658342 0.714137433032 0.25881288369 2056 2070 
1.13466216243e-14 0.178726445317 0.431483798461 -0.884238988854 2056 2057 
9.15532143391e-15 0.381339855096 0.920635829181 -0.0837232640505 2057 2123 
1.33126899626e-14 0.657113811138 -0.465923546556 -0.592551000317 2057 2060 
2.28160684353e-14 0.785393331997 0.506960719633 -0.35517339822 2058 2111 
1.15138167484e-14 -0.504869125754 -0.201004261922 -0.839466766793 2058 2060 
2.0293675381e-14 -0.143779058625 -0.98930646687 -0.0245009573191 2058 2061 
1.89150399067e-14 0.880804104457 -0.344510900139 -0.324802046263 2059 2066 
1.65681042332e-14 0.452309114176 -0.259513558623 0.853269698351 2059 2061 
1.48698070041e-14 0.393998279715 0.760490309159 0.516158740367 2059 2068 
1.50233131023e-14 0.744930940021 0.493896730769 -0.448490706632 2060 2115 
1.45511168787e-14 -0.231569322839 0.777145479961 -0.585167114332 2060 2071 
2.74721272687e-14 0.83084472606 -0.312491265546 -0.460484799028 2061 2089 
1.52671260389e-14 -0.342438009341 -0.762259425228 0.549269313188 2062 2066 
1.82904946677e-14 -0.145360947932 -0.975358252555 0.165971304716 2062 2064 
1.55536859721e-14 0.479014486955 0.174748574584 -0.860237209709 2063 2065 
1.65271254518e-14 -0.272710219839 -0.870221119207 0.410297867021 2063 2080 
1.68201202366e-14 0.400335448971 -0.475971314393 -0.783059918634 2064 2065 
1.47735876369e-14 -0.780999079065 -0.535987750048 -0.320558216708 2066 2069 
2.20477380447e-14 0.46945091034 -0.126878716404 -0.873794961135 2066 2084 
9.9133048341e-15 0.0198463020626 0.993285536315 0.113973539215 2067 2070 
1.33016771558e-14 -0.368074139329 0.152438798798 0.917215264035 2067 2068 
1.0926756291e-14 0.870357528784 -0.360482162378 -0.335455485416 2068 2069 
1.33058165141e-14 -0.0935303102744 -0.993516869827 0.0646243795229 2068 2071 
1.9005948413e-14 -0.883076709513 -0.302325671893 0.358851937753 2069 2131 
1.26971195161e-14 0.38559008537 0.159716646497 -0.908741370741 2070 2071 
1.10017131218e-14 -0.864408362774 -0.358049675404 0.352985286252 2071 2112 
2.384848364e-14 -0.159338872889 0.65691005304 -0.736939825088 2072 2104 
1.97935988731e-14 -0.960614187286 0.0228354782822 0.27694570608 2072 2074 
1.05076470495e-14 -0.244212428614 0.0454094501665 0.968657974491 2073 2075 
1.41554183247e-14 -0.160665103941 0.911526017038 0.378559169271 2073 2074 
2.38233994354e-14 0.149051705039 0.609924297318 -0.778316093092 2074 2118 
1.296215189e-14 0.00711899446121 -0.966888886064 0.255098416154 2075 2109 
8.6037920244e-15 -0.928065060979 0.180797358424 0.32558801848 2075 2076 
1.24044228347e-14 -0.386704065583 -0.84029412708 0.379954925822 2076 2077 
1.47331558452e-14 -0.282665594261 -0.0337784916917 0.958623583749 2077 2078 
1.42757966954e-14 0.491339332211 -0.870293260213 0.0342826756534 2077 2116 
1.16696401076e-14 0.548669962032 -0.756486642701 -0.355934308798 2078 2117 
1.76024962235e-14 -0.655980678064 0.0618259696777 0.75224125085 2078 2079 
1.3705127131e-14 -0.129422756956 0.966514361507 -0.221584609085 2079 2107 
2.39121901361e-14 -0.868605566306 -0.32891138625 -0.37059637097 2080 2087 
3.30029263404e-14 -0.294349932228 0.731463280491 0.615076894942 2080 2084 
4.05623013674e-14 0.161448835178 0.434471570167 0.886097471126 2080 2082 
3.27106084969e-14 0.299240449019 0.272603460411 -0.914408282466 2081 2085 
3.74007915153e-14 0.16753508772 -0.6707266879 -0.722535607788 2081 2089 
3.49392981985e-14 0.750462276832 -0.493524384573 0.439590778888 2081 2082 
3.59924087227e-14 -0.829111252753 0.0990229664427 0.55024447537 2082 2083 
2.58751257965e-14 0.75951292554 0.380567809987 0.527549294322 2083 2086 
2.23473651634e-14 0.116041280481 -0.43224126831 0.89426053653 2083 2091 
2.51548695895e-14 0.630057148745 0.553044989387 0.545132304152 2084 2134 
2.11520317669e-14 -0.719225652358 0.351326319889 -0.599403268212 2084 2089 
3.22057054261e-14 0.929147088944 -0.265973485752 -0.256795233571 2085 2088 
3.19796114824e-14 -0.159798548982 0.69317377287 0.702833226554 2085 2114 
2.20725465365e-14 -0.098359230814 0.398507774779 0.911875548063 2086 2090 
1.67993871948e-14 -0.70659409264 -0.702255984709 0.0869558519331 2086 2093 
2.08310294994e-14 -0.0796726662482 0.752514470705 0.653738661571 2087 2133 
2.0429282995e-14 -0.769184812301 0.143172270176 0.622781202011 2087 2090 
3.49629249987e-14 0.798911281505 -0.479945750382 0.362481504322 2088 2091 
2.49749028364e-14 0.831233541712 0.383483565637 0.402481246792 2088 2100 
2.40298044667e-14 0.0560155752913 0.995937137667 0.0705086742182 2089 2110 
1.25285775532e-14 -0.612590360217 -0.763393153914 -0.204851026667 2090 2094 
1.97681580822e-14 0.783334655243 0.48961414639 0.382968413253 2091 2096 
1.45956798963e-14 -0.862368365367 0.380881237348 0.333542029512 2092 2093 
9.73431382697e-15 -0.0819137825903 -0.641350496393 0.762862814009 2092 2095 
1.91612689637e-14 0.17896895971 -0.322617789737 -0.929455686521 2093 2094 
1.84298137205e-14 0.147194516046 0.606350381164 -0.781455686337 2093 2096 
2.28920532651e-14 0.13089114227 -0.73062834414 -0.670111730694 2094 2132 
1.85451428124e-14 0.701583018157 -0.697309417246 0.146767998059 2095 2097 
2.86309884612e-14 -0.0084571538149 0.999659045659 0.0247036228566 2096 2101 
2.13822607633e-14 0.862396529765 -0.363269921177 -0.352572247657 2096 2097 
1.70116458386e-14 -0.0349989144225 -0.999360530512 -0.00732161479267 2097 2102 
1.36553955413e-14 -0.371828200013 -0.630081205104 0.681719491176 2098 2102 
2.02748793851e-14 0.843196577986 -0.131324321543 -0.521318955577 2098 2099 
1.73379015622e-14 -0.273680292299 0.53359638344 0.800233714103 2099 2103 
2.50661080159e-14 0.481768188673 0.531864164729 -0.696433717348 2099 2100 
3.06872697729e-14 -0.184520222441 0.690327975878 0.699570992274 2100 2105 
2.93980062094e-14 -0.488004023985 0.848308571052 -0.205486351992 2100 2101 
1.97621483669e-14 -0.847657271961 0.400915877505 0.347481810252 2101 2102 
1.80851070566e-14 -0.146381224643 0.641721665217 0.752838522834 2101 2140 
1.33956790358e-14 -0.349070731938 0.889631217162 0.294458692442 2103 2104 
1.21638959006e-14 -0.488980399521 -0.41425603611 0.767652333697 2103 2105 
2.56490193588e-14 0.455766791377 0.496090936181 -0.739033432882 2104 2120 
1.36166644581e-14 0.296211002848 -0.12391545031 0.947050158633 2105 2139 
2.97236215831e-14 -0.526306470182 0.599948044229 0.602547793682 2105 2119 
2.53181254688e-14 -0.149314857173 0.878912740023 -0.453009347423 2106 2111 
1.9026559128e-14 0.187485162281 0.729919534937 0.65731787321 2106 2121 
3.72470913608e-14 0.532198661043 0.331164208063 -0.779162917805 2106 2108 
2.50981170311e-14 0.594685862893 0.746319859491 -0.298923722386 2107 2121 
1.46361324576e-14 -0.268221799621 0.186386561937 -0.945154545954 2107 2125 
2.37795926827e-14 0.537163150964 0.345380154159 -0.769524722383 2107 2117 
4.14112531441e-14 -0.54621569703 0.8375274278 -0.0140078549817 2108 2114 
4.08619482627e-14 0.478405611343 0.863553283617 0.159385687534 2108 2113 
2.09410890556e-14 0.618244289655 0.164493967794 0.768580335988 2109 2137 
2.62874061222e-14 0.23785865794 -0.563624058106 -0.791044360303 2109 2118 
2.07492274767e-14 0.920859265856 0.0559745617633 -0.385856269772 2109 2116 
2.58406086192e-14 -0.268690796074 -0.639835984561 0.720010533927 2110 2114 
2.34043222109e-14 -0.752384218187 0.492114790438 0.437882428576 2110 2111 
1.61952753577e-14 0.74169484766 -0.25434514742 0.620642649951 2110 2128 
1.42397214664e-14 0.287289160858 0.0584309578834 0.956060019672 2111 2115 
1.6663151094e-14 0.879256639244 -0.409510755243 0.243328386519 2112 2115 
1.3468892817e-14 0.85907206536 0.355839308592 0.367931478646 2112 2124 
1.55032573456e-14 -0.812113816236 0.495208272265 0.308609650786 2112 2130 
2.3694197809e-14 -0.112008372769 -0.66411383384 -0.739193438913 2113 2116 
3.45782154079e-14 0.843593809404 0.503314265371 0.187147628919 2113 2118 
2.51768055302e-14 -0.971223877497 -0.159596056424 -0.176785968202 2114 2119 
1.53504961883e-14 0.041110211984 0.982101503178 0.183811283457 2115 2122 
2.77533388949e-14 0.340099959189 -0.0774712546019 -0.937192734964 2116 2117 
1.04799889834e-14 0.929141482761 0.14648474403 0.339467708006 2117 2135 
3.42963715176e-14 0.92930347682 -0.348228546103 0.123011900439 2118 2120 
2.78285377333e-14 0.549721530835 -0.400196059005 0.733245765684 2119 2144 
3.36766896569e-14 0.19269607839 -0.979538635683 -0.0580713576306 2119 2120 
2.98031459958e-14 -0.459428008386 -0.27917848089 -0.843199431285 2120 2138 
1.74975833972e-14 -0.286743033644 0.166790230673 -0.943376622356 2121 2127 
1.03753922546e-14 0.756685904537 -0.633650914849 0.160975029076 2122 2124 
1.33245839513e-14 -0.41175143397 0.776415943042 0.477115331984 2122 2123 
1.25659457817e-14 0.137946987983 -0.899630076186 0.41429018155 2122 2127 
1.51646836889e-14 -0.24804647429 0.956803630791 -0.151656713328 2123 2126 
1.56181833761e-14 0.970481030856 -0.2271732841 -0.0809868368345 2124 2129 
1.72551137706e-14 -0.503620516211 -0.73180173181 0.459165112973 2125 2127 
1.1728102664e-14 -0.888332397858 -0.317268400021 0.331973362282 2125 2136 
2.04148918841e-14 0.264814213179 0.207742728891 -0.941656195801 2126 2127 
2.15506500044e-14 0.0203254616773 -0.999774764084 -0.00610710307578 2128 2134 
1.97606128494e-14 0.22593701984 -0.320671588149 -0.919849006968 2128 2130 
2.10741986967e-14 0.761052867856 0.526233019822 -0.3793116676 2128 2141 
1.58714576376e-14 0.759568530692 0.511494728941 -0.401782017327 2129 2148 
2.17108175697e-14 -0.363786470925 -0.712865387589 -0.599568463772 2129 2130 
1.68232898644e-14 -0.01353206221 0.99965967992 -0.0223026373968 2130 2131 
2.63203485628e-14 -0.228394848793 0.275861906465 0.933668036085 2131 2134 
2.10855643114e-14 0.00328624031587 -0.999991863841 0.00233941775158 2132 2142 
1.641683672e-14 0.880823735223 0.181412360255 -0.437308933151 2132 2133 
2.89815522715e-14 0.769402002442 -0.513940828038 -0.379322269204 2133 2134 
1.50095678019e-14 -0.243872604326 0.09179036544 0.965453614459 2135 2137 
1.37454765659e-14 0.173436035629 -0.214980694963 0.961094814437 2135 2136 
9.99506506011e-15 -0.79206692414 0.595290975202 -0.135124544502 2136 2146 
1.32477134594e-14 -0.774200511825 0.539842192164 0.330429985095 2137 2138 
1.98813169023e-14 -0.543626175708 0.463707685132 -0.699604005016 2138 2143 
2.04887749471e-14 0.494958711429 -0.754935788755 0.430218350187 2139 2140 
1.70224986067e-14 0.712940207106 -0.693877807861 -0.101241537173 2139 2144 
1.91957357306e-14 -0.176682999803 -0.322053287638 0.930088596588 2140 2142 
2.10377063005e-14 0.0971380035362 0.575488331461 0.812020559235 2141 2147 
2.091082848e-14 -0.135471800026 0.580598112288 -0.802840721068 2141 2144 
2.29130162106e-14 -0.7344230016 0.574250142239 0.361745254094 2141 2142 
1.38875759384e-14 0.0236970878689 0.922799665504 0.384550679849 2143 2144 
1.47288195086e-14 -0.146285398291 0.195775694954 -0.969676471568 2143 2145 
8.51383080023e-15 -0.0035353136768 -0.966936418554 -0.254993066635 2145 2147 
1.22971743743e-14 0.299515475612 -0.134647113748 -0.944542553106 2145 2146 
1.07434810682e-14 0.23105638354 0.854457416392 -0.465312229796 2146 2148 
1.21315666776e-14 -0.279825565989 0.268636835691 0.921700549598 2147 2148 

2149
2.8576661617e-22 6.6053905e-08 1.549571425e-07 3.93301775e-06 4 840 841 842 -1 8 1 2 
4.19391590586e-22 3.617618e-08 2.099130425e-07 3.90718125e-06 843 844 841 5 41 25 0 -1 
3.96290744083e-22 4.228152e-08 9.49093175e-08 3.95099375e-06 11 845 846 842 -1 43 3 0 
4.10541414983e-22 8.4534995e-08 5.26558425e-08 3.95099375e-06 12 846 847 848 -1 2 22 6 
3.90516037774e-22 2.35071025e-07 4.9622135e-08 3.89469175e-06 28 849 850 851 -1 21 11 5 
2.91809174432e-22 1.80115125e-07 7.949986e-08 3.92052825e-06 852 851 0 853 6 4 -1 7 
3.97158713083e-22 1.32471095e-07 7.85055925e-08 3.904214e-06 852 848 854 855 5 3 20 8 
3.90583249075e-22 1.9812085e-07 1.3975906e-07 3.89433375e-06 2 853 856 857 -1 5 10 9 
4.11852295488e-22 1.13990005e-07 1.385534175e-07 3.893596e-06 840 858 859 855 0 9 26 6 
3.94073869423e-22 1.6184541e-07 1.760345e-07 3.89433375e-06 3 860 858 857 -1 27 8 7 
5.15271072236e-22 2.6318785e-07 1.47469085e-07 3.8487865e-06 34 856 861 862 -1 7 11 29 
4.87108742105e-22 2.87762275e-07 8.7209885e-08 3.8491445e-06 35 850 863 861 -1 4 94 10 
1.14157103168e-21 2.06919225e-07 -7.9832075e-08 3.88356125e-06 26 864 865 866 -1 18 15 21 
5.94276767917e-22 9.8741275e-08 -5.648775e-08 3.93459825e-06 867 10 868 869 22 -1 18 14 
5.94250113915e-22 5.64878e-08 -9.8739325e-08 3.934599e-06 18 870 871 869 -1 79 17 13 
6.30337936856e-22 2.51991375e-07 -1.144035e-07 3.848406e-06 27 872 865 873 -1 90 12 24 
6.30330788029e-22 1.14403225e-07 -2.519885e-07 3.848409e-06 13 874 875 876 -1 23 19 58 
4.82117889548e-22 1.09709175e-07 -1.519607e-07 3.90939875e-06 17 871 877 878 -1 14 19 18 
4.82139403235e-22 1.5196265e-07 -1.09709125e-07 3.909398e-06 1 878 864 868 -1 17 12 13 
1.14154969729e-21 7.9832125e-08 -2.06915275e-07 3.883564e-06 16 879 875 877 -1 72 16 17 
8.27549936637e-22 1.2920412e-07 2.20171675e-08 3.860886e-06 880 881 882 854 22 114 21 6 
1.0549240514e-21 2.0163395e-07 -7.6095e-10 3.86198175e-06 866 883 849 882 12 93 4 20 
8.58134018233e-22 8.126802e-08 -3.8325825e-09 3.90766575e-06 867 880 847 884 13 20 3 73 
6.82358408839e-22 1.865017e-07 -2.3925535e-07 3.82891075e-06 38 885 874 886 -1 24 16 57 
6.82364754216e-22 2.39256225e-07 -1.86501975e-07 3.82890975e-06 887 873 36 885 89 15 -1 23 
5.25504359826e-22 6.1561005e-08 2.215490425e-07 3.85458375e-06 888 889 844 890 40 26 1 32 
5.21076930347e-22 1.09497105e-07 1.625651675e-07 3.8409985e-06 889 859 891 892 25 8 27 117 
5.07440642179e-22 1.5735251e-07 2.0004625e-07 3.84173625e-06 893 891 860 894 31 26 9 28 
7.06780100648e-22 2.145573e-07 2.209756e-07 3.784816e-06 895 894 896 897 30 27 29 128 
7.22747602646e-22 2.841172e-07 2.04673875e-07 3.79186625e-06 43 896 862 898 -1 28 10 122 
8.09895106457e-22 2.0420895e-07 2.90070575e-07 3.7786905e-06 44 899 895 900 -1 31 28 155 
6.29201770793e-22 1.4700416e-07 2.69141225e-07 3.83561075e-06 46 893 899 901 -1 27 30 32 
5.87403007017e-22 8.674496e-08 2.9371565e-07 3.83596875e-06 45 901 902 890 -1 31 48 25 
5.63374913225e-22 -9.88249e-08 5.8394975e-08 3.9367395e-06 15 903 904 905 -1 64 42 38 
5.86394770049e-22 -1.14489075e-07 2.5389855e-07 3.8505465e-06 8 906 907 908 -1 35 47 52 
1.06142192877e-21 -7.991765e-08 2.088264e-07 3.88570175e-06 6 909 906 910 -1 41 34 39 
5.9605766608e-22 -2.52074075e-07 1.163104e-07 3.8505495e-06 32 911 912 913 -1 104 37 50 
1.07886299357e-21 -2.0700085e-07 8.17393e-08 3.8857045e-06 31 912 914 915 -1 36 65 38 
4.54619451684e-22 -1.52046275e-07 1.1161635e-07 3.91153925e-06 14 915 905 916 -1 37 33 39 
4.48572138784e-22 -1.097947e-07 1.53869825e-07 3.9115385e-06 7 917 910 916 -1 42 35 38 
8.41015063935e-22 1.1092345e-08 1.900191425e-07 3.82401425e-06 888 918 919 920 25 41 116 49 
7.48830693654e-22 -1.429248e-08 1.783831425e-07 3.87661175e-06 843 921 918 909 1 43 40 35 
5.60898172074e-22 -5.6573325e-08 1.0064845e-07 3.93673875e-06 922 9 904 917 43 -1 33 39 
6.08485761201e-22 -1.429248e-08 9.35495175e-08 3.90980625e-06 922 923 845 921 42 74 2 41 
3.36781131089e-22 -9.28186925e-08 3.395054e-07 3.783945e-06 25 924 925 926 -1 47 45 51 
8.44134841638e-22 -5.82472675e-08 3.666988e-07 3.751562e-06 47 925 927 928 -1 44 46 54 
8.63271127848e-22 1.94085575e-08 3.6043365e-07 3.76220675e-06 48 927 929 930 -1 45 48 148 
7.71034583661e-22 -7.94468925e-08 2.6681345e-07 3.7989495e-06 924 907 931 932 44 34 49 53 
7.30257937781e-22 4.47933825e-08 2.998041e-07 3.7771475e-06 929 902 933 934 46 32 157 49 
1.02902161977e-21 -1.94906425e-08 2.333773e-07 3.78150725e-06 934 935 931 920 48 112 47 40 
6.4643116453e-22 -2.39340925e-07 1.88408875e-07 3.83105125e-06 57 936 913 937 -1 99 36 52 
4.67652540074e-22 -1.649171675e-07 3.2677025e-07 3.76444875e-06 58 938 926 939 -1 53 44 86 
6.41991687306e-22 -1.8658755e-07 2.411634e-07 3.83105025e-06 940 937 56 908 53 50 -1 34 
8.70209831969e-22 -1.515453675e-07 2.540783e-07 3.77945325e-06 940 938 941 932 52 51 171 47 
6.57566940762e-22 -8.88549425e-08 4.00492675e-07 3.6845695e-06 59 928 942 943 -1 45 130 87 
4.49871883201e-22 1.504096225e-07 -3.368927e-07 3.766002e-06 37 944 945 946 -1 60 57 62 
5.98938728063e-22 -3.08987025e-08 -3.6293415e-07 3.77415575e-06 51 947 948 949 -1 59 77 84 
9.54761294808e-22 1.369525475e-07 -2.622941e-07 3.77886475e-06 945 950 886 951 55 137 23 58 
8.77050707548e-22 6.48540725e-08 -2.7502725e-07 3.798363e-06 952 951 876 953 59 57 16 75 
5.85412063111e-22 3.82433225e-08 -3.62934575e-07 3.77415525e-06 52 947 954 952 -1 56 62 58 
6.90731447841e-22 1.685280225e-07 -3.58690875e-07 3.71418975e-06 955 944 41 956 138 55 -1 63 
5.46051987575e-22 7.43487225e-08 -4.1061445e-07 3.6861255e-06 55 957 958 959 -1 62 167 63 
3.66987561423e-22 7.83111475e-08 -3.7931225e-07 3.743799e-06 53 954 957 946 -1 59 61 55 
3.32848459183e-22 1.270382225e-07 -4.052194e-07 3.66669475e-06 54 956 959 960 -1 60 61 141 
1.10258568636e-21 -9.64197e-08 2.88425e-10 3.89697925e-06 903 961 962 963 33 65 67 74 
1.28025660552e-21 -1.81251325e-07 2.88425e-10 3.86378675e-06 964 965 914 961 103 66 37 64 
1.03443352185e-21 -2.0777575e-07 -8.14502e-08 3.8871325e-06 30 965 966 967 -1 65 68 70 
5.42607172873e-22 -9.95998e-08 -5.8105875e-08 3.9381675e-06 19 962 968 969 -1 64 70 78 
5.71844230249e-22 -2.5284855e-07 -1.16021125e-07 3.851978e-06 33 970 971 966 -1 100 80 66 
4.33346429245e-22 -1.10568925e-07 -1.5357815e-07 3.91296775e-06 22 972 973 974 -1 70 71 78 
4.35870027765e-22 -1.528205e-07 -1.11326575e-07 3.91296775e-06 23 968 967 972 -1 67 66 69 
1.02717118892e-21 -8.069255e-08 -2.085334e-07 3.8871325e-06 21 975 976 973 -1 76 72 69 
1.24242576312e-21 -8.611e-10 -1.819234e-07 3.86164625e-06 879 976 977 978 19 71 75 79 
1.16169336955e-21 1.1542695e-08 -3.20620825e-08 3.86790575e-06 979 980 884 981 79 115 22 74 
9.02890922307e-22 -4.176433e-08 2.30665425e-08 3.87004625e-06 963 981 923 982 64 73 43 111 
1.30826944859e-21 2.8111225e-09 -2.1593195e-07 3.79375725e-06 953 977 983 984 58 72 77 113 
5.67822603166e-22 -1.15263475e-07 -2.536062e-07 3.851978e-06 24 985 975 986 -1 77 71 81 
9.09894801361e-22 -5.83705525e-08 -2.76645625e-07 3.8019315e-06 948 983 985 987 56 75 76 82 
5.41566581856e-22 -5.7348225e-08 -1.0035745e-07 3.9381675e-06 20 974 988 969 -1 69 79 67 
1.07631293665e-21 -8.611e-10 -9.7091775e-08 3.89483875e-06 870 988 978 979 14 78 72 73 
6.26188000862e-22 -2.4011485e-07 -1.8811905e-07 3.83248075e-06 61 989 971 990 -1 81 68 109 
6.24339114013e-22 -1.873614e-07 -2.408725e-07 3.83248075e-06 60 986 989 991 -1 76 80 82 
9.99892664032e-22 -1.304684775e-07 -2.63911925e-07 3.78243425e-06 992 987 991 993 85 77 81 203 
5.68770356157e-22 -6.70031275e-08 -4.106144e-07 3.686126e-06 62 994 995 996 -1 165 84 194 
3.7658091631e-22 -7.09664275e-08 -3.793115e-07 3.7438e-06 66 995 949 997 -1 83 56 85 
4.86033604902e-22 -1.430643525e-07 -3.368914e-07 3.766004e-06 64 992 998 997 -1 82 204 84 
7.22092433636e-22 -2.030627925e-07 3.34322575e-07 3.71850525e-06 68 939 999 1000 -1 51 87 178 
7.63000622158e-22 -1.615719925e-07 3.808516e-07 3.671009e-06 69 943 1001 999 -1 54 181 86 
4.05928899893e-22 3.341406e-07 -1.630986475e-07 3.766466e-06 39 1002 1003 1004 -1 92 91 89 
8.64621214592e-22 2.59541475e-07 -1.496412725e-07 3.77933e-06 887 1004 1005 1006 24 88 90 135 
7.76879581094e-22 2.72276625e-07 -7.75427975e-08 3.79882625e-06 1007 1008 872 1005 91 93 15 89 
2.75091473562e-22 3.4687575e-07 -9.10001725e-08 3.78596225e-06 29 1009 1007 1003 -1 96 90 88 
6.30811757814e-22 3.41692925e-07 -2.012442725e-07 3.7205225e-06 40 1010 1011 1002 -1 132 97 88 
1.03024039995e-21 2.328871e-07 -1.71216225e-08 3.79455975e-06 1008 1012 883 1013 90 94 21 118 
8.81891056966e-22 3.01221075e-07 4.70768275e-08 3.7923405e-06 1014 863 1012 1015 95 11 93 125 
7.12860710232e-22 3.67804e-07 2.12270775e-08 3.764224e-06 89 1016 1017 1014 -1 96 124 94 
6.91411864711e-22 3.7406915e-07 -5.64287475e-08 3.75357925e-06 88 1016 1009 1018 -1 95 91 98 
6.52405227806e-22 3.8822195e-07 -1.597534725e-07 3.67302625e-06 91 1011 1019 1020 -1 92 136 98 
5.43915335876e-22 4.07863025e-07 -8.70364225e-08 3.68658675e-06 90 1020 1021 1018 -1 97 246 96 
8.77489577072e-22 -2.4818035e-07 1.35384464625e-07 3.783543e-06 1022 1023 936 1024 101 104 50 172 
8.13658796429e-22 -2.6168865e-07 -6.2603460375e-08 3.80446925e-06 1025 1026 970 1027 102 109 68 103 
5.61709245495e-22 -3.22693375e-07 1.46934364625e-07 3.76853975e-06 67 1028 1022 1029 -1 107 99 173 
3.60908502207e-22 -3.35425775e-07 -7.4441685375e-08 3.788039e-06 73 1030 1031 1025 -1 106 105 100 
1.17935548563e-21 -2.0106055e-07 4.85389625e-10 3.7984355e-06 964 1032 1027 1033 65 104 100 110 
8.11527136382e-22 -2.609135e-07 6.3285989625e-08 3.80304125e-06 1034 1032 911 1023 108 103 36 99 
5.6364532878e-22 -3.22692075e-07 -1.46539610375e-07 3.76854175e-06 72 1031 1035 1036 -1 102 197 109 
9.07662372626e-22 -3.62619425e-07 -3.9870760375e-08 3.75565675e-06 76 1037 1030 1038 -1 224 102 108 
4.91594535791e-22 -3.65112925e-07 7.4835889625e-08 3.7463365e-06 78 1039 1040 1028 -1 210 108 101 
7.82387838384e-22 -3.4873525e-07 3.4768064625e-08 3.77669275e-06 77 1038 1034 1040 -1 106 104 107 
8.90495456323e-22 -2.4895495e-07 -1.34701385375e-07 3.784972e-06 1036 1041 990 1026 105 191 80 100 
1.24875938001e-21 -1.103433875e-07 4.070162125e-09 3.74814225e-06 1042 1043 1044 1033 182 111 187 103 
1.1246861358e-21 -3.58787925e-08 2.6651315e-08 3.7865605e-06 1043 982 1045 1046 110 74 116 115 
1.11506576e-21 -1.3605105e-08 1.521284475e-07 3.731216e-06 1047 1048 1049 935 120 116 180 49 
1.42858507524e-21 8.69666e-09 -1.275155525e-07 3.743464e-06 1050 984 1051 1052 131 75 189 115 
9.07231171318e-22 9.28361825e-08 2.560194e-08 3.78475825e-06 1053 1054 1055 881 115 117 118 20 
1.25665772933e-21 1.74282325e-08 -2.847731e-08 3.78442e-06 1052 1046 1053 980 113 111 114 73 
9.00176012835e-22 1.69778825e-08 1.0877029e-07 3.773723e-06 1048 919 1056 1045 112 40 117 111 
7.34212706658e-22 9.16102575e-08 1.06102115e-07 3.77548875e-06 1056 1057 1054 892 116 129 114 26 
1.29702465033e-21 1.539390125e-07 -1.353685e-08 3.7442685e-06 1058 1055 1059 1013 134 114 126 93 
1.52895372493e-21 3.46408375e-07 1.876644e-07 3.66599075e-06 93 1060 1061 1062 -1 122 127 121 
1.40034957912e-21 6.4950145e-08 1.621023225e-07 3.67374075e-06 1063 1064 1065 1047 174 149 129 112 
1.40612242601e-21 3.5971725e-07 2.12575925e-07 3.593896e-06 100 1062 1066 1067 -1 119 244 123 
1.24122205088e-21 2.75716975e-07 1.82906475e-07 3.719398e-06 1060 1068 898 1069 119 128 29 125 
1.88450641345e-21 3.03591075e-07 2.90220675e-07 3.569083e-06 99 1070 1071 1067 -1 159 153 121 
1.23087355932e-21 3.3482935e-07 5.97188775e-08 3.69139775e-06 1072 1017 1073 1074 127 95 252 125 
1.57532323805e-21 2.68246425e-07 8.55686275e-08 3.71951425e-06 1074 1069 1015 1075 124 122 94 126 
1.80545942891e-21 1.791872375e-07 5.156565e-08 3.68893375e-06 1076 1059 1077 1075 133 118 129 125 
1.16926338395e-21 3.79950225e-07 1.06687225e-07 3.66599075e-06 1072 1078 92 1061 124 251 -1 119 
1.22421126019e-21 2.06157075e-07 1.992082e-07 3.71234775e-06 1079 897 1068 1080 152 28 122 129 
1.15460344555e-21 1.310654375e-07 1.218157975e-07 3.70375825e-06 1065 1077 1057 1080 120 126 117 128 
7.8646453998e-22 -4.87868675e-08 4.242828e-07 3.6231195e-06 1081 1082 101 942 158 175 -1 54 
1.80714392625e-21 8.452981e-08 -1.490765275e-07 3.67470925e-06 1083 1050 1084 1085 202 113 134 137 
1.25673812701e-21 2.8884435e-07 -2.109666725e-07 3.66819975e-06 1086 1087 1010 1088 139 136 92 135 
2.16170580401e-21 1.796124375e-07 -2.4074575e-08 3.61984075e-06 1089 1090 1076 1091 274 134 126 242 
1.54531047499e-21 1.543642125e-07 -8.9177075e-08 3.6751755e-06 1090 1084 1058 1092 133 131 118 135 
1.79615152151e-21 2.2057715e-07 -1.648603225e-07 3.7059705e-06 1088 1093 1092 1006 132 137 134 89 
1.28647951777e-21 3.35373375e-07 -1.694758725e-07 3.6207035e-06 1094 1019 1087 1095 140 97 132 250 
2.2443742089e-21 1.507427475e-07 -2.24759775e-07 3.70550425e-06 1096 1085 1093 950 138 131 135 57 
2.05909993111e-21 1.768214975e-07 -3.0727205e-07 3.66186575e-06 955 1097 1096 1098 60 139 137 141 
1.29611358724e-21 2.68027225e-07 -3.03728975e-07 3.64865525e-06 42 1099 1086 1097 -1 142 132 138 
9.71673516248e-22 3.7012035e-07 -2.15614475e-07 3.5704835e-06 105 1094 1100 1101 -1 136 143 248 
7.21779651459e-22 1.353316975e-07 -3.53800575e-07 3.61437075e-06 1102 1103 960 1098 168 144 63 138 
9.80936084793e-22 2.58430075e-07 -3.39882925e-07 3.576346e-06 108 1104 1105 1099 -1 144 143 139 
1.28072059732e-21 3.13994175e-07 -2.93259225e-07 3.5456705e-06 106 1105 1106 1100 -1 142 145 140 
4.95782577457e-22 1.941608e-07 -3.85792875e-07 3.564617e-06 1107 109 1103 1104 169 -1 141 142 
8.05303092244e-22 3.131258e-07 -3.0292665e-07 3.48568975e-06 110 1106 1108 1109 -1 143 302 298 
7.22955974381e-22 9.563185e-08 4.14505325e-07 3.65299725e-06 49 1110 1111 1112 -1 151 148 156 
5.23985845899e-22 1.20545425e-07 4.38294e-07 3.53079875e-06 103 1113 1114 1115 -1 150 151 154 
1.44395996187e-21 4.68439075e-08 3.62014375e-07 3.676387e-06 1116 930 1117 1111 157 46 158 146 
1.08723649887e-21 8.64999575e-08 2.449319e-07 3.63821225e-06 1064 1118 1119 1120 120 157 177 152 
5.52293126487e-22 1.16919275e-07 4.417198e-07 3.478642e-06 104 1121 1113 1122 -1 287 147 238 
5.93386968982e-22 5.80441e-08 4.445606e-07 3.5809025e-06 102 1114 1123 1110 -1 147 158 146 
1.70989952088e-21 1.85656325e-07 2.597728e-07 3.64011325e-06 1079 1124 1125 1120 128 153 155 149 
1.00867046861e-21 2.22772825e-07 3.1413575e-07 3.57506875e-06 1071 1126 1124 1127 123 154 152 160 
8.83282114821e-22 2.015226e-07 3.94271175e-07 3.5809025e-06 87 1128 1126 1115 -1 156 153 147 
1.41119741147e-21 1.713851e-07 3.16225725e-07 3.69322875e-06 900 1125 1129 1130 30 152 156 157 
9.84415952746e-22 1.76609025e-07 3.80963475e-07 3.65299725e-06 50 1129 1128 1112 -1 155 154 146 
1.27311555152e-21 7.22287325e-08 3.01384825e-07 3.69132775e-06 1116 1118 933 1130 148 149 48 155 
1.07796594937e-21 9.2561575e-09 3.9206965e-07 3.60429225e-06 1081 1123 1131 1117 130 151 183 148 
8.6740959489e-22 3.04999725e-07 3.032519e-07 3.49554175e-06 117 1070 1132 1133 -1 123 268 160 
6.44235401505e-22 2.24181475e-07 3.27166975e-07 3.5015275e-06 1133 1134 1135 1127 159 269 239 153 
5.50902664134e-22 9.81327725e-08 -4.41345925e-07 3.51278225e-06 107 1136 1137 1138 -1 166 170 169 
5.95415079633e-22 -8.80841275e-08 -4.41347375e-07 3.51278225e-06 94 1139 1140 1141 -1 163 164 205 
7.06625564622e-22 -8.44585525e-08 -4.4477325e-07 3.46062425e-06 97 1142 1139 1143 -1 236 162 263 
6.25631674205e-22 -2.55848525e-08 -4.476118e-07 3.5628885e-06 85 1140 1144 1145 -1 162 166 165 
7.9035284084e-22 -2.191263e-08 -3.98871925e-07 3.61264225e-06 994 1146 1145 1147 83 195 164 167 
6.19307683635e-22 3.56314475e-08 -4.47611525e-07 3.5628885e-06 86 1144 1136 1148 -1 164 161 167 
7.5618133431e-22 3.930367e-08 -3.9887165e-07 3.61264225e-06 958 1147 1148 1149 61 165 166 168 
1.68055031876e-21 8.766497e-08 -3.341441e-07 3.57166325e-06 1102 1149 1150 1151 141 167 169 192 
1.19362121903e-21 1.464940725e-07 -3.661364e-07 3.5219095e-06 1107 1150 1138 1152 144 168 161 301 
7.47584984023e-22 9.87543225e-08 -4.4375475e-07 3.456718e-06 120 1137 1153 1154 -1 161 237 304 
1.29533455398e-21 -1.599157175e-07 2.2240015e-07 3.70621725e-06 1155 941 1156 1157 172 53 178 180 
2.09876126923e-21 -2.03797325e-07 1.56460839625e-07 3.710306e-06 1155 1158 1024 1159 171 173 99 182 
1.54614646831e-21 -2.7831035e-07 1.68010739625e-07 3.69530275e-06 1160 1161 1029 1158 176 208 101 172 
2.00410577271e-21 -3.376455e-09 1.638603225e-07 3.617947e-06 1162 1163 1063 1164 275 177 120 180 
1.11969868086e-21 -9.17286425e-08 3.6541125e-07 3.5822665e-06 1165 1166 1082 1167 183 185 130 181 
9.08970937249e-22 -3.25372525e-07 2.20503275e-07 3.67368675e-06 70 1168 1160 1169 -1 206 173 179 
1.76047573418e-21 1.81733575e-08 2.466899e-07 3.5824185e-06 1163 1170 1171 1119 174 183 281 149 
9.27589351548e-22 -2.059364925e-07 2.88760175e-07 3.666306e-06 1172 1156 1000 1173 179 171 86 181 
1.31406590172e-21 -2.96880275e-07 2.753134e-07 3.64877875e-06 71 1169 1172 1174 -1 176 178 213 
1.20040987273e-21 -8.1931705e-08 1.538864475e-07 3.67542225e-06 1164 1175 1157 1049 174 182 171 112 
1.18343971455e-21 -1.644456925e-07 3.352892e-07 3.61880975e-06 1176 1001 1167 1173 184 87 175 178 
1.94600770544e-21 -1.258133125e-07 8.7947137125e-08 3.679511e-06 1177 1159 1175 1042 277 172 180 110 
1.52077578338e-21 -3.36856175e-08 3.331981e-07 3.56343925e-06 1165 1131 1178 1170 175 158 286 177 
9.1291058165e-22 -2.08765775e-07 3.77406525e-07 3.570607e-06 122 1179 1180 1176 -1 185 212 181 
9.68162893984e-22 -1.36048725e-07 4.07528575e-07 3.53406375e-06 121 1166 1181 1179 -1 175 186 184 
1.17796192477e-21 -1.366702e-07 4.099372e-07 3.47800075e-06 123 1181 1182 1183 -1 185 284 336 
2.0159971591e-21 -1.356277625e-07 -7.7919612875e-08 3.6859595e-06 1184 1044 1185 1186 280 110 189 191 
1.14260286408e-21 -2.95449275e-07 -3.19104575e-07 3.5508155e-06 95 1187 1188 1189 -1 201 193 190 
2.50230458126e-21 -6.989474e-08 -1.543767025e-07 3.68342175e-06 1190 1185 1051 1191 202 187 113 203 
8.7062612833e-22 -3.420729e-07 -2.6354045e-07 3.5814915e-06 83 1192 1189 1193 -1 221 188 198 
1.81098335795e-21 -2.13611225e-07 -1.53602310375e-07 3.7167555e-06 1194 1186 1195 1041 197 187 203 109 
2.18407871266e-21 5.075645e-09 -2.6898895e-07 3.56112075e-06 1196 1151 1197 1198 202 168 272 195 
8.60137941057e-22 -2.17804475e-07 -3.75230525e-07 3.57562975e-06 96 1188 1199 1200 -1 188 205 200 
1.4038847994e-21 -1.189837775e-07 -3.49568225e-07 3.6502915e-06 1201 1202 996 1203 200 195 83 204 
2.07443787259e-21 -7.389328e-08 -3.3782575e-07 3.57680775e-06 1202 1198 1204 1146 194 192 205 165 
7.86257811904e-22 -3.3441045e-07 -2.18326975e-07 3.67870975e-06 74 1205 1206 1207 -1 198 197 219 
1.3953484025e-21 -2.8734835e-07 -1.65440535375e-07 3.70032525e-06 1206 1035 1208 1194 196 105 216 191 
1.14003748735e-21 -3.059184e-07 -2.7313705e-07 3.65380175e-06 75 1193 1209 1205 -1 190 199 196 
8.62150998724e-22 -2.36863225e-07 -3.2165655e-07 3.6845775e-06 63 1210 1211 1209 -1 200 204 198 
9.00525198254e-22 -1.95372925e-07 -3.681859e-07 3.6370815e-06 65 1200 1201 1210 -1 193 194 199 
7.07633499428e-22 -3.05116825e-07 -3.1823635e-07 3.49083425e-06 98 1187 1212 1213 -1 188 234 259 
3.05681258244e-21 5.93841e-09 -1.759376775e-07 3.614667e-06 1214 1196 1190 1083 278 192 189 131 
2.24925952134e-21 -1.478782025e-07 -2.300594e-07 3.71421775e-06 1215 1195 1191 993 204 191 189 82 
1.17170846056e-21 -1.604740775e-07 -3.03038875e-07 3.6977875e-06 1211 998 1215 1203 199 85 203 194 
1.36282707345e-21 -1.400647775e-07 -3.69819225e-07 3.527054e-06 1199 1216 1141 1204 193 260 162 195 
9.23804238573e-22 -3.35815675e-07 1.697686525e-07 3.6061305e-06 1168 1217 1218 1219 176 211 207 208 
3.77373268353e-22 -4.115009e-07 1.447298525e-07 3.621694e-06 81 1220 1221 1218 -1 214 209 206 
1.63226770965e-21 -2.887535e-07 1.17276117125e-07 3.6277465e-06 1161 1222 1219 1223 173 270 206 210 
6.7472421578e-22 -4.1689595e-07 9.20403525e-08 3.6411245e-06 82 1224 1225 1221 -1 228 210 207 
1.17363131178e-21 -3.6032975e-07 6.1628642125e-08 3.66860175e-06 1039 1225 1226 1223 107 209 217 208 
8.17083395594e-22 -3.428588e-07 1.922021525e-07 3.54467925e-06 1227 1228 1229 1217 213 339 214 206 
1.27272584254e-21 -2.86410525e-07 3.2128035e-07 3.545794e-06 124 1180 1230 1231 -1 184 215 213 
9.9206973968e-22 -3.33034225e-07 2.6571625e-07 3.5764695e-06 125 1174 1231 1227 -1 179 212 211 
3.27945281192e-22 -4.18544025e-07 1.671633525e-07 3.56024275e-06 126 1229 1232 1220 -1 211 225 207 
7.9995785999e-22 -3.07701875e-07 3.08788225e-07 3.48581325e-06 128 1230 1233 1234 -1 212 340 332 
1.77492681984e-21 -3.09716225e-07 -1.12733532875e-07 3.629165e-06 1235 1236 1208 1237 219 218 197 224 
1.10036678816e-21 -3.5358625e-07 2.169894625e-09 3.6083005e-06 1226 1238 1239 1240 210 229 224 218 
9.39640714952e-22 -2.91048875e-07 -5.1301955375e-08 3.57246625e-06 1241 1236 1242 1240 279 216 350 217 
8.71229190743e-22 -3.56778325e-07 -1.656199725e-07 3.6075495e-06 1235 1207 1243 1244 216 196 221 222 
2.43572133006e-22 -4.30468125e-07 -1.651903975e-07 3.55664025e-06 84 1245 1246 1247 -1 227 221 222 
7.7248314212e-22 -3.63821775e-07 -1.880535725e-07 3.54609775e-06 1192 1246 1248 1243 190 220 233 219 
2.98038540116e-22 -4.23424675e-07 -1.427567975e-07 3.618092e-06 80 1244 1249 1247 -1 219 223 220 
5.29753833785e-22 -4.288198e-07 -9.00673225e-08 3.637522e-06 79 1249 1250 1251 -1 222 224 226 
1.23523888139e-21 -3.722536e-07 -5.9261682875e-08 3.66499925e-06 1037 1250 1237 1239 106 223 216 217 
6.13489090323e-22 -4.3442105e-07 1.144738525e-07 3.52956725e-06 133 1232 1252 1253 -1 214 230 228 
4.83331002265e-22 -4.52610825e-07 -4.99995975e-08 3.57607025e-06 131 1251 1254 1255 -1 223 229 227 
4.20578163962e-22 -4.46345225e-07 -1.125009225e-07 3.52596425e-06 130 1256 1245 1255 -1 232 220 226 
6.64824555712e-22 -4.4068665e-07 5.19725275e-08 3.57967325e-06 1257 1224 132 1253 229 209 -1 225 
7.75622187364e-22 -4.1652545e-07 1.97293e-09 3.556009e-06 1257 1254 1238 1258 228 226 217 231 
6.56068792968e-22 -4.37847075e-07 1.108477775e-07 3.47740925e-06 134 1259 1252 1260 -1 231 225 355 
4.61780127971e-22 -4.2406045e-07 2.895553e-08 3.47855925e-06 1259 1261 1258 1262 230 363 229 344 
5.24515767005e-22 -4.4875405e-07 -1.131224725e-07 3.4699e-06 135 1256 1263 1264 -1 227 360 235 
1.22810761701e-21 -3.539104e-07 -2.114040225e-07 3.46854675e-06 1265 1248 1266 1267 234 221 235 254 
7.82481871631e-22 -3.41829075e-07 -2.86022675e-07 3.44395925e-06 137 1212 1265 1268 -1 201 233 253 
6.84591405038e-22 -4.22965575e-07 -1.891623975e-07 3.423025e-06 136 1266 1264 1269 -1 233 232 349 
6.49045353878e-22 -2.19592775e-08 -4.6151965e-07 3.39812425e-06 1270 1142 138 1271 237 163 -1 258 
7.26538700575e-22 3.62529975e-08 -4.60502325e-07 3.394218e-06 1270 139 1153 1272 236 -1 170 331 
6.36144532587e-22 1.71270825e-07 4.2928495e-07 3.4239545e-06 1273 145 1122 1274 239 -1 150 285 
6.28907685144e-22 2.2667405e-07 4.01240325e-07 3.42786075e-06 1273 1135 146 1275 238 160 -1 319 
7.99076918162e-22 4.42865475e-07 9.107581e-08 3.46008475e-06 116 1276 1277 1278 -1 264 241 309 
6.03716238843e-22 4.4045685e-07 9.0454335e-08 3.51614775e-06 113 1279 1277 1280 -1 245 240 244 
1.86627373725e-21 2.6230265e-07 -3.03119625e-08 3.56966125e-06 1281 1282 1091 1283 273 250 133 252 
6.75760811433e-22 4.438825e-07 -9.213394e-08 3.463991e-06 115 1284 1285 1286 -1 247 294 307 
1.30055700975e-21 3.67315825e-07 1.28946135e-07 3.535127e-06 1066 1287 1280 1288 121 251 241 265 
6.2715345995e-22 4.46722275e-07 2.795506e-08 3.5662515e-06 114 1289 1290 1279 -1 251 249 241 
9.1519491545e-22 3.952289e-07 -4.96209625e-08 3.6164715e-06 1291 1021 1292 1293 249 98 250 252 
5.80201851039e-22 4.4045685e-07 -9.5759565e-08 3.51614775e-06 111 1294 1284 1295 -1 248 243 249 
1.19276109311e-21 3.6381815e-07 -1.4555004e-07 3.525275e-06 1101 1296 1294 1297 140 295 247 250 
6.23802155258e-22 4.46722275e-07 -3.326029e-08 3.5662515e-06 112 1295 1290 1291 -1 247 245 246 
1.49455299169e-21 3.29071175e-07 -9.94114375e-08 3.575495e-06 1297 1292 1095 1282 248 246 136 242 
1.35561745714e-21 3.7358125e-07 6.644686e-08 3.58523075e-06 1298 1289 1078 1287 252 245 127 244 
1.52889056979e-21 3.28460375e-07 1.94785125e-08 3.61063775e-06 1298 1073 1293 1283 251 124 246 242 
8.84665514313e-22 -2.83018775e-07 -2.92332475e-07 3.39505675e-06 1268 1299 1300 1301 234 254 257 259 
1.47158829325e-21 -2.951001e-07 -2.177138225e-07 3.41964425e-06 1299 1267 1302 1303 253 233 346 351 
8.25899439286e-22 -1.30774675e-07 -4.28429925e-07 3.30656625e-06 143 1304 1305 1306 -1 261 376 258 
1.01677386783e-21 -2.913925e-07 -3.4580505e-07 3.255785e-06 144 1307 1308 1309 -1 366 373 257 
6.16061670446e-22 -2.85388625e-07 -3.51426275e-07 3.3260975e-06 141 1300 1309 1310 -1 253 256 262 
1.36116407864e-21 -7.14014025e-08 -4.05330775e-07 3.34922175e-06 1271 1311 1306 1312 236 263 255 326 
8.69201140209e-22 -2.46306525e-07 -3.2454615e-07 3.44193175e-06 1213 1301 1313 1314 201 253 262 260 
2.15593453956e-21 -1.588992775e-07 -3.20003075e-07 3.45333725e-06 1216 1315 1314 1316 205 276 259 263 
8.33356747322e-22 -1.9327395e-07 -4.11683525e-07 3.36906625e-06 140 1317 1318 1304 -1 263 262 255 
6.44622135568e-22 -2.48676375e-07 -3.8363995e-07 3.3729725e-06 142 1318 1313 1310 -1 261 259 257 
1.33641480422e-21 -1.339006775e-07 -3.88584375e-07 3.41172175e-06 1143 1317 1311 1316 163 261 258 260 
1.26029334985e-21 3.82879625e-07 1.2851311e-07 3.41863775e-06 1276 1319 1320 1321 240 266 265 310 
1.85130867924e-21 3.13702475e-07 1.3577576e-07 3.468867e-06 1288 1320 1322 1323 244 264 268 271 
1.05843269717e-21 3.93516125e-07 2.072047e-07 3.380428e-06 119 1324 1319 1325 -1 267 264 313 
8.31250931837e-22 3.54865825e-07 2.6998395e-07 3.3882405e-06 118 1326 1324 1327 -1 268 266 314 
1.56103017091e-21 3.0751255e-07 2.32436775e-07 3.45409475e-06 1132 1322 1326 1328 159 265 267 269 
1.64897574277e-21 2.266943e-07 2.5635185e-07 3.4600805e-06 1328 1134 1329 1330 268 160 288 320 
2.39982071174e-21 -1.907788825e-07 7.4655897125e-08 3.541601e-06 1331 1332 1333 1222 279 333 277 208 
2.49015830864e-21 2.022141925e-07 7.072409e-08 3.44417275e-06 1334 1323 1335 1336 273 265 283 384 
2.71604864383e-21 -1.83126e-09 -1.9528122e-07 3.48667275e-06 1337 1338 1339 1197 278 293 276 192 
2.57236332632e-21 1.855613425e-07 -1.6503685e-08 3.494747e-06 1340 1281 1334 1341 274 242 271 297 
2.97226665996e-21 1.0287113e-07 -1.02662975e-08 3.5449265e-06 1342 1340 1343 1089 275 273 278 133 
3.06775081023e-21 1.1568055e-08 9.51716525e-08 3.54505e-06 1342 1162 1344 1345 274 174 277 282 
3.21767122512e-21 -9.9634685e-08 -2.1430187e-07 3.428643e-06 1346 1347 1339 1315 329 347 272 260 
2.83697489439e-21 -1.0235172e-07 5.6876817125e-08 3.57836225e-06 1348 1333 1344 1177 280 270 275 182 
3.73268542042e-21 -9.68495e-10 -1.022299475e-07 3.540219e-06 1349 1214 1343 1337 280 202 274 272 
2.79640434307e-21 -1.998177575e-07 -3.4463427875e-08 3.546622e-06 1331 1350 1351 1241 270 280 345 218 
2.50623253988e-21 -1.11390595e-07 -5.2242507875e-08 3.58338325e-06 1348 1349 1350 1184 277 278 279 187 
2.16594426452e-21 3.70385495e-08 2.5442815e-07 3.4924095e-06 1352 1353 1171 1354 282 288 177 286 
3.86907362808e-21 6.368517e-09 1.65461405e-07 3.4617295e-06 1345 1355 1356 1352 275 341 283 281 
3.18968749536e-21 1.14324442e-07 1.4725123e-07 3.41103175e-06 1356 1357 1335 1358 282 401 271 288 
1.79538421178e-21 -7.34849255e-08 3.75558125e-07 3.4361945e-06 1359 1360 1182 1361 286 289 186 338 
9.8699339232e-22 1.094554995e-07 3.9490705e-07 3.38214825e-06 1362 1363 1364 1274 317 287 292 238 
1.86636966974e-21 -1.48204255e-08 3.4093635e-07 3.47343025e-06 1359 1178 1365 1354 284 183 287 281 
9.17558928914e-22 5.51039495e-08 4.073419e-07 3.43683575e-06 1366 1365 1121 1363 290 286 150 285 
1.35867139295e-21 1.449944745e-07 2.36217975e-07 3.44171175e-06 1358 1353 1367 1329 283 281 321 269 
1.06621622924e-21 -3.05431505e-08 4.4491065e-07 3.36444375e-06 1368 1369 153 1360 290 291 -1 284 
9.18317745572e-22 2.76685995e-08 4.4592755e-07 3.36835e-06 1368 154 1370 1366 289 -1 292 287 
1.07292716402e-21 -7.65550005e-08 4.361342e-07 3.28631875e-06 152 1369 1371 1372 -1 289 422 343 
9.62748237811e-22 8.20201495e-08 4.334927e-07 3.3136625e-06 1373 1364 1370 155 318 285 290 -1 
3.1144069879e-21 1.23336065e-07 -1.90767845e-07 3.42433725e-06 1374 1338 1375 1376 325 272 297 303 
1.18371096433e-21 3.92069175e-07 -1.41092415e-07 3.41592725e-06 1285 1377 1378 1379 243 295 299 311 
1.85402398542e-21 3.18377325e-07 -1.6390084e-07 3.45239825e-06 1296 1380 1377 1381 248 298 294 297 
5.89764571819e-22 3.880155e-07 -2.48192725e-07 3.37381125e-06 149 1382 1383 1384 -1 299 298 300 
2.82193487418e-21 2.068890425e-07 -1.0395396e-07 3.427704e-06 1385 1375 1341 1381 386 293 273 295 
8.81393448817e-22 3.2381115e-07 -2.436327e-07 3.437626e-06 1109 1383 1380 1386 145 296 295 305 
7.56022743089e-22 4.16059075e-07 -1.927903e-07 3.369905e-06 148 1378 1382 1387 -1 294 296 308 
5.67707227463e-22 3.55801825e-07 -2.84904975e-07 3.32693625e-06 158 1388 1389 1384 -1 305 306 296 
1.74067952967e-21 1.919253225e-07 -3.46720925e-07 3.45022025e-06 1390 1152 1391 1392 302 169 304 303 
8.67708137681e-22 2.80912125e-07 -3.396389e-07 3.43881475e-06 156 1108 1390 1393 -1 145 301 305 
1.69179438512e-21 2.026106725e-07 -2.87426975e-07 3.4021565e-06 1392 1394 1395 1376 301 324 305 293 
9.05039020863e-22 1.747942475e-07 -4.17966275e-07 3.409843e-06 157 1391 1154 1396 -1 301 170 330 
8.9775933969e-22 2.91597475e-07 -2.8034495e-07 3.390751e-06 1393 1395 1388 1386 302 303 300 298 
9.29490337138e-22 3.501806e-07 -2.9090885e-07 3.25662375e-06 161 1397 1389 1398 -1 394 300 444 
6.49989384133e-22 4.606289e-07 -2.9634665e-08 3.401491e-06 1399 163 1400 1286 309 -1 311 243 
7.50263036819e-22 4.32805475e-07 -1.30291025e-07 3.307405e-06 164 1387 1401 1402 -1 299 395 311 
7.6534200078e-22 4.59611875e-07 2.8576535e-08 3.39758475e-06 1399 1403 165 1278 307 310 -1 240 
1.24028563253e-21 3.99626025e-07 6.6013835e-08 3.35613775e-06 1403 1404 1321 1405 309 312 264 387 
1.18700730769e-21 4.08815575e-07 -7.859314e-08 3.35342725e-06 1400 1379 1402 1406 307 294 308 383 
1.11857454472e-21 4.27273825e-07 1.146783e-07 3.286678e-06 166 1404 1407 1408 -1 310 389 313 
1.06601241191e-21 4.01486075e-07 1.90717275e-07 3.302303e-06 167 1325 1408 1409 -1 266 312 315 
8.86369264577e-22 2.91537525e-07 2.81856725e-07 3.31773425e-06 1410 1327 1411 1412 316 267 315 320 
1.19990496705e-21 3.2537525e-07 2.33860175e-07 3.26304675e-06 1413 1409 1414 1411 323 313 390 314 
5.49773176852e-22 2.80874925e-07 3.56984575e-07 3.30449375e-06 147 1410 1415 1416 -1 314 322 319 
1.04416659115e-21 1.273981995e-07 3.47226075e-07 3.33898575e-06 1362 1417 1418 1419 285 318 321 319 
9.09167958489e-22 9.99628495e-08 3.85811725e-07 3.2705e-06 1373 1420 1417 1421 292 419 317 382 
1.27463571131e-21 2.09098025e-07 3.6735995e-07 3.3573545e-06 1416 1419 1275 1422 316 317 239 320 
1.89990420942e-21 2.19760625e-07 2.922321e-07 3.370595e-06 1412 1423 1422 1330 314 321 319 269 
1.38546234509e-21 1.380607995e-07 2.72098225e-07 3.35222625e-06 1424 1367 1418 1423 403 288 317 320 
1.01145533839e-21 2.8687745e-07 3.51364525e-07 3.23418125e-06 169 1425 1415 1426 -1 381 316 323 
1.02973253064e-21 3.4874945e-07 2.84811225e-07 3.21074375e-06 168 1413 1427 1426 -1 315 392 322 
2.23756730691e-21 1.641724225e-07 -3.11806375e-07 3.3185235e-06 1428 1429 1394 1430 330 445 303 325 
3.84459073293e-21 8.4897815e-08 -2.15147245e-07 3.34070425e-06 1374 1431 1432 1430 293 385 329 324 
1.90005879889e-21 -3.44963025e-08 -3.574475e-07 3.30205975e-06 1433 1312 1434 1435 331 258 374 329 
1.19933489421e-21 1.6320505e-07 -4.10640775e-07 3.26924425e-06 160 1436 1437 1438 -1 330 328 443 
9.96840767035e-22 8.7165125e-08 -4.3642925e-07 3.25361925e-06 159 1439 1440 1437 -1 331 372 327 
3.13184159751e-21 -3.7730985e-08 -2.34999895e-07 3.3398655e-06 1346 1432 1441 1435 276 325 397 326 
1.34981352358e-21 1.222159725e-07 -3.83883725e-07 3.33533725e-06 1436 1428 1396 1442 327 324 304 331 
1.00537431735e-21 4.61760475e-08 -4.096722e-07 3.31971225e-06 1439 1442 1272 1433 328 330 237 326 
6.91558498914e-22 -3.14244025e-07 2.62563525e-07 3.44059775e-06 1443 1444 1234 1445 339 340 215 354 
2.48461932837e-21 -1.977595075e-07 1.364878325e-07 3.444094e-06 1446 1332 1447 1448 348 270 339 341 
8.16934411408e-22 -2.38808825e-07 3.90530875e-07 3.3766595e-06 127 1449 1450 1451 -1 335 336 342 
5.33476356316e-22 -3.01588075e-07 3.51880575e-07 3.384472e-06 129 1452 1449 1453 -1 340 334 353 
1.46439663961e-21 -2.05711625e-07 3.469661e-07 3.43278525e-06 1183 1450 1454 1455 186 334 340 338 
7.98118342355e-22 -2.794806e-07 3.6585305e-07 3.2360345e-06 150 1456 1457 1458 -1 342 407 352 
2.17770445938e-21 -1.425263505e-07 3.12587025e-07 3.390979e-06 1361 1459 1455 1460 284 343 336 341 
1.35671638269e-21 -3.0277725e-07 2.015415525e-07 3.46878825e-06 1443 1228 1447 1461 332 211 333 357 
8.58416128715e-22 -2.68490875e-07 3.083158e-07 3.44059775e-06 1233 1454 1452 1444 215 336 335 332 
2.85795752819e-21 -1.14531883e-07 1.88998505e-07 3.39753475e-06 1462 1448 1460 1355 406 333 338 282 
8.10328681918e-22 -2.223214e-07 3.98500825e-07 3.2985345e-06 151 1451 1463 1456 -1 334 343 337 
1.78424978293e-21 -1.455964255e-07 3.731631e-07 3.30360325e-06 1372 1463 1459 1464 291 342 338 408 
1.18001853824e-21 -3.68339925e-07 2.46664675e-08 3.4315355e-06 1465 1466 1467 1262 356 350 362 231 
2.98300935852e-21 -2.070364325e-07 -3.8949455e-08 3.44730675e-06 1468 1351 1469 1470 347 279 350 348 
1.69357481108e-21 -3.12398925e-07 -1.68531035e-07 3.35834875e-06 1471 1302 1472 1473 368 254 349 351 
2.84090525203e-21 -1.739369325e-07 -1.291244325e-07 3.39365125e-06 1468 1347 1474 1475 345 276 399 351 
2.59657385666e-21 -2.240972075e-07 7.6551295e-08 3.3878195e-06 1446 1476 1470 1477 333 358 345 411 
1.26568763763e-21 -3.83992625e-07 -1.30950135e-07 3.37600125e-06 1478 1472 1269 1479 364 346 235 359 
1.27465814633e-21 -2.9826755e-07 -5.57879825e-08 3.473151e-06 1469 1242 1480 1466 345 218 351 344 
1.36063085038e-21 -2.6516805e-07 -1.4596296e-07 3.4194955e-06 1475 1473 1480 1303 347 346 350 254 
7.88654366014e-22 -3.460339e-07 3.0398105e-07 3.259472e-06 171 1481 1482 1458 -1 416 353 337 
4.8690248849e-22 -3.5165395e-07 2.97978525e-07 3.3297845e-06 173 1453 1482 1483 -1 335 352 354 
5.24517036731e-22 -3.838674e-07 2.612676e-07 3.3766595e-06 172 1484 1445 1483 -1 357 332 353 
7.48954773026e-22 -4.25412225e-07 1.651993275e-07 3.42272175e-06 1485 1486 170 1260 357 356 -1 230 
1.10816750225e-21 -3.86439275e-07 9.840894e-08 3.375698e-06 1487 1488 1486 1465 358 361 355 344 
1.13678638259e-21 -3.72400625e-07 2.002456275e-07 3.40485e-06 1485 1484 1489 1461 355 354 358 339 
1.65908941309e-21 -3.33427675e-07 1.3345524e-07 3.35782625e-06 1487 1489 1490 1476 356 357 472 348 
7.08679891756e-22 -4.097811e-07 -5.491021e-08 3.36037625e-06 1491 1492 1493 1479 362 365 360 349 
5.84480617329e-22 -4.65501625e-07 -5.06211475e-08 3.4074e-06 1494 1493 174 1263 363 359 -1 232 
1.05828992691e-21 -4.2889765e-07 7.70450875e-08 3.308445e-06 176 1488 1495 1496 -1 356 477 362 
1.23997184154e-21 -4.107983e-07 3.302615e-09 3.3642825e-06 1491 1497 1496 1467 359 363 361 344 
5.8735777917e-22 -4.66518825e-07 7.5916775e-09 3.41130625e-06 1494 175 1497 1261 360 -1 362 231 
1.32246077434e-21 -4.05750375e-07 -1.575710625e-07 3.29672625e-06 179 1478 1498 1499 -1 349 365 369 
1.14438398494e-21 -4.3153885e-07 -8.15311375e-08 3.28110125e-06 177 1492 1500 1498 -1 359 474 364 
8.20687655445e-22 -3.05104375e-07 -2.87318525e-07 3.20943725e-06 1501 1502 1503 1307 367 368 377 256 
7.95521557654e-22 -3.718858e-07 -2.6451925e-07 3.18021475e-06 1501 1504 1505 178 366 370 369 -1 
1.90250177118e-21 -2.859955e-07 -2.032192375e-07 3.2561635e-06 1506 1507 1502 1471 369 404 366 346 
1.74821943602e-21 -3.52776925e-07 -1.804199625e-07 3.226941e-06 1506 1505 1508 1499 368 367 479 364 
9.08173909654e-22 -3.88897825e-07 -2.34491175e-07 3.10208975e-06 185 1504 1509 1510 -1 367 486 371 
6.00506251366e-22 -3.69718425e-07 -2.672666e-07 3.04740225e-06 186 1510 1511 1512 -1 370 493 379 
1.50113262321e-21 5.59349e-08 -4.40393425e-07 3.15986925e-06 187 1440 1513 1514 -1 328 375 439 
1.10224990255e-21 -2.38192825e-07 -3.85988675e-07 3.193285e-06 189 1515 1308 1516 -1 376 256 377 
2.16272114607e-21 -8.5530925e-08 -3.8420455e-07 3.20471675e-06 1517 1434 1518 1519 375 326 376 378 
1.61725149277e-21 -3.60888e-08 -4.40393425e-07 3.12861925e-06 190 1513 1517 1520 -1 372 374 467 
1.38504538759e-21 -1.49804475e-07 -4.22600325e-07 3.224535e-06 191 1518 1305 1515 -1 374 255 373 
1.27125525473e-21 -2.519047e-07 -3.2750215e-07 3.14693725e-06 1516 1521 1522 1503 373 380 378 366 
2.28202398905e-21 -1.535933e-07 -3.13283675e-07 3.1661815e-06 1523 1519 1522 1524 466 374 377 405 
6.6530345734e-22 -3.218961e-07 -3.258792e-07 3.03177725e-06 193 1512 1525 1526 -1 371 495 380 
8.50781372348e-22 -2.708638e-07 -3.63315475e-07 3.05521475e-06 192 1527 1521 1526 -1 465 377 379 
1.02533049174e-21 2.3367705e-07 3.915491e-07 3.17168125e-06 194 1528 1425 1529 -1 382 322 460 
1.26592552593e-21 1.452887e-07 4.2816075e-07 3.20293125e-06 195 1421 1528 1530 -1 318 381 429 
1.94706483532e-21 3.4549535e-07 -5.97508725e-08 3.300747e-06 1531 1406 1532 1533 387 311 396 386 
2.75032663792e-21 2.090881425e-07 2.40925075e-08 3.3451695e-06 1534 1535 1536 1336 386 400 387 271 
3.08286556708e-21 1.386079675e-07 -1.338205275e-07 3.27271225e-06 1537 1538 1431 1539 398 438 325 386 
2.80233572905e-21 2.172606675e-07 -6.23032675e-08 3.33855275e-06 1385 1534 1539 1533 297 384 385 383 
1.96251603483e-21 3.37322825e-07 2.66449025e-08 3.30736375e-06 1531 1536 1540 1405 383 384 388 310 
1.78986635931e-21 3.35862025e-07 6.15344175e-08 3.21739025e-06 1540 1541 1542 1543 387 393 389 391 
1.17930305808e-21 3.9335265e-07 1.1568605e-07 3.21928925e-06 1407 1542 1544 1545 312 388 450 390 
1.12172638457e-21 3.1327795e-07 1.900581e-07 3.211283e-06 1414 1545 1546 1547 315 389 392 391 
1.31533418282e-21 2.55787325e-07 1.359064675e-07 3.209384e-06 1548 1547 1549 1543 402 390 455 388 
9.21062254776e-22 3.3665215e-07 2.4100915e-07 3.15898e-06 1427 1550 1551 1546 323 451 462 390 
1.99140673192e-21 3.87071425e-07 -2.19147325e-08 3.14946225e-06 1552 1553 1554 1541 396 514 449 388 
1.00841702091e-21 3.90364225e-07 -2.37709175e-07 3.19412375e-06 197 1397 1555 1556 -1 306 435 395 
1.25187109033e-21 4.26975875e-07 -1.49320825e-07 3.22537375e-06 198 1557 1401 1556 -1 396 308 394 
2.2351199856e-21 3.7314315e-07 -1.031101075e-07 3.20003725e-06 1552 1532 1557 1558 393 383 395 437 
2.9592601141e-21 -4.3988805e-08 -1.42487315e-07 3.2636085e-06 1559 1560 1561 1441 399 398 405 329 
3.02286667301e-21 6.4186245e-08 -8.18159725e-08 3.232487e-06 1537 1562 1560 1563 385 400 397 440 
2.97855084585e-21 -1.2319133e-07 -7.26065025e-08 3.2910905e-06 1559 1564 1565 1474 397 404 409 347 
2.0539743724e-21 1.19277345e-07 2.97912025e-08 3.26554575e-06 1562 1566 1535 1567 398 402 384 401 
3.35338623551e-21 6.12304195e-08 1.1180551e-07 3.3037635e-06 1568 1567 1357 1569 410 400 283 403 
1.58673337894e-21 1.674373275e-07 1.067156475e-07 3.21973375e-06 1570 1548 1566 1571 456 391 400 403 
2.24335884144e-21 1.09390402e-07 1.88729955e-07 3.2579515e-06 1572 1571 1569 1424 417 402 401 321 
2.94533221942e-21 -1.880190225e-07 -1.241332325e-07 3.2147495e-06 1564 1573 1574 1507 399 405 480 368 
2.74965564355e-21 -1.088164975e-07 -1.94014045e-07 3.1872675e-06 1561 1524 1575 1573 397 378 469 404 
2.42445315005e-21 -1.11410633e-07 1.7731498e-07 3.3067305e-06 1462 1576 1577 1578 341 408 411 410 
1.52922111487e-21 -2.4326215e-07 3.1060475e-07 3.201356e-06 1579 1457 1580 1581 420 337 408 415 
1.9953610576e-21 -1.541878005e-07 2.96090925e-07 3.25329975e-06 1582 1580 1464 1576 423 407 343 406 
1.97587645694e-21 -1.1356973e-07 4.01685725e-08 3.2584395e-06 1565 1583 1584 1585 399 411 476 410 
2.04547245641e-21 -4.36042555e-08 1.1833216e-07 3.263657e-06 1568 1586 1578 1585 401 418 406 409 
2.13613170826e-21 -1.813761075e-07 9.91513925e-08 3.301513e-06 1477 1577 1587 1583 348 406 473 409 
7.34872413104e-22 -3.82378375e-07 2.53353e-07 3.03515625e-06 182 1588 1589 1590 -1 414 427 413 
6.079411297e-22 -4.10213575e-07 2.109765e-07 2.95703125e-06 199 1591 1592 1590 -1 433 485 412 
9.24495196911e-22 -3.90319075e-07 2.39303325e-07 3.12109375e-06 180 1593 1594 1588 -1 475 416 412 
6.80477609574e-22 -2.70392325e-07 2.44932775e-07 3.15838725e-06 1595 1596 1581 1597 421 416 407 471 
1.25773130269e-21 -3.4313695e-07 2.55320375e-07 3.18525325e-06 1594 1598 1481 1596 414 478 352 415 
2.4701436262e-21 2.5254432e-08 2.2486908e-07 3.1964635e-06 1599 1572 1600 1601 418 403 419 461 
1.52644195936e-21 -5.9491393e-08 1.9446098e-07 3.18541625e-06 1599 1602 1603 1586 417 528 423 410 
1.78579209496e-21 2.64894795e-08 3.46823e-07 3.2222525e-06 1604 1420 1605 1600 422 318 431 417 
1.04233590279e-21 -1.93342545e-07 3.22152275e-07 3.1436365e-06 1606 1579 1607 1608 424 407 423 421 
1.11293618121e-21 -2.2047272e-07 2.564803e-07 3.10066775e-06 1608 1609 1595 1610 420 425 415 532 
1.33361007477e-21 -6.44476705e-08 3.886745e-07 3.21463375e-06 1611 1371 1604 1612 430 291 419 423 
1.44287151423e-21 -1.042681955e-07 3.0763845e-07 3.19558025e-06 1612 1607 1582 1603 422 420 408 418 
1.27786262781e-21 -1.9953387e-07 3.94411875e-07 3.10019e-06 200 1613 1606 1614 -1 425 420 428 
1.34508359201e-21 -2.26664045e-07 3.287399e-07 3.05722125e-06 1613 1615 1609 1616 424 426 421 550 
7.08861909981e-22 -2.863295e-07 3.52207625e-07 3.02734375e-06 201 1617 1615 1618 -1 427 425 547 
6.15579281358e-22 -3.449421e-07 3.043853e-07 3.01171875e-06 202 1589 1617 1619 -1 412 426 432 
1.09913606111e-21 -1.1114552e-07 4.31023525e-07 3.06894e-06 204 1620 1621 1614 -1 430 552 424 
1.29013399468e-21 9.093715e-08 4.405956e-07 3.13261875e-06 1622 205 1623 1530 431 -1 454 382 
1.46551474815e-21 -6.513367e-08 4.39799975e-07 3.13144e-06 203 1624 1620 1611 -1 431 428 422 
2.18554538721e-21 2.580348e-08 3.97948475e-07 3.13905875e-06 1622 1625 1624 1605 429 457 430 419 
5.20198442669e-22 -3.449421e-07 3.043853e-07 2.93359375e-06 206 1619 1626 1627 -1 427 544 433 
6.37755243116e-22 -3.82378375e-07 2.53353e-07 2.89453125e-06 1628 1627 1591 207 537 432 413 -1 
6.0596969007e-22 2.61127225e-07 -3.741572e-07 3.0322015e-06 184 1629 1630 1631 -1 447 441 488 
1.69412244565e-21 3.25738325e-07 -2.55859825e-07 3.13257525e-06 1632 1633 1634 1555 437 446 444 394 
9.97414196243e-22 1.3996345e-07 -4.2994825e-07 3.055639e-06 188 1635 1636 1637 -1 439 489 441 
2.5249485335e-21 2.960829e-07 -1.756112575e-07 3.14630125e-06 1632 1638 1639 1558 435 438 515 396 
2.04689872505e-21 1.897824e-07 -2.037692825e-07 3.1811705e-06 1640 1641 1538 1638 440 445 385 437 
1.82184777606e-21 1.0387465e-07 -3.87894575e-07 3.10613325e-06 1514 1642 1635 1643 372 464 436 443 
2.18877807146e-21 1.153606775e-07 -1.517647275e-07 3.14094525e-06 1563 1640 1644 1645 398 438 517 468 
8.9956940076e-22 2.283518e-07 -3.933366e-07 3.086889e-06 183 1630 1646 1637 -1 434 442 436 
7.66343292592e-22 2.58379875e-07 -3.76324575e-07 3.165014e-06 1647 1648 162 1646 444 443 -1 441 
1.36533193575e-21 1.79914575e-07 -3.621061e-07 3.18425825e-06 1649 1438 1648 1643 445 327 442 439 
1.14187427521e-21 2.855547e-07 -3.090595e-07 3.19507525e-06 1647 1398 1650 1634 442 306 445 435 
1.99814676051e-21 2.070894e-07 -2.94841025e-07 3.2143195e-06 1649 1650 1429 1641 443 444 324 438 
9.31998213003e-22 3.571761e-07 -2.75302575e-07 3.040014e-06 211 1651 1633 1652 -1 512 435 447 
6.83337763608e-22 3.19739825e-07 -3.26334875e-07 3.0165765e-06 212 1653 1652 1629 -1 448 446 434 
5.81399845589e-22 3.19739825e-07 -3.26334875e-07 2.9384515e-06 213 1654 1655 1653 -1 491 573 447 
1.35072451923e-21 4.533385e-07 -1.377495e-08 3.10448625e-06 214 1656 1657 1554 -1 523 450 393 
9.73490464558e-22 4.533385e-07 7.824875e-08 3.13573625e-06 215 1657 1658 1544 -1 449 452 389 
8.0847453807e-22 4.079504e-07 2.1264895e-07 3.10448625e-06 217 1659 1550 1660 -1 453 392 452 
7.30117848419e-22 4.4456205e-07 1.242606e-07 3.07323625e-06 218 1658 1661 1660 -1 450 513 451 
5.12832982429e-22 3.88771e-07 2.45424375e-07 3.04979875e-06 219 1662 1659 1663 -1 463 451 516 
1.48286034051e-21 1.3273475e-07 3.79082175e-07 3.06242575e-06 1664 1623 1665 1666 457 429 510 460 
1.98575937221e-21 2.32570775e-07 1.619557425e-07 3.118138e-06 1667 1668 1669 1549 456 462 524 391 
3.0739015151e-21 1.442207775e-07 1.327649225e-07 3.12848775e-06 1670 1667 1570 1671 519 455 402 461 
2.35446054914e-21 6.760108e-08 3.3643505e-07 3.06886575e-06 1664 1672 1625 1673 454 553 431 461 
1.02172888863e-21 2.44599025e-07 3.72722925e-07 3.023557e-06 196 1674 1675 1676 -1 511 460 459 
8.32667467424e-22 2.95631325e-07 3.3528665e-07 3.0001195e-06 216 1677 1676 1678 -1 508 458 463 
1.40398270117e-21 2.211231e-07 3.42470525e-07 3.09367575e-06 1675 1666 1529 1679 458 454 381 462 
2.97072817811e-21 6.63660325e-08 2.1448113e-07 3.10557675e-06 1680 1671 1601 1673 525 456 417 457 
1.62473616486e-21 2.622262e-07 2.58483875e-07 3.104412e-06 1679 1551 1681 1668 460 392 463 455 
1.24925278419e-21 3.1434505e-07 2.628991e-07 3.04210575e-06 1678 1681 1662 1682 459 462 453 520 
2.07797146855e-21 4.40854775e-08 -3.3724315e-07 3.04582425e-06 1683 1684 1642 1685 467 490 439 468 
1.5261679526e-21 -1.962527725e-07 -3.4049925e-07 3.01053075e-06 1686 1687 1527 1688 496 504 380 466 
2.65679785073e-21 -1.179284975e-07 -3.10044675e-07 3.07665e-06 1523 1688 1689 1690 378 465 467 469 
1.97024911499e-21 -4.98661225e-08 -3.8096555e-07 3.05268525e-06 1520 1691 1683 1689 375 505 464 466 
2.73243836388e-21 4.285043e-08 -2.0919707e-07 3.08253525e-06 1692 1693 1685 1645 469 522 464 440 
3.434059647e-21 -7.3151695e-08 -1.90775045e-07 3.097736e-06 1692 1575 1690 1694 468 405 466 481 
1.64198729974e-21 -4.259146e-07 1.065948975e-07 3.16594525e-06 181 1695 1696 1697 -1 483 477 475 
1.16770150931e-21 -2.54129875e-07 1.627759225e-07 3.144645e-06 1698 1597 1699 1700 533 415 473 478 
1.85047268443e-21 -3.2301195e-07 1.18322885e-07 3.245581e-06 1701 1490 1702 1703 477 358 478 473 
1.33177142e-21 -2.50267325e-07 1.07935285e-07 3.218715e-06 1704 1587 1703 1699 476 411 472 471 
1.7186566133e-21 -3.82628925e-07 -4.4069415e-08 3.204859e-06 1705 1500 1706 1707 479 365 482 477 
1.18753745575e-21 -3.74056625e-07 1.571464725e-07 3.1073515e-06 1697 1708 1593 1709 470 478 414 484 
1.90389370526e-21 -1.824609475e-07 4.8952465e-08 3.1756415e-06 1710 1584 1704 1711 480 409 473 529 
1.98847100808e-21 -3.78970525e-07 5.6293985e-08 3.2282965e-06 1696 1495 1701 1707 470 361 472 474 
1.61593084186e-21 -3.268745e-07 1.731635225e-07 3.171511e-06 1708 1702 1598 1700 475 472 416 471 
1.85052356988e-21 -3.256913e-07 -9.814854e-08 3.16632375e-06 1705 1712 1508 1713 474 487 369 480 
2.67216869135e-21 -2.107027975e-07 -4.909061e-08 3.15615975e-06 1710 1714 1713 1574 476 481 479 404 
2.40566851389e-21 -1.55200645e-07 -1.103736725e-07 3.0647495e-06 1715 1694 1716 1714 530 469 492 480 
1.65835038955e-21 -4.3834945e-07 -3.97803525e-08 3.12688275e-06 1717 1706 222 1718 487 474 -1 483 
1.58542982123e-21 -4.3834945e-07 5.22433475e-08 3.09563275e-06 224 1718 1695 1719 -1 482 470 484 
6.55275267115e-22 -3.86491475e-07 1.027949225e-07 3.037039e-06 1719 1720 1721 1709 483 485 538 475 
1.29494533106e-21 -4.30589125e-07 1.42575275e-07 2.97265625e-06 225 1722 1720 1592 -1 535 484 413 
1.07259136212e-21 -4.25509475e-07 -1.46102825e-07 3.07083975e-06 223 1723 1724 1509 -1 487 494 370 
1.37183606917e-21 -3.81411825e-07 -9.38594775e-08 3.0883475e-06 1717 1723 1712 1725 482 486 479 497 
6.9802213838e-22 2.18750725e-07 -4.019924e-07 2.9540765e-06 228 1631 1726 1727 -1 434 489 491 
9.97414196243e-22 1.3996345e-07 -4.2994825e-07 2.961889e-06 1728 227 1636 1726 490 -1 436 488 
2.33889774565e-21 8.01742775e-08 -3.79296825e-07 2.948455e-06 1728 1684 1729 1730 489 464 502 567 
8.08725135874e-22 2.61127225e-07 -3.741572e-07 2.9072015e-06 226 1727 1731 1654 -1 488 572 448 
1.855839117e-21 -2.255735725e-07 -1.630812525e-07 2.999964e-06 1732 1733 1716 1734 527 497 481 496 
7.97616885744e-22 -3.5293805e-07 -2.2853975e-07 2.98807775e-06 1735 1511 1736 1737 499 371 494 495 
1.15896788122e-21 -3.808939e-07 -1.49752475e-07 2.99589025e-06 1738 1736 1739 1724 497 493 498 486 
8.38301255772e-22 -3.05115725e-07 -2.8715235e-07 2.97245275e-06 1740 1525 1737 1741 500 379 493 496 
1.68138651908e-21 -2.218488975e-07 -2.739372e-07 2.96683125e-06 1686 1741 1742 1734 465 495 507 492 
1.72995972118e-21 -3.3679625e-07 -9.75091275e-08 3.013398e-06 1738 1743 1733 1725 494 611 492 487 
1.01040708691e-21 -4.29055075e-07 -1.416852e-07 2.9250505e-06 230 1739 1744 1745 -1 494 608 499 
6.96148167517e-22 -4.01099225e-07 -2.20472475e-07 2.917238e-06 229 1735 1745 1746 -1 493 498 501 
5.91176477963e-22 -3.254417e-07 -3.21461575e-07 2.901613e-06 232 1740 1747 1748 -1 495 501 506 
7.6540755008e-22 -3.73264025e-07 -2.62848975e-07 2.870363e-06 231 1746 1749 1747 -1 499 627 500 
1.90353496825e-21 3.22345275e-08 -4.31795675e-07 2.877191e-06 233 1729 1750 1751 -1 490 503 599 
1.74231365884e-21 -5.97891725e-08 -4.31795675e-07 2.877191e-06 234 1750 1752 1753 -1 502 505 598 
1.00529683769e-21 -1.742022475e-07 -4.02643675e-07 2.939691e-06 236 1754 1755 1687 -1 507 505 465 
1.74231365884e-21 -1.058010225e-07 -4.23019225e-07 2.955316e-06 235 1752 1691 1755 -1 503 467 504 
7.29138778541e-22 -2.744094e-07 -3.5889785e-07 2.8625505e-06 237 1748 1756 1757 -1 500 604 507 
1.27064471196e-21 -1.997983725e-07 -3.36081625e-07 2.8959915e-06 1754 1742 1757 1758 504 496 506 602 
7.22058851779e-22 2.95631325e-07 3.3528665e-07 2.9219945e-06 240 1759 1760 1677 -1 587 509 459 
8.3907360253e-22 2.44599025e-07 3.72722925e-07 2.882932e-06 244 1760 1761 1762 -1 508 554 511 
1.64234129171e-21 1.338213e-07 4.20933675e-07 2.961057e-06 242 1763 1665 1764 -1 556 454 511 
8.19752944544e-22 2.02222525e-07 4.00558125e-07 2.945432e-06 243 1762 1764 1674 -1 509 510 458 
1.741275486e-21 3.29826475e-07 -1.897885675e-07 2.99375375e-06 1765 1651 1766 1767 521 446 571 515 
1.06841650364e-21 3.89377225e-07 7.53744075e-08 3.011351e-06 1768 1661 1769 1770 582 452 523 516 
2.11324330479e-21 3.2311015e-07 -2.4789075e-08 3.071952e-06 1771 1772 1553 1773 515 523 393 524 
2.75110311693e-21 2.8393495e-07 -1.29527125e-07 3.05435475e-06 1771 1774 1639 1767 514 517 437 512 
1.02251547844e-21 3.61421375e-07 1.541616825e-07 3.0035385e-06 1775 1776 1663 1770 581 520 453 513 
2.68684203198e-21 1.664763525e-07 -8.0469195e-08 3.07544075e-06 1777 1774 1778 1644 519 515 522 440 
1.94516671192e-21 4.18485825e-07 -9.48980425e-08 2.95373975e-06 245 1779 1780 1781 -1 523 521 579 
2.4576803753e-21 1.603342025e-07 5.551853e-08 3.05898375e-06 1777 1782 1783 1670 517 526 524 456 
1.63061045353e-21 2.86995425e-07 1.716364075e-07 2.9958455e-06 1784 1682 1776 1785 588 463 516 524 
1.15727333632e-21 3.98110275e-07 -1.632992675e-07 2.93811475e-06 246 1780 1765 1786 -1 518 512 569 
3.44904247275e-21 9.3966105e-08 -1.379015375e-07 3.01703075e-06 1787 1778 1788 1693 531 517 568 468 
1.50662912509e-21 3.89377225e-07 -1.66492925e-08 3.026976e-06 1779 1769 1656 1772 518 513 449 514 
1.65613276837e-21 2.486842e-07 8.470935e-08 3.048634e-06 1783 1785 1773 1669 519 520 514 455 
2.97563244218e-21 2.8318275e-09 1.498616825e-07 3.027183e-06 1789 1680 1790 1791 526 461 528 542 
3.1875632008e-21 8.29923725e-08 7.3410915e-08 2.99010775e-06 1789 1792 1782 1793 525 531 519 589 
2.40444323656e-21 -1.761201025e-07 -9.9249525e-08 2.95209925e-06 1794 1795 1732 1796 530 607 492 603 
1.4363367728e-21 -7.87862975e-08 1.303390575e-07 3.0783225e-06 1790 1797 1602 1798 525 532 418 529 
1.73346068097e-21 -1.317903775e-07 6.299413e-08 3.07376525e-06 1799 1711 1800 1798 530 476 533 528 
3.1340215509e-21 -1.05747175e-07 -4.6541945e-08 3.01688475e-06 1794 1715 1799 1801 527 481 529 531 
3.68313360153e-21 2.741745e-08 -5.5647785e-08 2.98436675e-06 1802 1801 1792 1787 566 530 526 522 
1.59849217071e-21 -1.50693275e-07 1.778445525e-07 3.04551775e-06 1797 1803 1610 1804 528 543 421 533 
1.58303259697e-21 -2.03697355e-07 1.10499625e-07 3.0409605e-06 1800 1698 1805 1804 529 471 536 532 
1.08425523738e-21 -4.27202375e-07 1.3456955e-07 2.73913775e-06 254 1806 1807 1808 -1 606 541 539 
1.57980303694e-21 -3.8412085e-07 1.39109275e-07 2.899294e-06 1809 1722 1810 1811 538 485 541 537 
1.56312034485e-21 -2.33632105e-07 1.09081525e-07 2.93977675e-06 1805 1812 1813 1814 533 610 548 538 
1.31577353693e-21 -3.475092e-07 2.27497625e-07 2.852419e-06 1628 1811 1815 1816 433 535 549 539 
1.63599728833e-21 -3.400232e-07 9.93289225e-08 2.96367675e-06 1809 1817 1721 1814 535 609 484 536 
1.03281982937e-21 -3.90590725e-07 2.229579e-07 2.75476275e-06 252 1818 1808 1816 -1 540 534 537 
1.03281982937e-21 -3.62755525e-07 2.653344e-07 2.70788775e-06 253 1819 1820 1818 -1 560 636 539 
1.44567364984e-21 -4.35978825e-07 8.85577e-08 2.83288775e-06 251 1821 1810 1807 -1 613 535 534 
2.49458723333e-21 -2.3224975e-08 2.158106775e-07 2.952042e-06 1822 1823 1824 1791 592 543 553 525 
2.10183683605e-21 -1.381646e-07 2.028756775e-07 2.96364125e-06 1823 1803 1825 1826 542 532 548 550 
1.18270699639e-21 -2.676095e-07 3.0497915e-07 2.91078875e-06 1827 1626 1828 1829 546 432 547 549 
9.53485854113e-22 -1.98102825e-07 3.98486325e-07 2.9068825e-06 210 1830 1831 1832 -1 547 551 546 
1.05998972382e-21 -2.40479325e-07 3.70651125e-07 2.8600075e-06 209 1827 1832 1833 -1 544 545 563 
9.57706697163e-22 -2.25233e-07 3.3281435e-07 2.95766375e-06 1830 1618 1834 1828 545 426 550 544 
1.89869162111e-21 -1.88798055e-07 1.718451025e-07 2.883839e-06 1825 1813 1835 1836 543 536 687 549 
1.55550630171e-21 -2.585775e-07 2.5048085e-07 2.860864e-06 1829 1837 1815 1836 544 564 537 548 
1.80874207592e-21 -1.65567545e-07 3.09346625e-07 2.98754125e-06 1838 1834 1616 1826 552 547 425 543 
1.16868232571e-21 -1.1931555e-07 4.26442175e-07 2.914695e-06 208 1831 1839 1840 -1 545 552 558 
1.4512378527e-21 -9.242552e-08 3.8379505e-07 2.983635e-06 1621 1839 1838 1841 428 551 550 553 
2.33660280002e-21 -4.61607e-09 3.31058075e-07 2.975942e-06 1842 1824 1841 1672 559 542 552 457 
1.37260743195e-21 1.897766325e-07 3.5042725e-07 2.8359385e-06 1761 1843 1844 1845 509 591 647 556 
1.38837063234e-21 -3.24330175e-08 4.48552325e-07 2.8280065e-06 1846 1847 238 1848 558 557 -1 561 
1.96825906612e-21 1.013882825e-07 3.870389e-07 2.8828135e-06 1763 1845 1849 1850 510 554 557 559 
1.22947203968e-21 5.95906825e-08 4.48552325e-07 2.8280065e-06 241 1851 1847 1849 -1 565 555 556 
1.67004527934e-21 -5.97248675e-08 3.925474e-07 2.8520765e-06 1846 1840 1852 1853 555 551 559 562 
2.13818765739e-21 2.80845825e-08 3.39810425e-07 2.8912585e-06 1842 1852 1854 1850 553 558 590 556 
1.23065003524e-21 -2.92543825e-07 3.355461e-07 2.70788775e-06 260 1855 1856 1819 -1 564 635 540 
1.04127797426e-21 -7.84448675e-08 4.39775875e-07 2.7342565e-06 259 1848 1857 1858 -1 555 639 562 
1.08993343534e-21 -1.057367175e-07 3.8377095e-07 2.7583265e-06 1859 1853 1858 1860 563 558 561 716 
1.26122620742e-21 -2.077039e-07 3.89830525e-07 2.77407e-06 1861 1833 261 1859 564 546 -1 562 
1.73370531378e-21 -2.31447325e-07 3.16152825e-07 2.76320775e-06 1861 1855 1837 1862 563 560 549 722 
9.22104029761e-22 1.056025325e-07 4.39775875e-07 2.7342565e-06 262 1863 1851 1864 -1 640 557 648 
3.29399585772e-21 7.93373225e-08 -1.1076034e-07 2.8862555e-06 1865 1866 1802 1867 695 601 531 568 
2.80840485458e-21 1.308591025e-07 -3.063633e-07 2.88705475e-06 1868 1869 1870 1730 600 568 572 490 
2.94123629512e-21 1.458859775e-07 -1.930140925e-07 2.9189195e-06 1867 1788 1871 1869 566 522 571 567 
1.79759766827e-21 3.3257155e-07 -1.693538925e-07 2.8610895e-06 1872 1873 1786 1874 570 584 521 571 
8.49187517303e-22 3.59921175e-07 -2.548679e-07 2.82922475e-06 247 1875 1872 1876 -1 575 569 573 
2.64266863395e-21 2.6428775e-07 -1.958431925e-07 2.9167285e-06 1874 1766 1877 1871 569 512 573 568 
1.81508754181e-21 2.33024775e-07 -3.29179525e-07 2.85361375e-06 1878 1731 1870 1879 574 491 567 573 
1.25251012367e-21 2.91637375e-07 -2.813572e-07 2.88486375e-06 1876 1655 1879 1877 570 448 572 571 
1.29433954751e-21 2.31096875e-07 -3.72901925e-07 2.75109975e-06 266 1878 1880 1881 -1 572 617 576 
1.30438504108e-21 3.71520275e-07 -2.32478525e-07 2.75109975e-06 268 1882 1883 1875 -1 577 654 570 
1.29433954751e-21 2.73473375e-07 -3.45066725e-07 2.70422475e-06 270 1881 1884 1885 -1 574 734 577 
1.30438504108e-21 3.43685075e-07 -2.74855025e-07 2.70422475e-06 269 1885 1886 1882 -1 576 732 575 
1.52992957304e-21 4.46949625e-07 -1.66413e-08 2.83441475e-06 1887 248 1888 1889 579 -1 580 651 
2.38489703358e-21 3.8298835e-07 -1.95156425e-08 2.8819045e-06 1887 1890 1781 1891 578 582 518 584 
1.18623735498e-21 4.46949625e-07 7.53824e-08 2.83441475e-06 249 1888 1892 1893 -1 578 595 586 
1.34116099641e-21 3.550325e-07 1.512953325e-07 2.920967e-06 1894 1895 1896 1775 583 582 588 516 
1.49477184236e-21 3.8298835e-07 7.25080575e-08 2.9287795e-06 1897 1890 1895 1768 586 579 581 513 
7.41307489386e-22 4.10217325e-07 2.00181525e-07 2.88910225e-06 1894 1898 1899 221 581 585 586 -1 
2.47433773218e-21 3.08673175e-07 -7.15821175e-08 2.82050425e-06 1873 1900 1901 1891 569 693 655 579 
8.09867020883e-22 3.82382125e-07 2.42558025e-07 2.84222725e-06 239 1902 1903 1898 -1 596 587 583 
8.89678016232e-22 4.38173175e-07 1.2139425e-07 2.89691475e-06 1897 1899 1893 220 582 583 580 -1 
1.3764553441e-21 3.07956175e-07 2.6003275e-07 2.88140925e-06 1759 1903 1904 1905 508 585 593 588 
1.85363159213e-21 2.8060655e-07 1.687700575e-07 2.913274e-06 1784 1906 1896 1905 520 594 581 587 
2.63769177546e-21 1.1493332e-07 1.17036335e-07 2.8926495e-06 1907 1908 1793 1909 689 594 526 592 
1.14107416003e-21 5.87904825e-08 2.61481925e-07 2.83051125e-06 1910 1854 1911 1912 592 559 717 591 
1.47729148202e-21 1.744706825e-07 2.808752e-07 2.82206625e-06 1913 1914 1843 1912 593 645 554 590 
2.21544469607e-21 2.6602745e-08 1.889057525e-07 2.86922975e-06 1822 1910 1915 1909 542 590 694 589 
1.6173325259e-21 2.41617925e-07 2.27916975e-07 2.8284745e-06 1913 1904 1916 1917 591 587 642 594
[truncated: 157,780 more chars]
