# Supplementary material for: URDME: a modular framework for stochastic simulation of reaction-transport processes in complex geometries
Source: BMC Syst Biol. 2012 Jun 22;6:76. doi: 10.1186/1752-0509-6-76 (PMC3439286; doi:10.1186/1752-0509-6-76)
Supplement: Additional file 7 — urdme_software_comparision.tar.gz. Model files and scripts used to conduct the performance benchmark in the discussion section and the simulations described in Additional file 6. [file 1752-0509-6-76-S7.gz › urdme_software_comparison/steps/meshes/coli_p600_e2149.xml]

<?xml version="1.0" encoding="ISO-8859-1"?>
<tetmesh>
	<nodes size = "600">
		<node idx = "0">
			<coords>1.195109e-07, 1.195109e-07, 3.970568e-06</coords>
		</node>
		<node idx = "1">
			<coords>2.401913e-07, 9.508954e-08, 3.928096e-06</coords>
		</node>
		<node idx = "2">
			<coords>1.690139e-07, 0.0, 3.970568e-06</coords>
		</node>
		<node idx = "3">
			<coords>1.195082e-07, -1.195082e-07, 3.970569e-06</coords>
		</node>
		<node idx = "4">
			<coords>2.128855e-07, -2.128855e-07, 3.899199e-06</coords>
		</node>
		<node idx = "5">
			<coords>9.508954e-08, 2.401913e-07, 3.928096e-06</coords>
		</node>
		<node idx = "6">
			<coords>2.410368e-07, 2.410368e-07, 3.86579e-06</coords>
		</node>
		<node idx = "7">
			<coords>0.0, 1.690139e-07, 3.970568e-06</coords>
		</node>
		<node idx = "8">
			<coords>-1.195082e-07, 1.195082e-07, 3.970569e-06</coords>
		</node>
		<node idx = "9">
			<coords>0.0, 3.393345e-07, 3.867222e-06</coords>
		</node>
		<node idx = "10">
			<coords>-2.128855e-07, 2.128855e-07, 3.899199e-06</coords>
		</node>
		<node idx = "11">
			<coords>-1.382857e-07, 3.493025e-07, 3.829947e-06</coords>
		</node>
		<node idx = "12">
			<coords>1.382844e-07, -3.492992e-07, 3.829951e-06</coords>
		</node>
		<node idx = "13">
			<coords>1.602713e-07, -4.048372e-07, 3.745805e-06</coords>
		</node>
		<node idx = "14">
			<coords>0.0, 0.0, 4e-06</coords>
		</node>
		<node idx = "15">
			<coords>0.0, -3.393265e-07, 3.86723e-06</coords>
		</node>
		<node idx = "16">
			<coords>-1.690063e-07, 0.0, 3.970571e-06</coords>
		</node>
		<node idx = "17">
			<coords>0.0, -1.690063e-07, 3.970571e-06</coords>
		</node>
		<node idx = "18">
			<coords>-1.195055e-07, -1.195055e-07, 3.970571e-06</coords>
		</node>
		<node idx = "19">
			<coords>-2.128828e-07, -2.128828e-07, 3.899201e-06</coords>
		</node>
		<node idx = "20">
			<coords>-1.382837e-07, -3.492975e-07, 3.829953e-06</coords>
		</node>
		<node idx = "21">
			<coords>-1.602723e-07, 4.048395e-07, 3.7458e-06</coords>
		</node>
		<node idx = "22">
			<coords>3.493025e-07, -1.382857e-07, 3.829947e-06</coords>
		</node>
		<node idx = "23">
			<coords>3.393345e-07, 0.0, 3.867222e-06</coords>
		</node>
		<node idx = "24">
			<coords>4.048395e-07, -1.602723e-07, 3.7458e-06</coords>
		</node>
		<node idx = "25">
			<coords>-3.393265e-07, 0.0, 3.86723e-06</coords>
		</node>
		<node idx = "26">
			<coords>-3.492992e-07, 1.382844e-07, 3.829951e-06</coords>
		</node>
		<node idx = "27">
			<coords>-3.492975e-07, -1.382837e-07, 3.829953e-06</coords>
		</node>
		<node idx = "28">
			<coords>4.961518e-08, 9.111247e-08, 3.862839e-06</coords>
		</node>
		<node idx = "29">
			<coords>1.917444e-07, 1.03399e-07, 3.812881e-06</coords>
		</node>
		<node idx = "30">
			<coords>3.797789e-07, 1.50351e-07, 3.788379e-06</coords>
		</node>
		<node idx = "31">
			<coords>1.06443e-07, -1.064428e-07, 3.797256e-06</coords>
		</node>
		<node idx = "32">
			<coords>2.883939e-07, -2.883939e-07, 3.789237e-06</coords>
		</node>
		<node idx = "33">
			<coords>3.795118e-07, -2.908682e-07, 3.646173e-06</coords>
		</node>
		<node idx = "34">
			<coords>2.10758e-07, -4.364919e-07, 3.622702e-06</coords>
		</node>
		<node idx = "35">
			<coords>1.015393e-07, 2.155579e-07, 3.760178e-06</coords>
		</node>
		<node idx = "36">
			<coords>3.239087e-07, 3.239087e-07, 3.700415e-06</coords>
		</node>
		<node idx = "37">
			<coords>1.50351e-07, 3.797789e-07, 3.788379e-06</coords>
		</node>
		<node idx = "38">
			<coords>0.0, 4.580761e-07, 3.700415e-06</coords>
		</node>
		<node idx = "39">
			<coords>1.22435e-07, 4.745089e-07, 3.599252e-06</coords>
		</node>
		<node idx = "40">
			<coords>0.0, -4.580721e-07, 3.700425e-06</coords>
		</node>
		<node idx = "41">
			<coords>1.224347e-07, -4.74508e-07, 3.599257e-06</coords>
		</node>
		<node idx = "42">
			<coords>-1.067851e-07, 1.140717e-07, 3.805818e-06</coords>
		</node>
		<node idx = "43">
			<coords>-7.271677e-08, 2.645451e-07, 3.692811e-06</coords>
		</node>
		<node idx = "44">
			<coords>-2.883939e-07, 2.883939e-07, 3.789237e-06</coords>
		</node>
		<node idx = "45">
			<coords>-1.224307e-07, 4.7451e-07, 3.599252e-06</coords>
		</node>
		<node idx = "46">
			<coords>1.468889e-08, -3.050405e-07, 3.699015e-06</coords>
		</node>
		<node idx = "47">
			<coords>-1.098874e-07, -1.12918e-07, 3.811528e-06</coords>
		</node>
		<node idx = "48">
			<coords>-2.883917e-07, -2.883917e-07, 3.789241e-06</coords>
		</node>
		<node idx = "49">
			<coords>-1.224305e-07, -4.745091e-07, 3.599257e-06</coords>
		</node>
		<node idx = "50">
			<coords>-2.908677e-07, -3.795112e-07, 3.646175e-06</coords>
		</node>
		<node idx = "51">
			<coords>-1.602709e-07, -4.048359e-07, 3.745807e-06</coords>
		</node>
		<node idx = "52">
			<coords>-4.048372e-07, 1.602713e-07, 3.745805e-06</coords>
		</node>
		<node idx = "53">
			<coords>-2.908682e-07, 3.795118e-07, 3.646173e-06</coords>
		</node>
		<node idx = "54">
			<coords>-4.364919e-07, 2.10758e-07, 3.622702e-06</coords>
		</node>
		<node idx = "55">
			<coords>-4.048359e-07, -1.602709e-07, 3.745807e-06</coords>
		</node>
		<node idx = "56">
			<coords>-4.364916e-07, -2.107579e-07, 3.622704e-06</coords>
		</node>
		<node idx = "57">
			<coords>-4.580721e-07, 0.0, 3.700424e-06</coords>
		</node>
		<node idx = "58">
			<coords>-4.74508e-07, -1.224347e-07, 3.599257e-06</coords>
		</node>
		<node idx = "59">
			<coords>-4.74508e-07, 1.224347e-07, 3.599257e-06</coords>
		</node>
		<node idx = "60">
			<coords>-4.330097e-07, -2.500053e-07, 3.5e-06</coords>
		</node>
		<node idx = "61">
			<coords>0.0, -5e-07, 3.5e-06</coords>
		</node>
		<node idx = "62">
			<coords>2.500053e-07, 4.330097e-07, 3.5e-06</coords>
		</node>
		<node idx = "63">
			<coords>2.940265e-07, -6.544269e-08, 3.70088e-06</coords>
		</node>
		<node idx = "64">
			<coords>4.580761e-07, 0.0, 3.700415e-06</coords>
		</node>
		<node idx = "65">
			<coords>4.7451e-07, -1.224307e-07, 3.599252e-06</coords>
		</node>
		<node idx = "66">
			<coords>4.7451e-07, 1.224307e-07, 3.599252e-06</coords>
		</node>
		<node idx = "67">
			<coords>-2.499971e-07, -4.330144e-07, 3.5e-06</coords>
		</node>
		<node idx = "68">
			<coords>-1.079282e-07, -4.882126e-07, 3.390625e-06</coords>
		</node>
		<node idx = "69">
			<coords>-3.295379e-07, -3.760383e-07, 3.40625e-06</coords>
		</node>
		<node idx = "70">
			<coords>4.330144e-07, 2.499971e-07, 3.5e-06</coords>
		</node>
		<node idx = "71">
			<coords>-2.482432e-07, 7.878585e-10, 3.709166e-06</coords>
		</node>
		<node idx = "72">
			<coords>2.354215e-08, 1.433909e-08, 3.666057e-06</coords>
		</node>
		<node idx = "73">
			<coords>2.074359e-07, 1.539672e-07, 3.575917e-06</coords>
		</node>
		<node idx = "74">
			<coords>0.0, 5e-07, 3.5e-06</coords>
		</node>
		<node idx = "75">
			<coords>1.079304e-07, 4.882121e-07, 3.390625e-06</coords>
		</node>
		<node idx = "76">
			<coords>4.330144e-07, -2.499971e-07, 3.5e-06</coords>
		</node>
		<node idx = "77">
			<coords>1.934452e-07, -1.991619e-07, 3.536509e-06</coords>
		</node>
		<node idx = "78">
			<coords>2.500053e-07, -4.330097e-07, 3.5e-06</coords>
		</node>
		<node idx = "79">
			<coords>3.760383e-07, -3.295379e-07, 3.40625e-06</coords>
		</node>
		<node idx = "80">
			<coords>5e-07, 0.0, 3.5e-06</coords>
		</node>
		<node idx = "81">
			<coords>4.882126e-07, -1.079282e-07, 3.390625e-06</coords>
		</node>
		<node idx = "82">
			<coords>4.841445e-07, 1.249166e-07, 3.375e-06</coords>
		</node>
		<node idx = "83">
			<coords>1.097414e-07, 3.456574e-07, 3.523943e-06</coords>
		</node>
		<node idx = "84">
			<coords>3.295433e-07, 3.760336e-07, 3.40625e-06</coords>
		</node>
		<node idx = "85">
			<coords>3.96849e-07, 3.041559e-07, 3.3125e-06</coords>
		</node>
		<node idx = "86">
			<coords>2.009109e-08, -3.57866e-07, 3.451872e-06</coords>
		</node>
		<node idx = "87">
			<coords>1.249209e-07, -4.841433e-07, 3.375e-06</coords>
		</node>
		<node idx = "88">
			<coords>-1.717671e-07, 2.225899e-07, 3.537003e-06</coords>
		</node>
		<node idx = "89">
			<coords>-2.499971e-07, 4.330144e-07, 3.5e-06</coords>
		</node>
		<node idx = "90">
			<coords>-1.249166e-07, 4.841445e-07, 3.375e-06</coords>
		</node>
		<node idx = "91">
			<coords>-2.079226e-07, -2.138874e-07, 3.557087e-06</coords>
		</node>
		<node idx = "92">
			<coords>-3.301665e-07, 8.545541e-08, 3.519012e-06</coords>
		</node>
		<node idx = "93">
			<coords>-4.330097e-07, 2.500053e-07, 3.5e-06</coords>
		</node>
		<node idx = "94">
			<coords>-3.041559e-07, 3.96849e-07, 3.3125e-06</coords>
		</node>
		<node idx = "95">
			<coords>-3.760336e-07, 3.295433e-07, 3.40625e-06</coords>
		</node>
		<node idx = "96">
			<coords>-3.778632e-07, -7.756369e-08, 3.5046e-06</coords>
		</node>
		<node idx = "97">
			<coords>-5e-07, 0.0, 3.5e-06</coords>
		</node>
		<node idx = "98">
			<coords>-4.882121e-07, 1.079304e-07, 3.390625e-06</coords>
		</node>
		<node idx = "99">
			<coords>-4.841433e-07, -1.249209e-07, 3.375e-06</coords>
		</node>
		<node idx = "100">
			<coords>-3.968461e-07, -3.041597e-07, 3.3125e-06</coords>
		</node>
		<node idx = "101">
			<coords>0.0, -5e-07, 3.25e-06</coords>
		</node>
		<node idx = "102">
			<coords>-2.17402e-07, -4.502626e-07, 3.28125e-06</coords>
		</node>
		<node idx = "103">
			<coords>-3.535534e-07, -3.535534e-07, 3.125e-06</coords>
		</node>
		<node idx = "104">
			<coords>2.174062e-07, 4.502606e-07, 3.28125e-06</coords>
		</node>
		<node idx = "105">
			<coords>3.54303e-07, -1.061046e-08, 3.465339e-06</coords>
		</node>
		<node idx = "106">
			<coords>4.502626e-07, -2.17402e-07, 3.28125e-06</coords>
		</node>
		<node idx = "107">
			<coords>-1.977685e-07, -2.752445e-07, 3.30439e-06</coords>
		</node>
		<node idx = "108">
			<coords>2.600566e-07, 1.497492e-07, 3.334212e-06</coords>
		</node>
		<node idx = "109">
			<coords>-1.293873e-08, -1.020958e-08, 3.401223e-06</coords>
		</node>
		<node idx = "110">
			<coords>2.743998e-09, 2.954981e-07, 3.332775e-06</coords>
		</node>
		<node idx = "111">
			<coords>-3.535534e-07, 3.535534e-07, 3.125e-06</coords>
		</node>
		<node idx = "112">
			<coords>-1.840474e-07, 4.648942e-07, 3.1875e-06</coords>
		</node>
		<node idx = "113">
			<coords>0.0, 5e-07, 3.25e-06</coords>
		</node>
		<node idx = "114">
			<coords>-4.184978e-07, 2.736049e-07, 2.9375e-06</coords>
		</node>
		<node idx = "115">
			<coords>2.927467e-07, -1.958339e-07, 3.307745e-06</coords>
		</node>
		<node idx = "116">
			<coords>3.041597e-07, -3.968461e-07, 3.3125e-06</coords>
		</node>
		<node idx = "117">
			<coords>1.840474e-07, -4.648942e-07, 3.1875e-06</coords>
		</node>
		<node idx = "118">
			<coords>3.535534e-07, -3.535534e-07, 3.125e-06</coords>
		</node>
		<node idx = "119">
			<coords>5e-07, 0.0, 3.25e-06</coords>
		</node>
		<node idx = "120">
			<coords>4.648942e-07, 1.840474e-07, 3.1875e-06</coords>
		</node>
		<node idx = "121">
			<coords>1.797012e-07, 2.974882e-07, 3.217975e-06</coords>
		</node>
		<node idx = "122">
			<coords>3.535534e-07, 3.535534e-07, 3.125e-06</coords>
		</node>
		<node idx = "123">
			<coords>3.96922e-08, -2.966795e-07, 3.201977e-06</coords>
		</node>
		<node idx = "124">
			<coords>-2.761657e-07, 2.481156e-07, 3.319138e-06</coords>
		</node>
		<node idx = "125">
			<coords>-2.771179e-07, -1.715625e-08, 3.311905e-06</coords>
		</node>
		<node idx = "126">
			<coords>-4.502606e-07, 2.174062e-07, 3.28125e-06</coords>
		</node>
		<node idx = "127">
			<coords>-5e-07, 0.0, 3.25e-06</coords>
		</node>
		<node idx = "128">
			<coords>-4.648942e-07, -1.840474e-07, 3.1875e-06</coords>
		</node>
		<node idx = "129">
			<coords>-4.648942e-07, 1.840474e-07, 3.0625e-06</coords>
		</node>
		<node idx = "130">
			<coords>1.840474e-07, -4.648942e-07, 3e-06</coords>
		</node>
		<node idx = "131">
			<coords>3.151491e-07, -3.881766e-07, 2.96875e-06</coords>
		</node>
		<node idx = "132">
			<coords>-2.722495e-07, -2.163165e-07, 3.095859e-06</coords>
		</node>
		<node idx = "133">
			<coords>-4.648942e-07, -1.840474e-07, 3e-06</coords>
		</node>
		<node idx = "134">
			<coords>-3.881766e-07, -3.151491e-07, 2.96875e-06</coords>
		</node>
		<node idx = "135">
			<coords>0.0, -5e-07, 3e-06</coords>
		</node>
		<node idx = "136">
			<coords>-1.840474e-07, -4.648942e-07, 3.0625e-06</coords>
		</node>
		<node idx = "137">
			<coords>-2.736049e-07, -4.184978e-07, 2.9375e-06</coords>
		</node>
		<node idx = "138">
			<coords>1.840474e-07, 4.648942e-07, 3.0625e-06</coords>
		</node>
		<node idx = "139">
			<coords>2.736049e-07, 4.184978e-07, 2.9375e-06</coords>
		</node>
		<node idx = "140">
			<coords>2.349317e-07, -3.255913e-08, 3.179904e-06</coords>
		</node>
		<node idx = "141">
			<coords>3.484598e-07, 1.289476e-07, 3.105445e-06</coords>
		</node>
		<node idx = "142">
			<coords>4.648942e-07, -1.840474e-07, 3.0625e-06</coords>
		</node>
		<node idx = "143">
			<coords>-4.94019e-09, 1.218432e-08, 3.146844e-06</coords>
		</node>
		<node idx = "144">
			<coords>-1.592821e-07, 1.758558e-07, 3.173786e-06</coords>
		</node>
		<node idx = "145">
			<coords>-4.648942e-07, 1.840474e-07, 2.8125e-06</coords>
		</node>
		<node idx = "146">
			<coords>-2.925681e-07, 2.022063e-07, 3.015625e-06</coords>
		</node>
		<node idx = "147">
			<coords>-7.648728e-08, 2.943057e-07, 3.08826e-06</coords>
		</node>
		<node idx = "148">
			<coords>-1.840474e-07, 4.648942e-07, 3e-06</coords>
		</node>
		<node idx = "149">
			<coords>-3.151491e-07, 3.881766e-07, 2.96875e-06</coords>
		</node>
		<node idx = "150">
			<coords>0.0, 5e-07, 3e-06</coords>
		</node>
		<node idx = "151">
			<coords>-3.535534e-07, 3.535534e-07, 2.8125e-06</coords>
		</node>
		<node idx = "152">
			<coords>-1.840474e-07, 4.648942e-07, 2.8125e-06</coords>
		</node>
		<node idx = "153">
			<coords>1.91759e-07, -2.900046e-07, 3.035056e-06</coords>
		</node>
		<node idx = "154">
			<coords>4.184978e-07, -2.736049e-07, 2.9375e-06</coords>
		</node>
		<node idx = "155">
			<coords>3.535534e-07, -3.535534e-07, 2.8125e-06</coords>
		</node>
		<node idx = "156">
			<coords>5e-07, 0.0, 3e-06</coords>
		</node>
		<node idx = "157">
			<coords>3.881766e-07, 3.151491e-07, 2.96875e-06</coords>
		</node>
		<node idx = "158">
			<coords>4.648942e-07, 1.840474e-07, 3e-06</coords>
		</node>
		<node idx = "159">
			<coords>1.671904e-07, 2.539463e-07, 2.969228e-06</coords>
		</node>
		<node idx = "160">
			<coords>4.648942e-07, 1.840474e-07, 2.8125e-06</coords>
		</node>
		<node idx = "161">
			<coords>-5.510929e-08, -2.622885e-07, 2.946264e-06</coords>
		</node>
		<node idx = "162">
			<coords>-2.885036e-07, 2.492599e-08, 3.070031e-06</coords>
		</node>
		<node idx = "163">
			<coords>-5e-07, 0.0, 3e-06</coords>
		</node>
		<node idx = "164">
			<coords>1.840474e-07, -4.648942e-07, 2.8125e-06</coords>
		</node>
		<node idx = "165">
			<coords>-2.864319e-07, -1.98646e-07, 2.887702e-06</coords>
		</node>
		<node idx = "166">
			<coords>-4.648942e-07, -1.840474e-07, 2.8125e-06</coords>
		</node>
		<node idx = "167">
			<coords>-3.535534e-07, -3.535534e-07, 2.8125e-06</coords>
		</node>
		<node idx = "168">
			<coords>0.0, -5e-07, 2.75e-06</coords>
		</node>
		<node idx = "169">
			<coords>-1.840474e-07, -4.648942e-07, 2.8125e-06</coords>
		</node>
		<node idx = "170">
			<coords>-3.535534e-07, 3.535534e-07, 2.625e-06</coords>
		</node>
		<node idx = "171">
			<coords>0.0, 5e-07, 2.75e-06</coords>
		</node>
		<node idx = "172">
			<coords>3.535534e-07, 3.535534e-07, 2.8125e-06</coords>
		</node>
		<node idx = "173">
			<coords>1.840474e-07, 4.648942e-07, 2.8125e-06</coords>
		</node>
		<node idx = "174">
			<coords>4.648942e-07, -1.840474e-07, 2.8125e-06</coords>
		</node>
		<node idx = "175">
			<coords>5e-07, 0.0, 2.75e-06</coords>
		</node>
		<node idx = "176">
			<coords>-5e-07, 0.0, 2.75e-06</coords>
		</node>
		<node idx = "177">
			<coords>-4.648942e-07, 1.840474e-07, 2.625e-06</coords>
		</node>
		<node idx = "178">
			<coords>0.0, -5e-07, 2.5e-06</coords>
		</node>
		<node idx = "179">
			<coords>-3.535534e-07, -3.535534e-07, 2.625e-06</coords>
		</node>
		<node idx = "180">
			<coords>-4.648942e-07, -1.840474e-07, 2.625e-06</coords>
		</node>
		<node idx = "181">
			<coords>-3.535534e-07, -3.535534e-07, 2.4375e-06</coords>
		</node>
		<node idx = "182">
			<coords>2.441549e-07, -1.149737e-08, 2.939959e-06</coords>
		</node>
		<node idx = "183">
			<coords>-7.443562e-08, 3.901041e-08, 2.9044e-06</coords>
		</node>
		<node idx = "184">
			<coords>-2.790211e-07, 1.701834e-07, 2.769051e-06</coords>
		</node>
		<node idx = "185">
			<coords>-1.091674e-07, 2.759803e-07, 2.84628e-06</coords>
		</node>
		<node idx = "186">
			<coords>5.431533e-08, 3.293151e-07, 2.749526e-06</coords>
		</node>
		<node idx = "187">
			<coords>-1.840474e-07, 4.648942e-07, 2.625e-06</coords>
		</node>
		<node idx = "188">
			<coords>1.840474e-07, 4.648942e-07, 2.625e-06</coords>
		</node>
		<node idx = "189">
			<coords>2.027393e-07, -2.082659e-07, 2.754399e-06</coords>
		</node>
		<node idx = "190">
			<coords>1.840474e-07, -4.648942e-07, 2.625e-06</coords>
		</node>
		<node idx = "191">
			<coords>4.648942e-07, -1.840474e-07, 2.625e-06</coords>
		</node>
		<node idx = "192">
			<coords>3.535534e-07, -3.535534e-07, 2.625e-06</coords>
		</node>
		<node idx = "193">
			<coords>3.229043e-07, 1.174822e-07, 2.775159e-06</coords>
		</node>
		<node idx = "194">
			<coords>1.228236e-07, 1.86686e-07, 2.757011e-06</coords>
		</node>
		<node idx = "195">
			<coords>4.648942e-07, 1.840474e-07, 2.625e-06</coords>
		</node>
		<node idx = "196">
			<coords>3.535534e-07, 3.535534e-07, 2.625e-06</coords>
		</node>
		<node idx = "197">
			<coords>-1.138748e-07, -2.599464e-07, 2.72707e-06</coords>
		</node>
		<node idx = "198">
			<coords>-2.922275e-07, -1.882344e-08, 2.718625e-06</coords>
		</node>
		<node idx = "199">
			<coords>2.532114e-08, -3.466277e-07, 2.589342e-06</coords>
		</node>
		<node idx = "200">
			<coords>-3.033705e-07, -1.494501e-07, 2.645511e-06</coords>
		</node>
		<node idx = "201">
			<coords>-1.840474e-07, -4.648942e-07, 2.625e-06</coords>
		</node>
		<node idx = "202">
			<coords>-1.840474e-07, -4.648942e-07, 2.4375e-06</coords>
		</node>
		<node idx = "203">
			<coords>-2.788713e-07, 2.163966e-07, 2.532993e-06</coords>
		</node>
		<node idx = "204">
			<coords>-3.535534e-07, 3.535534e-07, 2.4375e-06</coords>
		</node>
		<node idx = "205">
			<coords>0.0, 5e-07, 2.5e-06</coords>
		</node>
		<node idx = "206">
			<coords>-1.840474e-07, 4.648942e-07, 2.4375e-06</coords>
		</node>
		<node idx = "207">
			<coords>2.0036e-07, 3.033829e-07, 2.618178e-06</coords>
		</node>
		<node idx = "208">
			<coords>1.840474e-07, 4.648942e-07, 2.4375e-06</coords>
		</node>
		<node idx = "209">
			<coords>3.535534e-07, 3.535534e-07, 2.4375e-06</coords>
		</node>
		<node idx = "210">
			<coords>3.457369e-07, -2.413867e-08, 2.591354e-06</coords>
		</node>
		<node idx = "211">
			<coords>5e-07, 0.0, 2.5e-06</coords>
		</node>
		<node idx = "212">
			<coords>4.648942e-07, 1.840474e-07, 2.4375e-06</coords>
		</node>
		<node idx = "213">
			<coords>-5e-07, 0.0, 2.5e-06</coords>
		</node>
		<node idx = "214">
			<coords>-4.648942e-07, 1.840474e-07, 2.4375e-06</coords>
		</node>
		<node idx = "215">
			<coords>2.736049e-07, 4.184978e-07, 2.3125e-06</coords>
		</node>
		<node idx = "216">
			<coords>1.840474e-07, -4.648942e-07, 2.4375e-06</coords>
		</node>
		<node idx = "217">
			<coords>4.648942e-07, -1.840474e-07, 2.4375e-06</coords>
		</node>
		<node idx = "218">
			<coords>3.535534e-07, -3.535534e-07, 2.4375e-06</coords>
		</node>
		<node idx = "219">
			<coords>3.535534e-07, -3.535534e-07, 2.28125e-06</coords>
		</node>
		<node idx = "220">
			<coords>1.840474e-07, -4.648942e-07, 2.25e-06</coords>
		</node>
		<node idx = "221">
			<coords>0.0, -5e-07, 2.25e-06</coords>
		</node>
		<node idx = "222">
			<coords>-4.067596e-08, -3.463441e-07, 2.359787e-06</coords>
		</node>
		<node idx = "223">
			<coords>-2.684532e-07, -2.632362e-07, 2.476713e-06</coords>
		</node>
		<node idx = "224">
			<coords>-4.648942e-07, -1.840474e-07, 2.4375e-06</coords>
		</node>
		<node idx = "225">
			<coords>-3.535534e-07, -3.535534e-07, 2.28125e-06</coords>
		</node>
		<node idx = "226">
			<coords>-1.840474e-07, -4.648942e-07, 2.25e-06</coords>
		</node>
		<node idx = "227">
			<coords>-3.881766e-07, 3.151491e-07, 2.28125e-06</coords>
		</node>
		<node idx = "228">
			<coords>-4.648942e-07, 1.840474e-07, 2.25e-06</coords>
		</node>
		<node idx = "229">
			<coords>-2.736049e-07, 4.184978e-07, 2.3125e-06</coords>
		</node>
		<node idx = "230">
			<coords>7.948808e-09, 6.061818e-09, 2.648926e-06</coords>
		</node>
		<node idx = "231">
			<coords>-2.779884e-07, 2.8172e-08, 2.415076e-06</coords>
		</node>
		<node idx = "232">
			<coords>-1.958934e-08, 2.572442e-07, 2.556735e-06</coords>
		</node>
		<node idx = "233">
			<coords>1.98625e-07, -1.978626e-07, 2.503394e-06</coords>
		</node>
		<node idx = "234">
			<coords>2.317628e-07, 1.307633e-07, 2.512507e-06</coords>
		</node>
		<node idx = "235">
			<coords>-9.994234e-08, -1.982007e-07, 2.495356e-06</coords>
		</node>
		<node idx = "236">
			<coords>-1.388211e-07, 2.826721e-07, 2.35774e-06</coords>
		</node>
		<node idx = "237">
			<coords>0.0, 5e-07, 2.25e-06</coords>
		</node>
		<node idx = "238">
			<coords>-1.840474e-07, 4.648942e-07, 2.1875e-06</coords>
		</node>
		<node idx = "239">
			<coords>1.840474e-07, 4.648942e-07, 2.1875e-06</coords>
		</node>
		<node idx = "240">
			<coords>1.681994e-07, 2.819346e-07, 2.3365e-06</coords>
		</node>
		<node idx = "241">
			<coords>4.184978e-07, 2.736049e-07, 2.3125e-06</coords>
		</node>
		<node idx = "242">
			<coords>3.535534e-07, -3.535534e-07, 2.125e-06</coords>
		</node>
		<node idx = "243">
			<coords>3.366782e-07, 2.234913e-08, 2.342025e-06</coords>
		</node>
		<node idx = "244">
			<coords>4.648942e-07, -1.840474e-07, 2.25e-06</coords>
		</node>
		<node idx = "245">
			<coords>5e-07, 0.0, 2.25e-06</coords>
		</node>
		<node idx = "246">
			<coords>4.648942e-07, 1.840474e-07, 2.1875e-06</coords>
		</node>
		<node idx = "247">
			<coords>-3.535534e-07, 3.535534e-07, 2.125e-06</coords>
		</node>
		<node idx = "248">
			<coords>-4.648942e-07, 1.840474e-07, 2.0625e-06</coords>
		</node>
		<node idx = "249">
			<coords>-5e-07, 0.0, 2.25e-06</coords>
		</node>
		<node idx = "250">
			<coords>-4.648942e-07, -1.840474e-07, 2.25e-06</coords>
		</node>
		<node idx = "251">
			<coords>-5e-07, 0.0, 2e-06</coords>
		</node>
		<node idx = "252">
			<coords>-4.648942e-07, -1.840474e-07, 2.0625e-06</coords>
		</node>
		<node idx = "253">
			<coords>3.535534e-07, 3.535534e-07, 2.125e-06</coords>
		</node>
		<node idx = "254">
			<coords>2.236437e-07, 3.165338e-07, 2.163533e-06</coords>
		</node>
		<node idx = "255">
			<coords>3.535534e-07, 3.535534e-07, 1.9375e-06</coords>
		</node>
		<node idx = "256">
			<coords>-2.736049e-07, 4.184978e-07, 2.0625e-06</coords>
		</node>
		<node idx = "257">
			<coords>-3.535534e-07, 3.535534e-07, 1.9375e-06</coords>
		</node>
		<node idx = "258">
			<coords>0.0, 5e-07, 2e-06</coords>
		</node>
		<node idx = "259">
			<coords>-1.840474e-07, 4.648942e-07, 1.875e-06</coords>
		</node>
		<node idx = "260">
			<coords>1.840474e-07, 4.648942e-07, 1.9375e-06</coords>
		</node>
		<node idx = "261">
			<coords>4.648942e-07, -1.840474e-07, 2.0625e-06</coords>
		</node>
		<node idx = "262">
			<coords>-3.535534e-07, -3.535534e-07, 2.125e-06</coords>
		</node>
		<node idx = "263">
			<coords>-1.840474e-07, -4.648942e-07, 2.0625e-06</coords>
		</node>
		<node idx = "264">
			<coords>-2.736049e-07, -4.184978e-07, 1.9375e-06</coords>
		</node>
		<node idx = "265">
			<coords>1.914479e-07, -2.135974e-07, 2.260085e-06</coords>
		</node>
		<node idx = "266">
			<coords>-3.913118e-08, -3.544119e-07, 2.131839e-06</coords>
		</node>
		<node idx = "267">
			<coords>1.840474e-07, -4.648942e-07, 2.0625e-06</coords>
		</node>
		<node idx = "268">
			<coords>0.0, -5e-07, 2e-06</coords>
		</node>
		<node idx = "269">
			<coords>-1.840474e-07, -4.648942e-07, 1.8125e-06</coords>
		</node>
		<node idx = "270">
			<coords>2.736049e-07, -4.184978e-07, 1.9375e-06</coords>
		</node>
		<node idx = "271">
			<coords>4.184978e-07, -2.736049e-07, 1.9375e-06</coords>
		</node>
		<node idx = "272">
			<coords>3.535534e-07, -3.535534e-07, 1.8125e-06</coords>
		</node>
		<node idx = "273">
			<coords>3.535534e-07, 3.535534e-07, 1.78125e-06</coords>
		</node>
		<node idx = "274">
			<coords>-1.754648e-07, -1.736505e-07, 2.218279e-06</coords>
		</node>
		<node idx = "275">
			<coords>-2.399132e-07, 2.004712e-07, 2.170423e-06</coords>
		</node>
		<node idx = "276">
			<coords>2.589749e-08, 3.81926e-08, 2.320663e-06</coords>
		</node>
		<node idx = "277">
			<coords>1.207786e-08, 3.05446e-07, 2.123855e-06</coords>
		</node>
		<node idx = "278">
			<coords>2.377031e-07, 9.940702e-08, 2.12461e-06</coords>
		</node>
		<node idx = "279">
			<coords>3.21686e-07, -1.904192e-07, 2.024946e-06</coords>
		</node>
		<node idx = "280">
			<coords>4.648942e-07, 1.840474e-07, 1.9375e-06</coords>
		</node>
		<node idx = "281">
			<coords>3.841956e-07, -2.310916e-08, 2.120303e-06</coords>
		</node>
		<node idx = "282">
			<coords>5e-07, 0.0, 2e-06</coords>
		</node>
		<node idx = "283">
			<coords>-2.982661e-07, 2.326291e-07, 1.957126e-06</coords>
		</node>
		<node idx = "284">
			<coords>-3.535534e-07, 3.535534e-07, 1.75e-06</coords>
		</node>
		<node idx = "285">
			<coords>-4.648942e-07, 1.840474e-07, 1.875e-06</coords>
		</node>
		<node idx = "286">
			<coords>-4.648942e-07, 1.840474e-07, 1.625e-06</coords>
		</node>
		<node idx = "287">
			<coords>-5e-07, 0.0, 1.75e-06</coords>
		</node>
		<node idx = "288">
			<coords>-3.554679e-07, 3.069415e-08, 1.938806e-06</coords>
		</node>
		<node idx = "289">
			<coords>-3.167e-07, -1.276607e-07, 2.037223e-06</coords>
		</node>
		<node idx = "290">
			<coords>-4.648942e-07, -1.840474e-07, 1.8125e-06</coords>
		</node>
		<node idx = "291">
			<coords>-4.184978e-07, -2.736049e-07, 1.9375e-06</coords>
		</node>
		<node idx = "292">
			<coords>-3.535534e-07, -3.535534e-07, 1.8125e-06</coords>
		</node>
		<node idx = "293">
			<coords>2.072605e-07, 2.681098e-07, 1.904529e-06</coords>
		</node>
		<node idx = "294">
			<coords>-1.148889e-07, 3.138857e-07, 1.902712e-06</coords>
		</node>
		<node idx = "295">
			<coords>-2.136999e-07, 3.159458e-07, 1.686223e-06</coords>
		</node>
		<node idx = "296">
			<coords>-1.840474e-07, 4.648942e-07, 1.625e-06</coords>
		</node>
		<node idx = "297">
			<coords>0.0, 5e-07, 1.75e-06</coords>
		</node>
		<node idx = "298">
			<coords>1.840474e-07, 4.648942e-07, 1.75e-06</coords>
		</node>
		<node idx = "299">
			<coords>4.648942e-07, -1.840474e-07, 1.8125e-06</coords>
		</node>
		<node idx = "300">
			<coords>4.648942e-07, 1.840474e-07, 1.75e-06</coords>
		</node>
		<node idx = "301">
			<coords>5e-07, 0.0, 1.75e-06</coords>
		</node>
		<node idx = "302">
			<coords>-1.446358e-07, -2.839548e-07, 1.946932e-06</coords>
		</node>
		<node idx = "303">
			<coords>8.622413e-08, -2.212524e-07, 2.015625e-06</coords>
		</node>
		<node idx = "304">
			<coords>4.311206e-08, -3.606262e-07, 1.882813e-06</coords>
		</node>
		<node idx = "305">
			<coords>-3.535534e-07, -3.535534e-07, 1.625e-06</coords>
		</node>
		<node idx = "306">
			<coords>1.840474e-07, -4.648942e-07, 1.8125e-06</coords>
		</node>
		<node idx = "307">
			<coords>-1.275173e-07, -3.505411e-07, 1.719841e-06</coords>
		</node>
		<node idx = "308">
			<coords>0.0, -5e-07, 1.75e-06</coords>
		</node>
		<node idx = "309">
			<coords>-1.840474e-07, -4.648942e-07, 1.5625e-06</coords>
		</node>
		<node idx = "310">
			<coords>2.688848e-07, -2.434917e-07, 1.793662e-06</coords>
		</node>
		<node idx = "311">
			<coords>3.535534e-07, -3.535534e-07, 1.625e-06</coords>
		</node>
		<node idx = "312">
			<coords>4.648942e-07, -1.840474e-07, 1.5625e-06</coords>
		</node>
		<node idx = "313">
			<coords>3.535534e-07, -3.535534e-07, 1.4375e-06</coords>
		</node>
		<node idx = "314">
			<coords>-3.535534e-07, -3.535534e-07, 1.4375e-06</coords>
		</node>
		<node idx = "315">
			<coords>-3.535534e-07, 3.535534e-07, 1.5625e-06</coords>
		</node>
		<node idx = "316">
			<coords>-1.840474e-07, 4.648942e-07, 1.4375e-06</coords>
		</node>
		<node idx = "317">
			<coords>-4.184978e-07, 2.736049e-07, 1.4375e-06</coords>
		</node>
		<node idx = "318">
			<coords>2.784589e-07, 2.082472e-07, 1.703125e-06</coords>
		</node>
		<node idx = "319">
			<coords>3.535534e-07, 3.535534e-07, 1.625e-06</coords>
		</node>
		<node idx = "320">
			<coords>4.648942e-07, 1.840474e-07, 1.5625e-06</coords>
		</node>
		<node idx = "321">
			<coords>4.184978e-07, 2.736049e-07, 1.4375e-06</coords>
		</node>
		<node idx = "322">
			<coords>2.736049e-07, 4.184978e-07, 1.4375e-06</coords>
		</node>
		<node idx = "323">
			<coords>-3.303828e-07, 2.006447e-07, 1.505621e-06</coords>
		</node>
		<node idx = "324">
			<coords>-4.648942e-07, -1.840474e-07, 1.5625e-06</coords>
		</node>
		<node idx = "325">
			<coords>-4.806995e-07, 1.375791e-07, 1.46875e-06</coords>
		</node>
		<node idx = "326">
			<coords>-5e-07, 0.0, 1.5e-06</coords>
		</node>
		<node idx = "327">
			<coords>-6.181025e-08, 3.655104e-08, 1.946046e-06</coords>
		</node>
		<node idx = "328">
			<coords>2.682376e-07, 1.020554e-08, 1.852762e-06</coords>
		</node>
		<node idx = "329">
			<coords>-2.519734e-07, 1.423886e-07, 1.741055e-06</coords>
		</node>
		<node idx = "330">
			<coords>-3.301829e-07, -2.739893e-08, 1.619568e-06</coords>
		</node>
		<node idx = "331">
			<coords>-2.311671e-07, -1.619128e-07, 1.781453e-06</coords>
		</node>
		<node idx = "332">
			<coords>5.877698e-08, 2.634551e-07, 1.667108e-06</coords>
		</node>
		<node idx = "333">
			<coords>-1.673452e-07, 2.486477e-07, 1.535123e-06</coords>
		</node>
		<node idx = "334">
			<coords>0.0, 5e-07, 1.5e-06</coords>
		</node>
		<node idx = "335">
			<coords>1.840474e-07, 4.648942e-07, 1.5625e-06</coords>
		</node>
		<node idx = "336">
			<coords>2.69839e-07, 1.289541e-08, 1.609692e-06</coords>
		</node>
		<node idx = "337">
			<coords>5e-07, 0.0, 1.5e-06</coords>
		</node>
		<node idx = "338">
			<coords>6.44133e-08, -2.459446e-07, 1.707553e-06</coords>
		</node>
		<node idx = "339">
			<coords>-1.923653e-07, -2.601515e-07, 1.533603e-06</coords>
		</node>
		<node idx = "340">
			<coords>1.840474e-07, -4.648942e-07, 1.5625e-06</coords>
		</node>
		<node idx = "341">
			<coords>0.0, -5e-07, 1.5e-06</coords>
		</node>
		<node idx = "342">
			<coords>-1.840474e-07, -4.648942e-07, 1.375e-06</coords>
		</node>
		<node idx = "343">
			<coords>1.840474e-07, -4.648942e-07, 1.375e-06</coords>
		</node>
		<node idx = "344">
			<coords>2.124697e-07, -1.530401e-07, 1.507007e-06</coords>
		</node>
		<node idx = "345">
			<coords>4.648942e-07, -1.840474e-07, 1.375e-06</coords>
		</node>
		<node idx = "346">
			<coords>4.648942e-07, 1.840474e-07, 1.3125e-06</coords>
		</node>
		<node idx = "347">
			<coords>1.840474e-07, 4.648942e-07, 1.3125e-06</coords>
		</node>
		<node idx = "348">
			<coords>0.0, 5e-07, 1.25e-06</coords>
		</node>
		<node idx = "349">
			<coords>5e-07, 0.0, 1.25e-06</coords>
		</node>
		<node idx = "350">
			<coords>2.340099e-07, -2.904648e-07, 1.30749e-06</coords>
		</node>
		<node idx = "351">
			<coords>3.535534e-07, -3.535534e-07, 1.25e-06</coords>
		</node>
		<node idx = "352">
			<coords>3.535534e-07, -3.535534e-07, 1.0625e-06</coords>
		</node>
		<node idx = "353">
			<coords>-1.840474e-07, 4.648942e-07, 1.25e-06</coords>
		</node>
		<node idx = "354">
			<coords>-3.151491e-07, 3.881766e-07, 1.21875e-06</coords>
		</node>
		<node idx = "355">
			<coords>-2.632415e-07, -2.447321e-07, 1.332038e-06</coords>
		</node>
		<node idx = "356">
			<coords>-4.648942e-07, -1.840474e-07, 1.375e-06</coords>
		</node>
		<node idx = "357">
			<coords>-3.535534e-07, -3.535534e-07, 1.25e-06</coords>
		</node>
		<node idx = "358">
			<coords>-1.940524e-07, 3.011545e-07, 1.341003e-06</coords>
		</node>
		<node idx = "359">
			<coords>-3.535534e-07, 3.535534e-07, 1.375e-06</coords>
		</node>
		<node idx = "360">
			<coords>-4.648942e-07, 1.840474e-07, 1.3125e-06</coords>
		</node>
		<node idx = "361">
			<coords>-5e-07, 0.0, 1.25e-06</coords>
		</node>
		<node idx = "362">
			<coords>-4.184978e-07, 2.736049e-07, 1.1875e-06</coords>
		</node>
		<node idx = "363">
			<coords>-3.535534e-07, 3.535534e-07, 1.0625e-06</coords>
		</node>
		<node idx = "364">
			<coords>1.840474e-07, -4.648942e-07, 1.125e-06</coords>
		</node>
		<node idx = "365">
			<coords>2.621093e-07, 2.265568e-07, 1.431864e-06</coords>
		</node>
		<node idx = "366">
			<coords>3.535534e-07, 3.535534e-07, 1.3125e-06</coords>
		</node>
		<node idx = "367">
			<coords>3.535534e-07, 3.535534e-07, 1.125e-06</coords>
		</node>
		<node idx = "368">
			<coords>-2.771148e-07, 1.784439e-08, 1.374192e-06</coords>
		</node>
		<node idx = "369">
			<coords>1.195813e-08, -5.791841e-09, 1.544506e-06</coords>
		</node>
		<node idx = "370">
			<coords>2.584775e-08, 2.419425e-07, 1.368795e-06</coords>
		</node>
		<node idx = "371">
			<coords>2.683796e-07, 3.633783e-09, 1.338632e-06</coords>
		</node>
		<node idx = "372">
			<coords>-8.078761e-09, -2.68184e-07, 1.346852e-06</coords>
		</node>
		<node idx = "373">
			<coords>-1.840474e-07, -4.648942e-07, 1.125e-06</coords>
		</node>
		<node idx = "374">
			<coords>0.0, -5e-07, 1.25e-06</coords>
		</node>
		<node idx = "375">
			<coords>1.505905e-07, -1.137105e-07, 1.226179e-06</coords>
		</node>
		<node idx = "376">
			<coords>4.648942e-07, -1.840474e-07, 1.125e-06</coords>
		</node>
		<node idx = "377">
			<coords>3.477017e-07, 9.39516e-08, 1.16354e-06</coords>
		</node>
		<node idx = "378">
			<coords>4.648942e-07, 1.840474e-07, 1.0625e-06</coords>
		</node>
		<node idx = "379">
			<coords>5.486777e-08, 3.457234e-07, 1.175275e-06</coords>
		</node>
		<node idx = "380">
			<coords>-1.840474e-07, 4.648942e-07, 1.0625e-06</coords>
		</node>
		<node idx = "381">
			<coords>3.535534e-07, 3.535534e-07, 9.375e-07</coords>
		</node>
		<node idx = "382">
			<coords>1.840474e-07, 4.648942e-07, 1.0625e-06</coords>
		</node>
		<node idx = "383">
			<coords>0.0, 5e-07, 1e-06</coords>
		</node>
		<node idx = "384">
			<coords>5e-07, 0.0, 1e-06</coords>
		</node>
		<node idx = "385">
			<coords>4.184978e-07, -2.736049e-07, 9.375e-07</coords>
		</node>
		<node idx = "386">
			<coords>2.133528e-07, -3.092e-07, 1.082596e-06</coords>
		</node>
		<node idx = "387">
			<coords>2.736049e-07, -4.184978e-07, 9.375e-07</coords>
		</node>
		<node idx = "388">
			<coords>3.535534e-07, -3.535534e-07, 8.75e-07</coords>
		</node>
		<node idx = "389">
			<coords>-1.64209e-07, 2.10969e-07, 1.190538e-06</coords>
		</node>
		<node idx = "390">
			<coords>-2.288012e-07, -1.974465e-07, 1.166055e-06</coords>
		</node>
		<node idx = "391">
			<coords>-4.648942e-07, -1.840474e-07, 1.125e-06</coords>
		</node>
		<node idx = "392">
			<coords>-3.535534e-07, -3.535534e-07, 1.0625e-06</coords>
		</node>
		<node idx = "393">
			<coords>-3.311963e-07, 9.724575e-08, 1.206759e-06</coords>
		</node>
		<node idx = "394">
			<coords>-4.648942e-07, 1.840474e-07, 1.0625e-06</coords>
		</node>
		<node idx = "395">
			<coords>-4.184978e-07, -2.736049e-07, 9.375e-07</coords>
		</node>
		<node idx = "396">
			<coords>-5e-07, 0.0, 1e-06</coords>
		</node>
		<node idx = "397">
			<coords>-2.784589e-07, 2.082472e-07, 1.007813e-06</coords>
		</node>
		<node idx = "398">
			<coords>-3.535534e-07, 3.535534e-07, 8.75e-07</coords>
		</node>
		<node idx = "399">
			<coords>0.0, -5e-07, 1e-06</coords>
		</node>
		<node idx = "400">
			<coords>-2.131965e-07, -2.807243e-07, 9.712456e-07</coords>
		</node>
		<node idx = "401">
			<coords>-1.840474e-07, -4.648942e-07, 9.375e-07</coords>
		</node>
		<node idx = "402">
			<coords>-1.840474e-07, -4.648942e-07, 7.5e-07</coords>
		</node>
		<node idx = "403">
			<coords>-3.535534e-07, -3.535534e-07, 8.75e-07</coords>
		</node>
		<node idx = "404">
			<coords>-3.151491e-07, -3.881766e-07, 7.1875e-07</coords>
		</node>
		<node idx = "405">
			<coords>1.767002e-07, 1.779458e-07, 1.112584e-06</coords>
		</node>
		<node idx = "406">
			<coords>-2.760619e-08, 3.820048e-09, 1.182908e-06</coords>
		</node>
		<node idx = "407">
			<coords>-1.184317e-08, -2.328516e-07, 1.055634e-06</coords>
		</node>
		<node idx = "408">
			<coords>2.51182e-07, -7.784843e-08, 9.633207e-07</coords>
		</node>
		<node idx = "409">
			<coords>3.25776e-07, 1.484309e-07, 8.860762e-07</coords>
		</node>
		<node idx = "410">
			<coords>4.648942e-07, 1.840474e-07, 8.75e-07</coords>
		</node>
		<node idx = "411">
			<coords>-9.202368e-08, 2.324471e-07, 9.53125e-07</coords>
		</node>
		<node idx = "412">
			<coords>1.341114e-07, 2.617427e-07, 9.016271e-07</coords>
		</node>
		<node idx = "413">
			<coords>-1.840474e-07, 4.648942e-07, 8.125e-07</coords>
		</node>
		<node idx = "414">
			<coords>2.201641e-07, 3.029693e-07, 7.536475e-07</coords>
		</node>
		<node idx = "415">
			<coords>3.535534e-07, 3.535534e-07, 7.5e-07</coords>
		</node>
		<node idx = "416">
			<coords>1.840474e-07, 4.648942e-07, 8.75e-07</coords>
		</node>
		<node idx = "417">
			<coords>0.0, 5e-07, 7.5e-07</coords>
		</node>
		<node idx = "418">
			<coords>5e-07, 0.0, 7.5e-07</coords>
		</node>
		<node idx = "419">
			<coords>4.648942e-07, -1.840474e-07, 8.125e-07</coords>
		</node>
		<node idx = "420">
			<coords>4.184978e-07, -2.736049e-07, 6.875e-07</coords>
		</node>
		<node idx = "421">
			<coords>1.683655e-07, -2.970934e-07, 8.056064e-07</coords>
		</node>
		<node idx = "422">
			<coords>1.840474e-07, -4.648942e-07, 8.125e-07</coords>
		</node>
		<node idx = "423">
			<coords>2.736049e-07, -4.184978e-07, 6.875e-07</coords>
		</node>
		<node idx = "424">
			<coords>3.535534e-07, -3.535534e-07, 5.625e-07</coords>
		</node>
		<node idx = "425">
			<coords>0.0, -5e-07, 7.5e-07</coords>
		</node>
		<node idx = "426">
			<coords>-2.559414e-07, -6.990993e-08, 9.949659e-07</coords>
		</node>
		<node idx = "427">
			<coords>-3.351796e-07, 5.902273e-08, 9.028509e-07</coords>
		</node>
		<node idx = "428">
			<coords>-4.648942e-07, 1.840474e-07, 8.125e-07</coords>
		</node>
		<node idx = "429">
			<coords>-4.648942e-07, -1.840474e-07, 8.125e-07</coords>
		</node>
		<node idx = "430">
			<coords>-5e-07, 0.0, 7.5e-07</coords>
		</node>
		<node idx = "431">
			<coords>4.648942e-07, 1.840474e-07, 6.25e-07</coords>
		</node>
		<node idx = "432">
			<coords>-2.402433e-07, 2.197169e-07, 7.875231e-07</coords>
		</node>
		<node idx = "433">
			<coords>-1.840474e-07, 4.648942e-07, 5.625e-07</coords>
		</node>
		<node idx = "434">
			<coords>-2.736049e-07, 4.184978e-07, 6.875e-07</coords>
		</node>
		<node idx = "435">
			<coords>-4.184978e-07, 2.736049e-07, 6.875e-07</coords>
		</node>
		<node idx = "436">
			<coords>-1.764181e-07, -2.990181e-07, 7.761926e-07</coords>
		</node>
		<node idx = "437">
			<coords>-1.840474e-07, -4.648942e-07, 5.625e-07</coords>
		</node>
		<node idx = "438">
			<coords>-3.535534e-07, -3.535534e-07, 5.625e-07</coords>
		</node>
		<node idx = "439">
			<coords>-4.184978e-07, -2.736049e-07, 6.875e-07</coords>
		</node>
		<node idx = "440">
			<coords>3.535534e-07, 3.535534e-07, 5.625e-07</coords>
		</node>
		<node idx = "441">
			<coords>3.535534e-07, 3.535534e-07, 3.75e-07</coords>
		</node>
		<node idx = "442">
			<coords>5e-07, 0.0, 5e-07</coords>
		</node>
		<node idx = "443">
			<coords>-2.296302e-08, -1.413126e-09, 8.265905e-07</coords>
		</node>
		<node idx = "444">
			<coords>2.442445e-07, -2.548654e-08, 6.992536e-07</coords>
		</node>
		<node idx = "445">
			<coords>3.017767e-07, 1.767767e-07, 6.171875e-07</coords>
		</node>
		<node idx = "446">
			<coords>2.987158e-08, 2.778505e-07, 6.623112e-07</coords>
		</node>
		<node idx = "447">
			<coords>1.840474e-07, 4.648942e-07, 6.25e-07</coords>
		</node>
		<node idx = "448">
			<coords>0.0, 5e-07, 5e-07</coords>
		</node>
		<node idx = "449">
			<coords>1.840474e-07, 4.648942e-07, 4.375e-07</coords>
		</node>
		<node idx = "450">
			<coords>4.841445e-07, -1.249166e-07, 1.25e-07</coords>
		</node>
		<node idx = "451">
			<coords>4.648942e-07, -1.840474e-07, 5.625e-07</coords>
		</node>
		<node idx = "452">
			<coords>4.648942e-07, -1.840474e-07, 3.125e-07</coords>
		</node>
		<node idx = "453">
			<coords>1.674131e-08, -2.751456e-07, 6.099716e-07</coords>
		</node>
		<node idx = "454">
			<coords>2.315639e-07, -2.598028e-07, 5.448981e-07</coords>
		</node>
		<node idx = "455">
			<coords>1.840474e-07, -4.648942e-07, 5.625e-07</coords>
		</node>
		<node idx = "456">
			<coords>3.535534e-07, -3.535534e-07, 3.75e-07</coords>
		</node>
		<node idx = "457">
			<coords>3.96849e-07, -3.041559e-07, 1.875e-07</coords>
		</node>
		<node idx = "458">
			<coords>0.0, -5e-07, 5e-07</coords>
		</node>
		<node idx = "459">
			<coords>-1.840474e-07, 4.648942e-07, 3.125e-07</coords>
		</node>
		<node idx = "460">
			<coords>-3.535534e-07, 3.535534e-07, 5.625e-07</coords>
		</node>
		<node idx = "461">
			<coords>-4.648942e-07, 1.840474e-07, 5.625e-07</coords>
		</node>
		<node idx = "462">
			<coords>-3.535534e-07, 3.535534e-07, 3.75e-07</coords>
		</node>
		<node idx = "463">
			<coords>-3.078804e-07, -2.760556e-09, 6.867951e-07</coords>
		</node>
		<node idx = "464">
			<coords>-4.648942e-07, -1.840474e-07, 5.625e-07</coords>
		</node>
		<node idx = "465">
			<coords>-5e-07, 0.0, 5e-07</coords>
		</node>
		<node idx = "466">
			<coords>-3.535534e-07, -3.535534e-07, 3.75e-07</coords>
		</node>
		<node idx = "467">
			<coords>-4.648942e-07, -1.840474e-07, 3.125e-07</coords>
		</node>
		<node idx = "468">
			<coords>-1.772153e-07, 3.379753e-07, 3.816788e-07</coords>
		</node>
		<node idx = "469">
			<coords>-3.041559e-07, 3.96849e-07, 1.875e-07</coords>
		</node>
		<node idx = "470">
			<coords>-3.434792e-07, 3.633484e-07, 7.8125e-08</coords>
		</node>
		<node idx = "471">
			<coords>5e-07, 0.0, 0.0</coords>
		</node>
		<node idx = "472">
			<coords>4.7451e-07, 1.224307e-07, -9.925192e-08</coords>
		</node>
		<node idx = "473">
			<coords>0.0, 5e-07, 2.5e-07</coords>
		</node>
		<node idx = "474">
			<coords>2.174062e-07, 4.502606e-07, 2.1875e-07</coords>
		</node>
		<node idx = "475">
			<coords>1.079304e-07, 4.882121e-07, 1.09375e-07</coords>
		</node>
		<node idx = "476">
			<coords>-1.575224e-07, -3.361237e-07, 4.026795e-07</coords>
		</node>
		<node idx = "477">
			<coords>-1.840474e-07, -4.648942e-07, 3.125e-07</coords>
		</node>
		<node idx = "478">
			<coords>4.330144e-07, 2.499971e-07, 0.0</coords>
		</node>
		<node idx = "479">
			<coords>4.648942e-07, 1.840474e-07, 4.375e-07</coords>
		</node>
		<node idx = "480">
			<coords>5e-07, 0.0, 2.5e-07</coords>
		</node>
		<node idx = "481">
			<coords>3.666384e-07, 3.399652e-07, 1.09375e-07</coords>
		</node>
		<node idx = "482">
			<coords>4.502626e-07, 2.17402e-07, 2.1875e-07</coords>
		</node>
		<node idx = "483">
			<coords>4.882126e-07, 1.079282e-07, 1.09375e-07</coords>
		</node>
		<node idx = "484">
			<coords>-1.850739e-07, 1.860396e-07, 5.342294e-07</coords>
		</node>
		<node idx = "485">
			<coords>-1.868053e-07, -1.787954e-07, 5.145574e-07</coords>
		</node>
		<node idx = "486">
			<coords>2.304185e-07, 2.431975e-07, 3.876505e-07</coords>
		</node>
		<node idx = "487">
			<coords>2.932097e-07, -3.752829e-08, 4.129043e-07</coords>
		</node>
		<node idx = "488">
			<coords>5.623505e-08, 6.994013e-09, 5.504996e-07</coords>
		</node>
		<node idx = "489">
			<coords>3.672801e-08, 3.008633e-07, 3.949219e-07</coords>
		</node>
		<node idx = "490">
			<coords>2.500053e-07, 4.330097e-07, 0.0</coords>
		</node>
		<node idx = "491">
			<coords>3.239087e-07, 3.239087e-07, -2.004153e-07</coords>
		</node>
		<node idx = "492">
			<coords>1.22435e-07, 4.745089e-07, -9.925192e-08</coords>
		</node>
		<node idx = "493">
			<coords>2.924772e-07, 1.967886e-07, -9.366804e-08</coords>
		</node>
		<node idx = "494">
			<coords>3.797789e-07, 1.50351e-07, -2.883792e-07</coords>
		</node>
		<node idx = "495">
			<coords>2.401913e-07, 9.508954e-08, -4.280959e-07</coords>
		</node>
		<node idx = "496">
			<coords>3.467051e-07, -1.327453e-07, 1.573915e-07</coords>
		</node>
		<node idx = "497">
			<coords>3.633484e-07, -3.434792e-07, 7.8125e-08</coords>
		</node>
		<node idx = "498">
			<coords>4.330144e-07, -2.499971e-07, 0.0</coords>
		</node>
		<node idx = "499">
			<coords>4.7451e-07, -1.224307e-07, -9.925192e-08</coords>
		</node>
		<node idx = "500">
			<coords>2.311404e-07, -2.244697e-07, 2.817205e-07</coords>
		</node>
		<node idx = "501">
			<coords>4.707416e-08, -2.702067e-07, 4.108078e-07</coords>
		</node>
		<node idx = "502">
			<coords>1.840474e-07, -4.648942e-07, 3.125e-07</coords>
		</node>
		<node idx = "503">
			<coords>2.736069e-07, -4.184965e-07, 1.5625e-07</coords>
		</node>
		<node idx = "504">
			<coords>0.0, -5e-07, 2.5e-07</coords>
		</node>
		<node idx = "505">
			<coords>1.249209e-07, -4.841433e-07, 1.25e-07</coords>
		</node>
		<node idx = "506">
			<coords>2.500053e-07, -4.330097e-07, 0.0</coords>
		</node>
		<node idx = "507">
			<coords>4.580761e-07, 0.0, -2.004153e-07</coords>
		</node>
		<node idx = "508">
			<coords>4.048395e-07, -1.602723e-07, -2.458003e-07</coords>
		</node>
		<node idx = "509">
			<coords>3.393345e-07, 0.0, -3.672221e-07</coords>
		</node>
		<node idx = "510">
			<coords>3.493025e-07, -1.382857e-07, -3.299467e-07</coords>
		</node>
		<node idx = "511">
			<coords>1.690139e-07, 0.0, -4.705681e-07</coords>
		</node>
		<node idx = "512">
			<coords>-1.249166e-07, -4.841445e-07, 1.25e-07</coords>
		</node>
		<node idx = "513">
			<coords>2.410368e-07, 2.410368e-07, -3.657903e-07</coords>
		</node>
		<node idx = "514">
			<coords>1.195109e-07, 1.195109e-07, -4.705681e-07</coords>
		</node>
		<node idx = "515">
			<coords>1.50351e-07, 3.797789e-07, -2.883792e-07</coords>
		</node>
		<node idx = "516">
			<coords>9.508954e-08, 2.401913e-07, -4.280959e-07</coords>
		</node>
		<node idx = "517">
			<coords>0.0, 5e-07, 0.0</coords>
		</node>
		<node idx = "518">
			<coords>-1.249166e-07, 4.841445e-07, 1.25e-07</coords>
		</node>
		<node idx = "519">
			<coords>0.0, 4.580761e-07, -2.004153e-07</coords>
		</node>
		<node idx = "520">
			<coords>-2.499971e-07, 4.330144e-07, 0.0</coords>
		</node>
		<node idx = "521">
			<coords>-1.224307e-07, 4.7451e-07, -9.925192e-08</coords>
		</node>
		<node idx = "522">
			<coords>-1.602723e-07, 4.048395e-07, -2.458003e-07</coords>
		</node>
		<node idx = "523">
			<coords>-2.908682e-07, 3.795118e-07, -1.46173e-07</coords>
		</node>
		<node idx = "524">
			<coords>-4.364919e-07, 2.10758e-07, -1.227023e-07</coords>
		</node>
		<node idx = "525">
			<coords>-3.017767e-07, 1.767767e-07, 3.90625e-07</coords>
		</node>
		<node idx = "526">
			<coords>-4.184965e-07, 2.736069e-07, 1.5625e-07</coords>
		</node>
		<node idx = "527">
			<coords>-4.648942e-07, 1.840474e-07, 3.125e-07</coords>
		</node>
		<node idx = "528">
			<coords>-4.330097e-07, 2.500053e-07, 0.0</coords>
		</node>
		<node idx = "529">
			<coords>-5e-07, 0.0, 2.5e-07</coords>
		</node>
		<node idx = "530">
			<coords>-4.841433e-07, 1.249209e-07, 1.25e-07</coords>
		</node>
		<node idx = "531">
			<coords>-4.841433e-07, -1.249209e-07, 1.25e-07</coords>
		</node>
		<node idx = "532">
			<coords>-3.395801e-07, -1.738252e-07, 2.91469e-07</coords>
		</node>
		<node idx = "533">
			<coords>-2.639112e-07, -1.436761e-08, 3.753393e-07</coords>
		</node>
		<node idx = "534">
			<coords>-3.041559e-07, -3.96849e-07, 1.875e-07</coords>
		</node>
		<node idx = "535">
			<coords>-4.184965e-07, -2.736069e-07, 1.5625e-07</coords>
		</node>
		<node idx = "536">
			<coords>-3.434792e-07, -3.633484e-07, 7.8125e-08</coords>
		</node>
		<node idx = "537">
			<coords>-1.893694e-07, 1.908094e-07, 1.890675e-07</coords>
		</node>
		<node idx = "538">
			<coords>2.812889e-07, -2.099906e-10, -5.131048e-08</coords>
		</node>
		<node idx = "539">
			<coords>9.753958e-08, 2.802386e-07, 9.903822e-08</coords>
		</node>
		<node idx = "540">
			<coords>-9.926988e-08, -2.374622e-07, 2.172018e-07</coords>
		</node>
		<node idx = "541">
			<coords>2.751418e-07, 7.135533e-08, 1.800169e-07</coords>
		</node>
		<node idx = "542">
			<coords>3.511386e-08, 6.521086e-09, 3.0423e-07</coords>
		</node>
		<node idx = "543">
			<coords>9.945508e-08, 2.70208e-07, -1.236451e-07</coords>
		</node>
		<node idx = "544">
			<coords>1.964358e-07, 8.881954e-08, -2.863708e-07</coords>
		</node>
		<node idx = "545">
			<coords>1.941606e-07, -2.289252e-07, 1.631267e-08</coords>
		</node>
		<node idx = "546">
			<coords>3.795118e-07, -2.908682e-07, -1.46173e-07</coords>
		</node>
		<node idx = "547">
			<coords>2.883939e-07, -2.883939e-07, -2.892368e-07</coords>
		</node>
		<node idx = "548">
			<coords>2.10758e-07, -4.364919e-07, -1.227023e-07</coords>
		</node>
		<node idx = "549">
			<coords>1.602713e-07, -4.048372e-07, -2.458048e-07</coords>
		</node>
		<node idx = "550">
			<coords>1.378357e-08, -3.478721e-07, 8.044029e-08</coords>
		</node>
		<node idx = "551">
			<coords>0.0, -5e-07, 0.0</coords>
		</node>
		<node idx = "552">
			<coords>1.224347e-07, -4.74508e-07, -9.925661e-08</coords>
		</node>
		<node idx = "553">
			<coords>2.034396e-07, -1.39744e-07, -2.611281e-07</coords>
		</node>
		<node idx = "554">
			<coords>1.382844e-07, -3.492992e-07, -3.299508e-07</coords>
		</node>
		<node idx = "555">
			<coords>2.128855e-07, -2.128855e-07, -3.991986e-07</coords>
		</node>
		<node idx = "556">
			<coords>1.195082e-07, -1.195082e-07, -4.705694e-07</coords>
		</node>
		<node idx = "557">
			<coords>0.0, 3.393345e-07, -3.672221e-07</coords>
		</node>
		<node idx = "558">
			<coords>0.0, 1.690139e-07, -4.705681e-07</coords>
		</node>
		<node idx = "559">
			<coords>-1.382857e-07, 3.493025e-07, -3.299467e-07</coords>
		</node>
		<node idx = "560">
			<coords>2.963434e-08, -1.337056e-08, -3.886351e-07</coords>
		</node>
		<node idx = "561">
			<coords>0.0, 0.0, -5e-07</coords>
		</node>
		<node idx = "562">
			<coords>-1.195082e-07, 1.195082e-07, -4.705694e-07</coords>
		</node>
		<node idx = "563">
			<coords>-2.499971e-07, -4.330144e-07, 0.0</coords>
		</node>
		<node idx = "564">
			<coords>-1.224305e-07, -4.745091e-07, -9.925661e-08</coords>
		</node>
		<node idx = "565">
			<coords>0.0, -4.580721e-07, -2.004245e-07</coords>
		</node>
		<node idx = "566">
			<coords>-2.257547e-08, 2.021858e-07, -2.953999e-07</coords>
		</node>
		<node idx = "567">
			<coords>-1.407797e-07, 2.346632e-07, -5.714148e-08</coords>
		</node>
		<node idx = "568">
			<coords>-2.883939e-07, 2.883939e-07, -2.892368e-07</coords>
		</node>
		<node idx = "569">
			<coords>-3.541967e-07, 1.29834e-07, -8.011725e-08</coords>
		</node>
		<node idx = "570">
			<coords>-4.048372e-07, 1.602713e-07, -2.458048e-07</coords>
		</node>
		<node idx = "571">
			<coords>-4.74508e-07, 1.224347e-07, -9.92566e-08</coords>
		</node>
		<node idx = "572">
			<coords>-3.466958e-07, -5.941281e-09, 7.8125e-08</coords>
		</node>
		<node idx = "573">
			<coords>-5e-07, 0.0, 0.0</coords>
		</node>
		<node idx = "574">
			<coords>-4.330097e-07, -2.500053e-07, 0.0</coords>
		</node>
		<node idx = "575">
			<coords>-2.381957e-07, -1.802143e-07, 2.008979e-08</coords>
		</node>
		<node idx = "576">
			<coords>1.24603e-08, -1.845742e-08, -8.245397e-08</coords>
		</node>
		<node idx = "577">
			<coords>3.358757e-08, -2.929827e-07, -1.847035e-07</coords>
		</node>
		<node idx = "578">
			<coords>-1.011328e-07, -3.65665e-07, -9.898963e-08</coords>
		</node>
		<node idx = "579">
			<coords>-1.415143e-08, -1.503165e-07, -3.295109e-07</coords>
		</node>
		<node idx = "580">
			<coords>0.0, -3.393265e-07, -3.672295e-07</coords>
		</node>
		<node idx = "581">
			<coords>0.0, -1.690063e-07, -4.705708e-07</coords>
		</node>
		<node idx = "582">
			<coords>-1.195055e-07, -1.195055e-07, -4.705708e-07</coords>
		</node>
		<node idx = "583">
			<coords>-1.058394e-07, 4.405863e-09, -3.114154e-07</coords>
		</node>
		<node idx = "584">
			<coords>-2.128855e-07, 2.128855e-07, -3.991986e-07</coords>
		</node>
		<node idx = "585">
			<coords>-1.690063e-07, 0.0, -4.705708e-07</coords>
		</node>
		<node idx = "586">
			<coords>-3.492992e-07, 1.382844e-07, -3.299508e-07</coords>
		</node>
		<node idx = "587">
			<coords>-2.908677e-07, -3.795112e-07, -1.461754e-07</coords>
		</node>
		<node idx = "588">
			<coords>-1.602709e-07, -4.048359e-07, -2.458071e-07</coords>
		</node>
		<node idx = "589">
			<coords>-1.382837e-07, -3.492975e-07, -3.299528e-07</coords>
		</node>
		<node idx = "590">
			<coords>-2.355536e-07, 8.308172e-10, -1.578664e-07</coords>
		</node>
		<node idx = "591">
			<coords>-4.580721e-07, 0.0, -2.004245e-07</coords>
		</node>
		<node idx = "592">
			<coords>-4.74508e-07, -1.224347e-07, -9.92566e-08</coords>
		</node>
		<node idx = "593">
			<coords>-4.364916e-07, -2.107579e-07, -1.227036e-07</coords>
		</node>
		<node idx = "594">
			<coords>-1.886274e-07, -1.528547e-07, -2.76927e-07</coords>
		</node>
		<node idx = "595">
			<coords>-2.128828e-07, -2.128828e-07, -3.992015e-07</coords>
		</node>
		<node idx = "596">
			<coords>-3.393265e-07, 0.0, -3.672295e-07</coords>
		</node>
		<node idx = "597">
			<coords>-2.883917e-07, -2.883917e-07, -2.892412e-07</coords>
		</node>
		<node idx = "598">
			<coords>-4.048359e-07, -1.602709e-07, -2.458071e-07</coords>
		</node>
		<node idx = "599">
			<coords>-3.492975e-07, -1.382837e-07, -3.299528e-07</coords>
		</node>
	</nodes>
	<triangles size = "4718">
		<tri idx = "0">
			<nodes>0, 1, 2</nodes>
		</tri>
		<tri idx = "1">
			<nodes>2, 3, 4</nodes>
		</tri>
		<tri idx = "2">
			<nodes>0, 1, 6</nodes>
		</tri>
		<tri idx = "3">
			<nodes>0, 5, 6</nodes>
		</tri>
		<tri idx = "4">
			<nodes>0, 5, 7</nodes>
		</tri>
		<tri idx = "5">
			<nodes>5, 7, 9</nodes>
		</tri>
		<tri idx = "6">
			<nodes>7, 9, 10</nodes>
		</tri>
		<tri idx = "7">
			<nodes>7, 8, 10</nodes>
		</tri>
		<tri idx = "8">
			<nodes>9, 10, 11</nodes>
		</tri>
		<tri idx = "9">
			<nodes>7, 8, 14</nodes>
		</tri>
		<tri idx = "10">
			<nodes>2, 3, 14</nodes>
		</tri>
		<tri idx = "11">
			<nodes>0, 7, 14</nodes>
		</tri>
		<tri idx = "12">
			<nodes>0, 2, 14</nodes>
		</tri>
		<tri idx = "13">
			<nodes>4, 12, 15</nodes>
		</tri>
		<tri idx = "14">
			<nodes>8, 10, 16</nodes>
		</tri>
		<tri idx = "15">
			<nodes>8, 14, 16</nodes>
		</tri>
		<tri idx = "16">
			<nodes>4, 15, 17</nodes>
		</tri>
		<tri idx = "17">
			<nodes>3, 4, 17</nodes>
		</tri>
		<tri idx = "18">
			<nodes>3, 14, 17</nodes>
		</tri>
		<tri idx = "19">
			<nodes>14, 16, 18</nodes>
		</tri>
		<tri idx = "20">
			<nodes>14, 17, 18</nodes>
		</tri>
		<tri idx = "21">
			<nodes>15, 17, 19</nodes>
		</tri>
		<tri idx = "22">
			<nodes>17, 18, 19</nodes>
		</tri>
		<tri idx = "23">
			<nodes>16, 18, 19</nodes>
		</tri>
		<tri idx = "24">
			<nodes>15, 19, 20</nodes>
		</tri>
		<tri idx = "25">
			<nodes>9, 11, 21</nodes>
		</tri>
		<tri idx = "26">
			<nodes>2, 4, 23</nodes>
		</tri>
		<tri idx = "27">
			<nodes>4, 22, 23</nodes>
		</tri>
		<tri idx = "28">
			<nodes>1, 2, 23</nodes>
		</tri>
		<tri idx = "29">
			<nodes>22, 23, 24</nodes>
		</tri>
		<tri idx = "30">
			<nodes>16, 19, 25</nodes>
		</tri>
		<tri idx = "31">
			<nodes>10, 16, 25</nodes>
		</tri>
		<tri idx = "32">
			<nodes>10, 25, 26</nodes>
		</tri>
		<tri idx = "33">
			<nodes>19, 25, 27</nodes>
		</tri>
		<tri idx = "34">
			<nodes>1, 6, 30</nodes>
		</tri>
		<tri idx = "35">
			<nodes>1, 23, 30</nodes>
		</tri>
		<tri idx = "36">
			<nodes>4, 22, 32</nodes>
		</tri>
		<tri idx = "37">
			<nodes>12, 13, 32</nodes>
		</tri>
		<tri idx = "38">
			<nodes>4, 12, 32</nodes>
		</tri>
		<tri idx = "39">
			<nodes>22, 24, 32</nodes>
		</tri>
		<tri idx = "40">
			<nodes>24, 32, 33</nodes>
		</tri>
		<tri idx = "41">
			<nodes>13, 32, 34</nodes>
		</tri>
		<tri idx = "42">
			<nodes>32, 33, 34</nodes>
		</tri>
		<tri idx = "43">
			<nodes>6, 30, 36</nodes>
		</tri>
		<tri idx = "44">
			<nodes>6, 36, 37</nodes>
		</tri>
		<tri idx = "45">
			<nodes>5, 9, 37</nodes>
		</tri>
		<tri idx = "46">
			<nodes>5, 6, 37</nodes>
		</tri>
		<tri idx = "47">
			<nodes>9, 21, 38</nodes>
		</tri>
		<tri idx = "48">
			<nodes>9, 37, 38</nodes>
		</tri>
		<tri idx = "49">
			<nodes>37, 38, 39</nodes>
		</tri>
		<tri idx = "50">
			<nodes>36, 37, 39</nodes>
		</tri>
		<tri idx = "51">
			<nodes>15, 20, 40</nodes>
		</tri>
		<tri idx = "52">
			<nodes>12, 15, 40</nodes>
		</tri>
		<tri idx = "53">
			<nodes>12, 13, 40</nodes>
		</tri>
		<tri idx = "54">
			<nodes>13, 34, 41</nodes>
		</tri>
		<tri idx = "55">
			<nodes>13, 40, 41</nodes>
		</tri>
		<tri idx = "56">
			<nodes>10, 11, 44</nodes>
		</tri>
		<tri idx = "57">
			<nodes>10, 26, 44</nodes>
		</tri>
		<tri idx = "58">
			<nodes>11, 21, 44</nodes>
		</tri>
		<tri idx = "59">
			<nodes>21, 38, 45</nodes>
		</tri>
		<tri idx = "60">
			<nodes>19, 20, 48</nodes>
		</tri>
		<tri idx = "61">
			<nodes>19, 27, 48</nodes>
		</tri>
		<tri idx = "62">
			<nodes>40, 49, 51</nodes>
		</tri>
		<tri idx = "63">
			<nodes>48, 50, 51</nodes>
		</tri>
		<tri idx = "64">
			<nodes>20, 48, 51</nodes>
		</tri>
		<tri idx = "65">
			<nodes>49, 50, 51</nodes>
		</tri>
		<tri idx = "66">
			<nodes>20, 40, 51</nodes>
		</tri>
		<tri idx = "67">
			<nodes>26, 44, 52</nodes>
		</tri>
		<tri idx = "68">
			<nodes>21, 44, 53</nodes>
		</tri>
		<tri idx = "69">
			<nodes>21, 45, 53</nodes>
		</tri>
		<tri idx = "70">
			<nodes>44, 52, 54</nodes>
		</tri>
		<tri idx = "71">
			<nodes>44, 53, 54</nodes>
		</tri>
		<tri idx = "72">
			<nodes>27, 48, 55</nodes>
		</tri>
		<tri idx = "73">
			<nodes>25, 27, 55</nodes>
		</tri>
		<tri idx = "74">
			<nodes>48, 55, 56</nodes>
		</tri>
		<tri idx = "75">
			<nodes>48, 50, 56</nodes>
		</tri>
		<tri idx = "76">
			<nodes>25, 55, 57</nodes>
		</tri>
		<tri idx = "77">
			<nodes>25, 26, 57</nodes>
		</tri>
		<tri idx = "78">
			<nodes>26, 52, 57</nodes>
		</tri>
		<tri idx = "79">
			<nodes>55, 57, 58</nodes>
		</tri>
		<tri idx = "80">
			<nodes>55, 56, 58</nodes>
		</tri>
		<tri idx = "81">
			<nodes>52, 54, 59</nodes>
		</tri>
		<tri idx = "82">
			<nodes>52, 57, 59</nodes>
		</tri>
		<tri idx = "83">
			<nodes>50, 56, 60</nodes>
		</tri>
		<tri idx = "84">
			<nodes>56, 58, 60</nodes>
		</tri>
		<tri idx = "85">
			<nodes>40, 49, 61</nodes>
		</tri>
		<tri idx = "86">
			<nodes>40, 41, 61</nodes>
		</tri>
		<tri idx = "87">
			<nodes>36, 39, 62</nodes>
		</tri>
		<tri idx = "88">
			<nodes>23, 24, 64</nodes>
		</tri>
		<tri idx = "89">
			<nodes>23, 30, 64</nodes>
		</tri>
		<tri idx = "90">
			<nodes>24, 64, 65</nodes>
		</tri>
		<tri idx = "91">
			<nodes>24, 33, 65</nodes>
		</tri>
		<tri idx = "92">
			<nodes>30, 64, 66</nodes>
		</tri>
		<tri idx = "93">
			<nodes>30, 36, 66</nodes>
		</tri>
		<tri idx = "94">
			<nodes>49, 61, 67</nodes>
		</tri>
		<tri idx = "95">
			<nodes>50, 60, 67</nodes>
		</tri>
		<tri idx = "96">
			<nodes>49, 50, 67</nodes>
		</tri>
		<tri idx = "97">
			<nodes>61, 67, 68</nodes>
		</tri>
		<tri idx = "98">
			<nodes>60, 67, 69</nodes>
		</tri>
		<tri idx = "99">
			<nodes>36, 62, 70</nodes>
		</tri>
		<tri idx = "100">
			<nodes>36, 66, 70</nodes>
		</tri>
		<tri idx = "101">
			<nodes>38, 45, 74</nodes>
		</tri>
		<tri idx = "102">
			<nodes>38, 39, 74</nodes>
		</tri>
		<tri idx = "103">
			<nodes>39, 62, 74</nodes>
		</tri>
		<tri idx = "104">
			<nodes>62, 74, 75</nodes>
		</tri>
		<tri idx = "105">
			<nodes>33, 65, 76</nodes>
		</tri>
		<tri idx = "106">
			<nodes>33, 76, 78</nodes>
		</tri>
		<tri idx = "107">
			<nodes>41, 61, 78</nodes>
		</tri>
		<tri idx = "108">
			<nodes>33, 34, 78</nodes>
		</tri>
		<tri idx = "109">
			<nodes>34, 41, 78</nodes>
		</tri>
		<tri idx = "110">
			<nodes>76, 78, 79</nodes>
		</tri>
		<tri idx = "111">
			<nodes>65, 76, 80</nodes>
		</tri>
		<tri idx = "112">
			<nodes>64, 65, 80</nodes>
		</tri>
		<tri idx = "113">
			<nodes>66, 70, 80</nodes>
		</tri>
		<tri idx = "114">
			<nodes>64, 66, 80</nodes>
		</tri>
		<tri idx = "115">
			<nodes>76, 80, 81</nodes>
		</tri>
		<tri idx = "116">
			<nodes>70, 80, 82</nodes>
		</tri>
		<tri idx = "117">
			<nodes>62, 70, 84</nodes>
		</tri>
		<tri idx = "118">
			<nodes>70, 84, 85</nodes>
		</tri>
		<tri idx = "119">
			<nodes>70, 82, 85</nodes>
		</tri>
		<tri idx = "120">
			<nodes>61, 78, 87</nodes>
		</tri>
		<tri idx = "121">
			<nodes>45, 74, 89</nodes>
		</tri>
		<tri idx = "122">
			<nodes>45, 53, 89</nodes>
		</tri>
		<tri idx = "123">
			<nodes>74, 89, 90</nodes>
		</tri>
		<tri idx = "124">
			<nodes>53, 89, 93</nodes>
		</tri>
		<tri idx = "125">
			<nodes>53, 54, 93</nodes>
		</tri>
		<tri idx = "126">
			<nodes>54, 59, 93</nodes>
		</tri>
		<tri idx = "127">
			<nodes>89, 90, 94</nodes>
		</tri>
		<tri idx = "128">
			<nodes>89, 93, 95</nodes>
		</tri>
		<tri idx = "129">
			<nodes>89, 94, 95</nodes>
		</tri>
		<tri idx = "130">
			<nodes>58, 60, 97</nodes>
		</tri>
		<tri idx = "131">
			<nodes>57, 58, 97</nodes>
		</tri>
		<tri idx = "132">
			<nodes>57, 59, 97</nodes>
		</tri>
		<tri idx = "133">
			<nodes>59, 93, 97</nodes>
		</tri>
		<tri idx = "134">
			<nodes>93, 97, 98</nodes>
		</tri>
		<tri idx = "135">
			<nodes>60, 97, 99</nodes>
		</tri>
		<tri idx = "136">
			<nodes>60, 99, 100</nodes>
		</tri>
		<tri idx = "137">
			<nodes>60, 69, 100</nodes>
		</tri>
		<tri idx = "138">
			<nodes>61, 68, 101</nodes>
		</tri>
		<tri idx = "139">
			<nodes>61, 87, 101</nodes>
		</tri>
		<tri idx = "140">
			<nodes>67, 68, 102</nodes>
		</tri>
		<tri idx = "141">
			<nodes>69, 100, 102</nodes>
		</tri>
		<tri idx = "142">
			<nodes>67, 69, 102</nodes>
		</tri>
		<tri idx = "143">
			<nodes>68, 101, 102</nodes>
		</tri>
		<tri idx = "144">
			<nodes>100, 102, 103</nodes>
		</tri>
		<tri idx = "145">
			<nodes>62, 75, 104</nodes>
		</tri>
		<tri idx = "146">
			<nodes>62, 84, 104</nodes>
		</tri>
		<tri idx = "147">
			<nodes>84, 85, 104</nodes>
		</tri>
		<tri idx = "148">
			<nodes>76, 81, 106</nodes>
		</tri>
		<tri idx = "149">
			<nodes>76, 79, 106</nodes>
		</tri>
		<tri idx = "150">
			<nodes>94, 111, 112</nodes>
		</tri>
		<tri idx = "151">
			<nodes>90, 94, 112</nodes>
		</tri>
		<tri idx = "152">
			<nodes>90, 112, 113</nodes>
		</tri>
		<tri idx = "153">
			<nodes>74, 90, 113</nodes>
		</tri>
		<tri idx = "154">
			<nodes>74, 75, 113</nodes>
		</tri>
		<tri idx = "155">
			<nodes>75, 104, 113</nodes>
		</tri>
		<tri idx = "156">
			<nodes>78, 79, 116</nodes>
		</tri>
		<tri idx = "157">
			<nodes>78, 87, 116</nodes>
		</tri>
		<tri idx = "158">
			<nodes>79, 106, 116</nodes>
		</tri>
		<tri idx = "159">
			<nodes>87, 101, 117</nodes>
		</tri>
		<tri idx = "160">
			<nodes>87, 116, 117</nodes>
		</tri>
		<tri idx = "161">
			<nodes>106, 116, 118</nodes>
		</tri>
		<tri idx = "162">
			<nodes>116, 117, 118</nodes>
		</tri>
		<tri idx = "163">
			<nodes>80, 81, 119</nodes>
		</tri>
		<tri idx = "164">
			<nodes>81, 106, 119</nodes>
		</tri>
		<tri idx = "165">
			<nodes>80, 82, 119</nodes>
		</tri>
		<tri idx = "166">
			<nodes>82, 119, 120</nodes>
		</tri>
		<tri idx = "167">
			<nodes>82, 85, 120</nodes>
		</tri>
		<tri idx = "168">
			<nodes>85, 120, 122</nodes>
		</tri>
		<tri idx = "169">
			<nodes>85, 104, 122</nodes>
		</tri>
		<tri idx = "170">
			<nodes>93, 98, 126</nodes>
		</tri>
		<tri idx = "171">
			<nodes>94, 111, 126</nodes>
		</tri>
		<tri idx = "172">
			<nodes>93, 95, 126</nodes>
		</tri>
		<tri idx = "173">
			<nodes>94, 95, 126</nodes>
		</tri>
		<tri idx = "174">
			<nodes>97, 99, 127</nodes>
		</tri>
		<tri idx = "175">
			<nodes>97, 98, 127</nodes>
		</tri>
		<tri idx = "176">
			<nodes>98, 126, 127</nodes>
		</tri>
		<tri idx = "177">
			<nodes>99, 127, 128</nodes>
		</tri>
		<tri idx = "178">
			<nodes>100, 103, 128</nodes>
		</tri>
		<tri idx = "179">
			<nodes>99, 100, 128</nodes>
		</tri>
		<tri idx = "180">
			<nodes>111, 126, 129</nodes>
		</tri>
		<tri idx = "181">
			<nodes>126, 127, 129</nodes>
		</tri>
		<tri idx = "182">
			<nodes>111, 114, 129</nodes>
		</tri>
		<tri idx = "183">
			<nodes>117, 118, 130</nodes>
		</tri>
		<tri idx = "184">
			<nodes>118, 130, 131</nodes>
		</tri>
		<tri idx = "185">
			<nodes>103, 128, 133</nodes>
		</tri>
		<tri idx = "186">
			<nodes>103, 133, 134</nodes>
		</tri>
		<tri idx = "187">
			<nodes>101, 117, 135</nodes>
		</tri>
		<tri idx = "188">
			<nodes>117, 130, 135</nodes>
		</tri>
		<tri idx = "189">
			<nodes>102, 103, 136</nodes>
		</tri>
		<tri idx = "190">
			<nodes>101, 135, 136</nodes>
		</tri>
		<tri idx = "191">
			<nodes>101, 102, 136</nodes>
		</tri>
		<tri idx = "192">
			<nodes>103, 136, 137</nodes>
		</tri>
		<tri idx = "193">
			<nodes>103, 134, 137</nodes>
		</tri>
		<tri idx = "194">
			<nodes>104, 122, 138</nodes>
		</tri>
		<tri idx = "195">
			<nodes>104, 113, 138</nodes>
		</tri>
		<tri idx = "196">
			<nodes>122, 138, 139</nodes>
		</tri>
		<tri idx = "197">
			<nodes>106, 118, 142</nodes>
		</tri>
		<tri idx = "198">
			<nodes>106, 119, 142</nodes>
		</tri>
		<tri idx = "199">
			<nodes>114, 129, 145</nodes>
		</tri>
		<tri idx = "200">
			<nodes>111, 112, 148</nodes>
		</tri>
		<tri idx = "201">
			<nodes>111, 148, 149</nodes>
		</tri>
		<tri idx = "202">
			<nodes>111, 114, 149</nodes>
		</tri>
		<tri idx = "203">
			<nodes>112, 113, 150</nodes>
		</tri>
		<tri idx = "204">
			<nodes>112, 148, 150</nodes>
		</tri>
		<tri idx = "205">
			<nodes>113, 138, 150</nodes>
		</tri>
		<tri idx = "206">
			<nodes>114, 149, 151</nodes>
		</tri>
		<tri idx = "207">
			<nodes>114, 145, 151</nodes>
		</tri>
		<tri idx = "208">
			<nodes>148, 150, 152</nodes>
		</tri>
		<tri idx = "209">
			<nodes>149, 151, 152</nodes>
		</tri>
		<tri idx = "210">
			<nodes>148, 149, 152</nodes>
		</tri>
		<tri idx = "211">
			<nodes>118, 142, 154</nodes>
		</tri>
		<tri idx = "212">
			<nodes>118, 131, 154</nodes>
		</tri>
		<tri idx = "213">
			<nodes>131, 154, 155</nodes>
		</tri>
		<tri idx = "214">
			<nodes>119, 142, 156</nodes>
		</tri>
		<tri idx = "215">
			<nodes>119, 120, 156</nodes>
		</tri>
		<tri idx = "216">
			<nodes>122, 139, 157</nodes>
		</tri>
		<tri idx = "217">
			<nodes>120, 122, 158</nodes>
		</tri>
		<tri idx = "218">
			<nodes>120, 156, 158</nodes>
		</tri>
		<tri idx = "219">
			<nodes>122, 157, 158</nodes>
		</tri>
		<tri idx = "220">
			<nodes>156, 158, 160</nodes>
		</tri>
		<tri idx = "221">
			<nodes>157, 158, 160</nodes>
		</tri>
		<tri idx = "222">
			<nodes>127, 128, 163</nodes>
		</tri>
		<tri idx = "223">
			<nodes>128, 133, 163</nodes>
		</tri>
		<tri idx = "224">
			<nodes>127, 129, 163</nodes>
		</tri>
		<tri idx = "225">
			<nodes>129, 145, 163</nodes>
		</tri>
		<tri idx = "226">
			<nodes>131, 155, 164</nodes>
		</tri>
		<tri idx = "227">
			<nodes>130, 135, 164</nodes>
		</tri>
		<tri idx = "228">
			<nodes>130, 131, 164</nodes>
		</tri>
		<tri idx = "229">
			<nodes>133, 134, 166</nodes>
		</tri>
		<tri idx = "230">
			<nodes>133, 163, 166</nodes>
		</tri>
		<tri idx = "231">
			<nodes>134, 166, 167</nodes>
		</tri>
		<tri idx = "232">
			<nodes>134, 137, 167</nodes>
		</tri>
		<tri idx = "233">
			<nodes>135, 164, 168</nodes>
		</tri>
		<tri idx = "234">
			<nodes>135, 168, 169</nodes>
		</tri>
		<tri idx = "235">
			<nodes>135, 136, 169</nodes>
		</tri>
		<tri idx = "236">
			<nodes>136, 137, 169</nodes>
		</tri>
		<tri idx = "237">
			<nodes>137, 167, 169</nodes>
		</tri>
		<tri idx = "238">
			<nodes>150, 152, 171</nodes>
		</tri>
		<tri idx = "239">
			<nodes>157, 160, 172</nodes>
		</tri>
		<tri idx = "240">
			<nodes>139, 157, 172</nodes>
		</tri>
		<tri idx = "241">
			<nodes>150, 171, 173</nodes>
		</tri>
		<tri idx = "242">
			<nodes>138, 150, 173</nodes>
		</tri>
		<tri idx = "243">
			<nodes>138, 139, 173</nodes>
		</tri>
		<tri idx = "244">
			<nodes>139, 172, 173</nodes>
		</tri>
		<tri idx = "245">
			<nodes>142, 156, 174</nodes>
		</tri>
		<tri idx = "246">
			<nodes>142, 154, 174</nodes>
		</tri>
		<tri idx = "247">
			<nodes>154, 155, 174</nodes>
		</tri>
		<tri idx = "248">
			<nodes>156, 174, 175</nodes>
		</tri>
		<tri idx = "249">
			<nodes>156, 160, 175</nodes>
		</tri>
		<tri idx = "250">
			<nodes>163, 166, 176</nodes>
		</tri>
		<tri idx = "251">
			<nodes>145, 163, 176</nodes>
		</tri>
		<tri idx = "252">
			<nodes>145, 151, 177</nodes>
		</tri>
		<tri idx = "253">
			<nodes>151, 170, 177</nodes>
		</tri>
		<tri idx = "254">
			<nodes>145, 176, 177</nodes>
		</tri>
		<tri idx = "255">
			<nodes>166, 176, 180</nodes>
		</tri>
		<tri idx = "256">
			<nodes>167, 179, 180</nodes>
		</tri>
		<tri idx = "257">
			<nodes>166, 167, 180</nodes>
		</tri>
		<tri idx = "258">
			<nodes>179, 180, 181</nodes>
		</tri>
		<tri idx = "259">
			<nodes>152, 171, 187</nodes>
		</tri>
		<tri idx = "260">
			<nodes>151, 170, 187</nodes>
		</tri>
		<tri idx = "261">
			<nodes>151, 152, 187</nodes>
		</tri>
		<tri idx = "262">
			<nodes>171, 173, 188</nodes>
		</tri>
		<tri idx = "263">
			<nodes>172, 173, 188</nodes>
		</tri>
		<tri idx = "264">
			<nodes>168, 178, 190</nodes>
		</tri>
		<tri idx = "265">
			<nodes>164, 168, 190</nodes>
		</tri>
		<tri idx = "266">
			<nodes>155, 164, 190</nodes>
		</tri>
		<tri idx = "267">
			<nodes>174, 175, 191</nodes>
		</tri>
		<tri idx = "268">
			<nodes>155, 174, 191</nodes>
		</tri>
		<tri idx = "269">
			<nodes>155, 191, 192</nodes>
		</tri>
		<tri idx = "270">
			<nodes>155, 190, 192</nodes>
		</tri>
		<tri idx = "271">
			<nodes>160, 172, 195</nodes>
		</tri>
		<tri idx = "272">
			<nodes>160, 175, 195</nodes>
		</tri>
		<tri idx = "273">
			<nodes>172, 195, 196</nodes>
		</tri>
		<tri idx = "274">
			<nodes>172, 188, 196</nodes>
		</tri>
		<tri idx = "275">
			<nodes>179, 181, 201</nodes>
		</tri>
		<tri idx = "276">
			<nodes>168, 169, 201</nodes>
		</tri>
		<tri idx = "277">
			<nodes>168, 178, 201</nodes>
		</tri>
		<tri idx = "278">
			<nodes>167, 169, 201</nodes>
		</tri>
		<tri idx = "279">
			<nodes>167, 179, 201</nodes>
		</tri>
		<tri idx = "280">
			<nodes>181, 201, 202</nodes>
		</tri>
		<tri idx = "281">
			<nodes>178, 201, 202</nodes>
		</tri>
		<tri idx = "282">
			<nodes>170, 187, 204</nodes>
		</tri>
		<tri idx = "283">
			<nodes>170, 177, 204</nodes>
		</tri>
		<tri idx = "284">
			<nodes>171, 187, 205</nodes>
		</tri>
		<tri idx = "285">
			<nodes>171, 188, 205</nodes>
		</tri>
		<tri idx = "286">
			<nodes>187, 205, 206</nodes>
		</tri>
		<tri idx = "287">
			<nodes>187, 204, 206</nodes>
		</tri>
		<tri idx = "288">
			<nodes>188, 205, 208</nodes>
		</tri>
		<tri idx = "289">
			<nodes>195, 196, 209</nodes>
		</tri>
		<tri idx = "290">
			<nodes>188, 196, 209</nodes>
		</tri>
		<tri idx = "291">
			<nodes>188, 208, 209</nodes>
		</tri>
		<tri idx = "292">
			<nodes>175, 191, 211</nodes>
		</tri>
		<tri idx = "293">
			<nodes>175, 195, 211</nodes>
		</tri>
		<tri idx = "294">
			<nodes>195, 209, 212</nodes>
		</tri>
		<tri idx = "295">
			<nodes>195, 211, 212</nodes>
		</tri>
		<tri idx = "296">
			<nodes>176, 180, 213</nodes>
		</tri>
		<tri idx = "297">
			<nodes>176, 177, 213</nodes>
		</tri>
		<tri idx = "298">
			<nodes>177, 204, 214</nodes>
		</tri>
		<tri idx = "299">
			<nodes>177, 213, 214</nodes>
		</tri>
		<tri idx = "300">
			<nodes>208, 209, 215</nodes>
		</tri>
		<tri idx = "301">
			<nodes>178, 190, 216</nodes>
		</tri>
		<tri idx = "302">
			<nodes>191, 211, 217</nodes>
		</tri>
		<tri idx = "303">
			<nodes>190, 192, 218</nodes>
		</tri>
		<tri idx = "304">
			<nodes>191, 217, 218</nodes>
		</tri>
		<tri idx = "305">
			<nodes>191, 192, 218</nodes>
		</tri>
		<tri idx = "306">
			<nodes>190, 216, 218</nodes>
		</tri>
		<tri idx = "307">
			<nodes>216, 218, 219</nodes>
		</tri>
		<tri idx = "308">
			<nodes>217, 218, 219</nodes>
		</tri>
		<tri idx = "309">
			<nodes>216, 219, 220</nodes>
		</tri>
		<tri idx = "310">
			<nodes>178, 202, 221</nodes>
		</tri>
		<tri idx = "311">
			<nodes>178, 216, 221</nodes>
		</tri>
		<tri idx = "312">
			<nodes>216, 220, 221</nodes>
		</tri>
		<tri idx = "313">
			<nodes>180, 181, 224</nodes>
		</tri>
		<tri idx = "314">
			<nodes>180, 213, 224</nodes>
		</tri>
		<tri idx = "315">
			<nodes>181, 224, 225</nodes>
		</tri>
		<tri idx = "316">
			<nodes>181, 202, 225</nodes>
		</tri>
		<tri idx = "317">
			<nodes>202, 221, 226</nodes>
		</tri>
		<tri idx = "318">
			<nodes>202, 225, 226</nodes>
		</tri>
		<tri idx = "319">
			<nodes>204, 214, 227</nodes>
		</tri>
		<tri idx = "320">
			<nodes>214, 227, 228</nodes>
		</tri>
		<tri idx = "321">
			<nodes>204, 206, 229</nodes>
		</tri>
		<tri idx = "322">
			<nodes>204, 227, 229</nodes>
		</tri>
		<tri idx = "323">
			<nodes>205, 206, 237</nodes>
		</tri>
		<tri idx = "324">
			<nodes>205, 208, 237</nodes>
		</tri>
		<tri idx = "325">
			<nodes>206, 237, 238</nodes>
		</tri>
		<tri idx = "326">
			<nodes>206, 229, 238</nodes>
		</tri>
		<tri idx = "327">
			<nodes>208, 215, 239</nodes>
		</tri>
		<tri idx = "328">
			<nodes>208, 237, 239</nodes>
		</tri>
		<tri idx = "329">
			<nodes>209, 212, 241</nodes>
		</tri>
		<tri idx = "330">
			<nodes>209, 215, 241</nodes>
		</tri>
		<tri idx = "331">
			<nodes>219, 220, 242</nodes>
		</tri>
		<tri idx = "332">
			<nodes>219, 242, 244</nodes>
		</tri>
		<tri idx = "333">
			<nodes>217, 219, 244</nodes>
		</tri>
		<tri idx = "334">
			<nodes>211, 217, 245</nodes>
		</tri>
		<tri idx = "335">
			<nodes>217, 244, 245</nodes>
		</tri>
		<tri idx = "336">
			<nodes>211, 212, 245</nodes>
		</tri>
		<tri idx = "337">
			<nodes>212, 245, 246</nodes>
		</tri>
		<tri idx = "338">
			<nodes>212, 241, 246</nodes>
		</tri>
		<tri idx = "339">
			<nodes>229, 238, 247</nodes>
		</tri>
		<tri idx = "340">
			<nodes>227, 228, 247</nodes>
		</tri>
		<tri idx = "341">
			<nodes>227, 229, 247</nodes>
		</tri>
		<tri idx = "342">
			<nodes>228, 247, 248</nodes>
		</tri>
		<tri idx = "343">
			<nodes>213, 224, 249</nodes>
		</tri>
		<tri idx = "344">
			<nodes>228, 248, 249</nodes>
		</tri>
		<tri idx = "345">
			<nodes>213, 214, 249</nodes>
		</tri>
		<tri idx = "346">
			<nodes>214, 228, 249</nodes>
		</tri>
		<tri idx = "347">
			<nodes>224, 249, 250</nodes>
		</tri>
		<tri idx = "348">
			<nodes>224, 225, 250</nodes>
		</tri>
		<tri idx = "349">
			<nodes>248, 249, 251</nodes>
		</tri>
		<tri idx = "350">
			<nodes>249, 251, 252</nodes>
		</tri>
		<tri idx = "351">
			<nodes>249, 250, 252</nodes>
		</tri>
		<tri idx = "352">
			<nodes>215, 239, 253</nodes>
		</tri>
		<tri idx = "353">
			<nodes>241, 246, 253</nodes>
		</tri>
		<tri idx = "354">
			<nodes>215, 241, 253</nodes>
		</tri>
		<tri idx = "355">
			<nodes>238, 247, 256</nodes>
		</tri>
		<tri idx = "356">
			<nodes>247, 248, 257</nodes>
		</tri>
		<tri idx = "357">
			<nodes>247, 256, 257</nodes>
		</tri>
		<tri idx = "358">
			<nodes>237, 238, 258</nodes>
		</tri>
		<tri idx = "359">
			<nodes>238, 256, 258</nodes>
		</tri>
		<tri idx = "360">
			<nodes>237, 239, 258</nodes>
		</tri>
		<tri idx = "361">
			<nodes>256, 258, 259</nodes>
		</tri>
		<tri idx = "362">
			<nodes>256, 257, 259</nodes>
		</tri>
		<tri idx = "363">
			<nodes>239, 253, 260</nodes>
		</tri>
		<tri idx = "364">
			<nodes>253, 255, 260</nodes>
		</tri>
		<tri idx = "365">
			<nodes>239, 258, 260</nodes>
		</tri>
		<tri idx = "366">
			<nodes>242, 244, 261</nodes>
		</tri>
		<tri idx = "367">
			<nodes>244, 245, 261</nodes>
		</tri>
		<tri idx = "368">
			<nodes>250, 252, 262</nodes>
		</tri>
		<tri idx = "369">
			<nodes>225, 250, 262</nodes>
		</tri>
		<tri idx = "370">
			<nodes>225, 226, 262</nodes>
		</tri>
		<tri idx = "371">
			<nodes>221, 226, 263</nodes>
		</tri>
		<tri idx = "372">
			<nodes>226, 262, 263</nodes>
		</tri>
		<tri idx = "373">
			<nodes>262, 263, 264</nodes>
		</tri>
		<tri idx = "374">
			<nodes>220, 242, 267</nodes>
		</tri>
		<tri idx = "375">
			<nodes>220, 221, 267</nodes>
		</tri>
		<tri idx = "376">
			<nodes>221, 263, 268</nodes>
		</tri>
		<tri idx = "377">
			<nodes>221, 267, 268</nodes>
		</tri>
		<tri idx = "378">
			<nodes>263, 268, 269</nodes>
		</tri>
		<tri idx = "379">
			<nodes>263, 264, 269</nodes>
		</tri>
		<tri idx = "380">
			<nodes>242, 267, 270</nodes>
		</tri>
		<tri idx = "381">
			<nodes>242, 261, 271</nodes>
		</tri>
		<tri idx = "382">
			<nodes>242, 270, 271</nodes>
		</tri>
		<tri idx = "383">
			<nodes>270, 271, 272</nodes>
		</tri>
		<tri idx = "384">
			<nodes>255, 260, 273</nodes>
		</tri>
		<tri idx = "385">
			<nodes>246, 253, 280</nodes>
		</tri>
		<tri idx = "386">
			<nodes>253, 255, 280</nodes>
		</tri>
		<tri idx = "387">
			<nodes>255, 273, 280</nodes>
		</tri>
		<tri idx = "388">
			<nodes>245, 261, 282</nodes>
		</tri>
		<tri idx = "389">
			<nodes>245, 246, 282</nodes>
		</tri>
		<tri idx = "390">
			<nodes>246, 280, 282</nodes>
		</tri>
		<tri idx = "391">
			<nodes>257, 259, 284</nodes>
		</tri>
		<tri idx = "392">
			<nodes>257, 284, 285</nodes>
		</tri>
		<tri idx = "393">
			<nodes>248, 257, 285</nodes>
		</tri>
		<tri idx = "394">
			<nodes>248, 251, 285</nodes>
		</tri>
		<tri idx = "395">
			<nodes>284, 285, 286</nodes>
		</tri>
		<tri idx = "396">
			<nodes>251, 285, 287</nodes>
		</tri>
		<tri idx = "397">
			<nodes>285, 286, 287</nodes>
		</tri>
		<tri idx = "398">
			<nodes>251, 287, 290</nodes>
		</tri>
		<tri idx = "399">
			<nodes>251, 252, 290</nodes>
		</tri>
		<tri idx = "400">
			<nodes>252, 290, 291</nodes>
		</tri>
		<tri idx = "401">
			<nodes>252, 262, 291</nodes>
		</tri>
		<tri idx = "402">
			<nodes>262, 264, 291</nodes>
		</tri>
		<tri idx = "403">
			<nodes>290, 291, 292</nodes>
		</tri>
		<tri idx = "404">
			<nodes>264, 269, 292</nodes>
		</tri>
		<tri idx = "405">
			<nodes>264, 291, 292</nodes>
		</tri>
		<tri idx = "406">
			<nodes>259, 284, 296</nodes>
		</tri>
		<tri idx = "407">
			<nodes>258, 259, 297</nodes>
		</tri>
		<tri idx = "408">
			<nodes>259, 296, 297</nodes>
		</tri>
		<tri idx = "409">
			<nodes>258, 260, 297</nodes>
		</tri>
		<tri idx = "410">
			<nodes>260, 297, 298</nodes>
		</tri>
		<tri idx = "411">
			<nodes>260, 273, 298</nodes>
		</tri>
		<tri idx = "412">
			<nodes>261, 282, 299</nodes>
		</tri>
		<tri idx = "413">
			<nodes>261, 271, 299</nodes>
		</tri>
		<tri idx = "414">
			<nodes>271, 272, 299</nodes>
		</tri>
		<tri idx = "415">
			<nodes>273, 280, 300</nodes>
		</tri>
		<tri idx = "416">
			<nodes>282, 299, 301</nodes>
		</tri>
		<tri idx = "417">
			<nodes>280, 282, 301</nodes>
		</tri>
		<tri idx = "418">
			<nodes>280, 300, 301</nodes>
		</tri>
		<tri idx = "419">
			<nodes>290, 292, 305</nodes>
		</tri>
		<tri idx = "420">
			<nodes>269, 292, 305</nodes>
		</tri>
		<tri idx = "421">
			<nodes>270, 272, 306</nodes>
		</tri>
		<tri idx = "422">
			<nodes>267, 268, 306</nodes>
		</tri>
		<tri idx = "423">
			<nodes>267, 270, 306</nodes>
		</tri>
		<tri idx = "424">
			<nodes>268, 269, 308</nodes>
		</tri>
		<tri idx = "425">
			<nodes>268, 306, 308</nodes>
		</tri>
		<tri idx = "426">
			<nodes>269, 305, 309</nodes>
		</tri>
		<tri idx = "427">
			<nodes>269, 308, 309</nodes>
		</tri>
		<tri idx = "428">
			<nodes>272, 299, 311</nodes>
		</tri>
		<tri idx = "429">
			<nodes>272, 306, 311</nodes>
		</tri>
		<tri idx = "430">
			<nodes>299, 311, 312</nodes>
		</tri>
		<tri idx = "431">
			<nodes>299, 301, 312</nodes>
		</tri>
		<tri idx = "432">
			<nodes>311, 312, 313</nodes>
		</tri>
		<tri idx = "433">
			<nodes>305, 309, 314</nodes>
		</tri>
		<tri idx = "434">
			<nodes>284, 296, 315</nodes>
		</tri>
		<tri idx = "435">
			<nodes>284, 286, 315</nodes>
		</tri>
		<tri idx = "436">
			<nodes>296, 315, 316</nodes>
		</tri>
		<tri idx = "437">
			<nodes>286, 315, 317</nodes>
		</tri>
		<tri idx = "438">
			<nodes>273, 298, 319</nodes>
		</tri>
		<tri idx = "439">
			<nodes>273, 300, 319</nodes>
		</tri>
		<tri idx = "440">
			<nodes>300, 301, 320</nodes>
		</tri>
		<tri idx = "441">
			<nodes>300, 319, 320</nodes>
		</tri>
		<tri idx = "442">
			<nodes>319, 320, 321</nodes>
		</tri>
		<tri idx = "443">
			<nodes>319, 321, 322</nodes>
		</tri>
		<tri idx = "444">
			<nodes>290, 305, 324</nodes>
		</tri>
		<tri idx = "445">
			<nodes>287, 290, 324</nodes>
		</tri>
		<tri idx = "446">
			<nodes>305, 314, 324</nodes>
		</tri>
		<tri idx = "447">
			<nodes>286, 317, 325</nodes>
		</tri>
		<tri idx = "448">
			<nodes>287, 324, 326</nodes>
		</tri>
		<tri idx = "449">
			<nodes>286, 287, 326</nodes>
		</tri>
		<tri idx = "450">
			<nodes>286, 325, 326</nodes>
		</tri>
		<tri idx = "451">
			<nodes>296, 297, 334</nodes>
		</tri>
		<tri idx = "452">
			<nodes>296, 316, 334</nodes>
		</tri>
		<tri idx = "453">
			<nodes>297, 334, 335</nodes>
		</tri>
		<tri idx = "454">
			<nodes>297, 298, 335</nodes>
		</tri>
		<tri idx = "455">
			<nodes>319, 322, 335</nodes>
		</tri>
		<tri idx = "456">
			<nodes>298, 319, 335</nodes>
		</tri>
		<tri idx = "457">
			<nodes>301, 312, 337</nodes>
		</tri>
		<tri idx = "458">
			<nodes>301, 320, 337</nodes>
		</tri>
		<tri idx = "459">
			<nodes>306, 311, 340</nodes>
		</tri>
		<tri idx = "460">
			<nodes>311, 313, 340</nodes>
		</tri>
		<tri idx = "461">
			<nodes>306, 308, 340</nodes>
		</tri>
		<tri idx = "462">
			<nodes>308, 309, 341</nodes>
		</tri>
		<tri idx = "463">
			<nodes>308, 340, 341</nodes>
		</tri>
		<tri idx = "464">
			<nodes>309, 314, 342</nodes>
		</tri>
		<tri idx = "465">
			<nodes>309, 341, 342</nodes>
		</tri>
		<tri idx = "466">
			<nodes>313, 340, 343</nodes>
		</tri>
		<tri idx = "467">
			<nodes>340, 341, 343</nodes>
		</tri>
		<tri idx = "468">
			<nodes>312, 337, 345</nodes>
		</tri>
		<tri idx = "469">
			<nodes>312, 313, 345</nodes>
		</tri>
		<tri idx = "470">
			<nodes>320, 321, 346</nodes>
		</tri>
		<tri idx = "471">
			<nodes>320, 337, 346</nodes>
		</tri>
		<tri idx = "472">
			<nodes>334, 335, 347</nodes>
		</tri>
		<tri idx = "473">
			<nodes>322, 335, 347</nodes>
		</tri>
		<tri idx = "474">
			<nodes>316, 334, 348</nodes>
		</tri>
		<tri idx = "475">
			<nodes>334, 347, 348</nodes>
		</tri>
		<tri idx = "476">
			<nodes>337, 345, 349</nodes>
		</tri>
		<tri idx = "477">
			<nodes>337, 346, 349</nodes>
		</tri>
		<tri idx = "478">
			<nodes>313, 345, 351</nodes>
		</tri>
		<tri idx = "479">
			<nodes>313, 343, 351</nodes>
		</tri>
		<tri idx = "480">
			<nodes>316, 348, 353</nodes>
		</tri>
		<tri idx = "481">
			<nodes>324, 326, 356</nodes>
		</tri>
		<tri idx = "482">
			<nodes>314, 324, 356</nodes>
		</tri>
		<tri idx = "483">
			<nodes>314, 342, 357</nodes>
		</tri>
		<tri idx = "484">
			<nodes>314, 356, 357</nodes>
		</tri>
		<tri idx = "485">
			<nodes>316, 353, 359</nodes>
		</tri>
		<tri idx = "486">
			<nodes>315, 316, 359</nodes>
		</tri>
		<tri idx = "487">
			<nodes>315, 317, 359</nodes>
		</tri>
		<tri idx = "488">
			<nodes>353, 354, 359</nodes>
		</tri>
		<tri idx = "489">
			<nodes>317, 325, 360</nodes>
		</tri>
		<tri idx = "490">
			<nodes>317, 359, 360</nodes>
		</tri>
		<tri idx = "491">
			<nodes>326, 356, 361</nodes>
		</tri>
		<tri idx = "492">
			<nodes>325, 326, 361</nodes>
		</tri>
		<tri idx = "493">
			<nodes>325, 360, 361</nodes>
		</tri>
		<tri idx = "494">
			<nodes>359, 360, 362</nodes>
		</tri>
		<tri idx = "495">
			<nodes>354, 359, 362</nodes>
		</tri>
		<tri idx = "496">
			<nodes>354, 362, 363</nodes>
		</tri>
		<tri idx = "497">
			<nodes>343, 351, 364</nodes>
		</tri>
		<tri idx = "498">
			<nodes>351, 352, 364</nodes>
		</tri>
		<tri idx = "499">
			<nodes>321, 322, 366</nodes>
		</tri>
		<tri idx = "500">
			<nodes>321, 346, 366</nodes>
		</tri>
		<tri idx = "501">
			<nodes>322, 347, 366</nodes>
		</tri>
		<tri idx = "502">
			<nodes>347, 366, 367</nodes>
		</tri>
		<tri idx = "503">
			<nodes>346, 366, 367</nodes>
		</tri>
		<tri idx = "504">
			<nodes>342, 357, 373</nodes>
		</tri>
		<tri idx = "505">
			<nodes>341, 342, 374</nodes>
		</tri>
		<tri idx = "506">
			<nodes>342, 373, 374</nodes>
		</tri>
		<tri idx = "507">
			<nodes>341, 343, 374</nodes>
		</tri>
		<tri idx = "508">
			<nodes>343, 364, 374</nodes>
		</tri>
		<tri idx = "509">
			<nodes>351, 352, 376</nodes>
		</tri>
		<tri idx = "510">
			<nodes>345, 351, 376</nodes>
		</tri>
		<tri idx = "511">
			<nodes>345, 349, 376</nodes>
		</tri>
		<tri idx = "512">
			<nodes>346, 367, 378</nodes>
		</tri>
		<tri idx = "513">
			<nodes>346, 349, 378</nodes>
		</tri>
		<tri idx = "514">
			<nodes>348, 353, 380</nodes>
		</tri>
		<tri idx = "515">
			<nodes>354, 363, 380</nodes>
		</tri>
		<tri idx = "516">
			<nodes>353, 354, 380</nodes>
		</tri>
		<tri idx = "517">
			<nodes>367, 378, 381</nodes>
		</tri>
		<tri idx = "518">
			<nodes>347, 367, 382</nodes>
		</tri>
		<tri idx = "519">
			<nodes>367, 381, 382</nodes>
		</tri>
		<tri idx = "520">
			<nodes>347, 348, 382</nodes>
		</tri>
		<tri idx = "521">
			<nodes>348, 380, 383</nodes>
		</tri>
		<tri idx = "522">
			<nodes>348, 382, 383</nodes>
		</tri>
		<tri idx = "523">
			<nodes>349, 376, 384</nodes>
		</tri>
		<tri idx = "524">
			<nodes>349, 378, 384</nodes>
		</tri>
		<tri idx = "525">
			<nodes>352, 376, 385</nodes>
		</tri>
		<tri idx = "526">
			<nodes>376, 384, 385</nodes>
		</tri>
		<tri idx = "527">
			<nodes>352, 364, 387</nodes>
		</tri>
		<tri idx = "528">
			<nodes>352, 387, 388</nodes>
		</tri>
		<tri idx = "529">
			<nodes>352, 385, 388</nodes>
		</tri>
		<tri idx = "530">
			<nodes>356, 357, 391</nodes>
		</tri>
		<tri idx = "531">
			<nodes>356, 361, 391</nodes>
		</tri>
		<tri idx = "532">
			<nodes>357, 373, 392</nodes>
		</tri>
		<tri idx = "533">
			<nodes>357, 391, 392</nodes>
		</tri>
		<tri idx = "534">
			<nodes>360, 361, 394</nodes>
		</tri>
		<tri idx = "535">
			<nodes>360, 362, 394</nodes>
		</tri>
		<tri idx = "536">
			<nodes>362, 363, 394</nodes>
		</tri>
		<tri idx = "537">
			<nodes>391, 392, 395</nodes>
		</tri>
		<tri idx = "538">
			<nodes>361, 391, 396</nodes>
		</tri>
		<tri idx = "539">
			<nodes>391, 395, 396</nodes>
		</tri>
		<tri idx = "540">
			<nodes>361, 394, 396</nodes>
		</tri>
		<tri idx = "541">
			<nodes>363, 394, 398</nodes>
		</tri>
		<tri idx = "542">
			<nodes>363, 380, 398</nodes>
		</tri>
		<tri idx = "543">
			<nodes>373, 374, 399</nodes>
		</tri>
		<tri idx = "544">
			<nodes>364, 374, 399</nodes>
		</tri>
		<tri idx = "545">
			<nodes>364, 387, 399</nodes>
		</tri>
		<tri idx = "546">
			<nodes>373, 399, 401</nodes>
		</tri>
		<tri idx = "547">
			<nodes>373, 392, 401</nodes>
		</tri>
		<tri idx = "548">
			<nodes>401, 402, 403</nodes>
		</tri>
		<tri idx = "549">
			<nodes>392, 401, 403</nodes>
		</tri>
		<tri idx = "550">
			<nodes>392, 395, 403</nodes>
		</tri>
		<tri idx = "551">
			<nodes>402, 403, 404</nodes>
		</tri>
		<tri idx = "552">
			<nodes>378, 384, 410</nodes>
		</tri>
		<tri idx = "553">
			<nodes>378, 381, 410</nodes>
		</tri>
		<tri idx = "554">
			<nodes>380, 398, 413</nodes>
		</tri>
		<tri idx = "555">
			<nodes>380, 383, 413</nodes>
		</tri>
		<tri idx = "556">
			<nodes>381, 410, 415</nodes>
		</tri>
		<tri idx = "557">
			<nodes>381, 382, 416</nodes>
		</tri>
		<tri idx = "558">
			<nodes>382, 383, 416</nodes>
		</tri>
		<tri idx = "559">
			<nodes>381, 415, 416</nodes>
		</tri>
		<tri idx = "560">
			<nodes>383, 413, 417</nodes>
		</tri>
		<tri idx = "561">
			<nodes>383, 416, 417</nodes>
		</tri>
		<tri idx = "562">
			<nodes>384, 410, 418</nodes>
		</tri>
		<tri idx = "563">
			<nodes>384, 418, 419</nodes>
		</tri>
		<tri idx = "564">
			<nodes>384, 385, 419</nodes>
		</tri>
		<tri idx = "565">
			<nodes>385, 388, 419</nodes>
		</tri>
		<tri idx = "566">
			<nodes>388, 419, 420</nodes>
		</tri>
		<tri idx = "567">
			<nodes>387, 388, 422</nodes>
		</tri>
		<tri idx = "568">
			<nodes>387, 399, 422</nodes>
		</tri>
		<tri idx = "569">
			<nodes>388, 422, 423</nodes>
		</tri>
		<tri idx = "570">
			<nodes>388, 420, 423</nodes>
		</tri>
		<tri idx = "571">
			<nodes>420, 423, 424</nodes>
		</tri>
		<tri idx = "572">
			<nodes>399, 401, 425</nodes>
		</tri>
		<tri idx = "573">
			<nodes>401, 402, 425</nodes>
		</tri>
		<tri idx = "574">
			<nodes>399, 422, 425</nodes>
		</tri>
		<tri idx = "575">
			<nodes>394, 398, 428</nodes>
		</tri>
		<tri idx = "576">
			<nodes>394, 396, 428</nodes>
		</tri>
		<tri idx = "577">
			<nodes>395, 396, 429</nodes>
		</tri>
		<tri idx = "578">
			<nodes>395, 403, 429</nodes>
		</tri>
		<tri idx = "579">
			<nodes>396, 429, 430</nodes>
		</tri>
		<tri idx = "580">
			<nodes>396, 428, 430</nodes>
		</tri>
		<tri idx = "581">
			<nodes>410, 415, 431</nodes>
		</tri>
		<tri idx = "582">
			<nodes>410, 418, 431</nodes>
		</tri>
		<tri idx = "583">
			<nodes>413, 417, 433</nodes>
		</tri>
		<tri idx = "584">
			<nodes>398, 413, 434</nodes>
		</tri>
		<tri idx = "585">
			<nodes>413, 433, 434</nodes>
		</tri>
		<tri idx = "586">
			<nodes>398, 428, 435</nodes>
		</tri>
		<tri idx = "587">
			<nodes>398, 434, 435</nodes>
		</tri>
		<tri idx = "588">
			<nodes>402, 425, 437</nodes>
		</tri>
		<tri idx = "589">
			<nodes>402, 404, 437</nodes>
		</tri>
		<tri idx = "590">
			<nodes>404, 437, 438</nodes>
		</tri>
		<tri idx = "591">
			<nodes>403, 429, 439</nodes>
		</tri>
		<tri idx = "592">
			<nodes>404, 438, 439</nodes>
		</tri>
		<tri idx = "593">
			<nodes>403, 404, 439</nodes>
		</tri>
		<tri idx = "594">
			<nodes>415, 431, 440</nodes>
		</tri>
		<tri idx = "595">
			<nodes>418, 431, 442</nodes>
		</tri>
		<tri idx = "596">
			<nodes>415, 440, 447</nodes>
		</tri>
		<tri idx = "597">
			<nodes>415, 416, 447</nodes>
		</tri>
		<tri idx = "598">
			<nodes>416, 417, 447</nodes>
		</tri>
		<tri idx = "599">
			<nodes>417, 433, 448</nodes>
		</tri>
		<tri idx = "600">
			<nodes>417, 447, 448</nodes>
		</tri>
		<tri idx = "601">
			<nodes>447, 448, 449</nodes>
		</tri>
		<tri idx = "602">
			<nodes>440, 441, 449</nodes>
		</tri>
		<tri idx = "603">
			<nodes>440, 447, 449</nodes>
		</tri>
		<tri idx = "604">
			<nodes>418, 419, 451</nodes>
		</tri>
		<tri idx = "605">
			<nodes>418, 442, 451</nodes>
		</tri>
		<tri idx = "606">
			<nodes>419, 420, 451</nodes>
		</tri>
		<tri idx = "607">
			<nodes>420, 424, 451</nodes>
		</tri>
		<tri idx = "608">
			<nodes>442, 451, 452</nodes>
		</tri>
		<tri idx = "609">
			<nodes>422, 423, 455</nodes>
		</tri>
		<tri idx = "610">
			<nodes>423, 424, 455</nodes>
		</tri>
		<tri idx = "611">
			<nodes>422, 425, 455</nodes>
		</tri>
		<tri idx = "612">
			<nodes>451, 452, 456</nodes>
		</tri>
		<tri idx = "613">
			<nodes>424, 451, 456</nodes>
		</tri>
		<tri idx = "614">
			<nodes>424, 455, 456</nodes>
		</tri>
		<tri idx = "615">
			<nodes>452, 456, 457</nodes>
		</tri>
		<tri idx = "616">
			<nodes>450, 452, 457</nodes>
		</tri>
		<tri idx = "617">
			<nodes>425, 437, 458</nodes>
		</tri>
		<tri idx = "618">
			<nodes>425, 455, 458</nodes>
		</tri>
		<tri idx = "619">
			<nodes>433, 448, 459</nodes>
		</tri>
		<tri idx = "620">
			<nodes>433, 434, 460</nodes>
		</tri>
		<tri idx = "621">
			<nodes>434, 435, 460</nodes>
		</tri>
		<tri idx = "622">
			<nodes>428, 430, 461</nodes>
		</tri>
		<tri idx = "623">
			<nodes>428, 435, 461</nodes>
		</tri>
		<tri idx = "624">
			<nodes>435, 460, 461</nodes>
		</tri>
		<tri idx = "625">
			<nodes>433, 459, 462</nodes>
		</tri>
		<tri idx = "626">
			<nodes>460, 461, 462</nodes>
		</tri>
		<tri idx = "627">
			<nodes>433, 460, 462</nodes>
		</tri>
		<tri idx = "628">
			<nodes>429, 430, 464</nodes>
		</tri>
		<tri idx = "629">
			<nodes>429, 439, 464</nodes>
		</tri>
		<tri idx = "630">
			<nodes>438, 439, 464</nodes>
		</tri>
		<tri idx = "631">
			<nodes>430, 464, 465</nodes>
		</tri>
		<tri idx = "632">
			<nodes>430, 461, 465</nodes>
		</tri>
		<tri idx = "633">
			<nodes>437, 438, 466</nodes>
		</tri>
		<tri idx = "634">
			<nodes>438, 464, 466</nodes>
		</tri>
		<tri idx = "635">
			<nodes>464, 466, 467</nodes>
		</tri>
		<tri idx = "636">
			<nodes>464, 465, 467</nodes>
		</tri>
		<tri idx = "637">
			<nodes>459, 462, 469</nodes>
		</tri>
		<tri idx = "638">
			<nodes>448, 459, 473</nodes>
		</tri>
		<tri idx = "639">
			<nodes>448, 449, 473</nodes>
		</tri>
		<tri idx = "640">
			<nodes>441, 449, 474</nodes>
		</tri>
		<tri idx = "641">
			<nodes>449, 473, 474</nodes>
		</tri>
		<tri idx = "642">
			<nodes>473, 474, 475</nodes>
		</tri>
		<tri idx = "643">
			<nodes>437, 466, 477</nodes>
		</tri>
		<tri idx = "644">
			<nodes>437, 458, 477</nodes>
		</tri>
		<tri idx = "645">
			<nodes>471, 472, 478</nodes>
		</tri>
		<tri idx = "646">
			<nodes>440, 441, 479</nodes>
		</tri>
		<tri idx = "647">
			<nodes>431, 440, 479</nodes>
		</tri>
		<tri idx = "648">
			<nodes>431, 442, 479</nodes>
		</tri>
		<tri idx = "649">
			<nodes>450, 452, 480</nodes>
		</tri>
		<tri idx = "650">
			<nodes>450, 471, 480</nodes>
		</tri>
		<tri idx = "651">
			<nodes>442, 452, 480</nodes>
		</tri>
		<tri idx = "652">
			<nodes>442, 479, 480</nodes>
		</tri>
		<tri idx = "653">
			<nodes>441, 474, 481</nodes>
		</tri>
		<tri idx = "654">
			<nodes>441, 479, 482</nodes>
		</tri>
		<tri idx = "655">
			<nodes>479, 480, 482</nodes>
		</tri>
		<tri idx = "656">
			<nodes>478, 481, 482</nodes>
		</tri>
		<tri idx = "657">
			<nodes>441, 481, 482</nodes>
		</tri>
		<tri idx = "658">
			<nodes>471, 478, 483</nodes>
		</tri>
		<tri idx = "659">
			<nodes>478, 482, 483</nodes>
		</tri>
		<tri idx = "660">
			<nodes>471, 480, 483</nodes>
		</tri>
		<tri idx = "661">
			<nodes>480, 482, 483</nodes>
		</tri>
		<tri idx = "662">
			<nodes>478, 481, 490</nodes>
		</tri>
		<tri idx = "663">
			<nodes>474, 481, 490</nodes>
		</tri>
		<tri idx = "664">
			<nodes>474, 475, 490</nodes>
		</tri>
		<tri idx = "665">
			<nodes>478, 490, 491</nodes>
		</tri>
		<tri idx = "666">
			<nodes>472, 478, 491</nodes>
		</tri>
		<tri idx = "667">
			<nodes>490, 491, 492</nodes>
		</tri>
		<tri idx = "668">
			<nodes>472, 491, 494</nodes>
		</tri>
		<tri idx = "669">
			<nodes>450, 471, 498</nodes>
		</tri>
		<tri idx = "670">
			<nodes>450, 457, 498</nodes>
		</tri>
		<tri idx = "671">
			<nodes>457, 497, 498</nodes>
		</tri>
		<tri idx = "672">
			<nodes>471, 498, 499</nodes>
		</tri>
		<tri idx = "673">
			<nodes>455, 456, 502</nodes>
		</tri>
		<tri idx = "674">
			<nodes>455, 458, 502</nodes>
		</tri>
		<tri idx = "675">
			<nodes>456, 502, 503</nodes>
		</tri>
		<tri idx = "676">
			<nodes>456, 457, 503</nodes>
		</tri>
		<tri idx = "677">
			<nodes>457, 497, 503</nodes>
		</tri>
		<tri idx = "678">
			<nodes>458, 477, 504</nodes>
		</tri>
		<tri idx = "679">
			<nodes>458, 502, 504</nodes>
		</tri>
		<tri idx = "680">
			<nodes>502, 503, 505</nodes>
		</tri>
		<tri idx = "681">
			<nodes>502, 504, 505</nodes>
		</tri>
		<tri idx = "682">
			<nodes>497, 498, 506</nodes>
		</tri>
		<tri idx = "683">
			<nodes>503, 505, 506</nodes>
		</tri>
		<tri idx = "684">
			<nodes>497, 503, 506</nodes>
		</tri>
		<tri idx = "685">
			<nodes>471, 499, 507</nodes>
		</tri>
		<tri idx = "686">
			<nodes>472, 494, 507</nodes>
		</tri>
		<tri idx = "687">
			<nodes>471, 472, 507</nodes>
		</tri>
		<tri idx = "688">
			<nodes>499, 507, 508</nodes>
		</tri>
		<tri idx = "689">
			<nodes>507, 508, 509</nodes>
		</tri>
		<tri idx = "690">
			<nodes>494, 507, 509</nodes>
		</tri>
		<tri idx = "691">
			<nodes>494, 495, 509</nodes>
		</tri>
		<tri idx = "692">
			<nodes>508, 509, 510</nodes>
		</tri>
		<tri idx = "693">
			<nodes>495, 509, 511</nodes>
		</tri>
		<tri idx = "694">
			<nodes>477, 504, 512</nodes>
		</tri>
		<tri idx = "695">
			<nodes>491, 494, 513</nodes>
		</tri>
		<tri idx = "696">
			<nodes>494, 495, 513</nodes>
		</tri>
		<tri idx = "697">
			<nodes>495, 511, 514</nodes>
		</tri>
		<tri idx = "698">
			<nodes>495, 513, 514</nodes>
		</tri>
		<tri idx = "699">
			<nodes>491, 513, 515</nodes>
		</tri>
		<tri idx = "700">
			<nodes>491, 492, 515</nodes>
		</tri>
		<tri idx = "701">
			<nodes>513, 514, 516</nodes>
		</tri>
		<tri idx = "702">
			<nodes>513, 515, 516</nodes>
		</tri>
		<tri idx = "703">
			<nodes>490, 492, 517</nodes>
		</tri>
		<tri idx = "704">
			<nodes>473, 475, 517</nodes>
		</tri>
		<tri idx = "705">
			<nodes>475, 490, 517</nodes>
		</tri>
		<tri idx = "706">
			<nodes>473, 517, 518</nodes>
		</tri>
		<tri idx = "707">
			<nodes>459, 473, 518</nodes>
		</tri>
		<tri idx = "708">
			<nodes>459, 469, 518</nodes>
		</tri>
		<tri idx = "709">
			<nodes>492, 517, 519</nodes>
		</tri>
		<tri idx = "710">
			<nodes>492, 515, 519</nodes>
		</tri>
		<tri idx = "711">
			<nodes>517, 518, 520</nodes>
		</tri>
		<tri idx = "712">
			<nodes>469, 518, 520</nodes>
		</tri>
		<tri idx = "713">
			<nodes>469, 470, 520</nodes>
		</tri>
		<tri idx = "714">
			<nodes>517, 520, 521</nodes>
		</tri>
		<tri idx = "715">
			<nodes>517, 519, 521</nodes>
		</tri>
		<tri idx = "716">
			<nodes>519, 521, 522</nodes>
		</tri>
		<tri idx = "717">
			<nodes>521, 522, 523</nodes>
		</tri>
		<tri idx = "718">
			<nodes>520, 521, 523</nodes>
		</tri>
		<tri idx = "719">
			<nodes>462, 469, 526</nodes>
		</tri>
		<tri idx = "720">
			<nodes>469, 470, 526</nodes>
		</tri>
		<tri idx = "721">
			<nodes>461, 462, 527</nodes>
		</tri>
		<tri idx = "722">
			<nodes>462, 526, 527</nodes>
		</tri>
		<tri idx = "723">
			<nodes>461, 465, 527</nodes>
		</tri>
		<tri idx = "724">
			<nodes>470, 520, 528</nodes>
		</tri>
		<tri idx = "725">
			<nodes>470, 526, 528</nodes>
		</tri>
		<tri idx = "726">
			<nodes>520, 523, 528</nodes>
		</tri>
		<tri idx = "727">
			<nodes>523, 524, 528</nodes>
		</tri>
		<tri idx = "728">
			<nodes>465, 467, 529</nodes>
		</tri>
		<tri idx = "729">
			<nodes>465, 527, 529</nodes>
		</tri>
		<tri idx = "730">
			<nodes>526, 528, 530</nodes>
		</tri>
		<tri idx = "731">
			<nodes>527, 529, 530</nodes>
		</tri>
		<tri idx = "732">
			<nodes>526, 527, 530</nodes>
		</tri>
		<tri idx = "733">
			<nodes>467, 529, 531</nodes>
		</tri>
		<tri idx = "734">
			<nodes>466, 477, 534</nodes>
		</tri>
		<tri idx = "735">
			<nodes>477, 512, 534</nodes>
		</tri>
		<tri idx = "736">
			<nodes>467, 531, 535</nodes>
		</tri>
		<tri idx = "737">
			<nodes>466, 467, 535</nodes>
		</tri>
		<tri idx = "738">
			<nodes>466, 534, 535</nodes>
		</tri>
		<tri idx = "739">
			<nodes>534, 535, 536</nodes>
		</tri>
		<tri idx = "740">
			<nodes>498, 506, 546</nodes>
		</tri>
		<tri idx = "741">
			<nodes>499, 508, 546</nodes>
		</tri>
		<tri idx = "742">
			<nodes>498, 499, 546</nodes>
		</tri>
		<tri idx = "743">
			<nodes>508, 546, 547</nodes>
		</tri>
		<tri idx = "744">
			<nodes>508, 510, 547</nodes>
		</tri>
		<tri idx = "745">
			<nodes>506, 546, 548</nodes>
		</tri>
		<tri idx = "746">
			<nodes>546, 547, 548</nodes>
		</tri>
		<tri idx = "747">
			<nodes>547, 548, 549</nodes>
		</tri>
		<tri idx = "748">
			<nodes>504, 512, 551</nodes>
		</tri>
		<tri idx = "749">
			<nodes>504, 505, 551</nodes>
		</tri>
		<tri idx = "750">
			<nodes>505, 506, 551</nodes>
		</tri>
		<tri idx = "751">
			<nodes>548, 549, 552</nodes>
		</tri>
		<tri idx = "752">
			<nodes>506, 548, 552</nodes>
		</tri>
		<tri idx = "753">
			<nodes>506, 551, 552</nodes>
		</tri>
		<tri idx = "754">
			<nodes>547, 549, 554</nodes>
		</tri>
		<tri idx = "755">
			<nodes>509, 511, 555</nodes>
		</tri>
		<tri idx = "756">
			<nodes>509, 510, 555</nodes>
		</tri>
		<tri idx = "757">
			<nodes>510, 547, 555</nodes>
		</tri>
		<tri idx = "758">
			<nodes>547, 554, 555</nodes>
		</tri>
		<tri idx = "759">
			<nodes>511, 555, 556</nodes>
		</tri>
		<tri idx = "760">
			<nodes>519, 522, 557</nodes>
		</tri>
		<tri idx = "761">
			<nodes>515, 519, 557</nodes>
		</tri>
		<tri idx = "762">
			<nodes>515, 516, 557</nodes>
		</tri>
		<tri idx = "763">
			<nodes>516, 557, 558</nodes>
		</tri>
		<tri idx = "764">
			<nodes>514, 516, 558</nodes>
		</tri>
		<tri idx = "765">
			<nodes>522, 557, 559</nodes>
		</tri>
		<tri idx = "766">
			<nodes>511, 556, 561</nodes>
		</tri>
		<tri idx = "767">
			<nodes>514, 558, 561</nodes>
		</tri>
		<tri idx = "768">
			<nodes>511, 514, 561</nodes>
		</tri>
		<tri idx = "769">
			<nodes>558, 561, 562</nodes>
		</tri>
		<tri idx = "770">
			<nodes>512, 551, 563</nodes>
		</tri>
		<tri idx = "771">
			<nodes>534, 536, 563</nodes>
		</tri>
		<tri idx = "772">
			<nodes>512, 534, 563</nodes>
		</tri>
		<tri idx = "773">
			<nodes>551, 563, 564</nodes>
		</tri>
		<tri idx = "774">
			<nodes>551, 564, 565</nodes>
		</tri>
		<tri idx = "775">
			<nodes>549, 552, 565</nodes>
		</tri>
		<tri idx = "776">
			<nodes>551, 552, 565</nodes>
		</tri>
		<tri idx = "777">
			<nodes>549, 554, 565</nodes>
		</tri>
		<tri idx = "778">
			<nodes>522, 523, 568</nodes>
		</tri>
		<tri idx = "779">
			<nodes>522, 559, 568</nodes>
		</tri>
		<tri idx = "780">
			<nodes>523, 524, 568</nodes>
		</tri>
		<tri idx = "781">
			<nodes>524, 568, 570</nodes>
		</tri>
		<tri idx = "782">
			<nodes>524, 528, 571</nodes>
		</tri>
		<tri idx = "783">
			<nodes>524, 570, 571</nodes>
		</tri>
		<tri idx = "784">
			<nodes>529, 531, 573</nodes>
		</tri>
		<tri idx = "785">
			<nodes>529, 530, 573</nodes>
		</tri>
		<tri idx = "786">
			<nodes>528, 530, 573</nodes>
		</tri>
		<tri idx = "787">
			<nodes>528, 571, 573</nodes>
		</tri>
		<tri idx = "788">
			<nodes>531, 573, 574</nodes>
		</tri>
		<tri idx = "789">
			<nodes>531, 535, 574</nodes>
		</tri>
		<tri idx = "790">
			<nodes>536, 563, 574</nodes>
		</tri>
		<tri idx = "791">
			<nodes>535, 536, 574</nodes>
		</tri>
		<tri idx = "792">
			<nodes>554, 555, 580</nodes>
		</tri>
		<tri idx = "793">
			<nodes>554, 565, 580</nodes>
		</tri>
		<tri idx = "794">
			<nodes>555, 580, 581</nodes>
		</tri>
		<tri idx = "795">
			<nodes>555, 556, 581</nodes>
		</tri>
		<tri idx = "796">
			<nodes>556, 561, 581</nodes>
		</tri>
		<tri idx = "797">
			<nodes>561, 581, 582</nodes>
		</tri>
		<tri idx = "798">
			<nodes>557, 558, 584</nodes>
		</tri>
		<tri idx = "799">
			<nodes>558, 562, 584</nodes>
		</tri>
		<tri idx = "800">
			<nodes>557, 559, 584</nodes>
		</tri>
		<tri idx = "801">
			<nodes>559, 568, 584</nodes>
		</tri>
		<tri idx = "802">
			<nodes>561, 582, 585</nodes>
		</tri>
		<tri idx = "803">
			<nodes>562, 584, 585</nodes>
		</tri>
		<tri idx = "804">
			<nodes>561, 562, 585</nodes>
		</tri>
		<tri idx = "805">
			<nodes>568, 570, 586</nodes>
		</tri>
		<tri idx = "806">
			<nodes>568, 584, 586</nodes>
		</tri>
		<tri idx = "807">
			<nodes>563, 574, 587</nodes>
		</tri>
		<tri idx = "808">
			<nodes>563, 564, 587</nodes>
		</tri>
		<tri idx = "809">
			<nodes>564, 565, 588</nodes>
		</tri>
		<tri idx = "810">
			<nodes>564, 587, 588</nodes>
		</tri>
		<tri idx = "811">
			<nodes>565, 580, 589</nodes>
		</tri>
		<tri idx = "812">
			<nodes>565, 588, 589</nodes>
		</tri>
		<tri idx = "813">
			<nodes>571, 573, 591</nodes>
		</tri>
		<tri idx = "814">
			<nodes>570, 571, 591</nodes>
		</tri>
		<tri idx = "815">
			<nodes>570, 586, 591</nodes>
		</tri>
		<tri idx = "816">
			<nodes>573, 574, 592</nodes>
		</tri>
		<tri idx = "817">
			<nodes>573, 591, 592</nodes>
		</tri>
		<tri idx = "818">
			<nodes>574, 587, 593</nodes>
		</tri>
		<tri idx = "819">
			<nodes>574, 592, 593</nodes>
		</tri>
		<tri idx = "820">
			<nodes>580, 581, 595</nodes>
		</tri>
		<tri idx = "821">
			<nodes>581, 582, 595</nodes>
		</tri>
		<tri idx = "822">
			<nodes>580, 589, 595</nodes>
		</tri>
		<tri idx = "823">
			<nodes>582, 585, 595</nodes>
		</tri>
		<tri idx = "824">
			<nodes>585, 595, 596</nodes>
		</tri>
		<tri idx = "825">
			<nodes>584, 586, 596</nodes>
		</tri>
		<tri idx = "826">
			<nodes>586, 591, 596</nodes>
		</tri>
		<tri idx = "827">
			<nodes>584, 585, 596</nodes>
		</tri>
		<tri idx = "828">
			<nodes>587, 588, 597</nodes>
		</tri>
		<tri idx = "829">
			<nodes>589, 595, 597</nodes>
		</tri>
		<tri idx = "830">
			<nodes>588, 589, 597</nodes>
		</tri>
		<tri idx = "831">
			<nodes>587, 593, 597</nodes>
		</tri>
		<tri idx = "832">
			<nodes>591, 592, 598</nodes>
		</tri>
		<tri idx = "833">
			<nodes>592, 593, 598</nodes>
		</tri>
		<tri idx = "834">
			<nodes>591, 596, 598</nodes>
		</tri>
		<tri idx = "835">
			<nodes>593, 597, 598</nodes>
		</tri>
		<tri idx = "836">
			<nodes>597, 598, 599</nodes>
		</tri>
		<tri idx = "837">
			<nodes>596, 598, 599</nodes>
		</tri>
		<tri idx = "838">
			<nodes>595, 596, 599</nodes>
		</tri>
		<tri idx = "839">
			<nodes>595, 597, 599</nodes>
		</tri>
		<tri idx = "840">
			<nodes>0, 5, 28</nodes>
		</tri>
		<tri idx = "841">
			<nodes>5, 7, 28</nodes>
		</tri>
		<tri idx = "842">
			<nodes>0, 7, 28</nodes>
		</tri>
		<tri idx = "843">
			<nodes>7, 9, 28</nodes>
		</tri>
		<tri idx = "844">
			<nodes>5, 9, 28</nodes>
		</tri>
		<tri idx = "845">
			<nodes>7, 14, 28</nodes>
		</tri>
		<tri idx = "846">
			<nodes>0, 14, 28</nodes>
		</tri>
		<tri idx = "847">
			<nodes>2, 14, 28</nodes>
		</tri>
		<tri idx = "848">
			<nodes>0, 2, 28</nodes>
		</tri>
		<tri idx = "849">
			<nodes>2, 23, 29</nodes>
		</tri>
		<tri idx = "850">
			<nodes>1, 23, 29</nodes>
		</tri>
		<tri idx = "851">
			<nodes>1, 2, 29</nodes>
		</tri>
		<tri idx = "852">
			<nodes>0, 2, 29</nodes>
		</tri>
		<tri idx = "853">
			<nodes>0, 1, 29</nodes>
		</tri>
		<tri idx = "854">
			<nodes>2, 28, 29</nodes>
		</tri>
		<tri idx = "855">
			<nodes>0, 28, 29</nodes>
		</tri>
		<tri idx = "856">
			<nodes>1, 6, 29</nodes>
		</tri>
		<tri idx = "857">
			<nodes>0, 6, 29</nodes>
		</tri>
		<tri idx = "858">
			<nodes>0, 5, 29</nodes>
		</tri>
		<tri idx = "859">
			<nodes>5, 28, 29</nodes>
		</tri>
		<tri idx = "860">
			<nodes>5, 6, 29</nodes>
		</tri>
		<tri idx = "861">
			<nodes>1, 29, 30</nodes>
		</tri>
		<tri idx = "862">
			<nodes>6, 29, 30</nodes>
		</tri>
		<tri idx = "863">
			<nodes>23, 29, 30</nodes>
		</tri>
		<tri idx = "864">
			<nodes>2, 4, 31</nodes>
		</tri>
		<tri idx = "865">
			<nodes>4, 23, 31</nodes>
		</tri>
		<tri idx = "866">
			<nodes>2, 23, 31</nodes>
		</tri>
		<tri idx = "867">
			<nodes>2, 14, 31</nodes>
		</tri>
		<tri idx = "868">
			<nodes>2, 3, 31</nodes>
		</tri>
		<tri idx = "869">
			<nodes>3, 14, 31</nodes>
		</tri>
		<tri idx = "870">
			<nodes>14, 17, 31</nodes>
		</tri>
		<tri idx = "871">
			<nodes>3, 17, 31</nodes>
		</tri>
		<tri idx = "872">
			<nodes>22, 23, 31</nodes>
		</tri>
		<tri idx = "873">
			<nodes>4, 22, 31</nodes>
		</tri>
		<tri idx = "874">
			<nodes>4, 12, 31</nodes>
		</tri>
		<tri idx = "875">
			<nodes>4, 15, 31</nodes>
		</tri>
		<tri idx = "876">
			<nodes>12, 15, 31</nodes>
		</tri>
		<tri idx = "877">
			<nodes>4, 17, 31</nodes>
		</tri>
		<tri idx = "878">
			<nodes>3, 4, 31</nodes>
		</tri>
		<tri idx = "879">
			<nodes>15, 17, 31</nodes>
		</tri>
		<tri idx = "880">
			<nodes>2, 28, 31</nodes>
		</tri>
		<tri idx = "881">
			<nodes>28, 29, 31</nodes>
		</tri>
		<tri idx = "882">
			<nodes>2, 29, 31</nodes>
		</tri>
		<tri idx = "883">
			<nodes>23, 29, 31</nodes>
		</tri>
		<tri idx = "884">
			<nodes>14, 28, 31</nodes>
		</tri>
		<tri idx = "885">
			<nodes>4, 31, 32</nodes>
		</tri>
		<tri idx = "886">
			<nodes>12, 31, 32</nodes>
		</tri>
		<tri idx = "887">
			<nodes>22, 31, 32</nodes>
		</tri>
		<tri idx = "888">
			<nodes>9, 28, 35</nodes>
		</tri>
		<tri idx = "889">
			<nodes>5, 28, 35</nodes>
		</tri>
		<tri idx = "890">
			<nodes>5, 9, 35</nodes>
		</tri>
		<tri idx = "891">
			<nodes>5, 29, 35</nodes>
		</tri>
		<tri idx = "892">
			<nodes>28, 29, 35</nodes>
		</tri>
		<tri idx = "893">
			<nodes>5, 6, 35</nodes>
		</tri>
		<tri idx = "894">
			<nodes>6, 29, 35</nodes>
		</tri>
		<tri idx = "895">
			<nodes>6, 35, 36</nodes>
		</tri>
		<tri idx = "896">
			<nodes>6, 29, 36</nodes>
		</tri>
		<tri idx = "897">
			<nodes>29, 35, 36</nodes>
		</tri>
		<tri idx = "898">
			<nodes>29, 30, 36</nodes>
		</tri>
		<tri idx = "899">
			<nodes>6, 35, 37</nodes>
		</tri>
		<tri idx = "900">
			<nodes>35, 36, 37</nodes>
		</tri>
		<tri idx = "901">
			<nodes>5, 35, 37</nodes>
		</tri>
		<tri idx = "902">
			<nodes>9, 35, 37</nodes>
		</tri>
		<tri idx = "903">
			<nodes>14, 16, 42</nodes>
		</tri>
		<tri idx = "904">
			<nodes>8, 14, 42</nodes>
		</tri>
		<tri idx = "905">
			<nodes>8, 16, 42</nodes>
		</tri>
		<tri idx = "906">
			<nodes>9, 10, 42</nodes>
		</tri>
		<tri idx = "907">
			<nodes>9, 11, 42</nodes>
		</tri>
		<tri idx = "908">
			<nodes>10, 11, 42</nodes>
		</tri>
		<tri idx = "909">
			<nodes>7, 9, 42</nodes>
		</tri>
		<tri idx = "910">
			<nodes>7, 10, 42</nodes>
		</tri>
		<tri idx = "911">
			<nodes>25, 26, 42</nodes>
		</tri>
		<tri idx = "912">
			<nodes>10, 25, 42</nodes>
		</tri>
		<tri idx = "913">
			<nodes>10, 26, 42</nodes>
		</tri>
		<tri idx = "914">
			<nodes>16, 25, 42</nodes>
		</tri>
		<tri idx = "915">
			<nodes>10, 16, 42</nodes>
		</tri>
		<tri idx = "916">
			<nodes>8, 10, 42</nodes>
		</tri>
		<tri idx = "917">
			<nodes>7, 8, 42</nodes>
		</tri>
		<tri idx = "918">
			<nodes>9, 28, 42</nodes>
		</tri>
		<tri idx = "919">
			<nodes>28, 35, 42</nodes>
		</tri>
		<tri idx = "920">
			<nodes>9, 35, 42</nodes>
		</tri>
		<tri idx = "921">
			<nodes>7, 28, 42</nodes>
		</tri>
		<tri idx = "922">
			<nodes>7, 14, 42</nodes>
		</tri>
		<tri idx = "923">
			<nodes>14, 28, 42</nodes>
		</tri>
		<tri idx = "924">
			<nodes>9, 11, 43</nodes>
		</tri>
		<tri idx = "925">
			<nodes>9, 21, 43</nodes>
		</tri>
		<tri idx = "926">
			<nodes>11, 21, 43</nodes>
		</tri>
		<tri idx = "927">
			<nodes>9, 38, 43</nodes>
		</tri>
		<tri idx = "928">
			<nodes>21, 38, 43</nodes>
		</tri>
		<tri idx = "929">
			<nodes>9, 37, 43</nodes>
		</tri>
		<tri idx = "930">
			<nodes>37, 38, 43</nodes>
		</tri>
		<tri idx = "931">
			<nodes>9, 42, 43</nodes>
		</tri>
		<tri idx = "932">
			<nodes>11, 42, 43</nodes>
		</tri>
		<tri idx = "933">
			<nodes>35, 37, 43</nodes>
		</tri>
		<tri idx = "934">
			<nodes>9, 35, 43</nodes>
		</tri>
		<tri idx = "935">
			<nodes>35, 42, 43</nodes>
		</tri>
		<tri idx = "936">
			<nodes>26, 42, 44</nodes>
		</tri>
		<tri idx = "937">
			<nodes>10, 42, 44</nodes>
		</tri>
		<tri idx = "938">
			<nodes>11, 43, 44</nodes>
		</tri>
		<tri idx = "939">
			<nodes>21, 43, 44</nodes>
		</tri>
		<tri idx = "940">
			<nodes>11, 42, 44</nodes>
		</tri>
		<tri idx = "941">
			<nodes>42, 43, 44</nodes>
		</tri>
		<tri idx = "942">
			<nodes>38, 43, 45</nodes>
		</tri>
		<tri idx = "943">
			<nodes>21, 43, 45</nodes>
		</tri>
		<tri idx = "944">
			<nodes>13, 32, 46</nodes>
		</tri>
		<tri idx = "945">
			<nodes>12, 32, 46</nodes>
		</tri>
		<tri idx = "946">
			<nodes>12, 13, 46</nodes>
		</tri>
		<tri idx = "947">
			<nodes>15, 40, 46</nodes>
		</tri>
		<tri idx = "948">
			<nodes>15, 20, 46</nodes>
		</tri>
		<tri idx = "949">
			<nodes>20, 40, 46</nodes>
		</tri>
		<tri idx = "950">
			<nodes>31, 32, 46</nodes>
		</tri>
		<tri idx = "951">
			<nodes>12, 31, 46</nodes>
		</tri>
		<tri idx = "952">
			<nodes>12, 15, 46</nodes>
		</tri>
		<tri idx = "953">
			<nodes>15, 31, 46</nodes>
		</tri>
		<tri idx = "954">
			<nodes>12, 40, 46</nodes>
		</tri>
		<tri idx = "955">
			<nodes>32, 34, 46</nodes>
		</tri>
		<tri idx = "956">
			<nodes>13, 34, 46</nodes>
		</tri>
		<tri idx = "957">
			<nodes>13, 40, 46</nodes>
		</tri>
		<tri idx = "958">
			<nodes>40, 41, 46</nodes>
		</tri>
		<tri idx = "959">
			<nodes>13, 41, 46</nodes>
		</tri>
		<tri idx = "960">
			<nodes>34, 41, 46</nodes>
		</tri>
		<tri idx = "961">
			<nodes>16, 42, 47</nodes>
		</tri>
		<tri idx = "962">
			<nodes>14, 16, 47</nodes>
		</tri>
		<tri idx = "963">
			<nodes>14, 42, 47</nodes>
		</tri>
		<tri idx = "964">
			<nodes>25, 42, 47</nodes>
		</tri>
		<tri idx = "965">
			<nodes>16, 25, 47</nodes>
		</tri>
		<tri idx = "966">
			<nodes>19, 25, 47</nodes>
		</tri>
		<tri idx = "967">
			<nodes>16, 19, 47</nodes>
		</tri>
		<tri idx = "968">
			<nodes>16, 18, 47</nodes>
		</tri>
		<tri idx = "969">
			<nodes>14, 18, 47</nodes>
		</tri>
		<tri idx = "970">
			<nodes>25, 27, 47</nodes>
		</tri>
		<tri idx = "971">
			<nodes>19, 27, 47</nodes>
		</tri>
		<tri idx = "972">
			<nodes>18, 19, 47</nodes>
		</tri>
		<tri idx = "973">
			<nodes>17, 19, 47</nodes>
		</tri>
		<tri idx = "974">
			<nodes>17, 18, 47</nodes>
		</tri>
		<tri idx = "975">
			<nodes>15, 19, 47</nodes>
		</tri>
		<tri idx = "976">
			<nodes>15, 17, 47</nodes>
		</tri>
		<tri idx = "977">
			<nodes>15, 31, 47</nodes>
		</tri>
		<tri idx = "978">
			<nodes>17, 31, 47</nodes>
		</tri>
		<tri idx = "979">
			<nodes>14, 31, 47</nodes>
		</tri>
		<tri idx = "980">
			<nodes>28, 31, 47</nodes>
		</tri>
		<tri idx = "981">
			<nodes>14, 28, 47</nodes>
		</tri>
		<tri idx = "982">
			<nodes>28, 42, 47</nodes>
		</tri>
		<tri idx = "983">
			<nodes>15, 46, 47</nodes>
		</tri>
		<tri idx = "984">
			<nodes>31, 46, 47</nodes>
		</tri>
		<tri idx = "985">
			<nodes>15, 20, 47</nodes>
		</tri>
		<tri idx = "986">
			<nodes>19, 20, 47</nodes>
		</tri>
		<tri idx = "987">
			<nodes>20, 46, 47</nodes>
		</tri>
		<tri idx = "988">
			<nodes>14, 17, 47</nodes>
		</tri>
		<tri idx = "989">
			<nodes>19, 47, 48</nodes>
		</tri>
		<tri idx = "990">
			<nodes>27, 47, 48</nodes>
		</tri>
		<tri idx = "991">
			<nodes>20, 47, 48</nodes>
		</tri>
		<tri idx = "992">
			<nodes>20, 46, 48</nodes>
		</tri>
		<tri idx = "993">
			<nodes>46, 47, 48</nodes>
		</tri>
		<tri idx = "994">
			<nodes>40, 46, 49</nodes>
		</tri>
		<tri idx = "995">
			<nodes>40, 46, 51</nodes>
		</tri>
		<tri idx = "996">
			<nodes>46, 49, 51</nodes>
		</tri>
		<tri idx = "997">
			<nodes>20, 46, 51</nodes>
		</tri>
		<tri idx = "998">
			<nodes>46, 48, 51</nodes>
		</tri>
		<tri idx = "999">
			<nodes>21, 43, 53</nodes>
		</tri>
		<tri idx = "1000">
			<nodes>43, 44, 53</nodes>
		</tri>
		<tri idx = "1001">
			<nodes>43, 45, 53</nodes>
		</tri>
		<tri idx = "1002">
			<nodes>24, 32, 63</nodes>
		</tri>
		<tri idx = "1003">
			<nodes>22, 24, 63</nodes>
		</tri>
		<tri idx = "1004">
			<nodes>22, 32, 63</nodes>
		</tri>
		<tri idx = "1005">
			<nodes>22, 31, 63</nodes>
		</tri>
		<tri idx = "1006">
			<nodes>31, 32, 63</nodes>
		</tri>
		<tri idx = "1007">
			<nodes>22, 23, 63</nodes>
		</tri>
		<tri idx = "1008">
			<nodes>23, 31, 63</nodes>
		</tri>
		<tri idx = "1009">
			<nodes>23, 24, 63</nodes>
		</tri>
		<tri idx = "1010">
			<nodes>32, 33, 63</nodes>
		</tri>
		<tri idx = "1011">
			<nodes>24, 33, 63</nodes>
		</tri>
		<tri idx = "1012">
			<nodes>23, 29, 63</nodes>
		</tri>
		<tri idx = "1013">
			<nodes>29, 31, 63</nodes>
		</tri>
		<tri idx = "1014">
			<nodes>23, 30, 63</nodes>
		</tri>
		<tri idx = "1015">
			<nodes>29, 30, 63</nodes>
		</tri>
		<tri idx = "1016">
			<nodes>23, 63, 64</nodes>
		</tri>
		<tri idx = "1017">
			<nodes>30, 63, 64</nodes>
		</tri>
		<tri idx = "1018">
			<nodes>24, 63, 64</nodes>
		</tri>
		<tri idx = "1019">
			<nodes>33, 63, 65</nodes>
		</tri>
		<tri idx = "1020">
			<nodes>24, 63, 65</nodes>
		</tri>
		<tri idx = "1021">
			<nodes>63, 64, 65</nodes>
		</tri>
		<tri idx = "1022">
			<nodes>26, 44, 71</nodes>
		</tri>
		<tri idx = "1023">
			<nodes>26, 42, 71</nodes>
		</tri>
		<tri idx = "1024">
			<nodes>42, 44, 71</nodes>
		</tri>
		<tri idx = "1025">
			<nodes>25, 27, 71</nodes>
		</tri>
		<tri idx = "1026">
			<nodes>27, 47, 71</nodes>
		</tri>
		<tri idx = "1027">
			<nodes>25, 47, 71</nodes>
		</tri>
		<tri idx = "1028">
			<nodes>26, 52, 71</nodes>
		</tri>
		<tri idx = "1029">
			<nodes>44, 52, 71</nodes>
		</tri>
		<tri idx = "1030">
			<nodes>25, 55, 71</nodes>
		</tri>
		<tri idx = "1031">
			<nodes>27, 55, 71</nodes>
		</tri>
		<tri idx = "1032">
			<nodes>25, 42, 71</nodes>
		</tri>
		<tri idx = "1033">
			<nodes>42, 47, 71</nodes>
		</tri>
		<tri idx = "1034">
			<nodes>25, 26, 71</nodes>
		</tri>
		<tri idx = "1035">
			<nodes>48, 55, 71</nodes>
		</tri>
		<tri idx = "1036">
			<nodes>27, 48, 71</nodes>
		</tri>
		<tri idx = "1037">
			<nodes>55, 57, 71</nodes>
		</tri>
		<tri idx = "1038">
			<nodes>25, 57, 71</nodes>
		</tri>
		<tri idx = "1039">
			<nodes>52, 57, 71</nodes>
		</tri>
		<tri idx = "1040">
			<nodes>26, 57, 71</nodes>
		</tri>
		<tri idx = "1041">
			<nodes>47, 48, 71</nodes>
		</tri>
		<tri idx = "1042">
			<nodes>42, 71, 72</nodes>
		</tri>
		<tri idx = "1043">
			<nodes>42, 47, 72</nodes>
		</tri>
		<tri idx = "1044">
			<nodes>47, 71, 72</nodes>
		</tri>
		<tri idx = "1045">
			<nodes>28, 42, 72</nodes>
		</tri>
		<tri idx = "1046">
			<nodes>28, 47, 72</nodes>
		</tri>
		<tri idx = "1047">
			<nodes>35, 43, 72</nodes>
		</tri>
		<tri idx = "1048">
			<nodes>35, 42, 72</nodes>
		</tri>
		<tri idx = "1049">
			<nodes>42, 43, 72</nodes>
		</tri>
		<tri idx = "1050">
			<nodes>31, 46, 72</nodes>
		</tri>
		<tri idx = "1051">
			<nodes>46, 47, 72</nodes>
		</tri>
		<tri idx = "1052">
			<nodes>31, 47, 72</nodes>
		</tri>
		<tri idx = "1053">
			<nodes>28, 31, 72</nodes>
		</tri>
		<tri idx = "1054">
			<nodes>28, 29, 72</nodes>
		</tri>
		<tri idx = "1055">
			<nodes>29, 31, 72</nodes>
		</tri>
		<tri idx = "1056">
			<nodes>28, 35, 72</nodes>
		</tri>
		<tri idx = "1057">
			<nodes>29, 35, 72</nodes>
		</tri>
		<tri idx = "1058">
			<nodes>31, 63, 72</nodes>
		</tri>
		<tri idx = "1059">
			<nodes>29, 63, 72</nodes>
		</tri>
		<tri idx = "1060">
			<nodes>30, 36, 73</nodes>
		</tri>
		<tri idx = "1061">
			<nodes>30, 66, 73</nodes>
		</tri>
		<tri idx = "1062">
			<nodes>36, 66, 73</nodes>
		</tri>
		<tri idx = "1063">
			<nodes>43, 72, 73</nodes>
		</tri>
		<tri idx = "1064">
			<nodes>35, 43, 73</nodes>
		</tri>
		<tri idx = "1065">
			<nodes>35, 72, 73</nodes>
		</tri>
		<tri idx = "1066">
			<nodes>66, 70, 73</nodes>
		</tri>
		<tri idx = "1067">
			<nodes>36, 70, 73</nodes>
		</tri>
		<tri idx = "1068">
			<nodes>29, 36, 73</nodes>
		</tri>
		<tri idx = "1069">
			<nodes>29, 30, 73</nodes>
		</tri>
		<tri idx = "1070">
			<nodes>62, 70, 73</nodes>
		</tri>
		<tri idx = "1071">
			<nodes>36, 62, 73</nodes>
		</tri>
		<tri idx = "1072">
			<nodes>30, 64, 73</nodes>
		</tri>
		<tri idx = "1073">
			<nodes>63, 64, 73</nodes>
		</tri>
		<tri idx = "1074">
			<nodes>30, 63, 73</nodes>
		</tri>
		<tri idx = "1075">
			<nodes>29, 63, 73</nodes>
		</tri>
		<tri idx = "1076">
			<nodes>63, 72, 73</nodes>
		</tri>
		<tri idx = "1077">
			<nodes>29, 72, 73</nodes>
		</tri>
		<tri idx = "1078">
			<nodes>64, 66, 73</nodes>
		</tri>
		<tri idx = "1079">
			<nodes>35, 36, 73</nodes>
		</tri>
		<tri idx = "1080">
			<nodes>29, 35, 73</nodes>
		</tri>
		<tri idx = "1081">
			<nodes>38, 43, 74</nodes>
		</tri>
		<tri idx = "1082">
			<nodes>43, 45, 74</nodes>
		</tri>
		<tri idx = "1083">
			<nodes>46, 72, 77</nodes>
		</tri>
		<tri idx = "1084">
			<nodes>31, 72, 77</nodes>
		</tri>
		<tri idx = "1085">
			<nodes>31, 46, 77</nodes>
		</tri>
		<tri idx = "1086">
			<nodes>32, 33, 77</nodes>
		</tri>
		<tri idx = "1087">
			<nodes>33, 63, 77</nodes>
		</tri>
		<tri idx = "1088">
			<nodes>32, 63, 77</nodes>
		</tri>
		<tri idx = "1089">
			<nodes>72, 73, 77</nodes>
		</tri>
		<tri idx = "1090">
			<nodes>63, 72, 77</nodes>
		</tri>
		<tri idx = "1091">
			<nodes>63, 73, 77</nodes>
		</tri>
		<tri idx = "1092">
			<nodes>31, 63, 77</nodes>
		</tri>
		<tri idx = "1093">
			<nodes>31, 32, 77</nodes>
		</tri>
		<tri idx = "1094">
			<nodes>33, 65, 77</nodes>
		</tri>
		<tri idx = "1095">
			<nodes>63, 65, 77</nodes>
		</tri>
		<tri idx = "1096">
			<nodes>32, 46, 77</nodes>
		</tri>
		<tri idx = "1097">
			<nodes>32, 34, 77</nodes>
		</tri>
		<tri idx = "1098">
			<nodes>34, 46, 77</nodes>
		</tri>
		<tri idx = "1099">
			<nodes>33, 34, 77</nodes>
		</tri>
		<tri idx = "1100">
			<nodes>33, 76, 77</nodes>
		</tri>
		<tri idx = "1101">
			<nodes>65, 76, 77</nodes>
		</tri>
		<tri idx = "1102">
			<nodes>41, 46, 77</nodes>
		</tri>
		<tri idx = "1103">
			<nodes>34, 41, 77</nodes>
		</tri>
		<tri idx = "1104">
			<nodes>34, 77, 78</nodes>
		</tri>
		<tri idx = "1105">
			<nodes>33, 77, 78</nodes>
		</tri>
		<tri idx = "1106">
			<nodes>76, 77, 78</nodes>
		</tri>
		<tri idx = "1107">
			<nodes>41, 77, 78</nodes>
		</tri>
		<tri idx = "1108">
			<nodes>77, 78, 79</nodes>
		</tri>
		<tri idx = "1109">
			<nodes>76, 77, 79</nodes>
		</tri>
		<tri idx = "1110">
			<nodes>38, 39, 83</nodes>
		</tri>
		<tri idx = "1111">
			<nodes>37, 38, 83</nodes>
		</tri>
		<tri idx = "1112">
			<nodes>37, 39, 83</nodes>
		</tri>
		<tri idx = "1113">
			<nodes>62, 74, 83</nodes>
		</tri>
		<tri idx = "1114">
			<nodes>39, 74, 83</nodes>
		</tri>
		<tri idx = "1115">
			<nodes>39, 62, 83</nodes>
		</tri>
		<tri idx = "1116">
			<nodes>37, 43, 83</nodes>
		</tri>
		<tri idx = "1117">
			<nodes>38, 43, 83</nodes>
		</tri>
		<tri idx = "1118">
			<nodes>35, 43, 83</nodes>
		</tri>
		<tri idx = "1119">
			<nodes>43, 73, 83</nodes>
		</tri>
		<tri idx = "1120">
			<nodes>35, 73, 83</nodes>
		</tri>
		<tri idx = "1121">
			<nodes>74, 75, 83</nodes>
		</tri>
		<tri idx = "1122">
			<nodes>62, 75, 83</nodes>
		</tri>
		<tri idx = "1123">
			<nodes>38, 74, 83</nodes>
		</tri>
		<tri idx = "1124">
			<nodes>36, 73, 83</nodes>
		</tri>
		<tri idx = "1125">
			<nodes>35, 36, 83</nodes>
		</tri>
		<tri idx = "1126">
			<nodes>36, 62, 83</nodes>
		</tri>
		<tri idx = "1127">
			<nodes>62, 73, 83</nodes>
		</tri>
		<tri idx = "1128">
			<nodes>36, 39, 83</nodes>
		</tri>
		<tri idx = "1129">
			<nodes>36, 37, 83</nodes>
		</tri>
		<tri idx = "1130">
			<nodes>35, 37, 83</nodes>
		</tri>
		<tri idx = "1131">
			<nodes>43, 74, 83</nodes>
		</tri>
		<tri idx = "1132">
			<nodes>70, 73, 84</nodes>
		</tri>
		<tri idx = "1133">
			<nodes>62, 73, 84</nodes>
		</tri>
		<tri idx = "1134">
			<nodes>73, 83, 84</nodes>
		</tri>
		<tri idx = "1135">
			<nodes>62, 83, 84</nodes>
		</tri>
		<tri idx = "1136">
			<nodes>41, 61, 86</nodes>
		</tri>
		<tri idx = "1137">
			<nodes>61, 78, 86</nodes>
		</tri>
		<tri idx = "1138">
			<nodes>41, 78, 86</nodes>
		</tri>
		<tri idx = "1139">
			<nodes>61, 67, 86</nodes>
		</tri>
		<tri idx = "1140">
			<nodes>49, 61, 86</nodes>
		</tri>
		<tri idx = "1141">
			<nodes>49, 67, 86</nodes>
		</tri>
		<tri idx = "1142">
			<nodes>61, 68, 86</nodes>
		</tri>
		<tri idx = "1143">
			<nodes>67, 68, 86</nodes>
		</tri>
		<tri idx = "1144">
			<nodes>40, 61, 86</nodes>
		</tri>
		<tri idx = "1145">
			<nodes>40, 49, 86</nodes>
		</tri>
		<tri idx = "1146">
			<nodes>46, 49, 86</nodes>
		</tri>
		<tri idx = "1147">
			<nodes>40, 46, 86</nodes>
		</tri>
		<tri idx = "1148">
			<nodes>40, 41, 86</nodes>
		</tri>
		<tri idx = "1149">
			<nodes>41, 46, 86</nodes>
		</tri>
		<tri idx = "1150">
			<nodes>41, 77, 86</nodes>
		</tri>
		<tri idx = "1151">
			<nodes>46, 77, 86</nodes>
		</tri>
		<tri idx = "1152">
			<nodes>77, 78, 86</nodes>
		</tri>
		<tri idx = "1153">
			<nodes>61, 86, 87</nodes>
		</tri>
		<tri idx = "1154">
			<nodes>78, 86, 87</nodes>
		</tri>
		<tri idx = "1155">
			<nodes>42, 44, 88</nodes>
		</tri>
		<tri idx = "1156">
			<nodes>43, 44, 88</nodes>
		</tri>
		<tri idx = "1157">
			<nodes>42, 43, 88</nodes>
		</tri>
		<tri idx = "1158">
			<nodes>44, 71, 88</nodes>
		</tri>
		<tri idx = "1159">
			<nodes>42, 71, 88</nodes>
		</tri>
		<tri idx = "1160">
			<nodes>44, 52, 88</nodes>
		</tri>
		<tri idx = "1161">
			<nodes>52, 71, 88</nodes>
		</tri>
		<tri idx = "1162">
			<nodes>72, 73, 88</nodes>
		</tri>
		<tri idx = "1163">
			<nodes>43, 73, 88</nodes>
		</tri>
		<tri idx = "1164">
			<nodes>43, 72, 88</nodes>
		</tri>
		<tri idx = "1165">
			<nodes>43, 74, 88</nodes>
		</tri>
		<tri idx = "1166">
			<nodes>45, 74, 88</nodes>
		</tri>
		<tri idx = "1167">
			<nodes>43, 45, 88</nodes>
		</tri>
		<tri idx = "1168">
			<nodes>52, 54, 88</nodes>
		</tri>
		<tri idx = "1169">
			<nodes>44, 54, 88</nodes>
		</tri>
		<tri idx = "1170">
			<nodes>43, 83, 88</nodes>
		</tri>
		<tri idx = "1171">
			<nodes>73, 83, 88</nodes>
		</tri>
		<tri idx = "1172">
			<nodes>44, 53, 88</nodes>
		</tri>
		<tri idx = "1173">
			<nodes>43, 53, 88</nodes>
		</tri>
		<tri idx = "1174">
			<nodes>53, 54, 88</nodes>
		</tri>
		<tri idx = "1175">
			<nodes>42, 72, 88</nodes>
		</tri>
		<tri idx = "1176">
			<nodes>45, 53, 88</nodes>
		</tri>
		<tri idx = "1177">
			<nodes>71, 72, 88</nodes>
		</tri>
		<tri idx = "1178">
			<nodes>74, 83, 88</nodes>
		</tri>
		<tri idx = "1179">
			<nodes>45, 88, 89</nodes>
		</tri>
		<tri idx = "1180">
			<nodes>53, 88, 89</nodes>
		</tri>
		<tri idx = "1181">
			<nodes>74, 88, 89</nodes>
		</tri>
		<tri idx = "1182">
			<nodes>74, 88, 90</nodes>
		</tri>
		<tri idx = "1183">
			<nodes>88, 89, 90</nodes>
		</tri>
		<tri idx = "1184">
			<nodes>71, 72, 91</nodes>
		</tri>
		<tri idx = "1185">
			<nodes>47, 72, 91</nodes>
		</tri>
		<tri idx = "1186">
			<nodes>47, 71, 91</nodes>
		</tri>
		<tri idx = "1187">
			<nodes>60, 67, 91</nodes>
		</tri>
		<tri idx = "1188">
			<nodes>50, 67, 91</nodes>
		</tri>
		<tri idx = "1189">
			<nodes>50, 60, 91</nodes>
		</tri>
		<tri idx = "1190">
			<nodes>46, 72, 91</nodes>
		</tri>
		<tri idx = "1191">
			<nodes>46, 47, 91</nodes>
		</tri>
		<tri idx = "1192">
			<nodes>56, 60, 91</nodes>
		</tri>
		<tri idx = "1193">
			<nodes>50, 56, 91</nodes>
		</tri>
		<tri idx = "1194">
			<nodes>48, 71, 91</nodes>
		</tri>
		<tri idx = "1195">
			<nodes>47, 48, 91</nodes>
		</tri>
		<tri idx = "1196">
			<nodes>46, 77, 91</nodes>
		</tri>
		<tri idx = "1197">
			<nodes>77, 86, 91</nodes>
		</tri>
		<tri idx = "1198">
			<nodes>46, 86, 91</nodes>
		</tri>
		<tri idx = "1199">
			<nodes>49, 67, 91</nodes>
		</tri>
		<tri idx = "1200">
			<nodes>49, 50, 91</nodes>
		</tri>
		<tri idx = "1201">
			<nodes>49, 51, 91</nodes>
		</tri>
		<tri idx = "1202">
			<nodes>46, 49, 91</nodes>
		</tri>
		<tri idx = "1203">
			<nodes>46, 51, 91</nodes>
		</tri>
		<tri idx = "1204">
			<nodes>49, 86, 91</nodes>
		</tri>
		<tri idx = "1205">
			<nodes>48, 56, 91</nodes>
		</tri>
		<tri idx = "1206">
			<nodes>48, 55, 91</nodes>
		</tri>
		<tri idx = "1207">
			<nodes>55, 56, 91</nodes>
		</tri>
		<tri idx = "1208">
			<nodes>55, 71, 91</nodes>
		</tri>
		<tri idx = "1209">
			<nodes>48, 50, 91</nodes>
		</tri>
		<tri idx = "1210">
			<nodes>50, 51, 91</nodes>
		</tri>
		<tri idx = "1211">
			<nodes>48, 51, 91</nodes>
		</tri>
		<tri idx = "1212">
			<nodes>60, 69, 91</nodes>
		</tri>
		<tri idx = "1213">
			<nodes>67, 69, 91</nodes>
		</tri>
		<tri idx = "1214">
			<nodes>72, 77, 91</nodes>
		</tri>
		<tri idx = "1215">
			<nodes>46, 48, 91</nodes>
		</tri>
		<tri idx = "1216">
			<nodes>67, 86, 91</nodes>
		</tri>
		<tri idx = "1217">
			<nodes>54, 88, 92</nodes>
		</tri>
		<tri idx = "1218">
			<nodes>52, 54, 92</nodes>
		</tri>
		<tri idx = "1219">
			<nodes>52, 88, 92</nodes>
		</tri>
		<tri idx = "1220">
			<nodes>54, 59, 92</nodes>
		</tri>
		<tri idx = "1221">
			<nodes>52, 59, 92</nodes>
		</tri>
		<tri idx = "1222">
			<nodes>71, 88, 92</nodes>
		</tri>
		<tri idx = "1223">
			<nodes>52, 71, 92</nodes>
		</tri>
		<tri idx = "1224">
			<nodes>57, 59, 92</nodes>
		</tri>
		<tri idx = "1225">
			<nodes>52, 57, 92</nodes>
		</tri>
		<tri idx = "1226">
			<nodes>57, 71, 92</nodes>
		</tri>
		<tri idx = "1227">
			<nodes>54, 88, 93</nodes>
		</tri>
		<tri idx = "1228">
			<nodes>88, 92, 93</nodes>
		</tri>
		<tri idx = "1229">
			<nodes>54, 92, 93</nodes>
		</tri>
		<tri idx = "1230">
			<nodes>88, 89, 93</nodes>
		</tri>
		<tri idx = "1231">
			<nodes>53, 88, 93</nodes>
		</tri>
		<tri idx = "1232">
			<nodes>59, 92, 93</nodes>
		</tri>
		<tri idx = "1233">
			<nodes>88, 89, 95</nodes>
		</tri>
		<tri idx = "1234">
			<nodes>88, 93, 95</nodes>
		</tri>
		<tri idx = "1235">
			<nodes>55, 91, 96</nodes>
		</tri>
		<tri idx = "1236">
			<nodes>71, 91, 96</nodes>
		</tri>
		<tri idx = "1237">
			<nodes>55, 71, 96</nodes>
		</tri>
		<tri idx = "1238">
			<nodes>57, 92, 96</nodes>
		</tri>
		<tri idx = "1239">
			<nodes>57, 71, 96</nodes>
		</tri>
		<tri idx = "1240">
			<nodes>71, 92, 96</nodes>
		</tri>
		<tri idx = "1241">
			<nodes>71, 91, 92</nodes>
		</tri>
		<tri idx = "1242">
			<nodes>91, 92, 96</nodes>
		</tri>
		<tri idx = "1243">
			<nodes>56, 91, 96</nodes>
		</tri>
		<tri idx = "1244">
			<nodes>55, 56, 96</nodes>
		</tri>
		<tri idx = "1245">
			<nodes>58, 60, 96</nodes>
		</tri>
		<tri idx = "1246">
			<nodes>56, 60, 96</nodes>
		</tri>
		<tri idx = "1247">
			<nodes>56, 58, 96</nodes>
		</tri>
		<tri idx = "1248">
			<nodes>60, 91, 96</nodes>
		</tri>
		<tri idx = "1249">
			<nodes>55, 58, 96</nodes>
		</tri>
		<tri idx = "1250">
			<nodes>55, 57, 96</nodes>
		</tri>
		<tri idx = "1251">
			<nodes>57, 58, 96</nodes>
		</tri>
		<tri idx = "1252">
			<nodes>92, 93, 97</nodes>
		</tri>
		<tri idx = "1253">
			<nodes>59, 92, 97</nodes>
		</tri>
		<tri idx = "1254">
			<nodes>57, 96, 97</nodes>
		</tri>
		<tri idx = "1255">
			<nodes>58, 96, 97</nodes>
		</tri>
		<tri idx = "1256">
			<nodes>60, 96, 97</nodes>
		</tri>
		<tri idx = "1257">
			<nodes>57, 92, 97</nodes>
		</tri>
		<tri idx = "1258">
			<nodes>92, 96, 97</nodes>
		</tri>
		<tri idx = "1259">
			<nodes>92, 97, 98</nodes>
		</tri>
		<tri idx = "1260">
			<nodes>92, 93, 98</nodes>
		</tri>
		<tri idx = "1261">
			<nodes>96, 97, 98</nodes>
		</tri>
		<tri idx = "1262">
			<nodes>92, 96, 98</nodes>
		</tri>
		<tri idx = "1263">
			<nodes>96, 97, 99</nodes>
		</tri>
		<tri idx = "1264">
			<nodes>60, 96, 99</nodes>
		</tri>
		<tri idx = "1265">
			<nodes>60, 91, 100</nodes>
		</tri>
		<tri idx = "1266">
			<nodes>60, 96, 100</nodes>
		</tri>
		<tri idx = "1267">
			<nodes>91, 96, 100</nodes>
		</tri>
		<tri idx = "1268">
			<nodes>69, 91, 100</nodes>
		</tri>
		<tri idx = "1269">
			<nodes>96, 99, 100</nodes>
		</tri>
		<tri idx = "1270">
			<nodes>61, 86, 101</nodes>
		</tri>
		<tri idx = "1271">
			<nodes>68, 86, 101</nodes>
		</tri>
		<tri idx = "1272">
			<nodes>86, 87, 101</nodes>
		</tri>
		<tri idx = "1273">
			<nodes>62, 83, 104</nodes>
		</tri>
		<tri idx = "1274">
			<nodes>75, 83, 104</nodes>
		</tri>
		<tri idx = "1275">
			<nodes>83, 84, 104</nodes>
		</tri>
		<tri idx = "1276">
			<nodes>70, 82, 105</nodes>
		</tri>
		<tri idx = "1277">
			<nodes>70, 80, 105</nodes>
		</tri>
		<tri idx = "1278">
			<nodes>80, 82, 105</nodes>
		</tri>
		<tri idx = "1279">
			<nodes>66, 80, 105</nodes>
		</tri>
		<tri idx = "1280">
			<nodes>66, 70, 105</nodes>
		</tri>
		<tri idx = "1281">
			<nodes>73, 77, 105</nodes>
		</tri>
		<tri idx = "1282">
			<nodes>63, 77, 105</nodes>
		</tri>
		<tri idx = "1283">
			<nodes>63, 73, 105</nodes>
		</tri>
		<tri idx = "1284">
			<nodes>76, 80, 105</nodes>
		</tri>
		<tri idx = "1285">
			<nodes>76, 81, 105</nodes>
		</tri>
		<tri idx = "1286">
			<nodes>80, 81, 105</nodes>
		</tri>
		<tri idx = "1287">
			<nodes>66, 73, 105</nodes>
		</tri>
		<tri idx = "1288">
			<nodes>70, 73, 105</nodes>
		</tri>
		<tri idx = "1289">
			<nodes>64, 66, 105</nodes>
		</tri>
		<tri idx = "1290">
			<nodes>64, 80, 105</nodes>
		</tri>
		<tri idx = "1291">
			<nodes>64, 65, 105</nodes>
		</tri>
		<tri idx = "1292">
			<nodes>63, 65, 105</nodes>
		</tri>
		<tri idx = "1293">
			<nodes>63, 64, 105</nodes>
		</tri>
		<tri idx = "1294">
			<nodes>65, 76, 105</nodes>
		</tri>
		<tri idx = "1295">
			<nodes>65, 80, 105</nodes>
		</tri>
		<tri idx = "1296">
			<nodes>76, 77, 105</nodes>
		</tri>
		<tri idx = "1297">
			<nodes>65, 77, 105</nodes>
		</tri>
		<tri idx = "1298">
			<nodes>64, 73, 105</nodes>
		</tri>
		<tri idx = "1299">
			<nodes>91, 100, 107</nodes>
		</tri>
		<tri idx = "1300">
			<nodes>69, 100, 107</nodes>
		</tri>
		<tri idx = "1301">
			<nodes>69, 91, 107</nodes>
		</tri>
		<tri idx = "1302">
			<nodes>96, 100, 107</nodes>
		</tri>
		<tri idx = "1303">
			<nodes>91, 96, 107</nodes>
		</tri>
		<tri idx = "1304">
			<nodes>68, 102, 107</nodes>
		</tri>
		<tri idx = "1305">
			<nodes>101, 102, 107</nodes>
		</tri>
		<tri idx = "1306">
			<nodes>68, 101, 107</nodes>
		</tri>
		<tri idx = "1307">
			<nodes>100, 103, 107</nodes>
		</tri>
		<tri idx = "1308">
			<nodes>102, 103, 107</nodes>
		</tri>
		<tri idx = "1309">
			<nodes>100, 102, 107</nodes>
		</tri>
		<tri idx = "1310">
			<nodes>69, 102, 107</nodes>
		</tri>
		<tri idx = "1311">
			<nodes>68, 86, 107</nodes>
		</tri>
		<tri idx = "1312">
			<nodes>86, 101, 107</nodes>
		</tri>
		<tri idx = "1313">
			<nodes>67, 69, 107</nodes>
		</tri>
		<tri idx = "1314">
			<nodes>67, 91, 107</nodes>
		</tri>
		<tri idx = "1315">
			<nodes>86, 91, 107</nodes>
		</tri>
		<tri idx = "1316">
			<nodes>67, 86, 107</nodes>
		</tri>
		<tri idx = "1317">
			<nodes>67, 68, 107</nodes>
		</tri>
		<tri idx = "1318">
			<nodes>67, 102, 107</nodes>
		</tri>
		<tri idx = "1319">
			<nodes>70, 82, 108</nodes>
		</tri>
		<tri idx = "1320">
			<nodes>70, 105, 108</nodes>
		</tri>
		<tri idx = "1321">
			<nodes>82, 105, 108</nodes>
		</tri>
		<tri idx = "1322">
			<nodes>70, 73, 108</nodes>
		</tri>
		<tri idx = "1323">
			<nodes>73, 105, 108</nodes>
		</tri>
		<tri idx = "1324">
			<nodes>70, 85, 108</nodes>
		</tri>
		<tri idx = "1325">
			<nodes>82, 85, 108</nodes>
		</tri>
		<tri idx = "1326">
			<nodes>70, 84, 108</nodes>
		</tri>
		<tri idx = "1327">
			<nodes>84, 85, 108</nodes>
		</tri>
		<tri idx = "1328">
			<nodes>73, 84, 108</nodes>
		</tri>
		<tri idx = "1329">
			<nodes>73, 83, 108</nodes>
		</tri>
		<tri idx = "1330">
			<nodes>83, 84, 108</nodes>
		</tri>
		<tri idx = "1331">
			<nodes>71, 92, 109</nodes>
		</tri>
		<tri idx = "1332">
			<nodes>88, 92, 109</nodes>
		</tri>
		<tri idx = "1333">
			<nodes>71, 88, 109</nodes>
		</tri>
		<tri idx = "1334">
			<nodes>73, 105, 109</nodes>
		</tri>
		<tri idx = "1335">
			<nodes>73, 108, 109</nodes>
		</tri>
		<tri idx = "1336">
			<nodes>105, 108, 109</nodes>
		</tri>
		<tri idx = "1337">
			<nodes>77, 91, 109</nodes>
		</tri>
		<tri idx = "1338">
			<nodes>77, 86, 109</nodes>
		</tri>
		<tri idx = "1339">
			<nodes>86, 91, 109</nodes>
		</tri>
		<tri idx = "1340">
			<nodes>73, 77, 109</nodes>
		</tri>
		<tri idx = "1341">
			<nodes>77, 105, 109</nodes>
		</tri>
		<tri idx = "1342">
			<nodes>72, 73, 109</nodes>
		</tri>
		<tri idx = "1343">
			<nodes>72, 77, 109</nodes>
		</tri>
		<tri idx = "1344">
			<nodes>72, 88, 109</nodes>
		</tri>
		<tri idx = "1345">
			<nodes>73, 88, 109</nodes>
		</tri>
		<tri idx = "1346">
			<nodes>86, 107, 109</nodes>
		</tri>
		<tri idx = "1347">
			<nodes>91, 107, 109</nodes>
		</tri>
		<tri idx = "1348">
			<nodes>71, 72, 109</nodes>
		</tri>
		<tri idx = "1349">
			<nodes>72, 91, 109</nodes>
		</tri>
		<tri idx = "1350">
			<nodes>71, 91, 109</nodes>
		</tri>
		<tri idx = "1351">
			<nodes>91, 92, 109</nodes>
		</tri>
		<tri idx = "1352">
			<nodes>73, 88, 110</nodes>
		</tri>
		<tri idx = "1353">
			<nodes>73, 83, 110</nodes>
		</tri>
		<tri idx = "1354">
			<nodes>83, 88, 110</nodes>
		</tri>
		<tri idx = "1355">
			<nodes>88, 109, 110</nodes>
		</tri>
		<tri idx = "1356">
			<nodes>73, 109, 110</nodes>
		</tri>
		<tri idx = "1357">
			<nodes>108, 109, 110</nodes>
		</tri>
		<tri idx = "1358">
			<nodes>73, 108, 110</nodes>
		</tri>
		<tri idx = "1359">
			<nodes>74, 88, 110</nodes>
		</tri>
		<tri idx = "1360">
			<nodes>74, 90, 110</nodes>
		</tri>
		<tri idx = "1361">
			<nodes>88, 90, 110</nodes>
		</tri>
		<tri idx = "1362">
			<nodes>83, 104, 110</nodes>
		</tri>
		<tri idx = "1363">
			<nodes>75, 83, 110</nodes>
		</tri>
		<tri idx = "1364">
			<nodes>75, 104, 110</nodes>
		</tri>
		<tri idx = "1365">
			<nodes>74, 83, 110</nodes>
		</tri>
		<tri idx = "1366">
			<nodes>74, 75, 110</nodes>
		</tri>
		<tri idx = "1367">
			<nodes>83, 108, 110</nodes>
		</tri>
		<tri idx = "1368">
			<nodes>74, 110, 113</nodes>
		</tri>
		<tri idx = "1369">
			<nodes>90, 110, 113</nodes>
		</tri>
		<tri idx = "1370">
			<nodes>75, 110, 113</nodes>
		</tri>
		<tri idx = "1371">
			<nodes>110, 112, 113</nodes>
		</tri>
		<tri idx = "1372">
			<nodes>90, 110, 112</nodes>
		</tri>
		<tri idx = "1373">
			<nodes>104, 110, 113</nodes>
		</tri>
		<tri idx = "1374">
			<nodes>86, 109, 115</nodes>
		</tri>
		<tri idx = "1375">
			<nodes>77, 109, 115</nodes>
		</tri>
		<tri idx = "1376">
			<nodes>77, 86, 115</nodes>
		</tri>
		<tri idx = "1377">
			<nodes>76, 105, 115</nodes>
		</tri>
		<tri idx = "1378">
			<nodes>76, 81, 115</nodes>
		</tri>
		<tri idx = "1379">
			<nodes>81, 105, 115</nodes>
		</tri>
		<tri idx = "1380">
			<nodes>76, 77, 115</nodes>
		</tri>
		<tri idx = "1381">
			<nodes>77, 105, 115</nodes>
		</tri>
		<tri idx = "1382">
			<nodes>76, 106, 115</nodes>
		</tri>
		<tri idx = "1383">
			<nodes>76, 79, 115</nodes>
		</tri>
		<tri idx = "1384">
			<nodes>79, 106, 115</nodes>
		</tri>
		<tri idx = "1385">
			<nodes>105, 109, 115</nodes>
		</tri>
		<tri idx = "1386">
			<nodes>77, 79, 115</nodes>
		</tri>
		<tri idx = "1387">
			<nodes>81, 106, 115</nodes>
		</tri>
		<tri idx = "1388">
			<nodes>79, 115, 116</nodes>
		</tri>
		<tri idx = "1389">
			<nodes>106, 115, 116</nodes>
		</tri>
		<tri idx = "1390">
			<nodes>77, 78, 116</nodes>
		</tri>
		<tri idx = "1391">
			<nodes>78, 86, 116</nodes>
		</tri>
		<tri idx = "1392">
			<nodes>77, 86, 116</nodes>
		</tri>
		<tri idx = "1393">
			<nodes>77, 79, 116</nodes>
		</tri>
		<tri idx = "1394">
			<nodes>86, 115, 116</nodes>
		</tri>
		<tri idx = "1395">
			<nodes>77, 115, 116</nodes>
		</tri>
		<tri idx = "1396">
			<nodes>86, 87, 116</nodes>
		</tri>
		<tri idx = "1397">
			<nodes>106, 115, 118</nodes>
		</tri>
		<tri idx = "1398">
			<nodes>115, 116, 118</nodes>
		</tri>
		<tri idx = "1399">
			<nodes>80, 105, 119</nodes>
		</tri>
		<tri idx = "1400">
			<nodes>81, 105, 119</nodes>
		</tri>
		<tri idx = "1401">
			<nodes>106, 115, 119</nodes>
		</tri>
		<tri idx = "1402">
			<nodes>81, 115, 119</nodes>
		</tri>
		<tri idx = "1403">
			<nodes>82, 105, 119</nodes>
		</tri>
		<tri idx = "1404">
			<nodes>82, 108, 119</nodes>
		</tri>
		<tri idx = "1405">
			<nodes>105, 108, 119</nodes>
		</tri>
		<tri idx = "1406">
			<nodes>105, 115, 119</nodes>
		</tri>
		<tri idx = "1407">
			<nodes>108, 119, 120</nodes>
		</tri>
		<tri idx = "1408">
			<nodes>82, 108, 120</nodes>
		</tri>
		<tri idx = "1409">
			<nodes>85, 108, 120</nodes>
		</tri>
		<tri idx = "1410">
			<nodes>84, 85, 121</nodes>
		</tri>
		<tri idx = "1411">
			<nodes>85, 108, 121</nodes>
		</tri>
		<tri idx = "1412">
			<nodes>84, 108, 121</nodes>
		</tri>
		<tri idx = "1413">
			<nodes>85, 120, 121</nodes>
		</tri>
		<tri idx = "1414">
			<nodes>108, 120, 121</nodes>
		</tri>
		<tri idx = "1415">
			<nodes>85, 104, 121</nodes>
		</tri>
		<tri idx = "1416">
			<nodes>84, 104, 121</nodes>
		</tri>
		<tri idx = "1417">
			<nodes>104, 110, 121</nodes>
		</tri>
		<tri idx = "1418">
			<nodes>83, 110, 121</nodes>
		</tri>
		<tri idx = "1419">
			<nodes>83, 104, 121</nodes>
		</tri>
		<tri idx = "1420">
			<nodes>110, 113, 121</nodes>
		</tri>
		<tri idx = "1421">
			<nodes>104, 113, 121</nodes>
		</tri>
		<tri idx = "1422">
			<nodes>83, 84, 121</nodes>
		</tri>
		<tri idx = "1423">
			<nodes>83, 108, 121</nodes>
		</tri>
		<tri idx = "1424">
			<nodes>108, 110, 121</nodes>
		</tri>
		<tri idx = "1425">
			<nodes>104, 121, 122</nodes>
		</tri>
		<tri idx = "1426">
			<nodes>85, 121, 122</nodes>
		</tri>
		<tri idx = "1427">
			<nodes>120, 121, 122</nodes>
		</tri>
		<tri idx = "1428">
			<nodes>86, 116, 123</nodes>
		</tri>
		<tri idx = "1429">
			<nodes>115, 116, 123</nodes>
		</tri>
		<tri idx = "1430">
			<nodes>86, 115, 123</nodes>
		</tri>
		<tri idx = "1431">
			<nodes>109, 115, 123</nodes>
		</tri>
		<tri idx = "1432">
			<nodes>86, 109, 123</nodes>
		</tri>
		<tri idx = "1433">
			<nodes>86, 101, 123</nodes>
		</tri>
		<tri idx = "1434">
			<nodes>101, 107, 123</nodes>
		</tri>
		<tri idx = "1435">
			<nodes>86, 107, 123</nodes>
		</tri>
		<tri idx = "1436">
			<nodes>87, 116, 123</nodes>
		</tri>
		<tri idx = "1437">
			<nodes>87, 117, 123</nodes>
		</tri>
		<tri idx = "1438">
			<nodes>116, 117, 123</nodes>
		</tri>
		<tri idx = "1439">
			<nodes>87, 101, 123</nodes>
		</tri>
		<tri idx = "1440">
			<nodes>101, 117, 123</nodes>
		</tri>
		<tri idx = "1441">
			<nodes>107, 109, 123</nodes>
		</tri>
		<tri idx = "1442">
			<nodes>86, 87, 123</nodes>
		</tri>
		<tri idx = "1443">
			<nodes>88, 93, 124</nodes>
		</tri>
		<tri idx = "1444">
			<nodes>88, 95, 124</nodes>
		</tri>
		<tri idx = "1445">
			<nodes>93, 95, 124</nodes>
		</tri>
		<tri idx = "1446">
			<nodes>92, 109, 124</nodes>
		</tri>
		<tri idx = "1447">
			<nodes>88, 92, 124</nodes>
		</tri>
		<tri idx = "1448">
			<nodes>88, 109, 124</nodes>
		</tri>
		<tri idx = "1449">
			<nodes>89, 94, 124</nodes>
		</tri>
		<tri idx = "1450">
			<nodes>89, 90, 124</nodes>
		</tri>
		<tri idx = "1451">
			<nodes>90, 94, 124</nodes>
		</tri>
		<tri idx = "1452">
			<nodes>89, 95, 124</nodes>
		</tri>
		<tri idx = "1453">
			<nodes>94, 95, 124</nodes>
		</tri>
		<tri idx = "1454">
			<nodes>88, 89, 124</nodes>
		</tri>
		<tri idx = "1455">
			<nodes>88, 90, 124</nodes>
		</tri>
		<tri idx = "1456">
			<nodes>94, 112, 124</nodes>
		</tri>
		<tri idx = "1457">
			<nodes>111, 112, 124</nodes>
		</tri>
		<tri idx = "1458">
			<nodes>94, 111, 124</nodes>
		</tri>
		<tri idx = "1459">
			<nodes>90, 110, 124</nodes>
		</tri>
		<tri idx = "1460">
			<nodes>88, 110, 124</nodes>
		</tri>
		<tri idx = "1461">
			<nodes>92, 93, 124</nodes>
		</tri>
		<tri idx = "1462">
			<nodes>109, 110, 124</nodes>
		</tri>
		<tri idx = "1463">
			<nodes>90, 112, 124</nodes>
		</tri>
		<tri idx = "1464">
			<nodes>110, 112, 124</nodes>
		</tri>
		<tri idx = "1465">
			<nodes>92, 98, 125</nodes>
		</tri>
		<tri idx = "1466">
			<nodes>92, 96, 125</nodes>
		</tri>
		<tri idx = "1467">
			<nodes>96, 98, 125</nodes>
		</tri>
		<tri idx = "1468">
			<nodes>91, 109, 125</nodes>
		</tri>
		<tri idx = "1469">
			<nodes>91, 92, 125</nodes>
		</tri>
		<tri idx = "1470">
			<nodes>92, 109, 125</nodes>
		</tri>
		<tri idx = "1471">
			<nodes>100, 107, 125</nodes>
		</tri>
		<tri idx = "1472">
			<nodes>96, 100, 125</nodes>
		</tri>
		<tri idx = "1473">
			<nodes>96, 107, 125</nodes>
		</tri>
		<tri idx = "1474">
			<nodes>107, 109, 125</nodes>
		</tri>
		<tri idx = "1475">
			<nodes>91, 107, 125</nodes>
		</tri>
		<tri idx = "1476">
			<nodes>92, 124, 125</nodes>
		</tri>
		<tri idx = "1477">
			<nodes>109, 124, 125</nodes>
		</tri>
		<tri idx = "1478">
			<nodes>99, 100, 125</nodes>
		</tri>
		<tri idx = "1479">
			<nodes>96, 99, 125</nodes>
		</tri>
		<tri idx = "1480">
			<nodes>91, 96, 125</nodes>
		</tri>
		<tri idx = "1481">
			<nodes>111, 124, 126</nodes>
		</tri>
		<tri idx = "1482">
			<nodes>94, 124, 126</nodes>
		</tri>
		<tri idx = "1483">
			<nodes>95, 124, 126</nodes>
		</tri>
		<tri idx = "1484">
			<nodes>93, 124, 126</nodes>
		</tri>
		<tri idx = "1485">
			<nodes>92, 93, 126</nodes>
		</tri>
		<tri idx = "1486">
			<nodes>92, 98, 126</nodes>
		</tri>
		<tri idx = "1487">
			<nodes>92, 125, 126</nodes>
		</tri>
		<tri idx = "1488">
			<nodes>98, 125, 126</nodes>
		</tri>
		<tri idx = "1489">
			<nodes>92, 124, 126</nodes>
		</tri>
		<tri idx = "1490">
			<nodes>124, 125, 126</nodes>
		</tri>
		<tri idx = "1491">
			<nodes>96, 125, 127</nodes>
		</tri>
		<tri idx = "1492">
			<nodes>99, 125, 127</nodes>
		</tri>
		<tri idx = "1493">
			<nodes>96, 99, 127</nodes>
		</tri>
		<tri idx = "1494">
			<nodes>96, 97, 127</nodes>
		</tri>
		<tri idx = "1495">
			<nodes>125, 126, 127</nodes>
		</tri>
		<tri idx = "1496">
			<nodes>98, 125, 127</nodes>
		</tri>
		<tri idx = "1497">
			<nodes>96, 98, 127</nodes>
		</tri>
		<tri idx = "1498">
			<nodes>99, 125, 128</nodes>
		</tri>
		<tri idx = "1499">
			<nodes>100, 125, 128</nodes>
		</tri>
		<tri idx = "1500">
			<nodes>125, 127, 128</nodes>
		</tri>
		<tri idx = "1501">
			<nodes>100, 103, 132</nodes>
		</tri>
		<tri idx = "1502">
			<nodes>100, 107, 132</nodes>
		</tri>
		<tri idx = "1503">
			<nodes>103, 107, 132</nodes>
		</tri>
		<tri idx = "1504">
			<nodes>103, 128, 132</nodes>
		</tri>
		<tri idx = "1505">
			<nodes>100, 128, 132</nodes>
		</tri>
		<tri idx = "1506">
			<nodes>100, 125, 132</nodes>
		</tri>
		<tri idx = "1507">
			<nodes>107, 125, 132</nodes>
		</tri>
		<tri idx = "1508">
			<nodes>125, 128, 132</nodes>
		</tri>
		<tri idx = "1509">
			<nodes>128, 132, 133</nodes>
		</tri>
		<tri idx = "1510">
			<nodes>103, 132, 133</nodes>
		</tri>
		<tri idx = "1511">
			<nodes>132, 133, 134</nodes>
		</tri>
		<tri idx = "1512">
			<nodes>103, 132, 134</nodes>
		</tri>
		<tri idx = "1513">
			<nodes>101, 123, 135</nodes>
		</tri>
		<tri idx = "1514">
			<nodes>117, 123, 135</nodes>
		</tri>
		<tri idx = "1515">
			<nodes>102, 107, 136</nodes>
		</tri>
		<tri idx = "1516">
			<nodes>103, 107, 136</nodes>
		</tri>
		<tri idx = "1517">
			<nodes>101, 123, 136</nodes>
		</tri>
		<tri idx = "1518">
			<nodes>101, 107, 136</nodes>
		</tri>
		<tri idx = "1519">
			<nodes>107, 123, 136</nodes>
		</tri>
		<tri idx = "1520">
			<nodes>123, 135, 136</nodes>
		</tri>
		<tri idx = "1521">
			<nodes>103, 132, 136</nodes>
		</tri>
		<tri idx = "1522">
			<nodes>107, 132, 136</nodes>
		</tri>
		<tri idx = "1523">
			<nodes>123, 132, 136</nodes>
		</tri>
		<tri idx = "1524">
			<nodes>107, 123, 132</nodes>
		</tri>
		<tri idx = "1525">
			<nodes>132, 134, 137</nodes>
		</tri>
		<tri idx = "1526">
			<nodes>103, 132, 137</nodes>
		</tri>
		<tri idx = "1527">
			<nodes>132, 136, 137</nodes>
		</tri>
		<tri idx = "1528">
			<nodes>104, 121, 138</nodes>
		</tri>
		<tri idx = "1529">
			<nodes>121, 122, 138</nodes>
		</tri>
		<tri idx = "1530">
			<nodes>113, 121, 138</nodes>
		</tri>
		<tri idx = "1531">
			<nodes>105, 119, 140</nodes>
		</tri>
		<tri idx = "1532">
			<nodes>115, 119, 140</nodes>
		</tri>
		<tri idx = "1533">
			<nodes>105, 115, 140</nodes>
		</tri>
		<tri idx = "1534">
			<nodes>105, 109, 140</nodes>
		</tri>
		<tri idx = "1535">
			<nodes>108, 109, 140</nodes>
		</tri>
		<tri idx = "1536">
			<nodes>105, 108, 140</nodes>
		</tri>
		<tri idx = "1537">
			<nodes>109, 123, 140</nodes>
		</tri>
		<tri idx = "1538">
			<nodes>115, 123, 140</nodes>
		</tri>
		<tri idx = "1539">
			<nodes>109, 115, 140</nodes>
		</tri>
		<tri idx = "1540">
			<nodes>108, 119, 140</nodes>
		</tri>
		<tri idx = "1541">
			<nodes>119, 140, 141</nodes>
		</tri>
		<tri idx = "1542">
			<nodes>108, 119, 141</nodes>
		</tri>
		<tri idx = "1543">
			<nodes>108, 140, 141</nodes>
		</tri>
		<tri idx = "1544">
			<nodes>119, 120, 141</nodes>
		</tri>
		<tri idx = "1545">
			<nodes>108, 120, 141</nodes>
		</tri>
		<tri idx = "1546">
			<nodes>120, 121, 141</nodes>
		</tri>
		<tri idx = "1547">
			<nodes>108, 121, 141</nodes>
		</tri>
		<tri idx = "1548">
			<nodes>108, 121, 140</nodes>
		</tri>
		<tri idx = "1549">
			<nodes>121, 140, 141</nodes>
		</tri>
		<tri idx = "1550">
			<nodes>120, 122, 141</nodes>
		</tri>
		<tri idx = "1551">
			<nodes>121, 122, 141</nodes>
		</tri>
		<tri idx = "1552">
			<nodes>119, 140, 142</nodes>
		</tri>
		<tri idx = "1553">
			<nodes>140, 141, 142</nodes>
		</tri>
		<tri idx = "1554">
			<nodes>119, 141, 142</nodes>
		</tri>
		<tri idx = "1555">
			<nodes>115, 118, 142</nodes>
		</tri>
		<tri idx = "1556">
			<nodes>106, 115, 142</nodes>
		</tri>
		<tri idx = "1557">
			<nodes>115, 119, 142</nodes>
		</tri>
		<tri idx = "1558">
			<nodes>115, 140, 142</nodes>
		</tri>
		<tri idx = "1559">
			<nodes>107, 109, 143</nodes>
		</tri>
		<tri idx = "1560">
			<nodes>109, 123, 143</nodes>
		</tri>
		<tri idx = "1561">
			<nodes>107, 123, 143</nodes>
		</tri>
		<tri idx = "1562">
			<nodes>109, 140, 143</nodes>
		</tri>
		<tri idx = "1563">
			<nodes>123, 140, 143</nodes>
		</tri>
		<tri idx = "1564">
			<nodes>107, 125, 143</nodes>
		</tri>
		<tri idx = "1565">
			<nodes>109, 125, 143</nodes>
		</tri>
		<tri idx = "1566">
			<nodes>108, 140, 143</nodes>
		</tri>
		<tri idx = "1567">
			<nodes>108, 109, 143</nodes>
		</tri>
		<tri idx = "1568">
			<nodes>109, 110, 143</nodes>
		</tri>
		<tri idx = "1569">
			<nodes>108, 110, 143</nodes>
		</tri>
		<tri idx = "1570">
			<nodes>121, 140, 143</nodes>
		</tri>
		<tri idx = "1571">
			<nodes>108, 121, 143</nodes>
		</tri>
		<tri idx = "1572">
			<nodes>110, 121, 143</nodes>
		</tri>
		<tri idx = "1573">
			<nodes>107, 132, 143</nodes>
		</tri>
		<tri idx = "1574">
			<nodes>125, 132, 143</nodes>
		</tri>
		<tri idx = "1575">
			<nodes>123, 132, 143</nodes>
		</tri>
		<tri idx = "1576">
			<nodes>110, 124, 144</nodes>
		</tri>
		<tri idx = "1577">
			<nodes>109, 124, 144</nodes>
		</tri>
		<tri idx = "1578">
			<nodes>109, 110, 144</nodes>
		</tri>
		<tri idx = "1579">
			<nodes>111, 112, 144</nodes>
		</tri>
		<tri idx = "1580">
			<nodes>112, 124, 144</nodes>
		</tri>
		<tri idx = "1581">
			<nodes>111, 124, 144</nodes>
		</tri>
		<tri idx = "1582">
			<nodes>110, 112, 144</nodes>
		</tri>
		<tri idx = "1583">
			<nodes>109, 125, 144</nodes>
		</tri>
		<tri idx = "1584">
			<nodes>125, 143, 144</nodes>
		</tri>
		<tri idx = "1585">
			<nodes>109, 143, 144</nodes>
		</tri>
		<tri idx = "1586">
			<nodes>110, 143, 144</nodes>
		</tri>
		<tri idx = "1587">
			<nodes>124, 125, 144</nodes>
		</tri>
		<tri idx = "1588">
			<nodes>111, 129, 146</nodes>
		</tri>
		<tri idx = "1589">
			<nodes>111, 114, 146</nodes>
		</tri>
		<tri idx = "1590">
			<nodes>114, 129, 146</nodes>
		</tri>
		<tri idx = "1591">
			<nodes>114, 145, 146</nodes>
		</tri>
		<tri idx = "1592">
			<nodes>129, 145, 146</nodes>
		</tri>
		<tri idx = "1593">
			<nodes>126, 129, 146</nodes>
		</tri>
		<tri idx = "1594">
			<nodes>111, 126, 146</nodes>
		</tri>
		<tri idx = "1595">
			<nodes>111, 144, 146</nodes>
		</tri>
		<tri idx = "1596">
			<nodes>111, 124, 146</nodes>
		</tri>
		<tri idx = "1597">
			<nodes>124, 144, 146</nodes>
		</tri>
		<tri idx = "1598">
			<nodes>124, 126, 146</nodes>
		</tri>
		<tri idx = "1599">
			<nodes>110, 143, 147</nodes>
		</tri>
		<tri idx = "1600">
			<nodes>110, 121, 147</nodes>
		</tri>
		<tri idx = "1601">
			<nodes>121, 143, 147</nodes>
		</tri>
		<tri idx = "1602">
			<nodes>143, 144, 147</nodes>
		</tri>
		<tri idx = "1603">
			<nodes>110, 144, 147</nodes>
		</tri>
		<tri idx = "1604">
			<nodes>110, 113, 147</nodes>
		</tri>
		<tri idx = "1605">
			<nodes>113, 121, 147</nodes>
		</tri>
		<tri idx = "1606">
			<nodes>111, 112, 147</nodes>
		</tri>
		<tri idx = "1607">
			<nodes>112, 144, 147</nodes>
		</tri>
		<tri idx = "1608">
			<nodes>111, 144, 147</nodes>
		</tri>
		<tri idx = "1609">
			<nodes>111, 146, 147</nodes>
		</tri>
		<tri idx = "1610">
			<nodes>144, 146, 147</nodes>
		</tri>
		<tri idx = "1611">
			<nodes>112, 113, 147</nodes>
		</tri>
		<tri idx = "1612">
			<nodes>110, 112, 147</nodes>
		</tri>
		<tri idx = "1613">
			<nodes>111, 147, 148</nodes>
		</tri>
		<tri idx = "1614">
			<nodes>112, 147, 148</nodes>
		</tri>
		<tri idx = "1615">
			<nodes>111, 146, 148</nodes>
		</tri>
		<tri idx = "1616">
			<nodes>146, 147, 148</nodes>
		</tri>
		<tri idx = "1617">
			<nodes>111, 146, 149</nodes>
		</tri>
		<tri idx = "1618">
			<nodes>146, 148, 149</nodes>
		</tri>
		<tri idx = "1619">
			<nodes>114, 146, 149</nodes>
		</tri>
		<tri idx = "1620">
			<nodes>112, 147, 150</nodes>
		</tri>
		<tri idx = "1621">
			<nodes>147, 148, 150</nodes>
		</tri>
		<tri idx = "1622">
			<nodes>113, 121, 150</nodes>
		</tri>
		<tri idx = "1623">
			<nodes>121, 138, 150</nodes>
		</tri>
		<tri idx = "1624">
			<nodes>113, 147, 150</nodes>
		</tri>
		<tri idx = "1625">
			<nodes>121, 147, 150</nodes>
		</tri>
		<tri idx = "1626">
			<nodes>146, 149, 151</nodes>
		</tri>
		<tri idx = "1627">
			<nodes>114, 146, 151</nodes>
		</tri>
		<tri idx = "1628">
			<nodes>145, 146, 151</nodes>
		</tri>
		<tri idx = "1629">
			<nodes>118, 131, 153</nodes>
		</tri>
		<tri idx = "1630">
			<nodes>118, 130, 153</nodes>
		</tri>
		<tri idx = "1631">
			<nodes>130, 131, 153</nodes>
		</tri>
		<tri idx = "1632">
			<nodes>115, 142, 153</nodes>
		</tri>
		<tri idx = "1633">
			<nodes>118, 142, 153</nodes>
		</tri>
		<tri idx = "1634">
			<nodes>115, 118, 153</nodes>
		</tri>
		<tri idx = "1635">
			<nodes>117, 135, 153</nodes>
		</tri>
		<tri idx = "1636">
			<nodes>130, 135, 153</nodes>
		</tri>
		<tri idx = "1637">
			<nodes>117, 130, 153</nodes>
		</tri>
		<tri idx = "1638">
			<nodes>115, 140, 153</nodes>
		</tri>
		<tri idx = "1639">
			<nodes>140, 142, 153</nodes>
		</tri>
		<tri idx = "1640">
			<nodes>123, 140, 153</nodes>
		</tri>
		<tri idx = "1641">
			<nodes>115, 123, 153</nodes>
		</tri>
		<tri idx = "1642">
			<nodes>123, 135, 153</nodes>
		</tri>
		<tri idx = "1643">
			<nodes>117, 123, 153</nodes>
		</tri>
		<tri idx = "1644">
			<nodes>140, 143, 153</nodes>
		</tri>
		<tri idx = "1645">
			<nodes>123, 143, 153</nodes>
		</tri>
		<tri idx = "1646">
			<nodes>117, 118, 153</nodes>
		</tri>
		<tri idx = "1647">
			<nodes>116, 118, 153</nodes>
		</tri>
		<tri idx = "1648">
			<nodes>116, 117, 153</nodes>
		</tri>
		<tri idx = "1649">
			<nodes>116, 123, 153</nodes>
		</tri>
		<tri idx = "1650">
			<nodes>115, 116, 153</nodes>
		</tri>
		<tri idx = "1651">
			<nodes>142, 153, 154</nodes>
		</tri>
		<tri idx = "1652">
			<nodes>118, 153, 154</nodes>
		</tri>
		<tri idx = "1653">
			<nodes>131, 153, 154</nodes>
		</tri>
		<tri idx = "1654">
			<nodes>131, 153, 155</nodes>
		</tri>
		<tri idx = "1655">
			<nodes>153, 154, 155</nodes>
		</tri>
		<tri idx = "1656">
			<nodes>141, 142, 156</nodes>
		</tri>
		<tri idx = "1657">
			<nodes>119, 141, 156</nodes>
		</tri>
		<tri idx = "1658">
			<nodes>120, 141, 156</nodes>
		</tri>
		<tri idx = "1659">
			<nodes>122, 141, 158</nodes>
		</tri>
		<tri idx = "1660">
			<nodes>120, 141, 158</nodes>
		</tri>
		<tri idx = "1661">
			<nodes>141, 156, 158</nodes>
		</tri>
		<tri idx = "1662">
			<nodes>122, 141, 157</nodes>
		</tri>
		<tri idx = "1663">
			<nodes>141, 157, 158</nodes>
		</tri>
		<tri idx = "1664">
			<nodes>121, 150, 159</nodes>
		</tri>
		<tri idx = "1665">
			<nodes>138, 150, 159</nodes>
		</tri>
		<tri idx = "1666">
			<nodes>121, 138, 159</nodes>
		</tri>
		<tri idx = "1667">
			<nodes>121, 140, 159</nodes>
		</tri>
		<tri idx = "1668">
			<nodes>121, 141, 159</nodes>
		</tri>
		<tri idx = "1669">
			<nodes>140, 141, 159</nodes>
		</tri>
		<tri idx = "1670">
			<nodes>140, 143, 159</nodes>
		</tri>
		<tri idx = "1671">
			<nodes>121, 143, 159</nodes>
		</tri>
		<tri idx = "1672">
			<nodes>147, 150, 159</nodes>
		</tri>
		<tri idx = "1673">
			<nodes>121, 147, 159</nodes>
		</tri>
		<tri idx = "1674">
			<nodes>138, 139, 159</nodes>
		</tri>
		<tri idx = "1675">
			<nodes>122, 138, 159</nodes>
		</tri>
		<tri idx = "1676">
			<nodes>122, 139, 159</nodes>
		</tri>
		<tri idx = "1677">
			<nodes>139, 157, 159</nodes>
		</tri>
		<tri idx = "1678">
			<nodes>122, 157, 159</nodes>
		</tri>
		<tri idx = "1679">
			<nodes>121, 122, 159</nodes>
		</tri>
		<tri idx = "1680">
			<nodes>143, 147, 159</nodes>
		</tri>
		<tri idx = "1681">
			<nodes>122, 141, 159</nodes>
		</tri>
		<tri idx = "1682">
			<nodes>141, 157, 159</nodes>
		</tri>
		<tri idx = "1683">
			<nodes>123, 135, 161</nodes>
		</tri>
		<tri idx = "1684">
			<nodes>135, 153, 161</nodes>
		</tri>
		<tri idx = "1685">
			<nodes>123, 153, 161</nodes>
		</tri>
		<tri idx = "1686">
			<nodes>132, 137, 161</nodes>
		</tri>
		<tri idx = "1687">
			<nodes>136, 137, 161</nodes>
		</tri>
		<tri idx = "1688">
			<nodes>132, 136, 161</nodes>
		</tri>
		<tri idx = "1689">
			<nodes>123, 136, 161</nodes>
		</tri>
		<tri idx = "1690">
			<nodes>123, 132, 161</nodes>
		</tri>
		<tri idx = "1691">
			<nodes>135, 136, 161</nodes>
		</tri>
		<tri idx = "1692">
			<nodes>123, 143, 161</nodes>
		</tri>
		<tri idx = "1693">
			<nodes>143, 153, 161</nodes>
		</tri>
		<tri idx = "1694">
			<nodes>132, 143, 161</nodes>
		</tri>
		<tri idx = "1695">
			<nodes>127, 129, 162</nodes>
		</tri>
		<tri idx = "1696">
			<nodes>126, 127, 162</nodes>
		</tri>
		<tri idx = "1697">
			<nodes>126, 129, 162</nodes>
		</tri>
		<tri idx = "1698">
			<nodes>144, 146, 162</nodes>
		</tri>
		<tri idx = "1699">
			<nodes>124, 144, 162</nodes>
		</tri>
		<tri idx = "1700">
			<nodes>124, 146, 162</nodes>
		</tri>
		<tri idx = "1701">
			<nodes>125, 126, 162</nodes>
		</tri>
		<tri idx = "1702">
			<nodes>124, 126, 162</nodes>
		</tri>
		<tri idx = "1703">
			<nodes>124, 125, 162</nodes>
		</tri>
		<tri idx = "1704">
			<nodes>125, 144, 162</nodes>
		</tri>
		<tri idx = "1705">
			<nodes>125, 128, 162</nodes>
		</tri>
		<tri idx = "1706">
			<nodes>127, 128, 162</nodes>
		</tri>
		<tri idx = "1707">
			<nodes>125, 127, 162</nodes>
		</tri>
		<tri idx = "1708">
			<nodes>126, 146, 162</nodes>
		</tri>
		<tri idx = "1709">
			<nodes>129, 146, 162</nodes>
		</tri>
		<tri idx = "1710">
			<nodes>125, 143, 162</nodes>
		</tri>
		<tri idx = "1711">
			<nodes>143, 144, 162</nodes>
		</tri>
		<tri idx = "1712">
			<nodes>128, 132, 162</nodes>
		</tri>
		<tri idx = "1713">
			<nodes>125, 132, 162</nodes>
		</tri>
		<tri idx = "1714">
			<nodes>132, 143, 162</nodes>
		</tri>
		<tri idx = "1715">
			<nodes>143, 161, 162</nodes>
		</tri>
		<tri idx = "1716">
			<nodes>132, 161, 162</nodes>
		</tri>
		<tri idx = "1717">
			<nodes>128, 162, 163</nodes>
		</tri>
		<tri idx = "1718">
			<nodes>127, 162, 163</nodes>
		</tri>
		<tri idx = "1719">
			<nodes>129, 162, 163</nodes>
		</tri>
		<tri idx = "1720">
			<nodes>129, 146, 163</nodes>
		</tri>
		<tri idx = "1721">
			<nodes>146, 162, 163</nodes>
		</tri>
		<tri idx = "1722">
			<nodes>145, 146, 163</nodes>
		</tri>
		<tri idx = "1723">
			<nodes>128, 132, 163</nodes>
		</tri>
		<tri idx = "1724">
			<nodes>132, 133, 163</nodes>
		</tri>
		<tri idx = "1725">
			<nodes>132, 162, 163</nodes>
		</tri>
		<tri idx = "1726">
			<nodes>130, 153, 164</nodes>
		</tri>
		<tri idx = "1727">
			<nodes>131, 153, 164</nodes>
		</tri>
		<tri idx = "1728">
			<nodes>135, 153, 164</nodes>
		</tri>
		<tri idx = "1729">
			<nodes>135, 161, 164</nodes>
		</tri>
		<tri idx = "1730">
			<nodes>153, 161, 164</nodes>
		</tri>
		<tri idx = "1731">
			<nodes>153, 155, 164</nodes>
		</tri>
		<tri idx = "1732">
			<nodes>161, 162, 165</nodes>
		</tri>
		<tri idx = "1733">
			<nodes>132, 162, 165</nodes>
		</tri>
		<tri idx = "1734">
			<nodes>132, 161, 165</nodes>
		</tri>
		<tri idx = "1735">
			<nodes>133, 134, 165</nodes>
		</tri>
		<tri idx = "1736">
			<nodes>132, 133, 165</nodes>
		</tri>
		<tri idx = "1737">
			<nodes>132, 134, 165</nodes>
		</tri>
		<tri idx = "1738">
			<nodes>132, 163, 165</nodes>
		</tri>
		<tri idx = "1739">
			<nodes>133, 163, 165</nodes>
		</tri>
		<tri idx = "1740">
			<nodes>134, 137, 165</nodes>
		</tri>
		<tri idx = "1741">
			<nodes>132, 137, 165</nodes>
		</tri>
		<tri idx = "1742">
			<nodes>137, 161, 165</nodes>
		</tri>
		<tri idx = "1743">
			<nodes>162, 163, 165</nodes>
		</tri>
		<tri idx = "1744">
			<nodes>163, 165, 166</nodes>
		</tri>
		<tri idx = "1745">
			<nodes>133, 165, 166</nodes>
		</tri>
		<tri idx = "1746">
			<nodes>134, 165, 166</nodes>
		</tri>
		<tri idx = "1747">
			<nodes>134, 165, 167</nodes>
		</tri>
		<tri idx = "1748">
			<nodes>137, 165, 167</nodes>
		</tri>
		<tri idx = "1749">
			<nodes>165, 166, 167</nodes>
		</tri>
		<tri idx = "1750">
			<nodes>135, 161, 168</nodes>
		</tri>
		<tri idx = "1751">
			<nodes>161, 164, 168</nodes>
		</tri>
		<tri idx = "1752">
			<nodes>135, 161, 169</nodes>
		</tri>
		<tri idx = "1753">
			<nodes>161, 168, 169</nodes>
		</tri>
		<tri idx = "1754">
			<nodes>137, 161, 169</nodes>
		</tri>
		<tri idx = "1755">
			<nodes>136, 161, 169</nodes>
		</tri>
		<tri idx = "1756">
			<nodes>165, 167, 169</nodes>
		</tri>
		<tri idx = "1757">
			<nodes>137, 165, 169</nodes>
		</tri>
		<tri idx = "1758">
			<nodes>161, 165, 169</nodes>
		</tri>
		<tri idx = "1759">
			<nodes>157, 159, 172</nodes>
		</tri>
		<tri idx = "1760">
			<nodes>139, 159, 172</nodes>
		</tri>
		<tri idx = "1761">
			<nodes>159, 172, 173</nodes>
		</tri>
		<tri idx = "1762">
			<nodes>139, 159, 173</nodes>
		</tri>
		<tri idx = "1763">
			<nodes>150, 159, 173</nodes>
		</tri>
		<tri idx = "1764">
			<nodes>138, 159, 173</nodes>
		</tri>
		<tri idx = "1765">
			<nodes>142, 154, 182</nodes>
		</tri>
		<tri idx = "1766">
			<nodes>153, 154, 182</nodes>
		</tri>
		<tri idx = "1767">
			<nodes>142, 153, 182</nodes>
		</tri>
		<tri idx = "1768">
			<nodes>156, 158, 182</nodes>
		</tri>
		<tri idx = "1769">
			<nodes>141, 156, 182</nodes>
		</tri>
		<tri idx = "1770">
			<nodes>141, 158, 182</nodes>
		</tri>
		<tri idx = "1771">
			<nodes>140, 142, 182</nodes>
		</tri>
		<tri idx = "1772">
			<nodes>141, 142, 182</nodes>
		</tri>
		<tri idx = "1773">
			<nodes>140, 141, 182</nodes>
		</tri>
		<tri idx = "1774">
			<nodes>140, 153, 182</nodes>
		</tri>
		<tri idx = "1775">
			<nodes>157, 158, 182</nodes>
		</tri>
		<tri idx = "1776">
			<nodes>141, 157, 182</nodes>
		</tri>
		<tri idx = "1777">
			<nodes>140, 143, 182</nodes>
		</tri>
		<tri idx = "1778">
			<nodes>143, 153, 182</nodes>
		</tri>
		<tri idx = "1779">
			<nodes>142, 156, 182</nodes>
		</tri>
		<tri idx = "1780">
			<nodes>142, 174, 182</nodes>
		</tri>
		<tri idx = "1781">
			<nodes>156, 174, 182</nodes>
		</tri>
		<tri idx = "1782">
			<nodes>143, 159, 182</nodes>
		</tri>
		<tri idx = "1783">
			<nodes>140, 159, 182</nodes>
		</tri>
		<tri idx = "1784">
			<nodes>157, 159, 182</nodes>
		</tri>
		<tri idx = "1785">
			<nodes>141, 159, 182</nodes>
		</tri>
		<tri idx = "1786">
			<nodes>154, 174, 182</nodes>
		</tri>
		<tri idx = "1787">
			<nodes>143, 161, 182</nodes>
		</tri>
		<tri idx = "1788">
			<nodes>153, 161, 182</nodes>
		</tri>
		<tri idx = "1789">
			<nodes>143, 159, 183</nodes>
		</tri>
		<tri idx = "1790">
			<nodes>143, 147, 183</nodes>
		</tri>
		<tri idx = "1791">
			<nodes>147, 159, 183</nodes>
		</tri>
		<tri idx = "1792">
			<nodes>143, 182, 183</nodes>
		</tri>
		<tri idx = "1793">
			<nodes>159, 182, 183</nodes>
		</tri>
		<tri idx = "1794">
			<nodes>161, 162, 183</nodes>
		</tri>
		<tri idx = "1795">
			<nodes>162, 165, 183</nodes>
		</tri>
		<tri idx = "1796">
			<nodes>161, 165, 183</nodes>
		</tri>
		<tri idx = "1797">
			<nodes>144, 147, 183</nodes>
		</tri>
		<tri idx = "1798">
			<nodes>143, 144, 183</nodes>
		</tri>
		<tri idx = "1799">
			<nodes>143, 162, 183</nodes>
		</tri>
		<tri idx = "1800">
			<nodes>144, 162, 183</nodes>
		</tri>
		<tri idx = "1801">
			<nodes>143, 161, 183</nodes>
		</tri>
		<tri idx = "1802">
			<nodes>161, 182, 183</nodes>
		</tri>
		<tri idx = "1803">
			<nodes>146, 147, 183</nodes>
		</tri>
		<tri idx = "1804">
			<nodes>144, 146, 183</nodes>
		</tri>
		<tri idx = "1805">
			<nodes>146, 162, 183</nodes>
		</tri>
		<tri idx = "1806">
			<nodes>176, 177, 184</nodes>
		</tri>
		<tri idx = "1807">
			<nodes>145, 176, 184</nodes>
		</tri>
		<tri idx = "1808">
			<nodes>145, 177, 184</nodes>
		</tri>
		<tri idx = "1809">
			<nodes>146, 163, 184</nodes>
		</tri>
		<tri idx = "1810">
			<nodes>145, 163, 184</nodes>
		</tri>
		<tri idx = "1811">
			<nodes>145, 146, 184</nodes>
		</tri>
		<tri idx = "1812">
			<nodes>162, 183, 184</nodes>
		</tri>
		<tri idx = "1813">
			<nodes>146, 183, 184</nodes>
		</tri>
		<tri idx = "1814">
			<nodes>146, 162, 184</nodes>
		</tri>
		<tri idx = "1815">
			<nodes>146, 151, 184</nodes>
		</tri>
		<tri idx = "1816">
			<nodes>145, 151, 184</nodes>
		</tri>
		<tri idx = "1817">
			<nodes>162, 163, 184</nodes>
		</tri>
		<tri idx = "1818">
			<nodes>151, 177, 184</nodes>
		</tri>
		<tri idx = "1819">
			<nodes>151, 170, 184</nodes>
		</tri>
		<tri idx = "1820">
			<nodes>170, 177, 184</nodes>
		</tri>
		<tri idx = "1821">
			<nodes>163, 176, 184</nodes>
		</tri>
		<tri idx = "1822">
			<nodes>159, 183, 185</nodes>
		</tri>
		<tri idx = "1823">
			<nodes>147, 183, 185</nodes>
		</tri>
		<tri idx = "1824">
			<nodes>147, 159, 185</nodes>
		</tri>
		<tri idx = "1825">
			<nodes>146, 183, 185</nodes>
		</tri>
		<tri idx = "1826">
			<nodes>146, 147, 185</nodes>
		</tri>
		<tri idx = "1827">
			<nodes>149, 151, 185</nodes>
		</tri>
		<tri idx = "1828">
			<nodes>146, 149, 185</nodes>
		</tri>
		<tri idx = "1829">
			<nodes>146, 151, 185</nodes>
		</tri>
		<tri idx = "1830">
			<nodes>148, 149, 185</nodes>
		</tri>
		<tri idx = "1831">
			<nodes>148, 152, 185</nodes>
		</tri>
		<tri idx = "1832">
			<nodes>149, 152, 185</nodes>
		</tri>
		<tri idx = "1833">
			<nodes>151, 152, 185</nodes>
		</tri>
		<tri idx = "1834">
			<nodes>146, 148, 185</nodes>
		</tri>
		<tri idx = "1835">
			<nodes>183, 184, 185</nodes>
		</tri>
		<tri idx = "1836">
			<nodes>146, 184, 185</nodes>
		</tri>
		<tri idx = "1837">
			<nodes>151, 184, 185</nodes>
		</tri>
		<tri idx = "1838">
			<nodes>147, 148, 185</nodes>
		</tri>
		<tri idx = "1839">
			<nodes>148, 150, 185</nodes>
		</tri>
		<tri idx = "1840">
			<nodes>150, 152, 185</nodes>
		</tri>
		<tri idx = "1841">
			<nodes>147, 150, 185</nodes>
		</tri>
		<tri idx = "1842">
			<nodes>150, 159, 185</nodes>
		</tri>
		<tri idx = "1843">
			<nodes>159, 172, 186</nodes>
		</tri>
		<tri idx = "1844">
			<nodes>172, 173, 186</nodes>
		</tri>
		<tri idx = "1845">
			<nodes>159, 173, 186</nodes>
		</tri>
		<tri idx = "1846">
			<nodes>150, 152, 186</nodes>
		</tri>
		<tri idx = "1847">
			<nodes>150, 171, 186</nodes>
		</tri>
		<tri idx = "1848">
			<nodes>152, 171, 186</nodes>
		</tri>
		<tri idx = "1849">
			<nodes>150, 173, 186</nodes>
		</tri>
		<tri idx = "1850">
			<nodes>150, 159, 186</nodes>
		</tri>
		<tri idx = "1851">
			<nodes>171, 173, 186</nodes>
		</tri>
		<tri idx = "1852">
			<nodes>150, 185, 186</nodes>
		</tri>
		<tri idx = "1853">
			<nodes>152, 185, 186</nodes>
		</tri>
		<tri idx = "1854">
			<nodes>159, 185, 186</nodes>
		</tri>
		<tri idx = "1855">
			<nodes>151, 184, 187</nodes>
		</tri>
		<tri idx = "1856">
			<nodes>170, 184, 187</nodes>
		</tri>
		<tri idx = "1857">
			<nodes>171, 186, 187</nodes>
		</tri>
		<tri idx = "1858">
			<nodes>152, 186, 187</nodes>
		</tri>
		<tri idx = "1859">
			<nodes>152, 185, 187</nodes>
		</tri>
		<tri idx = "1860">
			<nodes>185, 186, 187</nodes>
		</tri>
		<tri idx = "1861">
			<nodes>151, 185, 187</nodes>
		</tri>
		<tri idx = "1862">
			<nodes>184, 185, 187</nodes>
		</tri>
		<tri idx = "1863">
			<nodes>171, 186, 188</nodes>
		</tri>
		<tri idx = "1864">
			<nodes>173, 186, 188</nodes>
		</tri>
		<tri idx = "1865">
			<nodes>182, 183, 189</nodes>
		</tri>
		<tri idx = "1866">
			<nodes>161, 183, 189</nodes>
		</tri>
		<tri idx = "1867">
			<nodes>161, 182, 189</nodes>
		</tri>
		<tri idx = "1868">
			<nodes>161, 164, 189</nodes>
		</tri>
		<tri idx = "1869">
			<nodes>153, 161, 189</nodes>
		</tri>
		<tri idx = "1870">
			<nodes>153, 164, 189</nodes>
		</tri>
		<tri idx = "1871">
			<nodes>153, 182, 189</nodes>
		</tri>
		<tri idx = "1872">
			<nodes>154, 174, 189</nodes>
		</tri>
		<tri idx = "1873">
			<nodes>174, 182, 189</nodes>
		</tri>
		<tri idx = "1874">
			<nodes>154, 182, 189</nodes>
		</tri>
		<tri idx = "1875">
			<nodes>155, 174, 189</nodes>
		</tri>
		<tri idx = "1876">
			<nodes>154, 155, 189</nodes>
		</tri>
		<tri idx = "1877">
			<nodes>153, 154, 189</nodes>
		</tri>
		<tri idx = "1878">
			<nodes>155, 164, 189</nodes>
		</tri>
		<tri idx = "1879">
			<nodes>153, 155, 189</nodes>
		</tri>
		<tri idx = "1880">
			<nodes>164, 189, 190</nodes>
		</tri>
		<tri idx = "1881">
			<nodes>155, 189, 190</nodes>
		</tri>
		<tri idx = "1882">
			<nodes>155, 189, 191</nodes>
		</tri>
		<tri idx = "1883">
			<nodes>174, 189, 191</nodes>
		</tri>
		<tri idx = "1884">
			<nodes>189, 190, 192</nodes>
		</tri>
		<tri idx = "1885">
			<nodes>155, 189, 192</nodes>
		</tri>
		<tri idx = "1886">
			<nodes>189, 191, 192</nodes>
		</tri>
		<tri idx = "1887">
			<nodes>156, 174, 193</nodes>
		</tri>
		<tri idx = "1888">
			<nodes>156, 175, 193</nodes>
		</tri>
		<tri idx = "1889">
			<nodes>174, 175, 193</nodes>
		</tri>
		<tri idx = "1890">
			<nodes>156, 182, 193</nodes>
		</tri>
		<tri idx = "1891">
			<nodes>174, 182, 193</nodes>
		</tri>
		<tri idx = "1892">
			<nodes>160, 175, 193</nodes>
		</tri>
		<tri idx = "1893">
			<nodes>156, 160, 193</nodes>
		</tri>
		<tri idx = "1894">
			<nodes>157, 158, 193</nodes>
		</tri>
		<tri idx = "1895">
			<nodes>158, 182, 193</nodes>
		</tri>
		<tri idx = "1896">
			<nodes>157, 182, 193</nodes>
		</tri>
		<tri idx = "1897">
			<nodes>156, 158, 193</nodes>
		</tri>
		<tri idx = "1898">
			<nodes>157, 160, 193</nodes>
		</tri>
		<tri idx = "1899">
			<nodes>158, 160, 193</nodes>
		</tri>
		<tri idx = "1900">
			<nodes>182, 189, 193</nodes>
		</tri>
		<tri idx = "1901">
			<nodes>174, 189, 193</nodes>
		</tri>
		<tri idx = "1902">
			<nodes>160, 172, 193</nodes>
		</tri>
		<tri idx = "1903">
			<nodes>157, 172, 193</nodes>
		</tri>
		<tri idx = "1904">
			<nodes>159, 172, 193</nodes>
		</tri>
		<tri idx = "1905">
			<nodes>157, 159, 193</nodes>
		</tri>
		<tri idx = "1906">
			<nodes>159, 182, 193</nodes>
		</tri>
		<tri idx = "1907">
			<nodes>182, 183, 194</nodes>
		</tri>
		<tri idx = "1908">
			<nodes>159, 182, 194</nodes>
		</tri>
		<tri idx = "1909">
			<nodes>159, 183, 194</nodes>
		</tri>
		<tri idx = "1910">
			<nodes>159, 185, 194</nodes>
		</tri>
		<tri idx = "1911">
			<nodes>185, 186, 194</nodes>
		</tri>
		<tri idx = "1912">
			<nodes>159, 186, 194</nodes>
		</tri>
		<tri idx = "1913">
			<nodes>159, 172, 194</nodes>
		</tri>
		<tri idx = "1914">
			<nodes>172, 186, 194</nodes>
		</tri>
		<tri idx = "1915">
			<nodes>183, 185, 194</nodes>
		</tri>
		<tri idx = "1916">
			<nodes>172, 193, 194</nodes>
		</tri>
		<tri idx = "1917">
			<nodes>159, 193, 194</nodes>
		</tri>
		<tri idx = "1918">
			<nodes>182, 193, 194</nodes>
		</tri>
		<tri idx = "1919">
			<nodes>175, 193, 195</nodes>
		</tri>
		<tri idx = "1920">
			<nodes>160, 193, 195</nodes>
		</tri>
		<tri idx = "1921">
			<nodes>172, 193, 195</nodes>
		</tri>
		<tri idx = "1922">
			<nodes>172, 193, 196</nodes>
		</tri>
		<tri idx = "1923">
			<nodes>193, 195, 196</nodes>
		</tri>
		<tri idx = "1924">
			<nodes>161, 169, 197</nodes>
		</tri>
		<tri idx = "1925">
			<nodes>168, 169, 197</nodes>
		</tri>
		<tri idx = "1926">
			<nodes>161, 168, 197</nodes>
		</tri>
		<tri idx = "1927">
			<nodes>164, 168, 197</nodes>
		</tri>
		<tri idx = "1928">
			<nodes>161, 164, 197</nodes>
		</tri>
		<tri idx = "1929">
			<nodes>164, 189, 197</nodes>
		</tri>
		<tri idx = "1930">
			<nodes>161, 189, 197</nodes>
		</tri>
		<tri idx = "1931">
			<nodes>183, 189, 197</nodes>
		</tri>
		<tri idx = "1932">
			<nodes>161, 183, 197</nodes>
		</tri>
		<tri idx = "1933">
			<nodes>165, 169, 197</nodes>
		</tri>
		<tri idx = "1934">
			<nodes>161, 165, 197</nodes>
		</tri>
		<tri idx = "1935">
			<nodes>165, 183, 197</nodes>
		</tri>
		<tri idx = "1936">
			<nodes>165, 167, 197</nodes>
		</tri>
		<tri idx = "1937">
			<nodes>167, 169, 197</nodes>
		</tri>
		<tri idx = "1938">
			<nodes>163, 166, 198</nodes>
		</tri>
		<tri idx = "1939">
			<nodes>163, 176, 198</nodes>
		</tri>
		<tri idx = "1940">
			<nodes>166, 176, 198</nodes>
		</tri>
		<tri idx = "1941">
			<nodes>176, 177, 198</nodes>
		</tri>
		<tri idx = "1942">
			<nodes>176, 184, 198</nodes>
		</tri>
		<tri idx = "1943">
			<nodes>177, 184, 198</nodes>
		</tri>
		<tri idx = "1944">
			<nodes>162, 183, 198</nodes>
		</tri>
		<tri idx = "1945">
			<nodes>162, 165, 198</nodes>
		</tri>
		<tri idx = "1946">
			<nodes>165, 183, 198</nodes>
		</tri>
		<tri idx = "1947">
			<nodes>163, 165, 198</nodes>
		</tri>
		<tri idx = "1948">
			<nodes>165, 166, 198</nodes>
		</tri>
		<tri idx = "1949">
			<nodes>162, 163, 198</nodes>
		</tri>
		<tri idx = "1950">
			<nodes>163, 184, 198</nodes>
		</tri>
		<tri idx = "1951">
			<nodes>162, 184, 198</nodes>
		</tri>
		<tri idx = "1952">
			<nodes>183, 184, 198</nodes>
		</tri>
		<tri idx = "1953">
			<nodes>183, 197, 198</nodes>
		</tri>
		<tri idx = "1954">
			<nodes>165, 197, 198</nodes>
		</tri>
		<tri idx = "1955">
			<nodes>168, 197, 199</nodes>
		</tri>
		<tri idx = "1956">
			<nodes>164, 168, 199</nodes>
		</tri>
		<tri idx = "1957">
			<nodes>164, 197, 199</nodes>
		</tri>
		<tri idx = "1958">
			<nodes>168, 190, 199</nodes>
		</tri>
		<tri idx = "1959">
			<nodes>168, 178, 199</nodes>
		</tri>
		<tri idx = "1960">
			<nodes>178, 190, 199</nodes>
		</tri>
		<tri idx = "1961">
			<nodes>164, 190, 199</nodes>
		</tri>
		<tri idx = "1962">
			<nodes>164, 189, 199</nodes>
		</tri>
		<tri idx = "1963">
			<nodes>189, 190, 199</nodes>
		</tri>
		<tri idx = "1964">
			<nodes>189, 197, 199</nodes>
		</tri>
		<tri idx = "1965">
			<nodes>166, 198, 200</nodes>
		</tri>
		<tri idx = "1966">
			<nodes>165, 166, 200</nodes>
		</tri>
		<tri idx = "1967">
			<nodes>165, 198, 200</nodes>
		</tri>
		<tri idx = "1968">
			<nodes>167, 180, 200</nodes>
		</tri>
		<tri idx = "1969">
			<nodes>179, 180, 200</nodes>
		</tri>
		<tri idx = "1970">
			<nodes>167, 179, 200</nodes>
		</tri>
		<tri idx = "1971">
			<nodes>197, 198, 200</nodes>
		</tri>
		<tri idx = "1972">
			<nodes>165, 197, 200</nodes>
		</tri>
		<tri idx = "1973">
			<nodes>167, 179, 197</nodes>
		</tri>
		<tri idx = "1974">
			<nodes>179, 197, 200</nodes>
		</tri>
		<tri idx = "1975">
			<nodes>167, 197, 200</nodes>
		</tri>
		<tri idx = "1976">
			<nodes>165, 167, 200</nodes>
		</tri>
		<tri idx = "1977">
			<nodes>166, 176, 200</nodes>
		</tri>
		<tri idx = "1978">
			<nodes>176, 180, 200</nodes>
		</tri>
		<tri idx = "1979">
			<nodes>166, 180, 200</nodes>
		</tri>
		<tri idx = "1980">
			<nodes>176, 198, 200</nodes>
		</tri>
		<tri idx = "1981">
			<nodes>166, 167, 200</nodes>
		</tri>
		<tri idx = "1982">
			<nodes>168, 199, 201</nodes>
		</tri>
		<tri idx = "1983">
			<nodes>178, 199, 201</nodes>
		</tri>
		<tri idx = "1984">
			<nodes>168, 197, 201</nodes>
		</tri>
		<tri idx = "1985">
			<nodes>197, 199, 201</nodes>
		</tri>
		<tri idx = "1986">
			<nodes>169, 197, 201</nodes>
		</tri>
		<tri idx = "1987">
			<nodes>167, 197, 201</nodes>
		</tri>
		<tri idx = "1988">
			<nodes>179, 197, 201</nodes>
		</tri>
		<tri idx = "1989">
			<nodes>178, 199, 202</nodes>
		</tri>
		<tri idx = "1990">
			<nodes>199, 201, 202</nodes>
		</tri>
		<tri idx = "1991">
			<nodes>177, 198, 203</nodes>
		</tri>
		<tri idx = "1992">
			<nodes>177, 184, 203</nodes>
		</tri>
		<tri idx = "1993">
			<nodes>184, 198, 203</nodes>
		</tri>
		<tri idx = "1994">
			<nodes>184, 187, 203</nodes>
		</tri>
		<tri idx = "1995">
			<nodes>170, 187, 203</nodes>
		</tri>
		<tri idx = "1996">
			<nodes>170, 184, 203</nodes>
		</tri>
		<tri idx = "1997">
			<nodes>170, 177, 203</nodes>
		</tri>
		<tri idx = "1998">
			<nodes>170, 203, 204</nodes>
		</tri>
		<tri idx = "1999">
			<nodes>177, 203, 204</nodes>
		</tri>
		<tri idx = "2000">
			<nodes>187, 203, 204</nodes>
		</tri>
		<tri idx = "2001">
			<nodes>186, 187, 205</nodes>
		</tri>
		<tri idx = "2002">
			<nodes>171, 186, 205</nodes>
		</tri>
		<tri idx = "2003">
			<nodes>186, 188, 205</nodes>
		</tri>
		<tri idx = "2004">
			<nodes>203, 204, 206</nodes>
		</tri>
		<tri idx = "2005">
			<nodes>187, 203, 206</nodes>
		</tri>
		<tri idx = "2006">
			<nodes>172, 193, 207</nodes>
		</tri>
		<tri idx = "2007">
			<nodes>172, 194, 207</nodes>
		</tri>
		<tri idx = "2008">
			<nodes>193, 194, 207</nodes>
		</tri>
		<tri idx = "2009">
			<nodes>172, 196, 207</nodes>
		</tri>
		<tri idx = "2010">
			<nodes>193, 196, 207</nodes>
		</tri>
		<tri idx = "2011">
			<nodes>172, 188, 207</nodes>
		</tri>
		<tri idx = "2012">
			<nodes>188, 196, 207</nodes>
		</tri>
		<tri idx = "2013">
			<nodes>172, 186, 207</nodes>
		</tri>
		<tri idx = "2014">
			<nodes>186, 194, 207</nodes>
		</tri>
		<tri idx = "2015">
			<nodes>173, 188, 207</nodes>
		</tri>
		<tri idx = "2016">
			<nodes>172, 173, 207</nodes>
		</tri>
		<tri idx = "2017">
			<nodes>173, 186, 207</nodes>
		</tri>
		<tri idx = "2018">
			<nodes>186, 188, 207</nodes>
		</tri>
		<tri idx = "2019">
			<nodes>188, 207, 209</nodes>
		</tri>
		<tri idx = "2020">
			<nodes>196, 207, 209</nodes>
		</tri>
		<tri idx = "2021">
			<nodes>207, 208, 209</nodes>
		</tri>
		<tri idx = "2022">
			<nodes>188, 207, 208</nodes>
		</tri>
		<tri idx = "2023">
			<nodes>174, 193, 210</nodes>
		</tri>
		<tri idx = "2024">
			<nodes>174, 175, 210</nodes>
		</tri>
		<tri idx = "2025">
			<nodes>175, 193, 210</nodes>
		</tri>
		<tri idx = "2026">
			<nodes>174, 191, 210</nodes>
		</tri>
		<tri idx = "2027">
			<nodes>175, 191, 210</nodes>
		</tri>
		<tri idx = "2028">
			<nodes>175, 195, 210</nodes>
		</tri>
		<tri idx = "2029">
			<nodes>193, 195, 210</nodes>
		</tri>
		<tri idx = "2030">
			<nodes>189, 191, 210</nodes>
		</tri>
		<tri idx = "2031">
			<nodes>174, 189, 210</nodes>
		</tri>
		<tri idx = "2032">
			<nodes>189, 193, 210</nodes>
		</tri>
		<tri idx = "2033">
			<nodes>191, 210, 211</nodes>
		</tri>
		<tri idx = "2034">
			<nodes>175, 210, 211</nodes>
		</tri>
		<tri idx = "2035">
			<nodes>195, 210, 211</nodes>
		</tri>
		<tri idx = "2036">
			<nodes>195, 210, 212</nodes>
		</tri>
		<tri idx = "2037">
			<nodes>210, 211, 212</nodes>
		</tri>
		<tri idx = "2038">
			<nodes>176, 198, 213</nodes>
		</tri>
		<tri idx = "2039">
			<nodes>177, 198, 213</nodes>
		</tri>
		<tri idx = "2040">
			<nodes>176, 200, 213</nodes>
		</tri>
		<tri idx = "2041">
			<nodes>180, 200, 213</nodes>
		</tri>
		<tri idx = "2042">
			<nodes>198, 200, 213</nodes>
		</tri>
		<tri idx = "2043">
			<nodes>177, 203, 213</nodes>
		</tri>
		<tri idx = "2044">
			<nodes>198, 203, 213</nodes>
		</tri>
		<tri idx = "2045">
			<nodes>203, 204, 214</nodes>
		</tri>
		<tri idx = "2046">
			<nodes>177, 203, 214</nodes>
		</tri>
		<tri idx = "2047">
			<nodes>203, 213, 214</nodes>
		</tri>
		<tri idx = "2048">
			<nodes>190, 199, 216</nodes>
		</tri>
		<tri idx = "2049">
			<nodes>178, 199, 216</nodes>
		</tri>
		<tri idx = "2050">
			<nodes>210, 211, 217</nodes>
		</tri>
		<tri idx = "2051">
			<nodes>191, 210, 217</nodes>
		</tri>
		<tri idx = "2052">
			<nodes>220, 221, 222</nodes>
		</tri>
		<tri idx = "2053">
			<nodes>216, 220, 222</nodes>
		</tri>
		<tri idx = "2054">
			<nodes>216, 221, 222</nodes>
		</tri>
		<tri idx = "2055">
			<nodes>178, 202, 222</nodes>
		</tri>
		<tri idx = "2056">
			<nodes>178, 199, 222</nodes>
		</tri>
		<tri idx = "2057">
			<nodes>199, 202, 222</nodes>
		</tri>
		<tri idx = "2058">
			<nodes>178, 221, 222</nodes>
		</tri>
		<tri idx = "2059">
			<nodes>202, 221, 222</nodes>
		</tri>
		<tri idx = "2060">
			<nodes>178, 216, 222</nodes>
		</tri>
		<tri idx = "2061">
			<nodes>199, 216, 222</nodes>
		</tri>
		<tri idx = "2062">
			<nodes>197, 200, 223</nodes>
		</tri>
		<tri idx = "2063">
			<nodes>179, 197, 223</nodes>
		</tri>
		<tri idx = "2064">
			<nodes>179, 200, 223</nodes>
		</tri>
		<tri idx = "2065">
			<nodes>197, 201, 223</nodes>
		</tri>
		<tri idx = "2066">
			<nodes>179, 201, 223</nodes>
		</tri>
		<tri idx = "2067">
			<nodes>179, 181, 223</nodes>
		</tri>
		<tri idx = "2068">
			<nodes>179, 180, 223</nodes>
		</tri>
		<tri idx = "2069">
			<nodes>180, 181, 223</nodes>
		</tri>
		<tri idx = "2070">
			<nodes>180, 200, 223</nodes>
		</tri>
		<tri idx = "2071">
			<nodes>181, 201, 223</nodes>
		</tri>
		<tri idx = "2072">
			<nodes>181, 202, 223</nodes>
		</tri>
		<tri idx = "2073">
			<nodes>201, 202, 223</nodes>
		</tri>
		<tri idx = "2074">
			<nodes>180, 200, 224</nodes>
		</tri>
		<tri idx = "2075">
			<nodes>200, 213, 224</nodes>
		</tri>
		<tri idx = "2076">
			<nodes>181, 223, 224</nodes>
		</tri>
		<tri idx = "2077">
			<nodes>180, 223, 224</nodes>
		</tri>
		<tri idx = "2078">
			<nodes>200, 223, 224</nodes>
		</tri>
		<tri idx = "2079">
			<nodes>202, 223, 225</nodes>
		</tri>
		<tri idx = "2080">
			<nodes>202, 222, 225</nodes>
		</tri>
		<tri idx = "2081">
			<nodes>202, 222, 223</nodes>
		</tri>
		<tri idx = "2082">
			<nodes>222, 223, 225</nodes>
		</tri>
		<tri idx = "2083">
			<nodes>223, 224, 225</nodes>
		</tri>
		<tri idx = "2084">
			<nodes>181, 223, 225</nodes>
		</tri>
		<tri idx = "2085">
			<nodes>221, 222, 226</nodes>
		</tri>
		<tri idx = "2086">
			<nodes>202, 222, 226</nodes>
		</tri>
		<tri idx = "2087">
			<nodes>222, 225, 226</nodes>
		</tri>
		<tri idx = "2088">
			<nodes>203, 204, 227</nodes>
		</tri>
		<tri idx = "2089">
			<nodes>203, 214, 227</nodes>
		</tri>
		<tri idx = "2090">
			<nodes>183, 184, 230</nodes>
		</tri>
		<tri idx = "2091">
			<nodes>184, 185, 230</nodes>
		</tri>
		<tri idx = "2092">
			<nodes>183, 185, 230</nodes>
		</tri>
		<tri idx = "2093">
			<nodes>182, 193, 230</nodes>
		</tri>
		<tri idx = "2094">
			<nodes>182, 194, 230</nodes>
		</tri>
		<tri idx = "2095">
			<nodes>193, 194, 230</nodes>
		</tri>
		<tri idx = "2096">
			<nodes>182, 183, 230</nodes>
		</tri>
		<tri idx = "2097">
			<nodes>183, 194, 230</nodes>
		</tri>
		<tri idx = "2098">
			<nodes>184, 198, 230</nodes>
		</tri>
		<tri idx = "2099">
			<nodes>183, 198, 230</nodes>
		</tri>
		<tri idx = "2100">
			<nodes>189, 199, 230</nodes>
		</tri>
		<tri idx = "2101">
			<nodes>189, 197, 230</nodes>
		</tri>
		<tri idx = "2102">
			<nodes>197, 199, 230</nodes>
		</tri>
		<tri idx = "2103">
			<nodes>183, 189, 230</nodes>
		</tri>
		<tri idx = "2104">
			<nodes>183, 197, 230</nodes>
		</tri>
		<tri idx = "2105">
			<nodes>182, 189, 230</nodes>
		</tri>
		<tri idx = "2106">
			<nodes>189, 193, 230</nodes>
		</tri>
		<tri idx = "2107">
			<nodes>185, 194, 230</nodes>
		</tri>
		<tri idx = "2108">
			<nodes>197, 198, 230</nodes>
		</tri>
		<tri idx = "2109">
			<nodes>184, 203, 230</nodes>
		</tri>
		<tri idx = "2110">
			<nodes>198, 203, 230</nodes>
		</tri>
		<tri idx = "2111">
			<nodes>189, 210, 230</nodes>
		</tri>
		<tri idx = "2112">
			<nodes>193, 210, 230</nodes>
		</tri>
		<tri idx = "2113">
			<nodes>200, 224, 231</nodes>
		</tri>
		<tri idx = "2114">
			<nodes>213, 224, 231</nodes>
		</tri>
		<tri idx = "2115">
			<nodes>200, 213, 231</nodes>
		</tri>
		<tri idx = "2116">
			<nodes>198, 213, 231</nodes>
		</tri>
		<tri idx = "2117">
			<nodes>198, 200, 231</nodes>
		</tri>
		<tri idx = "2118">
			<nodes>227, 228, 231</nodes>
		</tri>
		<tri idx = "2119">
			<nodes>214, 228, 231</nodes>
		</tri>
		<tri idx = "2120">
			<nodes>214, 227, 231</nodes>
		</tri>
		<tri idx = "2121">
			<nodes>203, 213, 231</nodes>
		</tri>
		<tri idx = "2122">
			<nodes>198, 203, 231</nodes>
		</tri>
		<tri idx = "2123">
			<nodes>198, 230, 231</nodes>
		</tri>
		<tri idx = "2124">
			<nodes>203, 230, 231</nodes>
		</tri>
		<tri idx = "2125">
			<nodes>213, 214, 231</nodes>
		</tri>
		<tri idx = "2126">
			<nodes>203, 214, 231</nodes>
		</tri>
		<tri idx = "2127">
			<nodes>203, 227, 231</nodes>
		</tri>
		<tri idx = "2128">
			<nodes>223, 224, 231</nodes>
		</tri>
		<tri idx = "2129">
			<nodes>200, 223, 231</nodes>
		</tri>
		<tri idx = "2130">
			<nodes>194, 230, 232</nodes>
		</tri>
		<tri idx = "2131">
			<nodes>185, 230, 232</nodes>
		</tri>
		<tri idx = "2132">
			<nodes>185, 194, 232</nodes>
		</tri>
		<tri idx = "2133">
			<nodes>187, 205, 232</nodes>
		</tri>
		<tri idx = "2134">
			<nodes>205, 206, 232</nodes>
		</tri>
		<tri idx = "2135">
			<nodes>187, 206, 232</nodes>
		</tri>
		<tri idx = "2136">
			<nodes>184, 230, 232</nodes>
		</tri>
		<tri idx = "2137">
			<nodes>184, 185, 232</nodes>
		</tri>
		<tri idx = "2138">
			<nodes>184, 187, 232</nodes>
		</tri>
		<tri idx = "2139">
			<nodes>187, 203, 232</nodes>
		</tri>
		<tri idx = "2140">
			<nodes>184, 203, 232</nodes>
		</tri>
		<tri idx = "2141">
			<nodes>186, 205, 232</nodes>
		</tri>
		<tri idx = "2142">
			<nodes>186, 187, 232</nodes>
		</tri>
		<tri idx = "2143">
			<nodes>194, 207, 232</nodes>
		</tri>
		<tri idx = "2144">
			<nodes>186, 194, 232</nodes>
		</tri>
		<tri idx = "2145">
			<nodes>186, 207, 232</nodes>
		</tri>
		<tri idx = "2146">
			<nodes>188, 208, 232</nodes>
		</tri>
		<tri idx = "2147">
			<nodes>205, 208, 232</nodes>
		</tri>
		<tri idx = "2148">
			<nodes>188, 205, 232</nodes>
		</tri>
		<tri idx = "2149">
			<nodes>188, 207, 232</nodes>
		</tri>
		<tri idx = "2150">
			<nodes>186, 188, 232</nodes>
		</tri>
		<tri idx = "2151">
			<nodes>203, 230, 232</nodes>
		</tri>
		<tri idx = "2152">
			<nodes>185, 187, 232</nodes>
		</tri>
		<tri idx = "2153">
			<nodes>185, 186, 232</nodes>
		</tri>
		<tri idx = "2154">
			<nodes>230, 231, 232</nodes>
		</tri>
		<tri idx = "2155">
			<nodes>203, 231, 232</nodes>
		</tri>
		<tri idx = "2156">
			<nodes>207, 208, 232</nodes>
		</tri>
		<tri idx = "2157">
			<nodes>203, 206, 232</nodes>
		</tri>
		<tri idx = "2158">
			<nodes>189, 230, 233</nodes>
		</tri>
		<tri idx = "2159">
			<nodes>189, 210, 233</nodes>
		</tri>
		<tri idx = "2160">
			<nodes>210, 230, 233</nodes>
		</tri>
		<tri idx = "2161">
			<nodes>189, 199, 233</nodes>
		</tri>
		<tri idx = "2162">
			<nodes>199, 230, 233</nodes>
		</tri>
		<tri idx = "2163">
			<nodes>216, 218, 233</nodes>
		</tri>
		<tri idx = "2164">
			<nodes>190, 218, 233</nodes>
		</tri>
		<tri idx = "2165">
			<nodes>190, 216, 233</nodes>
		</tri>
		<tri idx = "2166">
			<nodes>191, 218, 233</nodes>
		</tri>
		<tri idx = "2167">
			<nodes>217, 218, 233</nodes>
		</tri>
		<tri idx = "2168">
			<nodes>191, 217, 233</nodes>
		</tri>
		<tri idx = "2169">
			<nodes>190, 199, 233</nodes>
		</tri>
		<tri idx = "2170">
			<nodes>199, 216, 233</nodes>
		</tri>
		<tri idx = "2171">
			<nodes>191, 192, 233</nodes>
		</tri>
		<tri idx = "2172">
			<nodes>192, 218, 233</nodes>
		</tri>
		<tri idx = "2173">
			<nodes>210, 217, 233</nodes>
		</tri>
		<tri idx = "2174">
			<nodes>191, 210, 233</nodes>
		</tri>
		<tri idx = "2175">
			<nodes>190, 192, 233</nodes>
		</tri>
		<tri idx = "2176">
			<nodes>216, 222, 233</nodes>
		</tri>
		<tri idx = "2177">
			<nodes>199, 222, 233</nodes>
		</tri>
		<tri idx = "2178">
			<nodes>189, 191, 233</nodes>
		</tri>
		<tri idx = "2179">
			<nodes>189, 192, 233</nodes>
		</tri>
		<tri idx = "2180">
			<nodes>189, 190, 233</nodes>
		</tri>
		<tri idx = "2181">
			<nodes>195, 212, 234</nodes>
		</tri>
		<tri idx = "2182">
			<nodes>195, 210, 234</nodes>
		</tri>
		<tri idx = "2183">
			<nodes>210, 212, 234</nodes>
		</tri>
		<tri idx = "2184">
			<nodes>193, 230, 234</nodes>
		</tri>
		<tri idx = "2185">
			<nodes>193, 210, 234</nodes>
		</tri>
		<tri idx = "2186">
			<nodes>210, 230, 234</nodes>
		</tri>
		<tri idx = "2187">
			<nodes>195, 209, 234</nodes>
		</tri>
		<tri idx = "2188">
			<nodes>196, 209, 234</nodes>
		</tri>
		<tri idx = "2189">
			<nodes>195, 196, 234</nodes>
		</tri>
		<tri idx = "2190">
			<nodes>194, 232, 234</nodes>
		</tri>
		<tri idx = "2191">
			<nodes>207, 232, 234</nodes>
		</tri>
		<tri idx = "2192">
			<nodes>194, 207, 234</nodes>
		</tri>
		<tri idx = "2193">
			<nodes>209, 212, 234</nodes>
		</tri>
		<tri idx = "2194">
			<nodes>193, 196, 234</nodes>
		</tri>
		<tri idx = "2195">
			<nodes>193, 195, 234</nodes>
		</tri>
		<tri idx = "2196">
			<nodes>193, 194, 234</nodes>
		</tri>
		<tri idx = "2197">
			<nodes>193, 207, 234</nodes>
		</tri>
		<tri idx = "2198">
			<nodes>196, 207, 234</nodes>
		</tri>
		<tri idx = "2199">
			<nodes>207, 209, 234</nodes>
		</tri>
		<tri idx = "2200">
			<nodes>194, 230, 234</nodes>
		</tri>
		<tri idx = "2201">
			<nodes>230, 233, 234</nodes>
		</tri>
		<tri idx = "2202">
			<nodes>210, 233, 234</nodes>
		</tri>
		<tri idx = "2203">
			<nodes>230, 232, 234</nodes>
		</tri>
		<tri idx = "2204">
			<nodes>200, 231, 235</nodes>
		</tri>
		<tri idx = "2205">
			<nodes>200, 223, 235</nodes>
		</tri>
		<tri idx = "2206">
			<nodes>223, 231, 235</nodes>
		</tri>
		<tri idx = "2207">
			<nodes>199, 202, 235</nodes>
		</tri>
		<tri idx = "2208">
			<nodes>199, 222, 235</nodes>
		</tri>
		<tri idx = "2209">
			<nodes>202, 222, 235</nodes>
		</tri>
		<tri idx = "2210">
			<nodes>222, 223, 235</nodes>
		</tri>
		<tri idx = "2211">
			<nodes>202, 223, 235</nodes>
		</tri>
		<tri idx = "2212">
			<nodes>197, 230, 235</nodes>
		</tri>
		<tri idx = "2213">
			<nodes>199, 230, 235</nodes>
		</tri>
		<tri idx = "2214">
			<nodes>197, 199, 235</nodes>
		</tri>
		<tri idx = "2215">
			<nodes>197, 198, 235</nodes>
		</tri>
		<tri idx = "2216">
			<nodes>198, 230, 235</nodes>
		</tri>
		<tri idx = "2217">
			<nodes>230, 233, 235</nodes>
		</tri>
		<tri idx = "2218">
			<nodes>199, 233, 235</nodes>
		</tri>
		<tri idx = "2219">
			<nodes>198, 200, 235</nodes>
		</tri>
		<tri idx = "2220">
			<nodes>197, 200, 235</nodes>
		</tri>
		<tri idx = "2221">
			<nodes>201, 202, 235</nodes>
		</tri>
		<tri idx = "2222">
			<nodes>199, 201, 235</nodes>
		</tri>
		<tri idx = "2223">
			<nodes>197, 201, 235</nodes>
		</tri>
		<tri idx = "2224">
			<nodes>198, 231, 235</nodes>
		</tri>
		<tri idx = "2225">
			<nodes>230, 231, 235</nodes>
		</tri>
		<tri idx = "2226">
			<nodes>222, 233, 235</nodes>
		</tri>
		<tri idx = "2227">
			<nodes>197, 223, 235</nodes>
		</tri>
		<tri idx = "2228">
			<nodes>201, 223, 235</nodes>
		</tri>
		<tri idx = "2229">
			<nodes>208, 232, 236</nodes>
		</tri>
		<tri idx = "2230">
			<nodes>205, 208, 236</nodes>
		</tri>
		<tri idx = "2231">
			<nodes>205, 232, 236</nodes>
		</tri>
		<tri idx = "2232">
			<nodes>204, 227, 236</nodes>
		</tri>
		<tri idx = "2233">
			<nodes>204, 229, 236</nodes>
		</tri>
		<tri idx = "2234">
			<nodes>227, 229, 236</nodes>
		</tri>
		<tri idx = "2235">
			<nodes>231, 232, 236</nodes>
		</tri>
		<tri idx = "2236">
			<nodes>203, 232, 236</nodes>
		</tri>
		<tri idx = "2237">
			<nodes>203, 231, 236</nodes>
		</tri>
		<tri idx = "2238">
			<nodes>205, 206, 236</nodes>
		</tri>
		<tri idx = "2239">
			<nodes>206, 232, 236</nodes>
		</tri>
		<tri idx = "2240">
			<nodes>204, 206, 236</nodes>
		</tri>
		<tri idx = "2241">
			<nodes>206, 229, 236</nodes>
		</tri>
		<tri idx = "2242">
			<nodes>203, 206, 236</nodes>
		</tri>
		<tri idx = "2243">
			<nodes>203, 204, 236</nodes>
		</tri>
		<tri idx = "2244">
			<nodes>203, 227, 236</nodes>
		</tri>
		<tri idx = "2245">
			<nodes>227, 231, 236</nodes>
		</tri>
		<tri idx = "2246">
			<nodes>208, 236, 237</nodes>
		</tri>
		<tri idx = "2247">
			<nodes>205, 236, 237</nodes>
		</tri>
		<tri idx = "2248">
			<nodes>206, 236, 237</nodes>
		</tri>
		<tri idx = "2249">
			<nodes>236, 237, 238</nodes>
		</tri>
		<tri idx = "2250">
			<nodes>206, 236, 238</nodes>
		</tri>
		<tri idx = "2251">
			<nodes>229, 236, 238</nodes>
		</tri>
		<tri idx = "2252">
			<nodes>237, 239, 240</nodes>
		</tri>
		<tri idx = "2253">
			<nodes>208, 237, 240</nodes>
		</tri>
		<tri idx = "2254">
			<nodes>208, 239, 240</nodes>
		</tri>
		<tri idx = "2255">
			<nodes>232, 234, 240</nodes>
		</tri>
		<tri idx = "2256">
			<nodes>207, 234, 240</nodes>
		</tri>
		<tri idx = "2257">
			<nodes>207, 232, 240</nodes>
		</tri>
		<tri idx = "2258">
			<nodes>208, 232, 240</nodes>
		</tri>
		<tri idx = "2259">
			<nodes>208, 236, 240</nodes>
		</tri>
		<tri idx = "2260">
			<nodes>232, 236, 240</nodes>
		</tri>
		<tri idx = "2261">
			<nodes>236, 237, 240</nodes>
		</tri>
		<tri idx = "2262">
			<nodes>208, 209, 240</nodes>
		</tri>
		<tri idx = "2263">
			<nodes>209, 215, 240</nodes>
		</tri>
		<tri idx = "2264">
			<nodes>208, 215, 240</nodes>
		</tri>
		<tri idx = "2265">
			<nodes>207, 208, 240</nodes>
		</tri>
		<tri idx = "2266">
			<nodes>215, 239, 240</nodes>
		</tri>
		<tri idx = "2267">
			<nodes>207, 209, 240</nodes>
		</tri>
		<tri idx = "2268">
			<nodes>209, 234, 240</nodes>
		</tri>
		<tri idx = "2269">
			<nodes>209, 234, 241</nodes>
		</tri>
		<tri idx = "2270">
			<nodes>209, 240, 241</nodes>
		</tri>
		<tri idx = "2271">
			<nodes>234, 240, 241</nodes>
		</tri>
		<tri idx = "2272">
			<nodes>215, 240, 241</nodes>
		</tri>
		<tri idx = "2273">
			<nodes>212, 234, 241</nodes>
		</tri>
		<tri idx = "2274">
			<nodes>210, 212, 243</nodes>
		</tri>
		<tri idx = "2275">
			<nodes>212, 234, 243</nodes>
		</tri>
		<tri idx = "2276">
			<nodes>210, 234, 243</nodes>
		</tri>
		<tri idx = "2277">
			<nodes>233, 234, 243</nodes>
		</tri>
		<tri idx = "2278">
			<nodes>210, 233, 243</nodes>
		</tri>
		<tri idx = "2279">
			<nodes>234, 241, 243</nodes>
		</tri>
		<tri idx = "2280">
			<nodes>240, 241, 243</nodes>
		</tri>
		<tri idx = "2281">
			<nodes>234, 240, 243</nodes>
		</tri>
		<tri idx = "2282">
			<nodes>212, 241, 243</nodes>
		</tri>
		<tri idx = "2283">
			<nodes>217, 233, 243</nodes>
		</tri>
		<tri idx = "2284">
			<nodes>210, 217, 243</nodes>
		</tri>
		<tri idx = "2285">
			<nodes>211, 217, 243</nodes>
		</tri>
		<tri idx = "2286">
			<nodes>210, 211, 243</nodes>
		</tri>
		<tri idx = "2287">
			<nodes>211, 212, 243</nodes>
		</tri>
		<tri idx = "2288">
			<nodes>243, 244, 245</nodes>
		</tri>
		<tri idx = "2289">
			<nodes>217, 243, 245</nodes>
		</tri>
		<tri idx = "2290">
			<nodes>217, 243, 244</nodes>
		</tri>
		<tri idx = "2291">
			<nodes>211, 243, 245</nodes>
		</tri>
		<tri idx = "2292">
			<nodes>212, 243, 245</nodes>
		</tri>
		<tri idx = "2293">
			<nodes>243, 245, 246</nodes>
		</tri>
		<tri idx = "2294">
			<nodes>212, 243, 246</nodes>
		</tri>
		<tri idx = "2295">
			<nodes>241, 243, 246</nodes>
		</tri>
		<tri idx = "2296">
			<nodes>213, 231, 249</nodes>
		</tri>
		<tri idx = "2297">
			<nodes>224, 231, 249</nodes>
		</tri>
		<tri idx = "2298">
			<nodes>214, 231, 249</nodes>
		</tri>
		<tri idx = "2299">
			<nodes>228, 231, 249</nodes>
		</tri>
		<tri idx = "2300">
			<nodes>231, 249, 250</nodes>
		</tri>
		<tri idx = "2301">
			<nodes>224, 231, 250</nodes>
		</tri>
		<tri idx = "2302">
			<nodes>215, 241, 254</nodes>
		</tri>
		<tri idx = "2303">
			<nodes>215, 240, 254</nodes>
		</tri>
		<tri idx = "2304">
			<nodes>240, 241, 254</nodes>
		</tri>
		<tri idx = "2305">
			<nodes>215, 253, 254</nodes>
		</tri>
		<tri idx = "2306">
			<nodes>239, 253, 254</nodes>
		</tri>
		<tri idx = "2307">
			<nodes>215, 239, 254</nodes>
		</tri>
		<tri idx = "2308">
			<nodes>241, 253, 254</nodes>
		</tri>
		<tri idx = "2309">
			<nodes>239, 240, 254</nodes>
		</tri>
		<tri idx = "2310">
			<nodes>253, 254, 260</nodes>
		</tri>
		<tri idx = "2311">
			<nodes>239, 254, 260</nodes>
		</tri>
		<tri idx = "2312">
			<nodes>217, 233, 265</nodes>
		</tri>
		<tri idx = "2313">
			<nodes>217, 243, 265</nodes>
		</tri>
		<tri idx = "2314">
			<nodes>233, 243, 265</nodes>
		</tri>
		<tri idx = "2315">
			<nodes>217, 219, 265</nodes>
		</tri>
		<tri idx = "2316">
			<nodes>217, 218, 265</nodes>
		</tri>
		<tri idx = "2317">
			<nodes>218, 219, 265</nodes>
		</tri>
		<tri idx = "2318">
			<nodes>216, 218, 265</nodes>
		</tri>
		<tri idx = "2319">
			<nodes>218, 233, 265</nodes>
		</tri>
		<tri idx = "2320">
			<nodes>216, 233, 265</nodes>
		</tri>
		<tri idx = "2321">
			<nodes>219, 244, 265</nodes>
		</tri>
		<tri idx = "2322">
			<nodes>217, 244, 265</nodes>
		</tri>
		<tri idx = "2323">
			<nodes>216, 219, 265</nodes>
		</tri>
		<tri idx = "2324">
			<nodes>243, 244, 265</nodes>
		</tri>
		<tri idx = "2325">
			<nodes>220, 242, 265</nodes>
		</tri>
		<tri idx = "2326">
			<nodes>219, 242, 265</nodes>
		</tri>
		<tri idx = "2327">
			<nodes>219, 220, 265</nodes>
		</tri>
		<tri idx = "2328">
			<nodes>216, 220, 265</nodes>
		</tri>
		<tri idx = "2329">
			<nodes>242, 244, 265</nodes>
		</tri>
		<tri idx = "2330">
			<nodes>233, 235, 265</nodes>
		</tri>
		<tri idx = "2331">
			<nodes>222, 233, 265</nodes>
		</tri>
		<tri idx = "2332">
			<nodes>222, 235, 265</nodes>
		</tri>
		<tri idx = "2333">
			<nodes>216, 222, 265</nodes>
		</tri>
		<tri idx = "2334">
			<nodes>220, 222, 265</nodes>
		</tri>
		<tri idx = "2335">
			<nodes>220, 221, 266</nodes>
		</tri>
		<tri idx = "2336">
			<nodes>221, 222, 266</nodes>
		</tri>
		<tri idx = "2337">
			<nodes>220, 222, 266</nodes>
		</tri>
		<tri idx = "2338">
			<nodes>221, 226, 266</nodes>
		</tri>
		<tri idx = "2339">
			<nodes>222, 226, 266</nodes>
		</tri>
		<tri idx = "2340">
			<nodes>226, 263, 266</nodes>
		</tri>
		<tri idx = "2341">
			<nodes>221, 263, 266</nodes>
		</tri>
		<tri idx = "2342">
			<nodes>262, 263, 266</nodes>
		</tri>
		<tri idx = "2343">
			<nodes>226, 262, 266</nodes>
		</tri>
		<tri idx = "2344">
			<nodes>220, 265, 266</nodes>
		</tri>
		<tri idx = "2345">
			<nodes>222, 265, 266</nodes>
		</tri>
		<tri idx = "2346">
			<nodes>220, 265, 267</nodes>
		</tri>
		<tri idx = "2347">
			<nodes>242, 265, 267</nodes>
		</tri>
		<tri idx = "2348">
			<nodes>265, 266, 267</nodes>
		</tri>
		<tri idx = "2349">
			<nodes>220, 266, 267</nodes>
		</tri>
		<tri idx = "2350">
			<nodes>221, 266, 267</nodes>
		</tri>
		<tri idx = "2351">
			<nodes>221, 266, 268</nodes>
		</tri>
		<tri idx = "2352">
			<nodes>266, 267, 268</nodes>
		</tri>
		<tri idx = "2353">
			<nodes>263, 266, 268</nodes>
		</tri>
		<tri idx = "2354">
			<nodes>224, 231, 274</nodes>
		</tri>
		<tri idx = "2355">
			<nodes>224, 250, 274</nodes>
		</tri>
		<tri idx = "2356">
			<nodes>231, 250, 274</nodes>
		</tri>
		<tri idx = "2357">
			<nodes>226, 266, 274</nodes>
		</tri>
		<tri idx = "2358">
			<nodes>222, 226, 274</nodes>
		</tri>
		<tri idx = "2359">
			<nodes>222, 266, 274</nodes>
		</tri>
		<tri idx = "2360">
			<nodes>225, 250, 274</nodes>
		</tri>
		<tri idx = "2361">
			<nodes>250, 262, 274</nodes>
		</tri>
		<tri idx = "2362">
			<nodes>225, 262, 274</nodes>
		</tri>
		<tri idx = "2363">
			<nodes>226, 262, 274</nodes>
		</tri>
		<tri idx = "2364">
			<nodes>225, 226, 274</nodes>
		</tri>
		<tri idx = "2365">
			<nodes>262, 266, 274</nodes>
		</tri>
		<tri idx = "2366">
			<nodes>231, 235, 274</nodes>
		</tri>
		<tri idx = "2367">
			<nodes>223, 235, 274</nodes>
		</tri>
		<tri idx = "2368">
			<nodes>223, 231, 274</nodes>
		</tri>
		<tri idx = "2369">
			<nodes>222, 235, 274</nodes>
		</tri>
		<tri idx = "2370">
			<nodes>222, 223, 274</nodes>
		</tri>
		<tri idx = "2371">
			<nodes>224, 225, 274</nodes>
		</tri>
		<tri idx = "2372">
			<nodes>222, 225, 274</nodes>
		</tri>
		<tri idx = "2373">
			<nodes>249, 250, 274</nodes>
		</tri>
		<tri idx = "2374">
			<nodes>231, 249, 274</nodes>
		</tri>
		<tri idx = "2375">
			<nodes>223, 224, 274</nodes>
		</tri>
		<tri idx = "2376">
			<nodes>235, 265, 274</nodes>
		</tri>
		<tri idx = "2377">
			<nodes>222, 265, 274</nodes>
		</tri>
		<tri idx = "2378">
			<nodes>265, 266, 274</nodes>
		</tri>
		<tri idx = "2379">
			<nodes>223, 225, 274</nodes>
		</tri>
		<tri idx = "2380">
			<nodes>229, 238, 275</nodes>
		</tri>
		<tri idx = "2381">
			<nodes>229, 236, 275</nodes>
		</tri>
		<tri idx = "2382">
			<nodes>236, 238, 275</nodes>
		</tri>
		<tri idx = "2383">
			<nodes>228, 249, 275</nodes>
		</tri>
		<tri idx = "2384">
			<nodes>231, 249, 275</nodes>
		</tri>
		<tri idx = "2385">
			<nodes>228, 231, 275</nodes>
		</tri>
		<tri idx = "2386">
			<nodes>247, 256, 275</nodes>
		</tri>
		<tri idx = "2387">
			<nodes>238, 247, 275</nodes>
		</tri>
		<tri idx = "2388">
			<nodes>238, 256, 275</nodes>
		</tri>
		<tri idx = "2389">
			<nodes>229, 247, 275</nodes>
		</tri>
		<tri idx = "2390">
			<nodes>249, 274, 275</nodes>
		</tri>
		<tri idx = "2391">
			<nodes>231, 274, 275</nodes>
		</tri>
		<tri idx = "2392">
			<nodes>227, 231, 275</nodes>
		</tri>
		<tri idx = "2393">
			<nodes>227, 228, 275</nodes>
		</tri>
		<tri idx = "2394">
			<nodes>231, 236, 275</nodes>
		</tri>
		<tri idx = "2395">
			<nodes>227, 236, 275</nodes>
		</tri>
		<tri idx = "2396">
			<nodes>227, 247, 275</nodes>
		</tri>
		<tri idx = "2397">
			<nodes>228, 247, 275</nodes>
		</tri>
		<tri idx = "2398">
			<nodes>248, 249, 275</nodes>
		</tri>
		<tri idx = "2399">
			<nodes>228, 248, 275</nodes>
		</tri>
		<tri idx = "2400">
			<nodes>227, 229, 275</nodes>
		</tri>
		<tri idx = "2401">
			<nodes>247, 248, 275</nodes>
		</tri>
		<tri idx = "2402">
			<nodes>235, 265, 276</nodes>
		</tri>
		<tri idx = "2403">
			<nodes>233, 235, 276</nodes>
		</tri>
		<tri idx = "2404">
			<nodes>233, 265, 276</nodes>
		</tri>
		<tri idx = "2405">
			<nodes>265, 274, 276</nodes>
		</tri>
		<tri idx = "2406">
			<nodes>235, 274, 276</nodes>
		</tri>
		<tri idx = "2407">
			<nodes>230, 235, 276</nodes>
		</tri>
		<tri idx = "2408">
			<nodes>230, 233, 276</nodes>
		</tri>
		<tri idx = "2409">
			<nodes>232, 234, 276</nodes>
		</tri>
		<tri idx = "2410">
			<nodes>232, 240, 276</nodes>
		</tri>
		<tri idx = "2411">
			<nodes>234, 240, 276</nodes>
		</tri>
		<tri idx = "2412">
			<nodes>233, 234, 276</nodes>
		</tri>
		<tri idx = "2413">
			<nodes>230, 234, 276</nodes>
		</tri>
		<tri idx = "2414">
			<nodes>231, 235, 276</nodes>
		</tri>
		<tri idx = "2415">
			<nodes>230, 231, 276</nodes>
		</tri>
		<tri idx = "2416">
			<nodes>231, 274, 276</nodes>
		</tri>
		<tri idx = "2417">
			<nodes>231, 232, 276</nodes>
		</tri>
		<tri idx = "2418">
			<nodes>231, 236, 276</nodes>
		</tri>
		<tri idx = "2419">
			<nodes>232, 236, 276</nodes>
		</tri>
		<tri idx = "2420">
			<nodes>274, 275, 276</nodes>
		</tri>
		<tri idx = "2421">
			<nodes>231, 275, 276</nodes>
		</tri>
		<tri idx = "2422">
			<nodes>230, 232, 276</nodes>
		</tri>
		<tri idx = "2423">
			<nodes>236, 275, 276</nodes>
		</tri>
		<tri idx = "2424">
			<nodes>236, 240, 276</nodes>
		</tri>
		<tri idx = "2425">
			<nodes>234, 243, 276</nodes>
		</tri>
		<tri idx = "2426">
			<nodes>233, 243, 276</nodes>
		</tri>
		<tri idx = "2427">
			<nodes>243, 265, 276</nodes>
		</tri>
		<tri idx = "2428">
			<nodes>240, 243, 276</nodes>
		</tri>
		<tri idx = "2429">
			<nodes>239, 240, 277</nodes>
		</tri>
		<tri idx = "2430">
			<nodes>239, 254, 277</nodes>
		</tri>
		<tri idx = "2431">
			<nodes>240, 254, 277</nodes>
		</tri>
		<tri idx = "2432">
			<nodes>237, 258, 277</nodes>
		</tri>
		<tri idx = "2433">
			<nodes>238, 258, 277</nodes>
		</tri>
		<tri idx = "2434">
			<nodes>237, 238, 277</nodes>
		</tri>
		<tri idx = "2435">
			<nodes>258, 260, 277</nodes>
		</tri>
		<tri idx = "2436">
			<nodes>239, 258, 277</nodes>
		</tri>
		<tri idx = "2437">
			<nodes>239, 260, 277</nodes>
		</tri>
		<tri idx = "2438">
			<nodes>254, 260, 277</nodes>
		</tri>
		<tri idx = "2439">
			<nodes>237, 239, 277</nodes>
		</tri>
		<tri idx = "2440">
			<nodes>237, 240, 277</nodes>
		</tri>
		<tri idx = "2441">
			<nodes>236, 237, 277</nodes>
		</tri>
		<tri idx = "2442">
			<nodes>236, 240, 277</nodes>
		</tri>
		<tri idx = "2443">
			<nodes>238, 256, 277</nodes>
		</tri>
		<tri idx = "2444">
			<nodes>256, 258, 277</nodes>
		</tri>
		<tri idx = "2445">
			<nodes>256, 275, 277</nodes>
		</tri>
		<tri idx = "2446">
			<nodes>238, 275, 277</nodes>
		</tri>
		<tri idx = "2447">
			<nodes>240, 276, 277</nodes>
		</tri>
		<tri idx = "2448">
			<nodes>236, 276, 277</nodes>
		</tri>
		<tri idx = "2449">
			<nodes>275, 276, 277</nodes>
		</tri>
		<tri idx = "2450">
			<nodes>236, 275, 277</nodes>
		</tri>
		<tri idx = "2451">
			<nodes>236, 238, 277</nodes>
		</tri>
		<tri idx = "2452">
			<nodes>240, 277, 278</nodes>
		</tri>
		<tri idx = "2453">
			<nodes>254, 277, 278</nodes>
		</tri>
		<tri idx = "2454">
			<nodes>240, 254, 278</nodes>
		</tri>
		<tri idx = "2455">
			<nodes>240, 241, 278</nodes>
		</tri>
		<tri idx = "2456">
			<nodes>241, 243, 278</nodes>
		</tri>
		<tri idx = "2457">
			<nodes>240, 243, 278</nodes>
		</tri>
		<tri idx = "2458">
			<nodes>241, 246, 278</nodes>
		</tri>
		<tri idx = "2459">
			<nodes>243, 246, 278</nodes>
		</tri>
		<tri idx = "2460">
			<nodes>276, 277, 278</nodes>
		</tri>
		<tri idx = "2461">
			<nodes>240, 276, 278</nodes>
		</tri>
		<tri idx = "2462">
			<nodes>265, 276, 278</nodes>
		</tri>
		<tri idx = "2463">
			<nodes>243, 276, 278</nodes>
		</tri>
		<tri idx = "2464">
			<nodes>243, 265, 278</nodes>
		</tri>
		<tri idx = "2465">
			<nodes>241, 254, 278</nodes>
		</tri>
		<tri idx = "2466">
			<nodes>241, 253, 278</nodes>
		</tri>
		<tri idx = "2467">
			<nodes>246, 253, 278</nodes>
		</tri>
		<tri idx = "2468">
			<nodes>253, 254, 278</nodes>
		</tri>
		<tri idx = "2469">
			<nodes>265, 267, 279</nodes>
		</tri>
		<tri idx = "2470">
			<nodes>242, 267, 279</nodes>
		</tri>
		<tri idx = "2471">
			<nodes>242, 265, 279</nodes>
		</tri>
		<tri idx = "2472">
			<nodes>242, 244, 279</nodes>
		</tri>
		<tri idx = "2473">
			<nodes>242, 261, 279</nodes>
		</tri>
		<tri idx = "2474">
			<nodes>244, 261, 279</nodes>
		</tri>
		<tri idx = "2475">
			<nodes>242, 271, 279</nodes>
		</tri>
		<tri idx = "2476">
			<nodes>242, 270, 279</nodes>
		</tri>
		<tri idx = "2477">
			<nodes>270, 271, 279</nodes>
		</tri>
		<tri idx = "2478">
			<nodes>267, 270, 279</nodes>
		</tri>
		<tri idx = "2479">
			<nodes>261, 271, 279</nodes>
		</tri>
		<tri idx = "2480">
			<nodes>244, 265, 279</nodes>
		</tri>
		<tri idx = "2481">
			<nodes>246, 278, 280</nodes>
		</tri>
		<tri idx = "2482">
			<nodes>253, 278, 280</nodes>
		</tri>
		<tri idx = "2483">
			<nodes>243, 246, 281</nodes>
		</tri>
		<tri idx = "2484">
			<nodes>246, 278, 281</nodes>
		</tri>
		<tri idx = "2485">
			<nodes>243, 278, 281</nodes>
		</tri>
		<tri idx = "2486">
			<nodes>244, 265, 281</nodes>
		</tri>
		<tri idx = "2487">
			<nodes>265, 279, 281</nodes>
		</tri>
		<tri idx = "2488">
			<nodes>244, 279, 281</nodes>
		</tri>
		<tri idx = "2489">
			<nodes>243, 244, 281</nodes>
		</tri>
		<tri idx = "2490">
			<nodes>243, 265, 281</nodes>
		</tri>
		<tri idx = "2491">
			<nodes>265, 278, 281</nodes>
		</tri>
		<tri idx = "2492">
			<nodes>261, 279, 281</nodes>
		</tri>
		<tri idx = "2493">
			<nodes>244, 261, 281</nodes>
		</tri>
		<tri idx = "2494">
			<nodes>245, 246, 281</nodes>
		</tri>
		<tri idx = "2495">
			<nodes>243, 245, 281</nodes>
		</tri>
		<tri idx = "2496">
			<nodes>245, 261, 281</nodes>
		</tri>
		<tri idx = "2497">
			<nodes>244, 245, 281</nodes>
		</tri>
		<tri idx = "2498">
			<nodes>265, 278, 279</nodes>
		</tri>
		<tri idx = "2499">
			<nodes>278, 279, 281</nodes>
		</tri>
		<tri idx = "2500">
			<nodes>246, 280, 281</nodes>
		</tri>
		<tri idx = "2501">
			<nodes>278, 280, 281</nodes>
		</tri>
		<tri idx = "2502">
			<nodes>261, 279, 282</nodes>
		</tri>
		<tri idx = "2503">
			<nodes>279, 281, 282</nodes>
		</tri>
		<tri idx = "2504">
			<nodes>261, 281, 282</nodes>
		</tri>
		<tri idx = "2505">
			<nodes>245, 281, 282</nodes>
		</tri>
		<tri idx = "2506">
			<nodes>246, 281, 282</nodes>
		</tri>
		<tri idx = "2507">
			<nodes>280, 281, 282</nodes>
		</tri>
		<tri idx = "2508">
			<nodes>247, 275, 283</nodes>
		</tri>
		<tri idx = "2509">
			<nodes>247, 248, 283</nodes>
		</tri>
		<tri idx = "2510">
			<nodes>248, 275, 283</nodes>
		</tri>
		<tri idx = "2511">
			<nodes>247, 257, 283</nodes>
		</tri>
		<tri idx = "2512">
			<nodes>248, 257, 283</nodes>
		</tri>
		<tri idx = "2513">
			<nodes>256, 257, 283</nodes>
		</tri>
		<tri idx = "2514">
			<nodes>247, 256, 283</nodes>
		</tri>
		<tri idx = "2515">
			<nodes>256, 275, 283</nodes>
		</tri>
		<tri idx = "2516">
			<nodes>257, 283, 285</nodes>
		</tri>
		<tri idx = "2517">
			<nodes>248, 283, 285</nodes>
		</tri>
		<tri idx = "2518">
			<nodes>257, 283, 284</nodes>
		</tri>
		<tri idx = "2519">
			<nodes>283, 284, 285</nodes>
		</tri>
		<tri idx = "2520">
			<nodes>249, 251, 288</nodes>
		</tri>
		<tri idx = "2521">
			<nodes>248, 249, 288</nodes>
		</tri>
		<tri idx = "2522">
			<nodes>248, 251, 288</nodes>
		</tri>
		<tri idx = "2523">
			<nodes>283, 285, 288</nodes>
		</tri>
		<tri idx = "2524">
			<nodes>248, 285, 288</nodes>
		</tri>
		<tri idx = "2525">
			<nodes>248, 283, 288</nodes>
		</tri>
		<tri idx = "2526">
			<nodes>248, 275, 288</nodes>
		</tri>
		<tri idx = "2527">
			<nodes>275, 283, 288</nodes>
		</tri>
		<tri idx = "2528">
			<nodes>249, 252, 288</nodes>
		</tri>
		<tri idx = "2529">
			<nodes>251, 252, 288</nodes>
		</tri>
		<tri idx = "2530">
			<nodes>251, 287, 288</nodes>
		</tri>
		<tri idx = "2531">
			<nodes>251, 285, 288</nodes>
		</tri>
		<tri idx = "2532">
			<nodes>285, 287, 288</nodes>
		</tri>
		<tri idx = "2533">
			<nodes>249, 275, 288</nodes>
		</tri>
		<tri idx = "2534">
			<nodes>250, 262, 289</nodes>
		</tri>
		<tri idx = "2535">
			<nodes>262, 274, 289</nodes>
		</tri>
		<tri idx = "2536">
			<nodes>250, 274, 289</nodes>
		</tri>
		<tri idx = "2537">
			<nodes>252, 262, 289</nodes>
		</tri>
		<tri idx = "2538">
			<nodes>250, 252, 289</nodes>
		</tri>
		<tri idx = "2539">
			<nodes>249, 275, 289</nodes>
		</tri>
		<tri idx = "2540">
			<nodes>249, 288, 289</nodes>
		</tri>
		<tri idx = "2541">
			<nodes>275, 288, 289</nodes>
		</tri>
		<tri idx = "2542">
			<nodes>252, 288, 289</nodes>
		</tri>
		<tri idx = "2543">
			<nodes>249, 252, 289</nodes>
		</tri>
		<tri idx = "2544">
			<nodes>249, 274, 289</nodes>
		</tri>
		<tri idx = "2545">
			<nodes>249, 250, 289</nodes>
		</tri>
		<tri idx = "2546">
			<nodes>274, 275, 289</nodes>
		</tri>
		<tri idx = "2547">
			<nodes>251, 288, 290</nodes>
		</tri>
		<tri idx = "2548">
			<nodes>287, 288, 290</nodes>
		</tri>
		<tri idx = "2549">
			<nodes>252, 288, 290</nodes>
		</tri>
		<tri idx = "2550">
			<nodes>252, 289, 290</nodes>
		</tri>
		<tri idx = "2551">
			<nodes>288, 289, 290</nodes>
		</tri>
		<tri idx = "2552">
			<nodes>252, 289, 291</nodes>
		</tri>
		<tri idx = "2553">
			<nodes>262, 289, 291</nodes>
		</tri>
		<tri idx = "2554">
			<nodes>289, 290, 291</nodes>
		</tri>
		<tri idx = "2555">
			<nodes>277, 278, 293</nodes>
		</tri>
		<tri idx = "2556">
			<nodes>254, 278, 293</nodes>
		</tri>
		<tri idx = "2557">
			<nodes>254, 277, 293</nodes>
		</tri>
		<tri idx = "2558">
			<nodes>253, 260, 293</nodes>
		</tri>
		<tri idx = "2559">
			<nodes>253, 254, 293</nodes>
		</tri>
		<tri idx = "2560">
			<nodes>254, 260, 293</nodes>
		</tri>
		<tri idx = "2561">
			<nodes>260, 277, 293</nodes>
		</tri>
		<tri idx = "2562">
			<nodes>255, 273, 293</nodes>
		</tri>
		<tri idx = "2563">
			<nodes>255, 280, 293</nodes>
		</tri>
		<tri idx = "2564">
			<nodes>273, 280, 293</nodes>
		</tri>
		<tri idx = "2565">
			<nodes>278, 280, 293</nodes>
		</tri>
		<tri idx = "2566">
			<nodes>253, 280, 293</nodes>
		</tri>
		<tri idx = "2567">
			<nodes>253, 278, 293</nodes>
		</tri>
		<tri idx = "2568">
			<nodes>253, 255, 293</nodes>
		</tri>
		<tri idx = "2569">
			<nodes>255, 260, 293</nodes>
		</tri>
		<tri idx = "2570">
			<nodes>260, 273, 293</nodes>
		</tri>
		<tri idx = "2571">
			<nodes>256, 259, 294</nodes>
		</tri>
		<tri idx = "2572">
			<nodes>257, 259, 294</nodes>
		</tri>
		<tri idx = "2573">
			<nodes>256, 257, 294</nodes>
		</tri>
		<tri idx = "2574">
			<nodes>258, 277, 294</nodes>
		</tri>
		<tri idx = "2575">
			<nodes>256, 258, 294</nodes>
		</tri>
		<tri idx = "2576">
			<nodes>256, 277, 294</nodes>
		</tri>
		<tri idx = "2577">
			<nodes>260, 277, 294</nodes>
		</tri>
		<tri idx = "2578">
			<nodes>258, 260, 294</nodes>
		</tri>
		<tri idx = "2579">
			<nodes>257, 283, 294</nodes>
		</tri>
		<tri idx = "2580">
			<nodes>256, 283, 294</nodes>
		</tri>
		<tri idx = "2581">
			<nodes>257, 284, 294</nodes>
		</tri>
		<tri idx = "2582">
			<nodes>283, 284, 294</nodes>
		</tri>
		<tri idx = "2583">
			<nodes>275, 277, 294</nodes>
		</tri>
		<tri idx = "2584">
			<nodes>256, 275, 294</nodes>
		</tri>
		<tri idx = "2585">
			<nodes>260, 293, 294</nodes>
		</tri>
		<tri idx = "2586">
			<nodes>277, 293, 294</nodes>
		</tri>
		<tri idx = "2587">
			<nodes>259, 284, 294</nodes>
		</tri>
		<tri idx = "2588">
			<nodes>258, 259, 294</nodes>
		</tri>
		<tri idx = "2589">
			<nodes>275, 283, 294</nodes>
		</tri>
		<tri idx = "2590">
			<nodes>259, 284, 295</nodes>
		</tri>
		<tri idx = "2591">
			<nodes>284, 294, 295</nodes>
		</tri>
		<tri idx = "2592">
			<nodes>259, 294, 295</nodes>
		</tri>
		<tri idx = "2593">
			<nodes>284, 295, 296</nodes>
		</tri>
		<tri idx = "2594">
			<nodes>259, 295, 296</nodes>
		</tri>
		<tri idx = "2595">
			<nodes>259, 295, 297</nodes>
		</tri>
		<tri idx = "2596">
			<nodes>295, 296, 297</nodes>
		</tri>
		<tri idx = "2597">
			<nodes>260, 294, 297</nodes>
		</tri>
		<tri idx = "2598">
			<nodes>258, 294, 297</nodes>
		</tri>
		<tri idx = "2599">
			<nodes>260, 293, 297</nodes>
		</tri>
		<tri idx = "2600">
			<nodes>293, 294, 297</nodes>
		</tri>
		<tri idx = "2601">
			<nodes>259, 294, 297</nodes>
		</tri>
		<tri idx = "2602">
			<nodes>294, 295, 297</nodes>
		</tri>
		<tri idx = "2603">
			<nodes>260, 293, 298</nodes>
		</tri>
		<tri idx = "2604">
			<nodes>293, 297, 298</nodes>
		</tri>
		<tri idx = "2605">
			<nodes>273, 293, 298</nodes>
		</tri>
		<tri idx = "2606">
			<nodes>279, 282, 299</nodes>
		</tri>
		<tri idx = "2607">
			<nodes>261, 279, 299</nodes>
		</tri>
		<tri idx = "2608">
			<nodes>271, 279, 299</nodes>
		</tri>
		<tri idx = "2609">
			<nodes>280, 293, 300</nodes>
		</tri>
		<tri idx = "2610">
			<nodes>273, 293, 300</nodes>
		</tri>
		<tri idx = "2611">
			<nodes>262, 274, 302</nodes>
		</tri>
		<tri idx = "2612">
			<nodes>262, 266, 302</nodes>
		</tri>
		<tri idx = "2613">
			<nodes>266, 274, 302</nodes>
		</tri>
		<tri idx = "2614">
			<nodes>263, 269, 302</nodes>
		</tri>
		<tri idx = "2615">
			<nodes>268, 269, 302</nodes>
		</tri>
		<tri idx = "2616">
			<nodes>263, 268, 302</nodes>
		</tri>
		<tri idx = "2617">
			<nodes>262, 264, 302</nodes>
		</tri>
		<tri idx = "2618">
			<nodes>263, 264, 302</nodes>
		</tri>
		<tri idx = "2619">
			<nodes>262, 263, 302</nodes>
		</tri>
		<tri idx = "2620">
			<nodes>289, 291, 302</nodes>
		</tri>
		<tri idx = "2621">
			<nodes>262, 291, 302</nodes>
		</tri>
		<tri idx = "2622">
			<nodes>262, 289, 302</nodes>
		</tri>
		<tri idx = "2623">
			<nodes>264, 291, 302</nodes>
		</tri>
		<tri idx = "2624">
			<nodes>263, 266, 302</nodes>
		</tri>
		<tri idx = "2625">
			<nodes>264, 269, 302</nodes>
		</tri>
		<tri idx = "2626">
			<nodes>274, 289, 302</nodes>
		</tri>
		<tri idx = "2627">
			<nodes>264, 292, 302</nodes>
		</tri>
		<tri idx = "2628">
			<nodes>291, 292, 302</nodes>
		</tri>
		<tri idx = "2629">
			<nodes>266, 268, 302</nodes>
		</tri>
		<tri idx = "2630">
			<nodes>269, 292, 302</nodes>
		</tri>
		<tri idx = "2631">
			<nodes>266, 274, 303</nodes>
		</tri>
		<tri idx = "2632">
			<nodes>274, 302, 303</nodes>
		</tri>
		<tri idx = "2633">
			<nodes>266, 302, 303</nodes>
		</tri>
		<tri idx = "2634">
			<nodes>265, 267, 303</nodes>
		</tri>
		<tri idx = "2635">
			<nodes>267, 279, 303</nodes>
		</tri>
		<tri idx = "2636">
			<nodes>265, 279, 303</nodes>
		</tri>
		<tri idx = "2637">
			<nodes>276, 278, 303</nodes>
		</tri>
		<tri idx = "2638">
			<nodes>265, 278, 303</nodes>
		</tri>
		<tri idx = "2639">
			<nodes>265, 276, 303</nodes>
		</tri>
		<tri idx = "2640">
			<nodes>274, 276, 303</nodes>
		</tri>
		<tri idx = "2641">
			<nodes>265, 274, 303</nodes>
		</tri>
		<tri idx = "2642">
			<nodes>265, 266, 303</nodes>
		</tri>
		<tri idx = "2643">
			<nodes>267, 270, 303</nodes>
		</tri>
		<tri idx = "2644">
			<nodes>270, 279, 303</nodes>
		</tri>
		<tri idx = "2645">
			<nodes>278, 279, 303</nodes>
		</tri>
		<tri idx = "2646">
			<nodes>266, 267, 303</nodes>
		</tri>
		<tri idx = "2647">
			<nodes>266, 267, 304</nodes>
		</tri>
		<tri idx = "2648">
			<nodes>267, 303, 304</nodes>
		</tri>
		<tri idx = "2649">
			<nodes>266, 303, 304</nodes>
		</tri>
		<tri idx = "2650">
			<nodes>267, 268, 304</nodes>
		</tri>
		<tri idx = "2651">
			<nodes>266, 268, 304</nodes>
		</tri>
		<tri idx = "2652">
			<nodes>269, 302, 304</nodes>
		</tri>
		<tri idx = "2653">
			<nodes>268, 269, 304</nodes>
		</tri>
		<tri idx = "2654">
			<nodes>268, 302, 304</nodes>
		</tri>
		<tri idx = "2655">
			<nodes>266, 302, 304</nodes>
		</tri>
		<tri idx = "2656">
			<nodes>302, 303, 304</nodes>
		</tri>
		<tri idx = "2657">
			<nodes>267, 270, 304</nodes>
		</tri>
		<tri idx = "2658">
			<nodes>270, 303, 304</nodes>
		</tri>
		<tri idx = "2659">
			<nodes>268, 304, 306</nodes>
		</tri>
		<tri idx = "2660">
			<nodes>267, 304, 306</nodes>
		</tri>
		<tri idx = "2661">
			<nodes>270, 304, 306</nodes>
		</tri>
		<tri idx = "2662">
			<nodes>302, 304, 307</nodes>
		</tri>
		<tri idx = "2663">
			<nodes>269, 302, 307</nodes>
		</tri>
		<tri idx = "2664">
			<nodes>269, 304, 307</nodes>
		</tri>
		<tri idx = "2665">
			<nodes>269, 292, 307</nodes>
		</tri>
		<tri idx = "2666">
			<nodes>292, 305, 307</nodes>
		</tri>
		<tri idx = "2667">
			<nodes>269, 305, 307</nodes>
		</tri>
		<tri idx = "2668">
			<nodes>292, 302, 307</nodes>
		</tri>
		<tri idx = "2669">
			<nodes>268, 304, 308</nodes>
		</tri>
		<tri idx = "2670">
			<nodes>304, 306, 308</nodes>
		</tri>
		<tri idx = "2671">
			<nodes>269, 304, 308</nodes>
		</tri>
		<tri idx = "2672">
			<nodes>269, 307, 308</nodes>
		</tri>
		<tri idx = "2673">
			<nodes>304, 307, 308</nodes>
		</tri>
		<tri idx = "2674">
			<nodes>307, 308, 309</nodes>
		</tri>
		<tri idx = "2675">
			<nodes>269, 307, 309</nodes>
		</tri>
		<tri idx = "2676">
			<nodes>305, 307, 309</nodes>
		</tri>
		<tri idx = "2677">
			<nodes>270, 303, 310</nodes>
		</tri>
		<tri idx = "2678">
			<nodes>270, 279, 310</nodes>
		</tri>
		<tri idx = "2679">
			<nodes>279, 303, 310</nodes>
		</tri>
		<tri idx = "2680">
			<nodes>271, 299, 310</nodes>
		</tri>
		<tri idx = "2681">
			<nodes>271, 279, 310</nodes>
		</tri>
		<tri idx = "2682">
			<nodes>279, 299, 310</nodes>
		</tri>
		<tri idx = "2683">
			<nodes>271, 272, 310</nodes>
		</tri>
		<tri idx = "2684">
			<nodes>272, 299, 310</nodes>
		</tri>
		<tri idx = "2685">
			<nodes>270, 306, 310</nodes>
		</tri>
		<tri idx = "2686">
			<nodes>270, 304, 310</nodes>
		</tri>
		<tri idx = "2687">
			<nodes>304, 306, 310</nodes>
		</tri>
		<tri idx = "2688">
			<nodes>303, 304, 310</nodes>
		</tri>
		<tri idx = "2689">
			<nodes>272, 306, 310</nodes>
		</tri>
		<tri idx = "2690">
			<nodes>270, 272, 310</nodes>
		</tri>
		<tri idx = "2691">
			<nodes>270, 271, 310</nodes>
		</tri>
		<tri idx = "2692">
			<nodes>306, 310, 311</nodes>
		</tri>
		<tri idx = "2693">
			<nodes>272, 310, 311</nodes>
		</tri>
		<tri idx = "2694">
			<nodes>299, 310, 311</nodes>
		</tri>
		<tri idx = "2695">
			<nodes>299, 310, 312</nodes>
		</tri>
		<tri idx = "2696">
			<nodes>310, 311, 312</nodes>
		</tri>
		<tri idx = "2697">
			<nodes>284, 295, 315</nodes>
		</tri>
		<tri idx = "2698">
			<nodes>295, 296, 315</nodes>
		</tri>
		<tri idx = "2699">
			<nodes>284, 286, 295</nodes>
		</tri>
		<tri idx = "2700">
			<nodes>286, 295, 315</nodes>
		</tri>
		<tri idx = "2701">
			<nodes>293, 300, 318</nodes>
		</tri>
		<tri idx = "2702">
			<nodes>273, 300, 318</nodes>
		</tri>
		<tri idx = "2703">
			<nodes>273, 293, 318</nodes>
		</tri>
		<tri idx = "2704">
			<nodes>273, 298, 318</nodes>
		</tri>
		<tri idx = "2705">
			<nodes>293, 298, 318</nodes>
		</tri>
		<tri idx = "2706">
			<nodes>300, 318, 319</nodes>
		</tri>
		<tri idx = "2707">
			<nodes>273, 318, 319</nodes>
		</tri>
		<tri idx = "2708">
			<nodes>298, 318, 319</nodes>
		</tri>
		<tri idx = "2709">
			<nodes>300, 318, 320</nodes>
		</tri>
		<tri idx = "2710">
			<nodes>318, 319, 320</nodes>
		</tri>
		<tri idx = "2711">
			<nodes>286, 317, 323</nodes>
		</tri>
		<tri idx = "2712">
			<nodes>286, 315, 323</nodes>
		</tri>
		<tri idx = "2713">
			<nodes>315, 317, 323</nodes>
		</tri>
		<tri idx = "2714">
			<nodes>286, 295, 323</nodes>
		</tri>
		<tri idx = "2715">
			<nodes>295, 315, 323</nodes>
		</tri>
		<tri idx = "2716">
			<nodes>286, 323, 325</nodes>
		</tri>
		<tri idx = "2717">
			<nodes>317, 323, 325</nodes>
		</tri>
		<tri idx = "2718">
			<nodes>276, 278, 327</nodes>
		</tri>
		<tri idx = "2719">
			<nodes>276, 277, 327</nodes>
		</tri>
		<tri idx = "2720">
			<nodes>277, 278, 327</nodes>
		</tri>
		<tri idx = "2721">
			<nodes>274, 302, 327</nodes>
		</tri>
		<tri idx = "2722">
			<nodes>274, 303, 327</nodes>
		</tri>
		<tri idx = "2723">
			<nodes>302, 303, 327</nodes>
		</tri>
		<tri idx = "2724">
			<nodes>275, 277, 327</nodes>
		</tri>
		<tri idx = "2725">
			<nodes>275, 294, 327</nodes>
		</tri>
		<tri idx = "2726">
			<nodes>277, 294, 327</nodes>
		</tri>
		<tri idx = "2727">
			<nodes>274, 289, 327</nodes>
		</tri>
		<tri idx = "2728">
			<nodes>289, 302, 327</nodes>
		</tri>
		<tri idx = "2729">
			<nodes>293, 294, 327</nodes>
		</tri>
		<tri idx = "2730">
			<nodes>277, 293, 327</nodes>
		</tri>
		<tri idx = "2731">
			<nodes>276, 303, 327</nodes>
		</tri>
		<tri idx = "2732">
			<nodes>278, 303, 327</nodes>
		</tri>
		<tri idx = "2733">
			<nodes>275, 276, 327</nodes>
		</tri>
		<tri idx = "2734">
			<nodes>274, 276, 327</nodes>
		</tri>
		<tri idx = "2735">
			<nodes>278, 293, 327</nodes>
		</tri>
		<tri idx = "2736">
			<nodes>275, 288, 327</nodes>
		</tri>
		<tri idx = "2737">
			<nodes>275, 283, 327</nodes>
		</tri>
		<tri idx = "2738">
			<nodes>283, 288, 327</nodes>
		</tri>
		<tri idx = "2739">
			<nodes>275, 289, 327</nodes>
		</tri>
		<tri idx = "2740">
			<nodes>288, 289, 327</nodes>
		</tri>
		<tri idx = "2741">
			<nodes>274, 275, 327</nodes>
		</tri>
		<tri idx = "2742">
			<nodes>283, 294, 327</nodes>
		</tri>
		<tri idx = "2743">
			<nodes>278, 280, 328</nodes>
		</tri>
		<tri idx = "2744">
			<nodes>280, 293, 328</nodes>
		</tri>
		<tri idx = "2745">
			<nodes>278, 293, 328</nodes>
		</tri>
		<tri idx = "2746">
			<nodes>299, 301, 328</nodes>
		</tri>
		<tri idx = "2747">
			<nodes>282, 301, 328</nodes>
		</tri>
		<tri idx = "2748">
			<nodes>282, 299, 328</nodes>
		</tri>
		<tri idx = "2749">
			<nodes>280, 301, 328</nodes>
		</tri>
		<tri idx = "2750">
			<nodes>280, 282, 328</nodes>
		</tri>
		<tri idx = "2751">
			<nodes>278, 327, 328</nodes>
		</tri>
		<tri idx = "2752">
			<nodes>293, 327, 328</nodes>
		</tri>
		<tri idx = "2753">
			<nodes>300, 301, 328</nodes>
		</tri>
		<tri idx = "2754">
			<nodes>280, 300, 328</nodes>
		</tri>
		<tri idx = "2755">
			<nodes>303, 310, 328</nodes>
		</tri>
		<tri idx = "2756">
			<nodes>279, 303, 328</nodes>
		</tri>
		<tri idx = "2757">
			<nodes>279, 310, 328</nodes>
		</tri>
		<tri idx = "2758">
			<nodes>279, 299, 328</nodes>
		</tri>
		<tri idx = "2759">
			<nodes>279, 282, 328</nodes>
		</tri>
		<tri idx = "2760">
			<nodes>299, 310, 328</nodes>
		</tri>
		<tri idx = "2761">
			<nodes>293, 300, 328</nodes>
		</tri>
		<tri idx = "2762">
			<nodes>300, 318, 328</nodes>
		</tri>
		<tri idx = "2763">
			<nodes>293, 318, 328</nodes>
		</tri>
		<tri idx = "2764">
			<nodes>278, 303, 328</nodes>
		</tri>
		<tri idx = "2765">
			<nodes>303, 327, 328</nodes>
		</tri>
		<tri idx = "2766">
			<nodes>278, 279, 328</nodes>
		</tri>
		<tri idx = "2767">
			<nodes>281, 282, 328</nodes>
		</tri>
		<tri idx = "2768">
			<nodes>279, 281, 328</nodes>
		</tri>
		<tri idx = "2769">
			<nodes>280, 281, 328</nodes>
		</tri>
		<tri idx = "2770">
			<nodes>278, 281, 328</nodes>
		</tri>
		<tri idx = "2771">
			<nodes>284, 286, 329</nodes>
		</tri>
		<tri idx = "2772">
			<nodes>284, 295, 329</nodes>
		</tri>
		<tri idx = "2773">
			<nodes>286, 295, 329</nodes>
		</tri>
		<tri idx = "2774">
			<nodes>285, 286, 329</nodes>
		</tri>
		<tri idx = "2775">
			<nodes>284, 285, 329</nodes>
		</tri>
		<tri idx = "2776">
			<nodes>284, 294, 329</nodes>
		</tri>
		<tri idx = "2777">
			<nodes>283, 284, 329</nodes>
		</tri>
		<tri idx = "2778">
			<nodes>283, 294, 329</nodes>
		</tri>
		<tri idx = "2779">
			<nodes>286, 287, 329</nodes>
		</tri>
		<tri idx = "2780">
			<nodes>285, 287, 329</nodes>
		</tri>
		<tri idx = "2781">
			<nodes>283, 285, 329</nodes>
		</tri>
		<tri idx = "2782">
			<nodes>283, 327, 329</nodes>
		</tri>
		<tri idx = "2783">
			<nodes>294, 327, 329</nodes>
		</tri>
		<tri idx = "2784">
			<nodes>288, 327, 329</nodes>
		</tri>
		<tri idx = "2785">
			<nodes>283, 288, 329</nodes>
		</tri>
		<tri idx = "2786">
			<nodes>294, 295, 329</nodes>
		</tri>
		<tri idx = "2787">
			<nodes>287, 288, 329</nodes>
		</tri>
		<tri idx = "2788">
			<nodes>285, 288, 329</nodes>
		</tri>
		<tri idx = "2789">
			<nodes>286, 323, 329</nodes>
		</tri>
		<tri idx = "2790">
			<nodes>295, 323, 329</nodes>
		</tri>
		<tri idx = "2791">
			<nodes>286, 325, 330</nodes>
		</tri>
		<tri idx = "2792">
			<nodes>325, 326, 330</nodes>
		</tri>
		<tri idx = "2793">
			<nodes>286, 326, 330</nodes>
		</tri>
		<tri idx = "2794">
			<nodes>286, 287, 330</nodes>
		</tri>
		<tri idx = "2795">
			<nodes>287, 329, 330</nodes>
		</tri>
		<tri idx = "2796">
			<nodes>286, 329, 330</nodes>
		</tri>
		<tri idx = "2797">
			<nodes>305, 324, 330</nodes>
		</tri>
		<tri idx = "2798">
			<nodes>290, 305, 330</nodes>
		</tri>
		<tri idx = "2799">
			<nodes>290, 324, 330</nodes>
		</tri>
		<tri idx = "2800">
			<nodes>287, 326, 330</nodes>
		</tri>
		<tri idx = "2801">
			<nodes>287, 324, 330</nodes>
		</tri>
		<tri idx = "2802">
			<nodes>324, 326, 330</nodes>
		</tri>
		<tri idx = "2803">
			<nodes>287, 290, 330</nodes>
		</tri>
		<tri idx = "2804">
			<nodes>287, 288, 330</nodes>
		</tri>
		<tri idx = "2805">
			<nodes>288, 329, 330</nodes>
		</tri>
		<tri idx = "2806">
			<nodes>323, 329, 330</nodes>
		</tri>
		<tri idx = "2807">
			<nodes>286, 323, 330</nodes>
		</tri>
		<tri idx = "2808">
			<nodes>323, 325, 330</nodes>
		</tri>
		<tri idx = "2809">
			<nodes>288, 290, 330</nodes>
		</tri>
		<tri idx = "2810">
			<nodes>289, 327, 331</nodes>
		</tri>
		<tri idx = "2811">
			<nodes>302, 327, 331</nodes>
		</tri>
		<tri idx = "2812">
			<nodes>289, 302, 331</nodes>
		</tri>
		<tri idx = "2813">
			<nodes>292, 302, 331</nodes>
		</tri>
		<tri idx = "2814">
			<nodes>292, 307, 331</nodes>
		</tri>
		<tri idx = "2815">
			<nodes>302, 307, 331</nodes>
		</tri>
		<tri idx = "2816">
			<nodes>290, 305, 331</nodes>
		</tri>
		<tri idx = "2817">
			<nodes>305, 330, 331</nodes>
		</tri>
		<tri idx = "2818">
			<nodes>290, 330, 331</nodes>
		</tri>
		<tri idx = "2819">
			<nodes>288, 327, 331</nodes>
		</tri>
		<tri idx = "2820">
			<nodes>288, 329, 331</nodes>
		</tri>
		<tri idx = "2821">
			<nodes>327, 329, 331</nodes>
		</tri>
		<tri idx = "2822">
			<nodes>290, 291, 331</nodes>
		</tri>
		<tri idx = "2823">
			<nodes>290, 292, 331</nodes>
		</tri>
		<tri idx = "2824">
			<nodes>291, 292, 331</nodes>
		</tri>
		<tri idx = "2825">
			<nodes>292, 305, 331</nodes>
		</tri>
		<tri idx = "2826">
			<nodes>289, 290, 331</nodes>
		</tri>
		<tri idx = "2827">
			<nodes>288, 290, 331</nodes>
		</tri>
		<tri idx = "2828">
			<nodes>288, 289, 331</nodes>
		</tri>
		<tri idx = "2829">
			<nodes>289, 291, 331</nodes>
		</tri>
		<tri idx = "2830">
			<nodes>291, 302, 331</nodes>
		</tri>
		<tri idx = "2831">
			<nodes>305, 307, 331</nodes>
		</tri>
		<tri idx = "2832">
			<nodes>329, 330, 331</nodes>
		</tri>
		<tri idx = "2833">
			<nodes>288, 330, 331</nodes>
		</tri>
		<tri idx = "2834">
			<nodes>294, 297, 332</nodes>
		</tri>
		<tri idx = "2835">
			<nodes>293, 297, 332</nodes>
		</tri>
		<tri idx = "2836">
			<nodes>293, 294, 332</nodes>
		</tri>
		<tri idx = "2837">
			<nodes>297, 298, 332</nodes>
		</tri>
		<tri idx = "2838">
			<nodes>293, 298, 332</nodes>
		</tri>
		<tri idx = "2839">
			<nodes>293, 328, 332</nodes>
		</tri>
		<tri idx = "2840">
			<nodes>318, 328, 332</nodes>
		</tri>
		<tri idx = "2841">
			<nodes>293, 318, 332</nodes>
		</tri>
		<tri idx = "2842">
			<nodes>294, 329, 332</nodes>
		</tri>
		<tri idx = "2843">
			<nodes>295, 329, 332</nodes>
		</tri>
		<tri idx = "2844">
			<nodes>294, 295, 332</nodes>
		</tri>
		<tri idx = "2845">
			<nodes>327, 328, 332</nodes>
		</tri>
		<tri idx = "2846">
			<nodes>293, 327, 332</nodes>
		</tri>
		<tri idx = "2847">
			<nodes>327, 329, 332</nodes>
		</tri>
		<tri idx = "2848">
			<nodes>294, 327, 332</nodes>
		</tri>
		<tri idx = "2849">
			<nodes>298, 319, 332</nodes>
		</tri>
		<tri idx = "2850">
			<nodes>298, 318, 332</nodes>
		</tri>
		<tri idx = "2851">
			<nodes>318, 319, 332</nodes>
		</tri>
		<tri idx = "2852">
			<nodes>296, 297, 332</nodes>
		</tri>
		<tri idx = "2853">
			<nodes>295, 297, 332</nodes>
		</tri>
		<tri idx = "2854">
			<nodes>295, 296, 332</nodes>
		</tri>
		<tri idx = "2855">
			<nodes>296, 332, 333</nodes>
		</tri>
		<tri idx = "2856">
			<nodes>295, 332, 333</nodes>
		</tri>
		<tri idx = "2857">
			<nodes>295, 296, 333</nodes>
		</tri>
		<tri idx = "2858">
			<nodes>295, 329, 333</nodes>
		</tri>
		<tri idx = "2859">
			<nodes>323, 329, 333</nodes>
		</tri>
		<tri idx = "2860">
			<nodes>295, 323, 333</nodes>
		</tri>
		<tri idx = "2861">
			<nodes>329, 332, 333</nodes>
		</tri>
		<tri idx = "2862">
			<nodes>329, 330, 333</nodes>
		</tri>
		<tri idx = "2863">
			<nodes>323, 330, 333</nodes>
		</tri>
		<tri idx = "2864">
			<nodes>296, 315, 333</nodes>
		</tri>
		<tri idx = "2865">
			<nodes>296, 316, 333</nodes>
		</tri>
		<tri idx = "2866">
			<nodes>315, 316, 333</nodes>
		</tri>
		<tri idx = "2867">
			<nodes>295, 315, 333</nodes>
		</tri>
		<tri idx = "2868">
			<nodes>315, 323, 333</nodes>
		</tri>
		<tri idx = "2869">
			<nodes>296, 333, 334</nodes>
		</tri>
		<tri idx = "2870">
			<nodes>316, 333, 334</nodes>
		</tri>
		<tri idx = "2871">
			<nodes>296, 332, 334</nodes>
		</tri>
		<tri idx = "2872">
			<nodes>332, 333, 334</nodes>
		</tri>
		<tri idx = "2873">
			<nodes>297, 332, 334</nodes>
		</tri>
		<tri idx = "2874">
			<nodes>319, 332, 335</nodes>
		</tri>
		<tri idx = "2875">
			<nodes>298, 332, 335</nodes>
		</tri>
		<tri idx = "2876">
			<nodes>297, 332, 335</nodes>
		</tri>
		<tri idx = "2877">
			<nodes>332, 334, 335</nodes>
		</tri>
		<tri idx = "2878">
			<nodes>300, 301, 336</nodes>
		</tri>
		<tri idx = "2879">
			<nodes>301, 320, 336</nodes>
		</tri>
		<tri idx = "2880">
			<nodes>300, 320, 336</nodes>
		</tri>
		<tri idx = "2881">
			<nodes>300, 318, 336</nodes>
		</tri>
		<tri idx = "2882">
			<nodes>318, 320, 336</nodes>
		</tri>
		<tri idx = "2883">
			<nodes>299, 328, 336</nodes>
		</tri>
		<tri idx = "2884">
			<nodes>299, 301, 336</nodes>
		</tri>
		<tri idx = "2885">
			<nodes>301, 328, 336</nodes>
		</tri>
		<tri idx = "2886">
			<nodes>299, 312, 336</nodes>
		</tri>
		<tri idx = "2887">
			<nodes>301, 312, 336</nodes>
		</tri>
		<tri idx = "2888">
			<nodes>299, 310, 336</nodes>
		</tri>
		<tri idx = "2889">
			<nodes>310, 328, 336</nodes>
		</tri>
		<tri idx = "2890">
			<nodes>310, 312, 336</nodes>
		</tri>
		<tri idx = "2891">
			<nodes>328, 332, 336</nodes>
		</tri>
		<tri idx = "2892">
			<nodes>318, 328, 336</nodes>
		</tri>
		<tri idx = "2893">
			<nodes>318, 332, 336</nodes>
		</tri>
		<tri idx = "2894">
			<nodes>300, 328, 336</nodes>
		</tri>
		<tri idx = "2895">
			<nodes>301, 336, 337</nodes>
		</tri>
		<tri idx = "2896">
			<nodes>320, 336, 337</nodes>
		</tri>
		<tri idx = "2897">
			<nodes>312, 336, 337</nodes>
		</tri>
		<tri idx = "2898">
			<nodes>303, 328, 338</nodes>
		</tri>
		<tri idx = "2899">
			<nodes>310, 328, 338</nodes>
		</tri>
		<tri idx = "2900">
			<nodes>303, 310, 338</nodes>
		</tri>
		<tri idx = "2901">
			<nodes>327, 331, 338</nodes>
		</tri>
		<tri idx = "2902">
			<nodes>302, 331, 338</nodes>
		</tri>
		<tri idx = "2903">
			<nodes>302, 327, 338</nodes>
		</tri>
		<tri idx = "2904">
			<nodes>327, 328, 338</nodes>
		</tri>
		<tri idx = "2905">
			<nodes>303, 327, 338</nodes>
		</tri>
		<tri idx = "2906">
			<nodes>302, 303, 338</nodes>
		</tri>
		<tri idx = "2907">
			<nodes>303, 304, 338</nodes>
		</tri>
		<tri idx = "2908">
			<nodes>302, 304, 338</nodes>
		</tri>
		<tri idx = "2909">
			<nodes>306, 308, 338</nodes>
		</tri>
		<tri idx = "2910">
			<nodes>304, 308, 338</nodes>
		</tri>
		<tri idx = "2911">
			<nodes>304, 306, 338</nodes>
		</tri>
		<tri idx = "2912">
			<nodes>328, 336, 338</nodes>
		</tri>
		<tri idx = "2913">
			<nodes>310, 336, 338</nodes>
		</tri>
		<tri idx = "2914">
			<nodes>302, 307, 338</nodes>
		</tri>
		<tri idx = "2915">
			<nodes>307, 331, 338</nodes>
		</tri>
		<tri idx = "2916">
			<nodes>304, 307, 338</nodes>
		</tri>
		<tri idx = "2917">
			<nodes>304, 310, 338</nodes>
		</tri>
		<tri idx = "2918">
			<nodes>307, 308, 338</nodes>
		</tri>
		<tri idx = "2919">
			<nodes>306, 311, 338</nodes>
		</tri>
		<tri idx = "2920">
			<nodes>306, 310, 338</nodes>
		</tri>
		<tri idx = "2921">
			<nodes>310, 311, 338</nodes>
		</tri>
		<tri idx = "2922">
			<nodes>305, 324, 339</nodes>
		</tri>
		<tri idx = "2923">
			<nodes>314, 324, 339</nodes>
		</tri>
		<tri idx = "2924">
			<nodes>305, 314, 339</nodes>
		</tri>
		<tri idx = "2925">
			<nodes>324, 330, 339</nodes>
		</tri>
		<tri idx = "2926">
			<nodes>305, 330, 339</nodes>
		</tri>
		<tri idx = "2927">
			<nodes>331, 338, 339</nodes>
		</tri>
		<tri idx = "2928">
			<nodes>307, 331, 339</nodes>
		</tri>
		<tri idx = "2929">
			<nodes>307, 338, 339</nodes>
		</tri>
		<tri idx = "2930">
			<nodes>305, 331, 339</nodes>
		</tri>
		<tri idx = "2931">
			<nodes>330, 331, 339</nodes>
		</tri>
		<tri idx = "2932">
			<nodes>309, 314, 339</nodes>
		</tri>
		<tri idx = "2933">
			<nodes>305, 309, 339</nodes>
		</tri>
		<tri idx = "2934">
			<nodes>305, 307, 339</nodes>
		</tri>
		<tri idx = "2935">
			<nodes>307, 309, 339</nodes>
		</tri>
		<tri idx = "2936">
			<nodes>306, 338, 340</nodes>
		</tri>
		<tri idx = "2937">
			<nodes>308, 338, 340</nodes>
		</tri>
		<tri idx = "2938">
			<nodes>311, 338, 340</nodes>
		</tri>
		<tri idx = "2939">
			<nodes>308, 338, 341</nodes>
		</tri>
		<tri idx = "2940">
			<nodes>338, 340, 341</nodes>
		</tri>
		<tri idx = "2941">
			<nodes>309, 339, 341</nodes>
		</tri>
		<tri idx = "2942">
			<nodes>307, 339, 341</nodes>
		</tri>
		<tri idx = "2943">
			<nodes>307, 309, 341</nodes>
		</tri>
		<tri idx = "2944">
			<nodes>307, 308, 341</nodes>
		</tri>
		<tri idx = "2945">
			<nodes>307, 338, 341</nodes>
		</tri>
		<tri idx = "2946">
			<nodes>338, 339, 341</nodes>
		</tri>
		<tri idx = "2947">
			<nodes>309, 339, 342</nodes>
		</tri>
		<tri idx = "2948">
			<nodes>314, 339, 342</nodes>
		</tri>
		<tri idx = "2949">
			<nodes>339, 341, 342</nodes>
		</tri>
		<tri idx = "2950">
			<nodes>311, 312, 344</nodes>
		</tri>
		<tri idx = "2951">
			<nodes>311, 313, 344</nodes>
		</tri>
		<tri idx = "2952">
			<nodes>312, 313, 344</nodes>
		</tri>
		<tri idx = "2953">
			<nodes>312, 336, 344</nodes>
		</tri>
		<tri idx = "2954">
			<nodes>310, 336, 344</nodes>
		</tri>
		<tri idx = "2955">
			<nodes>310, 312, 344</nodes>
		</tri>
		<tri idx = "2956">
			<nodes>311, 338, 344</nodes>
		</tri>
		<tri idx = "2957">
			<nodes>310, 311, 344</nodes>
		</tri>
		<tri idx = "2958">
			<nodes>310, 338, 344</nodes>
		</tri>
		<tri idx = "2959">
			<nodes>336, 338, 344</nodes>
		</tri>
		<tri idx = "2960">
			<nodes>311, 340, 344</nodes>
		</tri>
		<tri idx = "2961">
			<nodes>313, 340, 344</nodes>
		</tri>
		<tri idx = "2962">
			<nodes>338, 340, 344</nodes>
		</tri>
		<tri idx = "2963">
			<nodes>312, 337, 344</nodes>
		</tri>
		<tri idx = "2964">
			<nodes>336, 337, 344</nodes>
		</tri>
		<tri idx = "2965">
			<nodes>337, 344, 345</nodes>
		</tri>
		<tri idx = "2966">
			<nodes>312, 344, 345</nodes>
		</tri>
		<tri idx = "2967">
			<nodes>313, 344, 345</nodes>
		</tri>
		<tri idx = "2968">
			<nodes>340, 344, 350</nodes>
		</tri>
		<tri idx = "2969">
			<nodes>313, 340, 350</nodes>
		</tri>
		<tri idx = "2970">
			<nodes>313, 344, 350</nodes>
		</tri>
		<tri idx = "2971">
			<nodes>340, 343, 350</nodes>
		</tri>
		<tri idx = "2972">
			<nodes>313, 343, 350</nodes>
		</tri>
		<tri idx = "2973">
			<nodes>313, 345, 350</nodes>
		</tri>
		<tri idx = "2974">
			<nodes>344, 345, 350</nodes>
		</tri>
		<tri idx = "2975">
			<nodes>343, 350, 351</nodes>
		</tri>
		<tri idx = "2976">
			<nodes>313, 350, 351</nodes>
		</tri>
		<tri idx = "2977">
			<nodes>345, 350, 351</nodes>
		</tri>
		<tri idx = "2978">
			<nodes>324, 339, 355</nodes>
		</tri>
		<tri idx = "2979">
			<nodes>314, 324, 355</nodes>
		</tri>
		<tri idx = "2980">
			<nodes>314, 339, 355</nodes>
		</tri>
		<tri idx = "2981">
			<nodes>314, 342, 355</nodes>
		</tri>
		<tri idx = "2982">
			<nodes>339, 342, 355</nodes>
		</tri>
		<tri idx = "2983">
			<nodes>324, 355, 356</nodes>
		</tri>
		<tri idx = "2984">
			<nodes>314, 355, 356</nodes>
		</tri>
		<tri idx = "2985">
			<nodes>355, 356, 357</nodes>
		</tri>
		<tri idx = "2986">
			<nodes>314, 355, 357</nodes>
		</tri>
		<tri idx = "2987">
			<nodes>342, 355, 357</nodes>
		</tri>
		<tri idx = "2988">
			<nodes>323, 333, 358</nodes>
		</tri>
		<tri idx = "2989">
			<nodes>315, 333, 358</nodes>
		</tri>
		<tri idx = "2990">
			<nodes>315, 323, 358</nodes>
		</tri>
		<tri idx = "2991">
			<nodes>316, 348, 358</nodes>
		</tri>
		<tri idx = "2992">
			<nodes>348, 353, 358</nodes>
		</tri>
		<tri idx = "2993">
			<nodes>316, 353, 358</nodes>
		</tri>
		<tri idx = "2994">
			<nodes>334, 348, 358</nodes>
		</tri>
		<tri idx = "2995">
			<nodes>316, 334, 358</nodes>
		</tri>
		<tri idx = "2996">
			<nodes>333, 334, 358</nodes>
		</tri>
		<tri idx = "2997">
			<nodes>316, 333, 358</nodes>
		</tri>
		<tri idx = "2998">
			<nodes>315, 316, 358</nodes>
		</tri>
		<tri idx = "2999">
			<nodes>353, 358, 359</nodes>
		</tri>
		<tri idx = "3000">
			<nodes>353, 354, 358</nodes>
		</tri>
		<tri idx = "3001">
			<nodes>354, 358, 359</nodes>
		</tri>
		<tri idx = "3002">
			<nodes>315, 323, 359</nodes>
		</tri>
		<tri idx = "3003">
			<nodes>317, 323, 359</nodes>
		</tri>
		<tri idx = "3004">
			<nodes>316, 358, 359</nodes>
		</tri>
		<tri idx = "3005">
			<nodes>315, 358, 359</nodes>
		</tri>
		<tri idx = "3006">
			<nodes>323, 358, 359</nodes>
		</tri>
		<tri idx = "3007">
			<nodes>317, 323, 360</nodes>
		</tri>
		<tri idx = "3008">
			<nodes>323, 325, 360</nodes>
		</tri>
		<tri idx = "3009">
			<nodes>323, 359, 360</nodes>
		</tri>
		<tri idx = "3010">
			<nodes>354, 358, 362</nodes>
		</tri>
		<tri idx = "3011">
			<nodes>358, 359, 362</nodes>
		</tri>
		<tri idx = "3012">
			<nodes>343, 350, 364</nodes>
		</tri>
		<tri idx = "3013">
			<nodes>350, 351, 364</nodes>
		</tri>
		<tri idx = "3014">
			<nodes>335, 347, 365</nodes>
		</tri>
		<tri idx = "3015">
			<nodes>322, 347, 365</nodes>
		</tri>
		<tri idx = "3016">
			<nodes>322, 335, 365</nodes>
		</tri>
		<tri idx = "3017">
			<nodes>319, 335, 365</nodes>
		</tri>
		<tri idx = "3018">
			<nodes>319, 322, 365</nodes>
		</tri>
		<tri idx = "3019">
			<nodes>319, 332, 365</nodes>
		</tri>
		<tri idx = "3020">
			<nodes>332, 335, 365</nodes>
		</tri>
		<tri idx = "3021">
			<nodes>320, 321, 365</nodes>
		</tri>
		<tri idx = "3022">
			<nodes>320, 346, 365</nodes>
		</tri>
		<tri idx = "3023">
			<nodes>321, 346, 365</nodes>
		</tri>
		<tri idx = "3024">
			<nodes>321, 322, 365</nodes>
		</tri>
		<tri idx = "3025">
			<nodes>319, 321, 365</nodes>
		</tri>
		<tri idx = "3026">
			<nodes>320, 337, 365</nodes>
		</tri>
		<tri idx = "3027">
			<nodes>337, 346, 365</nodes>
		</tri>
		<tri idx = "3028">
			<nodes>319, 320, 365</nodes>
		</tri>
		<tri idx = "3029">
			<nodes>318, 319, 365</nodes>
		</tri>
		<tri idx = "3030">
			<nodes>318, 332, 365</nodes>
		</tri>
		<tri idx = "3031">
			<nodes>320, 336, 365</nodes>
		</tri>
		<tri idx = "3032">
			<nodes>336, 337, 365</nodes>
		</tri>
		<tri idx = "3033">
			<nodes>332, 336, 365</nodes>
		</tri>
		<tri idx = "3034">
			<nodes>318, 336, 365</nodes>
		</tri>
		<tri idx = "3035">
			<nodes>318, 320, 365</nodes>
		</tri>
		<tri idx = "3036">
			<nodes>322, 365, 366</nodes>
		</tri>
		<tri idx = "3037">
			<nodes>321, 365, 366</nodes>
		</tri>
		<tri idx = "3038">
			<nodes>347, 365, 366</nodes>
		</tri>
		<tri idx = "3039">
			<nodes>346, 365, 366</nodes>
		</tri>
		<tri idx = "3040">
			<nodes>324, 356, 368</nodes>
		</tri>
		<tri idx = "3041">
			<nodes>324, 355, 368</nodes>
		</tri>
		<tri idx = "3042">
			<nodes>355, 356, 368</nodes>
		</tri>
		<tri idx = "3043">
			<nodes>326, 356, 368</nodes>
		</tri>
		<tri idx = "3044">
			<nodes>326, 361, 368</nodes>
		</tri>
		<tri idx = "3045">
			<nodes>356, 361, 368</nodes>
		</tri>
		<tri idx = "3046">
			<nodes>325, 360, 368</nodes>
		</tri>
		<tri idx = "3047">
			<nodes>360, 361, 368</nodes>
		</tri>
		<tri idx = "3048">
			<nodes>325, 361, 368</nodes>
		</tri>
		<tri idx = "3049">
			<nodes>325, 326, 368</nodes>
		</tri>
		<tri idx = "3050">
			<nodes>359, 360, 368</nodes>
		</tri>
		<tri idx = "3051">
			<nodes>323, 359, 368</nodes>
		</tri>
		<tri idx = "3052">
			<nodes>323, 360, 368</nodes>
		</tri>
		<tri idx = "3053">
			<nodes>324, 339, 368</nodes>
		</tri>
		<tri idx = "3054">
			<nodes>324, 330, 368</nodes>
		</tri>
		<tri idx = "3055">
			<nodes>330, 339, 368</nodes>
		</tri>
		<tri idx = "3056">
			<nodes>339, 355, 368</nodes>
		</tri>
		<tri idx = "3057">
			<nodes>325, 330, 368</nodes>
		</tri>
		<tri idx = "3058">
			<nodes>326, 330, 368</nodes>
		</tri>
		<tri idx = "3059">
			<nodes>323, 325, 368</nodes>
		</tri>
		<tri idx = "3060">
			<nodes>324, 326, 368</nodes>
		</tri>
		<tri idx = "3061">
			<nodes>330, 333, 368</nodes>
		</tri>
		<tri idx = "3062">
			<nodes>323, 330, 368</nodes>
		</tri>
		<tri idx = "3063">
			<nodes>323, 333, 368</nodes>
		</tri>
		<tri idx = "3064">
			<nodes>323, 358, 368</nodes>
		</tri>
		<tri idx = "3065">
			<nodes>333, 358, 368</nodes>
		</tri>
		<tri idx = "3066">
			<nodes>358, 359, 368</nodes>
		</tri>
		<tri idx = "3067">
			<nodes>327, 338, 369</nodes>
		</tri>
		<tri idx = "3068">
			<nodes>327, 328, 369</nodes>
		</tri>
		<tri idx = "3069">
			<nodes>328, 338, 369</nodes>
		</tri>
		<tri idx = "3070">
			<nodes>336, 338, 369</nodes>
		</tri>
		<tri idx = "3071">
			<nodes>336, 344, 369</nodes>
		</tri>
		<tri idx = "3072">
			<nodes>338, 344, 369</nodes>
		</tri>
		<tri idx = "3073">
			<nodes>327, 332, 369</nodes>
		</tri>
		<tri idx = "3074">
			<nodes>328, 332, 369</nodes>
		</tri>
		<tri idx = "3075">
			<nodes>327, 329, 369</nodes>
		</tri>
		<tri idx = "3076">
			<nodes>327, 331, 369</nodes>
		</tri>
		<tri idx = "3077">
			<nodes>329, 331, 369</nodes>
		</tri>
		<tri idx = "3078">
			<nodes>331, 338, 369</nodes>
		</tri>
		<tri idx = "3079">
			<nodes>330, 331, 369</nodes>
		</tri>
		<tri idx = "3080">
			<nodes>331, 339, 369</nodes>
		</tri>
		<tri idx = "3081">
			<nodes>330, 339, 369</nodes>
		</tri>
		<tri idx = "3082">
			<nodes>329, 332, 369</nodes>
		</tri>
		<tri idx = "3083">
			<nodes>329, 333, 369</nodes>
		</tri>
		<tri idx = "3084">
			<nodes>332, 333, 369</nodes>
		</tri>
		<tri idx = "3085">
			<nodes>338, 339, 369</nodes>
		</tri>
		<tri idx = "3086">
			<nodes>329, 330, 369</nodes>
		</tri>
		<tri idx = "3087">
			<nodes>332, 336, 369</nodes>
		</tri>
		<tri idx = "3088">
			<nodes>328, 336, 369</nodes>
		</tri>
		<tri idx = "3089">
			<nodes>332, 365, 369</nodes>
		</tri>
		<tri idx = "3090">
			<nodes>336, 365, 369</nodes>
		</tri>
		<tri idx = "3091">
			<nodes>339, 368, 369</nodes>
		</tri>
		<tri idx = "3092">
			<nodes>330, 368, 369</nodes>
		</tri>
		<tri idx = "3093">
			<nodes>330, 333, 369</nodes>
		</tri>
		<tri idx = "3094">
			<nodes>333, 368, 369</nodes>
		</tri>
		<tri idx = "3095">
			<nodes>334, 335, 370</nodes>
		</tri>
		<tri idx = "3096">
			<nodes>332, 334, 370</nodes>
		</tri>
		<tri idx = "3097">
			<nodes>332, 335, 370</nodes>
		</tri>
		<tri idx = "3098">
			<nodes>332, 369, 370</nodes>
		</tri>
		<tri idx = "3099">
			<nodes>333, 369, 370</nodes>
		</tri>
		<tri idx = "3100">
			<nodes>332, 333, 370</nodes>
		</tri>
		<tri idx = "3101">
			<nodes>335, 347, 370</nodes>
		</tri>
		<tri idx = "3102">
			<nodes>334, 347, 370</nodes>
		</tri>
		<tri idx = "3103">
			<nodes>334, 358, 370</nodes>
		</tri>
		<tri idx = "3104">
			<nodes>334, 348, 370</nodes>
		</tri>
		<tri idx = "3105">
			<nodes>348, 358, 370</nodes>
		</tri>
		<tri idx = "3106">
			<nodes>347, 348, 370</nodes>
		</tri>
		<tri idx = "3107">
			<nodes>333, 334, 370</nodes>
		</tri>
		<tri idx = "3108">
			<nodes>333, 358, 370</nodes>
		</tri>
		<tri idx = "3109">
			<nodes>368, 369, 370</nodes>
		</tri>
		<tri idx = "3110">
			<nodes>333, 368, 370</nodes>
		</tri>
		<tri idx = "3111">
			<nodes>347, 365, 370</nodes>
		</tri>
		<tri idx = "3112">
			<nodes>335, 365, 370</nodes>
		</tri>
		<tri idx = "3113">
			<nodes>332, 365, 370</nodes>
		</tri>
		<tri idx = "3114">
			<nodes>365, 369, 370</nodes>
		</tri>
		<tri idx = "3115">
			<nodes>358, 368, 370</nodes>
		</tri>
		<tri idx = "3116">
			<nodes>344, 345, 371</nodes>
		</tri>
		<tri idx = "3117">
			<nodes>337, 345, 371</nodes>
		</tri>
		<tri idx = "3118">
			<nodes>337, 344, 371</nodes>
		</tri>
		<tri idx = "3119">
			<nodes>337, 349, 371</nodes>
		</tri>
		<tri idx = "3120">
			<nodes>346, 349, 371</nodes>
		</tri>
		<tri idx = "3121">
			<nodes>337, 346, 371</nodes>
		</tri>
		<tri idx = "3122">
			<nodes>345, 349, 371</nodes>
		</tri>
		<tri idx = "3123">
			<nodes>336, 369, 371</nodes>
		</tri>
		<tri idx = "3124">
			<nodes>365, 369, 371</nodes>
		</tri>
		<tri idx = "3125">
			<nodes>336, 365, 371</nodes>
		</tri>
		<tri idx = "3126">
			<nodes>369, 370, 371</nodes>
		</tri>
		<tri idx = "3127">
			<nodes>365, 370, 371</nodes>
		</tri>
		<tri idx = "3128">
			<nodes>336, 344, 371</nodes>
		</tri>
		<tri idx = "3129">
			<nodes>344, 369, 371</nodes>
		</tri>
		<tri idx = "3130">
			<nodes>336, 337, 371</nodes>
		</tri>
		<tri idx = "3131">
			<nodes>346, 365, 371</nodes>
		</tri>
		<tri idx = "3132">
			<nodes>337, 365, 371</nodes>
		</tri>
		<tri idx = "3133">
			<nodes>345, 350, 371</nodes>
		</tri>
		<tri idx = "3134">
			<nodes>344, 350, 371</nodes>
		</tri>
		<tri idx = "3135">
			<nodes>340, 341, 372</nodes>
		</tri>
		<tri idx = "3136">
			<nodes>338, 341, 372</nodes>
		</tri>
		<tri idx = "3137">
			<nodes>338, 340, 372</nodes>
		</tri>
		<tri idx = "3138">
			<nodes>341, 343, 372</nodes>
		</tri>
		<tri idx = "3139">
			<nodes>340, 343, 372</nodes>
		</tri>
		<tri idx = "3140">
			<nodes>339, 342, 372</nodes>
		</tri>
		<tri idx = "3141">
			<nodes>342, 355, 372</nodes>
		</tri>
		<tri idx = "3142">
			<nodes>339, 355, 372</nodes>
		</tri>
		<tri idx = "3143">
			<nodes>340, 350, 372</nodes>
		</tri>
		<tri idx = "3144">
			<nodes>343, 350, 372</nodes>
		</tri>
		<tri idx = "3145">
			<nodes>368, 369, 372</nodes>
		</tri>
		<tri idx = "3146">
			<nodes>339, 368, 372</nodes>
		</tri>
		<tri idx = "3147">
			<nodes>339, 369, 372</nodes>
		</tri>
		<tri idx = "3148">
			<nodes>338, 344, 372</nodes>
		</tri>
		<tri idx = "3149">
			<nodes>340, 344, 372</nodes>
		</tri>
		<tri idx = "3150">
			<nodes>339, 341, 372</nodes>
		</tri>
		<tri idx = "3151">
			<nodes>338, 339, 372</nodes>
		</tri>
		<tri idx = "3152">
			<nodes>341, 342, 372</nodes>
		</tri>
		<tri idx = "3153">
			<nodes>338, 369, 372</nodes>
		</tri>
		<tri idx = "3154">
			<nodes>344, 369, 372</nodes>
		</tri>
		<tri idx = "3155">
			<nodes>355, 368, 372</nodes>
		</tri>
		<tri idx = "3156">
			<nodes>344, 350, 372</nodes>
		</tri>
		<tri idx = "3157">
			<nodes>342, 372, 373</nodes>
		</tri>
		<tri idx = "3158">
			<nodes>342, 355, 373</nodes>
		</tri>
		<tri idx = "3159">
			<nodes>355, 372, 373</nodes>
		</tri>
		<tri idx = "3160">
			<nodes>355, 357, 373</nodes>
		</tri>
		<tri idx = "3161">
			<nodes>343, 350, 374</nodes>
		</tri>
		<tri idx = "3162">
			<nodes>350, 372, 374</nodes>
		</tri>
		<tri idx = "3163">
			<nodes>343, 372, 374</nodes>
		</tri>
		<tri idx = "3164">
			<nodes>350, 364, 374</nodes>
		</tri>
		<tri idx = "3165">
			<nodes>372, 373, 374</nodes>
		</tri>
		<tri idx = "3166">
			<nodes>342, 372, 374</nodes>
		</tri>
		<tri idx = "3167">
			<nodes>341, 372, 374</nodes>
		</tri>
		<tri idx = "3168">
			<nodes>344, 372, 375</nodes>
		</tri>
		<tri idx = "3169">
			<nodes>350, 372, 375</nodes>
		</tri>
		<tri idx = "3170">
			<nodes>344, 350, 375</nodes>
		</tri>
		<tri idx = "3171">
			<nodes>344, 371, 375</nodes>
		</tri>
		<tri idx = "3172">
			<nodes>350, 371, 375</nodes>
		</tri>
		<tri idx = "3173">
			<nodes>344, 369, 375</nodes>
		</tri>
		<tri idx = "3174">
			<nodes>369, 372, 375</nodes>
		</tri>
		<tri idx = "3175">
			<nodes>369, 371, 375</nodes>
		</tri>
		<tri idx = "3176">
			<nodes>345, 350, 376</nodes>
		</tri>
		<tri idx = "3177">
			<nodes>350, 351, 376</nodes>
		</tri>
		<tri idx = "3178">
			<nodes>349, 371, 376</nodes>
		</tri>
		<tri idx = "3179">
			<nodes>345, 371, 376</nodes>
		</tri>
		<tri idx = "3180">
			<nodes>350, 371, 376</nodes>
		</tri>
		<tri idx = "3181">
			<nodes>371, 375, 376</nodes>
		</tri>
		<tri idx = "3182">
			<nodes>350, 375, 376</nodes>
		</tri>
		<tri idx = "3183">
			<nodes>371, 376, 377</nodes>
		</tri>
		<tri idx = "3184">
			<nodes>349, 376, 377</nodes>
		</tri>
		<tri idx = "3185">
			<nodes>349, 371, 377</nodes>
		</tri>
		<tri idx = "3186">
			<nodes>346, 349, 377</nodes>
		</tri>
		<tri idx = "3187">
			<nodes>346, 371, 377</nodes>
		</tri>
		<tri idx = "3188">
			<nodes>375, 376, 377</nodes>
		</tri>
		<tri idx = "3189">
			<nodes>371, 375, 377</nodes>
		</tri>
		<tri idx = "3190">
			<nodes>346, 365, 377</nodes>
		</tri>
		<tri idx = "3191">
			<nodes>365, 371, 377</nodes>
		</tri>
		<tri idx = "3192">
			<nodes>346, 366, 377</nodes>
		</tri>
		<tri idx = "3193">
			<nodes>346, 367, 377</nodes>
		</tri>
		<tri idx = "3194">
			<nodes>366, 367, 377</nodes>
		</tri>
		<tri idx = "3195">
			<nodes>365, 366, 377</nodes>
		</tri>
		<tri idx = "3196">
			<nodes>367, 377, 378</nodes>
		</tri>
		<tri idx = "3197">
			<nodes>346, 377, 378</nodes>
		</tri>
		<tri idx = "3198">
			<nodes>349, 377, 378</nodes>
		</tri>
		<tri idx = "3199">
			<nodes>348, 358, 379</nodes>
		</tri>
		<tri idx = "3200">
			<nodes>353, 358, 379</nodes>
		</tri>
		<tri idx = "3201">
			<nodes>348, 353, 379</nodes>
		</tri>
		<tri idx = "3202">
			<nodes>347, 348, 379</nodes>
		</tri>
		<tri idx = "3203">
			<nodes>348, 370, 379</nodes>
		</tri>
		<tri idx = "3204">
			<nodes>347, 370, 379</nodes>
		</tri>
		<tri idx = "3205">
			<nodes>365, 370, 379</nodes>
		</tri>
		<tri idx = "3206">
			<nodes>347, 365, 379</nodes>
		</tri>
		<tri idx = "3207">
			<nodes>366, 367, 379</nodes>
		</tri>
		<tri idx = "3208">
			<nodes>347, 367, 379</nodes>
		</tri>
		<tri idx = "3209">
			<nodes>347, 366, 379</nodes>
		</tri>
		<tri idx = "3210">
			<nodes>365, 366, 379</nodes>
		</tri>
		<tri idx = "3211">
			<nodes>358, 370, 379</nodes>
		</tri>
		<tri idx = "3212">
			<nodes>348, 379, 380</nodes>
		</tri>
		<tri idx = "3213">
			<nodes>353, 379, 380</nodes>
		</tri>
		<tri idx = "3214">
			<nodes>348, 379, 382</nodes>
		</tri>
		<tri idx = "3215">
			<nodes>347, 379, 382</nodes>
		</tri>
		<tri idx = "3216">
			<nodes>367, 379, 382</nodes>
		</tri>
		<tri idx = "3217">
			<nodes>379, 382, 383</nodes>
		</tri>
		<tri idx = "3218">
			<nodes>348, 379, 383</nodes>
		</tri>
		<tri idx = "3219">
			<nodes>379, 380, 383</nodes>
		</tri>
		<tri idx = "3220">
			<nodes>376, 377, 384</nodes>
		</tri>
		<tri idx = "3221">
			<nodes>349, 377, 384</nodes>
		</tri>
		<tri idx = "3222">
			<nodes>377, 378, 384</nodes>
		</tri>
		<tri idx = "3223">
			<nodes>351, 376, 386</nodes>
		</tri>
		<tri idx = "3224">
			<nodes>350, 376, 386</nodes>
		</tri>
		<tri idx = "3225">
			<nodes>350, 351, 386</nodes>
		</tri>
		<tri idx = "3226">
			<nodes>350, 374, 386</nodes>
		</tri>
		<tri idx = "3227">
			<nodes>350, 372, 386</nodes>
		</tri>
		<tri idx = "3228">
			<nodes>372, 374, 386</nodes>
		</tri>
		<tri idx = "3229">
			<nodes>350, 364, 386</nodes>
		</tri>
		<tri idx = "3230">
			<nodes>364, 374, 386</nodes>
		</tri>
		<tri idx = "3231">
			<nodes>352, 376, 386</nodes>
		</tri>
		<tri idx = "3232">
			<nodes>351, 352, 386</nodes>
		</tri>
		<tri idx = "3233">
			<nodes>376, 385, 386</nodes>
		</tri>
		<tri idx = "3234">
			<nodes>352, 385, 386</nodes>
		</tri>
		<tri idx = "3235">
			<nodes>350, 375, 386</nodes>
		</tri>
		<tri idx = "3236">
			<nodes>372, 375, 386</nodes>
		</tri>
		<tri idx = "3237">
			<nodes>351, 364, 386</nodes>
		</tri>
		<tri idx = "3238">
			<nodes>375, 376, 386</nodes>
		</tri>
		<tri idx = "3239">
			<nodes>352, 364, 386</nodes>
		</tri>
		<tri idx = "3240">
			<nodes>352, 386, 387</nodes>
		</tri>
		<tri idx = "3241">
			<nodes>364, 386, 387</nodes>
		</tri>
		<tri idx = "3242">
			<nodes>352, 386, 388</nodes>
		</tri>
		<tri idx = "3243">
			<nodes>385, 386, 388</nodes>
		</tri>
		<tri idx = "3244">
			<nodes>386, 387, 388</nodes>
		</tri>
		<tri idx = "3245">
			<nodes>363, 380, 389</nodes>
		</tri>
		<tri idx = "3246">
			<nodes>354, 363, 389</nodes>
		</tri>
		<tri idx = "3247">
			<nodes>354, 380, 389</nodes>
		</tri>
		<tri idx = "3248">
			<nodes>358, 379, 389</nodes>
		</tri>
		<tri idx = "3249">
			<nodes>353, 379, 389</nodes>
		</tri>
		<tri idx = "3250">
			<nodes>353, 358, 389</nodes>
		</tri>
		<tri idx = "3251">
			<nodes>358, 368, 389</nodes>
		</tri>
		<tri idx = "3252">
			<nodes>368, 370, 389</nodes>
		</tri>
		<tri idx = "3253">
			<nodes>358, 370, 389</nodes>
		</tri>
		<tri idx = "3254">
			<nodes>353, 354, 389</nodes>
		</tri>
		<tri idx = "3255">
			<nodes>353, 380, 389</nodes>
		</tri>
		<tri idx = "3256">
			<nodes>354, 358, 389</nodes>
		</tri>
		<tri idx = "3257">
			<nodes>370, 379, 389</nodes>
		</tri>
		<tri idx = "3258">
			<nodes>362, 363, 389</nodes>
		</tri>
		<tri idx = "3259">
			<nodes>354, 362, 389</nodes>
		</tri>
		<tri idx = "3260">
			<nodes>379, 380, 389</nodes>
		</tri>
		<tri idx = "3261">
			<nodes>358, 362, 389</nodes>
		</tri>
		<tri idx = "3262">
			<nodes>368, 372, 390</nodes>
		</tri>
		<tri idx = "3263">
			<nodes>355, 368, 390</nodes>
		</tri>
		<tri idx = "3264">
			<nodes>355, 372, 390</nodes>
		</tri>
		<tri idx = "3265">
			<nodes>372, 373, 390</nodes>
		</tri>
		<tri idx = "3266">
			<nodes>355, 373, 390</nodes>
		</tri>
		<tri idx = "3267">
			<nodes>357, 373, 390</nodes>
		</tri>
		<tri idx = "3268">
			<nodes>355, 357, 390</nodes>
		</tri>
		<tri idx = "3269">
			<nodes>355, 356, 391</nodes>
		</tri>
		<tri idx = "3270">
			<nodes>355, 357, 391</nodes>
		</tri>
		<tri idx = "3271">
			<nodes>361, 368, 391</nodes>
		</tri>
		<tri idx = "3272">
			<nodes>356, 368, 391</nodes>
		</tri>
		<tri idx = "3273">
			<nodes>368, 390, 391</nodes>
		</tri>
		<tri idx = "3274">
			<nodes>355, 390, 391</nodes>
		</tri>
		<tri idx = "3275">
			<nodes>355, 368, 391</nodes>
		</tri>
		<tri idx = "3276">
			<nodes>357, 390, 391</nodes>
		</tri>
		<tri idx = "3277">
			<nodes>357, 390, 392</nodes>
		</tri>
		<tri idx = "3278">
			<nodes>373, 390, 392</nodes>
		</tri>
		<tri idx = "3279">
			<nodes>390, 391, 392</nodes>
		</tri>
		<tri idx = "3280">
			<nodes>360, 361, 393</nodes>
		</tri>
		<tri idx = "3281">
			<nodes>361, 368, 393</nodes>
		</tri>
		<tri idx = "3282">
			<nodes>360, 368, 393</nodes>
		</tri>
		<tri idx = "3283">
			<nodes>360, 362, 393</nodes>
		</tri>
		<tri idx = "3284">
			<nodes>359, 360, 393</nodes>
		</tri>
		<tri idx = "3285">
			<nodes>359, 362, 393</nodes>
		</tri>
		<tri idx = "3286">
			<nodes>361, 391, 393</nodes>
		</tri>
		<tri idx = "3287">
			<nodes>368, 391, 393</nodes>
		</tri>
		<tri idx = "3288">
			<nodes>358, 359, 393</nodes>
		</tri>
		<tri idx = "3289">
			<nodes>359, 368, 393</nodes>
		</tri>
		<tri idx = "3290">
			<nodes>358, 368, 393</nodes>
		</tri>
		<tri idx = "3291">
			<nodes>390, 391, 393</nodes>
		</tri>
		<tri idx = "3292">
			<nodes>368, 390, 393</nodes>
		</tri>
		<tri idx = "3293">
			<nodes>368, 389, 393</nodes>
		</tri>
		<tri idx = "3294">
			<nodes>358, 389, 393</nodes>
		</tri>
		<tri idx = "3295">
			<nodes>358, 362, 393</nodes>
		</tri>
		<tri idx = "3296">
			<nodes>362, 389, 393</nodes>
		</tri>
		<tri idx = "3297">
			<nodes>360, 393, 394</nodes>
		</tri>
		<tri idx = "3298">
			<nodes>361, 393, 394</nodes>
		</tri>
		<tri idx = "3299">
			<nodes>362, 393, 394</nodes>
		</tri>
		<tri idx = "3300">
			<nodes>361, 393, 396</nodes>
		</tri>
		<tri idx = "3301">
			<nodes>393, 394, 396</nodes>
		</tri>
		<tri idx = "3302">
			<nodes>391, 393, 396</nodes>
		</tri>
		<tri idx = "3303">
			<nodes>362, 393, 397</nodes>
		</tri>
		<tri idx = "3304">
			<nodes>362, 394, 397</nodes>
		</tri>
		<tri idx = "3305">
			<nodes>393, 394, 397</nodes>
		</tri>
		<tri idx = "3306">
			<nodes>362, 363, 397</nodes>
		</tri>
		<tri idx = "3307">
			<nodes>363, 394, 397</nodes>
		</tri>
		<tri idx = "3308">
			<nodes>363, 380, 397</nodes>
		</tri>
		<tri idx = "3309">
			<nodes>363, 389, 397</nodes>
		</tri>
		<tri idx = "3310">
			<nodes>380, 389, 397</nodes>
		</tri>
		<tri idx = "3311">
			<nodes>362, 389, 397</nodes>
		</tri>
		<tri idx = "3312">
			<nodes>389, 393, 397</nodes>
		</tri>
		<tri idx = "3313">
			<nodes>380, 397, 398</nodes>
		</tri>
		<tri idx = "3314">
			<nodes>363, 397, 398</nodes>
		</tri>
		<tri idx = "3315">
			<nodes>394, 397, 398</nodes>
		</tri>
		<tri idx = "3316">
			<nodes>374, 386, 399</nodes>
		</tri>
		<tri idx = "3317">
			<nodes>364, 386, 399</nodes>
		</tri>
		<tri idx = "3318">
			<nodes>386, 387, 399</nodes>
		</tri>
		<tri idx = "3319">
			<nodes>373, 392, 400</nodes>
		</tri>
		<tri idx = "3320">
			<nodes>373, 390, 400</nodes>
		</tri>
		<tri idx = "3321">
			<nodes>390, 392, 400</nodes>
		</tri>
		<tri idx = "3322">
			<nodes>399, 400, 401</nodes>
		</tri>
		<tri idx = "3323">
			<nodes>373, 399, 400</nodes>
		</tri>
		<tri idx = "3324">
			<nodes>373, 400, 401</nodes>
		</tri>
		<tri idx = "3325">
			<nodes>392, 400, 401</nodes>
		</tri>
		<tri idx = "3326">
			<nodes>395, 400, 403</nodes>
		</tri>
		<tri idx = "3327">
			<nodes>392, 400, 403</nodes>
		</tri>
		<tri idx = "3328">
			<nodes>392, 395, 400</nodes>
		</tri>
		<tri idx = "3329">
			<nodes>400, 401, 403</nodes>
		</tri>
		<tri idx = "3330">
			<nodes>371, 375, 405</nodes>
		</tri>
		<tri idx = "3331">
			<nodes>371, 377, 405</nodes>
		</tri>
		<tri idx = "3332">
			<nodes>375, 377, 405</nodes>
		</tri>
		<tri idx = "3333">
			<nodes>378, 381, 405</nodes>
		</tri>
		<tri idx = "3334">
			<nodes>367, 381, 405</nodes>
		</tri>
		<tri idx = "3335">
			<nodes>367, 378, 405</nodes>
		</tri>
		<tri idx = "3336">
			<nodes>370, 389, 405</nodes>
		</tri>
		<tri idx = "3337">
			<nodes>370, 379, 405</nodes>
		</tri>
		<tri idx = "3338">
			<nodes>379, 389, 405</nodes>
		</tri>
		<tri idx = "3339">
			<nodes>381, 382, 405</nodes>
		</tri>
		<tri idx = "3340">
			<nodes>367, 382, 405</nodes>
		</tri>
		<tri idx = "3341">
			<nodes>370, 371, 405</nodes>
		</tri>
		<tri idx = "3342">
			<nodes>365, 370, 405</nodes>
		</tri>
		<tri idx = "3343">
			<nodes>365, 371, 405</nodes>
		</tri>
		<tri idx = "3344">
			<nodes>379, 382, 405</nodes>
		</tri>
		<tri idx = "3345">
			<nodes>367, 379, 405</nodes>
		</tri>
		<tri idx = "3346">
			<nodes>365, 379, 405</nodes>
		</tri>
		<tri idx = "3347">
			<nodes>366, 377, 405</nodes>
		</tri>
		<tri idx = "3348">
			<nodes>366, 367, 405</nodes>
		</tri>
		<tri idx = "3349">
			<nodes>367, 377, 405</nodes>
		</tri>
		<tri idx = "3350">
			<nodes>366, 379, 405</nodes>
		</tri>
		<tri idx = "3351">
			<nodes>365, 366, 405</nodes>
		</tri>
		<tri idx = "3352">
			<nodes>377, 378, 405</nodes>
		</tri>
		<tri idx = "3353">
			<nodes>365, 377, 405</nodes>
		</tri>
		<tri idx = "3354">
			<nodes>370, 389, 406</nodes>
		</tri>
		<tri idx = "3355">
			<nodes>370, 405, 406</nodes>
		</tri>
		<tri idx = "3356">
			<nodes>389, 405, 406</nodes>
		</tri>
		<tri idx = "3357">
			<nodes>368, 372, 406</nodes>
		</tri>
		<tri idx = "3358">
			<nodes>368, 369, 406</nodes>
		</tri>
		<tri idx = "3359">
			<nodes>369, 372, 406</nodes>
		</tri>
		<tri idx = "3360">
			<nodes>372, 390, 406</nodes>
		</tri>
		<tri idx = "3361">
			<nodes>368, 390, 406</nodes>
		</tri>
		<tri idx = "3362">
			<nodes>368, 393, 406</nodes>
		</tri>
		<tri idx = "3363">
			<nodes>389, 393, 406</nodes>
		</tri>
		<tri idx = "3364">
			<nodes>368, 389, 406</nodes>
		</tri>
		<tri idx = "3365">
			<nodes>375, 405, 406</nodes>
		</tri>
		<tri idx = "3366">
			<nodes>371, 405, 406</nodes>
		</tri>
		<tri idx = "3367">
			<nodes>371, 375, 406</nodes>
		</tri>
		<tri idx = "3368">
			<nodes>370, 371, 406</nodes>
		</tri>
		<tri idx = "3369">
			<nodes>368, 370, 406</nodes>
		</tri>
		<tri idx = "3370">
			<nodes>369, 370, 406</nodes>
		</tri>
		<tri idx = "3371">
			<nodes>369, 375, 406</nodes>
		</tri>
		<tri idx = "3372">
			<nodes>372, 375, 406</nodes>
		</tri>
		<tri idx = "3373">
			<nodes>369, 371, 406</nodes>
		</tri>
		<tri idx = "3374">
			<nodes>390, 393, 406</nodes>
		</tri>
		<tri idx = "3375">
			<nodes>374, 399, 407</nodes>
		</tri>
		<tri idx = "3376">
			<nodes>373, 374, 407</nodes>
		</tri>
		<tri idx = "3377">
			<nodes>373, 399, 407</nodes>
		</tri>
		<tri idx = "3378">
			<nodes>372, 374, 407</nodes>
		</tri>
		<tri idx = "3379">
			<nodes>372, 373, 407</nodes>
		</tri>
		<tri idx = "3380">
			<nodes>374, 386, 407</nodes>
		</tri>
		<tri idx = "3381">
			<nodes>372, 386, 407</nodes>
		</tri>
		<tri idx = "3382">
			<nodes>399, 400, 407</nodes>
		</tri>
		<tri idx = "3383">
			<nodes>373, 400, 407</nodes>
		</tri>
		<tri idx = "3384">
			<nodes>372, 406, 407</nodes>
		</tri>
		<tri idx = "3385">
			<nodes>390, 406, 407</nodes>
		</tri>
		<tri idx = "3386">
			<nodes>372, 390, 407</nodes>
		</tri>
		<tri idx = "3387">
			<nodes>373, 390, 407</nodes>
		</tri>
		<tri idx = "3388">
			<nodes>390, 400, 407</nodes>
		</tri>
		<tri idx = "3389">
			<nodes>375, 406, 407</nodes>
		</tri>
		<tri idx = "3390">
			<nodes>372, 375, 407</nodes>
		</tri>
		<tri idx = "3391">
			<nodes>386, 399, 407</nodes>
		</tri>
		<tri idx = "3392">
			<nodes>375, 386, 407</nodes>
		</tri>
		<tri idx = "3393">
			<nodes>376, 384, 408</nodes>
		</tri>
		<tri idx = "3394">
			<nodes>377, 384, 408</nodes>
		</tri>
		<tri idx = "3395">
			<nodes>376, 377, 408</nodes>
		</tri>
		<tri idx = "3396">
			<nodes>384, 385, 408</nodes>
		</tri>
		<tri idx = "3397">
			<nodes>376, 385, 408</nodes>
		</tri>
		<tri idx = "3398">
			<nodes>375, 405, 408</nodes>
		</tri>
		<tri idx = "3399">
			<nodes>405, 406, 408</nodes>
		</tri>
		<tri idx = "3400">
			<nodes>375, 406, 408</nodes>
		</tri>
		<tri idx = "3401">
			<nodes>377, 405, 408</nodes>
		</tri>
		<tri idx = "3402">
			<nodes>375, 377, 408</nodes>
		</tri>
		<tri idx = "3403">
			<nodes>376, 386, 408</nodes>
		</tri>
		<tri idx = "3404">
			<nodes>385, 386, 408</nodes>
		</tri>
		<tri idx = "3405">
			<nodes>406, 407, 408</nodes>
		</tri>
		<tri idx = "3406">
			<nodes>375, 407, 408</nodes>
		</tri>
		<tri idx = "3407">
			<nodes>375, 376, 408</nodes>
		</tri>
		<tri idx = "3408">
			<nodes>375, 386, 408</nodes>
		</tri>
		<tri idx = "3409">
			<nodes>386, 407, 408</nodes>
		</tri>
		<tri idx = "3410">
			<nodes>385, 388, 408</nodes>
		</tri>
		<tri idx = "3411">
			<nodes>386, 388, 408</nodes>
		</tri>
		<tri idx = "3412">
			<nodes>378, 381, 409</nodes>
		</tri>
		<tri idx = "3413">
			<nodes>381, 405, 409</nodes>
		</tri>
		<tri idx = "3414">
			<nodes>378, 405, 409</nodes>
		</tri>
		<tri idx = "3415">
			<nodes>377, 378, 409</nodes>
		</tri>
		<tri idx = "3416">
			<nodes>377, 405, 409</nodes>
		</tri>
		<tri idx = "3417">
			<nodes>405, 408, 409</nodes>
		</tri>
		<tri idx = "3418">
			<nodes>377, 408, 409</nodes>
		</tri>
		<tri idx = "3419">
			<nodes>384, 408, 409</nodes>
		</tri>
		<tri idx = "3420">
			<nodes>377, 384, 409</nodes>
		</tri>
		<tri idx = "3421">
			<nodes>378, 384, 409</nodes>
		</tri>
		<tri idx = "3422">
			<nodes>384, 409, 410</nodes>
		</tri>
		<tri idx = "3423">
			<nodes>378, 409, 410</nodes>
		</tri>
		<tri idx = "3424">
			<nodes>381, 409, 410</nodes>
		</tri>
		<tri idx = "3425">
			<nodes>389, 405, 411</nodes>
		</tri>
		<tri idx = "3426">
			<nodes>379, 389, 411</nodes>
		</tri>
		<tri idx = "3427">
			<nodes>379, 405, 411</nodes>
		</tri>
		<tri idx = "3428">
			<nodes>380, 398, 411</nodes>
		</tri>
		<tri idx = "3429">
			<nodes>380, 397, 411</nodes>
		</tri>
		<tri idx = "3430">
			<nodes>397, 398, 411</nodes>
		</tri>
		<tri idx = "3431">
			<nodes>405, 406, 411</nodes>
		</tri>
		<tri idx = "3432">
			<nodes>389, 406, 411</nodes>
		</tri>
		<tri idx = "3433">
			<nodes>380, 383, 411</nodes>
		</tri>
		<tri idx = "3434">
			<nodes>379, 383, 411</nodes>
		</tri>
		<tri idx = "3435">
			<nodes>379, 380, 411</nodes>
		</tri>
		<tri idx = "3436">
			<nodes>380, 389, 411</nodes>
		</tri>
		<tri idx = "3437">
			<nodes>389, 397, 411</nodes>
		</tri>
		<tri idx = "3438">
			<nodes>381, 405, 412</nodes>
		</tri>
		<tri idx = "3439">
			<nodes>381, 382, 412</nodes>
		</tri>
		<tri idx = "3440">
			<nodes>382, 405, 412</nodes>
		</tri>
		<tri idx = "3441">
			<nodes>382, 383, 412</nodes>
		</tri>
		<tri idx = "3442">
			<nodes>379, 383, 412</nodes>
		</tri>
		<tri idx = "3443">
			<nodes>379, 382, 412</nodes>
		</tri>
		<tri idx = "3444">
			<nodes>379, 405, 412</nodes>
		</tri>
		<tri idx = "3445">
			<nodes>383, 411, 412</nodes>
		</tri>
		<tri idx = "3446">
			<nodes>379, 411, 412</nodes>
		</tri>
		<tri idx = "3447">
			<nodes>381, 409, 412</nodes>
		</tri>
		<tri idx = "3448">
			<nodes>405, 409, 412</nodes>
		</tri>
		<tri idx = "3449">
			<nodes>405, 408, 412</nodes>
		</tri>
		<tri idx = "3450">
			<nodes>408, 409, 412</nodes>
		</tri>
		<tri idx = "3451">
			<nodes>405, 411, 412</nodes>
		</tri>
		<tri idx = "3452">
			<nodes>380, 411, 413</nodes>
		</tri>
		<tri idx = "3453">
			<nodes>398, 411, 413</nodes>
		</tri>
		<tri idx = "3454">
			<nodes>383, 411, 413</nodes>
		</tri>
		<tri idx = "3455">
			<nodes>381, 412, 414</nodes>
		</tri>
		<tri idx = "3456">
			<nodes>381, 409, 414</nodes>
		</tri>
		<tri idx = "3457">
			<nodes>409, 412, 414</nodes>
		</tri>
		<tri idx = "3458">
			<nodes>381, 409, 415</nodes>
		</tri>
		<tri idx = "3459">
			<nodes>409, 410, 415</nodes>
		</tri>
		<tri idx = "3460">
			<nodes>381, 414, 415</nodes>
		</tri>
		<tri idx = "3461">
			<nodes>409, 414, 415</nodes>
		</tri>
		<tri idx = "3462">
			<nodes>381, 412, 416</nodes>
		</tri>
		<tri idx = "3463">
			<nodes>382, 412, 416</nodes>
		</tri>
		<tri idx = "3464">
			<nodes>383, 412, 416</nodes>
		</tri>
		<tri idx = "3465">
			<nodes>412, 414, 416</nodes>
		</tri>
		<tri idx = "3466">
			<nodes>381, 414, 416</nodes>
		</tri>
		<tri idx = "3467">
			<nodes>414, 415, 416</nodes>
		</tri>
		<tri idx = "3468">
			<nodes>412, 416, 417</nodes>
		</tri>
		<tri idx = "3469">
			<nodes>414, 416, 417</nodes>
		</tri>
		<tri idx = "3470">
			<nodes>412, 414, 417</nodes>
		</tri>
		<tri idx = "3471">
			<nodes>383, 412, 417</nodes>
		</tri>
		<tri idx = "3472">
			<nodes>383, 411, 417</nodes>
		</tri>
		<tri idx = "3473">
			<nodes>411, 413, 417</nodes>
		</tri>
		<tri idx = "3474">
			<nodes>411, 412, 417</nodes>
		</tri>
		<tri idx = "3475">
			<nodes>384, 408, 418</nodes>
		</tri>
		<tri idx = "3476">
			<nodes>408, 409, 418</nodes>
		</tri>
		<tri idx = "3477">
			<nodes>384, 409, 418</nodes>
		</tri>
		<tri idx = "3478">
			<nodes>409, 410, 418</nodes>
		</tri>
		<tri idx = "3479">
			<nodes>408, 418, 419</nodes>
		</tri>
		<tri idx = "3480">
			<nodes>384, 408, 419</nodes>
		</tri>
		<tri idx = "3481">
			<nodes>385, 408, 419</nodes>
		</tri>
		<tri idx = "3482">
			<nodes>388, 408, 419</nodes>
		</tri>
		<tri idx = "3483">
			<nodes>399, 407, 421</nodes>
		</tri>
		<tri idx = "3484">
			<nodes>386, 399, 421</nodes>
		</tri>
		<tri idx = "3485">
			<nodes>386, 407, 421</nodes>
		</tri>
		<tri idx = "3486">
			<nodes>419, 420, 421</nodes>
		</tri>
		<tri idx = "3487">
			<nodes>388, 419, 421</nodes>
		</tri>
		<tri idx = "3488">
			<nodes>388, 420, 421</nodes>
		</tri>
		<tri idx = "3489">
			<nodes>407, 408, 421</nodes>
		</tri>
		<tri idx = "3490">
			<nodes>386, 408, 421</nodes>
		</tri>
		<tri idx = "3491">
			<nodes>408, 419, 421</nodes>
		</tri>
		<tri idx = "3492">
			<nodes>388, 408, 421</nodes>
		</tri>
		<tri idx = "3493">
			<nodes>387, 388, 421</nodes>
		</tri>
		<tri idx = "3494">
			<nodes>386, 387, 421</nodes>
		</tri>
		<tri idx = "3495">
			<nodes>386, 388, 421</nodes>
		</tri>
		<tri idx = "3496">
			<nodes>387, 399, 421</nodes>
		</tri>
		<tri idx = "3497">
			<nodes>387, 421, 422</nodes>
		</tri>
		<tri idx = "3498">
			<nodes>388, 421, 422</nodes>
		</tri>
		<tri idx = "3499">
			<nodes>399, 421, 422</nodes>
		</tri>
		<tri idx = "3500">
			<nodes>421, 422, 423</nodes>
		</tri>
		<tri idx = "3501">
			<nodes>388, 421, 423</nodes>
		</tri>
		<tri idx = "3502">
			<nodes>420, 421, 423</nodes>
		</tri>
		<tri idx = "3503">
			<nodes>399, 421, 425</nodes>
		</tri>
		<tri idx = "3504">
			<nodes>421, 422, 425</nodes>
		</tri>
		<tri idx = "3505">
			<nodes>392, 395, 426</nodes>
		</tri>
		<tri idx = "3506">
			<nodes>391, 392, 426</nodes>
		</tri>
		<tri idx = "3507">
			<nodes>391, 395, 426</nodes>
		</tri>
		<tri idx = "3508">
			<nodes>390, 407, 426</nodes>
		</tri>
		<tri idx = "3509">
			<nodes>400, 407, 426</nodes>
		</tri>
		<tri idx = "3510">
			<nodes>390, 400, 426</nodes>
		</tri>
		<tri idx = "3511">
			<nodes>395, 400, 426</nodes>
		</tri>
		<tri idx = "3512">
			<nodes>392, 400, 426</nodes>
		</tri>
		<tri idx = "3513">
			<nodes>406, 407, 426</nodes>
		</tri>
		<tri idx = "3514">
			<nodes>390, 406, 426</nodes>
		</tri>
		<tri idx = "3515">
			<nodes>390, 392, 426</nodes>
		</tri>
		<tri idx = "3516">
			<nodes>393, 406, 426</nodes>
		</tri>
		<tri idx = "3517">
			<nodes>389, 393, 426</nodes>
		</tri>
		<tri idx = "3518">
			<nodes>389, 406, 426</nodes>
		</tri>
		<tri idx = "3519">
			<nodes>391, 396, 426</nodes>
		</tri>
		<tri idx = "3520">
			<nodes>395, 396, 426</nodes>
		</tri>
		<tri idx = "3521">
			<nodes>390, 391, 426</nodes>
		</tri>
		<tri idx = "3522">
			<nodes>406, 411, 426</nodes>
		</tri>
		<tri idx = "3523">
			<nodes>389, 411, 426</nodes>
		</tri>
		<tri idx = "3524">
			<nodes>389, 397, 426</nodes>
		</tri>
		<tri idx = "3525">
			<nodes>397, 411, 426</nodes>
		</tri>
		<tri idx = "3526">
			<nodes>390, 393, 426</nodes>
		</tri>
		<tri idx = "3527">
			<nodes>391, 393, 426</nodes>
		</tri>
		<tri idx = "3528">
			<nodes>393, 396, 426</nodes>
		</tri>
		<tri idx = "3529">
			<nodes>393, 397, 426</nodes>
		</tri>
		<tri idx = "3530">
			<nodes>393, 394, 427</nodes>
		</tri>
		<tri idx = "3531">
			<nodes>394, 397, 427</nodes>
		</tri>
		<tri idx = "3532">
			<nodes>393, 397, 427</nodes>
		</tri>
		<tri idx = "3533">
			<nodes>411, 426, 427</nodes>
		</tri>
		<tri idx = "3534">
			<nodes>397, 426, 427</nodes>
		</tri>
		<tri idx = "3535">
			<nodes>397, 411, 427</nodes>
		</tri>
		<tri idx = "3536">
			<nodes>394, 396, 427</nodes>
		</tri>
		<tri idx = "3537">
			<nodes>393, 396, 427</nodes>
		</tri>
		<tri idx = "3538">
			<nodes>396, 426, 427</nodes>
		</tri>
		<tri idx = "3539">
			<nodes>393, 426, 427</nodes>
		</tri>
		<tri idx = "3540">
			<nodes>397, 398, 428</nodes>
		</tri>
		<tri idx = "3541">
			<nodes>394, 397, 428</nodes>
		</tri>
		<tri idx = "3542">
			<nodes>394, 427, 428</nodes>
		</tri>
		<tri idx = "3543">
			<nodes>397, 427, 428</nodes>
		</tri>
		<tri idx = "3544">
			<nodes>396, 427, 428</nodes>
		</tri>
		<tri idx = "3545">
			<nodes>396, 426, 429</nodes>
		</tri>
		<tri idx = "3546">
			<nodes>396, 427, 429</nodes>
		</tri>
		<tri idx = "3547">
			<nodes>426, 427, 429</nodes>
		</tri>
		<tri idx = "3548">
			<nodes>395, 426, 429</nodes>
		</tri>
		<tri idx = "3549">
			<nodes>395, 400, 429</nodes>
		</tri>
		<tri idx = "3550">
			<nodes>400, 403, 429</nodes>
		</tri>
		<tri idx = "3551">
			<nodes>400, 426, 429</nodes>
		</tri>
		<tri idx = "3552">
			<nodes>396, 427, 430</nodes>
		</tri>
		<tri idx = "3553">
			<nodes>427, 428, 430</nodes>
		</tri>
		<tri idx = "3554">
			<nodes>427, 429, 430</nodes>
		</tri>
		<tri idx = "3555">
			<nodes>398, 428, 432</nodes>
		</tri>
		<tri idx = "3556">
			<nodes>397, 398, 432</nodes>
		</tri>
		<tri idx = "3557">
			<nodes>397, 428, 432</nodes>
		</tri>
		<tri idx = "3558">
			<nodes>398, 413, 432</nodes>
		</tri>
		<tri idx = "3559">
			<nodes>398, 411, 432</nodes>
		</tri>
		<tri idx = "3560">
			<nodes>411, 413, 432</nodes>
		</tri>
		<tri idx = "3561">
			<nodes>427, 428, 432</nodes>
		</tri>
		<tri idx = "3562">
			<nodes>397, 427, 432</nodes>
		</tri>
		<tri idx = "3563">
			<nodes>397, 411, 432</nodes>
		</tri>
		<tri idx = "3564">
			<nodes>411, 427, 432</nodes>
		</tri>
		<tri idx = "3565">
			<nodes>398, 432, 434</nodes>
		</tri>
		<tri idx = "3566">
			<nodes>413, 432, 434</nodes>
		</tri>
		<tri idx = "3567">
			<nodes>398, 432, 435</nodes>
		</tri>
		<tri idx = "3568">
			<nodes>432, 434, 435</nodes>
		</tri>
		<tri idx = "3569">
			<nodes>428, 432, 435</nodes>
		</tri>
		<tri idx = "3570">
			<nodes>401, 402, 436</nodes>
		</tri>
		<tri idx = "3571">
			<nodes>401, 403, 436</nodes>
		</tri>
		<tri idx = "3572">
			<nodes>402, 403, 436</nodes>
		</tri>
		<tri idx = "3573">
			<nodes>402, 425, 436</nodes>
		</tri>
		<tri idx = "3574">
			<nodes>401, 425, 436</nodes>
		</tri>
		<tri idx = "3575">
			<nodes>399, 407, 436</nodes>
		</tri>
		<tri idx = "3576">
			<nodes>399, 421, 436</nodes>
		</tri>
		<tri idx = "3577">
			<nodes>407, 421, 436</nodes>
		</tri>
		<tri idx = "3578">
			<nodes>399, 425, 436</nodes>
		</tri>
		<tri idx = "3579">
			<nodes>399, 401, 436</nodes>
		</tri>
		<tri idx = "3580">
			<nodes>400, 401, 436</nodes>
		</tri>
		<tri idx = "3581">
			<nodes>400, 403, 436</nodes>
		</tri>
		<tri idx = "3582">
			<nodes>403, 404, 436</nodes>
		</tri>
		<tri idx = "3583">
			<nodes>402, 404, 436</nodes>
		</tri>
		<tri idx = "3584">
			<nodes>407, 426, 436</nodes>
		</tri>
		<tri idx = "3585">
			<nodes>400, 426, 436</nodes>
		</tri>
		<tri idx = "3586">
			<nodes>400, 407, 436</nodes>
		</tri>
		<tri idx = "3587">
			<nodes>421, 425, 436</nodes>
		</tri>
		<tri idx = "3588">
			<nodes>399, 400, 436</nodes>
		</tri>
		<tri idx = "3589">
			<nodes>403, 429, 436</nodes>
		</tri>
		<tri idx = "3590">
			<nodes>400, 429, 436</nodes>
		</tri>
		<tri idx = "3591">
			<nodes>426, 429, 436</nodes>
		</tri>
		<tri idx = "3592">
			<nodes>404, 436, 437</nodes>
		</tri>
		<tri idx = "3593">
			<nodes>402, 436, 437</nodes>
		</tri>
		<tri idx = "3594">
			<nodes>425, 436, 437</nodes>
		</tri>
		<tri idx = "3595">
			<nodes>436, 437, 438</nodes>
		</tri>
		<tri idx = "3596">
			<nodes>404, 436, 438</nodes>
		</tri>
		<tri idx = "3597">
			<nodes>403, 436, 439</nodes>
		</tri>
		<tri idx = "3598">
			<nodes>429, 436, 439</nodes>
		</tri>
		<tri idx = "3599">
			<nodes>404, 436, 439</nodes>
		</tri>
		<tri idx = "3600">
			<nodes>436, 438, 439</nodes>
		</tri>
		<tri idx = "3601">
			<nodes>406, 426, 443</nodes>
		</tri>
		<tri idx = "3602">
			<nodes>406, 407, 443</nodes>
		</tri>
		<tri idx = "3603">
			<nodes>407, 426, 443</nodes>
		</tri>
		<tri idx = "3604">
			<nodes>405, 406, 443</nodes>
		</tri>
		<tri idx = "3605">
			<nodes>406, 411, 443</nodes>
		</tri>
		<tri idx = "3606">
			<nodes>405, 411, 443</nodes>
		</tri>
		<tri idx = "3607">
			<nodes>406, 408, 443</nodes>
		</tri>
		<tri idx = "3608">
			<nodes>407, 408, 443</nodes>
		</tri>
		<tri idx = "3609">
			<nodes>411, 426, 443</nodes>
		</tri>
		<tri idx = "3610">
			<nodes>408, 421, 443</nodes>
		</tri>
		<tri idx = "3611">
			<nodes>407, 421, 443</nodes>
		</tri>
		<tri idx = "3612">
			<nodes>411, 412, 443</nodes>
		</tri>
		<tri idx = "3613">
			<nodes>405, 412, 443</nodes>
		</tri>
		<tri idx = "3614">
			<nodes>405, 408, 443</nodes>
		</tri>
		<tri idx = "3615">
			<nodes>421, 436, 443</nodes>
		</tri>
		<tri idx = "3616">
			<nodes>407, 436, 443</nodes>
		</tri>
		<tri idx = "3617">
			<nodes>408, 412, 443</nodes>
		</tri>
		<tri idx = "3618">
			<nodes>426, 436, 443</nodes>
		</tri>
		<tri idx = "3619">
			<nodes>426, 427, 443</nodes>
		</tri>
		<tri idx = "3620">
			<nodes>411, 427, 443</nodes>
		</tri>
		<tri idx = "3621">
			<nodes>411, 432, 443</nodes>
		</tri>
		<tri idx = "3622">
			<nodes>427, 432, 443</nodes>
		</tri>
		<tri idx = "3623">
			<nodes>419, 420, 444</nodes>
		</tri>
		<tri idx = "3624">
			<nodes>419, 421, 444</nodes>
		</tri>
		<tri idx = "3625">
			<nodes>420, 421, 444</nodes>
		</tri>
		<tri idx = "3626">
			<nodes>408, 418, 444</nodes>
		</tri>
		<tri idx = "3627">
			<nodes>409, 418, 444</nodes>
		</tri>
		<tri idx = "3628">
			<nodes>408, 409, 444</nodes>
		</tri>
		<tri idx = "3629">
			<nodes>418, 419, 444</nodes>
		</tri>
		<tri idx = "3630">
			<nodes>408, 419, 444</nodes>
		</tri>
		<tri idx = "3631">
			<nodes>408, 443, 444</nodes>
		</tri>
		<tri idx = "3632">
			<nodes>408, 421, 444</nodes>
		</tri>
		<tri idx = "3633">
			<nodes>421, 443, 444</nodes>
		</tri>
		<tri idx = "3634">
			<nodes>408, 412, 444</nodes>
		</tri>
		<tri idx = "3635">
			<nodes>412, 443, 444</nodes>
		</tri>
		<tri idx = "3636">
			<nodes>409, 412, 444</nodes>
		</tri>
		<tri idx = "3637">
			<nodes>412, 414, 444</nodes>
		</tri>
		<tri idx = "3638">
			<nodes>409, 414, 444</nodes>
		</tri>
		<tri idx = "3639">
			<nodes>418, 442, 445</nodes>
		</tri>
		<tri idx = "3640">
			<nodes>431, 442, 445</nodes>
		</tri>
		<tri idx = "3641">
			<nodes>418, 431, 445</nodes>
		</tri>
		<tri idx = "3642">
			<nodes>409, 444, 445</nodes>
		</tri>
		<tri idx = "3643">
			<nodes>414, 444, 445</nodes>
		</tri>
		<tri idx = "3644">
			<nodes>409, 414, 445</nodes>
		</tri>
		<tri idx = "3645">
			<nodes>418, 442, 444</nodes>
		</tri>
		<tri idx = "3646">
			<nodes>442, 444, 445</nodes>
		</tri>
		<tri idx = "3647">
			<nodes>418, 444, 445</nodes>
		</tri>
		<tri idx = "3648">
			<nodes>415, 431, 445</nodes>
		</tri>
		<tri idx = "3649">
			<nodes>431, 440, 445</nodes>
		</tri>
		<tri idx = "3650">
			<nodes>415, 440, 445</nodes>
		</tri>
		<tri idx = "3651">
			<nodes>409, 415, 445</nodes>
		</tri>
		<tri idx = "3652">
			<nodes>414, 415, 445</nodes>
		</tri>
		<tri idx = "3653">
			<nodes>410, 415, 445</nodes>
		</tri>
		<tri idx = "3654">
			<nodes>410, 431, 445</nodes>
		</tri>
		<tri idx = "3655">
			<nodes>410, 418, 445</nodes>
		</tri>
		<tri idx = "3656">
			<nodes>414, 440, 445</nodes>
		</tri>
		<tri idx = "3657">
			<nodes>414, 415, 440</nodes>
		</tri>
		<tri idx = "3658">
			<nodes>409, 418, 445</nodes>
		</tri>
		<tri idx = "3659">
			<nodes>409, 410, 445</nodes>
		</tri>
		<tri idx = "3660">
			<nodes>433, 434, 446</nodes>
		</tri>
		<tri idx = "3661">
			<nodes>413, 434, 446</nodes>
		</tri>
		<tri idx = "3662">
			<nodes>413, 433, 446</nodes>
		</tri>
		<tri idx = "3663">
			<nodes>413, 417, 446</nodes>
		</tri>
		<tri idx = "3664">
			<nodes>411, 417, 446</nodes>
		</tri>
		<tri idx = "3665">
			<nodes>411, 413, 446</nodes>
		</tri>
		<tri idx = "3666">
			<nodes>417, 433, 446</nodes>
		</tri>
		<tri idx = "3667">
			<nodes>411, 443, 446</nodes>
		</tri>
		<tri idx = "3668">
			<nodes>412, 443, 446</nodes>
		</tri>
		<tri idx = "3669">
			<nodes>411, 412, 446</nodes>
		</tri>
		<tri idx = "3670">
			<nodes>443, 444, 446</nodes>
		</tri>
		<tri idx = "3671">
			<nodes>412, 444, 446</nodes>
		</tri>
		<tri idx = "3672">
			<nodes>432, 434, 446</nodes>
		</tri>
		<tri idx = "3673">
			<nodes>413, 432, 446</nodes>
		</tri>
		<tri idx = "3674">
			<nodes>444, 445, 446</nodes>
		</tri>
		<tri idx = "3675">
			<nodes>414, 444, 446</nodes>
		</tri>
		<tri idx = "3676">
			<nodes>414, 445, 446</nodes>
		</tri>
		<tri idx = "3677">
			<nodes>412, 414, 446</nodes>
		</tri>
		<tri idx = "3678">
			<nodes>412, 417, 446</nodes>
		</tri>
		<tri idx = "3679">
			<nodes>411, 432, 446</nodes>
		</tri>
		<tri idx = "3680">
			<nodes>414, 417, 446</nodes>
		</tri>
		<tri idx = "3681">
			<nodes>432, 443, 446</nodes>
		</tri>
		<tri idx = "3682">
			<nodes>440, 445, 446</nodes>
		</tri>
		<tri idx = "3683">
			<nodes>414, 440, 446</nodes>
		</tri>
		<tri idx = "3684">
			<nodes>414, 417, 447</nodes>
		</tri>
		<tri idx = "3685">
			<nodes>414, 416, 447</nodes>
		</tri>
		<tri idx = "3686">
			<nodes>417, 446, 447</nodes>
		</tri>
		<tri idx = "3687">
			<nodes>414, 446, 447</nodes>
		</tri>
		<tri idx = "3688">
			<nodes>414, 440, 447</nodes>
		</tri>
		<tri idx = "3689">
			<nodes>414, 415, 447</nodes>
		</tri>
		<tri idx = "3690">
			<nodes>440, 446, 447</nodes>
		</tri>
		<tri idx = "3691">
			<nodes>446, 447, 448</nodes>
		</tri>
		<tri idx = "3692">
			<nodes>417, 446, 448</nodes>
		</tri>
		<tri idx = "3693">
			<nodes>433, 446, 448</nodes>
		</tri>
		<tri idx = "3694">
			<nodes>419, 444, 451</nodes>
		</tri>
		<tri idx = "3695">
			<nodes>418, 444, 451</nodes>
		</tri>
		<tri idx = "3696">
			<nodes>442, 444, 451</nodes>
		</tri>
		<tri idx = "3697">
			<nodes>420, 444, 451</nodes>
		</tri>
		<tri idx = "3698">
			<nodes>436, 443, 453</nodes>
		</tri>
		<tri idx = "3699">
			<nodes>421, 436, 453</nodes>
		</tri>
		<tri idx = "3700">
			<nodes>421, 443, 453</nodes>
		</tri>
		<tri idx = "3701">
			<nodes>425, 437, 453</nodes>
		</tri>
		<tri idx = "3702">
			<nodes>425, 436, 453</nodes>
		</tri>
		<tri idx = "3703">
			<nodes>436, 437, 453</nodes>
		</tri>
		<tri idx = "3704">
			<nodes>443, 444, 453</nodes>
		</tri>
		<tri idx = "3705">
			<nodes>421, 444, 453</nodes>
		</tri>
		<tri idx = "3706">
			<nodes>421, 425, 453</nodes>
		</tri>
		<tri idx = "3707">
			<nodes>420, 424, 454</nodes>
		</tri>
		<tri idx = "3708">
			<nodes>424, 451, 454</nodes>
		</tri>
		<tri idx = "3709">
			<nodes>420, 451, 454</nodes>
		</tri>
		<tri idx = "3710">
			<nodes>420, 423, 454</nodes>
		</tri>
		<tri idx = "3711">
			<nodes>423, 424, 454</nodes>
		</tri>
		<tri idx = "3712">
			<nodes>420, 421, 454</nodes>
		</tri>
		<tri idx = "3713">
			<nodes>420, 444, 454</nodes>
		</tri>
		<tri idx = "3714">
			<nodes>421, 444, 454</nodes>
		</tri>
		<tri idx = "3715">
			<nodes>421, 423, 454</nodes>
		</tri>
		<tri idx = "3716">
			<nodes>444, 453, 454</nodes>
		</tri>
		<tri idx = "3717">
			<nodes>421, 453, 454</nodes>
		</tri>
		<tri idx = "3718">
			<nodes>444, 451, 454</nodes>
		</tri>
		<tri idx = "3719">
			<nodes>425, 453, 455</nodes>
		</tri>
		<tri idx = "3720">
			<nodes>421, 425, 455</nodes>
		</tri>
		<tri idx = "3721">
			<nodes>421, 453, 455</nodes>
		</tri>
		<tri idx = "3722">
			<nodes>423, 454, 455</nodes>
		</tri>
		<tri idx = "3723">
			<nodes>424, 454, 455</nodes>
		</tri>
		<tri idx = "3724">
			<nodes>421, 422, 455</nodes>
		</tri>
		<tri idx = "3725">
			<nodes>421, 423, 455</nodes>
		</tri>
		<tri idx = "3726">
			<nodes>421, 454, 455</nodes>
		</tri>
		<tri idx = "3727">
			<nodes>453, 454, 455</nodes>
		</tri>
		<tri idx = "3728">
			<nodes>454, 455, 456</nodes>
		</tri>
		<tri idx = "3729">
			<nodes>424, 454, 456</nodes>
		</tri>
		<tri idx = "3730">
			<nodes>451, 454, 456</nodes>
		</tri>
		<tri idx = "3731">
			<nodes>425, 453, 458</nodes>
		</tri>
		<tri idx = "3732">
			<nodes>453, 455, 458</nodes>
		</tri>
		<tri idx = "3733">
			<nodes>437, 453, 458</nodes>
		</tri>
		<tri idx = "3734">
			<nodes>426, 429, 463</nodes>
		</tri>
		<tri idx = "3735">
			<nodes>427, 429, 463</nodes>
		</tri>
		<tri idx = "3736">
			<nodes>426, 427, 463</nodes>
		</tri>
		<tri idx = "3737">
			<nodes>430, 461, 463</nodes>
		</tri>
		<tri idx = "3738">
			<nodes>428, 430, 463</nodes>
		</tri>
		<tri idx = "3739">
			<nodes>428, 461, 463</nodes>
		</tri>
		<tri idx = "3740">
			<nodes>435, 461, 463</nodes>
		</tri>
		<tri idx = "3741">
			<nodes>428, 435, 463</nodes>
		</tri>
		<tri idx = "3742">
			<nodes>427, 430, 463</nodes>
		</tri>
		<tri idx = "3743">
			<nodes>427, 428, 463</nodes>
		</tri>
		<tri idx = "3744">
			<nodes>426, 443, 463</nodes>
		</tri>
		<tri idx = "3745">
			<nodes>427, 443, 463</nodes>
		</tri>
		<tri idx = "3746">
			<nodes>436, 443, 463</nodes>
		</tri>
		<tri idx = "3747">
			<nodes>426, 436, 463</nodes>
		</tri>
		<tri idx = "3748">
			<nodes>429, 430, 463</nodes>
		</tri>
		<tri idx = "3749">
			<nodes>428, 432, 463</nodes>
		</tri>
		<tri idx = "3750">
			<nodes>432, 435, 463</nodes>
		</tri>
		<tri idx = "3751">
			<nodes>432, 443, 463</nodes>
		</tri>
		<tri idx = "3752">
			<nodes>427, 432, 463</nodes>
		</tri>
		<tri idx = "3753">
			<nodes>429, 439, 463</nodes>
		</tri>
		<tri idx = "3754">
			<nodes>436, 439, 463</nodes>
		</tri>
		<tri idx = "3755">
			<nodes>429, 436, 463</nodes>
		</tri>
		<tri idx = "3756">
			<nodes>430, 463, 464</nodes>
		</tri>
		<tri idx = "3757">
			<nodes>429, 463, 464</nodes>
		</tri>
		<tri idx = "3758">
			<nodes>439, 463, 464</nodes>
		</tri>
		<tri idx = "3759">
			<nodes>430, 463, 465</nodes>
		</tri>
		<tri idx = "3760">
			<nodes>463, 464, 465</nodes>
		</tri>
		<tri idx = "3761">
			<nodes>461, 463, 465</nodes>
		</tri>
		<tri idx = "3762">
			<nodes>433, 448, 468</nodes>
		</tri>
		<tri idx = "3763">
			<nodes>448, 459, 468</nodes>
		</tri>
		<tri idx = "3764">
			<nodes>433, 459, 468</nodes>
		</tri>
		<tri idx = "3765">
			<nodes>460, 462, 468</nodes>
		</tri>
		<tri idx = "3766">
			<nodes>433, 460, 468</nodes>
		</tri>
		<tri idx = "3767">
			<nodes>433, 462, 468</nodes>
		</tri>
		<tri idx = "3768">
			<nodes>459, 462, 468</nodes>
		</tri>
		<tri idx = "3769">
			<nodes>462, 468, 469</nodes>
		</tri>
		<tri idx = "3770">
			<nodes>459, 468, 469</nodes>
		</tri>
		<tri idx = "3771">
			<nodes>448, 468, 473</nodes>
		</tri>
		<tri idx = "3772">
			<nodes>459, 468, 473</nodes>
		</tri>
		<tri idx = "3773">
			<nodes>438, 466, 476</nodes>
		</tri>
		<tri idx = "3774">
			<nodes>437, 466, 476</nodes>
		</tri>
		<tri idx = "3775">
			<nodes>437, 438, 476</nodes>
		</tri>
		<tri idx = "3776">
			<nodes>453, 458, 476</nodes>
		</tri>
		<tri idx = "3777">
			<nodes>437, 458, 476</nodes>
		</tri>
		<tri idx = "3778">
			<nodes>437, 453, 476</nodes>
		</tri>
		<tri idx = "3779">
			<nodes>458, 476, 477</nodes>
		</tri>
		<tri idx = "3780">
			<nodes>437, 476, 477</nodes>
		</tri>
		<tri idx = "3781">
			<nodes>466, 476, 477</nodes>
		</tri>
		<tri idx = "3782">
			<nodes>431, 445, 479</nodes>
		</tri>
		<tri idx = "3783">
			<nodes>440, 445, 479</nodes>
		</tri>
		<tri idx = "3784">
			<nodes>442, 445, 479</nodes>
		</tri>
		<tri idx = "3785">
			<nodes>434, 435, 484</nodes>
		</tri>
		<tri idx = "3786">
			<nodes>435, 460, 484</nodes>
		</tri>
		<tri idx = "3787">
			<nodes>434, 460, 484</nodes>
		</tri>
		<tri idx = "3788">
			<nodes>432, 443, 484</nodes>
		</tri>
		<tri idx = "3789">
			<nodes>443, 463, 484</nodes>
		</tri>
		<tri idx = "3790">
			<nodes>432, 463, 484</nodes>
		</tri>
		<tri idx = "3791">
			<nodes>432, 435, 484</nodes>
		</tri>
		<tri idx = "3792">
			<nodes>432, 434, 484</nodes>
		</tri>
		<tri idx = "3793">
			<nodes>433, 434, 484</nodes>
		</tri>
		<tri idx = "3794">
			<nodes>433, 460, 484</nodes>
		</tri>
		<tri idx = "3795">
			<nodes>435, 463, 484</nodes>
		</tri>
		<tri idx = "3796">
			<nodes>433, 448, 484</nodes>
		</tri>
		<tri idx = "3797">
			<nodes>433, 468, 484</nodes>
		</tri>
		<tri idx = "3798">
			<nodes>448, 468, 484</nodes>
		</tri>
		<tri idx = "3799">
			<nodes>434, 446, 484</nodes>
		</tri>
		<tri idx = "3800">
			<nodes>433, 446, 484</nodes>
		</tri>
		<tri idx = "3801">
			<nodes>460, 461, 484</nodes>
		</tri>
		<tri idx = "3802">
			<nodes>435, 461, 484</nodes>
		</tri>
		<tri idx = "3803">
			<nodes>461, 463, 484</nodes>
		</tri>
		<tri idx = "3804">
			<nodes>461, 465, 484</nodes>
		</tri>
		<tri idx = "3805">
			<nodes>463, 465, 484</nodes>
		</tri>
		<tri idx = "3806">
			<nodes>432, 446, 484</nodes>
		</tri>
		<tri idx = "3807">
			<nodes>443, 446, 484</nodes>
		</tri>
		<tri idx = "3808">
			<nodes>460, 468, 484</nodes>
		</tri>
		<tri idx = "3809">
			<nodes>446, 448, 484</nodes>
		</tri>
		<tri idx = "3810">
			<nodes>437, 438, 485</nodes>
		</tri>
		<tri idx = "3811">
			<nodes>436, 437, 485</nodes>
		</tri>
		<tri idx = "3812">
			<nodes>436, 438, 485</nodes>
		</tri>
		<tri idx = "3813">
			<nodes>438, 476, 485</nodes>
		</tri>
		<tri idx = "3814">
			<nodes>437, 476, 485</nodes>
		</tri>
		<tri idx = "3815">
			<nodes>437, 453, 485</nodes>
		</tri>
		<tri idx = "3816">
			<nodes>436, 453, 485</nodes>
		</tri>
		<tri idx = "3817">
			<nodes>463, 464, 485</nodes>
		</tri>
		<tri idx = "3818">
			<nodes>439, 464, 485</nodes>
		</tri>
		<tri idx = "3819">
			<nodes>439, 463, 485</nodes>
		</tri>
		<tri idx = "3820">
			<nodes>436, 443, 485</nodes>
		</tri>
		<tri idx = "3821">
			<nodes>443, 453, 485</nodes>
		</tri>
		<tri idx = "3822">
			<nodes>453, 476, 485</nodes>
		</tri>
		<tri idx = "3823">
			<nodes>443, 463, 485</nodes>
		</tri>
		<tri idx = "3824">
			<nodes>436, 463, 485</nodes>
		</tri>
		<tri idx = "3825">
			<nodes>466, 476, 485</nodes>
		</tri>
		<tri idx = "3826">
			<nodes>438, 466, 485</nodes>
		</tri>
		<tri idx = "3827">
			<nodes>464, 466, 485</nodes>
		</tri>
		<tri idx = "3828">
			<nodes>438, 464, 485</nodes>
		</tri>
		<tri idx = "3829">
			<nodes>438, 439, 485</nodes>
		</tri>
		<tri idx = "3830">
			<nodes>436, 439, 485</nodes>
		</tri>
		<tri idx = "3831">
			<nodes>440, 446, 486</nodes>
		</tri>
		<tri idx = "3832">
			<nodes>445, 446, 486</nodes>
		</tri>
		<tri idx = "3833">
			<nodes>440, 445, 486</nodes>
		</tri>
		<tri idx = "3834">
			<nodes>441, 482, 486</nodes>
		</tri>
		<tri idx = "3835">
			<nodes>441, 479, 486</nodes>
		</tri>
		<tri idx = "3836">
			<nodes>479, 482, 486</nodes>
		</tri>
		<tri idx = "3837">
			<nodes>440, 479, 486</nodes>
		</tri>
		<tri idx = "3838">
			<nodes>445, 479, 486</nodes>
		</tri>
		<tri idx = "3839">
			<nodes>441, 449, 486</nodes>
		</tri>
		<tri idx = "3840">
			<nodes>440, 449, 486</nodes>
		</tri>
		<tri idx = "3841">
			<nodes>440, 441, 486</nodes>
		</tri>
		<tri idx = "3842">
			<nodes>447, 449, 486</nodes>
		</tri>
		<tri idx = "3843">
			<nodes>440, 447, 486</nodes>
		</tri>
		<tri idx = "3844">
			<nodes>449, 474, 486</nodes>
		</tri>
		<tri idx = "3845">
			<nodes>441, 474, 486</nodes>
		</tri>
		<tri idx = "3846">
			<nodes>474, 481, 486</nodes>
		</tri>
		<tri idx = "3847">
			<nodes>441, 481, 486</nodes>
		</tri>
		<tri idx = "3848">
			<nodes>481, 482, 486</nodes>
		</tri>
		<tri idx = "3849">
			<nodes>446, 447, 486</nodes>
		</tri>
		<tri idx = "3850">
			<nodes>444, 451, 487</nodes>
		</tri>
		<tri idx = "3851">
			<nodes>451, 454, 487</nodes>
		</tri>
		<tri idx = "3852">
			<nodes>444, 454, 487</nodes>
		</tri>
		<tri idx = "3853">
			<nodes>479, 486, 487</nodes>
		</tri>
		<tri idx = "3854">
			<nodes>445, 486, 487</nodes>
		</tri>
		<tri idx = "3855">
			<nodes>445, 479, 487</nodes>
		</tri>
		<tri idx = "3856">
			<nodes>442, 451, 487</nodes>
		</tri>
		<tri idx = "3857">
			<nodes>442, 444, 487</nodes>
		</tri>
		<tri idx = "3858">
			<nodes>442, 452, 487</nodes>
		</tri>
		<tri idx = "3859">
			<nodes>451, 452, 487</nodes>
		</tri>
		<tri idx = "3860">
			<nodes>442, 480, 487</nodes>
		</tri>
		<tri idx = "3861">
			<nodes>479, 480, 487</nodes>
		</tri>
		<tri idx = "3862">
			<nodes>442, 479, 487</nodes>
		</tri>
		<tri idx = "3863">
			<nodes>452, 480, 487</nodes>
		</tri>
		<tri idx = "3864">
			<nodes>442, 445, 487</nodes>
		</tri>
		<tri idx = "3865">
			<nodes>444, 445, 487</nodes>
		</tri>
		<tri idx = "3866">
			<nodes>463, 484, 488</nodes>
		</tri>
		<tri idx = "3867">
			<nodes>463, 484, 485</nodes>
		</tri>
		<tri idx = "3868">
			<nodes>463, 485, 488</nodes>
		</tri>
		<tri idx = "3869">
			<nodes>484, 485, 488</nodes>
		</tri>
		<tri idx = "3870">
			<nodes>443, 463, 488</nodes>
		</tri>
		<tri idx = "3871">
			<nodes>443, 485, 488</nodes>
		</tri>
		<tri idx = "3872">
			<nodes>443, 453, 488</nodes>
		</tri>
		<tri idx = "3873">
			<nodes>453, 485, 488</nodes>
		</tri>
		<tri idx = "3874">
			<nodes>444, 453, 488</nodes>
		</tri>
		<tri idx = "3875">
			<nodes>444, 454, 488</nodes>
		</tri>
		<tri idx = "3876">
			<nodes>453, 454, 488</nodes>
		</tri>
		<tri idx = "3877">
			<nodes>444, 446, 488</nodes>
		</tri>
		<tri idx = "3878">
			<nodes>443, 446, 488</nodes>
		</tri>
		<tri idx = "3879">
			<nodes>443, 444, 488</nodes>
		</tri>
		<tri idx = "3880">
			<nodes>443, 484, 488</nodes>
		</tri>
		<tri idx = "3881">
			<nodes>446, 484, 488</nodes>
		</tri>
		<tri idx = "3882">
			<nodes>444, 487, 488</nodes>
		</tri>
		<tri idx = "3883">
			<nodes>454, 487, 488</nodes>
		</tri>
		<tri idx = "3884">
			<nodes>445, 446, 488</nodes>
		</tri>
		<tri idx = "3885">
			<nodes>444, 445, 488</nodes>
		</tri>
		<tri idx = "3886">
			<nodes>446, 486, 488</nodes>
		</tri>
		<tri idx = "3887">
			<nodes>445, 486, 488</nodes>
		</tri>
		<tri idx = "3888">
			<nodes>445, 487, 488</nodes>
		</tri>
		<tri idx = "3889">
			<nodes>486, 487, 488</nodes>
		</tri>
		<tri idx = "3890">
			<nodes>448, 468, 489</nodes>
		</tri>
		<tri idx = "3891">
			<nodes>448, 473, 489</nodes>
		</tri>
		<tri idx = "3892">
			<nodes>468, 473, 489</nodes>
		</tri>
		<tri idx = "3893">
			<nodes>448, 449, 489</nodes>
		</tri>
		<tri idx = "3894">
			<nodes>447, 448, 489</nodes>
		</tri>
		<tri idx = "3895">
			<nodes>447, 449, 489</nodes>
		</tri>
		<tri idx = "3896">
			<nodes>446, 488, 489</nodes>
		</tri>
		<tri idx = "3897">
			<nodes>446, 486, 489</nodes>
		</tri>
		<tri idx = "3898">
			<nodes>486, 488, 489</nodes>
		</tri>
		<tri idx = "3899">
			<nodes>449, 474, 489</nodes>
		</tri>
		<tri idx = "3900">
			<nodes>449, 486, 489</nodes>
		</tri>
		<tri idx = "3901">
			<nodes>474, 486, 489</nodes>
		</tri>
		<tri idx = "3902">
			<nodes>448, 484, 489</nodes>
		</tri>
		<tri idx = "3903">
			<nodes>468, 484, 489</nodes>
		</tri>
		<tri idx = "3904">
			<nodes>473, 474, 489</nodes>
		</tri>
		<tri idx = "3905">
			<nodes>449, 473, 489</nodes>
		</tri>
		<tri idx = "3906">
			<nodes>484, 488, 489</nodes>
		</tri>
		<tri idx = "3907">
			<nodes>446, 484, 489</nodes>
		</tri>
		<tri idx = "3908">
			<nodes>446, 448, 489</nodes>
		</tri>
		<tri idx = "3909">
			<nodes>446, 447, 489</nodes>
		</tri>
		<tri idx = "3910">
			<nodes>447, 486, 489</nodes>
		</tri>
		<tri idx = "3911">
			<nodes>478, 491, 493</nodes>
		</tri>
		<tri idx = "3912">
			<nodes>472, 478, 493</nodes>
		</tri>
		<tri idx = "3913">
			<nodes>472, 491, 493</nodes>
		</tri>
		<tri idx = "3914">
			<nodes>478, 490, 493</nodes>
		</tri>
		<tri idx = "3915">
			<nodes>490, 491, 493</nodes>
		</tri>
		<tri idx = "3916">
			<nodes>472, 493, 494</nodes>
		</tri>
		<tri idx = "3917">
			<nodes>491, 493, 494</nodes>
		</tri>
		<tri idx = "3918">
			<nodes>471, 480, 496</nodes>
		</tri>
		<tri idx = "3919">
			<nodes>450, 471, 496</nodes>
		</tri>
		<tri idx = "3920">
			<nodes>450, 480, 496</nodes>
		</tri>
		<tri idx = "3921">
			<nodes>452, 480, 496</nodes>
		</tri>
		<tri idx = "3922">
			<nodes>450, 452, 496</nodes>
		</tri>
		<tri idx = "3923">
			<nodes>452, 457, 496</nodes>
		</tri>
		<tri idx = "3924">
			<nodes>450, 457, 496</nodes>
		</tri>
		<tri idx = "3925">
			<nodes>471, 483, 496</nodes>
		</tri>
		<tri idx = "3926">
			<nodes>480, 483, 496</nodes>
		</tri>
		<tri idx = "3927">
			<nodes>480, 487, 496</nodes>
		</tri>
		<tri idx = "3928">
			<nodes>452, 487, 496</nodes>
		</tri>
		<tri idx = "3929">
			<nodes>457, 496, 498</nodes>
		</tri>
		<tri idx = "3930">
			<nodes>450, 496, 498</nodes>
		</tri>
		<tri idx = "3931">
			<nodes>471, 496, 498</nodes>
		</tri>
		<tri idx = "3932">
			<nodes>496, 497, 498</nodes>
		</tri>
		<tri idx = "3933">
			<nodes>457, 496, 497</nodes>
		</tri>
		<tri idx = "3934">
			<nodes>452, 457, 500</nodes>
		</tri>
		<tri idx = "3935">
			<nodes>452, 456, 500</nodes>
		</tri>
		<tri idx = "3936">
			<nodes>456, 457, 500</nodes>
		</tri>
		<tri idx = "3937">
			<nodes>451, 456, 500</nodes>
		</tri>
		<tri idx = "3938">
			<nodes>451, 452, 500</nodes>
		</tri>
		<tri idx = "3939">
			<nodes>451, 454, 500</nodes>
		</tri>
		<tri idx = "3940">
			<nodes>454, 456, 500</nodes>
		</tri>
		<tri idx = "3941">
			<nodes>452, 496, 500</nodes>
		</tri>
		<tri idx = "3942">
			<nodes>457, 496, 500</nodes>
		</tri>
		<tri idx = "3943">
			<nodes>451, 487, 500</nodes>
		</tri>
		<tri idx = "3944">
			<nodes>454, 487, 500</nodes>
		</tri>
		<tri idx = "3945">
			<nodes>452, 487, 500</nodes>
		</tri>
		<tri idx = "3946">
			<nodes>487, 496, 500</nodes>
		</tri>
		<tri idx = "3947">
			<nodes>487, 500, 501</nodes>
		</tri>
		<tri idx = "3948">
			<nodes>454, 500, 501</nodes>
		</tri>
		<tri idx = "3949">
			<nodes>454, 487, 501</nodes>
		</tri>
		<tri idx = "3950">
			<nodes>453, 488, 501</nodes>
		</tri>
		<tri idx = "3951">
			<nodes>454, 488, 501</nodes>
		</tri>
		<tri idx = "3952">
			<nodes>453, 454, 501</nodes>
		</tri>
		<tri idx = "3953">
			<nodes>458, 476, 501</nodes>
		</tri>
		<tri idx = "3954">
			<nodes>453, 458, 501</nodes>
		</tri>
		<tri idx = "3955">
			<nodes>453, 476, 501</nodes>
		</tri>
		<tri idx = "3956">
			<nodes>453, 485, 501</nodes>
		</tri>
		<tri idx = "3957">
			<nodes>485, 488, 501</nodes>
		</tri>
		<tri idx = "3958">
			<nodes>487, 488, 501</nodes>
		</tri>
		<tri idx = "3959">
			<nodes>476, 485, 501</nodes>
		</tri>
		<tri idx = "3960">
			<nodes>453, 455, 501</nodes>
		</tri>
		<tri idx = "3961">
			<nodes>455, 458, 501</nodes>
		</tri>
		<tri idx = "3962">
			<nodes>454, 455, 501</nodes>
		</tri>
		<tri idx = "3963">
			<nodes>454, 456, 502</nodes>
		</tri>
		<tri idx = "3964">
			<nodes>454, 455, 502</nodes>
		</tri>
		<tri idx = "3965">
			<nodes>458, 501, 502</nodes>
		</tri>
		<tri idx = "3966">
			<nodes>455, 501, 502</nodes>
		</tri>
		<tri idx = "3967">
			<nodes>456, 500, 502</nodes>
		</tri>
		<tri idx = "3968">
			<nodes>454, 500, 502</nodes>
		</tri>
		<tri idx = "3969">
			<nodes>454, 501, 502</nodes>
		</tri>
		<tri idx = "3970">
			<nodes>500, 501, 502</nodes>
		</tri>
		<tri idx = "3971">
			<nodes>496, 497, 503</nodes>
		</tri>
		<tri idx = "3972">
			<nodes>457, 496, 503</nodes>
		</tri>
		<tri idx = "3973">
			<nodes>456, 500, 503</nodes>
		</tri>
		<tri idx = "3974">
			<nodes>457, 500, 503</nodes>
		</tri>
		<tri idx = "3975">
			<nodes>496, 500, 503</nodes>
		</tri>
		<tri idx = "3976">
			<nodes>500, 502, 503</nodes>
		</tri>
		<tri idx = "3977">
			<nodes>458, 501, 504</nodes>
		</tri>
		<tri idx = "3978">
			<nodes>501, 502, 504</nodes>
		</tri>
		<tri idx = "3979">
			<nodes>458, 476, 504</nodes>
		</tri>
		<tri idx = "3980">
			<nodes>476, 477, 504</nodes>
		</tri>
		<tri idx = "3981">
			<nodes>476, 501, 504</nodes>
		</tri>
		<tri idx = "3982">
			<nodes>472, 493, 507</nodes>
		</tri>
		<tri idx = "3983">
			<nodes>493, 494, 507</nodes>
		</tri>
		<tri idx = "3984">
			<nodes>493, 494, 513</nodes>
		</tri>
		<tri idx = "3985">
			<nodes>491, 493, 513</nodes>
		</tri>
		<tri idx = "3986">
			<nodes>468, 469, 518</nodes>
		</tri>
		<tri idx = "3987">
			<nodes>459, 468, 518</nodes>
		</tri>
		<tri idx = "3988">
			<nodes>468, 473, 518</nodes>
		</tri>
		<tri idx = "3989">
			<nodes>465, 484, 525</nodes>
		</tri>
		<tri idx = "3990">
			<nodes>461, 484, 525</nodes>
		</tri>
		<tri idx = "3991">
			<nodes>461, 465, 525</nodes>
		</tri>
		<tri idx = "3992">
			<nodes>460, 468, 525</nodes>
		</tri>
		<tri idx = "3993">
			<nodes>460, 484, 525</nodes>
		</tri>
		<tri idx = "3994">
			<nodes>468, 484, 525</nodes>
		</tri>
		<tri idx = "3995">
			<nodes>460, 461, 525</nodes>
		</tri>
		<tri idx = "3996">
			<nodes>462, 468, 525</nodes>
		</tri>
		<tri idx = "3997">
			<nodes>460, 462, 525</nodes>
		</tri>
		<tri idx = "3998">
			<nodes>461, 462, 525</nodes>
		</tri>
		<tri idx = "3999">
			<nodes>462, 469, 525</nodes>
		</tri>
		<tri idx = "4000">
			<nodes>468, 469, 525</nodes>
		</tri>
		<tri idx = "4001">
			<nodes>462, 525, 526</nodes>
		</tri>
		<tri idx = "4002">
			<nodes>469, 525, 526</nodes>
		</tri>
		<tri idx = "4003">
			<nodes>462, 525, 527</nodes>
		</tri>
		<tri idx = "4004">
			<nodes>525, 526, 527</nodes>
		</tri>
		<tri idx = "4005">
			<nodes>461, 525, 527</nodes>
		</tri>
		<tri idx = "4006">
			<nodes>465, 525, 527</nodes>
		</tri>
		<tri idx = "4007">
			<nodes>465, 525, 529</nodes>
		</tri>
		<tri idx = "4008">
			<nodes>525, 527, 529</nodes>
		</tri>
		<tri idx = "4009">
			<nodes>465, 529, 532</nodes>
		</tri>
		<tri idx = "4010">
			<nodes>465, 467, 532</nodes>
		</tri>
		<tri idx = "4011">
			<nodes>467, 529, 532</nodes>
		</tri>
		<tri idx = "4012">
			<nodes>464, 465, 532</nodes>
		</tri>
		<tri idx = "4013">
			<nodes>464, 467, 532</nodes>
		</tri>
		<tri idx = "4014">
			<nodes>466, 467, 532</nodes>
		</tri>
		<tri idx = "4015">
			<nodes>464, 466, 532</nodes>
		</tri>
		<tri idx = "4016">
			<nodes>529, 531, 532</nodes>
		</tri>
		<tri idx = "4017">
			<nodes>467, 531, 532</nodes>
		</tri>
		<tri idx = "4018">
			<nodes>466, 485, 532</nodes>
		</tri>
		<tri idx = "4019">
			<nodes>466, 476, 532</nodes>
		</tri>
		<tri idx = "4020">
			<nodes>476, 485, 532</nodes>
		</tri>
		<tri idx = "4021">
			<nodes>464, 485, 532</nodes>
		</tri>
		<tri idx = "4022">
			<nodes>465, 484, 533</nodes>
		</tri>
		<tri idx = "4023">
			<nodes>484, 525, 533</nodes>
		</tri>
		<tri idx = "4024">
			<nodes>465, 525, 533</nodes>
		</tri>
		<tri idx = "4025">
			<nodes>463, 484, 533</nodes>
		</tri>
		<tri idx = "4026">
			<nodes>463, 465, 533</nodes>
		</tri>
		<tri idx = "4027">
			<nodes>529, 532, 533</nodes>
		</tri>
		<tri idx = "4028">
			<nodes>465, 532, 533</nodes>
		</tri>
		<tri idx = "4029">
			<nodes>465, 529, 533</nodes>
		</tri>
		<tri idx = "4030">
			<nodes>464, 532, 533</nodes>
		</tri>
		<tri idx = "4031">
			<nodes>464, 485, 533</nodes>
		</tri>
		<tri idx = "4032">
			<nodes>485, 532, 533</nodes>
		</tri>
		<tri idx = "4033">
			<nodes>464, 465, 533</nodes>
		</tri>
		<tri idx = "4034">
			<nodes>463, 464, 533</nodes>
		</tri>
		<tri idx = "4035">
			<nodes>463, 485, 533</nodes>
		</tri>
		<tri idx = "4036">
			<nodes>484, 485, 533</nodes>
		</tri>
		<tri idx = "4037">
			<nodes>525, 529, 533</nodes>
		</tri>
		<tri idx = "4038">
			<nodes>466, 532, 534</nodes>
		</tri>
		<tri idx = "4039">
			<nodes>476, 532, 534</nodes>
		</tri>
		<tri idx = "4040">
			<nodes>466, 476, 534</nodes>
		</tri>
		<tri idx = "4041">
			<nodes>476, 477, 534</nodes>
		</tri>
		<tri idx = "4042">
			<nodes>466, 532, 535</nodes>
		</tri>
		<tri idx = "4043">
			<nodes>532, 534, 535</nodes>
		</tri>
		<tri idx = "4044">
			<nodes>467, 532, 535</nodes>
		</tri>
		<tri idx = "4045">
			<nodes>531, 532, 535</nodes>
		</tri>
		<tri idx = "4046">
			<nodes>468, 518, 537</nodes>
		</tri>
		<tri idx = "4047">
			<nodes>469, 518, 537</nodes>
		</tri>
		<tri idx = "4048">
			<nodes>468, 469, 537</nodes>
		</tri>
		<tri idx = "4049">
			<nodes>518, 520, 537</nodes>
		</tri>
		<tri idx = "4050">
			<nodes>469, 520, 537</nodes>
		</tri>
		<tri idx = "4051">
			<nodes>470, 528, 537</nodes>
		</tri>
		<tri idx = "4052">
			<nodes>526, 528, 537</nodes>
		</tri>
		<tri idx = "4053">
			<nodes>470, 526, 537</nodes>
		</tri>
		<tri idx = "4054">
			<nodes>468, 484, 537</nodes>
		</tri>
		<tri idx = "4055">
			<nodes>484, 525, 537</nodes>
		</tri>
		<tri idx = "4056">
			<nodes>468, 525, 537</nodes>
		</tri>
		<tri idx = "4057">
			<nodes>520, 528, 537</nodes>
		</tri>
		<tri idx = "4058">
			<nodes>470, 520, 537</nodes>
		</tri>
		<tri idx = "4059">
			<nodes>473, 518, 537</nodes>
		</tri>
		<tri idx = "4060">
			<nodes>468, 473, 537</nodes>
		</tri>
		<tri idx = "4061">
			<nodes>473, 489, 537</nodes>
		</tri>
		<tri idx = "4062">
			<nodes>468, 489, 537</nodes>
		</tri>
		<tri idx = "4063">
			<nodes>469, 470, 537</nodes>
		</tri>
		<tri idx = "4064">
			<nodes>469, 526, 537</nodes>
		</tri>
		<tri idx = "4065">
			<nodes>484, 489, 537</nodes>
		</tri>
		<tri idx = "4066">
			<nodes>484, 533, 537</nodes>
		</tri>
		<tri idx = "4067">
			<nodes>525, 533, 537</nodes>
		</tri>
		<tri idx = "4068">
			<nodes>526, 527, 537</nodes>
		</tri>
		<tri idx = "4069">
			<nodes>525, 527, 537</nodes>
		</tri>
		<tri idx = "4070">
			<nodes>525, 526, 537</nodes>
		</tri>
		<tri idx = "4071">
			<nodes>469, 525, 537</nodes>
		</tri>
		<tri idx = "4072">
			<nodes>483, 496, 538</nodes>
		</tri>
		<tri idx = "4073">
			<nodes>471, 483, 538</nodes>
		</tri>
		<tri idx = "4074">
			<nodes>471, 496, 538</nodes>
		</tri>
		<tri idx = "4075">
			<nodes>499, 508, 538</nodes>
		</tri>
		<tri idx = "4076">
			<nodes>507, 508, 538</nodes>
		</tri>
		<tri idx = "4077">
			<nodes>499, 507, 538</nodes>
		</tri>
		<tri idx = "4078">
			<nodes>472, 507, 538</nodes>
		</tri>
		<tri idx = "4079">
			<nodes>493, 507, 538</nodes>
		</tri>
		<tri idx = "4080">
			<nodes>472, 493, 538</nodes>
		</tri>
		<tri idx = "4081">
			<nodes>471, 472, 538</nodes>
		</tri>
		<tri idx = "4082">
			<nodes>471, 507, 538</nodes>
		</tri>
		<tri idx = "4083">
			<nodes>471, 478, 538</nodes>
		</tri>
		<tri idx = "4084">
			<nodes>478, 483, 538</nodes>
		</tri>
		<tri idx = "4085">
			<nodes>471, 498, 538</nodes>
		</tri>
		<tri idx = "4086">
			<nodes>496, 498, 538</nodes>
		</tri>
		<tri idx = "4087">
			<nodes>472, 478, 538</nodes>
		</tri>
		<tri idx = "4088">
			<nodes>478, 493, 538</nodes>
		</tri>
		<tri idx = "4089">
			<nodes>471, 499, 538</nodes>
		</tri>
		<tri idx = "4090">
			<nodes>498, 499, 538</nodes>
		</tri>
		<tri idx = "4091">
			<nodes>473, 517, 539</nodes>
		</tri>
		<tri idx = "4092">
			<nodes>517, 518, 539</nodes>
		</tri>
		<tri idx = "4093">
			<nodes>473, 518, 539</nodes>
		</tri>
		<tri idx = "4094">
			<nodes>475, 517, 539</nodes>
		</tri>
		<tri idx = "4095">
			<nodes>473, 475, 539</nodes>
		</tri>
		<tri idx = "4096">
			<nodes>474, 481, 539</nodes>
		</tri>
		<tri idx = "4097">
			<nodes>474, 486, 539</nodes>
		</tri>
		<tri idx = "4098">
			<nodes>481, 486, 539</nodes>
		</tri>
		<tri idx = "4099">
			<nodes>475, 490, 539</nodes>
		</tri>
		<tri idx = "4100">
			<nodes>490, 517, 539</nodes>
		</tri>
		<tri idx = "4101">
			<nodes>474, 490, 539</nodes>
		</tri>
		<tri idx = "4102">
			<nodes>474, 475, 539</nodes>
		</tri>
		<tri idx = "4103">
			<nodes>473, 537, 539</nodes>
		</tri>
		<tri idx = "4104">
			<nodes>473, 489, 539</nodes>
		</tri>
		<tri idx = "4105">
			<nodes>489, 537, 539</nodes>
		</tri>
		<tri idx = "4106">
			<nodes>473, 474, 539</nodes>
		</tri>
		<tri idx = "4107">
			<nodes>518, 537, 539</nodes>
		</tri>
		<tri idx = "4108">
			<nodes>481, 490, 539</nodes>
		</tri>
		<tri idx = "4109">
			<nodes>474, 489, 539</nodes>
		</tri>
		<tri idx = "4110">
			<nodes>486, 489, 539</nodes>
		</tri>
		<tri idx = "4111">
			<nodes>478, 490, 539</nodes>
		</tri>
		<tri idx = "4112">
			<nodes>478, 481, 539</nodes>
		</tri>
		<tri idx = "4113">
			<nodes>478, 493, 539</nodes>
		</tri>
		<tri idx = "4114">
			<nodes>490, 493, 539</nodes>
		</tri>
		<tri idx = "4115">
			<nodes>477, 504, 540</nodes>
		</tri>
		<tri idx = "4116">
			<nodes>477, 512, 540</nodes>
		</tri>
		<tri idx = "4117">
			<nodes>504, 512, 540</nodes>
		</tri>
		<tri idx = "4118">
			<nodes>477, 534, 540</nodes>
		</tri>
		<tri idx = "4119">
			<nodes>512, 534, 540</nodes>
		</tri>
		<tri idx = "4120">
			<nodes>485, 501, 540</nodes>
		</tri>
		<tri idx = "4121">
			<nodes>476, 501, 540</nodes>
		</tri>
		<tri idx = "4122">
			<nodes>476, 485, 540</nodes>
		</tri>
		<tri idx = "4123">
			<nodes>485, 532, 540</nodes>
		</tri>
		<tri idx = "4124">
			<nodes>476, 532, 540</nodes>
		</tri>
		<tri idx = "4125">
			<nodes>532, 533, 540</nodes>
		</tri>
		<tri idx = "4126">
			<nodes>485, 533, 540</nodes>
		</tri>
		<tri idx = "4127">
			<nodes>476, 477, 540</nodes>
		</tri>
		<tri idx = "4128">
			<nodes>476, 504, 540</nodes>
		</tri>
		<tri idx = "4129">
			<nodes>501, 504, 540</nodes>
		</tri>
		<tri idx = "4130">
			<nodes>476, 534, 540</nodes>
		</tri>
		<tri idx = "4131">
			<nodes>532, 534, 540</nodes>
		</tri>
		<tri idx = "4132">
			<nodes>481, 486, 541</nodes>
		</tri>
		<tri idx = "4133">
			<nodes>481, 482, 541</nodes>
		</tri>
		<tri idx = "4134">
			<nodes>482, 486, 541</nodes>
		</tri>
		<tri idx = "4135">
			<nodes>479, 482, 541</nodes>
		</tri>
		<tri idx = "4136">
			<nodes>479, 486, 541</nodes>
		</tri>
		<tri idx = "4137">
			<nodes>478, 482, 541</nodes>
		</tri>
		<tri idx = "4138">
			<nodes>478, 481, 541</nodes>
		</tri>
		<tri idx = "4139">
			<nodes>478, 483, 541</nodes>
		</tri>
		<tri idx = "4140">
			<nodes>482, 483, 541</nodes>
		</tri>
		<tri idx = "4141">
			<nodes>487, 500, 541</nodes>
		</tri>
		<tri idx = "4142">
			<nodes>487, 496, 541</nodes>
		</tri>
		<tri idx = "4143">
			<nodes>496, 500, 541</nodes>
		</tri>
		<tri idx = "4144">
			<nodes>480, 482, 541</nodes>
		</tri>
		<tri idx = "4145">
			<nodes>480, 483, 541</nodes>
		</tri>
		<tri idx = "4146">
			<nodes>483, 538, 541</nodes>
		</tri>
		<tri idx = "4147">
			<nodes>478, 538, 541</nodes>
		</tri>
		<tri idx = "4148">
			<nodes>496, 538, 541</nodes>
		</tri>
		<tri idx = "4149">
			<nodes>483, 496, 541</nodes>
		</tri>
		<tri idx = "4150">
			<nodes>479, 480, 541</nodes>
		</tri>
		<tri idx = "4151">
			<nodes>481, 539, 541</nodes>
		</tri>
		<tri idx = "4152">
			<nodes>486, 539, 541</nodes>
		</tri>
		<tri idx = "4153">
			<nodes>479, 487, 541</nodes>
		</tri>
		<tri idx = "4154">
			<nodes>486, 487, 541</nodes>
		</tri>
		<tri idx = "4155">
			<nodes>480, 487, 541</nodes>
		</tri>
		<tri idx = "4156">
			<nodes>480, 496, 541</nodes>
		</tri>
		<tri idx = "4157">
			<nodes>478, 493, 541</nodes>
		</tri>
		<tri idx = "4158">
			<nodes>493, 538, 541</nodes>
		</tri>
		<tri idx = "4159">
			<nodes>538, 539, 541</nodes>
		</tri>
		<tri idx = "4160">
			<nodes>493, 539, 541</nodes>
		</tri>
		<tri idx = "4161">
			<nodes>493, 538, 539</nodes>
		</tri>
		<tri idx = "4162">
			<nodes>478, 539, 541</nodes>
		</tri>
		<tri idx = "4163">
			<nodes>533, 540, 542</nodes>
		</tri>
		<tri idx = "4164">
			<nodes>485, 533, 542</nodes>
		</tri>
		<tri idx = "4165">
			<nodes>485, 540, 542</nodes>
		</tri>
		<tri idx = "4166">
			<nodes>500, 541, 542</nodes>
		</tri>
		<tri idx = "4167">
			<nodes>487, 541, 542</nodes>
		</tri>
		<tri idx = "4168">
			<nodes>487, 500, 542</nodes>
		</tri>
		<tri idx = "4169">
			<nodes>486, 488, 542</nodes>
		</tri>
		<tri idx = "4170">
			<nodes>488, 489, 542</nodes>
		</tri>
		<tri idx = "4171">
			<nodes>486, 489, 542</nodes>
		</tri>
		<tri idx = "4172">
			<nodes>486, 487, 542</nodes>
		</tri>
		<tri idx = "4173">
			<nodes>487, 488, 542</nodes>
		</tri>
		<tri idx = "4174">
			<nodes>488, 501, 542</nodes>
		</tri>
		<tri idx = "4175">
			<nodes>487, 501, 542</nodes>
		</tri>
		<tri idx = "4176">
			<nodes>484, 488, 542</nodes>
		</tri>
		<tri idx = "4177">
			<nodes>484, 489, 542</nodes>
		</tri>
		<tri idx = "4178">
			<nodes>484, 533, 542</nodes>
		</tri>
		<tri idx = "4179">
			<nodes>484, 485, 542</nodes>
		</tri>
		<tri idx = "4180">
			<nodes>486, 539, 542</nodes>
		</tri>
		<tri idx = "4181">
			<nodes>539, 541, 542</nodes>
		</tri>
		<tri idx = "4182">
			<nodes>486, 541, 542</nodes>
		</tri>
		<tri idx = "4183">
			<nodes>485, 501, 542</nodes>
		</tri>
		<tri idx = "4184">
			<nodes>485, 488, 542</nodes>
		</tri>
		<tri idx = "4185">
			<nodes>489, 539, 542</nodes>
		</tri>
		<tri idx = "4186">
			<nodes>501, 540, 542</nodes>
		</tri>
		<tri idx = "4187">
			<nodes>533, 537, 542</nodes>
		</tri>
		<tri idx = "4188">
			<nodes>484, 537, 542</nodes>
		</tri>
		<tri idx = "4189">
			<nodes>537, 539, 542</nodes>
		</tri>
		<tri idx = "4190">
			<nodes>489, 537, 542</nodes>
		</tri>
		<tri idx = "4191">
			<nodes>500, 501, 542</nodes>
		</tri>
		<tri idx = "4192">
			<nodes>500, 540, 542</nodes>
		</tri>
		<tri idx = "4193">
			<nodes>500, 501, 540</nodes>
		</tri>
		<tri idx = "4194">
			<nodes>537, 540, 542</nodes>
		</tri>
		<tri idx = "4195">
			<nodes>533, 537, 540</nodes>
		</tri>
		<tri idx = "4196">
			<nodes>490, 491, 543</nodes>
		</tri>
		<tri idx = "4197">
			<nodes>490, 493, 543</nodes>
		</tri>
		<tri idx = "4198">
			<nodes>491, 493, 543</nodes>
		</tri>
		<tri idx = "4199">
			<nodes>491, 515, 543</nodes>
		</tri>
		<tri idx = "4200">
			<nodes>491, 513, 543</nodes>
		</tri>
		<tri idx = "4201">
			<nodes>513, 515, 543</nodes>
		</tri>
		<tri idx = "4202">
			<nodes>517, 519, 543</nodes>
		</tri>
		<tri idx = "4203">
			<nodes>492, 517, 543</nodes>
		</tri>
		<tri idx = "4204">
			<nodes>492, 519, 543</nodes>
		</tri>
		<tri idx = "4205">
			<nodes>490, 492, 543</nodes>
		</tri>
		<tri idx = "4206">
			<nodes>491, 492, 543</nodes>
		</tri>
		<tri idx = "4207">
			<nodes>490, 517, 543</nodes>
		</tri>
		<tri idx = "4208">
			<nodes>493, 513, 543</nodes>
		</tri>
		<tri idx = "4209">
			<nodes>517, 539, 543</nodes>
		</tri>
		<tri idx = "4210">
			<nodes>490, 539, 543</nodes>
		</tri>
		<tri idx = "4211">
			<nodes>492, 515, 543</nodes>
		</tri>
		<tri idx = "4212">
			<nodes>515, 519, 543</nodes>
		</tri>
		<tri idx = "4213">
			<nodes>538, 539, 543</nodes>
		</tri>
		<tri idx = "4214">
			<nodes>493, 538, 543</nodes>
		</tri>
		<tri idx = "4215">
			<nodes>493, 539, 543</nodes>
		</tri>
		<tri idx = "4216">
			<nodes>494, 495, 544</nodes>
		</tri>
		<tri idx = "4217">
			<nodes>494, 509, 544</nodes>
		</tri>
		<tri idx = "4218">
			<nodes>495, 509, 544</nodes>
		</tri>
		<tri idx = "4219">
			<nodes>493, 494, 544</nodes>
		</tri>
		<tri idx = "4220">
			<nodes>494, 513, 544</nodes>
		</tri>
		<tri idx = "4221">
			<nodes>493, 513, 544</nodes>
		</tri>
		<tri idx = "4222">
			<nodes>538, 543, 544</nodes>
		</tri>
		<tri idx = "4223">
			<nodes>493, 543, 544</nodes>
		</tri>
		<tri idx = "4224">
			<nodes>493, 538, 544</nodes>
		</tri>
		<tri idx = "4225">
			<nodes>495, 513, 544</nodes>
		</tri>
		<tri idx = "4226">
			<nodes>509, 511, 544</nodes>
		</tri>
		<tri idx = "4227">
			<nodes>495, 511, 544</nodes>
		</tri>
		<tri idx = "4228">
			<nodes>511, 514, 544</nodes>
		</tri>
		<tri idx = "4229">
			<nodes>495, 514, 544</nodes>
		</tri>
		<tri idx = "4230">
			<nodes>513, 514, 544</nodes>
		</tri>
		<tri idx = "4231">
			<nodes>513, 543, 544</nodes>
		</tri>
		<tri idx = "4232">
			<nodes>507, 509, 544</nodes>
		</tri>
		<tri idx = "4233">
			<nodes>494, 507, 544</nodes>
		</tri>
		<tri idx = "4234">
			<nodes>493, 507, 544</nodes>
		</tri>
		<tri idx = "4235">
			<nodes>507, 538, 544</nodes>
		</tri>
		<tri idx = "4236">
			<nodes>498, 538, 545</nodes>
		</tri>
		<tri idx = "4237">
			<nodes>496, 498, 545</nodes>
		</tri>
		<tri idx = "4238">
			<nodes>496, 538, 545</nodes>
		</tri>
		<tri idx = "4239">
			<nodes>497, 498, 545</nodes>
		</tri>
		<tri idx = "4240">
			<nodes>496, 497, 545</nodes>
		</tri>
		<tri idx = "4241">
			<nodes>498, 506, 545</nodes>
		</tri>
		<tri idx = "4242">
			<nodes>497, 506, 545</nodes>
		</tri>
		<tri idx = "4243">
			<nodes>500, 541, 545</nodes>
		</tri>
		<tri idx = "4244">
			<nodes>541, 542, 545</nodes>
		</tri>
		<tri idx = "4245">
			<nodes>500, 542, 545</nodes>
		</tri>
		<tri idx = "4246">
			<nodes>538, 541, 545</nodes>
		</tri>
		<tri idx = "4247">
			<nodes>496, 541, 545</nodes>
		</tri>
		<tri idx = "4248">
			<nodes>503, 506, 545</nodes>
		</tri>
		<tri idx = "4249">
			<nodes>497, 503, 545</nodes>
		</tri>
		<tri idx = "4250">
			<nodes>500, 503, 545</nodes>
		</tri>
		<tri idx = "4251">
			<nodes>496, 500, 545</nodes>
		</tri>
		<tri idx = "4252">
			<nodes>496, 503, 545</nodes>
		</tri>
		<tri idx = "4253">
			<nodes>500, 540, 545</nodes>
		</tri>
		<tri idx = "4254">
			<nodes>540, 542, 545</nodes>
		</tri>
		<tri idx = "4255">
			<nodes>498, 538, 546</nodes>
		</tri>
		<tri idx = "4256">
			<nodes>499, 538, 546</nodes>
		</tri>
		<tri idx = "4257">
			<nodes>498, 545, 546</nodes>
		</tri>
		<tri idx = "4258">
			<nodes>506, 545, 546</nodes>
		</tri>
		<tri idx = "4259">
			<nodes>508, 538, 546</nodes>
		</tri>
		<tri idx = "4260">
			<nodes>538, 545, 546</nodes>
		</tri>
		<tri idx = "4261">
			<nodes>545, 546, 548</nodes>
		</tri>
		<tri idx = "4262">
			<nodes>506, 545, 548</nodes>
		</tri>
		<tri idx = "4263">
			<nodes>504, 512, 550</nodes>
		</tri>
		<tri idx = "4264">
			<nodes>504, 540, 550</nodes>
		</tri>
		<tri idx = "4265">
			<nodes>512, 540, 550</nodes>
		</tri>
		<tri idx = "4266">
			<nodes>501, 540, 550</nodes>
		</tri>
		<tri idx = "4267">
			<nodes>500, 501, 550</nodes>
		</tri>
		<tri idx = "4268">
			<nodes>500, 540, 550</nodes>
		</tri>
		<tri idx = "4269">
			<nodes>503, 506, 550</nodes>
		</tri>
		<tri idx = "4270">
			<nodes>506, 545, 550</nodes>
		</tri>
		<tri idx = "4271">
			<nodes>503, 545, 550</nodes>
		</tri>
		<tri idx = "4272">
			<nodes>500, 545, 550</nodes>
		</tri>
		<tri idx = "4273">
			<nodes>540, 545, 550</nodes>
		</tri>
		<tri idx = "4274">
			<nodes>505, 506, 550</nodes>
		</tri>
		<tri idx = "4275">
			<nodes>503, 505, 550</nodes>
		</tri>
		<tri idx = "4276">
			<nodes>501, 504, 550</nodes>
		</tri>
		<tri idx = "4277">
			<nodes>502, 504, 550</nodes>
		</tri>
		<tri idx = "4278">
			<nodes>501, 502, 550</nodes>
		</tri>
		<tri idx = "4279">
			<nodes>504, 505, 550</nodes>
		</tri>
		<tri idx = "4280">
			<nodes>502, 505, 550</nodes>
		</tri>
		<tri idx = "4281">
			<nodes>502, 503, 550</nodes>
		</tri>
		<tri idx = "4282">
			<nodes>500, 502, 550</nodes>
		</tri>
		<tri idx = "4283">
			<nodes>500, 503, 550</nodes>
		</tri>
		<tri idx = "4284">
			<nodes>504, 550, 551</nodes>
		</tri>
		<tri idx = "4285">
			<nodes>512, 550, 551</nodes>
		</tri>
		<tri idx = "4286">
			<nodes>505, 550, 551</nodes>
		</tri>
		<tri idx = "4287">
			<nodes>506, 550, 551</nodes>
		</tri>
		<tri idx = "4288">
			<nodes>506, 545, 552</nodes>
		</tri>
		<tri idx = "4289">
			<nodes>545, 548, 552</nodes>
		</tri>
		<tri idx = "4290">
			<nodes>506, 550, 552</nodes>
		</tri>
		<tri idx = "4291">
			<nodes>550, 551, 552</nodes>
		</tri>
		<tri idx = "4292">
			<nodes>545, 550, 552</nodes>
		</tri>
		<tri idx = "4293">
			<nodes>508, 509, 553</nodes>
		</tri>
		<tri idx = "4294">
			<nodes>507, 509, 553</nodes>
		</tri>
		<tri idx = "4295">
			<nodes>507, 508, 553</nodes>
		</tri>
		<tri idx = "4296">
			<nodes>509, 510, 553</nodes>
		</tri>
		<tri idx = "4297">
			<nodes>508, 510, 553</nodes>
		</tri>
		<tri idx = "4298">
			<nodes>538, 546, 553</nodes>
		</tri>
		<tri idx = "4299">
			<nodes>508, 546, 553</nodes>
		</tri>
		<tri idx = "4300">
			<nodes>508, 538, 553</nodes>
		</tri>
		<tri idx = "4301">
			<nodes>510, 547, 553</nodes>
		</tri>
		<tri idx = "4302">
			<nodes>508, 547, 553</nodes>
		</tri>
		<tri idx = "4303">
			<nodes>538, 545, 553</nodes>
		</tri>
		<tri idx = "4304">
			<nodes>545, 546, 553</nodes>
		</tri>
		<tri idx = "4305">
			<nodes>509, 511, 553</nodes>
		</tri>
		<tri idx = "4306">
			<nodes>511, 544, 553</nodes>
		</tri>
		<tri idx = "4307">
			<nodes>509, 544, 553</nodes>
		</tri>
		<tri idx = "4308">
			<nodes>507, 538, 553</nodes>
		</tri>
		<tri idx = "4309">
			<nodes>546, 547, 553</nodes>
		</tri>
		<tri idx = "4310">
			<nodes>507, 544, 553</nodes>
		</tri>
		<tri idx = "4311">
			<nodes>538, 544, 553</nodes>
		</tri>
		<tri idx = "4312">
			<nodes>547, 553, 554</nodes>
		</tri>
		<tri idx = "4313">
			<nodes>553, 554, 555</nodes>
		</tri>
		<tri idx = "4314">
			<nodes>547, 553, 555</nodes>
		</tri>
		<tri idx = "4315">
			<nodes>509, 553, 555</nodes>
		</tri>
		<tri idx = "4316">
			<nodes>510, 553, 555</nodes>
		</tri>
		<tri idx = "4317">
			<nodes>511, 553, 555</nodes>
		</tri>
		<tri idx = "4318">
			<nodes>511, 553, 560</nodes>
		</tri>
		<tri idx = "4319">
			<nodes>511, 544, 560</nodes>
		</tri>
		<tri idx = "4320">
			<nodes>544, 553, 560</nodes>
		</tri>
		<tri idx = "4321">
			<nodes>511, 555, 560</nodes>
		</tri>
		<tri idx = "4322">
			<nodes>555, 556, 560</nodes>
		</tri>
		<tri idx = "4323">
			<nodes>511, 556, 560</nodes>
		</tri>
		<tri idx = "4324">
			<nodes>511, 514, 560</nodes>
		</tri>
		<tri idx = "4325">
			<nodes>514, 544, 560</nodes>
		</tri>
		<tri idx = "4326">
			<nodes>553, 555, 560</nodes>
		</tri>
		<tri idx = "4327">
			<nodes>558, 560, 561</nodes>
		</tri>
		<tri idx = "4328">
			<nodes>514, 558, 560</nodes>
		</tri>
		<tri idx = "4329">
			<nodes>514, 560, 561</nodes>
		</tri>
		<tri idx = "4330">
			<nodes>556, 560, 561</nodes>
		</tri>
		<tri idx = "4331">
			<nodes>511, 560, 561</nodes>
		</tri>
		<tri idx = "4332">
			<nodes>560, 561, 562</nodes>
		</tri>
		<tri idx = "4333">
			<nodes>558, 560, 562</nodes>
		</tri>
		<tri idx = "4334">
			<nodes>534, 540, 563</nodes>
		</tri>
		<tri idx = "4335">
			<nodes>512, 540, 563</nodes>
		</tri>
		<tri idx = "4336">
			<nodes>550, 551, 563</nodes>
		</tri>
		<tri idx = "4337">
			<nodes>512, 550, 563</nodes>
		</tri>
		<tri idx = "4338">
			<nodes>540, 550, 563</nodes>
		</tri>
		<tri idx = "4339">
			<nodes>560, 562, 566</nodes>
		</tri>
		<tri idx = "4340">
			<nodes>558, 560, 566</nodes>
		</tri>
		<tri idx = "4341">
			<nodes>558, 562, 566</nodes>
		</tri>
		<tri idx = "4342">
			<nodes>515, 519, 566</nodes>
		</tri>
		<tri idx = "4343">
			<nodes>515, 543, 566</nodes>
		</tri>
		<tri idx = "4344">
			<nodes>519, 543, 566</nodes>
		</tri>
		<tri idx = "4345">
			<nodes>557, 558, 566</nodes>
		</tri>
		<tri idx = "4346">
			<nodes>516, 557, 566</nodes>
		</tri>
		<tri idx = "4347">
			<nodes>516, 558, 566</nodes>
		</tri>
		<tri idx = "4348">
			<nodes>515, 557, 566</nodes>
		</tri>
		<tri idx = "4349">
			<nodes>519, 557, 566</nodes>
		</tri>
		<tri idx = "4350">
			<nodes>513, 515, 566</nodes>
		</tri>
		<tri idx = "4351">
			<nodes>513, 516, 566</nodes>
		</tri>
		<tri idx = "4352">
			<nodes>515, 516, 566</nodes>
		</tri>
		<tri idx = "4353">
			<nodes>514, 516, 566</nodes>
		</tri>
		<tri idx = "4354">
			<nodes>514, 558, 566</nodes>
		</tri>
		<tri idx = "4355">
			<nodes>513, 514, 566</nodes>
		</tri>
		<tri idx = "4356">
			<nodes>522, 557, 566</nodes>
		</tri>
		<tri idx = "4357">
			<nodes>557, 559, 566</nodes>
		</tri>
		<tri idx = "4358">
			<nodes>522, 559, 566</nodes>
		</tri>
		<tri idx = "4359">
			<nodes>514, 544, 566</nodes>
		</tri>
		<tri idx = "4360">
			<nodes>514, 560, 566</nodes>
		</tri>
		<tri idx = "4361">
			<nodes>544, 560, 566</nodes>
		</tri>
		<tri idx = "4362">
			<nodes>519, 522, 566</nodes>
		</tri>
		<tri idx = "4363">
			<nodes>513, 543, 566</nodes>
		</tri>
		<tri idx = "4364">
			<nodes>513, 544, 566</nodes>
		</tri>
		<tri idx = "4365">
			<nodes>543, 544, 566</nodes>
		</tri>
		<tri idx = "4366">
			<nodes>519, 543, 567</nodes>
		</tri>
		<tri idx = "4367">
			<nodes>519, 566, 567</nodes>
		</tri>
		<tri idx = "4368">
			<nodes>543, 566, 567</nodes>
		</tri>
		<tri idx = "4369">
			<nodes>523, 528, 567</nodes>
		</tri>
		<tri idx = "4370">
			<nodes>520, 528, 567</nodes>
		</tri>
		<tri idx = "4371">
			<nodes>520, 523, 567</nodes>
		</tri>
		<tri idx = "4372">
			<nodes>520, 521, 567</nodes>
		</tri>
		<tri idx = "4373">
			<nodes>517, 520, 567</nodes>
		</tri>
		<tri idx = "4374">
			<nodes>517, 521, 567</nodes>
		</tri>
		<tri idx = "4375">
			<nodes>521, 523, 567</nodes>
		</tri>
		<tri idx = "4376">
			<nodes>517, 539, 567</nodes>
		</tri>
		<tri idx = "4377">
			<nodes>517, 543, 567</nodes>
		</tri>
		<tri idx = "4378">
			<nodes>539, 543, 567</nodes>
		</tri>
		<tri idx = "4379">
			<nodes>517, 519, 567</nodes>
		</tri>
		<tri idx = "4380">
			<nodes>519, 521, 567</nodes>
		</tri>
		<tri idx = "4381">
			<nodes>518, 520, 567</nodes>
		</tri>
		<tri idx = "4382">
			<nodes>517, 518, 567</nodes>
		</tri>
		<tri idx = "4383">
			<nodes>522, 523, 567</nodes>
		</tri>
		<tri idx = "4384">
			<nodes>521, 522, 567</nodes>
		</tri>
		<tri idx = "4385">
			<nodes>518, 539, 567</nodes>
		</tri>
		<tri idx = "4386">
			<nodes>518, 537, 567</nodes>
		</tri>
		<tri idx = "4387">
			<nodes>537, 539, 567</nodes>
		</tri>
		<tri idx = "4388">
			<nodes>519, 522, 567</nodes>
		</tri>
		<tri idx = "4389">
			<nodes>522, 566, 567</nodes>
		</tri>
		<tri idx = "4390">
			<nodes>520, 537, 567</nodes>
		</tri>
		<tri idx = "4391">
			<nodes>528, 537, 567</nodes>
		</tri>
		<tri idx = "4392">
			<nodes>523, 567, 568</nodes>
		</tri>
		<tri idx = "4393">
			<nodes>522, 567, 568</nodes>
		</tri>
		<tri idx = "4394">
			<nodes>522, 566, 568</nodes>
		</tri>
		<tri idx = "4395">
			<nodes>566, 567, 568</nodes>
		</tri>
		<tri idx = "4396">
			<nodes>559, 566, 568</nodes>
		</tri>
		<tri idx = "4397">
			<nodes>524, 528, 569</nodes>
		</tri>
		<tri idx = "4398">
			<nodes>523, 528, 569</nodes>
		</tri>
		<tri idx = "4399">
			<nodes>523, 524, 569</nodes>
		</tri>
		<tri idx = "4400">
			<nodes>528, 567, 569</nodes>
		</tri>
		<tri idx = "4401">
			<nodes>523, 567, 569</nodes>
		</tri>
		<tri idx = "4402">
			<nodes>523, 568, 569</nodes>
		</tri>
		<tri idx = "4403">
			<nodes>567, 568, 569</nodes>
		</tri>
		<tri idx = "4404">
			<nodes>524, 568, 569</nodes>
		</tri>
		<tri idx = "4405">
			<nodes>568, 569, 570</nodes>
		</tri>
		<tri idx = "4406">
			<nodes>524, 569, 570</nodes>
		</tri>
		<tri idx = "4407">
			<nodes>569, 570, 571</nodes>
		</tri>
		<tri idx = "4408">
			<nodes>524, 569, 571</nodes>
		</tri>
		<tri idx = "4409">
			<nodes>528, 569, 571</nodes>
		</tri>
		<tri idx = "4410">
			<nodes>528, 567, 572</nodes>
		</tri>
		<tri idx = "4411">
			<nodes>537, 567, 572</nodes>
		</tri>
		<tri idx = "4412">
			<nodes>528, 537, 572</nodes>
		</tri>
		<tri idx = "4413">
			<nodes>529, 530, 572</nodes>
		</tri>
		<tri idx = "4414">
			<nodes>527, 529, 572</nodes>
		</tri>
		<tri idx = "4415">
			<nodes>527, 530, 572</nodes>
		</tri>
		<tri idx = "4416">
			<nodes>526, 527, 572</nodes>
		</tri>
		<tri idx = "4417">
			<nodes>526, 530, 572</nodes>
		</tri>
		<tri idx = "4418">
			<nodes>527, 537, 572</nodes>
		</tri>
		<tri idx = "4419">
			<nodes>525, 537, 572</nodes>
		</tri>
		<tri idx = "4420">
			<nodes>525, 527, 572</nodes>
		</tri>
		<tri idx = "4421">
			<nodes>532, 535, 572</nodes>
		</tri>
		<tri idx = "4422">
			<nodes>531, 535, 572</nodes>
		</tri>
		<tri idx = "4423">
			<nodes>531, 532, 572</nodes>
		</tri>
		<tri idx = "4424">
			<nodes>567, 569, 572</nodes>
		</tri>
		<tri idx = "4425">
			<nodes>528, 569, 572</nodes>
		</tri>
		<tri idx = "4426">
			<nodes>526, 528, 572</nodes>
		</tri>
		<tri idx = "4427">
			<nodes>528, 530, 572</nodes>
		</tri>
		<tri idx = "4428">
			<nodes>526, 537, 572</nodes>
		</tri>
		<tri idx = "4429">
			<nodes>532, 533, 572</nodes>
		</tri>
		<tri idx = "4430">
			<nodes>529, 533, 572</nodes>
		</tri>
		<tri idx = "4431">
			<nodes>529, 532, 572</nodes>
		</tri>
		<tri idx = "4432">
			<nodes>529, 531, 572</nodes>
		</tri>
		<tri idx = "4433">
			<nodes>533, 537, 572</nodes>
		</tri>
		<tri idx = "4434">
			<nodes>525, 533, 572</nodes>
		</tri>
		<tri idx = "4435">
			<nodes>525, 529, 572</nodes>
		</tri>
		<tri idx = "4436">
			<nodes>529, 572, 573</nodes>
		</tri>
		<tri idx = "4437">
			<nodes>531, 572, 573</nodes>
		</tri>
		<tri idx = "4438">
			<nodes>530, 572, 573</nodes>
		</tri>
		<tri idx = "4439">
			<nodes>569, 571, 573</nodes>
		</tri>
		<tri idx = "4440">
			<nodes>528, 569, 573</nodes>
		</tri>
		<tri idx = "4441">
			<nodes>528, 572, 573</nodes>
		</tri>
		<tri idx = "4442">
			<nodes>569, 572, 573</nodes>
		</tri>
		<tri idx = "4443">
			<nodes>572, 573, 574</nodes>
		</tri>
		<tri idx = "4444">
			<nodes>531, 572, 574</nodes>
		</tri>
		<tri idx = "4445">
			<nodes>535, 572, 574</nodes>
		</tri>
		<tri idx = "4446">
			<nodes>535, 574, 575</nodes>
		</tri>
		<tri idx = "4447">
			<nodes>535, 572, 575</nodes>
		</tri>
		<tri idx = "4448">
			<nodes>572, 574, 575</nodes>
		</tri>
		<tri idx = "4449">
			<nodes>535, 536, 575</nodes>
		</tri>
		<tri idx = "4450">
			<nodes>536, 574, 575</nodes>
		</tri>
		<tri idx = "4451">
			<nodes>532, 535, 575</nodes>
		</tri>
		<tri idx = "4452">
			<nodes>532, 572, 575</nodes>
		</tri>
		<tri idx = "4453">
			<nodes>550, 563, 575</nodes>
		</tri>
		<tri idx = "4454">
			<nodes>540, 563, 575</nodes>
		</tri>
		<tri idx = "4455">
			<nodes>540, 550, 575</nodes>
		</tri>
		<tri idx = "4456">
			<nodes>532, 534, 575</nodes>
		</tri>
		<tri idx = "4457">
			<nodes>534, 535, 575</nodes>
		</tri>
		<tri idx = "4458">
			<nodes>563, 574, 575</nodes>
		</tri>
		<tri idx = "4459">
			<nodes>536, 563, 575</nodes>
		</tri>
		<tri idx = "4460">
			<nodes>534, 540, 575</nodes>
		</tri>
		<tri idx = "4461">
			<nodes>532, 540, 575</nodes>
		</tri>
		<tri idx = "4462">
			<nodes>534, 563, 575</nodes>
		</tri>
		<tri idx = "4463">
			<nodes>537, 567, 575</nodes>
		</tri>
		<tri idx = "4464">
			<nodes>537, 572, 575</nodes>
		</tri>
		<tri idx = "4465">
			<nodes>567, 572, 575</nodes>
		</tri>
		<tri idx = "4466">
			<nodes>534, 536, 575</nodes>
		</tri>
		<tri idx = "4467">
			<nodes>532, 533, 575</nodes>
		</tri>
		<tri idx = "4468">
			<nodes>533, 540, 575</nodes>
		</tri>
		<tri idx = "4469">
			<nodes>533, 537, 575</nodes>
		</tri>
		<tri idx = "4470">
			<nodes>537, 540, 575</nodes>
		</tri>
		<tri idx = "4471">
			<nodes>533, 572, 575</nodes>
		</tri>
		<tri idx = "4472">
			<nodes>537, 540, 576</nodes>
		</tri>
		<tri idx = "4473">
			<nodes>540, 575, 576</nodes>
		</tri>
		<tri idx = "4474">
			<nodes>537, 575, 576</nodes>
		</tri>
		<tri idx = "4475">
			<nodes>539, 542, 576</nodes>
		</tri>
		<tri idx = "4476">
			<nodes>541, 542, 576</nodes>
		</tri>
		<tri idx = "4477">
			<nodes>539, 541, 576</nodes>
		</tri>
		<tri idx = "4478">
			<nodes>567, 575, 576</nodes>
		</tri>
		<tri idx = "4479">
			<nodes>537, 567, 576</nodes>
		</tri>
		<tri idx = "4480">
			<nodes>537, 539, 576</nodes>
		</tri>
		<tri idx = "4481">
			<nodes>539, 567, 576</nodes>
		</tri>
		<tri idx = "4482">
			<nodes>540, 550, 576</nodes>
		</tri>
		<tri idx = "4483">
			<nodes>550, 575, 576</nodes>
		</tri>
		<tri idx = "4484">
			<nodes>541, 545, 576</nodes>
		</tri>
		<tri idx = "4485">
			<nodes>538, 541, 576</nodes>
		</tri>
		<tri idx = "4486">
			<nodes>538, 545, 576</nodes>
		</tri>
		<tri idx = "4487">
			<nodes>542, 545, 576</nodes>
		</tri>
		<tri idx = "4488">
			<nodes>543, 544, 576</nodes>
		</tri>
		<tri idx = "4489">
			<nodes>538, 543, 576</nodes>
		</tri>
		<tri idx = "4490">
			<nodes>538, 544, 576</nodes>
		</tri>
		<tri idx = "4491">
			<nodes>544, 560, 576</nodes>
		</tri>
		<tri idx = "4492">
			<nodes>544, 553, 576</nodes>
		</tri>
		<tri idx = "4493">
			<nodes>553, 560, 576</nodes>
		</tri>
		<tri idx = "4494">
			<nodes>538, 539, 576</nodes>
		</tri>
		<tri idx = "4495">
			<nodes>537, 542, 576</nodes>
		</tri>
		<tri idx = "4496">
			<nodes>543, 567, 576</nodes>
		</tri>
		<tri idx = "4497">
			<nodes>566, 567, 576</nodes>
		</tri>
		<tri idx = "4498">
			<nodes>543, 566, 576</nodes>
		</tri>
		<tri idx = "4499">
			<nodes>544, 566, 576</nodes>
		</tri>
		<tri idx = "4500">
			<nodes>538, 553, 576</nodes>
		</tri>
		<tri idx = "4501">
			<nodes>545, 553, 576</nodes>
		</tri>
		<tri idx = "4502">
			<nodes>560, 566, 576</nodes>
		</tri>
		<tri idx = "4503">
			<nodes>539, 543, 576</nodes>
		</tri>
		<tri idx = "4504">
			<nodes>540, 542, 576</nodes>
		</tri>
		<tri idx = "4505">
			<nodes>540, 545, 576</nodes>
		</tri>
		<tri idx = "4506">
			<nodes>545, 550, 576</nodes>
		</tri>
		<tri idx = "4507">
			<nodes>546, 548, 577</nodes>
		</tri>
		<tri idx = "4508">
			<nodes>545, 546, 577</nodes>
		</tri>
		<tri idx = "4509">
			<nodes>545, 548, 577</nodes>
		</tri>
		<tri idx = "4510">
			<nodes>545, 576, 577</nodes>
		</tri>
		<tri idx = "4511">
			<nodes>553, 576, 577</nodes>
		</tri>
		<tri idx = "4512">
			<nodes>545, 553, 577</nodes>
		</tri>
		<tri idx = "4513">
			<nodes>546, 553, 577</nodes>
		</tri>
		<tri idx = "4514">
			<nodes>546, 547, 577</nodes>
		</tri>
		<tri idx = "4515">
			<nodes>547, 553, 577</nodes>
		</tri>
		<tri idx = "4516">
			<nodes>548, 552, 577</nodes>
		</tri>
		<tri idx = "4517">
			<nodes>549, 552, 577</nodes>
		</tri>
		<tri idx = "4518">
			<nodes>548, 549, 577</nodes>
		</tri>
		<tri idx = "4519">
			<nodes>547, 549, 577</nodes>
		</tri>
		<tri idx = "4520">
			<nodes>549, 554, 577</nodes>
		</tri>
		<tri idx = "4521">
			<nodes>547, 554, 577</nodes>
		</tri>
		<tri idx = "4522">
			<nodes>550, 576, 577</nodes>
		</tri>
		<tri idx = "4523">
			<nodes>550, 575, 577</nodes>
		</tri>
		<tri idx = "4524">
			<nodes>575, 576, 577</nodes>
		</tri>
		<tri idx = "4525">
			<nodes>552, 565, 577</nodes>
		</tri>
		<tri idx = "4526">
			<nodes>549, 565, 577</nodes>
		</tri>
		<tri idx = "4527">
			<nodes>547, 548, 577</nodes>
		</tri>
		<tri idx = "4528">
			<nodes>545, 550, 577</nodes>
		</tri>
		<tri idx = "4529">
			<nodes>554, 565, 577</nodes>
		</tri>
		<tri idx = "4530">
			<nodes>545, 552, 577</nodes>
		</tri>
		<tri idx = "4531">
			<nodes>550, 552, 577</nodes>
		</tri>
		<tri idx = "4532">
			<nodes>553, 554, 577</nodes>
		</tri>
		<tri idx = "4533">
			<nodes>550, 577, 578</nodes>
		</tri>
		<tri idx = "4534">
			<nodes>575, 577, 578</nodes>
		</tri>
		<tri idx = "4535">
			<nodes>550, 575, 578</nodes>
		</tri>
		<tri idx = "4536">
			<nodes>564, 565, 578</nodes>
		</tri>
		<tri idx = "4537">
			<nodes>551, 565, 578</nodes>
		</tri>
		<tri idx = "4538">
			<nodes>551, 564, 578</nodes>
		</tri>
		<tri idx = "4539">
			<nodes>551, 563, 578</nodes>
		</tri>
		<tri idx = "4540">
			<nodes>550, 551, 578</nodes>
		</tri>
		<tri idx = "4541">
			<nodes>550, 563, 578</nodes>
		</tri>
		<tri idx = "4542">
			<nodes>563, 564, 578</nodes>
		</tri>
		<tri idx = "4543">
			<nodes>563, 575, 578</nodes>
		</tri>
		<tri idx = "4544">
			<nodes>551, 552, 578</nodes>
		</tri>
		<tri idx = "4545">
			<nodes>550, 552, 578</nodes>
		</tri>
		<tri idx = "4546">
			<nodes>552, 577, 578</nodes>
		</tri>
		<tri idx = "4547">
			<nodes>552, 565, 578</nodes>
		</tri>
		<tri idx = "4548">
			<nodes>565, 577, 578</nodes>
		</tri>
		<tri idx = "4549">
			<nodes>560, 576, 579</nodes>
		</tri>
		<tri idx = "4550">
			<nodes>553, 560, 579</nodes>
		</tri>
		<tri idx = "4551">
			<nodes>553, 576, 579</nodes>
		</tri>
		<tri idx = "4552">
			<nodes>555, 560, 579</nodes>
		</tri>
		<tri idx = "4553">
			<nodes>553, 555, 579</nodes>
		</tri>
		<tri idx = "4554">
			<nodes>576, 577, 579</nodes>
		</tri>
		<tri idx = "4555">
			<nodes>553, 577, 579</nodes>
		</tri>
		<tri idx = "4556">
			<nodes>565, 577, 580</nodes>
		</tri>
		<tri idx = "4557">
			<nodes>554, 577, 580</nodes>
		</tri>
		<tri idx = "4558">
			<nodes>553, 555, 580</nodes>
		</tri>
		<tri idx = "4559">
			<nodes>553, 554, 580</nodes>
		</tri>
		<tri idx = "4560">
			<nodes>553, 577, 580</nodes>
		</tri>
		<tri idx = "4561">
			<nodes>553, 579, 580</nodes>
		</tri>
		<tri idx = "4562">
			<nodes>555, 579, 580</nodes>
		</tri>
		<tri idx = "4563">
			<nodes>577, 579, 580</nodes>
		</tri>
		<tri idx = "4564">
			<nodes>579, 580, 581</nodes>
		</tri>
		<tri idx = "4565">
			<nodes>555, 579, 581</nodes>
		</tri>
		<tri idx = "4566">
			<nodes>555, 560, 581</nodes>
		</tri>
		<tri idx = "4567">
			<nodes>560, 579, 581</nodes>
		</tri>
		<tri idx = "4568">
			<nodes>556, 560, 581</nodes>
		</tri>
		<tri idx = "4569">
			<nodes>560, 561, 581</nodes>
		</tri>
		<tri idx = "4570">
			<nodes>560, 561, 582</nodes>
		</tri>
		<tri idx = "4571">
			<nodes>560, 581, 582</nodes>
		</tri>
		<tri idx = "4572">
			<nodes>579, 581, 582</nodes>
		</tri>
		<tri idx = "4573">
			<nodes>560, 579, 582</nodes>
		</tri>
		<tri idx = "4574">
			<nodes>576, 579, 583</nodes>
		</tri>
		<tri idx = "4575">
			<nodes>560, 579, 583</nodes>
		</tri>
		<tri idx = "4576">
			<nodes>560, 576, 583</nodes>
		</tri>
		<tri idx = "4577">
			<nodes>562, 566, 583</nodes>
		</tri>
		<tri idx = "4578">
			<nodes>560, 566, 583</nodes>
		</tri>
		<tri idx = "4579">
			<nodes>560, 562, 583</nodes>
		</tri>
		<tri idx = "4580">
			<nodes>579, 582, 583</nodes>
		</tri>
		<tri idx = "4581">
			<nodes>560, 582, 583</nodes>
		</tri>
		<tri idx = "4582">
			<nodes>566, 576, 583</nodes>
		</tri>
		<tri idx = "4583">
			<nodes>562, 566, 584</nodes>
		</tri>
		<tri idx = "4584">
			<nodes>558, 566, 584</nodes>
		</tri>
		<tri idx = "4585">
			<nodes>559, 566, 584</nodes>
		</tri>
		<tri idx = "4586">
			<nodes>566, 568, 584</nodes>
		</tri>
		<tri idx = "4587">
			<nodes>557, 566, 584</nodes>
		</tri>
		<tri idx = "4588">
			<nodes>562, 583, 584</nodes>
		</tri>
		<tri idx = "4589">
			<nodes>566, 583, 584</nodes>
		</tri>
		<tri idx = "4590">
			<nodes>560, 561, 585</nodes>
		</tri>
		<tri idx = "4591">
			<nodes>560, 562, 585</nodes>
		</tri>
		<tri idx = "4592">
			<nodes>562, 583, 585</nodes>
		</tri>
		<tri idx = "4593">
			<nodes>560, 583, 585</nodes>
		</tri>
		<tri idx = "4594">
			<nodes>583, 584, 585</nodes>
		</tri>
		<tri idx = "4595">
			<nodes>560, 582, 585</nodes>
		</tri>
		<tri idx = "4596">
			<nodes>582, 583, 585</nodes>
		</tri>
		<tri idx = "4597">
			<nodes>574, 575, 587</nodes>
		</tri>
		<tri idx = "4598">
			<nodes>563, 575, 587</nodes>
		</tri>
		<tri idx = "4599">
			<nodes>564, 578, 587</nodes>
		</tri>
		<tri idx = "4600">
			<nodes>563, 578, 587</nodes>
		</tri>
		<tri idx = "4601">
			<nodes>575, 578, 587</nodes>
		</tri>
		<tri idx = "4602">
			<nodes>578, 587, 588</nodes>
		</tri>
		<tri idx = "4603">
			<nodes>564, 578, 588</nodes>
		</tri>
		<tri idx = "4604">
			<nodes>565, 578, 588</nodes>
		</tri>
		<tri idx = "4605">
			<nodes>565, 577, 588</nodes>
		</tri>
		<tri idx = "4606">
			<nodes>577, 578, 588</nodes>
		</tri>
		<tri idx = "4607">
			<nodes>577, 588, 589</nodes>
		</tri>
		<tri idx = "4608">
			<nodes>565, 577, 589</nodes>
		</tri>
		<tri idx = "4609">
			<nodes>577, 580, 589</nodes>
		</tri>
		<tri idx = "4610">
			<nodes>568, 584, 590</nodes>
		</tri>
		<tri idx = "4611">
			<nodes>566, 584, 590</nodes>
		</tri>
		<tri idx = "4612">
			<nodes>566, 568, 590</nodes>
		</tri>
		<tri idx = "4613">
			<nodes>567, 576, 590</nodes>
		</tri>
		<tri idx = "4614">
			<nodes>566, 576, 590</nodes>
		</tri>
		<tri idx = "4615">
			<nodes>566, 567, 590</nodes>
		</tri>
		<tri idx = "4616">
			<nodes>567, 568, 590</nodes>
		</tri>
		<tri idx = "4617">
			<nodes>568, 569, 590</nodes>
		</tri>
		<tri idx = "4618">
			<nodes>567, 569, 590</nodes>
		</tri>
		<tri idx = "4619">
			<nodes>583, 584, 590</nodes>
		</tri>
		<tri idx = "4620">
			<nodes>566, 583, 590</nodes>
		</tri>
		<tri idx = "4621">
			<nodes>567, 575, 590</nodes>
		</tri>
		<tri idx = "4622">
			<nodes>575, 576, 590</nodes>
		</tri>
		<tri idx = "4623">
			<nodes>568, 570, 590</nodes>
		</tri>
		<tri idx = "4624">
			<nodes>569, 570, 590</nodes>
		</tri>
		<tri idx = "4625">
			<nodes>584, 586, 590</nodes>
		</tri>
		<tri idx = "4626">
			<nodes>568, 586, 590</nodes>
		</tri>
		<tri idx = "4627">
			<nodes>567, 572, 590</nodes>
		</tri>
		<tri idx = "4628">
			<nodes>572, 575, 590</nodes>
		</tri>
		<tri idx = "4629">
			<nodes>576, 583, 590</nodes>
		</tri>
		<tri idx = "4630">
			<nodes>570, 586, 590</nodes>
		</tri>
		<tri idx = "4631">
			<nodes>569, 572, 590</nodes>
		</tri>
		<tri idx = "4632">
			<nodes>569, 570, 591</nodes>
		</tri>
		<tri idx = "4633">
			<nodes>569, 571, 591</nodes>
		</tri>
		<tri idx = "4634">
			<nodes>570, 590, 591</nodes>
		</tri>
		<tri idx = "4635">
			<nodes>569, 590, 591</nodes>
		</tri>
		<tri idx = "4636">
			<nodes>586, 590, 591</nodes>
		</tri>
		<tri idx = "4637">
			<nodes>569, 573, 591</nodes>
		</tri>
		<tri idx = "4638">
			<nodes>572, 590, 591</nodes>
		</tri>
		<tri idx = "4639">
			<nodes>569, 572, 591</nodes>
		</tri>
		<tri idx = "4640">
			<nodes>572, 573, 591</nodes>
		</tri>
		<tri idx = "4641">
			<nodes>572, 573, 592</nodes>
		</tri>
		<tri idx = "4642">
			<nodes>572, 574, 592</nodes>
		</tri>
		<tri idx = "4643">
			<nodes>574, 575, 592</nodes>
		</tri>
		<tri idx = "4644">
			<nodes>572, 575, 592</nodes>
		</tri>
		<tri idx = "4645">
			<nodes>575, 590, 592</nodes>
		</tri>
		<tri idx = "4646">
			<nodes>572, 590, 592</nodes>
		</tri>
		<tri idx = "4647">
			<nodes>572, 591, 592</nodes>
		</tri>
		<tri idx = "4648">
			<nodes>590, 591, 592</nodes>
		</tri>
		<tri idx = "4649">
			<nodes>574, 575, 593</nodes>
		</tri>
		<tri idx = "4650">
			<nodes>575, 592, 593</nodes>
		</tri>
		<tri idx = "4651">
			<nodes>575, 587, 593</nodes>
		</tri>
		<tri idx = "4652">
			<nodes>590, 592, 593</nodes>
		</tri>
		<tri idx = "4653">
			<nodes>575, 590, 593</nodes>
		</tri>
		<tri idx = "4654">
			<nodes>576, 579, 594</nodes>
		</tri>
		<tri idx = "4655">
			<nodes>577, 579, 594</nodes>
		</tri>
		<tri idx = "4656">
			<nodes>576, 577, 594</nodes>
		</tri>
		<tri idx = "4657">
			<nodes>577, 580, 594</nodes>
		</tri>
		<tri idx = "4658">
			<nodes>580, 589, 594</nodes>
		</tri>
		<tri idx = "4659">
			<nodes>577, 589, 594</nodes>
		</tri>
		<tri idx = "4660">
			<nodes>575, 576, 594</nodes>
		</tri>
		<tri idx = "4661">
			<nodes>575, 577, 594</nodes>
		</tri>
		<tri idx = "4662">
			<nodes>587, 588, 594</nodes>
		</tri>
		<tri idx = "4663">
			<nodes>578, 587, 594</nodes>
		</tri>
		<tri idx = "4664">
			<nodes>578, 588, 594</nodes>
		</tri>
		<tri idx = "4665">
			<nodes>576, 590, 594</nodes>
		</tri>
		<tri idx = "4666">
			<nodes>576, 583, 594</nodes>
		</tri>
		<tri idx = "4667">
			<nodes>583, 590, 594</nodes>
		</tri>
		<tri idx = "4668">
			<nodes>579, 583, 594</nodes>
		</tri>
		<tri idx = "4669">
			<nodes>582, 583, 594</nodes>
		</tri>
		<tri idx = "4670">
			<nodes>582, 585, 594</nodes>
		</tri>
		<tri idx = "4671">
			<nodes>583, 585, 594</nodes>
		</tri>
		<tri idx = "4672">
			<nodes>577, 578, 594</nodes>
		</tri>
		<tri idx = "4673">
			<nodes>575, 578, 594</nodes>
		</tri>
		<tri idx = "4674">
			<nodes>575, 590, 594</nodes>
		</tri>
		<tri idx = "4675">
			<nodes>579, 582, 594</nodes>
		</tri>
		<tri idx = "4676">
			<nodes>577, 588, 594</nodes>
		</tri>
		<tri idx = "4677">
			<nodes>588, 589, 594</nodes>
		</tri>
		<tri idx = "4678">
			<nodes>575, 587, 594</nodes>
		</tri>
		<tri idx = "4679">
			<nodes>590, 593, 594</nodes>
		</tri>
		<tri idx = "4680">
			<nodes>575, 593, 594</nodes>
		</tri>
		<tri idx = "4681">
			<nodes>587, 593, 594</nodes>
		</tri>
		<tri idx = "4682">
			<nodes>579, 580, 594</nodes>
		</tri>
		<tri idx = "4683">
			<nodes>582, 594, 595</nodes>
		</tri>
		<tri idx = "4684">
			<nodes>579, 582, 595</nodes>
		</tri>
		<tri idx = "4685">
			<nodes>579, 594, 595</nodes>
		</tri>
		<tri idx = "4686">
			<nodes>579, 581, 595</nodes>
		</tri>
		<tri idx = "4687">
			<nodes>585, 594, 595</nodes>
		</tri>
		<tri idx = "4688">
			<nodes>580, 594, 595</nodes>
		</tri>
		<tri idx = "4689">
			<nodes>589, 594, 595</nodes>
		</tri>
		<tri idx = "4690">
			<nodes>579, 580, 595</nodes>
		</tri>
		<tri idx = "4691">
			<nodes>583, 590, 596</nodes>
		</tri>
		<tri idx = "4692">
			<nodes>583, 594, 596</nodes>
		</tri>
		<tri idx = "4693">
			<nodes>590, 594, 596</nodes>
		</tri>
		<tri idx = "4694">
			<nodes>594, 595, 596</nodes>
		</tri>
		<tri idx = "4695">
			<nodes>585, 594, 596</nodes>
		</tri>
		<tri idx = "4696">
			<nodes>583, 585, 596</nodes>
		</tri>
		<tri idx = "4697">
			<nodes>583, 584, 596</nodes>
		</tri>
		<tri idx = "4698">
			<nodes>590, 591, 596</nodes>
		</tri>
		<tri idx = "4699">
			<nodes>586, 590, 596</nodes>
		</tri>
		<tri idx = "4700">
			<nodes>584, 590, 596</nodes>
		</tri>
		<tri idx = "4701">
			<nodes>588, 594, 597</nodes>
		</tri>
		<tri idx = "4702">
			<nodes>589, 594, 597</nodes>
		</tri>
		<tri idx = "4703">
			<nodes>594, 595, 597</nodes>
		</tri>
		<tri idx = "4704">
			<nodes>587, 594, 597</nodes>
		</tri>
		<tri idx = "4705">
			<nodes>593, 594, 597</nodes>
		</tri>
		<tri idx = "4706">
			<nodes>590, 592, 598</nodes>
		</tri>
		<tri idx = "4707">
			<nodes>590, 593, 598</nodes>
		</tri>
		<tri idx = "4708">
			<nodes>590, 591, 598</nodes>
		</tri>
		<tri idx = "4709">
			<nodes>594, 596, 598</nodes>
		</tri>
		<tri idx = "4710">
			<nodes>590, 594, 598</nodes>
		</tri>
		<tri idx = "4711">
			<nodes>590, 596, 598</nodes>
		</tri>
		<tri idx = "4712">
			<nodes>593, 594, 598</nodes>
		</tri>
		<tri idx = "4713">
			<nodes>594, 597, 598</nodes>
		</tri>
		<tri idx = "4714">
			<nodes>594, 598, 599</nodes>
		</tri>
		<tri idx = "4715">
			<nodes>594, 597, 599</nodes>
		</tri>
		<tri idx = "4716">
			<nodes>594, 595, 599</nodes>
		</tri>
		<tri idx = "4717">
			<nodes>594, 596, 599</nodes>
		</tri>
	</triangles>
	<tetrahedrons size = "2149">
		<tet idx = "0">
			<nodes>5, 0, 7, 28</nodes>
		</tet>
		<tet idx = "1">
			<nodes>28, 9, 7, 5</nodes>
		</tet>
		<tet idx = "2">
			<nodes>14, 7, 0, 28</nodes>
		</tet>
		<tet idx = "3">
			<nodes>14, 0, 2, 28</nodes>
		</tet>
		<tet idx = "4">
			<nodes>23, 2, 1, 29</nodes>
		</tet>
		<tet idx = "5">
			<nodes>2, 29, 0, 1</nodes>
		</tet>
		<tet idx = "6">
			<nodes>2, 0, 29, 28</nodes>
		</tet>
		<tet idx = "7">
			<nodes>1, 0, 6, 29</nodes>
		</tet>
		<tet idx = "8">
			<nodes>5, 0, 28, 29</nodes>
		</tet>
		<tet idx = "9">
			<nodes>5, 6, 0, 29</nodes>
		</tet>
		<tet idx = "10">
			<nodes>1, 6, 30, 29</nodes>
		</tet>
		<tet idx = "11">
			<nodes>23, 1, 30, 29</nodes>
		</tet>
		<tet idx = "12">
			<nodes>4, 2, 23, 31</nodes>
		</tet>
		<tet idx = "13">
			<nodes>2, 14, 31, 3</nodes>
		</tet>
		<tet idx = "14">
			<nodes>17, 14, 3, 31</nodes>
		</tet>
		<tet idx = "15">
			<nodes>23, 22, 4, 31</nodes>
		</tet>
		<tet idx = "16">
			<nodes>4, 12, 15, 31</nodes>
		</tet>
		<tet idx = "17">
			<nodes>17, 3, 4, 31</nodes>
		</tet>
		<tet idx = "18">
			<nodes>4, 3, 2, 31</nodes>
		</tet>
		<tet idx = "19">
			<nodes>15, 17, 4, 31</nodes>
		</tet>
		<tet idx = "20">
			<nodes>31, 28, 2, 29</nodes>
		</tet>
		<tet idx = "21">
			<nodes>23, 31, 2, 29</nodes>
		</tet>
		<tet idx = "22">
			<nodes>2, 31, 14, 28</nodes>
		</tet>
		<tet idx = "23">
			<nodes>4, 32, 12, 31</nodes>
		</tet>
		<tet idx = "24">
			<nodes>22, 31, 32, 4</nodes>
		</tet>
		<tet idx = "25">
			<nodes>28, 35, 9, 5</nodes>
		</tet>
		<tet idx = "26">
			<nodes>5, 28, 35, 29</nodes>
		</tet>
		<tet idx = "27">
			<nodes>5, 35, 6, 29</nodes>
		</tet>
		<tet idx = "28">
			<nodes>6, 35, 36, 29</nodes>
		</tet>
		<tet idx = "29">
			<nodes>6, 36, 30, 29</nodes>
		</tet>
		<tet idx = "30">
			<nodes>6, 37, 36, 35</nodes>
		</tet>
		<tet idx = "31">
			<nodes>6, 5, 37, 35</nodes>
		</tet>
		<tet idx = "32">
			<nodes>37, 5, 9, 35</nodes>
		</tet>
		<tet idx = "33">
			<nodes>14, 16, 8, 42</nodes>
		</tet>
		<tet idx = "34">
			<nodes>9, 10, 11, 42</nodes>
		</tet>
		<tet idx = "35">
			<nodes>9, 7, 10, 42</nodes>
		</tet>
		<tet idx = "36">
			<nodes>25, 26, 10, 42</nodes>
		</tet>
		<tet idx = "37">
			<nodes>25, 10, 16, 42</nodes>
		</tet>
		<tet idx = "38">
			<nodes>16, 10, 8, 42</nodes>
		</tet>
		<tet idx = "39">
			<nodes>7, 8, 10, 42</nodes>
		</tet>
		<tet idx = "40">
			<nodes>28, 9, 35, 42</nodes>
		</tet>
		<tet idx = "41">
			<nodes>28, 7, 9, 42</nodes>
		</tet>
		<tet idx = "42">
			<nodes>14, 7, 42, 8</nodes>
		</tet>
		<tet idx = "43">
			<nodes>14, 42, 7, 28</nodes>
		</tet>
		<tet idx = "44">
			<nodes>9, 11, 21, 43</nodes>
		</tet>
		<tet idx = "45">
			<nodes>9, 21, 38, 43</nodes>
		</tet>
		<tet idx = "46">
			<nodes>9, 38, 37, 43</nodes>
		</tet>
		<tet idx = "47">
			<nodes>9, 11, 43, 42</nodes>
		</tet>
		<tet idx = "48">
			<nodes>37, 9, 43, 35</nodes>
		</tet>
		<tet idx = "49">
			<nodes>43, 35, 9, 42</nodes>
		</tet>
		<tet idx = "50">
			<nodes>26, 44, 10, 42</nodes>
		</tet>
		<tet idx = "51">
			<nodes>11, 44, 21, 43</nodes>
		</tet>
		<tet idx = "52">
			<nodes>44, 42, 11, 10</nodes>
		</tet>
		<tet idx = "53">
			<nodes>44, 11, 42, 43</nodes>
		</tet>
		<tet idx = "54">
			<nodes>38, 21, 45, 43</nodes>
		</tet>
		<tet idx = "55">
			<nodes>32, 13, 12, 46</nodes>
		</tet>
		<tet idx = "56">
			<nodes>15, 40, 20, 46</nodes>
		</tet>
		<tet idx = "57">
			<nodes>32, 46, 12, 31</nodes>
		</tet>
		<tet idx = "58">
			<nodes>12, 46, 15, 31</nodes>
		</tet>
		<tet idx = "59">
			<nodes>40, 15, 12, 46</nodes>
		</tet>
		<tet idx = "60">
			<nodes>32, 46, 34, 13</nodes>
		</tet>
		<tet idx = "61">
			<nodes>40, 13, 41, 46</nodes>
		</tet>
		<tet idx = "62">
			<nodes>40, 12, 13, 46</nodes>
		</tet>
		<tet idx = "63">
			<nodes>13, 34, 41, 46</nodes>
		</tet>
		<tet idx = "64">
			<nodes>16, 42, 14, 47</nodes>
		</tet>
		<tet idx = "65">
			<nodes>25, 47, 42, 16</nodes>
		</tet>
		<tet idx = "66">
			<nodes>25, 16, 19, 47</nodes>
		</tet>
		<tet idx = "67">
			<nodes>16, 14, 18, 47</nodes>
		</tet>
		<tet idx = "68">
			<nodes>27, 25, 19, 47</nodes>
		</tet>
		<tet idx = "69">
			<nodes>19, 18, 17, 47</nodes>
		</tet>
		<tet idx = "70">
			<nodes>16, 18, 19, 47</nodes>
		</tet>
		<tet idx = "71">
			<nodes>15, 19, 17, 47</nodes>
		</tet>
		<tet idx = "72">
			<nodes>15, 17, 31, 47</nodes>
		</tet>
		<tet idx = "73">
			<nodes>31, 47, 14, 28</nodes>
		</tet>
		<tet idx = "74">
			<nodes>14, 47, 42, 28</nodes>
		</tet>
		<tet idx = "75">
			<nodes>15, 31, 46, 47</nodes>
		</tet>
		<tet idx = "76">
			<nodes>15, 20, 19, 47</nodes>
		</tet>
		<tet idx = "77">
			<nodes>15, 46, 20, 47</nodes>
		</tet>
		<tet idx = "78">
			<nodes>17, 18, 14, 47</nodes>
		</tet>
		<tet idx = "79">
			<nodes>17, 14, 31, 47</nodes>
		</tet>
		<tet idx = "80">
			<nodes>19, 48, 27, 47</nodes>
		</tet>
		<tet idx = "81">
			<nodes>19, 20, 48, 47</nodes>
		</tet>
		<tet idx = "82">
			<nodes>20, 46, 48, 47</nodes>
		</tet>
		<tet idx = "83">
			<nodes>40, 49, 51, 46</nodes>
		</tet>
		<tet idx = "84">
			<nodes>40, 51, 20, 46</nodes>
		</tet>
		<tet idx = "85">
			<nodes>48, 20, 51, 46</nodes>
		</tet>
		<tet idx = "86">
			<nodes>21, 44, 53, 43</nodes>
		</tet>
		<tet idx = "87">
			<nodes>45, 21, 53, 43</nodes>
		</tet>
		<tet idx = "88">
			<nodes>24, 32, 22, 63</nodes>
		</tet>
		<tet idx = "89">
			<nodes>22, 32, 31, 63</nodes>
		</tet>
		<tet idx = "90">
			<nodes>23, 63, 22, 31</nodes>
		</tet>
		<tet idx = "91">
			<nodes>23, 24, 22, 63</nodes>
		</tet>
		<tet idx = "92">
			<nodes>33, 32, 24, 63</nodes>
		</tet>
		<tet idx = "93">
			<nodes>23, 63, 31, 29</nodes>
		</tet>
		<tet idx = "94">
			<nodes>23, 30, 63, 29</nodes>
		</tet>
		<tet idx = "95">
			<nodes>64, 23, 30, 63</nodes>
		</tet>
		<tet idx = "96">
			<nodes>23, 64, 24, 63</nodes>
		</tet>
		<tet idx = "97">
			<nodes>33, 24, 65, 63</nodes>
		</tet>
		<tet idx = "98">
			<nodes>65, 24, 64, 63</nodes>
		</tet>
		<tet idx = "99">
			<nodes>26, 71, 44, 42</nodes>
		</tet>
		<tet idx = "100">
			<nodes>27, 71, 25, 47</nodes>
		</tet>
		<tet idx = "101">
			<nodes>26, 52, 44, 71</nodes>
		</tet>
		<tet idx = "102">
			<nodes>55, 25, 27, 71</nodes>
		</tet>
		<tet idx = "103">
			<nodes>25, 42, 47, 71</nodes>
		</tet>
		<tet idx = "104">
			<nodes>25, 71, 26, 42</nodes>
		</tet>
		<tet idx = "105">
			<nodes>55, 27, 48, 71</nodes>
		</tet>
		<tet idx = "106">
			<nodes>55, 57, 25, 71</nodes>
		</tet>
		<tet idx = "107">
			<nodes>57, 52, 26, 71</nodes>
		</tet>
		<tet idx = "108">
			<nodes>25, 57, 26, 71</nodes>
		</tet>
		<tet idx = "109">
			<nodes>48, 71, 27, 47</nodes>
		</tet>
		<tet idx = "110">
			<nodes>72, 42, 71, 47</nodes>
		</tet>
		<tet idx = "111">
			<nodes>42, 47, 72, 28</nodes>
		</tet>
		<tet idx = "112">
			<nodes>72, 35, 43, 42</nodes>
		</tet>
		<tet idx = "113">
			<nodes>46, 31, 72, 47</nodes>
		</tet>
		<tet idx = "114">
			<nodes>72, 28, 31, 29</nodes>
		</tet>
		<tet idx = "115">
			<nodes>72, 47, 31, 28</nodes>
		</tet>
		<tet idx = "116">
			<nodes>35, 42, 72, 28</nodes>
		</tet>
		<tet idx = "117">
			<nodes>72, 35, 28, 29</nodes>
		</tet>
		<tet idx = "118">
			<nodes>72, 31, 63, 29</nodes>
		</tet>
		<tet idx = "119">
			<nodes>30, 36, 66, 73</nodes>
		</tet>
		<tet idx = "120">
			<nodes>73, 43, 72, 35</nodes>
		</tet>
		<tet idx = "121">
			<nodes>66, 36, 70, 73</nodes>
		</tet>
		<tet idx = "122">
			<nodes>36, 73, 30, 29</nodes>
		</tet>
		<tet idx = "123">
			<nodes>62, 70, 36, 73</nodes>
		</tet>
		<tet idx = "124">
			<nodes>64, 30, 73, 63</nodes>
		</tet>
		<tet idx = "125">
			<nodes>30, 73, 63, 29</nodes>
		</tet>
		<tet idx = "126">
			<nodes>72, 63, 73, 29</nodes>
		</tet>
		<tet idx = "127">
			<nodes>64, 73, 30, 66</nodes>
		</tet>
		<tet idx = "128">
			<nodes>36, 35, 73, 29</nodes>
		</tet>
		<tet idx = "129">
			<nodes>72, 73, 35, 29</nodes>
		</tet>
		<tet idx = "130">
			<nodes>74, 43, 38, 45</nodes>
		</tet>
		<tet idx = "131">
			<nodes>72, 46, 77, 31</nodes>
		</tet>
		<tet idx = "132">
			<nodes>33, 77, 32, 63</nodes>
		</tet>
		<tet idx = "133">
			<nodes>72, 77, 73, 63</nodes>
		</tet>
		<tet idx = "134">
			<nodes>72, 77, 63, 31</nodes>
		</tet>
		<tet idx = "135">
			<nodes>77, 32, 63, 31</nodes>
		</tet>
		<tet idx = "136">
			<nodes>33, 65, 77, 63</nodes>
		</tet>
		<tet idx = "137">
			<nodes>77, 46, 32, 31</nodes>
		</tet>
		<tet idx = "138">
			<nodes>32, 34, 46, 77</nodes>
		</tet>
		<tet idx = "139">
			<nodes>33, 34, 32, 77</nodes>
		</tet>
		<tet idx = "140">
			<nodes>33, 65, 76, 77</nodes>
		</tet>
		<tet idx = "141">
			<nodes>41, 77, 46, 34</nodes>
		</tet>
		<tet idx = "142">
			<nodes>78, 34, 33, 77</nodes>
		</tet>
		<tet idx = "143">
			<nodes>78, 33, 76, 77</nodes>
		</tet>
		<tet idx = "144">
			<nodes>41, 78, 77, 34</nodes>
		</tet>
		<tet idx = "145">
			<nodes>78, 76, 79, 77</nodes>
		</tet>
		<tet idx = "146">
			<nodes>38, 39, 37, 83</nodes>
		</tet>
		<tet idx = "147">
			<nodes>74, 62, 39, 83</nodes>
		</tet>
		<tet idx = "148">
			<nodes>43, 37, 83, 38</nodes>
		</tet>
		<tet idx = "149">
			<nodes>43, 35, 73, 83</nodes>
		</tet>
		<tet idx = "150">
			<nodes>74, 75, 62, 83</nodes>
		</tet>
		<tet idx = "151">
			<nodes>74, 39, 38, 83</nodes>
		</tet>
		<tet idx = "152">
			<nodes>36, 73, 35, 83</nodes>
		</tet>
		<tet idx = "153">
			<nodes>36, 62, 73, 83</nodes>
		</tet>
		<tet idx = "154">
			<nodes>36, 39, 62, 83</nodes>
		</tet>
		<tet idx = "155">
			<nodes>36, 35, 37, 83</nodes>
		</tet>
		<tet idx = "156">
			<nodes>36, 37, 39, 83</nodes>
		</tet>
		<tet idx = "157">
			<nodes>43, 83, 37, 35</nodes>
		</tet>
		<tet idx = "158">
			<nodes>74, 38, 43, 83</nodes>
		</tet>
		<tet idx = "159">
			<nodes>70, 62, 84, 73</nodes>
		</tet>
		<tet idx = "160">
			<nodes>84, 73, 62, 83</nodes>
		</tet>
		<tet idx = "161">
			<nodes>61, 41, 78, 86</nodes>
		</tet>
		<tet idx = "162">
			<nodes>61, 67, 49, 86</nodes>
		</tet>
		<tet idx = "163">
			<nodes>61, 68, 67, 86</nodes>
		</tet>
		<tet idx = "164">
			<nodes>61, 49, 40, 86</nodes>
		</tet>
		<tet idx = "165">
			<nodes>49, 46, 40, 86</nodes>
		</tet>
		<tet idx = "166">
			<nodes>61, 40, 41, 86</nodes>
		</tet>
		<tet idx = "167">
			<nodes>40, 46, 41, 86</nodes>
		</tet>
		<tet idx = "168">
			<nodes>41, 46, 77, 86</nodes>
		</tet>
		<tet idx = "169">
			<nodes>41, 77, 78, 86</nodes>
		</tet>
		<tet idx = "170">
			<nodes>61, 78, 87, 86</nodes>
		</tet>
		<tet idx = "171">
			<nodes>44, 42, 88, 43</nodes>
		</tet>
		<tet idx = "172">
			<nodes>44, 88, 42, 71</nodes>
		</tet>
		<tet idx = "173">
			<nodes>52, 88, 44, 71</nodes>
		</tet>
		<tet idx = "174">
			<nodes>73, 88, 72, 43</nodes>
		</tet>
		<tet idx = "175">
			<nodes>74, 88, 43, 45</nodes>
		</tet>
		<tet idx = "176">
			<nodes>52, 54, 44, 88</nodes>
		</tet>
		<tet idx = "177">
			<nodes>88, 43, 73, 83</nodes>
		</tet>
		<tet idx = "178">
			<nodes>44, 88, 53, 43</nodes>
		</tet>
		<tet idx = "179">
			<nodes>44, 54, 53, 88</nodes>
		</tet>
		<tet idx = "180">
			<nodes>88, 72, 43, 42</nodes>
		</tet>
		<tet idx = "181">
			<nodes>45, 53, 88, 43</nodes>
		</tet>
		<tet idx = "182">
			<nodes>88, 71, 72, 42</nodes>
		</tet>
		<tet idx = "183">
			<nodes>74, 43, 88, 83</nodes>
		</tet>
		<tet idx = "184">
			<nodes>89, 45, 53, 88</nodes>
		</tet>
		<tet idx = "185">
			<nodes>74, 45, 89, 88</nodes>
		</tet>
		<tet idx = "186">
			<nodes>74, 89, 90, 88</nodes>
		</tet>
		<tet idx = "187">
			<nodes>72, 71, 91, 47</nodes>
		</tet>
		<tet idx = "188">
			<nodes>67, 60, 50, 91</nodes>
		</tet>
		<tet idx = "189">
			<nodes>72, 91, 46, 47</nodes>
		</tet>
		<tet idx = "190">
			<nodes>60, 56, 50, 91</nodes>
		</tet>
		<tet idx = "191">
			<nodes>91, 71, 48, 47</nodes>
		</tet>
		<tet idx = "192">
			<nodes>77, 46, 91, 86</nodes>
		</tet>
		<tet idx = "193">
			<nodes>67, 50, 49, 91</nodes>
		</tet>
		<tet idx = "194">
			<nodes>49, 91, 51, 46</nodes>
		</tet>
		<tet idx = "195">
			<nodes>91, 46, 49, 86</nodes>
		</tet>
		<tet idx = "196">
			<nodes>48, 56, 55, 91</nodes>
		</tet>
		<tet idx = "197">
			<nodes>55, 48, 91, 71</nodes>
		</tet>
		<tet idx = "198">
			<nodes>50, 56, 48, 91</nodes>
		</tet>
		<tet idx = "199">
			<nodes>51, 50, 48, 91</nodes>
		</tet>
		<tet idx = "200">
			<nodes>49, 50, 51, 91</nodes>
		</tet>
		<tet idx = "201">
			<nodes>60, 67, 69, 91</nodes>
		</tet>
		<tet idx = "202">
			<nodes>91, 77, 72, 46</nodes>
		</tet>
		<tet idx = "203">
			<nodes>91, 48, 46, 47</nodes>
		</tet>
		<tet idx = "204">
			<nodes>48, 51, 91, 46</nodes>
		</tet>
		<tet idx = "205">
			<nodes>67, 91, 49, 86</nodes>
		</tet>
		<tet idx = "206">
			<nodes>54, 88, 52, 92</nodes>
		</tet>
		<tet idx = "207">
			<nodes>59, 54, 52, 92</nodes>
		</tet>
		<tet idx = "208">
			<nodes>88, 71, 52, 92</nodes>
		</tet>
		<tet idx = "209">
			<nodes>57, 59, 52, 92</nodes>
		</tet>
		<tet idx = "210">
			<nodes>57, 52, 71, 92</nodes>
		</tet>
		<tet idx = "211">
			<nodes>93, 88, 54, 92</nodes>
		</tet>
		<tet idx = "212">
			<nodes>89, 53, 93, 88</nodes>
		</tet>
		<tet idx = "213">
			<nodes>53, 54, 93, 88</nodes>
		</tet>
		<tet idx = "214">
			<nodes>93, 54, 59, 92</nodes>
		</tet>
		<tet idx = "215">
			<nodes>89, 93, 95, 88</nodes>
		</tet>
		<tet idx = "216">
			<nodes>91, 96, 55, 71</nodes>
		</tet>
		<tet idx = "217">
			<nodes>57, 92, 71, 96</nodes>
		</tet>
		<tet idx = "218">
			<nodes>91, 71, 92, 96</nodes>
		</tet>
		<tet idx = "219">
			<nodes>91, 55, 96, 56</nodes>
		</tet>
		<tet idx = "220">
			<nodes>60, 58, 56, 96</nodes>
		</tet>
		<tet idx = "221">
			<nodes>60, 56, 91, 96</nodes>
		</tet>
		<tet idx = "222">
			<nodes>55, 56, 58, 96</nodes>
		</tet>
		<tet idx = "223">
			<nodes>55, 58, 57, 96</nodes>
		</tet>
		<tet idx = "224">
			<nodes>55, 57, 71, 96</nodes>
		</tet>
		<tet idx = "225">
			<nodes>93, 59, 97, 92</nodes>
		</tet>
		<tet idx = "226">
			<nodes>57, 58, 97, 96</nodes>
		</tet>
		<tet idx = "227">
			<nodes>60, 97, 58, 96</nodes>
		</tet>
		<tet idx = "228">
			<nodes>57, 92, 97, 59</nodes>
		</tet>
		<tet idx = "229">
			<nodes>57, 97, 92, 96</nodes>
		</tet>
		<tet idx = "230">
			<nodes>97, 98, 93, 92</nodes>
		</tet>
		<tet idx = "231">
			<nodes>97, 98, 92, 96</nodes>
		</tet>
		<tet idx = "232">
			<nodes>97, 60, 99, 96</nodes>
		</tet>
		<tet idx = "233">
			<nodes>60, 91, 100, 96</nodes>
		</tet>
		<tet idx = "234">
			<nodes>60, 69, 100, 91</nodes>
		</tet>
		<tet idx = "235">
			<nodes>60, 100, 99, 96</nodes>
		</tet>
		<tet idx = "236">
			<nodes>61, 86, 101, 68</nodes>
		</tet>
		<tet idx = "237">
			<nodes>61, 101, 86, 87</nodes>
		</tet>
		<tet idx = "238">
			<nodes>62, 104, 83, 75</nodes>
		</tet>
		<tet idx = "239">
			<nodes>62, 83, 104, 84</nodes>
		</tet>
		<tet idx = "240">
			<nodes>70, 82, 80, 105</nodes>
		</tet>
		<tet idx = "241">
			<nodes>80, 66, 70, 105</nodes>
		</tet>
		<tet idx = "242">
			<nodes>77, 105, 73, 63</nodes>
		</tet>
		<tet idx = "243">
			<nodes>76, 80, 81, 105</nodes>
		</tet>
		<tet idx = "244">
			<nodes>66, 73, 70, 105</nodes>
		</tet>
		<tet idx = "245">
			<nodes>64, 66, 80, 105</nodes>
		</tet>
		<tet idx = "246">
			<nodes>65, 64, 105, 63</nodes>
		</tet>
		<tet idx = "247">
			<nodes>76, 65, 80, 105</nodes>
		</tet>
		<tet idx = "248">
			<nodes>76, 77, 65, 105</nodes>
		</tet>
		<tet idx = "249">
			<nodes>80, 65, 64, 105</nodes>
		</tet>
		<tet idx = "250">
			<nodes>65, 105, 77, 63</nodes>
		</tet>
		<tet idx = "251">
			<nodes>64, 105, 73, 66</nodes>
		</tet>
		<tet idx = "252">
			<nodes>64, 73, 105, 63</nodes>
		</tet>
		<tet idx = "253">
			<nodes>100, 91, 69, 107</nodes>
		</tet>
		<tet idx = "254">
			<nodes>100, 91, 107, 96</nodes>
		</tet>
		<tet idx = "255">
			<nodes>102, 68, 101, 107</nodes>
		</tet>
		<tet idx = "256">
			<nodes>103, 100, 102, 107</nodes>
		</tet>
		<tet idx = "257">
			<nodes>100, 69, 102, 107</nodes>
		</tet>
		<tet idx = "258">
			<nodes>68, 86, 101, 107</nodes>
		</tet>
		<tet idx = "259">
			<nodes>69, 91, 67, 107</nodes>
		</tet>
		<tet idx = "260">
			<nodes>91, 86, 67, 107</nodes>
		</tet>
		<tet idx = "261">
			<nodes>67, 68, 102, 107</nodes>
		</tet>
		<tet idx = "262">
			<nodes>67, 102, 69, 107</nodes>
		</tet>
		<tet idx = "263">
			<nodes>68, 67, 86, 107</nodes>
		</tet>
		<tet idx = "264">
			<nodes>70, 82, 105, 108</nodes>
		</tet>
		<tet idx = "265">
			<nodes>70, 105, 73, 108</nodes>
		</tet>
		<tet idx = "266">
			<nodes>70, 85, 82, 108</nodes>
		</tet>
		<tet idx = "267">
			<nodes>70, 84, 85, 108</nodes>
		</tet>
		<tet idx = "268">
			<nodes>70, 73, 84, 108</nodes>
		</tet>
		<tet idx = "269">
			<nodes>73, 84, 108, 83</nodes>
		</tet>
		<tet idx = "270">
			<nodes>109, 92, 71, 88</nodes>
		</tet>
		<tet idx = "271">
			<nodes>73, 105, 109, 108</nodes>
		</tet>
		<tet idx = "272">
			<nodes>109, 77, 91, 86</nodes>
		</tet>
		<tet idx = "273">
			<nodes>73, 77, 109, 105</nodes>
		</tet>
		<tet idx = "274">
			<nodes>109, 73, 72, 77</nodes>
		</tet>
		<tet idx = "275">
			<nodes>72, 73, 109, 88</nodes>
		</tet>
		<tet idx = "276">
			<nodes>109, 107, 86, 91</nodes>
		</tet>
		<tet idx = "277">
			<nodes>109, 71, 72, 88</nodes>
		</tet>
		<tet idx = "278">
			<nodes>72, 91, 109, 77</nodes>
		</tet>
		<tet idx = "279">
			<nodes>109, 71, 92, 91</nodes>
		</tet>
		<tet idx = "280">
			<nodes>109, 72, 71, 91</nodes>
		</tet>
		<tet idx = "281">
			<nodes>73, 110, 88, 83</nodes>
		</tet>
		<tet idx = "282">
			<nodes>109, 88, 73, 110</nodes>
		</tet>
		<tet idx = "283">
			<nodes>109, 110, 73, 108</nodes>
		</tet>
		<tet idx = "284">
			<nodes>74, 110, 88, 90</nodes>
		</tet>
		<tet idx = "285">
			<nodes>110, 83, 104, 75</nodes>
		</tet>
		<tet idx = "286">
			<nodes>74, 88, 110, 83</nodes>
		</tet>
		<tet idx = "287">
			<nodes>74, 110, 75, 83</nodes>
		</tet>
		<tet idx = "288">
			<nodes>110, 73, 108, 83</nodes>
		</tet>
		<tet idx = "289">
			<nodes>113, 110, 74, 90</nodes>
		</tet>
		<tet idx = "290">
			<nodes>113, 74, 110, 75</nodes>
		</tet>
		<tet idx = "291">
			<nodes>113, 90, 112, 110</nodes>
		</tet>
		<tet idx = "292">
			<nodes>110, 104, 113, 75</nodes>
		</tet>
		<tet idx = "293">
			<nodes>109, 86, 115, 77</nodes>
		</tet>
		<tet idx = "294">
			<nodes>76, 105, 81, 115</nodes>
		</tet>
		<tet idx = "295">
			<nodes>76, 77, 105, 115</nodes>
		</tet>
		<tet idx = "296">
			<nodes>76, 106, 79, 115</nodes>
		</tet>
		<tet idx = "297">
			<nodes>109, 115, 105, 77</nodes>
		</tet>
		<tet idx = "298">
			<nodes>76, 79, 77, 115</nodes>
		</tet>
		<tet idx = "299">
			<nodes>76, 81, 106, 115</nodes>
		</tet>
		<tet idx = "300">
			<nodes>116, 79, 106, 115</nodes>
		</tet>
		<tet idx = "301">
			<nodes>78, 77, 116, 86</nodes>
		</tet>
		<tet idx = "302">
			<nodes>78, 79, 116, 77</nodes>
		</tet>
		<tet idx = "303">
			<nodes>116, 86, 77, 115</nodes>
		</tet>
		<tet idx = "304">
			<nodes>78, 116, 87, 86</nodes>
		</tet>
		<tet idx = "305">
			<nodes>116, 77, 79, 115</nodes>
		</tet>
		<tet idx = "306">
			<nodes>106, 118, 116, 115</nodes>
		</tet>
		<tet idx = "307">
			<nodes>119, 80, 105, 81</nodes>
		</tet>
		<tet idx = "308">
			<nodes>106, 81, 119, 115</nodes>
		</tet>
		<tet idx = "309">
			<nodes>119, 105, 80, 82</nodes>
		</tet>
		<tet idx = "310">
			<nodes>82, 119, 105, 108</nodes>
		</tet>
		<tet idx = "311">
			<nodes>81, 105, 119, 115</nodes>
		</tet>
		<tet idx = "312">
			<nodes>119, 82, 120, 108</nodes>
		</tet>
		<tet idx = "313">
			<nodes>82, 85, 120, 108</nodes>
		</tet>
		<tet idx = "314">
			<nodes>85, 84, 121, 108</nodes>
		</tet>
		<tet idx = "315">
			<nodes>120, 85, 121, 108</nodes>
		</tet>
		<tet idx = "316">
			<nodes>85, 84, 104, 121</nodes>
		</tet>
		<tet idx = "317">
			<nodes>110, 104, 83, 121</nodes>
		</tet>
		<tet idx = "318">
			<nodes>110, 113, 104, 121</nodes>
		</tet>
		<tet idx = "319">
			<nodes>104, 121, 84, 83</nodes>
		</tet>
		<tet idx = "320">
			<nodes>121, 108, 84, 83</nodes>
		</tet>
		<tet idx = "321">
			<nodes>110, 108, 121, 83</nodes>
		</tet>
		<tet idx = "322">
			<nodes>104, 122, 85, 121</nodes>
		</tet>
		<tet idx = "323">
			<nodes>120, 85, 122, 121</nodes>
		</tet>
		<tet idx = "324">
			<nodes>116, 123, 86, 115</nodes>
		</tet>
		<tet idx = "325">
			<nodes>109, 115, 86, 123</nodes>
		</tet>
		<tet idx = "326">
			<nodes>101, 86, 123, 107</nodes>
		</tet>
		<tet idx = "327">
			<nodes>87, 116, 117, 123</nodes>
		</tet>
		<tet idx = "328">
			<nodes>101, 87, 117, 123</nodes>
		</tet>
		<tet idx = "329">
			<nodes>109, 86, 107, 123</nodes>
		</tet>
		<tet idx = "330">
			<nodes>116, 123, 87, 86</nodes>
		</tet>
		<tet idx = "331">
			<nodes>87, 123, 101, 86</nodes>
		</tet>
		<tet idx = "332">
			<nodes>88, 124, 93, 95</nodes>
		</tet>
		<tet idx = "333">
			<nodes>92, 109, 124, 88</nodes>
		</tet>
		<tet idx = "334">
			<nodes>89, 94, 90, 124</nodes>
		</tet>
		<tet idx = "335">
			<nodes>89, 95, 94, 124</nodes>
		</tet>
		<tet idx = "336">
			<nodes>89, 90, 88, 124</nodes>
		</tet>
		<tet idx = "337">
			<nodes>112, 94, 111, 124</nodes>
		</tet>
		<tet idx = "338">
			<nodes>90, 110, 88, 124</nodes>
		</tet>
		<tet idx = "339">
			<nodes>88, 93, 124, 92</nodes>
		</tet>
		<tet idx = "340">
			<nodes>89, 88, 95, 124</nodes>
		</tet>
		<tet idx = "341">
			<nodes>124, 109, 110, 88</nodes>
		</tet>
		<tet idx = "342">
			<nodes>90, 94, 112, 124</nodes>
		</tet>
		<tet idx = "343">
			<nodes>90, 112, 110, 124</nodes>
		</tet>
		<tet idx = "344">
			<nodes>125, 92, 98, 96</nodes>
		</tet>
		<tet idx = "345">
			<nodes>91, 109, 125, 92</nodes>
		</tet>
		<tet idx = "346">
			<nodes>100, 107, 125, 96</nodes>
		</tet>
		<tet idx = "347">
			<nodes>109, 91, 125, 107</nodes>
		</tet>
		<tet idx = "348">
			<nodes>92, 124, 109, 125</nodes>
		</tet>
		<tet idx = "349">
			<nodes>100, 125, 99, 96</nodes>
		</tet>
		<tet idx = "350">
			<nodes>91, 92, 125, 96</nodes>
		</tet>
		<tet idx = "351">
			<nodes>125, 107, 91, 96</nodes>
		</tet>
		<tet idx = "352">
			<nodes>126, 111, 94, 124</nodes>
		</tet>
		<tet idx = "353">
			<nodes>94, 95, 126, 124</nodes>
		</tet>
		<tet idx = "354">
			<nodes>93, 126, 95, 124</nodes>
		</tet>
		<tet idx = "355">
			<nodes>126, 92, 93, 98</nodes>
		</tet>
		<tet idx = "356">
			<nodes>126, 125, 92, 98</nodes>
		</tet>
		<tet idx = "357">
			<nodes>126, 93, 92, 124</nodes>
		</tet>
		<tet idx = "358">
			<nodes>126, 92, 125, 124</nodes>
		</tet>
		<tet idx = "359">
			<nodes>127, 125, 96, 99</nodes>
		</tet>
		<tet idx = "360">
			<nodes>127, 96, 97, 99</nodes>
		</tet>
		<tet idx = "361">
			<nodes>126, 98, 127, 125</nodes>
		</tet>
		<tet idx = "362">
			<nodes>127, 96, 125, 98</nodes>
		</tet>
		<tet idx = "363">
			<nodes>127, 97, 96, 98</nodes>
		</tet>
		<tet idx = "364">
			<nodes>99, 100, 128, 125</nodes>
		</tet>
		<tet idx = "365">
			<nodes>127, 99, 128, 125</nodes>
		</tet>
		<tet idx = "366">
			<nodes>132, 100, 103, 107</nodes>
		</tet>
		<tet idx = "367">
			<nodes>132, 103, 100, 128</nodes>
		</tet>
		<tet idx = "368">
			<nodes>132, 125, 100, 107</nodes>
		</tet>
		<tet idx = "369">
			<nodes>132, 100, 125, 128</nodes>
		</tet>
		<tet idx = "370">
			<nodes>128, 103, 133, 132</nodes>
		</tet>
		<tet idx = "371">
			<nodes>133, 103, 134, 132</nodes>
		</tet>
		<tet idx = "372">
			<nodes>101, 117, 135, 123</nodes>
		</tet>
		<tet idx = "373">
			<nodes>102, 136, 103, 107</nodes>
		</tet>
		<tet idx = "374">
			<nodes>101, 123, 136, 107</nodes>
		</tet>
		<tet idx = "375">
			<nodes>101, 135, 136, 123</nodes>
		</tet>
		<tet idx = "376">
			<nodes>101, 136, 102, 107</nodes>
		</tet>
		<tet idx = "377">
			<nodes>136, 103, 107, 132</nodes>
		</tet>
		<tet idx = "378">
			<nodes>136, 123, 132, 107</nodes>
		</tet>
		<tet idx = "379">
			<nodes>134, 103, 137, 132</nodes>
		</tet>
		<tet idx = "380">
			<nodes>136, 137, 103, 132</nodes>
		</tet>
		<tet idx = "381">
			<nodes>104, 138, 122, 121</nodes>
		</tet>
		<tet idx = "382">
			<nodes>104, 113, 138, 121</nodes>
		</tet>
		<tet idx = "383">
			<nodes>119, 105, 140, 115</nodes>
		</tet>
		<tet idx = "384">
			<nodes>140, 109, 105, 108</nodes>
		</tet>
		<tet idx = "385">
			<nodes>123, 140, 109, 115</nodes>
		</tet>
		<tet idx = "386">
			<nodes>109, 105, 115, 140</nodes>
		</tet>
		<tet idx = "387">
			<nodes>140, 105, 119, 108</nodes>
		</tet>
		<tet idx = "388">
			<nodes>119, 140, 108, 141</nodes>
		</tet>
		<tet idx = "389">
			<nodes>119, 108, 120, 141</nodes>
		</tet>
		<tet idx = "390">
			<nodes>120, 108, 121, 141</nodes>
		</tet>
		<tet idx = "391">
			<nodes>121, 108, 140, 141</nodes>
		</tet>
		<tet idx = "392">
			<nodes>122, 120, 121, 141</nodes>
		</tet>
		<tet idx = "393">
			<nodes>142, 140, 119, 141</nodes>
		</tet>
		<tet idx = "394">
			<nodes>118, 106, 142, 115</nodes>
		</tet>
		<tet idx = "395">
			<nodes>119, 142, 106, 115</nodes>
		</tet>
		<tet idx = "396">
			<nodes>119, 140, 142, 115</nodes>
		</tet>
		<tet idx = "397">
			<nodes>143, 109, 107, 123</nodes>
		</tet>
		<tet idx = "398">
			<nodes>109, 140, 123, 143</nodes>
		</tet>
		<tet idx = "399">
			<nodes>143, 107, 109, 125</nodes>
		</tet>
		<tet idx = "400">
			<nodes>140, 143, 109, 108</nodes>
		</tet>
		<tet idx = "401">
			<nodes>109, 143, 110, 108</nodes>
		</tet>
		<tet idx = "402">
			<nodes>140, 121, 143, 108</nodes>
		</tet>
		<tet idx = "403">
			<nodes>143, 121, 110, 108</nodes>
		</tet>
		<tet idx = "404">
			<nodes>143, 107, 125, 132</nodes>
		</tet>
		<tet idx = "405">
			<nodes>123, 107, 143, 132</nodes>
		</tet>
		<tet idx = "406">
			<nodes>124, 110, 109, 144</nodes>
		</tet>
		<tet idx = "407">
			<nodes>112, 111, 144, 124</nodes>
		</tet>
		<tet idx = "408">
			<nodes>112, 144, 110, 124</nodes>
		</tet>
		<tet idx = "409">
			<nodes>125, 109, 143, 144</nodes>
		</tet>
		<tet idx = "410">
			<nodes>110, 143, 109, 144</nodes>
		</tet>
		<tet idx = "411">
			<nodes>124, 109, 125, 144</nodes>
		</tet>
		<tet idx = "412">
			<nodes>111, 129, 114, 146</nodes>
		</tet>
		<tet idx = "413">
			<nodes>145, 114, 129, 146</nodes>
		</tet>
		<tet idx = "414">
			<nodes>126, 129, 111, 146</nodes>
		</tet>
		<tet idx = "415">
			<nodes>111, 146, 144, 124</nodes>
		</tet>
		<tet idx = "416">
			<nodes>126, 146, 111, 124</nodes>
		</tet>
		<tet idx = "417">
			<nodes>110, 143, 147, 121</nodes>
		</tet>
		<tet idx = "418">
			<nodes>147, 143, 110, 144</nodes>
		</tet>
		<tet idx = "419">
			<nodes>113, 110, 147, 121</nodes>
		</tet>
		<tet idx = "420">
			<nodes>112, 111, 147, 144</nodes>
		</tet>
		<tet idx = "421">
			<nodes>111, 147, 144, 146</nodes>
		</tet>
		<tet idx = "422">
			<nodes>113, 112, 147, 110</nodes>
		</tet>
		<tet idx = "423">
			<nodes>112, 147, 110, 144</nodes>
		</tet>
		<tet idx = "424">
			<nodes>111, 148, 112, 147</nodes>
		</tet>
		<tet idx = "425">
			<nodes>111, 148, 147, 146</nodes>
		</tet>
		<tet idx = "426">
			<nodes>111, 149, 148, 146</nodes>
		</tet>
		<tet idx = "427">
			<nodes>111, 114, 149, 146</nodes>
		</tet>
		<tet idx = "428">
			<nodes>150, 112, 148, 147</nodes>
		</tet>
		<tet idx = "429">
			<nodes>150, 113, 121, 138</nodes>
		</tet>
		<tet idx = "430">
			<nodes>150, 113, 112, 147</nodes>
		</tet>
		<tet idx = "431">
			<nodes>150, 121, 113, 147</nodes>
		</tet>
		<tet idx = "432">
			<nodes>149, 114, 151, 146</nodes>
		</tet>
		<tet idx = "433">
			<nodes>146, 151, 145, 114</nodes>
		</tet>
		<tet idx = "434">
			<nodes>118, 131, 130, 153</nodes>
		</tet>
		<tet idx = "435">
			<nodes>153, 142, 115, 118</nodes>
		</tet>
		<tet idx = "436">
			<nodes>135, 117, 130, 153</nodes>
		</tet>
		<tet idx = "437">
			<nodes>153, 115, 142, 140</nodes>
		</tet>
		<tet idx = "438">
			<nodes>123, 153, 140, 115</nodes>
		</tet>
		<tet idx = "439">
			<nodes>135, 123, 117, 153</nodes>
		</tet>
		<tet idx = "440">
			<nodes>140, 123, 143, 153</nodes>
		</tet>
		<tet idx = "441">
			<nodes>118, 130, 117, 153</nodes>
		</tet>
		<tet idx = "442">
			<nodes>116, 153, 118, 117</nodes>
		</tet>
		<tet idx = "443">
			<nodes>116, 123, 153, 117</nodes>
		</tet>
		<tet idx = "444">
			<nodes>116, 118, 153, 115</nodes>
		</tet>
		<tet idx = "445">
			<nodes>116, 153, 123, 115</nodes>
		</tet>
		<tet idx = "446">
			<nodes>142, 154, 118, 153</nodes>
		</tet>
		<tet idx = "447">
			<nodes>154, 131, 118, 153</nodes>
		</tet>
		<tet idx = "448">
			<nodes>155, 131, 154, 153</nodes>
		</tet>
		<tet idx = "449">
			<nodes>156, 142, 119, 141</nodes>
		</tet>
		<tet idx = "450">
			<nodes>156, 119, 120, 141</nodes>
		</tet>
		<tet idx = "451">
			<nodes>122, 158, 120, 141</nodes>
		</tet>
		<tet idx = "452">
			<nodes>156, 120, 158, 141</nodes>
		</tet>
		<tet idx = "453">
			<nodes>122, 157, 158, 141</nodes>
		</tet>
		<tet idx = "454">
			<nodes>150, 121, 159, 138</nodes>
		</tet>
		<tet idx = "455">
			<nodes>159, 121, 140, 141</nodes>
		</tet>
		<tet idx = "456">
			<nodes>140, 159, 143, 121</nodes>
		</tet>
		<tet idx = "457">
			<nodes>150, 159, 121, 147</nodes>
		</tet>
		<tet idx = "458">
			<nodes>138, 139, 122, 159</nodes>
		</tet>
		<tet idx = "459">
			<nodes>139, 157, 122, 159</nodes>
		</tet>
		<tet idx = "460">
			<nodes>138, 159, 122, 121</nodes>
		</tet>
		<tet idx = "461">
			<nodes>143, 159, 147, 121</nodes>
		</tet>
		<tet idx = "462">
			<nodes>122, 121, 159, 141</nodes>
		</tet>
		<tet idx = "463">
			<nodes>122, 159, 157, 141</nodes>
		</tet>
		<tet idx = "464">
			<nodes>135, 161, 123, 153</nodes>
		</tet>
		<tet idx = "465">
			<nodes>137, 161, 132, 136</nodes>
		</tet>
		<tet idx = "466">
			<nodes>136, 132, 123, 161</nodes>
		</tet>
		<tet idx = "467">
			<nodes>135, 136, 123, 161</nodes>
		</tet>
		<tet idx = "468">
			<nodes>161, 143, 123, 153</nodes>
		</tet>
		<tet idx = "469">
			<nodes>123, 143, 161, 132</nodes>
		</tet>
		<tet idx = "470">
			<nodes>127, 129, 126, 162</nodes>
		</tet>
		<tet idx = "471">
			<nodes>144, 146, 162, 124</nodes>
		</tet>
		<tet idx = "472">
			<nodes>126, 125, 162, 124</nodes>
		</tet>
		<tet idx = "473">
			<nodes>125, 144, 162, 124</nodes>
		</tet>
		<tet idx = "474">
			<nodes>128, 125, 162, 127</nodes>
		</tet>
		<tet idx = "475">
			<nodes>126, 162, 129, 146</nodes>
		</tet>
		<tet idx = "476">
			<nodes>125, 143, 162, 144</nodes>
		</tet>
		<tet idx = "477">
			<nodes>126, 127, 162, 125</nodes>
		</tet>
		<tet idx = "478">
			<nodes>126, 162, 146, 124</nodes>
		</tet>
		<tet idx = "479">
			<nodes>128, 162, 125, 132</nodes>
		</tet>
		<tet idx = "480">
			<nodes>162, 143, 125, 132</nodes>
		</tet>
		<tet idx = "481">
			<nodes>161, 143, 162, 132</nodes>
		</tet>
		<tet idx = "482">
			<nodes>128, 162, 163, 127</nodes>
		</tet>
		<tet idx = "483">
			<nodes>127, 163, 129, 162</nodes>
		</tet>
		<tet idx = "484">
			<nodes>163, 129, 162, 146</nodes>
		</tet>
		<tet idx = "485">
			<nodes>163, 145, 129, 146</nodes>
		</tet>
		<tet idx = "486">
			<nodes>163, 128, 133, 132</nodes>
		</tet>
		<tet idx = "487">
			<nodes>128, 163, 162, 132</nodes>
		</tet>
		<tet idx = "488">
			<nodes>130, 131, 164, 153</nodes>
		</tet>
		<tet idx = "489">
			<nodes>135, 164, 153, 130</nodes>
		</tet>
		<tet idx = "490">
			<nodes>135, 153, 164, 161</nodes>
		</tet>
		<tet idx = "491">
			<nodes>164, 131, 155, 153</nodes>
		</tet>
		<tet idx = "492">
			<nodes>162, 165, 161, 132</nodes>
		</tet>
		<tet idx = "493">
			<nodes>133, 134, 165, 132</nodes>
		</tet>
		<tet idx = "494">
			<nodes>165, 132, 163, 133</nodes>
		</tet>
		<tet idx = "495">
			<nodes>134, 137, 165, 132</nodes>
		</tet>
		<tet idx = "496">
			<nodes>137, 132, 161, 165</nodes>
		</tet>
		<tet idx = "497">
			<nodes>165, 163, 132, 162</nodes>
		</tet>
		<tet idx = "498">
			<nodes>163, 133, 166, 165</nodes>
		</tet>
		<tet idx = "499">
			<nodes>133, 134, 166, 165</nodes>
		</tet>
		<tet idx = "500">
			<nodes>134, 137, 167, 165</nodes>
		</tet>
		<tet idx = "501">
			<nodes>166, 134, 167, 165</nodes>
		</tet>
		<tet idx = "502">
			<nodes>135, 164, 168, 161</nodes>
		</tet>
		<tet idx = "503">
			<nodes>135, 168, 169, 161</nodes>
		</tet>
		<tet idx = "504">
			<nodes>169, 137, 136, 161</nodes>
		</tet>
		<tet idx = "505">
			<nodes>135, 169, 136, 161</nodes>
		</tet>
		<tet idx = "506">
			<nodes>167, 137, 169, 165</nodes>
		</tet>
		<tet idx = "507">
			<nodes>137, 161, 169, 165</nodes>
		</tet>
		<tet idx = "508">
			<nodes>172, 157, 139, 159</nodes>
		</tet>
		<tet idx = "509">
			<nodes>172, 139, 173, 159</nodes>
		</tet>
		<tet idx = "510">
			<nodes>150, 173, 138, 159</nodes>
		</tet>
		<tet idx = "511">
			<nodes>173, 139, 138, 159</nodes>
		</tet>
		<tet idx = "512">
			<nodes>154, 142, 182, 153</nodes>
		</tet>
		<tet idx = "513">
			<nodes>156, 158, 182, 141</nodes>
		</tet>
		<tet idx = "514">
			<nodes>142, 182, 140, 141</nodes>
		</tet>
		<tet idx = "515">
			<nodes>140, 182, 142, 153</nodes>
		</tet>
		<tet idx = "516">
			<nodes>157, 182, 158, 141</nodes>
		</tet>
		<tet idx = "517">
			<nodes>182, 140, 143, 153</nodes>
		</tet>
		<tet idx = "518">
			<nodes>142, 156, 174, 182</nodes>
		</tet>
		<tet idx = "519">
			<nodes>182, 143, 140, 159</nodes>
		</tet>
		<tet idx = "520">
			<nodes>157, 159, 182, 141</nodes>
		</tet>
		<tet idx = "521">
			<nodes>142, 174, 154, 182</nodes>
		</tet>
		<tet idx = "522">
			<nodes>182, 143, 161, 153</nodes>
		</tet>
		<tet idx = "523">
			<nodes>156, 182, 142, 141</nodes>
		</tet>
		<tet idx = "524">
			<nodes>182, 159, 140, 141</nodes>
		</tet>
		<tet idx = "525">
			<nodes>143, 159, 183, 147</nodes>
		</tet>
		<tet idx = "526">
			<nodes>143, 183, 159, 182</nodes>
		</tet>
		<tet idx = "527">
			<nodes>162, 183, 161, 165</nodes>
		</tet>
		<tet idx = "528">
			<nodes>147, 183, 143, 144</nodes>
		</tet>
		<tet idx = "529">
			<nodes>162, 143, 183, 144</nodes>
		</tet>
		<tet idx = "530">
			<nodes>162, 161, 183, 143</nodes>
		</tet>
		<tet idx = "531">
			<nodes>183, 161, 182, 143</nodes>
		</tet>
		<tet idx = "532">
			<nodes>147, 183, 144, 146</nodes>
		</tet>
		<tet idx = "533">
			<nodes>162, 144, 183, 146</nodes>
		</tet>
		<tet idx = "534">
			<nodes>176, 177, 145, 184</nodes>
		</tet>
		<tet idx = "535">
			<nodes>163, 146, 184, 145</nodes>
		</tet>
		<tet idx = "536">
			<nodes>183, 162, 146, 184</nodes>
		</tet>
		<tet idx = "537">
			<nodes>146, 145, 151, 184</nodes>
		</tet>
		<tet idx = "538">
			<nodes>163, 184, 146, 162</nodes>
		</tet>
		<tet idx = "539">
			<nodes>177, 151, 145, 184</nodes>
		</tet>
		<tet idx = "540">
			<nodes>170, 151, 177, 184</nodes>
		</tet>
		<tet idx = "541">
			<nodes>163, 176, 145, 184</nodes>
		</tet>
		<tet idx = "542">
			<nodes>185, 183, 159, 147</nodes>
		</tet>
		<tet idx = "543">
			<nodes>183, 147, 185, 146</nodes>
		</tet>
		<tet idx = "544">
			<nodes>149, 151, 185, 146</nodes>
		</tet>
		<tet idx = "545">
			<nodes>148, 149, 152, 185</nodes>
		</tet>
		<tet idx = "546">
			<nodes>149, 151, 152, 185</nodes>
		</tet>
		<tet idx = "547">
			<nodes>148, 149, 185, 146</nodes>
		</tet>
		<tet idx = "548">
			<nodes>183, 146, 185, 184</nodes>
		</tet>
		<tet idx = "549">
			<nodes>151, 185, 146, 184</nodes>
		</tet>
		<tet idx = "550">
			<nodes>148, 185, 147, 146</nodes>
		</tet>
		<tet idx = "551">
			<nodes>148, 152, 150, 185</nodes>
		</tet>
		<tet idx = "552">
			<nodes>148, 150, 147, 185</nodes>
		</tet>
		<tet idx = "553">
			<nodes>185, 159, 150, 147</nodes>
		</tet>
		<tet idx = "554">
			<nodes>172, 159, 173, 186</nodes>
		</tet>
		<tet idx = "555">
			<nodes>150, 186, 152, 171</nodes>
		</tet>
		<tet idx = "556">
			<nodes>173, 159, 150, 186</nodes>
		</tet>
		<tet idx = "557">
			<nodes>171, 173, 150, 186</nodes>
		</tet>
		<tet idx = "558">
			<nodes>150, 152, 186, 185</nodes>
		</tet>
		<tet idx = "559">
			<nodes>185, 150, 159, 186</nodes>
		</tet>
		<tet idx = "560">
			<nodes>187, 151, 170, 184</nodes>
		</tet>
		<tet idx = "561">
			<nodes>171, 152, 187, 186</nodes>
		</tet>
		<tet idx = "562">
			<nodes>152, 185, 187, 186</nodes>
		</tet>
		<tet idx = "563">
			<nodes>151, 185, 187, 152</nodes>
		</tet>
		<tet idx = "564">
			<nodes>151, 187, 185, 184</nodes>
		</tet>
		<tet idx = "565">
			<nodes>171, 188, 173, 186</nodes>
		</tet>
		<tet idx = "566">
			<nodes>183, 189, 182, 161</nodes>
		</tet>
		<tet idx = "567">
			<nodes>189, 161, 164, 153</nodes>
		</tet>
		<tet idx = "568">
			<nodes>182, 161, 189, 153</nodes>
		</tet>
		<tet idx = "569">
			<nodes>174, 189, 154, 182</nodes>
		</tet>
		<tet idx = "570">
			<nodes>174, 155, 154, 189</nodes>
		</tet>
		<tet idx = "571">
			<nodes>154, 182, 189, 153</nodes>
		</tet>
		<tet idx = "572">
			<nodes>164, 155, 189, 153</nodes>
		</tet>
		<tet idx = "573">
			<nodes>155, 154, 189, 153</nodes>
		</tet>
		<tet idx = "574">
			<nodes>164, 155, 190, 189</nodes>
		</tet>
		<tet idx = "575">
			<nodes>191, 155, 174, 189</nodes>
		</tet>
		<tet idx = "576">
			<nodes>190, 155, 192, 189</nodes>
		</tet>
		<tet idx = "577">
			<nodes>192, 155, 191, 189</nodes>
		</tet>
		<tet idx = "578">
			<nodes>156, 174, 193, 175</nodes>
		</tet>
		<tet idx = "579">
			<nodes>156, 193, 174, 182</nodes>
		</tet>
		<tet idx = "580">
			<nodes>175, 156, 160, 193</nodes>
		</tet>
		<tet idx = "581">
			<nodes>193, 158, 157, 182</nodes>
		</tet>
		<tet idx = "582">
			<nodes>193, 156, 158, 182</nodes>
		</tet>
		<tet idx = "583">
			<nodes>193, 157, 158, 160</nodes>
		</tet>
		<tet idx = "584">
			<nodes>189, 182, 174, 193</nodes>
		</tet>
		<tet idx = "585">
			<nodes>172, 160, 157, 193</nodes>
		</tet>
		<tet idx = "586">
			<nodes>193, 158, 156, 160</nodes>
		</tet>
		<tet idx = "587">
			<nodes>172, 157, 159, 193</nodes>
		</tet>
		<tet idx = "588">
			<nodes>182, 159, 157, 193</nodes>
		</tet>
		<tet idx = "589">
			<nodes>182, 194, 183, 159</nodes>
		</tet>
		<tet idx = "590">
			<nodes>185, 159, 194, 186</nodes>
		</tet>
		<tet idx = "591">
			<nodes>172, 194, 159, 186</nodes>
		</tet>
		<tet idx = "592">
			<nodes>185, 159, 183, 194</nodes>
		</tet>
		<tet idx = "593">
			<nodes>172, 159, 194, 193</nodes>
		</tet>
		<tet idx = "594">
			<nodes>194, 159, 182, 193</nodes>
		</tet>
		<tet idx = "595">
			<nodes>175, 160, 195, 193</nodes>
		</tet>
		<tet idx = "596">
			<nodes>172, 195, 160, 193</nodes>
		</tet>
		<tet idx = "597">
			<nodes>172, 196, 195, 193</nodes>
		</tet>
		<tet idx = "598">
			<nodes>169, 161, 168, 197</nodes>
		</tet>
		<tet idx = "599">
			<nodes>164, 168, 161, 197</nodes>
		</tet>
		<tet idx = "600">
			<nodes>164, 161, 189, 197</nodes>
		</tet>
		<tet idx = "601">
			<nodes>183, 189, 161, 197</nodes>
		</tet>
		<tet idx = "602">
			<nodes>169, 165, 161, 197</nodes>
		</tet>
		<tet idx = "603">
			<nodes>183, 161, 165, 197</nodes>
		</tet>
		<tet idx = "604">
			<nodes>167, 165, 169, 197</nodes>
		</tet>
		<tet idx = "605">
			<nodes>163, 198, 166, 176</nodes>
		</tet>
		<tet idx = "606">
			<nodes>176, 198, 177, 184</nodes>
		</tet>
		<tet idx = "607">
			<nodes>162, 198, 183, 165</nodes>
		</tet>
		<tet idx = "608">
			<nodes>163, 166, 198, 165</nodes>
		</tet>
		<tet idx = "609">
			<nodes>163, 162, 198, 184</nodes>
		</tet>
		<tet idx = "610">
			<nodes>183, 198, 162, 184</nodes>
		</tet>
		<tet idx = "611">
			<nodes>163, 198, 162, 165</nodes>
		</tet>
		<tet idx = "612">
			<nodes>183, 165, 198, 197</nodes>
		</tet>
		<tet idx = "613">
			<nodes>163, 198, 176, 184</nodes>
		</tet>
		<tet idx = "614">
			<nodes>168, 197, 164, 199</nodes>
		</tet>
		<tet idx = "615">
			<nodes>168, 190, 178, 199</nodes>
		</tet>
		<tet idx = "616">
			<nodes>168, 164, 190, 199</nodes>
		</tet>
		<tet idx = "617">
			<nodes>164, 189, 190, 199</nodes>
		</tet>
		<tet idx = "618">
			<nodes>164, 197, 189, 199</nodes>
		</tet>
		<tet idx = "619">
			<nodes>166, 198, 165, 200</nodes>
		</tet>
		<tet idx = "620">
			<nodes>180, 167, 179, 200</nodes>
		</tet>
		<tet idx = "621">
			<nodes>198, 197, 165, 200</nodes>
		</tet>
		<tet idx = "622">
			<nodes>179, 167, 197, 200</nodes>
		</tet>
		<tet idx = "623">
			<nodes>165, 197, 167, 200</nodes>
		</tet>
		<tet idx = "624">
			<nodes>176, 166, 180, 200</nodes>
		</tet>
		<tet idx = "625">
			<nodes>176, 198, 166, 200</nodes>
		</tet>
		<tet idx = "626">
			<nodes>166, 167, 180, 200</nodes>
		</tet>
		<tet idx = "627">
			<nodes>166, 165, 167, 200</nodes>
		</tet>
		<tet idx = "628">
			<nodes>168, 178, 201, 199</nodes>
		</tet>
		<tet idx = "629">
			<nodes>168, 201, 197, 199</nodes>
		</tet>
		<tet idx = "630">
			<nodes>201, 169, 168, 197</nodes>
		</tet>
		<tet idx = "631">
			<nodes>201, 167, 169, 197</nodes>
		</tet>
		<tet idx = "632">
			<nodes>179, 167, 201, 197</nodes>
		</tet>
		<tet idx = "633">
			<nodes>178, 202, 201, 199</nodes>
		</tet>
		<tet idx = "634">
			<nodes>177, 198, 203, 184</nodes>
		</tet>
		<tet idx = "635">
			<nodes>187, 203, 184, 170</nodes>
		</tet>
		<tet idx = "636">
			<nodes>170, 177, 203, 184</nodes>
		</tet>
		<tet idx = "637">
			<nodes>170, 177, 204, 203</nodes>
		</tet>
		<tet idx = "638">
			<nodes>170, 204, 187, 203</nodes>
		</tet>
		<tet idx = "639">
			<nodes>205, 187, 186, 171</nodes>
		</tet>
		<tet idx = "640">
			<nodes>205, 186, 188, 171</nodes>
		</tet>
		<tet idx = "641">
			<nodes>204, 206, 187, 203</nodes>
		</tet>
		<tet idx = "642">
			<nodes>172, 193, 194, 207</nodes>
		</tet>
		<tet idx = "643">
			<nodes>172, 196, 193, 207</nodes>
		</tet>
		<tet idx = "644">
			<nodes>172, 188, 196, 207</nodes>
		</tet>
		<tet idx = "645">
			<nodes>172, 207, 194, 186</nodes>
		</tet>
		<tet idx = "646">
			<nodes>173, 188, 172, 207</nodes>
		</tet>
		<tet idx = "647">
			<nodes>173, 207, 172, 186</nodes>
		</tet>
		<tet idx = "648">
			<nodes>188, 207, 173, 186</nodes>
		</tet>
		<tet idx = "649">
			<nodes>188, 209, 196, 207</nodes>
		</tet>
		<tet idx = "650">
			<nodes>208, 209, 188, 207</nodes>
		</tet>
		<tet idx = "651">
			<nodes>174, 193, 175, 210</nodes>
		</tet>
		<tet idx = "652">
			<nodes>191, 174, 175, 210</nodes>
		</tet>
		<tet idx = "653">
			<nodes>175, 193, 195, 210</nodes>
		</tet>
		<tet idx = "654">
			<nodes>191, 189, 174, 210</nodes>
		</tet>
		<tet idx = "655">
			<nodes>189, 193, 174, 210</nodes>
		</tet>
		<tet idx = "656">
			<nodes>211, 191, 175, 210</nodes>
		</tet>
		<tet idx = "657">
			<nodes>211, 175, 195, 210</nodes>
		</tet>
		<tet idx = "658">
			<nodes>195, 212, 211, 210</nodes>
		</tet>
		<tet idx = "659">
			<nodes>176, 213, 177, 198</nodes>
		</tet>
		<tet idx = "660">
			<nodes>176, 213, 200, 180</nodes>
		</tet>
		<tet idx = "661">
			<nodes>176, 200, 213, 198</nodes>
		</tet>
		<tet idx = "662">
			<nodes>213, 177, 198, 203</nodes>
		</tet>
		<tet idx = "663">
			<nodes>204, 177, 214, 203</nodes>
		</tet>
		<tet idx = "664">
			<nodes>213, 214, 177, 203</nodes>
		</tet>
		<tet idx = "665">
			<nodes>190, 216, 178, 199</nodes>
		</tet>
		<tet idx = "666">
			<nodes>211, 217, 191, 210</nodes>
		</tet>
		<tet idx = "667">
			<nodes>220, 221, 216, 222</nodes>
		</tet>
		<tet idx = "668">
			<nodes>178, 202, 199, 222</nodes>
		</tet>
		<tet idx = "669">
			<nodes>178, 221, 202, 222</nodes>
		</tet>
		<tet idx = "670">
			<nodes>178, 216, 221, 222</nodes>
		</tet>
		<tet idx = "671">
			<nodes>178, 199, 216, 222</nodes>
		</tet>
		<tet idx = "672">
			<nodes>197, 200, 223, 179</nodes>
		</tet>
		<tet idx = "673">
			<nodes>197, 223, 201, 179</nodes>
		</tet>
		<tet idx = "674">
			<nodes>179, 181, 180, 223</nodes>
		</tet>
		<tet idx = "675">
			<nodes>179, 180, 200, 223</nodes>
		</tet>
		<tet idx = "676">
			<nodes>179, 201, 181, 223</nodes>
		</tet>
		<tet idx = "677">
			<nodes>181, 201, 202, 223</nodes>
		</tet>
		<tet idx = "678">
			<nodes>224, 180, 200, 213</nodes>
		</tet>
		<tet idx = "679">
			<nodes>181, 224, 180, 223</nodes>
		</tet>
		<tet idx = "680">
			<nodes>224, 200, 180, 223</nodes>
		</tet>
		<tet idx = "681">
			<nodes>202, 225, 223, 222</nodes>
		</tet>
		<tet idx = "682">
			<nodes>225, 224, 181, 223</nodes>
		</tet>
		<tet idx = "683">
			<nodes>202, 223, 225, 181</nodes>
		</tet>
		<tet idx = "684">
			<nodes>221, 226, 202, 222</nodes>
		</tet>
		<tet idx = "685">
			<nodes>226, 225, 202, 222</nodes>
		</tet>
		<tet idx = "686">
			<nodes>204, 214, 227, 203</nodes>
		</tet>
		<tet idx = "687">
			<nodes>184, 183, 230, 185</nodes>
		</tet>
		<tet idx = "688">
			<nodes>182, 193, 230, 194</nodes>
		</tet>
		<tet idx = "689">
			<nodes>182, 230, 183, 194</nodes>
		</tet>
		<tet idx = "690">
			<nodes>184, 230, 183, 198</nodes>
		</tet>
		<tet idx = "691">
			<nodes>189, 230, 199, 197</nodes>
		</tet>
		<tet idx = "692">
			<nodes>183, 230, 189, 197</nodes>
		</tet>
		<tet idx = "693">
			<nodes>182, 230, 193, 189</nodes>
		</tet>
		<tet idx = "694">
			<nodes>194, 230, 183, 185</nodes>
		</tet>
		<tet idx = "695">
			<nodes>182, 183, 230, 189</nodes>
		</tet>
		<tet idx = "696">
			<nodes>183, 198, 230, 197</nodes>
		</tet>
		<tet idx = "697">
			<nodes>230, 184, 203, 198</nodes>
		</tet>
		<tet idx = "698">
			<nodes>189, 230, 193, 210</nodes>
		</tet>
		<tet idx = "699">
			<nodes>224, 200, 231, 213</nodes>
		</tet>
		<tet idx = "700">
			<nodes>213, 231, 198, 200</nodes>
		</tet>
		<tet idx = "701">
			<nodes>228, 227, 214, 231</nodes>
		</tet>
		<tet idx = "702">
			<nodes>213, 198, 231, 203</nodes>
		</tet>
		<tet idx = "703">
			<nodes>198, 230, 231, 203</nodes>
		</tet>
		<tet idx = "704">
			<nodes>213, 231, 214, 203</nodes>
		</tet>
		<tet idx = "705">
			<nodes>214, 231, 227, 203</nodes>
		</tet>
		<tet idx = "706">
			<nodes>224, 231, 200, 223</nodes>
		</tet>
		<tet idx = "707">
			<nodes>232, 230, 194, 185</nodes>
		</tet>
		<tet idx = "708">
			<nodes>205, 187, 206, 232</nodes>
		</tet>
		<tet idx = "709">
			<nodes>184, 230, 232, 185</nodes>
		</tet>
		<tet idx = "710">
			<nodes>187, 184, 203, 232</nodes>
		</tet>
		<tet idx = "711">
			<nodes>205, 186, 187, 232</nodes>
		</tet>
		<tet idx = "712">
			<nodes>194, 207, 232, 186</nodes>
		</tet>
		<tet idx = "713">
			<nodes>208, 232, 188, 205</nodes>
		</tet>
		<tet idx = "714">
			<nodes>232, 207, 188, 186</nodes>
		</tet>
		<tet idx = "715">
			<nodes>230, 203, 184, 232</nodes>
		</tet>
		<tet idx = "716">
			<nodes>187, 185, 232, 186</nodes>
		</tet>
		<tet idx = "717">
			<nodes>232, 185, 194, 186</nodes>
		</tet>
		<tet idx = "718">
			<nodes>231, 230, 232, 203</nodes>
		</tet>
		<tet idx = "719">
			<nodes>208, 188, 232, 207</nodes>
		</tet>
		<tet idx = "720">
			<nodes>205, 188, 186, 232</nodes>
		</tet>
		<tet idx = "721">
			<nodes>206, 232, 187, 203</nodes>
		</tet>
		<tet idx = "722">
			<nodes>187, 232, 185, 184</nodes>
		</tet>
		<tet idx = "723">
			<nodes>189, 233, 230, 210</nodes>
		</tet>
		<tet idx = "724">
			<nodes>189, 199, 230, 233</nodes>
		</tet>
		<tet idx = "725">
			<nodes>218, 216, 190, 233</nodes>
		</tet>
		<tet idx = "726">
			<nodes>218, 191, 217, 233</nodes>
		</tet>
		<tet idx = "727">
			<nodes>190, 233, 216, 199</nodes>
		</tet>
		<tet idx = "728">
			<nodes>192, 191, 218, 233</nodes>
		</tet>
		<tet idx = "729">
			<nodes>217, 233, 191, 210</nodes>
		</tet>
		<tet idx = "730">
			<nodes>218, 190, 192, 233</nodes>
		</tet>
		<tet idx = "731">
			<nodes>216, 199, 233, 222</nodes>
		</tet>
		<tet idx = "732">
			<nodes>189, 233, 191, 192</nodes>
		</tet>
		<tet idx = "733">
			<nodes>189, 191, 233, 210</nodes>
		</tet>
		<tet idx = "734">
			<nodes>190, 233, 189, 192</nodes>
		</tet>
		<tet idx = "735">
			<nodes>190, 189, 233, 199</nodes>
		</tet>
		<tet idx = "736">
			<nodes>195, 234, 212, 210</nodes>
		</tet>
		<tet idx = "737">
			<nodes>234, 193, 230, 210</nodes>
		</tet>
		<tet idx = "738">
			<nodes>209, 195, 196, 234</nodes>
		</tet>
		<tet idx = "739">
			<nodes>232, 194, 234, 207</nodes>
		</tet>
		<tet idx = "740">
			<nodes>209, 212, 195, 234</nodes>
		</tet>
		<tet idx = "741">
			<nodes>196, 234, 195, 193</nodes>
		</tet>
		<tet idx = "742">
			<nodes>194, 193, 234, 207</nodes>
		</tet>
		<tet idx = "743">
			<nodes>196, 234, 193, 207</nodes>
		</tet>
		<tet idx = "744">
			<nodes>195, 193, 234, 210</nodes>
		</tet>
		<tet idx = "745">
			<nodes>209, 234, 196, 207</nodes>
		</tet>
		<tet idx = "746">
			<nodes>194, 230, 234, 193</nodes>
		</tet>
		<tet idx = "747">
			<nodes>234, 230, 233, 210</nodes>
		</tet>
		<tet idx = "748">
			<nodes>234, 194, 232, 230</nodes>
		</tet>
		<tet idx = "749">
			<nodes>235, 200, 231, 223</nodes>
		</tet>
		<tet idx = "750">
			<nodes>235, 199, 202, 222</nodes>
		</tet>
		<tet idx = "751">
			<nodes>235, 222, 202, 223</nodes>
		</tet>
		<tet idx = "752">
			<nodes>235, 230, 197, 199</nodes>
		</tet>
		<tet idx = "753">
			<nodes>198, 197, 235, 230</nodes>
		</tet>
		<tet idx = "754">
			<nodes>235, 233, 230, 199</nodes>
		</tet>
		<tet idx = "755">
			<nodes>198, 235, 197, 200</nodes>
		</tet>
		<tet idx = "756">
			<nodes>202, 235, 201, 199</nodes>
		</tet>
		<tet idx = "757">
			<nodes>235, 197, 201, 199</nodes>
		</tet>
		<tet idx = "758">
			<nodes>198, 235, 231, 230</nodes>
		</tet>
		<tet idx = "759">
			<nodes>198, 231, 235, 200</nodes>
		</tet>
		<tet idx = "760">
			<nodes>233, 199, 235, 222</nodes>
		</tet>
		<tet idx = "761">
			<nodes>197, 223, 200, 235</nodes>
		</tet>
		<tet idx = "762">
			<nodes>197, 201, 223, 235</nodes>
		</tet>
		<tet idx = "763">
			<nodes>201, 235, 202, 223</nodes>
		</tet>
		<tet idx = "764">
			<nodes>208, 236, 232, 205</nodes>
		</tet>
		<tet idx = "765">
			<nodes>204, 227, 229, 236</nodes>
		</tet>
		<tet idx = "766">
			<nodes>232, 236, 231, 203</nodes>
		</tet>
		<tet idx = "767">
			<nodes>205, 232, 206, 236</nodes>
		</tet>
		<tet idx = "768">
			<nodes>204, 229, 206, 236</nodes>
		</tet>
		<tet idx = "769">
			<nodes>206, 236, 232, 203</nodes>
		</tet>
		<tet idx = "770">
			<nodes>204, 236, 206, 203</nodes>
		</tet>
		<tet idx = "771">
			<nodes>204, 227, 236, 203</nodes>
		</tet>
		<tet idx = "772">
			<nodes>231, 236, 227, 203</nodes>
		</tet>
		<tet idx = "773">
			<nodes>208, 237, 236, 205</nodes>
		</tet>
		<tet idx = "774">
			<nodes>237, 205, 206, 236</nodes>
		</tet>
		<tet idx = "775">
			<nodes>237, 206, 238, 236</nodes>
		</tet>
		<tet idx = "776">
			<nodes>206, 229, 238, 236</nodes>
		</tet>
		<tet idx = "777">
			<nodes>237, 239, 208, 240</nodes>
		</tet>
		<tet idx = "778">
			<nodes>234, 240, 232, 207</nodes>
		</tet>
		<tet idx = "779">
			<nodes>208, 232, 236, 240</nodes>
		</tet>
		<tet idx = "780">
			<nodes>208, 236, 237, 240</nodes>
		</tet>
		<tet idx = "781">
			<nodes>209, 208, 215, 240</nodes>
		</tet>
		<tet idx = "782">
			<nodes>208, 232, 240, 207</nodes>
		</tet>
		<tet idx = "783">
			<nodes>239, 215, 208, 240</nodes>
		</tet>
		<tet idx = "784">
			<nodes>209, 208, 240, 207</nodes>
		</tet>
		<tet idx = "785">
			<nodes>209, 240, 234, 207</nodes>
		</tet>
		<tet idx = "786">
			<nodes>209, 241, 234, 240</nodes>
		</tet>
		<tet idx = "787">
			<nodes>209, 215, 241, 240</nodes>
		</tet>
		<tet idx = "788">
			<nodes>209, 241, 212, 234</nodes>
		</tet>
		<tet idx = "789">
			<nodes>212, 210, 234, 243</nodes>
		</tet>
		<tet idx = "790">
			<nodes>234, 210, 233, 243</nodes>
		</tet>
		<tet idx = "791">
			<nodes>241, 234, 240, 243</nodes>
		</tet>
		<tet idx = "792">
			<nodes>212, 234, 241, 243</nodes>
		</tet>
		<tet idx = "793">
			<nodes>217, 233, 210, 243</nodes>
		</tet>
		<tet idx = "794">
			<nodes>217, 210, 211, 243</nodes>
		</tet>
		<tet idx = "795">
			<nodes>212, 211, 210, 243</nodes>
		</tet>
		<tet idx = "796">
			<nodes>245, 244, 217, 243</nodes>
		</tet>
		<tet idx = "797">
			<nodes>245, 217, 211, 243</nodes>
		</tet>
		<tet idx = "798">
			<nodes>245, 211, 212, 243</nodes>
		</tet>
		<tet idx = "799">
			<nodes>246, 245, 212, 243</nodes>
		</tet>
		<tet idx = "800">
			<nodes>246, 212, 241, 243</nodes>
		</tet>
		<tet idx = "801">
			<nodes>213, 224, 249, 231</nodes>
		</tet>
		<tet idx = "802">
			<nodes>213, 249, 214, 231</nodes>
		</tet>
		<tet idx = "803">
			<nodes>249, 228, 214, 231</nodes>
		</tet>
		<tet idx = "804">
			<nodes>249, 224, 250, 231</nodes>
		</tet>
		<tet idx = "805">
			<nodes>215, 241, 240, 254</nodes>
		</tet>
		<tet idx = "806">
			<nodes>253, 215, 239, 254</nodes>
		</tet>
		<tet idx = "807">
			<nodes>253, 241, 215, 254</nodes>
		</tet>
		<tet idx = "808">
			<nodes>215, 240, 239, 254</nodes>
		</tet>
		<tet idx = "809">
			<nodes>253, 239, 260, 254</nodes>
		</tet>
		<tet idx = "810">
			<nodes>217, 265, 233, 243</nodes>
		</tet>
		<tet idx = "811">
			<nodes>217, 219, 218, 265</nodes>
		</tet>
		<tet idx = "812">
			<nodes>218, 265, 216, 233</nodes>
		</tet>
		<tet idx = "813">
			<nodes>244, 219, 217, 265</nodes>
		</tet>
		<tet idx = "814">
			<nodes>218, 219, 216, 265</nodes>
		</tet>
		<tet idx = "815">
			<nodes>244, 265, 217, 243</nodes>
		</tet>
		<tet idx = "816">
			<nodes>218, 217, 265, 233</nodes>
		</tet>
		<tet idx = "817">
			<nodes>242, 220, 219, 265</nodes>
		</tet>
		<tet idx = "818">
			<nodes>216, 219, 220, 265</nodes>
		</tet>
		<tet idx = "819">
			<nodes>242, 219, 244, 265</nodes>
		</tet>
		<tet idx = "820">
			<nodes>265, 233, 235, 222</nodes>
		</tet>
		<tet idx = "821">
			<nodes>265, 216, 233, 222</nodes>
		</tet>
		<tet idx = "822">
			<nodes>220, 216, 265, 222</nodes>
		</tet>
		<tet idx = "823">
			<nodes>221, 220, 266, 222</nodes>
		</tet>
		<tet idx = "824">
			<nodes>221, 266, 226, 222</nodes>
		</tet>
		<tet idx = "825">
			<nodes>263, 226, 221, 266</nodes>
		</tet>
		<tet idx = "826">
			<nodes>263, 262, 226, 266</nodes>
		</tet>
		<tet idx = "827">
			<nodes>265, 266, 220, 222</nodes>
		</tet>
		<tet idx = "828">
			<nodes>267, 220, 242, 265</nodes>
		</tet>
		<tet idx = "829">
			<nodes>265, 266, 267, 220</nodes>
		</tet>
		<tet idx = "830">
			<nodes>221, 220, 267, 266</nodes>
		</tet>
		<tet idx = "831">
			<nodes>221, 267, 268, 266</nodes>
		</tet>
		<tet idx = "832">
			<nodes>221, 268, 263, 266</nodes>
		</tet>
		<tet idx = "833">
			<nodes>274, 224, 231, 250</nodes>
		</tet>
		<tet idx = "834">
			<nodes>226, 266, 274, 222</nodes>
		</tet>
		<tet idx = "835">
			<nodes>250, 225, 262, 274</nodes>
		</tet>
		<tet idx = "836">
			<nodes>262, 225, 226, 274</nodes>
		</tet>
		<tet idx = "837">
			<nodes>262, 274, 226, 266</nodes>
		</tet>
		<tet idx = "838">
			<nodes>235, 231, 274, 223</nodes>
		</tet>
		<tet idx = "839">
			<nodes>274, 222, 235, 223</nodes>
		</tet>
		<tet idx = "840">
			<nodes>274, 225, 224, 250</nodes>
		</tet>
		<tet idx = "841">
			<nodes>226, 274, 225, 222</nodes>
		</tet>
		<tet idx = "842">
			<nodes>249, 250, 274, 231</nodes>
		</tet>
		<tet idx = "843">
			<nodes>274, 231, 224, 223</nodes>
		</tet>
		<tet idx = "844">
			<nodes>235, 274, 265, 222</nodes>
		</tet>
		<tet idx = "845">
			<nodes>274, 266, 265, 222</nodes>
		</tet>
		<tet idx = "846">
			<nodes>274, 224, 225, 223</nodes>
		</tet>
		<tet idx = "847">
			<nodes>225, 222, 274, 223</nodes>
		</tet>
		<tet idx = "848">
			<nodes>229, 275, 238, 236</nodes>
		</tet>
		<tet idx = "849">
			<nodes>249, 228, 231, 275</nodes>
		</tet>
		<tet idx = "850">
			<nodes>247, 256, 238, 275</nodes>
		</tet>
		<tet idx = "851">
			<nodes>238, 229, 247, 275</nodes>
		</tet>
		<tet idx = "852">
			<nodes>249, 231, 274, 275</nodes>
		</tet>
		<tet idx = "853">
			<nodes>227, 231, 228, 275</nodes>
		</tet>
		<tet idx = "854">
			<nodes>231, 275, 227, 236</nodes>
		</tet>
		<tet idx = "855">
			<nodes>247, 227, 228, 275</nodes>
		</tet>
		<tet idx = "856">
			<nodes>249, 248, 228, 275</nodes>
		</tet>
		<tet idx = "857">
			<nodes>229, 227, 247, 275</nodes>
		</tet>
		<tet idx = "858">
			<nodes>248, 247, 228, 275</nodes>
		</tet>
		<tet idx = "859">
			<nodes>227, 275, 229, 236</nodes>
		</tet>
		<tet idx = "860">
			<nodes>276, 235, 265, 233</nodes>
		</tet>
		<tet idx = "861">
			<nodes>265, 235, 276, 274</nodes>
		</tet>
		<tet idx = "862">
			<nodes>276, 235, 233, 230</nodes>
		</tet>
		<tet idx = "863">
			<nodes>232, 234, 276, 240</nodes>
		</tet>
		<tet idx = "864">
			<nodes>234, 276, 233, 230</nodes>
		</tet>
		<tet idx = "865">
			<nodes>276, 231, 235, 230</nodes>
		</tet>
		<tet idx = "866">
			<nodes>276, 274, 235, 231</nodes>
		</tet>
		<tet idx = "867">
			<nodes>276, 231, 232, 236</nodes>
		</tet>
		<tet idx = "868">
			<nodes>276, 274, 231, 275</nodes>
		</tet>
		<tet idx = "869">
			<nodes>276, 234, 232, 230</nodes>
		</tet>
		<tet idx = "870">
			<nodes>232, 231, 276, 230</nodes>
		</tet>
		<tet idx = "871">
			<nodes>276, 275, 231, 236</nodes>
		</tet>
		<tet idx = "872">
			<nodes>232, 240, 276, 236</nodes>
		</tet>
		<tet idx = "873">
			<nodes>276, 234, 233, 243</nodes>
		</tet>
		<tet idx = "874">
			<nodes>276, 233, 265, 243</nodes>
		</tet>
		<tet idx = "875">
			<nodes>234, 276, 240, 243</nodes>
		</tet>
		<tet idx = "876">
			<nodes>239, 240, 277, 254</nodes>
		</tet>
		<tet idx = "877">
			<nodes>258, 237, 238, 277</nodes>
		</tet>
		<tet idx = "878">
			<nodes>258, 260, 239, 277</nodes>
		</tet>
		<tet idx = "879">
			<nodes>239, 277, 260, 254</nodes>
		</tet>
		<tet idx = "880">
			<nodes>258, 239, 237, 277</nodes>
		</tet>
		<tet idx = "881">
			<nodes>237, 277, 240, 236</nodes>
		</tet>
		<tet idx = "882">
			<nodes>238, 256, 258, 277</nodes>
		</tet>
		<tet idx = "883">
			<nodes>237, 277, 239, 240</nodes>
		</tet>
		<tet idx = "884">
			<nodes>256, 277, 238, 275</nodes>
		</tet>
		<tet idx = "885">
			<nodes>277, 276, 240, 236</nodes>
		</tet>
		<tet idx = "886">
			<nodes>277, 275, 276, 236</nodes>
		</tet>
		<tet idx = "887">
			<nodes>237, 238, 277, 236</nodes>
		</tet>
		<tet idx = "888">
			<nodes>238, 275, 277, 236</nodes>
		</tet>
[truncated: 84,415 more chars]
