# Supplementary material for: URDME: a modular framework for stochastic simulation of reaction-transport processes in complex geometries
Source: BMC Syst Biol. 2012 Jun 22;6:76. doi: 10.1186/1752-0509-6-76 (PMC3439286; doi:10.1186/1752-0509-6-76)
Supplement: Additional file 7 — urdme_software_comparision.tar.gz. Model files and scripts used to conduct the performance benchmark in the discussion section and the simulations described in Additional file 6. [file 1752-0509-6-76-S7.gz › urdme_software_comparison/mesord/run_speedtest.sh]

#!/bin/bash

# The value following t is the total simulation time
# The value following q is the mesh resolution (in micometers)
# 
### mesord -t 900 -c 1 -e -I 100 -q 0.09 um mind10.xml

# -q 0.2 um = 51 minutes, 15 seconds, 512 voxels
# -q 0.1 um =  2 hours, 37 minutes, 57 seconds, 3760 voxels
# -q 0.09 um = 3 hours, 4 minutes, 40 seconds, 5632 voxels
# -q 0.075 um = 4 hours, 9 minutes, 23 seconds, 9304 voxles

#mesord -t 900 -c 1 -e -I 100 -q 0.2 um mind10.xml  > mesord_mincde_out2_e512.out
#mesord -t 900 -c 1 -e -I 100 -q 0.2 um mind10.xml  > mesord_mincde_out3_e512.out
#mesord -t 900 -c 1 -e -I 100 -q 0.2 um mind10.xml  > mesord_mincde_out4_e512.out
#mesord -t 900 -c 1 -e -I 100 -q 0.2 um mind10.xml  > mesord_mincde_out5_e512.out
#
#mesord -t 900 -c 1 -e -I 100 -q 0.1 um mind10.xml  > mesord_mincde_out2_e3760.out
#mesord -t 900 -c 1 -e -I 100 -q 0.1 um mind10.xml  > mesord_mincde_out3_e3760.out
#mesord -t 900 -c 1 -e -I 100 -q 0.1 um mind10.xml  > mesord_mincde_out4_e3760.out
#mesord -t 900 -c 1 -e -I 100 -q 0.1 um mind10.xml  > mesord_mincde_out5_e3760.out
#
#mesord -t 900 -c 1 -e -I 100 -q 0.09 um mind10.xml  > mesord_mincde_out2_e5632.out
#mesord -t 900 -c 1 -e -I 100 -q 0.09 um mind10.xml  > mesord_mincde_out3_e5632.out
#mesord -t 900 -c 1 -e -I 100 -q 0.09 um mind10.xml  > mesord_mincde_out4_e5632.out
#mesord -t 900 -c 1 -e -I 100 -q 0.09 um mind10.xml  > mesord_mincde_out5_e5632.out
#
#mesord -t 900 -c 1 -e -I 100 -q 0.075 um mind10.xml  > mesord_mincde_out2_e9304.out
#mesord -t 900 -c 1 -e -I 100 -q 0.075 um mind10.xml  > mesord_mincde_out3_e9304.out
#mesord -t 900 -c 1 -e -I 100 -q 0.075 um mind10.xml  > mesord_mincde_out4_e9304.out
#mesord -t 900 -c 1 -e -I 100 -q 0.075 um mind10.xml  > mesord_mincde_out5_e9304.out
