# Supplementary material for: URDME: a modular framework for stochastic simulation of reaction-transport processes in complex geometries
Source: BMC Syst Biol. 2012 Jun 22;6:76. doi: 10.1186/1752-0509-6-76 (PMC3439286; doi:10.1186/1752-0509-6-76)
Supplement: Additional file 7 — urdme_software_comparision.tar.gz. Model files and scripts used to conduct the performance benchmark in the discussion section and the simulations described in Additional file 6. [file 1752-0509-6-76-S7.gz › urdme_software_comparison/steps/run_steps.sh]

# 1301 voxels
#python run_mincde_steps.py > steps_mincde_out_e1301_s900.m
#python run_mincde_steps.py > steps_mincde_out2_e1301_s900.m
#python run_mincde_steps.py > steps_mincde_out3_e1301_s900.m
#python run_mincde_steps.py > steps_mincde_out4_e1301_s900.m
#python run_mincde_steps.py > steps_mincde_out5_e1301_s900.m

# 2149 voxels
#python run_mincde_steps.py > steps_mincde_out_e2149_s900.m
#python run_mincde_steps.py > steps_mincde_out2_e2149_s900.m
#python run_mincde_steps.py > steps_mincde_out3_e2149_s900.m
#python run_mincde_steps.py > steps_mincde_out4_e2149_s900.m
#python run_mincde_steps.py > steps_mincde_out5_e2149_s900.m

# 4963 voxels
#python run_mincde_steps.py > steps_mincde_out_e4963_s900.m
#python run_mincde_steps.py > steps_mincde_out2_e4963_s900.m
#python run_mincde_steps.py > steps_mincde_out3_e4963_s900.m
#python run_mincde_steps.py > steps_mincde_out4_e4963_s900.m
#python run_mincde_steps.py > steps_mincde_out5_e4963_s900.m

# 7040 voxels
#python run_mincde_steps.py > steps_mincde_out_e7040_s900.m
#python run_mincde_steps.py > steps_mincde_out2_e7040_s900.m
#python run_mincde_steps.py > steps_mincde_out3_e7040_s900.m
#python run_mincde_steps.py > steps_mincde_out4_e7040_s900.m
#python run_mincde_steps.py > steps_mincde_out5_e7040_s900.m

# 10324 voxels
#python run_mincde_steps.py > steps_mincde_out_e10324_s900.m
#python run_mincde_steps.py > steps_mincde_out2_e10324_s900.m
#python run_mincde_steps.py > steps_mincde_out3_e10324_s900.m
#python run_mincde_steps.py > steps_mincde_out4_e10324_s900.m
#python run_mincde_steps.py > steps_mincde_out5_e10324_s900.m

# 15028 voxels
#python run_mincde_steps.py > steps_mincde_out_e15028_s900.m
#python run_mincde_steps.py > steps_mincde_out2_e15028_s900.m
#python run_mincde_steps.py > steps_mincde_out3_e15028_s900.m
#python run_mincde_steps.py > steps_mincde_out4_e15028_s900.m
#python run_mincde_steps.py > steps_mincde_out5_e15028_s900.m
