# Supplementary material for: URDME: a modular framework for stochastic simulation of reaction-transport processes in complex geometries
Source: BMC Syst Biol. 2012 Jun 22;6:76. doi: 10.1186/1752-0509-6-76 (PMC3439286; doi:10.1186/1752-0509-6-76)
Supplement: Additional file 7 — urdme_software_comparision.tar.gz. Model files and scripts used to conduct the performance benchmark in the discussion section and the simulations described in Additional file 6. [file 1752-0509-6-76-S7.gz › urdme_software_comparison/steps/femmesh2gmsh.m]

function femmesh2gmsh(fem,filename)
    fid=fopen(filename,'w');
    if(fid==-1),error('ERROR: femmesh2gmsh(): can not open file ''%s''\n',filename),end
    fprintf(fid,'$MeshFormat\n');
    fprintf(fid,'2.0 0 8\n');
    fprintf(fid,'$EndMeshFormat\n');
    fprintf(fid,'$Nodes\n');
    printNodes(fem);
    fprintf(fid,'$EndNodes\n');
    fprintf(fid,'$Elements\n');
    printElements(fem);
    fprintf(fid,'$EndElements\n');
    fclose(fid);
    %%%%%%%%%%%%%%%%%%%%%%
    %%%%%%%%%%%%%%%%%%%%%%
    function printNodes(fem)
        N = size(fem.mesh.p,2);
        fprintf(fid,'%i\n',N);
        %format:
        %node-number x-coord y-coord z-coord
        %TODO
        for i=1:N
            fprintf(fid,'%i %e %e %e\n',i,fem.mesh.p(1,i),fem.mesh.p(2,i),fem.mesh.p(3,i));
        end
    end
    %%%%%%%%%%%%%%%%%%%%%%
    function printElements(fem)
        printElements_NumElements(fem);
        %format:
        %elm-number elm-type number-of-tags < tag > ... node-number-list
        printElements_Triangles(fem);
        printElements_Tet(fem);
    end
    %%%%%%%%%%%%%%%%%%%%%%
    function printElements_NumElements(fem)
        N = size(fem.mesh.t,2) + size(fem.mesh.e,2);
        fprintf(fid,'%i\n',N);
    end
    %%%%%%%%%%%%%%%%%%%%%%
    function printElements_Triangles(fem)
        %TODO
        N = size(fem.mesh.e,2);
        for i=1:N
            fprintf(fid,'%i 2 3 0 0 0 %i %i %i\n',i,fem.mesh.e(1,i),fem.mesh.e(2,i),fem.mesh.e(3,i));
        end
    end
    %%%%%%%%%%%%%%%%%%%%%%
    function printElements_Tet(fem)
        % fem.mesh.t
        %TODO
        st = size(fem.mesh.e,2);
        N = size(fem.mesh.t,2);
        for i=1:N
            fprintf(fid,'%i 4 3 0 0 0 %i %i %i %i\n',i+st,fem.mesh.t(1,i),fem.mesh.t(2,i),fem.mesh.t(3,i),fem.mesh.t(4,i));
        end
    end
    %%%%%%%%%%%%%%%%%%%%%%
end
