# Supplementary material for: URDME: a modular framework for stochastic simulation of reaction-transport processes in complex geometries
Source: BMC Syst Biol. 2012 Jun 22;6:76. doi: 10.1186/1752-0509-6-76 (PMC3439286; doi:10.1186/1752-0509-6-76)
Supplement: Additional file 7 — urdme_software_comparision.tar.gz. Model files and scripts used to conduct the performance benchmark in the discussion section and the simulations described in Additional file 6. [file 1752-0509-6-76-S7.gz › urdme_software_comparison/steps/convert_coli_msh2steps.py]

import steps.model as smod
import steps.geom as sgeom
import steps.rng as srng
import steps.solver as ssolv
import steps.utilities.meshio as meshio

import math
import time 
from pylab import *
########################################################################a


#mesh = steps.utilities.meshio.importTetGen(pathroot)
#mesh = meshio.importGmsh("coli.msh",1.0)
#meshio.saveMesh("meshes/coli_1555",mesh[0])

#mesh = meshio.importGmsh("coli_p402_e1301.msh",1.0)[0]
#meshio.saveMesh("meshes/coli_p402_e1301",mesh)

#mesh = meshio.importGmsh("coli_p600_e2149.msh",1.0)[0]
#meshio.saveMesh("meshes/coli_p600_e2149",mesh)

#mesh = meshio.importGmsh("coli_p1203_e4963.msh",1.0)[0]
#meshio.saveMesh("meshes/coli_p1203_e4963",mesh)

#mesh = meshio.importGmsh("colistep_p1642_e7450.msh",1.0)[0]
#meshio.saveMesh("meshes/colistep_p1642_e7450",mesh)

#mesh = meshio.importGmsh("coli_p2212_e10324.msh",1.0)[0]
#meshio.saveMesh("meshes/coli_p2212_e10324",mesh)

#mesh = meshio.importGmsh("coli_p3103_e15028.msh",1.0)[0]
#meshio.saveMesh("meshes/coli_p3103_e15028",mesh)
