# Supplementary material for: URDME: a modular framework for stochastic simulation of reaction-transport processes in complex geometries
Source: BMC Syst Biol. 2012 Jun 22;6:76. doi: 10.1186/1752-0509-6-76 (PMC3439286; doi:10.1186/1752-0509-6-76)
Supplement: Additional file 7 — urdme_software_comparision.tar.gz. Model files and scripts used to conduct the performance benchmark in the discussion section and the simulations described in Additional file 6. [file 1752-0509-6-76-S7.gz › urdme_software_comparison/mesord/mind10d0.xml]

<?xml version="1.0" encoding="UTF-8"?>
<sbml xmlns="http://www.sbml.org/sbml/level2" level="2" version="1">
  <model name="Min-system">
    

    <notes>
      <body xmlns="http://www.w3.org/1999/xhtml">
      </body>
    </notes>


    <listOfUnitDefinitions>

      <unitDefinition id="um">
	<listOfUnits>
	  <unit kind="metre" scale="-6"/>
	</listOfUnits>
      </unitDefinition>

      <unitDefinition id="pMps">
	<listOfUnits>
	  <unit kind="mole" exponent="-1"/>
	  <unit kind="litre" exponent="+1"/>
	  <unit kind="second" exponent="-1"/>
	</listOfUnits>
      </unitDefinition>

      <unitDefinition id="cm2ps">
      	<listOfUnits>
      	  <unit kind="metre" exponent="2" scale="-2"/>
       <unit kind="second" exponent="-1"/>
    	</listOfUnits>
      </unitDefinition>

      <unitDefinition id="ps">
	<listOfUnits>
	  <unit kind="second" exponent="-1"/>
	</listOfUnits>
      </unitDefinition>
      
      <unitDefinition id ="umps">
	<listOfUnits>
	  <unit kind="metre" exponent="1" scale="-6"/>
	  <unit kind="second" exponent="-1"/>
	</listOfUnits>
      </unitDefinition>
      

    </listOfUnitDefinitions>


    <listOfCompartments>

      <compartment id="cytosole" units="litre">
	<annotation>
	  <MesoRD:csg xmlns:MesoRD="http://www.icm.uu.se">
	  <MesoRD:union>
	    <MesoRD:cylinder MesoRD:radius="0.5" 
			     MesoRD:height="3.5"
			     MesoRD:units="um"/>
	    <MesoRD:translation MesoRD:x="0.00" 
				MesoRD:y="-1.75"
				MesoRD:z="0"
				MesoRD:units="um">
	      <MesoRD:sphere MesoRD:radius="0.5"
			     MesoRD:units="um"/>
	    </MesoRD:translation>
	    <MesoRD:translation MesoRD:x="0.00"
				MesoRD:y="1.75"
				MesoRD:z="0"
				MesoRD:units="um">
	      <MesoRD:sphere MesoRD:radius="0.5"
			     MesoRD:units="um"/>
	    </MesoRD:translation>
	  </MesoRD:union>
         </MesoRD:csg>
	</annotation>
      </compartment>
      
      <compartment id="membrane" units="litre">
	<annotation>
	  <MesoRD:csg xmlns:MesoRD="http://www.icm.uu.se">
	  <MesoRD:difference>
	    <MesoRD:union>
	      <MesoRD:cylinder MesoRD:radius="0.55"
			       MesoRD:height="3.5"
			       MesoRD:units="um"/>
	      <MesoRD:translation MesoRD:x="0.0"
				  MesoRD:y="-1.75"
				  MesoRD:z="0"
				  MesoRD:units="um">
		<MesoRD:sphere MesoRD:radius="0.55"
			       MesoRD:units="um"/>
	      </MesoRD:translation>
	      <MesoRD:translation MesoRD:x="0.0"
				  MesoRD:y="1.75"
				  MesoRD:z="0.0"
				  MesoRD:units="um">
		<MesoRD:sphere MesoRD:radius="0.55"
			       MesoRD:units="um"/>
	      </MesoRD:translation>
	    </MesoRD:union>
	    <MesoRD:compartment MesoRD:id="cytosole"/>
	  </MesoRD:difference>
         </MesoRD:csg>
	</annotation>
      </compartment>

    </listOfCompartments>

    <listOfSpecies>

      <!-- The Cytosole Compartment -->

      <species id="D_ADP1"
	       name="D_ADP"
	       boundaryCondition="false" 
	       compartment="cytosole" 
	       hasOnlySubstanceUnits="false" 
	       initialAmount="4002" 
	       substanceUnits="item"
	       spatialSizeUnits="litre">
	<annotation>
	<MesoRD:species_diffusion xmlns:MesoRD="http://www.icm.uu.se">
	  <MesoRD:diffusion MesoRD:compartment="cytosole" 
			    MesoRD:rate="2.5e-8" 
			    MesoRD:units="cm2ps"/>
	  <MesoRD:diffusion MesoRD:compartment="membrane" 
			    MesoRD:rate="2.5e-8" 
			    MesoRD:units="cm2ps"/>
	</MesoRD:species_diffusion>
	</annotation>
      </species>

      <species id="D_ATP1"
	       name="D_ATP"
	       boundaryCondition="false"
	       compartment="cytosole"
	       hasOnlySubstanceUnits="false"
	       initialAmount="0"
	       substanceUnits="item"
	       spatialSizeUnits="litre">
	<annotation>
         <MesoRD:species_diffusion xmlns:MesoRD="http://www.icm.uu.se">
	  <MesoRD:diffusion MesoRD:compartment="cytosole" 
			    MesoRD:rate="2.5e-8" 
			    MesoRD:units="cm2ps"/>
	  <MesoRD:diffusion MesoRD:compartment="membrane" 
			    MesoRD:rate="2.5e-8" 
			    MesoRD:units="cm2ps"/>
	</MesoRD:species_diffusion>
	</annotation>
      </species>

      <species id="E1"
	       name="E"
	       boundaryCondition="false"
	       compartment="cytosole"
	       hasOnlySubstanceUnits="false"
	       initialAmount="1040"
	       substanceUnits="item"
	       spatialSizeUnits="litre">
	<annotation xmlns:MesoRD="http://www.icm.uu.se">
         <MesoRD:species_diffusion xmlns:MesoRD="http://www.icm.uu.se">
	  <MesoRD:diffusion MesoRD:compartment="cytosole" 
			    MesoRD:rate="2.5e-8" 
			    MesoRD:units="cm2ps"/>
	  <MesoRD:diffusion MesoRD:compartment="membrane" 
			    MesoRD:rate="2.5e-8" 
			    MesoRD:units="cm2ps"/>
	</MesoRD:species_diffusion>
	</annotation>
      </species>

      <species id="D1"
	       name="D"
	       boundaryCondition="false"
	       compartment="cytosole"
	       hasOnlySubstanceUnits="true"
	       initialAmount="0"
	       substanceUnits="item">
	<annotation xmlns:MesoRD="http://www.icm.uu.se">
         <MesoRD:species_diffusion xmlns:MesoRD="http://www.icm.uu.se">
	  <MesoRD:diffusion MesoRD:compartment="cytosole" 
			    MesoRD:rate="0.0" 
			    MesoRD:units="cm2ps"/>
	  <MesoRD:diffusion MesoRD:compartment="membrane" 
			    MesoRD:rate="0.0" 
			    MesoRD:units="cm2ps"/>
	</MesoRD:species_diffusion>
	</annotation>
      </species>

      <species id="DE1"
	       name="DE"
	       boundaryCondition="false"
	       compartment="cytosole"
	       hasOnlySubstanceUnits="true"
	       initialAmount="0"
	       substanceUnits="item">
	<annotation xmlns:MesoRD="http://www.icm.uu.se">
         <MesoRD:species_diffusion xmlns:MesoRD="http://www.icm.uu.se">
	  <MesoRD:diffusion MesoRD:compartment="cytosole" 
			    MesoRD:rate="0.0" 
			    MesoRD:units="cm2ps"/>
	  <MesoRD:diffusion MesoRD:compartment="membrane" 
			    MesoRD:rate="0.0" 
			    MesoRD:units="cm2ps"/>
	</MesoRD:species_diffusion>
	</annotation>
      </species>

      <!-- End Cytosole Compartment -->
      
      <!-- The Membrane Compartment -->

      <species id="D_ADP2"
	       name="D_ADP"
	       boundaryCondition="false"
	       compartment="membrane"
	       hasOnlySubstanceUnits="false"
	       initialAmount="0"
	       substanceUnits="item"
	       spatialSizeUnits="litre">
	<annotation xmlns:MesoRD="http://www.icm.uu.se">
         <MesoRD:species_diffusion xmlns:MesoRD="http://www.icm.uu.se">
	  <MesoRD:diffusion MesoRD:compartment="cytosole" 
			    MesoRD:rate="2.5e-8" 
			    MesoRD:units="cm2ps"/>
	  <MesoRD:diffusion MesoRD:compartment="membrane" 
			    MesoRD:rate="2.5e-8" 
			    MesoRD:units="cm2ps"/>
	</MesoRD:species_diffusion>
	</annotation>
      </species>

      <species id="D_ATP2"
	       name="D_ATP"
	       boundaryCondition="false"
	       compartment="membrane"
	       hasOnlySubstanceUnits="false"
	       initialAmount="0"
	       substanceUnits="item"
	       spatialSizeUnits="litre">
	<annotation xmlns:MesoRD="http://www.icm.uu.se">
         <MesoRD:species_diffusion xmlns:MesoRD="http://www.icm.uu.se">
	  <MesoRD:diffusion MesoRD:compartment="cytosole" 
			    MesoRD:rate="2.5e-8" 
			    MesoRD:units="cm2ps"/>
	  <MesoRD:diffusion MesoRD:compartment="membrane" 
			    MesoRD:rate="2.5e-8" 
			    MesoRD:units="cm2ps"/>
	</MesoRD:species_diffusion>
	</annotation>
      </species>

      <species id="E2"
	       name="E"
	       boundaryCondition="false"
	       compartment="membrane"
	       hasOnlySubstanceUnits="false"
	       initialAmount="0"
	       substanceUnits="item"
	       spatialSizeUnits="litre">
	<annotation xmlns:MesoRD="http://www.icm.uu.se">
         <MesoRD:species_diffusion xmlns:MesoRD="http://www.icm.uu.se">
	  <MesoRD:diffusion MesoRD:compartment="cytosole" 
			    MesoRD:rate="2.5e-8" 
			    MesoRD:units="cm2ps"/>
	  <MesoRD:diffusion MesoRD:compartment="membrane" 
			    MesoRD:rate="2.5e-8" 
			    MesoRD:units="cm2ps"/>
	</MesoRD:species_diffusion>
	</annotation>
      </species>

      <species id="D2"
	       name="D"
	       boundaryCondition="false"
	       compartment="membrane"
	       hasOnlySubstanceUnits="true"
	       initialAmount="0"
	       substanceUnits="item">
	<annotation xmlns:MesoRD="http://www.icm.uu.se">
         <MesoRD:species_diffusion xmlns:MesoRD="http://www.icm.uu.se">
	  <MesoRD:diffusion MesoRD:compartment="cytosole" 
			    MesoRD:rate="0.0" 
			    MesoRD:units="cm2ps"/>
	  <MesoRD:diffusion MesoRD:compartment="membrane" 
			    MesoRD:rate="0.0" 
			    MesoRD:units="cm2ps"/>
	</MesoRD:species_diffusion>
	</annotation>
      </species>

      <species id="DE2"
	       name="DE"
	       boundaryCondition="false"
	       compartment="membrane"
	       hasOnlySubstanceUnits="true"
	       initialAmount="0"
	       substanceUnits="item">
	<annotation xmlns:MesoRD="http://www.icm.uu.se">
         <MesoRD:species_diffusion xmlns:MesoRD="http://www.icm.uu.se">
	  <MesoRD:diffusion MesoRD:compartment="cytosole" 
			    MesoRD:rate="0.0" 
			    MesoRD:units="cm2ps"/>
	  <MesoRD:diffusion MesoRD:compartment="membrane" 
			    MesoRD:rate="0.0" 
			    MesoRD:units="cm2ps"/>
	</MesoRD:species_diffusion>
	</annotation>
      </species>
      
      <!-- End Membrane Compartment -->

    </listOfSpecies>


    <listOfParameters>
      
      <parameter id="sigma_d" units="umps" value="0.0125"/>
      <parameter id="sigma_dD" units="pMps" value="9e6"/>
      <parameter id="sigma_de" units="ps" value="0.7"/>
      <parameter id="sigma_E" units="pMps" value="5.58e7"/>
      <parameter id="sigma_D_ADP_ATP" units="ps" value="0.5"/>
      
    </listOfParameters>
    
    
    <listOfReactions>

      <reaction id="Reaction1" reversible="false">
	<listOfReactants>
	  <speciesReference species="D_ATP2"/>
	</listOfReactants>
	<listOfProducts>
	  <speciesReference species="D2"/>
	</listOfProducts>
	<kineticLaw>
	  <math xmlns="http://www.w3.org/1998/Math/MathML">
	    <apply>
	      <times/>
	      <apply>
		<divide/>
		<ci>sigma_d</ci>
		<ci>size_subvolume</ci>
	      </apply>
	      <ci>D_ATP2</ci>
	    </apply>
	  </math>
	</kineticLaw>
      </reaction>
      
      <reaction id="Reaction2" reversible="false">
	<listOfReactants>
	  <speciesReference species="D_ATP2"/>
	</listOfReactants>
	<listOfProducts>
	  <speciesReference species="D2"/>
	</listOfProducts>
	<kineticLaw>
	  <math xmlns="http://www.w3.org/1998/Math/MathML">
	    <apply>
	      <times/>
	      <ci>sigma_dD</ci>
	      <ci>D2</ci>
	      <ci>D_ATP2</ci>
	    </apply>
	  </math>
	</kineticLaw>
      </reaction>
      
      <reaction id="Reaction3" reversible="false">
	<listOfReactants>
	  <speciesReference species="D2"/>
	  <speciesReference species="E2"/>
	</listOfReactants>
	<listOfProducts>
	  <speciesReference species="DE2"/>
	</listOfProducts>
	<kineticLaw>
	  <math xmlns="http://www.w3.org/1998/Math/MathML">
	    <apply>
	      <times/>
	      <ci>sigma_E</ci>
	      <ci>E2</ci>
	      <ci>D2</ci>
	    </apply>
	  </math>
	</kineticLaw>
      </reaction>
      
      <reaction id="Reaction4" reversible="false">
	<listOfReactants>
	  <speciesReference species="DE2"/>
	</listOfReactants>
	<listOfProducts>
	  <speciesReference species="D_ADP2"/>
	  <speciesReference species="E2"/>
	</listOfProducts>
	<kineticLaw>
	  <math xmlns="http://www.w3.org/1998/Math/MathML">
	    <apply>
	      <times/>
	      <ci>sigma_de</ci>
	      <ci>DE2</ci>
	    </apply>
	  </math>
	</kineticLaw>
      </reaction>

      <reaction id="Reaction5" reversible="false">
	<listOfReactants>
	  <speciesReference species="D_ADP1"/>
	</listOfReactants>
	<listOfProducts>
	  <speciesReference species="D_ATP1"/>
	</listOfProducts>
	<kineticLaw>
	  <math xmlns="http://www.w3.org/1998/Math/MathML">
	    <apply>
	      <times/>
	      <ci>sigma_D_ADP_ATP</ci>
	      <ci>D_ADP1</ci>
	    </apply>
	  </math>
	</kineticLaw>
      </reaction>
      
      <reaction id="Reaction5_2" reversible="false">
	<listOfReactants>
	  <speciesReference species="D_ADP2"/>
	</listOfReactants>
	<listOfProducts>
	  <speciesReference species="D_ATP2"/>
	</listOfProducts>
	<kineticLaw>
	  <math xmlns="http://www.w3.org/1998/Math/MathML">
	    <apply>
	      <times/>
	      <ci>sigma_D_ADP_ATP</ci>
	      <ci>D_ADP2</ci>
	    </apply>
	  </math>
	</kineticLaw>
      </reaction>
      
    </listOfReactions>


  </model>
</sbml>
