# Supplementary material for: URDME: a modular framework for stochastic simulation of reaction-transport processes in complex geometries
Source: BMC Syst Biol. 2012 Jun 22;6:76. doi: 10.1186/1752-0509-6-76 (PMC3439286; doi:10.1186/1752-0509-6-76)
Supplement: Additional file 7 — urdme_software_comparision.tar.gz. Model files and scripts used to conduct the performance benchmark in the discussion section and the simulations described in Additional file 6. [file 1752-0509-6-76-S7.gz › urdme_software_comparison/mesord/mesord2urdme.m]

% Convert the mesord output to something that can be
% analyzed by the urdme scripts. mesord2urdme

function femmesord = mesord2urdme(resfolder)

% TSPAN

thisdir = pwd;
cd(resfolder);
load time.txt;
femmesord.urdme.tspan = time';
tlen = numel(time);

% mesh
[~,ncyt] = system('grep -c cytosol  geometry.txt');
[~,nmem] = system('grep -c membrane geometry.txt');
ncyt = str2num(ncyt);
nmem = str2num(nmem);
Ncells = ncyt+nmem;

sd = zeros(1,Ncells);
sd(1:ncyt)=1;
sd(ncyt+1:end)=2;
femmesord.urdme.sd = sd;

geofile = fopen(['geometry.txt']);

p = fscanf(geofile, '%f %f %f cytosole', [3 ncyt]);
p = [p fscanf(geofile, '%f %f %f membrane', [3 nmem])];

femmesord.mesh.p = p;
fclose(geofile);

% U (Solution)
load species_D.txt;
U = spalloc(Ncells*5,tlen,nnz(species_D));
%load species_D;
%load species_DE.txt
%load species_D_ADP.txt
%load species_D_ATP.txt
%load species_E.txt

%U(1:5:end,:)=species_D_ATP';
U(2:5:end,:)=species_D';
%U(3:5:end,:)=species_E';
%U(4:5:end,:)=species_DE';
%U(5:5:end,:)=species_D_ADP';

femmesord.urdme.U = U;
femmesord.urdme.mesord=1;

cd(thisdir);
