# Supplementary material for: URDME: a modular framework for stochastic simulation of reaction-transport processes in complex geometries
Source: BMC Syst Biol. 2012 Jun 22;6:76. doi: 10.1186/1752-0509-6-76 (PMC3439286; doi:10.1186/1752-0509-6-76)
Supplement: Additional file 7 — urdme_software_comparision.tar.gz. Model files and scripts used to conduct the performance benchmark in the discussion section and the simulations described in Additional file 6. [file 1752-0509-6-76-S7.gz › urdme_software_comparison/temporal_average4.m]

%  Postprocessing script for the Min model. 
%  
%  Computes and plots the temporal average of MinD_m
%  along with the total number of MinD_m in one half of the
%  bacterium. 
%
%  A. Hellander, 2010-06-9. 
%
%

function fem2 = temporal_average4(fem,varargin)

Mspecies =5;

% Temporal average of the populations
U = fem.urdme.U;
tspan    = fem.urdme.tspan;

% Remove first 20% of timepoints (transient phase). 
ndx20=floor(0.2*length(fem.urdme.tspan));

U2 = sum(U(:,ndx20:end),2)/(tspan(end)-tspan(ndx20));

fem2 = fem;
fem2.urdme.tspan = [];

U2 = [fem.urdme.U(:,1) U2];

if ~any(isfield(fem.urdme,{'mesord','steps'}))
    fem2 = rdme2fem(fem2,U2,[tspan(1) tspan(end)]);
    dofs=xmeshinfo(fem,'out','dofs');
end

[~,Ncells] = size(fem.mesh.p);
pm = find(fem.urdme.sd == 2);

if isfield(fem.urdme,'mesord');
  z  = fem.mesh.p(2,:);
elseif isfield(fem.urdme,'steps')
  z = fem.mesh.p(3,:);  
else
  z  = dofs.coords(3,1:Mspecies:end);
end

% 1D version
minz = min(z);
maxz = max(z);

zz = zeros(1,Ncells);
zz(pm) = z(pm); 

nslice = 20;
slices =linspace(minz,maxz,nslice);


MinDm = U2(2:Mspecies:end,end);

vpm     = zeros(1,Ncells);
vpm(pm) = fem.urdme.vol(pm);

for i=1:numel(slices)    
   ind = find(zz <= slices(i));   
   aver(i)=sum(MinDm(ind));
   vol(i)=sum(vpm(ind));
end


MinD_c_atp  = fem.urdme.U(1:Mspecies:end,:);
MinD_c_adp  = fem.urdme.U(5:Mspecies:end,:);
MinE        = fem.urdme.U(3:Mspecies:end,:);
MinD_m      = fem.urdme.U(2:Mspecies:end,:);
MinDE       = fem.urdme.U(4:Mspecies:end,:);

%MinD_m = full(MinD_m);

if isfield(fem.urdme,'mesord')
    ind1 = z <= 0;
    ind2 = z >  (max(z)+min(z))/2+maxz*0.9;
else
    ind1 = z <= (max(z)+min(z))/2;
    ind2 = z >  (max(z)+min(z))/2;
end    

tMinD_m1 = sum(MinD_m(ind1,:));
tMinD_m2 = sum(MinD_m(ind2,:));
tMinDE   = sum(MinDE(ind1,:)); 

tspan = fem.urdme.tspan;
meanspec = [mean(sum(MinD_c_atp)) mean(sum(MinD_m)) mean(sum(MinE)) mean(sum(MinDE)) mean(sum(MinD_c_adp))]
subplot(2,1,1); plot(tspan,tMinD_m1,'Linewidth',2);

title('Copy number in one of the poles. ');
xlabel('t [s]');
ylabel('# molecules');


[mx,per,amp]=power_spectrum(tspan(ndx20:end),full(tMinD_m1(ndx20:end)));
figure(2);
power_spectrum(tspan(ndx20:end),full(tMinD_m1(ndx20:end)));

mx 
1/per 
amp

subplot(2,1,2)
conc = diff(aver)./diff(vol);
%conc = diff(aver);
xline = 2.25e-6*ones(1,nslice);
vline = linspace(0,1,nslice); 

for i=1:numel(slices)-1
   xran(i)=slices(i)+(slices(i+1)-slices(i))/2; 
end

if isfield(fem.urdme,'mesord')
    xran = xran*fem.urdme.vol(1)^(1/3)+2.25e-6;
    %xran = slices(1:end-1)*fem.urdme.vol(1)^(1/3)+2.25e-6;
else
    xran = xran+0.5e-6;
    %xran =  slices(1:end-1)+0.5e-6;
end

xran = [0 xran 4.5e-6];
conc = [conc(1) conc conc(end)];

if (nargin > 1)
   linstyle = varargin{1}; 
else
    linstyle = '-*';
end

subplot(2,1,2);
plot(xran,conc./max(conc),linstyle,xline,vline,'--','LineWidth',2);
set(gca,'YTick',[0.0 0.1 0.2 0.3 0.4 0.5 0.6 0.7 0.8 0.9 1.0],'YLim',[0 1],'XLim',[0 4.5e-6],'XTick',[0 2.25e-6 4.5e-6]);
title('Spatiotemporal average');
