# Supplementary material for: URDME: a modular framework for stochastic simulation of reaction-transport processes in complex geometries
Source: BMC Syst Biol. 2012 Jun 22;6:76. doi: 10.1186/1752-0509-6-76 (PMC3439286; doi:10.1186/1752-0509-6-76)
Supplement: Additional file 7 — urdme_software_comparision.tar.gz. Model files and scripts used to conduct the performance benchmark in the discussion section and the simulations described in Additional file 6. [file 1752-0509-6-76-S7.gz › urdme_software_comparison/urdme_hitting_test/mht.m]

function mh = mht(fem)


su = sum(fem.urdme.U);
%su = fem.urdme.U;

cdf = 1-su/norm(su,Inf);
mh=trapz(fem.urdme.tspan,1-cdf);
if nargout == 0 
    plot(fem.urdme.tspan,cdf)
end
