# Supplementary material for: URDME: a modular framework for stochastic simulation of reaction-transport processes in complex geometries
Source: BMC Syst Biol. 2012 Jun 22;6:76. doi: 10.1186/1752-0509-6-76 (PMC3439286; doi:10.1186/1752-0509-6-76)
Supplement: Additional file 7 — urdme_software_comparision.tar.gz. Model files and scripts used to conduct the performance benchmark in the discussion section and the simulations described in Additional file 6. [file 1752-0509-6-76-S7.gz › urdme_software_comparison/urdme_hitting_test/mesord/mrdhittingtime.m]

%% Computes the mean hitting time from a mesord 
%  result stored in directory "folder". 
%
% A. Hellander 

function mht = mrdhittingtime(folder)


load([folder '/species_A.txt']);
load([folder '/time.txt']);
time = [0;time];

sa = sum(species_A,2);
% For some reason, MesoRD does not output the state for t=0. 
sa = [10000;sa];

mht = trapz(time,sa/norm(sa,Inf))
