# Supplementary material for: URDME: a modular framework for stochastic simulation of reaction-transport processes in complex geometries
Source: BMC Syst Biol. 2012 Jun 22;6:76. doi: 10.1186/1752-0509-6-76 (PMC3439286; doi:10.1186/1752-0509-6-76)
Supplement: Additional file 7 — urdme_software_comparision.tar.gz. Model files and scripts used to conduct the performance benchmark in the discussion section and the simulations described in Additional file 6. [file 1752-0509-6-76-S7.gz › urdme_software_comparison/urdme_hitting_test/mesord/surfacehittingwm100nm.xml]

<?xml version="1.0" encoding="UTF-8"?>
<sbml xmlns="http://www.sbml.org/sbml/level2" level="2" version="1">
<model name="MesoRD Test System: Annihilation">
  <notes>
    <body xmlns="http://www.w3.org/1999/xhtml">
      <p>MesoRD modelfile for a diffusion test. A molecule is diffusing to a small target. 
	     The target is modeld as the "lid"</p>
      <p>A minimal system that demenstrates reaction <em>and</em> diffusion</p>
      <p>Reaction:  A + B -> 0; ka</p>
      <p>$Id: annihilation.xml 550 2008-05-07 14:24:19Z davidfange $</p>
    </body>
  </notes>


  <!-- ********************
       * UNIT DEFINITIONS *
       ******************** -->
  <listOfUnitDefinitions>
    <unitDefinition id="um">
      <listOfUnits>
        <unit kind="metre" scale="-6"/>
      </listOfUnits>
    </unitDefinition>
    <unitDefinition id="pMps">
      <listOfUnits>
        <unit kind="mole"   exponent="-1"/>
        <unit kind="litre"  exponent="+1"/>
        <unit kind="second" exponent="-1"/>
      </listOfUnits>
    </unitDefinition>
    <unitDefinition id="cm2ps">
      <listOfUnits>
	<unit kind="metre"  exponent="2" scale="-2"/>
	<unit kind="second" exponent="-1"/>
      </listOfUnits>
    </unitDefinition>
  </listOfUnitDefinitions>


  <!-- ****************
       * COMPARTMENTS *
       **************** -->
  <listOfCompartments>

    <compartment id="CompartmentOne">
     <annotation>
     <MesoRD:csg xmlns:MesoRD="http://www.icm.uu.se">
      
	  <MesoRD:difference>
	  
	  <MesoRD:difference> 
	  <MesoRD:sphere MesoRD:radius="1.05"
                        MesoRD:units="um"/>
      <MesoRD:sphere MesoRD:radius="0.95"
                        MesoRD:units="um"/>
      </MesoRD:difference> 
	  
	  <MesoRD:translation 
				  MesoRD:x="0"
				  MesoRD:y="1.0"
				  MesoRD:z="0"
				  MesoRD:units="um">
	    <MesoRD:sphere MesoRD:radius="0.1"
                        MesoRD:units="um"/>
      </MesoRD:translation>  
      
	  </MesoRD:difference>
	  
	  </MesoRD:csg>
	 </annotation>
    </compartment>
  
     <compartment id="CompartmentTwo">
     <annotation>
     <MesoRD:csg xmlns:MesoRD="http://www.icm.uu.se">
      
	  <MesoRD:intersection>
	  
	  <MesoRD:difference> 
	  <MesoRD:sphere MesoRD:radius="1.05"
                        MesoRD:units="um"/>
      <MesoRD:sphere MesoRD:radius="0.95"
                        MesoRD:units="um"/>
      </MesoRD:difference> 
	  
	  <MesoRD:translation 
				  MesoRD:x="0"
				  MesoRD:y="1.0"
				  MesoRD:z="0"
				  MesoRD:units="um">
	    <MesoRD:sphere MesoRD:radius="0.1"
                        MesoRD:units="um"/>
      </MesoRD:translation>  
      
	  </MesoRD:intersection>
	  
	  </MesoRD:csg>
	 </annotation>
    </compartment>
  
  </listOfCompartments>


  <!-- ***********
       * SPECIES *
       *********** -->
  <listOfSpecies>
    <species id="A1"
             boundaryCondition="false"
             compartment="CompartmentOne"
	     hasOnlySubstanceUnits="true"
             initialAmount="10000"
             name="A"
             substanceUnits="item">
      <annotation xmlns:MesoRD="http://www.icm.uu.se">
         <MesoRD:species_diffusion xmlns:MesoRD="http://www.icm.uu.se">
        <MesoRD:diffusion MesoRD:compartment="CompartmentOne"
                          MesoRD:rate="1e-8"
			  MesoRD:units="cm2ps"/>
 	<MesoRD:diffusion MesoRD:compartment="CompartmentTwo"
                          MesoRD:rate="1e-8"
			  MesoRD:units="cm2ps"/>
	</MesoRD:species_diffusion>
      </annotation>
    </species>

    <species id="A2"
             boundaryCondition="false"
             compartment="CompartmentTwo"
	     hasOnlySubstanceUnits="true"
             initialAmount="0"
             name="A"
             substanceUnits="item">
      <annotation xmlns:MesoRD="http://www.icm.uu.se">
         <MesoRD:species_diffusion xmlns:MesoRD="http://www.icm.uu.se">
        <MesoRD:diffusion MesoRD:compartment="CompartmentOne"
                          MesoRD:rate="0"
			  MesoRD:units="cm2ps"/>
 	<MesoRD:diffusion MesoRD:compartment="CompartmentTwo"
                          MesoRD:rate="0"
			  MesoRD:units="cm2ps"/>
	</MesoRD:species_diffusion>
      </annotation>
    </species>


   
  </listOfSpecies>


  <!-- **************
       * PARAMETERS *
       ************** -->
  <listOfParameters>
    <parameter id="ka" units="pMps" value="22.17e100"/>
  </listOfParameters>

  <!-- *************
       * REACTIONS *
       ************* -->
  <listOfReactions>
    <reaction id="Reaction" reversible="false">
      <listOfReactants>
        <speciesReference species="A2"/>
      </listOfReactants>
	  <kineticLaw>
        <math xmlns="http://www.w3.org/1998/Math/MathML">
	  <apply>
	    <times/>
	    <ci>ka</ci>
	    <ci>A2</ci>
	  </apply>
	</math>
      </kineticLaw>
      <annotation xmlns:MesoRD="http://www.icm.uu.se">
        <MesoRD:location MesoRD:compartment="CompartmentTwo"/>
      </annotation>
    </reaction>
  </listOfReactions>

</model>
</sbml>
